# Supplementary material for: Learning from prepandemic data to forecast viral escape
Source: Nature. 2023 Oct 11;622(7984):818–25. doi: 10.1038/s41586-023-06617-0 (PMC10599991; doi:10.1038/s41586-023-06617-0)
Supplement: Supplementary file 3 — Description of model inputs, including taxa of sequences in SARS-CoV-2 Spike and RBD training alignments (RBD and Spike without pandemic data are the primary alignments used throughout this paper), EVE training alignment summary statistics and PDB structures capturing diverse protein conformations used for accessibility calculations. [file 41586_2023_6617_MOESM3_ESM.xlsx]

## Sheet: Data1.1_SARS2_alignment_taxa
		RBD (+ pandemic data)	RBD	Spike (+ pandemic data)	Spike
	SARS-CoV-2	1394	1	1292	1
	SARS-CoV-1	37	24	27	23
	Other SARS-like	110	101	108	99
	MERS	305	265	293	259
	Betacoronavirus 1 (OC43)	577	416	504	394
	Alphacoronavirus 1	0	0	240	175
	229E	0	0	131	95
	NL63	0	0	52	47
	HKU1	57	27	54	27
	HKU15	0	0	212	141
	Avian coronavirus	0	0	668	581
	Porcine epidemic diarrhea virus	0	0	1800	1440
	Other coronavirus	252	175	486	347
	Other/unknown	0	0	1	0
	Total	2732	1009	5868	3629

## Sheet: Data1.2_Alignment_statistics
	Protein	Prefix	# Sequences	Sequence Length	% Coverage	N_eff
	Flu H1	I4EPC4_t0.99_b0.1	71463	565	0.97	12238.5
	HIV Env	Q2N0S5_20-709_b0.1_t0.99	109050	690	0.972	48082.1
	SARS-CoV-2 RBD (+ pandemic data)	P0DTC2_321-541_b0.3	2732	221	0.986	277.7
	SARS-CoV-2 RBD	P0DTC2_321-541_b0.3_sc0.5_cc0.3_pre2020	1009	221	0.986	195.4
	SARS-CoV-2 Spike (+ pandemic data)	P0DTC2_sc0.5_cc0.3_b0.1	5868	1273	0.989	1639.1
	SARS-CoV-2 Spike	P0DTC2_sc0.5_cc0.3_b0.1_pre2020	3629	1273	0.947	1345.6
	Lassa Glycoprotein	GLYC_LASSJ_deep_b0.05	1093	491	0.998	536.2
	Nipah Glycoprotein	GLYCP_NIPAV_b0.05	5036	602	0.887	1328.1
	Nipah Fusion Protein	FUS_NIPAV_b0.05	6155	546	0.941	1105.6

## Sheet: Data1.3_Viral_protein_PDBs
	Viral Protein	PDB IDs	Description
	SARS-CoV-2 Spike	6VXX	Spike (closed state)
		6VYB	Spike (open state)
		7CAB	Spike (closed state with higher sequence coverage)
		7BNN	Spike (open state with higher sequence coverage)
	Flu H1	1RVX	1934 H1 Hemagglutinin (similar to Bloom DMS sequence)
	HIV Env	5FYL	BG505 SOSIP.664 Env (prefusion) Trimer structure created using structural symmetry in Pymol (adapted from Dingens et al.)
		7TFO	BG505 SOSIP.664 Env (CD4-bound open state)
	Lassa Glycoprotein	7PUY	Lassa Virus Josiah Strain Glycoprotein
	Nipah Fusion Protein	5EVM	Nipah Fusion Protein (prefusion)
	Nipah Glycoprotein	7TY0	Nipah Glycoprotein Malaysian Strain
		7TXZ	Nipah Glycoprotein Malaysian Strain
