# Supplementary material for: Learning from prepandemic data to forecast viral escape
Source: Nature. 2023 Oct 11;622(7984):818–25. doi: 10.1038/s41586-023-06617-0 (PMC10599991; doi:10.1038/s41586-023-06617-0)
Supplement: Supplementary file 4 — Alignments used for EVE models for Lassa virus, Nipah virus, SARS-CoV-2, HIV and influenza. [file 41586_2023_6617_MOESM4_ESM.zip]

Archive with 34 entries (32 files):
- Supp_Table_2_alignments/
- __MACOSX/._Supp_Table_2_alignments
- Supp_Table_2_alignments/Q2N0S5_20-709_b0.1_t0.99.a2m
- __MACOSX/Supp_Table_2_alignments/._Q2N0S5_20-709_b0.1_t0.99.a2m
- Supp_Table_2_alignments/FUS_NIPAV_b0.05.a2m
- __MACOSX/Supp_Table_2_alignments/._FUS_NIPAV_b0.05.a2m
- Supp_Table_2_alignments/P0DTC2_sc0.5_cc0.3_b0.1.a2m
- __MACOSX/Supp_Table_2_alignments/._P0DTC2_sc0.5_cc0.3_b0.1.a2m
- Supp_Table_2_alignments/GLYC_LASSJ_deep_b0.05.a2m
- __MACOSX/Supp_Table_2_alignments/._GLYC_LASSJ_deep_b0.05.a2m
- Supp_Table_2_alignments/P0DTC2_sc0.5_cc0.3_b0.1_pre2020.a2m
- __MACOSX/Supp_Table_2_alignments/._P0DTC2_sc0.5_cc0.3_b0.1_pre2020.a2m
- Supp_Table_2_alignments/dms/
- __MACOSX/Supp_Table_2_alignments/._dms
- Supp_Table_2_alignments/GLYCP_NIPAV_b0.05.a2m
- __MACOSX/Supp_Table_2_alignments/._GLYCP_NIPAV_b0.05.a2m
- Supp_Table_2_alignments/P0DTC2_321-541_b0.3_pre2020.a2m
- __MACOSX/Supp_Table_2_alignments/._P0DTC2_321-541_b0.3_pre2020.a2m
- Supp_Table_2_alignments/P0DTC2_321-541_b0.3.a2m
- __MACOSX/Supp_Table_2_alignments/._P0DTC2_321-541_b0.3.a2m
- Supp_Table_2_alignments/I4EPC4_t0.99_b0.1.a2m
- __MACOSX/Supp_Table_2_alignments/._I4EPC4_t0.99_b0.1.a2m
- Supp_Table_2_alignments/dms/A0A192B1T2_9HIV1_b0.1.a2m
- __MACOSX/Supp_Table_2_alignments/dms/._A0A192B1T2_9HIV1_b0.1.a2m
- Supp_Table_2_alignments/dms/A0A2Z5U3Z0_9INFA_b0.1.a2m
- __MACOSX/Supp_Table_2_alignments/dms/._A0A2Z5U3Z0_9INFA_b0.1.a2m
- Supp_Table_2_alignments/dms/ENV_HV1B9_S364P-M373R_b0.1.a2m
- __MACOSX/Supp_Table_2_alignments/dms/._ENV_HV1B9_S364P-M373R_b0.1.a2m
- Supp_Table_2_alignments/dms/A0A6H1V8E8_9PLVG_Y373S_b0.1.a2m
- __MACOSX/Supp_Table_2_alignments/dms/._A0A6H1V8E8_9PLVG_Y373S_b0.1.a2m
- Supp_Table_2_alignments/dms/RBD_SARS2-ukb-bcov-all_frag_joined_t0.95.a2m
- __MACOSX/Supp_Table_2_alignments/dms/._RBD_SARS2-ukb-bcov-all_frag_joined_t0.95.a2m
- Supp_Table_2_alignments/dms/nsp5-YP_009725301_b0.1.a2m
- __MACOSX/Supp_Table_2_alignments/dms/._nsp5-YP_009725301_b0.1.a2m
