# Supplementary material for: Learning from prepandemic data to forecast viral escape
Source: Nature. 2023 Oct 11;622(7984):818–25. doi: 10.1038/s41586-023-06617-0 (PMC10599991; doi:10.1038/s41586-023-06617-0)
Supplement: Supplementary file 4 — Alignments used for EVE models for Lassa virus, Nipah virus, SARS-CoV-2, HIV and influenza. [file 41586_2023_6617_MOESM4_ESM.zip › Supp_Table_2_alignments/Q2N0S5_20-709_b0.1_t0.99.a2m]

>Q2N0S5/20-709
ilGMIIICSAAENLWVTVYYGVPVWKDAETTLFCASDAKAYETEKHNVWATHACVPTDPNPQEIHLENVTEEFNMWKNNM
VEQMHTDIISLWDQSLKPCVKLTPLCVTLQCTNVTNNitDDMRGELKNCSFNMTTELRDKKQKVYSLFYRLDVVQINENq
gnrsnnSNKEYRLINCNTSAITQACPKVSFEPIPIHYCAPAGFAILKCKDKKFNGTGPCPSVSTVQCTHGIKPVVSTQLL
LNGSLAEEEVMIRSENITNNAKNILVQFNTPVQINCTRPNNNTRKSIRIGPGQAFYATGDIIGDIRQAHCNVSKATWNET
LGKVVKQLRKHFGNNTIIrFANSSGGDLEVTTHSFNCGGEFFYCNTSGLFNSTWISNTSvqgsNSTGSNDSITLPCRIKQ
IINMWQRIGQAMYAPPIQGVIRCVSNITGLILTRDGGSTNSTTETFRPGGGDMRDNWRSELYKYKVVKIEPLGVAPTRAK
RRVVGREKRAVGIGAVFLGFLGAAGSTMGAASMTLTVQARNLLSGIVQQQSNLLRAIEAQQHLLKLTVWGIKQLQARVLA
VERYLRDQQLLGIWGCSGKLICTTNVPWNSswSNRNLSEIWDNMTWLQWDKEISNYTQIIYGLLEESQNQQEKNEQDLLA
LDKWASLWNWFDISNWLWYIKIFIMIVGGLIGLRIVFAVLSVIHRVRQGY
>UniRef100_Q1HT38/20-704
llGMLMTCSAKEKLWVTVYYGVPVWKEATTTLFCASDAKAYDTEVHNVWATHACVPTDPNPQEVVLENVTEKFNMWKNNM
VEQMHEDIISLWDQSLKPCVKLTPLCVTLNCTDFGNAtnTNERGEMKNCSFNITTSIRDKMQKEYALFYRLDVVPIDED.
......-NTSYRLINCNTSVITQACPKVSFEPIPIHYCAPAGFAILKCNDKKFNGQGPCTNVSTVQCTHGIRPVVSTQLL
LNGSLAEEEVVIRSENFTNNAKTIIVQLKEHVEINCTRPNNNTRKSIHIGPGRAFYATGEIIGNIRQAHCNISGEKWNNT
LGQIVKKLREQFKNKTIV.FNQSSGGDPEIVMHSFNCGGEFFYCNTTQLFNSTWNDTGG...sNNTVGDGTITLPCRIKQ
IINMWQEVGKAMYAPPIRGQIRCSSNITGLLLTRDGGNNTNETEVFRPGGGDMRDNWRSELYKYKVVKIEPLGVAPTRAK
RRVVQREKRAVGIGAVFLGFLGAAGSTMGAASVTLTVQARQLLSGIVQQQNNLLRAIEAQQHLLQLTVWGIKQLRARVLA
VERYLQDQQLLGIWGCSGKLICTTAVPWNAswSNKSLDKIWNNMTWMEWDREINNYTSLIYTLIEESQNQQEKNEQELLE
LDKWASLWNWFDITNWLWYIKIFIMIVGGLVGLRIVFTVLSIVNRVRQGY
>UniRef100_E3VMX2/20-701
llGILMICSAAENLWVTVYYGVPVWKEATTTLFCASDAKAYDTEVHNVWATHACVPTDPNPQEVVLENVTENFNMWKNNM
VEQMHEDIISLWDQSLKPCVKLTPLCVTLNCTDLRNAtnSSERGEIKNCSFNITTSIRDKMQKEYALFYKLDVVPIDND.
......-NTSYRLISCNTSVITQACPKVTFEPIPIHYCAPAGFAILKCNDKKFNGTGPCTNVSTVQCTHGIRPVVSTQLL
LNGSLAEEEVVIRSANFTDNAKTIIVQLKESVEINCTRPNNNTRKSIHIGPGRAFYTTGEIIGDIRQAHCNISKAKWNNT
LKQIVKKLREQFKNKTIV.FNQSSGGDPEIVTHSFNCGGEFFYCNSTQLFNSNWNSTEG...sNNTEGNDTLTLPCRIKQ
IINMWQEVGKAMYAPPIRGQIRCSSNITGLLLTRDGGS-ENETEIFRPGGGDMRDNWRSELYKYKVVKIEPLGVAPTKAK
RRVVQREKRAVGLGAMFLGFLGAAGSTMGAASMTLTVQARLLLSGIVQQQNNLLRAIEAQQHLLQLTVWGIKQLQARVLA
VERYLKDQQLLGIWGCSGKLICTTTVPWNTswSNKSLDDIWHNMTWMEWDREINNYTNLIYTLIEESQNQQEKNEQELLE
LDKWASLWNWFDITKWLWYIKIFIMIVGGLVGLRIVFAVLSIVNRVRQGY
>UniRef100_A0A193L0H7/20-711
llGMLMICSAAENLWVTVYYGVPVWKEATTTLFCASDAKAYETEVHNVWATHACVPTDPNPQEVALENVTENFNMWKNNM
VEQMHEDIISLWDQSLKPCVKLTPLCVTLNCTDKERNdtSTEKGEIKNCSFNITTNIRDKVQKEYALFYKLDVVPIENN.
..nnnsNNSSYRLIHCNTSVITQACPKVSFQPIPIHYCTPAGFAILKCKDKKFNGTGPCTNVSTVQCTHGIRPVVSTQLL
LNGSLAEEEVVIRSQNFTDNTKTIIVQLNESVEINCTRPNNNTRKSINIGPGRAFYATGDIIGDIRQAHCNISRAKWNNT
LGQIVTKLREQFGNKTIV.FQPSSGGDPEIVTHSFNCGGEFFFCNTTQLFNSTWLNSTE..rsNNTEGNDTIILPCRIKQ
IINMWQSVGKAMYAPPIRGQIKCSSNITGLLLTRDGGNNTNTNETFRPGGGDMKDNWRSELYKYKVVKIEPLGVAPTKAK
RRVVQREKRAVGIGAMFLGFLGAAGSTMGAASMTLTVQARLLLSGIVQQQNNLLRAIEAQQHLLQLTVWGIKQLQARVLA
VERYLRDQQLLGIWGCSGKLICTTTVPWNAswSNKNLSQIWDNMTWMEWDREINNYTNLIYNLLEESQNQQEKNEQELLA
LDKWASLWNWFDITNWLWYIKIFIMIVGGLIGLRIVFAVLSLVSRVRQGY
>UniRef100_B3VFG2/20-713
llGMLMICSAAEQLWVTVYYGVPVWKEATTTLFCASDAKAYDTEVHNVWATHACVPTDPSPQEVLLENVTENFNMWKNNM
VEQMHEDIISLWDQSLKPCVKLTPLCVTLNCTDLRNAtnTTEIGEIKNCSFNITTNIRDKMQKEYALFYKLDVVPIDNE.
.nktntSYTSYRLISCNTSVITQACPKVSFQPIPIHYCTPAGFAILKCNDKKFNGTGPCTNVSTVQCTHGIRPVVSTQLL
LNGSLAEEEVIIRSENFTDNAKTIIVQLNEPVEINCTRPNNNTRKSIHIGPGRAFYTTGEIIGDIRQAHCNLSRTQWNNT
LRQIVNKLREQFKNKTIV.FNQSSGGDPEIVTHSFNCGGEFFYCNSTPLFNSTWYSNST..enGTEGSNGTITLQCRIKQ
IINMWQEVGKAMYAPPIRGQIKCSSNITGLLLTRDGGGNNRTTETFRPGGGDMRDNWRSELYKYKVVKIEPLGVAPTKAK
RRVVQREKRAVGIGAVFLGFLGAAGSTMGAASITLTVQARLLLSGIVQQQNNLLRAIEAQQHLLQLTVWGIKQLQARVLA
VERYLRDQQLLGIWGCSGKLICTTTVPWNAswSNKSLDQIWENMTWMEWEREIDNYTSLIYTLIEESQNQQEKNELELLE
LDKWASLWNWFDITSWLWYIKIFIMIVGGLVGLRIVFAVLSIVNRVRQGY
>UniRef100_A0A1I9J5H5/20-708
llGILMICSAAENLWVTVYYGVPVWKEATTTLFCASDAKAYDTEVHNVWATHACVPTDPNPQEVILENVTENFNMWKNNM
VEQMHEDIISLWDQSLKPCVKLTPLCVTLNCTDLRNAtnTTEKGEIKNCSFNITTSIRDKVQKEYALFYKLDVVPIDND.
.....nTNTSYRLISCNTSVITQACPKVSFEPIPIHYCAPAGFAILKCKDKKFNGTGPCTNVSTVQCTHGIRPVVSTQLL
LNGSLAEEEVVIRSDNFSDNAKTIIVQLKESVEINCTRPNNNTRKSIHIGPGRAFYTTGEIIGDIRQAHCNLSRAKWDNT
LKQIVKKLREQFGNKTIV.FNQSSGGDPEIVTHSFNCGGEFFYCNSTQLFNSTWTWNGT..egSNNTEGNNITLPCRIKQ
IINMWQEVGKAMYAPPIRGQIRCSSNITGLLLTRDGGTNSSETETFRPGGGDMRDNWRSELYKYKVVKIEPLGVAPTKAK
RRVVQREKRAVGIGAVFLGFLGAAGSTMGAASMTLTVQARLLLSGIVQQQNNLLRAIEAQQHLLQLTVWGIKQLQARVLA
VERYLKDQQLLGIWGCSGKLICTTTVPWNAswSNKSLDKIWNNMTWMEWEREINNYTSLIYTLIEESQNQQEKNEQELLE
LDKWASLWNWFDITKWLWYIKIFIMIVGGLVGLRIVFAVLSIVNRVRQGY
>UniRef100_E3VMX3/20-701
llGILMICSAAENLWVTVYYGVPVWKEATTTLFCASDAKAYDTEVHNVWATHACVPTDPNPQEVVLENVTENFNMWKNNM
VEQMHEDIISLWDQSLKPCVKLTPLCVTLNCTDLRNAtnSSERGEIKNCSFNITTSIRDKMQKEYALFYKLDVVPIDND.
......-NTSYRLINCNTSVITQACPKVTFEPIPIHYCAPAGFAILKCNDKKFNGTGPCTNVSTVQCTHGIRPVVSTQLL
LNGSLAEEEVVIRSANFTDNARTIIVQLKESVEINCTRPNNNTRKSIHIGPGRAFYTTGEIIGDIRQAHCNISKAKWNNT
LKQIVKKLREQFKNKTIV.FNQSSGGDPEIVTHSFNCGGEFFYCNSTQLFNSNWNSTEG...sNNTEGNDTLTLPCRIKQ
IINMWQEVGKAMYAPPIRGQIRCSSNITGLLLTRDGGS-ENETEIFRPGGGDMRDNWRSELYKYKVVKIEPLGVAPTKAK
RRVVQREKRAVGLGAMFLGFLGAAGSTMGAASMALTVQARLLLSGIVQQQNNLLRAIEAQQHLLQLTVWGIKQLQARVLA
VERYLKDQQLLGIWGCSGKLICTTTVPWNTswSNKSLDDIWHNMTWMEWDREINNYTNLIYTLIEESQNQQEKNEQELLE
LDKWASLWNWFDITKWLWYIKIFIMIVGGLVGLRIVFAVLSIVNRVRQGY
>UniRef100_Q6UYR2/20-713
llGILMICSAAGKLWVTVYYGVPVWKEATTTLFCASDAKAYDTEVHNVWATHACVPTDPNPQEVVLENVTENFNMWKNNM
VEQMHEDIISLWDQSLKPCVKLTPLCVTLNCTDDVRNatSTEKGEIKNCSFNITTSIRDKVQKQYALFYKLDVVPIDND.
.....sNNTNYRLISCNTSVITQACPKVSFEPIPIHYCAPAGFAILKCNDKKFNGTGPCTNVSTVQCTHGIRPVVSTQLL
LNGSLAEEEVIIRSENFTNNAKTIMVQLNVSVEINCTRPNNNTRKSIHIGPGRAFYTTGDIIGDIRQAHCNISRANWNNT
LRQIVEKLGEQFGNNKTIvFNHSSGGDPEIVMHSFNCGGEFFYCNSTKLFNSTWTWNNTwnntRSNDTEEIITLPCRIKQ
IINMWQEVGKAMYAPPIRGQIRCSSNITGLLLTRDGGNDTSGTEIFRPGGGDMRDNWRSELYKYKVVRIEPLGVAPTEAK
RRVVQREKRAVGIGAMFLGFLGAAGSTMGAASVTLTVQARLLLSGIVQQQNNLLRAIEAQQHLLQLTVWGIKQLQARVLA
VERYLRDQQLLGIWGCSGKLICTTAVPWNTswSNKSLNEIWNNMTWMEWEKEIDNYTNLIYNLLEESQNQQEKNEQELLE
LDKWANLWNWFDISNWLWYIKIFIMIVGGLVGLRIVFAVLSIVNRVRQGY
>UniRef100_B3VFJ5/25-719
llGMLMICSAAEQLWVTVYYGVPVWKEATTTLFCASDAKAYDTEVHNVWATHACVPTDPNPQEILLKNVTENFNMWKNNM
VEQMHEDIISLWDQSLKPCVKLTPLCVTLNCTDVRNAtnTTEKGEIKNCSFKITTNIKDKMQKEYALFYKLDVVPIDNEn
knitntNYTNYRLISCNTSVITQACPKVSFQPIPIHYCAPAGFAILKCNDKKFNGTGPCTNVSTVQCTHGIKPVVSTQLL
LNGSLAEDEVVIRSENFTNNAKTIIVHLNESVEINCTRPSNNTRKDIHIGPGRAFYATGEIIGDIRQAHCNISGIKWNNT
LKQIVIKLREQFVNKTIV.FKQSSGGDPEIVMHTFNCGGEFFYCDSTQLFNSTWPLNST..rnGTEGSNSTITLQCRIKQ
IINMWQEVGKAMYAPPIRGQIKCSSNITGLLLTRDGGNEENTTETFRPGGGDMRDNWRSELYKYKVVKIEPLGVAPTKAK
RRVVQREKRAVGIGALFLGFLGAAGSTMGAASITLTVQARQLLSGIVQQQNNLLRAIEAQQHLLQLTVWGIKQLQARVLA
VERYLKDQQLLGIWGCSGKLICTTAVPWNTswSNKSLNQIWENMTWMEWEREIDNYTSTIYNLIEESQNQQEKNEQELLE
LDKWASLWNWFDITNWLWYIKIFIMIVGGLVGLRIVFAVLSVVNRVRQGY
>UniRef100_R9S1B7/20-714
llGILMICSAAEKLWVTVYYGVPVWKEATTTLFCASDAKAYDTEVHNVWATHACVPTDPNPQEVLLENVTETFNMWKNDM
VEQMHEDIISLWDQSLKPCVKLTPLCVTLHCTDYRNAtnKTEGGEIKNCSFNITTRIRDKVQKEYALFYKLDVVPIDND.
.nnnntNNTRYRLISCNTSVITQACPKVSFEPIPIHYCTPAGFAILQCKDKKFNGTGPCTNVSTVQCTHGIRPVVSTQLL
LNGSLAEEEVVIRSSNFSDNAKTIIVQLKEPVVINCTRPNNNTRKSIHIGPGKAFYATGDIIGDIKQAHCNLSRAKWNET
LKQIATKLREQFKNKTIV.FNQSSGGDPEIVMHSFNCGGEFFYCNTTKLFNSTWAWNNTwnstEGSNNTANITLSCRIRQ
IINMWQEVGKAMYAPPISGQIKCSSNITGLLLTRDGGTNNSETETFRPGGGDMRDNWRSELYKYKVVKIEPLGVAPTKAK
RRVVQREKRAVGIGALFLGFLGAAGSTMGAASMTLTVQARQLLSGIVQQQNNLLRAIEAQQHMLQLTVWGIKQLQARILA
VERYLKDQQLLGIWGCSGKLICTTAVPWNAswSNKSLNNIWNNMTWMEWDREINNYTSLIYTLIEESQNQQEKNEQELLE
LDKWASLWNWFDITKWLWYIKIFIMIVGGLVGLRIVFAVLSIVNRVRQGY
>UniRef100_B3VFH2/20-721
llGMLMICSAAEQLWVTVYYGVPVWKEATTTLFCASDAKAYDTEVHNVWATHACVPTDPSPKEILLENVTENFNMWKNNM
VEQMHEDIISLWDQSLKPCVKLTPLCVTLNCTDDLRNatNTEKGEIKNCSFNITTNIRDKMQKEYALFYKLDVVPIDNEd
nnstntNYTNYRLISCNTSVITQACPKVSFQPIPIHYCAPAGFAILKCNDKKFNGTGPCTNVSTVQCTHGIRPVVSTQLL
LNGSLAEEEVVIRSENFTDNTKTIIVQLNETVEINCTRPNNNTRKSIHIGPGRAFYATGEIIGNIRQAHCNISGTKWNNT
LRQIVIKLREQFKNKTIV.FNQSSGGDPEIVMHSFNCGGEFFYCNSTPLFNSTWNITQPlnstGTEKANDTITLQCRIKQ
IINMWQEVGKAMYAPPIRGQIKCSSNITGLLLTRDGGDDNRTTETFRPGGGDMRDNWRSELYKYKVVKIEPLGVAPTKAK
RRVVQREKRAVGIGALFLGFLGAAGSTMGAASITLTVQARQLLSGIVQQQNNLLRAIEAQQHLLQLTVWGIKQLQARVLA
VERYLRDQQLLGIWGCSGKLICTTTVPWNTswSNKSLNQIWENMTWMEWEREIDNYTSLIYTLIEESQNQQEKNELDLLE
LDKWASLWNWFDISSWLWYIRIFIMIVGGLVGLRIVFAVLSVVNRVRQGY
>UniRef100_E1ADC2/19-498
llGMLMISSAIAQLWVTVYYGVPVWKEAKTTLFCASDAKAYDTEVHNVWATHACVPTDPNPQEIPLKNVTESFNMWKNNM
VEQMHEDIISLWDQSLKPCVSLTPLCVTLQCTDYDRTngNKVEREIKNCSFNITTKRRDKMSKEYALFYKSDIVQINET.
....gnDNNSYILTSCNTSVITQACPKVSFEPIPIHYCAPAGFAILKCNDAKFNGSGQCKNVSTVQCTHGIRPVVSTQLL
LNGSLAEEEIVIRSENFSDNVKTIIVQLNESVEINCTRPNNNTRKSITIGPGRAFYATGDIIGDIRQAHCNISKEKWDKT
LKKVVDKLRQQFENKTII.FNQSSGGDPEIVMHKFICGGEFFYCNSTKLFNSTWNGTST...eESKGENDTITLPCRIKQ
FINMWQRVGKAMYAPPISGKIRCSSNITGLLLTRDGGI-NTTNETFRPGGGNMRDNWRSELYKYKVVRVEPLGVAPTKD-
--------------------------------------------------------------------------------
------------------------------..------------------------------------------------
--------------------------------------------------
>UniRef100_A0A109VA33/20-709
llGMLMICSAVEKLWVTVYYGVPVWKEATTTLFCASDAKAYDTEVHNVWATHACVPTDPNPQEVVLENVTENFNMWKNNM
VEQMHEDIISLWDQSLKPCVKLTPLCVTLNCTDWGNNssKEMKGEMKNCSFNVTTSIRDRVKKEYALFYRLDVVPIDND.
..nsntSNTSYRLISCNTSAITQACPKVSFEPIPIHYCTPAGFAILKCNDKKFNGTGPCKNVSTVQCTHGIRPVVSTQLL
LNGSLAEEEVVIRSSNFTDNIKNIIVQLNESVEINCTRPNNNTRKSIHIGPGSAFYATGDIIGDIRQAHCNISRTKWNNT
LNQIATKLKEQFRNKTII.FKQSSGGDPEIVMHSFNCGGEFFYCNSTQLFNSTWNVNGTwn.lTQPNDTDIITLPCRIKQ
IINMWQEVGKAMYAPPIRGQIRCSSNITGMILTRDGGDNKNDNETFRPGGGDMRDNWRSELYKYKVVKIEPLGVAPTKAK
RRVVQREKRAVGIGAMFLGFLGAAGSTMGAASITLTVQARQLLSGIVQQQNNLLKAIEAQQHLLQLTVWGIKQLQARVLA
VERYLRDQQLLGIWGCSGKLICTTAVPWNAswSNRTLDMIWNNMTWMEWEREIDNYTGLIYTLIEESQNQQEKNEQELLE
LDKWAGLWNWFDISKWLWYIRIFIMIVGGLIGLRIVFTVLSMVNRVRQGY
>UniRef100_A0A193L0H8/20-711
llGMLMICSAAENLWVTVYYGVPVWKEATTTLFCASDAKAYDTEVHNVWATHACVPTDPNPQEVGLENVTENFNMWKNNM
VEQMHEDIISLWDQSLKPCVKLTPLCVTLNCTDTVRNdtSAEKGEIKNCSFNITTNIRDKVQKEYALFYKLDVVPIEND.
..knnsNNSNYRLIHCNTSVITQACPKVSFQPIPIHYCTPAGFAILKCKDKKFNGTGPCKNVSTVQCTHGIRPVVSTQLL
LNGSLAEEEVVIRSQNFTDNIKTIIVQLNESVEINCTRPNNNTRKSITIGPGRAFYATGDIIGDIRQAHCNISREKWNNT
LKQIVTKLREQFRNKTIV.FQPSSGGDPEIVTHSFNCGGEFFFCNTTQLFNSTWGNSTE..gsNNTKGNDTIILPCRIKQ
VINMWQSVGKAMYAPPIRGQIKCSSNITGLLLTRDGGNNNNTNETFRPGGGDMRDNWRSELYKYKVVKIEPLGVAPTKAK
RRVVQREKRAVGIGAMFLGFLGAAGSTMGAASMTLTVQARLLLSGIVQQQNNLLRAIEAQQHLLQLTVWGIKQLQARVLA
VERFLRDQQLLGIWGCSGKLICTTAVPWNAswSNKTLSQIWDNMTWMEWDREIDNYTNLIYTLIEESQNQQEKNEQELLA
LDKWANLWNWFDITNWLWYIKIFIMIVGGLIGLRIVFAVLSIVYRVRQGY
>UniRef100_A0A109VAI3/20-710
llGMLMICSAVEKLWVTVYYGVPVWKEATTTLFCASDAKAYDTEVHNVWATHACVPTDPNPQEVVLENVTENFNMWKNNM
VEQMHEDIISLWDQSLKPCVKLTPLCVTLNCTDWGNNssEEMTGEMKNCSFNITTSIRDRVKKEYALFYRLDVVPIDND.
..nsntSNTSYRLISCNTSTITQACPKVSFEPIPIHYCTPAGFAILKCNDKKFNGTGPCKNVSTVQCTHGIRPVVSTQLL
LNGSLAEEEVVIRSSNFTDNIKNIIVQLNESVEINCTRPNNNTRKSIHIGPGSAFYATGDIIGDIRQAHCNISGTKWNNA
LKQIATKLREQFGNNKTIaFSRSSGGDPEIVMHSFNCGGEFFYCNSTQLFNSTWNVNSTw.nsTQSNGTDIITLPCRIKQ
IINMWQEVGKAMYAPPIRGQIRCSSNITGMILTRDGGDNNTGTETFRPGGGDMRDNWRSELYKYKVVKIEPLGVAPTKAK
RRVVQREKRAVGIGAMFLGFLGAAGSTMGAASITLTVQARQLLSGIVQQQNNLLKAIEAQQHLLQLTVWGIKQLQARVLA
VERYLRDQQLLGIWGCSGKLICTTAVPWNAswSNRTLDMIWNNMTWMEWEREIDNYTGLIYTLIEESQNQQEKNEQELLE
LDKWASLWNWFDISKWLWYIRIFIMIVGGLIGLRIVFTVLSMVNRVRQGY
>UniRef100_B3VFH1/20-721
llGMLMICSAAEQLWVTVYYGVPVWKEATTTLFCASDAKAYDTEVHNVWATHACVPTDPNPQEVLLENVTENFNMWKNNM
VEQMHEDIISLWDQSLKPCVKLTPLCVTLNCTDVRNAtnTTEKGEIKNCSFNITTNIRDKMQKEYALFYKLDVVPIDNDv
vnntntNYTNYRLISCNTSVITQACPKVSFQPIPIHYCAPAGFAILKCNDKKFNGTGPCTNVSTVQCTHGIRPVVSTQLL
LNGSLAEEEVIIRSENFTDNAKTIIVQLNETVEINCTRPSNNTRKGIHIGPGRAFYTTGEIIGDIRQAHCNLSTTKWNNT
LRQIVEKLREQFKNKTIV.FNQSSGGDPEIVTHSFNCGGEFFYCDSTPLFNSTWNITQPlnstGTEGSNDTITLQCRIKQ
IINMWQEVGKAMYAPPIRGQIKCSSNITGLLLTRDGGGDNRTTETFRPGGGDMRDNWRSELYKYKVVKIEPLGVAPTKAK
RRVVQREKRAVGIGALFLGFLGAAGSTMGAASITLTVQARQLLSGIVQQQNNLLRAIEAQQHLLQLTVWGIKQLQARVLA
VERYLRDQQLLGIWGCSGKLICTTTVPWNAswSNKSLNQIWENMTWMEWEREIDNYTSVIYNLIEESQNQQEKNELELLE
LDKWASLWNWFDITSWLWYIKIFIMIVGGLVGLRIVFAVLSIVNRVRQGY
>UniRef100_A0A120K7T5/20-706
llGMLMICSAVENLWVTVYYGVPVWKEATTTLFCASDAKAYDTEVHNVWATHACVPTDPNPQEVVLENVTENFNMWKNNM
VEQMHEDIISLWDQSLKPCVKLTPLCVTLNCTDWNVNssKEMREEMKNCSFNITTSIRDKVKKDYALFYRLDVVPIDND.
.....nDSTSYRLINCNTSTITQACPKVSFEPIPIHYCTPAGFAILKCKDKKFNGTGPCKNVSTVQCTHGIRPVVSTQLL
LNGSLAEEEVVIRSSNFTDNTKNIIVQLNESVEINCTRPNNNTRRSIHIGPGSAFYATGDIIGDIRQAHCNISGTKWNNT
LNQIATKLKEQFGNKTIV.FNRSSGGDPEVVMHSFNCGGEFFYCNSTKLFNSTWNFNGTwn.lTEPNGNDTITLPCRIKQ
IINMWQEVGKAMYAPPIRGQIRCSSNITGLILTRDGGNLNSTNETFRPGGGDMRDNWRSELYKYKVVKIEPLGVAPTKAK
RRVVQREKRAVGIGAMFLGFLGAAGSTMGAASITLTVQARLLLSGIVQQQNNLLRAIEAQQHLLQLTVWGIKQLQARVLA
VERYLRDQQLLGIWGCSGKLICTTAVPWNAswSNKTLDMIWNNMTWMEWEREIDNYTGLIYTLIEESQNQQEKNEQELLE
LDKWASLWNWFDITNWLWYIKIFIMIVGGLIGLRIVFTVLSIVNRVRQGY
>UniRef100_A0A193L0I0/20-711
llGMLMICSAAENLWVTVYYGVPVWKEATTTLFCASDAKAYDTEVHNVWATHACVPTDPNPQEVALENVTENFNMWKNNM
VEQMHEDIISLWDQSLKPCVKLTPLCVTLNCTDKERNdtSTEKGEIKNCSFNITTNIRDKVQKEYALFYKLDVVPIENN.
..nnksNTSSYRLIHCNTSVITQACPKVSFQPIPIHYCTPAGFAILKCKDKKFNGTGPCTNVSTVQCTHGIRPVVSTQLL
LNGSLAEEEVVIRSQNFTDNIKTIIVQLNESVEINCTRPNNNTRKSINIGPGRAFYATGDIIGDIRQAHCNISRAKWNNT
LGQIVTKLKRQFGNKTII.FQPSSGGDPEIVTHSFNCGGEFFFCNTTQLFNSTWGNSTE..gsNNTEGNDTIILPCRIKQ
IINMWQSVGKAMYAPPIRGQIKCSSNITGLLLTRDGGNNTNTNETFRPGGGDMKDNWRSELYKYKVVKIEPLGVAPTKAK
RRVVQREKRAVGIGAVFLGFLGAAGSTMGAASMTLTVQARLLLSGIVQQQNNLLRAIEAQQHLLQLTVWGIKQLQARVLA
VERYLRDQQLLGIWGCSGKLICTTTVPWNAswSNKNLSQIWDNMTWMEWDREINNYTNLIYNLLEESQNQQEKNEQELLA
LDKWASLWNWFDITNWLWYIKIFIMIVGGLIGLRIVFAVLSLVSRVRQGY
>UniRef100_A0A193L080/20-710
llGILMICSAAENLWVTVYYGVPVWKEATTTLFCASDAKAYDTEVHNVWATHACVPTDPNPQEVLLENVTENFNMWKNNM
VEQMHEDIISLWDQSLKPCVKLTPLCVTLNCTDWNATntNSERGEIKNCSFNVTSSIRDKAQKEYALFYKLDVVPIIND.
....nsSNSSYRLISCNTSVITQACPKVSFEPIPIHYCAPAGFAILKCRDKKFNGTGPCTNVSTVQCTHGIRPVVSTQLL
LNGSLAEEEVVIRSENFTNNAKIIIVQLNESVEINCTRPNNNTRKSINIGPGRAFYTTGEIIGDIRQAHCNISKTQWNNT
LQQIVAKLREQFRNKTIV.FNQSSGGDQEIVTHSFNCGGEFFYCNTTQLFNSTWNSTWKvnvtKGSNNTEPITLPCRIKQ
IINMWQEVGKAMYAPPIRGQIRCSSNITGLLLTRDGGHGNGTTETFRPGGGNMRDNWRSELYKYKVVKIEPLGVAPTRAK
RRVVQREKRAVGIGALFLGFLGAAGSTMGAASITLTVQARQLLSGIVQQQNNLLKAIEAQQHLLQLTVWGIKQLQARVLA
VERYLKDQQLLGIWGCSGKLICTTAVPWNAswSNKSMNEIWNNMTWMEWEKEINNYTSLIYTLIEESQNQQEKNEQELLE
LDKWANLWNWFDITNWLWYIKIFIMIVGGLVGLRIVFTVLSIVNRVRQGY
>UniRef100_A0A7L9QJL6/20-711
llGILMICSATDKTWVTVYYGVPVWREATTTLFCASDAKAYDTEVHNVWATHACVPTDPNPQEVVLENVTENFNMWKNNM
VEQMHEDIISLWDQSLKPCVKLTPLCVTLNCTDLRNAtnTTEEGEIKNCSFNITTSIRDKMQREYALFYKLDIVPIDNN.
..nnsnDNTSYRLISCNTSVITQACPKVTFEPIPIHYCAPAGFAILKCNDKKFNGIGPCTNVSTVQCTHGIRPVVSTHLL
LNGSLAEEEIVIRSENFTDNVKTIIVQLNESVEINCTRPNNNTRKSIHIGPGRAFYTTGEIIGDIRQAHCNISRTKWENT
LEQIAKKLREQFNNNTIV.FNQSSGGDPEITMHTFNCGGEFFYCNSSQLFNSTWNGTKG.tnnTEGNNTRIFTLPCKIKQ
IINLWQEVGKAMYAPPIRGQIRCSSNITGLILTRDGGSSNNTTEVFRPGGGDMRDNWRSELYKYKVVKIEPLGVAPTKAK
RRVVQREKRAVGIGALFLGFLGAAGSTMGAASMTLTVQARLLLSGIVQQQNNLLRAIEAQQRMLQLTVWGIKQLQARVLA
VERYLRDQQLLGIWGCSGKLICTTSVPWNVswSNKSLDEIWNNMTWMQWEREIDNYTSLIYNLLEESQNQQEKNEQELLE
LDKWASLWNWFDISNWLWYIKIFIMIVGGLIGLRIVFAVLSLVNRVRQGY
>UniRef100_A0A068EVZ2/20-717
llGILMICNVAGNLWVTVYYGVPVWKEATTTLFCASDAKAYDTEVHNVWATHACVPTDPNPQEIVLTNVTENFNMWKNNM
VEQMHEDIISLWDQSLKPCVKLTPLCVTLNCTELRNTtnTNEGGEMKNCSFNITTGIRDKVKKEHALFYKLDIVPIGND.
ntsnrfGNTSYRLISCNTSVITQACPKVSFEPIPIHYCAPAGFAILKCNDQKFNGTGPCKNVSTVQCTHGIRPVVSTQLL
LNGSLAEEEVVIRSANFTDNVKVIIVQLNESVEINCTRPNNNTRKSIHIGPGKAFYTTGDIIGDIRQAHCNISRAKWNDT
LKKIVIKLREQFGNKTIV.FNRSSGGDPEIVMHSFNCGGEFFYCNSTQLFNSTWNNNSTwngiNNTVGSETITLPCRIKQ
IINMWQEVGKAMYAPPISGPIRCLSNITGLILTRDGGNNNTTTETFRPGGGDMRDNWRSELYKYKVVKIEPLGIAPTKAK
RRVVQREKRAVGIGAIFLGFLGAAGSTMGAASMTLTVQARQLLSGIVQQQNNLLRAIEAQQHLLQLTVWGIKQLQARVLA
VERYLKDQQLLGIWGCSGKLICTTAVPWNTswSNKSLEQIWENMTWMEWEREIDNYTGLIYTLIEESQNQQEKNEQELLE
LDKWASLWNWFDITNWLWYIKIFIMIVGGLVGLRIIFTVISIVNRVRQGY
>UniRef100_Q7SVL4/20-706
llGILMICSAAEKLWVTVYYGVPVWKEATTTLFCASDAKAYDTEVHNVWATHACVPTDPNPQEVVLENVTENFNMWKNNM
VEQMHEDIISLWDQSLKPCVKLTPLCVTLNCTDLRNAtnTTERGEIKNCSFNITTSIRDKVQKEYALFYKLDVVPIDND.
.....nTTTSYRLISCNTSVITQACPKVSFEPIPIHYCTPAGFAILKCKDKKFNGTGPCTNVSTVQCTHGIRPVVSTQLL
LNGSLAEEEVVIRSDNFTDNAKTIIVQLKESVEINCTRPNNNTRKSIHIGPGRAFYTTGEIIGDIRQAHCNLSRAKWDNT
LKQIVRKLREQFGNKTIV.FNQSSGGDPEIVTHSFNCGGEFFYCDSTQLFNSTWNVTEG...sNNTEGNITLTLPCRIKQ
IINMWQEVGKAMYAPPIRGQIRCSSNITGLLLTRDGGNNESETEIFRPGGGDMRDNWRSELYKYKVVKIEPLGVAPTKAK
RRVVQREKRAVGIGAVFLGFLGAAGSTMGAASMTLTVQARLLLSGIVQQQNNLLRAIEAQQHLLQLTVWGIKQLQARVLA
VERYLKDQQLLGIWGCSGKLICTTTVPWNAswSNKSLDKIWNNMTWMEWEREINNYTSLIYTLIEESQNQQEKNEQELLE
LDKWASLWNWFDITKWLWYIKIFIMIVGGLVGLRIVFAVLSIVNRVRQGY
>UniRef100_B3VFI9/25-721
llGMLMICSAAEQLWVTVYYGVPVWKEATTTLFCASDAKAYDTEAHNVWATHACVPTDPSPQEVLLKNVTENFNMWKNNM
VEQMHEDIISLWDQSLKPCVKLTPLCVTLNCTDNVRNatNTERGEIKNCSFNITTSIRDKMQKEYALFYKLDVVPIDSEn
knttnaNYTDYRLISCNTSVITQACPKISFQPIPIHYCAPAGFAILKCNDKKFNGTGPCTNVSTVQCTHGIKPVVSTQLL
LNGSLAEEEVIIRSENFTDNAKTIIVQLNETVEINCTRPSNNTRKGIHIGPGRAFYATGEIIGDIRQAHCNISGTKWNNT
LRQIVIKLREQF-NKTIV.FNQSSGGDPEIVMHTFNCGGEFFYCNSTPLFNSTWYRNST..enVTKESNDTITLQCRIKQ
IINMWQEVGKAMYAPPIRGQIKCSSNITGLLLTRDGGSGNSTTETFRPGGGDMRDNWRSELYKYKVVKIEPLGVAPTKAK
RRVVQREKRAVGIGALFLGFLGAAGSTMGAASITLTVQARQLLSGIVQQQNNLLRAIEAQQHLLQLTVWGIKQLQARVLA
VERYLRDQQLLGIWGCSGKLICTTAVPWNTswSNKSLDQIWENMTWMEWEREIDNYTSIIYNLIEESQNQQEKNEQELLE
LDKWASLWNWFDISKWLWYIRIFIMIVGGLVGLRIVFAVLSIVKRVRQGY
>UniRef100_A0A193L079/20-710
llGILMICSAAENLWVTVYYGVPVWKEATTTLFCASDAKAYDTEVHNVWATHACVPTDPNPQEVLLENVTENFNMWKNNM
VEQMHEDIISLWDQSLKPCVKLTPLCVTLNCTDWNATntNSEGGEIKNCSFNVTSSIRDKAQKEYALFYKLDVVPIIND.
....nsSNSSYRLISCNTSVITQACPKVSFEPIPIHYCAPAGFAILKCRDKKFNGTGPCTNVSTVQCTHGIRPVVSTQLL
LNGSLAEEEVVIRSENFTNNAKIIIVQLNESVEINCTRPNNNTRKSINIGPGRAFYTTGEIIGDIRQAHCNISKTQWNNT
LQQIVAKLREQFRNKTIV.FNQSSGGDQEIVTHSFNCGGEFFYCNTTQLFNSTWNSTWKvnvtKGSNNTEPITLPCRIKQ
IINMWQEVGKAMYAPPIRGQIRCSSNITGLLLTRDGGHGNGTTETFRPGGGNMRDNWRSELYKYKVVKIEPLGVAPTRAK
RRVVQREKRAVGIGALFLGFLGAAGSTMGAASITLTVQARQLLSGIVQQQNNLLKAIEAQQHLLQLTVWGIKQLQARVLA
VERYLKDQQLLGIWGCSGKLICTTAVPWNAswSNKSMNEIWNNMTWMEWEKEINNYTSLIYTLIEESQNQQEKNEQELLE
LDKWANLWNWFDITNWLWYIKIFIMIVGGLVGLRIVFTVLSIVNRVRQGY
>UniRef100_V5UZP3/20-708
llGILMSCSVAEQLWVTVYYGVPVWKEATTTLFCASDAKAYDTEVHNVWATHACVPTDPNPQEIVLGNVTENFNMWKNNM
VEQMHEDIISLWDQSLKPCVKLTPLCVTLNCTDLRNDtnSDEKGEIKNCSFNITTSIRDKVQKEYAIFYKLDIVPIDND.
......-NTSYRLISCNTSVITQACPKVTFEPIPIHYCAPAGFAILKCNDKKFNGTGPCTNVSTVQCTHGIRPVVSTQLL
LNGSLAEEEVVIRSENFTDNAKTIIVQLKEPVKINCTRPNNNTRKSINIGPGRAFYTTGDIIGDIRQAHCNLSRAEWNNT
LKQIVDKLREQFGNKTII.FNQSSGGDPEIVMHSFNCGGEFFYCNSTKLFNSTWNWSDTeglnNTEGNDTTLMLPCRIKQ
IVNMWQEVGRAMYAPPIRGQIRCSSNITGLLLTRDGGNNTNGTEIFRPGGGDMRDNWRSELYKYKVVKIEPLGVAPTKAK
RRVVQREKRAVGIGAVFLGFLGAAGSTMGAASVTLTVQARLLLSGIVQQQNNLLRAIEAQQHLLQLTVWGIKQLQARVLA
VERYLRDQQLLGIWGCSGKLICTTTVPWNAswSNKSLNKIWDNMTWMEWEREIDNYTGLIYTLLEESQNQQEKNEQELLE
LDRWASLWNWFDITNWLWYIKIFIMIVGGLVGLRIVFTVLSIVNRVRQGY
>UniRef100_A0A346BLY1/20-710
llGMLMICSAAEQMWVTVYYGVPVWKEATTTLFCASDAKASDTEVHNVWATHACVPTDPNPQEVVLENVTENFNMWKNNM
VEQMHEDIISLWDQSLKPCVKLTPLCVTLNCTDLRNDtnSGERGEIKNCSFNITTSIRDKVQKEYAIFYKLDVVPIDND.
......-NTSYRLISCNTSVITQACPKVSFEPIPIHYCAPAGFAILKCKDKKFNGTGPCTNVSTVQCTHGIRPVVSTQLL
LNGSLAEEEVVIRSENFRDNAKTIIVQLKESVEINCTRPNNNTRRSINIGPGRAFYTTGDIIGDIRQAHCNLSRAKWNDT
LKQIVDKLREQFGNKTIV.FNQSSGGDPEIVMHSFNCGGEFFYCNSTKLFNSTWNGNEYceglNNTEGNDILTLPCRIKQ
VINMWQEVGKAMYAPPIRGQIRCSSNITGLLLTRDGGNNTEGTEIFRPGGGDMRDNWRSELYKYKVVKIEPLGVAPTKAK
RRVVQREKRAVGIGAVFLGFLGAAGSTMGAASITLTVQARLLLSGIVQQQNNLLRAIEAQQHLLQLTVWGIKQLQARVLA
VERYLKDQQLLGIWGCSGKLICTTAVPWNAswSNKSLDKIWDNMTWMEWEREINNYTGLIYTLLEESQNQQEKNEQDLLE
LDKWASLWNWFDITNWLWYIKIFIMIVGGLVGLRIVFTVLSIVNRVRQGY
>UniRef100_A0A193L081/20-709
llGILMICSAAENLWVTVYYGVPVWKEATTTLFCASDAKAYDTEVHNVWATHACVPTDPNPQEVLLENVTENFNMWKNNM
VEQMHEDIISLWDQSLKPCVKLTPLCVTLNCTDWNATntNSERGEIKNCSFNVTSSMRDKAQKEYALFYKLDVVPIGNG.
.....nDNSSYRLISCNTSVITQACPKVSFEPIPIHYCAPAGFAILKCKDKKFNGTGPCTNVSTVQCTHGIRPVVSTQLL
LNGSLAEEEVVIRSENFTNNAKIIIVQLNESVEINCTRPNNNTRKSINIGPGRAFYTTGEIIGDIRQAHCNISKTQWNNT
LQQIVAKLREQFRNKTIV.FNQSSGGDQEIVTHSFNCGGEFFYCNTTQLFNSTWNSTWKvnvtKGSNNTEPITLPCRIKQ
IINMWQEVGKAMYAPPIRGQIRCSSNITGLLLTRDGGHGNGTTETFRPGGGNMRDNWRSELYKYKVVKIEPLGVAPTRAK
RRVVQREKRAVGIGALFLGFLGAAGSTMGAASITLTVQARQLLSGIVQQQNNLLKAIEAQQHLLQLTVWGIKQLQARVLA
VERYLKDQQLLGIWGCSGKLICTTAVPWNAswSNKSMNEIWNNMTWMEWEKEINNYTSLIYTLIEESQNQQEKNEQELLE
LDKWASLWNWFDITNWLWYIKIFIMIVGGLVGLRIVFTVLSIVNRVRQGY
>UniRef100_Q1HTM1/20-706
llGILMICNAAEKLWVTVYYGVPVWKEATTTLFCASDAKAYDTEVHNVWATHACVPTDPNPQEVVLENVTENFNMWKNNM
VEQMHEDIISLWDQSLKPCVKLTPLCVTLNCTDLRNAtnTTEGGEIKNCSFNITTSIRDKVQKEYALFYKLDVIPIEND.
......-NTSYRLISCNTSVITQACPKVSFEPIPIHYCAPAGFAILKCKDKKFNGTGPCTNVSTVQCTHGIRPVVSTQLL
LNGSLAEEEVVIRSNNFTDNAKIIIVQLNESVEINCTRPNNNTRKSIHIGPGRAFYTTGEIIGDIRQAHCNLSRAKWDDT
LKQIVIKLREQFENKTIV.FNQSSGGDPEIVTHSFNCGGEFFYCNSTQLFNSTWTWNVT.egsNNTEGNDTLILPCRIKQ
IINMWQEVGKAMYAPPIRGQIRCSSNITGLLLTRDGGNNENKTEIFRPGGGDMRDNWRSELYKYKVVKIEPLGVAPTKAK
RRVVQREKRAVGIGAVFLGFLGAAGSTMGAASMTLTVQARLLLSGIVQQQNNLLRAIEAQQHLLQLTVWGIKQLQARVLA
VERYLKDQQLLGIWGCSGKLICTTTVPWNTswSNKSLDQIWQNMTWMEWEREINNYTSLIYTLIEESQNQQEKNEQELLE
LDKWASLWNWFDITKWLWYIKIFIMIVGGLVGLRIVFAVLSIVNRVRQGY
>UniRef100_A0A193L0I6/20-710
llGMLMICSATDKLWVTVYYGVPVWKEATTTLFCASDAKAYDTEVHNVWATHACVPTDPSPQEVALENVTENFNMWKNNM
VEQMHEDIISLWDQSLKPCVKLTPLCVTLNCTDTVRNdtSAEKGEIKNCSFNITTNIRDKVQKEYALFYKLDVVPIENN.
..nnnsNNSSYRLIHCNTSVITQACPKVSFQPIPIHYCTPAGFAILKCKDKKFNGTGPCTNVSTVQCTHGIRPVVSTQLL
LNGSLAEEEVVIRSQNFTDNTKTIIVQLKESVEINCTRPNNNTRKSIPIGPGRAFYATGDIIGDIRQAHCNISREKWNNT
LKQIVTKLEEQFRNKTIV.FQPSSGGDPEIVTHSFNCGGEFFFCNTTQLFNSTWNSTGG...sNNTKGNDTIILPCRIKQ
VINMWQSVGKAMYAPPIRGQIKCSSNITGLLLTRDGGNNNNTNETFRPGGGDMRDNWRSELYKYKVVKIEPLGVAPTKAK
RRVVQREKRAVGIGAMFLGFLGAAGSTMGAASMTLTVQARLLLSGIVQQQNNLLRAIEAQQHLLQLTVWGIKQLQARVLA
VERFLRDQQLLGIWGCSGKLICTTNVPWNAswSNKTLSQIWDNMTWMEWDREINNYTNLIYNLIEESQNQQEKNEQELLA
LDKWASLWNWFDITNWLWYIKIFIMIVGGLIGLRIVFAVLSIANRVRQGY
>UniRef100_O40222/20-710
llGMLMICSAVENLWVTVYYGVPVWKEATTTLFCASDAKAYDTEVHNVWATHACVPTDPNPQEVVLENVTENFNMWKNNM
VEQMHEDIISLWDQSLKPCVKLTPLCVTLNCTDLRNNssEGMRGEIKNCSFNITTSIRDKVKKDYALFYRLDVVPIDND.
......-NTSYRLINCNTSTITQACPKVSFEPIPIHYCTPAGFAILKCKDKKFNGTGPCKNVSTVQCTHGIRPVVSTQLL
LNGSLAEEEVVIRSSNFTDNAKNIIVQLKESVEINCTRPNNNTRKSIHIGPGRAFYTTGDIIGDIRQAHCNISRTKWNNT
LNQIATKLKEQFGNNKTIvFNQSSGGDPEIVMHSFNCGGEFFYCNSTQLFNSTWNFNGTwnltNGTEGNDTITLPCRIKQ
IINMWQEVGKAMYAPPIRGQIRCSSNITGLILTRDGGNNNNDTETFRPGGGDMRDNWRSELYKYKVVKIEPLGVAPTKAK
RRVVQREKRAVGIGAMFLGFLGAAGSTMGAASITLTVQARLLLSGIVQQQNNLLRAIEAQQHLLQLTVWGIKQLQARVLA
VERYLRDQQLLGIWGCSGKLICTTAVPWNAswSNKTLDMIWNNMTWMEWEREIDNYTGLIYTLIEESQNQQEKNEQELLE
LDKWASLWNWFDITNWLWYIKIFIMIVGGLIGLRIVFTVLSIVNRVRQGY
>UniRef100_B3VFJ8/20-714
llGMLMICSAAEQLWVTVYYGVPVWKETTTTLFCASDAKAYDTEVHNVWATHACVPTDPNPQEILLKNVTENFNMWKNNM
VEQMHEDIISLWDQSLKPCVKLTPLCVTLNCTDVRNAtnTTEKGEIKNCSFKITTNIKDKMQKEYALFYKLDVVPIDNEn
knstntNYTNYRLISCNTSVITQACPKVSFQPIPIHYCAPAGFAILKCNDKKFNGTGPCTNVSTVQCTHGIKPVVSTQLL
LNGSLAEDEVVIRSENFTNNAKTIIVHLNESVEINCTRPSNNTRKDIHIGPGRAFYATGEIIGDIRQAHCNISGKKWKNT
LKQIVIKLREQFVNKTIV.FKRSSGGDPEIVMHTFNCGGEFFYCDSTQLFNSIWPLNST..gnGTEGSNSTITLQCRIKQ
IINMWQEVGKAMYAPPIRGQIRCSSNITGLLLTRDGGNEENTTETFRPGGGDMRDNWRSELYKYKVVKIEPLGVAPTKAK
RRVVQREKRAVGIGALFLGFLGAAGSTMGAASITLTVQARQLLSGIVQQQNNLLRAIEAQQHLLQLTVWGIKQLQARVLA
VERYLKDQQLLGIWGCSGKLICTTAVPWNTswSNKSLDQIWENMTWMEWEREIDNYTSTIYNLIEESQNQQEKNEQELLA
LDKWASLWNWFDITNWLWYIKIFIMIVGGLVGLRIVFAVLSVVNRVRQGY
>UniRef100_Q7SVL5/20-708
llGILMICSAAEQLWVTVYYGVPVWKEATTTLFCASDAKAYDTEVHNVWATHACVPTDPNPQEVGLENVTENFNMWKNNM
VEQMHEDIISLWDQSLKPCVKLTPLCVTLNCTDLGNTtnTTERGEIKNCSFNITTSIRDKVQKEYALLYKLDIVPIDDN.
......-NTSYRLISCNTSVITQACPKVSFEPIPIHYCAPAGFAILKCRDKKFNGKGPCTNVSTVQCTHGIRPVVSTQLL
LNGSLAEEEVVIRSDNFTDNAKTIIVQLKESVEINCTRPNNNTRKSIHIGPGRAFYTTGDIVGDIRQAHCNISKAKWNTT
LKQIVTKLREQFGNRTIV.FNQSSGGDPEIVMHSFNCGGEFFYCNSTQLFNSTWNASSTwndtGSNNTEGTITLPCRIKQ
IINMWQEVGKAMYAPPIRGQIRCSSNITGLILTRDGGSNENDTEIFRPGGGNMRDNWRSELYKYKVVKIEPLGVAPTKAK
RRVVQREKRAVGIGAVFLGFLGAAGSTMGAASMTLTVQARLLLSGIVQQQNNLLRAIEAQQHLLQLTVWGIKQLQARVLA
MERYLKDQQLLGIWGCSGKLICTTTVPWNAswSNKSLDNIWNNMTWMEWDREINNYTSLIYTLIEESQNQQEKNEQELLE
LDKWASLWNWFDITKWLWYIKIFIMIVGGLVGLRIVFAVLSIVNRVRQGY
>UniRef100_B3VFI2/20-720
llGMLMICSAAEQLWVTVYYGVPVWKEATTTLFCASDAKAYDTEVHNVWATHACVPTDPSPQEVLLENVTENFNMWKNNM
VEQMHEDIISLWDQSLKPCVKLTPLCVTLNCTDVRNAtnTTEVGEIKNCSFKITTSIRDKMQKEYALFYKLDVVPIDNEn
nnntntNYTSYRLISCNTSVITQACPKVSFQPIPIHYCAPAGFAILKCNDKKFNGTGPCTNVSTVQCTHGIRPVVSTQLL
LNGSLAEDEVVIRSENFTNNAKTIIVHLNESVEINCTRPSNNTRKSIHIGPGRAFYATGEIIGNIRQAHCNISGTKWNNT
LRQIVEKLREQFKNTTIV.FNQSSGGDPEIVTHSFNCGGEFFYCNSTPLFNSIWNITQPlnstGTERANDTITLQCRIKQ
IINMWQEVGKAMYAPPIRGQIKCSSNITGLLLTRDGGIDNSTTETFRPGGGDMRDNWRSELYKYKVVKIEPLGVAPTKAK
RRVVQREKRAVGIGALFLGFLGAAGSTMGAASITLTVQARQLLSGIVQQQNNLLRAIEAQQHLLQLTVWGIKQLQARVLA
VERYLRDQQLLGIWGCSGKLICTTTVPWNAswSNKSLNQIWENMTWMEWEKEIDNYTSIIYNLIEESQNQQEKNEQELLE
LDKWASLWNWFDITNWLWYIRIFIMIVGGLVGLRIVFAVLSVVNRVRQGY
>UniRef100_A0A109V7X8/20-707
llGMLMICSAVENLWVTVYYGVPVWKEATTTLFCASDAKAYDTEVHNVWATHACVPTDPNPQEVVLENVTENFNMWKNNM
VEQMHEDVISLWDQSLKPCVKLTPLCVTLNCTDFGNNssEEMRGEIKNCSFNITTSIRDKVKEDYALFYRLDVIPIDND.
......-NTSYRLINCNTSTITQACPKVSFEPIPIHYCAPAGFAILKCNDKKFNGTGPCKNVSTVQCTHGIRPVVSTQLL
LNGSLAEEEVVIRSSNFTDNTKNIIVQLKESVEINCTRPNNNTRRSIHIGPGRAFYATGDIIGDIRQAHCNISRTKWNNT
LNQIAIKLKEQFGNNKTIvFNQSSGGDPEIVMHNFNCGGEFFYCNSTRLFNSTWNVNGTwnltQSNEGNDTITLPCRIKQ
IINMWQEVGKAMYAPPIRGQIRCSSNITGLILTRDGGSHNNDTEIFRPGGGDMRDNWRSELYKYKVVKIEPLGVAPTKAK
RRVVQREKRAVGIGAMFLGFLGAAGSTMGAASITLTVQARLLLSGIVQQQNNLLKAIEAQQHLLQLTVWGIKQLQARVLA
VERYLRDQQLLGIWGCSGKLICTTAVPWNAswSNKTLDMIWNNMTWMEWEREIDNYTGLIYTLLEESQNQQEKNEQELLE
LDKWASLWNWFDITKWLWYIKIFIMIVGGLIGLRIVFTVLSIVNRVRQGY
>UniRef100_Q6UZ36/20-714
llGILMICSAAGKLWVTVYYGVPVWKEATTTLFCASDAKAYDTEVHNVWATHACVPTDPNPQEVVLENVTENFNMWKNNM
VEQMHEDIISLWDQSLKPCVKLTPLCVTLNCTDDVRNatSTEKGEIKNCSFNITTSIRDKVQKQYALFYKLDVVPIDND.
.....sNNTNYRLISCNTSVITQACPKVSFEPIPIHYCAPAGFAILKCNDKKFNGTGPCTNVSTVQCTHGIRPVVSTQLL
LNGSLAEEEVIIRSENFTNNAKTIMVQLNVSVEINCTRPNNNTRKSIHIGPGRAFYTTGDIIGDIRQAHCNISRANWNNT
LRQIVEKLGEQFGNNKTIvFNHSSGGDPEIVMHSFNCGGEFFYCNSTKLFNSTWTWNGTwtrnEGSNITEIITLPCRIKQ
IINMWQEVGKAMYAPPIRGQIRCSSNITGLLLTRDGGNDTSGTEIFRPGGGDMRDNWRSELYKYKVVRIEPLGVAPTEAK
RRVVQREKRAVGIGAMFLGFLGAAGSTMGAASVTLTVQARLLLSGIVQQQNNLLRAIEAQQHLLQLTVWGIKQLQARVLA
VERYLRDQQLLGIWGCSGKLICTTAVPWNTswSNKSLNEIWNNMTWMEWEKEIDNYTNLIYNLLEESQNQQEKNEQELLE
LDKWANLWNWFDISNWLWYIKIFIMIVGGLVGLRIVFAVLSIVNRVRQGY
>UniRef100_B2YZD3/18-711
llGMLMICSATENLWVTVYYGVPVWKEATTTLFCASDAKAYDTEVHNVWATHACVPTDPNPQEVVLENVTENFNMWKNNM
VEQMHEDIISLWDQSLQPCVRLTPLCVTLNCTDYVKNvtNAEGGEMKNCSFNVTTNMRDKKQKEYALFYNLDIVQIDND.
.....nANNSYRLISCNTSVITQACPKVSFEPIPIHYCAPAGFAILRCNDKKFNGTGPCTNVSTVQCTHGIRPVVSTQLL
LNGSLAEEEVVIRSKNFTNNANIIIVQLNDSVEINCTRPNNNTRKSIPIGPGRAFYTTGEIIGDIRQAHCNISKSKWNDT
LQQIVKKLREQFKNKTIV.FTHSSGGDPEIVMHSFNCGGEFFYCNTTQLFNSTWDINNTgngaKGSDNTDTIKLPCRIKQ
IINMWQEVGKAMYAPPIRGQIRCSSNITGLILTRDGGNNNDTTEVFRPGGGDMRDNWRSELYKYKVVKIEPLGVAPTKAK
RRVVQREKRAVGIGALFLGFLGAAGSTMGAASVTLTVQARQLLSGIVQQQNNLLKAIEAQQHLLQLTVWGIKQLQARVLA
VERYLKDQQLLGIWGCSGKLICTTAVPWNAswSNKSLNEIWDNMTWMQWEKEIDNYTSLIYTLLEQSQNQQEKNEQELLE
LDKWASLWNWFDITNWLWYIKIFIMIVGGLVGLRIVFTVLSIVNRVRQGY
>UniRef100_A0A120K7X6/20-706
llGMLMICSAVENLWVTVYYGVPVWKEATTTLFCASDAKAYDTEVHNVWATHACVPTDPNPQEVVLENVTENFNMWKNNM
VEQMHEDIISLWDQSLKPCVKLTPLCVTLNCTDWGNNssEEMRGEIKNCSFNITTSIRDKVKKDYALFYRLDVVPIDND.
......-NTSYRLISCNTSTITQACPKVSFEPIPIHYCAPAGFAILKCKDKKFNGTGPCKNVSTVQCTHGIRPVVSTQLL
LNGSLAEEEVVIRSSNFTDNTKNIIVQLKESVEINCTRPNNNTRKSIHIGPGRAFYTTGDIIGDIRQAHCNISRTKWNNT
LNQIATKLKEQFGNNKTIvFNQSSGGDPEIVMHSFNCGGEFFYCNSTQLFNSTWNFNGTw.nsTQSNGTDTITLPCRIKQ
IINMWQEVGKAMYAPPIRGQIRCSSNITGLILTRDGGNHNNDTETFRPGGGDMRDNWRSELYKYKVVKIEPLGVAPTRAK
RRVVQREKRAVGIGAMFLGFLGAAGSTMGAASITLTVQARLLLSGIVQQQNNLLKAIEAQQHLLQLTVWGIKQLQARVLA
VERYLRDQQLLGIWGCSGKLICTTAVPWNAswSNKTLDMIWNNMTWMEWEREIDNYTGLIYTLIEESQNQQEKNEQELLE
LDKWASLWNWFDITNWLWYIKIFIMIVGGLIGLRIVFTVLSMVNRVRQGY
>UniRef100_E3VMX5/20-701
llGILMICSAAENLWVTVYYGVPVWKEATTTLFCASDAKAYDTEVHNVWATHACVPTDPNPQEVVLENVTENFNMWKNNM
VEQMHEDIISLWDQSLKPCVKLTPLCVTLNCTDLRNAtnSSERGEIKNCSFNITTSIRDKMQKEYALFYKLDVVPIDND.
......-NTSYRLISCNTSVITQACPKVTFEPIPIHYCAPAGFAILKCNDKKFNGTGPCTNVSTVQCTHGIRPVVSAQLL
LNGSLAEEEVVIRSDNFTDNAKTIIVQLKESVEINCTRPNNNTRKSIHIGPGRAFYTTGEIIGDIRQAHCNISKAKWNNA
LKQIVKKLGEQFKNKTIV.FKQSSGGDPEIVTHSFNCGGEFFYCNSTQLFNSTWNSTEG...sNNTEGNDTLTLPCRIKQ
IINMWQEVGKAMYAPPIRGQIRCSSNITGLLLTRDGGS-ENETEIFRPGGGDMRDNWRSELYKYKVVKIEPLGVAPTKAK
RRVVQREKRAVGLGAMFLGFLGAAGSTMGAASMTLTVQARLLLSGIVQQQNNLLRAIEAQQHLLQLTVWGIKQLQARVLA
VERYLKDQQLLGIWGCSGKLICTTTVPWNTswSNKSLDEIWDNMTWMEWDREINNYTSLIYTLIEESQIQQEKNEQELLE
LDKWASLWNWFDITKWLWYIKIFIIIVGGLVGLRIVFAVLSIVNRVRQGY
>UniRef100_B3VFV4/20-706
llGILMICSATEKLWVTVYYGVPVWKEATTTLFCASDAKAYDTEVHNVWATHACVPTDPNPQEVVLENVTENFNMWRNDM
VDQMHEDIISLWDQSLKPCVKLTPLCVTLNCTDYLGNstNTEEGEIKNCSFNITTPIRDRLKKEHALFYKLDVVPIDKD.
......-NTSYRLISCNTSVITQACPKVSFEPIPIHYCAPAGFAILKCNDKKFNGTGPCTNVSTVQCTHGIRPVVSTQLL
LNGSLAEEEVVIRSENFTNNAKTIIVQLNESVEINCTRPNNNTRRSIHIGPGRAFYATGDIIGDIRQAHCNISREKWENT
LEQIVKKLREQFKNKTI-aFNQSSGGDPEIVTHSFNCGGEFFYCNSTQLFNSTWEVNKT....-KEKGNGTITLPCRIKQ
IINMWQEVGKAMYAPPISGQIRCSSNITGLLLTRDGGNETNGNETFRPGGGNMKDNWRSELYKYKVVKIEPLGVAPTKAK
RRVVQREKRAVGIGAVFLGFLGAAGSTMGAASITLTVQARLLLSGIVQQQNNLLRAIEAQQHLLQLTVWGIKQLQARVLA
VERYLRDQQLLGIWGCSGKLICTTAVPWNAswSNKSLDEIWNNMTWMQWEKEIDNYTSLIYTLIEESQNQQEKNEQELLE
LDKWASLWNWFDITHWLWYIKIFIMIVGGLVGLRIVFAVLNIVNRVRQGY
>UniRef100_B3UPB4/18-711
llGMLMICSATENLWVTVYYGVPVWKEATTTLFCASDAKAYDTEVHNVWATHACVPTDPNPQEVVLENVTENFNMWKNNM
VEQMHEDIISLWDQSLQPCVRLTPLCVTLNCTDYVKNvtNAEGGEMKNCSFNVTTNMRDKKQKEYALFYNLDIVQIDND.
.....nANNSYRLISCNTSVITQACPKVSFEPIPIHYCAPAGFAILRCNDKKFNGTGPCTNVSTVQCTHGIRPVVSTQLL
LNGSLAEEEVVIRSKNFTNNANIIIVQLNDSVEINCTRPNNNTRKSIPIGPGRAFYTTGEIIGDIRQAHCNISKSKWNDT
LQQIVKKLREQFKNKTIV.FTHSSGGDPEIVMHSFNCGGEFFYCNTTQLFNSTWYINNTgngaKGSDNTDTIKLPCRIKQ
IINMWQEVGKAMYAPPIRGQIRCSSNITGLILTRDGGNNNDTTEVFRPGGGDMRDNWRSELYKYKVVKIEPLGVAPTKAK
RRVVQREKRAVGIGALFLGFLGAAGSTMGAASVTLTVQARQLLSGIVQQQNNLLKAIEAQQHLLQLTVWGIKQLQARVLA
VERYLKDQQLLGIWGCSGKLICTTAVPWNAswSNKSLNEIWDNMTWMQWEKEIDNYTSLIYTLLEQSQNQQEKNEQELLE
LDKWASLWNWFDITNWLWYIKIFIMIVGGLVGLRIVFTVLSIVNRVRQGY
>UniRef100_B2YZM0/18-711
llGMLMICSATENLWVTVYYGVPVWKEATTTLFCASDAKAYDTEVHNVWATHACVPTDPNPQEVVLENVTENFNMWKNNM
VEQMHEDIISLWDQSLQPCVRLTPLCVTLNCTDYVKNvtNAEGGEMKNCSFNVTTNMRDKKQKEYALFYNLDIVQIDND.
.....nANNSYRLISCNTSVITQACPKVSFEPIPIHYCAPAGFAILRCNDKKFNGTGPCTNVSTVQCTHGIRPVVSTQLL
LNGSLAEEEVVIRSKNFTNNANIIIVQLNDSVEINCTRPNNNTRKSIPIGPGRAFYTTGEIIGDIRQAHCNISKSKWNDT
LQQIVKKLREQFKNKTIV.FTHSSGGDPEIVMHSFNCGGEFFYCNTTQLFNSTWYINNTgngaKGSDNTDTIKLPCRIKQ
IINMWQEVGKAMYAPPIRGQIRCSSNITGLILTRDGGNNNDTTEVFRPGGGDMRDNWRSELYKYKVVKIEPLGVAPTKAK
RRVVQREKRAVGIGALFLGFLGAAGSTMGAASVTLTVQARQLLSGIVQQQNNLLKAIEAQQHLLQLTVWGIKQLQARVLA
VERYLKDQQLLGIWGCSGKLICTTAVPWNAswSNKSLNEIWDNMTWMQWEKEIDNYTSLIYTLLEQSQNQQEKNEQELLE
LDKWASLWNWFDITNWLWYIKIFIMIVGGLVGLRIVFTVLSIVNRVRQGY
>UniRef100_B2YYW6/18-711
llGMLMICSATENLWVTVYYGVPVWKEATTTLFCASDAKAYDTEVHNVWATHACVPTDPNPQEVVLENVTENFNMWKNNM
VEQMHEDIISLWDQSLQPCVRLTPLCVTLNCTDYVKNvtNAEGGEMKNCSFNVTTNMRDKKQKEYALFYNLDIVQIDND.
.....nANNSYRLISCNTSVITQACPKVSFEPIPIHYCAPAGFAILRCNDKKFNGTGPCTNVSTVQCTHGIRPVVSTQLL
LNGSLAEEEVVIRSKNFTNNANIIIVQLNDSVEINCTRPNNNTRKSIPIGPGRAFYTTGEIIGDIRQAHCNISKSKWNDT
LQQIVKKLREQFKNKTIV.FTHSSGGDPEIVMHSFNCGGEFFYCNTTQLFNSTWYINNTgngaKGSDNTDTIKLPCRIKQ
IINMWQEVGKAMYAPPIRGQIRCSSNITGLILTRDGGNNNDTTEVFRPGGGDMRDNWRSELYKYKVVKIEPLGVAPTKAK
RRVVQREKRAVGIGALFLGFLGAAGSTMGAASVTLTVQARQLLSGIVQQQNNLLKAIEAQQHLLQLTVWGIKQLQARVLA
VERYLKDQQLLGIWGCSGKLICTTAVPWNAswSNKSLNEIWDNMTWMQWEKEIDNYTSLIYTLLEQSQNQQEKNEQELLE
LDKWASLWNWFDITNWLWYIKIFIMIVGGLVGLRIVFTVLSIVNRVRQGY
>UniRef100_B2YZH3/18-711
llGMLMICSATENLWVTVYYGVPVWKEATTTLFCASDAKAYDTEVHNVWATHACVPTDPNPQEVVLENVTENFNMWKNNM
VEQMHEDIISLWDQSLQPCVRLTPLCVTLNCTDYVKNvtNAEGGEMKNCSFNVTTNMRDKKQKEYALFYNLDIVQIDND.
.....nANNSYRLISCNTSVITQACPKVSFEPIPIHYCAPAGFAILRCNDKKFNGTGPCTNVSTVQCTHGIRPVVSTQLL
LNGSLAEEEVVIRSKNFTNNANIIIVQLNDSVEINCTRPNNNTRKSIPIGPGRAFYTTGEIIGDIRQAHCNISKSKWNDT
LQQIVKKLREQFKNKTIV.FTHSSGGDPEIVMHSFNCGGEFFYCNTTQLFNSTWYINNTgngaKGSDNTDTIKLPCRIKQ
IINMWQEVGKAMYAPPIRGQIRCSSNITGLILTRDGGNNNDTTEVFRPGGGDMRDNWRSELYKYKVVKIEPLGVAPTKAK
RRVVQREKRAVGIGALFLGFLGAAGSTMGAASVTLTVQARQLLSGIVQQQNNLLKAIEAQQHLLQLTVWGIKQLQARVLA
VERYLKDQQLLGIWGCSGKLICTTAVPWNAswSNKSLNEIWDNMTWMQWEKEIDNYTSLIYTLLEQSQNQQEKNEQELLE
LDKWASLWNWFDITNWLWYIKIFIMIVGGLVGLRIVFTVLSIVNRVRQGY
>UniRef100_B2YZR0/18-711
llGMLMICSATENLWVTVYYGVPVWKEATTTLFCASDAKAYDTEVHNVWATHACVPTDPNPQEVVLENVTENFNMWKNNM
VEQMHEDIISLWDQSLQPCVRLTPLCVTLNCTDYVKNvtNAEGGEMKNCSFNVTTNMRDKKQKEYALFYNLDIVQIDND.
.....nANNSYRLISCNTSVITQACPKVSFEPIPIHYCAPAGFAILRCNDKKFNGTGPCTNVSTVQCTHGIRPVVSTQLL
LNGSLAEEEVVIRSKNFTNNANIIIVQLNDSVEINCTRPNNNTRKSIPIGPGRAFYTTGEIIGDIRQAHCNISKSKWNDT
LQQIVKKLREQFKNKTIV.FTHSSGGDPEIVMHSFNCGGEFFYCNTTQLFNSTWYINNTgngaKGSDNTDTIKLPCRIKQ
IINMWQEVGKAMYAPPIRGQIRCSSNITGLILTRDGGNNNDTTEVFRPGGGDMRDNWRSELYKYKVVKIEPLGVAPTKAK
RRVVQREKRAVGIGALFLGFLGAAGSTMGAASVTLTVQARQLLSGIVQQQNNLLKAIEAQQHLLQLTVWGIKQLQARVLA
VERYLKDQQLLGIWGCSGKLICTTAVPWNAswSNKSLNEIWDNMTWMQWEKEIDNYTSLIYTLLEQSQNQQEKNEQELLE
LDKWASLWNWFDITNWLWYIKIFIMIVGGLVGLRIVFTVLSIVNRVRQGY
>UniRef100_B2YZF7/18-711
llGMLMICSATENLWVTVYYGVPVWKEATTTLFCASDAKAYDTEVHNVWATHACVPTDPNPQEVVLENVTENFNMWKNNM
VEQMHEDIISLWDQSLQPCVRLTPLCVTLNCTDYVKNvtNAEGGEMKNCSFNVTTNMRDKKQKEYALFYNLDIVQIDND.
.....nANNSYRLISCNTSVITQACPKVSFEPIPIHYCAPAGFAILRCNDKKFNGTGPCTNVSTVQCTHGIRPVVSTQLL
LNGSLAEEEVVIRSKNFTNNANIIIVQLNDSVEINCTRPNNNTRKSIPIGPGRAFYTTGEIIGDIRQAHCNISKSKWNDT
LQQIVKKLREQFKNKTIV.FTHSSGGDPEIVMHSFNCGGEFFYCNTTQLFNSTWYINNTgngaKGSDNTDTIKLPCRIKQ
IINMWQEVGKAMYAPPIRGQIRCSSNITGLILTRDGGNNNDTTEVFRPGGGDMRDNWRSELYKYKVVKIEPLGVAPTKAK
RRVVQREKRAVGIGALFLGFLGAAGSTMGAASVTLTVQARQLLSGIVQQQNNLLKAIEAQQHLLQLTVWGIKQLQARVLA
VERYLKDQQLLGIWGCSGKLICTTAVPWNAswSNKSLNEIWDNMTWMQWEKEIDNYTSLIYTLLEQSQNQQEKNEQELLE
LDKWASLWNWFDITNWLWYIKIFIMIVGGLVGLRIVFTVLSIVNRVRQGY
>UniRef100_B2YYV0/18-711
llGMLMICSATENLWVTVYYGVPVWKEATTTLFCASDAKAYDTEVHNVWATHACVPTDPNPQEVVLENVTENFNMWKNNM
VEQMHEDIISLWDQSLQPCVRLTPLCVTLNCTDYVKNvtNAEGGEMKNCSFNVTTNMRDKKQKEYALFYNLDIVQIDND.
.....nANNSYRLISCNTSVITQACPKVSFEPIPIHYCAPAGFAILRCNDKKFNGTGPCTNVSTVQCTHGIRPVVSTQLL
LNGSLAEEEVVIRSKNFTNNANIIIVQLNDSVEINCTRPNNNTRKSIPIGPGRAFYTTGEIIGDIRQAHCNISKSKWNDT
LQQIVKKLREQFKNKTIV.FTHSSGGDPEIVMHSFNCGGEFFYCNTTQLFNSTWYINNTgngaKGSDNTDTIKLPCRIKQ
IINMWQEVGKAMYAPPIRGQIRCSSNITGLILTRDGGNNNDTTEVFRPGGGDMRDNWRSELYKYKVVKIEPLGVAPTKAK
RRVVQREKRAVGIGALFLGFLGAAGSTMGAASVTLTVQARQLLSGIVQQQNNLLKAIEAQQHLLQLTVWGIKQLQARVLA
VERYLKDQQLLGIWGCSGKLICTTAVPWNAswSNKSLNEIWDNMTWMQWEKEIDNYTSLIYTLLEQSQNQQEKNEQELLE
LDKWASLWNWFDITNWLWYIKIFIMIVGGLVGLRIVFTVLSIVNRVRQGY
>UniRef100_B2YZ09/18-711
llGMLMICSATENLWVTVYYGVPVWKEATTTLFCASDAKAYDTEVHNVWATHACVPTDPNPQEVVLENVTENFNMWKNNM
VEQMHEDIISLWDQSLQPCVRLTPLCVTLNCTDYVKNvtNAEGGEMKNCSFNVTTNMRDKKQKEYALFYNLDIVQIDND.
.....nANNSYRLISCNTSVITQACPKVSFEPIPIHYCAPAGFAILRCNDKKFNGTGPCTNVSTVQCTHGIRPVVSTQLL
LNGSLAEEEVVIRSKNFTNNANIIIVQLNDSVEINCTRPNNNTRKSIPIGPGRAFYTTGEIIGDIRQAHCNISKSKWNDT
LQQIVKKLREQFKNKTIV.FTHSSGGDPEIVMHSFNCGGEFFYCNTTQLFNSTWYINNTgngaKGSDNTDTIKLPCRIKQ
IINMWQEVGKAMYAPPIRGQIRCSSNITGLILTRDGGNNNDTTEVFRPGGGDMRDNWRSELYKYKVVKIEPLGVAPTKAK
RRVVQREKRAVGIGALFLGFLGAAGSTMGAASVTLTVQARQLLSGIVQQQNNLLKAIEAQQHLLQLTVWGIKQLQARVLA
VERYLKDQQLLGIWGCSGKLICTTAVPWNAswSNKSLNEIWDNMTWMQWEKEIDNYTSLIYTLLEQSQNQQEKNEQELLE
LDKWASLWNWFDITNWLWYIKIFIMIVGGLVGLRIVFTVLSIVNRVRQGY
>UniRef100_B2YZK9/18-711
llGMLMICSATENLWVTVYYGVPVWKEATTTLFCASDAKAYDTEVHNVWATHACVPTDPNPQEVVLENVTENFNMWKNNM
VEQMHEDIISLWDQSLQPCVRLTPLCVTLNCTDYVKNvtNAEGGEMKNCSFNVTTNMRDKKQKEYALFYNLDIVQIDND.
.....nANNSYRLISCNTSVITQACPKVSFEPIPIHYCAPAGFAILRCNDKKFNGTGPCTNVSTVQCTHGIRPVVSTQLL
LNGSLAEEEVVIRSKNFTNNANIIIVQLNDSVEINCTRPNNNTRKSIPIGPGRAFYTTGEIIGDIRQAHCNISKSKWNDT
LQQIVKKLREQFKNKTIV.FTHSSGGDPEIVMHSFNCGGEFFYCNTTQLFNSTWYINNTgngaKGSDNTDTIKLPCRIKQ
IINMWQEVGKAMYAPPIRGQIRCSSNITGLILTRDGGNNNDTTEVFRPGGGDMRDNWRSELYKYKVVKIEPLGVAPTKAK
RRVVQREKRAVGIGALFLGFLGAAGSTMGAASVTLTVQARQLLSGIVQQQNNLLKAIEAQQHLLQLTVWGIKQLQARVLA
VERYLKDQQLLGIWGCSGKLICTTAVPWNAswSNKSLNEIWDNMTWMQWEKEIDNYTSLIYTLLEQSQNQQEKNEQELLE
LDKWASLWNWFDITNWLWYIKIFIMIVGGLVGLRIVFTVLSIVNRVRQGY
>UniRef100_B2YZJ3/18-711
llGMLMICSATENLWVTVYYGVPVWKEATTTLFCASDAKAYDTEVHNVWATHACVPTDPNPQEVVLENVTENFNMWKNNM
VEQMHEDIISLWDQSLQPCVRLTPLCVTLNCTDYVKNvtNAEGGEMKNCSFNVTTNMRDKKQKEYALFYNLDIVQIDND.
.....nANNSYRLISCNTSVITQACPKVSFEPIPIHYCAPAGFAILRCNDKKFNGTGPCTNVSTVQCTHGIRPVVSTQLL
LNGSLAEEEVVIRSKNFTNNANIIIVQLNDSVEINCTRPNNNTRKSIPIGPGRAFYTTGEIIGDIRQAHCNISKSKWNDT
LQQIVKKLREQFKNKTIV.FTHSSGGDPEIVMHSFNCGGEFFYCNTTQLFNSTWYINNTgngaKGSDNTDTIKLPCRIKQ
IINMWQEVGKAMYAPPIRGQIRCSSNITGLILTRDGGNNNDTTEVFRPGGGDMRDNWRSELYKYKVVKIEPLGVAPTKAK
RRVVQREKRAVGIGALFLGFLGAAGSTMGAASVTLTVQARQLLSGIVQQQNNLLKAIEAQQHLLQLTVWGIKQLQARVLA
VERYLKDQQLLGIWGCSGKLICTTAVPWNAswSNKSLNEIWDNMTWMQWEKEIDNYTSLIYTLLEQSQNQQEKNEQELLE
LDKWASLWNWFDITNWLWYIKIFIMIVGGLVGLRIVFTVLSIVNRVRQGY
>UniRef100_B2YZK1/18-711
llGMLMICSATENLWVTVYYGVPVWKEATTTLFCASDAKAYDTEVHNVWATHACVPTDPNPQEVVLENVTENFNMWKNNM
VEQMHEDIISLWDQSLQPCVRLTPLCVTLNCTDYVKNvtNAEGGEMKNCSFNVTTNMRDKKQKEYALFYNLDIVQIDND.
.....nANNSYRLISCNTSVITQACPKVSFEPIPIHYCAPAGFAILRCNDKKFNGTGPCTNVSTVQCTHGIRPVVSTQLL
LNGSLAEEEVVIRSKNFTNNANIIIVQLNDSVEINCTRPNNNTRKSIPIGPGRAFYTTGEIIGDIRQAHCNISKSKWNDT
LQQIVKKLREQFKNKTIV.FTHSSGGDPEIVMHSFNCGGEFFYCNTTQLFNSTWYINNTgngaKGSDNTDTIKLPCRIKQ
IINMWQEVGKAMYAPPIRGQIRCSSNITGLILTRDGGNNNDTTEVFRPGGGDMRDNWRSELYKYKVVKIEPLGVAPTKAK
RRVVQREKRAVGIGALFLGFLGAAGSTMGAASVTLTVQARQLLSGIVQQQNNLLKAIEAQQHLLQLTVWGIKQLQARVLA
VERYLKDQQLLGIWGCSGKLICTTAVPWNAswSNKSLNEIWDNMTWMQWEKEIDNYTSLIYTLLEQSQNQQEKNEQELLE
LDKWASLWNWFDITNWLWYIKIFIMIVGGLVGLRIVFTVLSIVNRVRQGY
>UniRef100_B3UP98/18-711
llGMLMICSATENLWVTVYYGVPVWKEATTTLFCASDAKAYDTEVHNVWATHACVPTDPNPQEVVLENVTENFNMWKNNM
VEQMHEDIISLWDQSLQPCVRLTPLCVTLNCTDYVKNvtNAEGGEMKNCSFNVTTNMRDKKQKEYALFYNLDIVQIDND.
.....nANNSYRLISCNTSVITQACPKVSFEPIPIHYCAPAGFAILRCNDKKFNGTGPCTNVSTVQCTHGIRPVVSTQLL
LNGSLAEEEVVIRSKNFTNNANIIIVQLNDSVEINCTRPNNNTRKSIPIGPGRAFYTTGEIIGDIRQAHCNISKSKWNDT
LQQIVKKLREQFKNKTIV.FTHSSGGDPEIVMHSFNCGGEFFYCNTTQLFNSTWYINNTgngaKGSDDTDTIKLPCRIKQ
IINMWQEVGKAMYAPPIRGQIRCSSNITGLILTRDGGNNNDTTEVFRPGGGDMRDNWRSELYKYKVVKIEPLGVAPTKAK
RRVVQREKRAVGIGALFLGFLGAAGSTMGAASVTLTVQARQLLSGIVQQQNNLLKAIEAQQHLLQLTVWGIKQLQARVLA
VERYLKDQQLLGIWGCSGKLICTTAVPWNAswSNKSLNEIWDNMTWMQWEKEIDNYTSLIYTLLEQSQNQQEKNEQELLE
LDKWASLWNWFDITNWLWYIKIFIMIVGGLVGLRIVFTVLSIVNRVRQGY
>UniRef100_A0A193L0H9/20-711
llGMLMICSATDKLWVTVYYGVPVWKEATTTLFCASDAKAYDTEVHNVWATHACVPTDPNPQEVGLENVTENFNMWKNNM
VEQMHEDIISLWDQSLKPCVKLTPLCVTLNCTDTVRNdtSAEKGEIKNCSFNITTNIRDKVQKEYALFYKLDVVPIENN.
..nnnsNNSSYRLIHCNTSVITQACPKVSFQPIPIHYCTPAGFAILKCKDKKFNGTGPCKNVSTVQCTHGIRPVVSTQLL
LNGSLAEEEVVIRSQNFTDNTKTIIVQLKESVEINCTRPNNNTRKSIHIGPGRAFYATGDIIGDIRQAHCNISREKWNNT
LKQIVTKLREQFKNKTIV.FQPSSGGDPEIVTHSFNCGGEFFFCDTTQLFNSTWNSTW-.nstGGSNNTDPIILPCRIKQ
IINTWQSVGKAMYAPPIRGQIKCSSNITGLLLTRDGGNNNNTNETFRPGGGDMRDNWRSELYKYKVVKIEPLGVAPTKAK
RRVVQREKRAVGIGAMFLGFLGAAGSTMGAASMTLTVQARLLLSGIVQQQNNLLRAIEAQQHLLQLTVWGIKQLQARVLA
VERFLRDQQLLGIWGCSGKLICTTTVPWNTswSNKTLSQIWDNMTWMEWDREIDNYTNLIYTLIEESQNQQEKNEQELLA
LDKWASLWNWFDITKWLWYIKIFIMIVGGLIGLRIVFAVLSIANRVRQGY
>UniRef100_Q1HT35/20-716
llGMLMTCSANENLWVTVYYGVPVWKEATTTLFCASDAKAYDTEVHNVWATHACVPTDPNPQEVELENVTENFNMWKNNM
VEQMHEDIISLWDQSLKPCVKLTPLCVTLNCTDFGNAtnTNERGEMKNCSFNITTSIRDKIKKEYALFYKLDVVPIDND.
.ntshnDNTSYRLINCDTSVITQACPKVSFEPIPIHYCAPAGFAILKCNDKKFNGKGLCKNVSTVQCTHGIRPVVSTQLL
LNGSLAEEEVVIRSENFTNNVKTIIVQLKEPVEINCTRPNNNTRKSINIGPGRAFYATGEIIGDIRQAHCNISAEKWNNT
LRQIVKKLREQFNNKTI-aFNQSSGGDPEIVMHSFNCGGEFFYCNTTQLFNSTWNDTEG...aNNTVGNDTIILPCRIKQ
IINMWQEVGKAMYAPPIRGLINCSSNITGLLLTRDGGPNTNETEVFRPGGGDMRDNWRSELYKYKVVKIEPLGVAPTKAK
RRVVQREKRAVGLGAVFLGFLGAAGSTMGAASVTLTVQARLLLSGIVQQQNNLLRAIEAQQHLLQLTVWGIKQLQARVLA
VERYLQDQQLLGIWGCSGKLICTTAVPWNAswSNKSLETIWNNMTWMEWDREINNYTSLIYTLIEKSQNQQEKNEQELLG
LDKWASLWNWFTITNWLWYIKIFIMIVGGLVGLRIVFTVLSIVNRVRQGY
>UniRef100_B2YZ28/18-711
llGMLMICSATENLWVTVYYGVPVWKEATTTLFCASDAKAYDTEVHNVWATHACVPTDPNPQEVVLENVTENFNMWKNNM
VEQMHEDIISLWDQSLQPCVRLTPLCVTLNCTDYVKNvtNAEGGEMKNCSFNVTTNMRDKKQKEYALFYNLDIVQIDND.
.....nANNSYRLISCNTSVITQACPKVSFEPIPIHYCAPAGFAILRCNDKKFNGTGPCTNVSTVQCTHGIRPVVSTQLL
LNGSLAEEEVVIRSKNFTNNANIIIVQLNDSVEINCTRPNNNTRKSIPIGPGRAFYTTGEIIGDIRQAHCNISKSKWNDT
LQQIVKKLREQFKNKTIV.FTHSSGGDPEIVMHSFNCGGEFFYCNTTQLFNSTWYINNTgngaKGSDNTDTIKLPCRIKQ
IINMWQEVGKAMYAPPIRGQIRCSSNITGLILTRDGGNNNDTTEVFRPGGGDMRDNWRSELYKYKVVKIEPLGVAPTKAK
RRVVQREKRAVGIGALFLGFLGAAGSTMGAASVTLTVQARQLLSGIVQQQNNLLKAIEAQQHLLQLTVWGIKQLQARVLA
VERYLKDQQLLGIWGCSGKLICTTAVPWNAswSNKSLNEIWDNMTWMQWEKEIDNYTSLIYTLLEQSQNQQEKNEQELLE
LDKWASLWNWFDITNWLWYIKIFIMIVGGLVGLRIVFTVLSIVNRVRQGY
>UniRef100_B3VFH9/20-720
llGMLMICSAAEQLWVTVYYGVPVWKEATTTLFCASDAKAYDTEVHNVWATHACVPTDPSPQEILLENVTENFNMWKNNM
VEQMHEDIISLWDQSLKPCVKLTPLCVTLNCTDVRNAtnTTEKGEIKNCSFNIATNIRDKMQKEYALFYKLDVVPIDNEn
kkntntNYTNYRLISCNTSVITQACPKVSFQPIPIHYCAPAGFAILKCNDKKFNGTGPCTNVSTVQCTHGIRPVVSTQLL
LNGSLAEDEVVIRSENFTNNAKTIIVHLNESVEINCTRPSNNTRKSIHIGPGRAFYTTGEIIGDIRQAHCNLSSTKWNDT
LRQIAKKLGEQFKNRTIV.FNQSSGGDPEIVTHSFNCGGEFFYCDSTPLFNSTWNITQPlnstGTEESNNTITLHCRIKQ
IINMWQEVGKAMYAPPIRGQIKCSSNITGLLLTRDGGGNNRTTETFRPGGGDMRDNWRSELYKYKVVKIEPVGVAPTKAK
RRVVQREKRAVGIGALFLGFLGAAGSTMGAASITLTVQARQLLSGIVQQQNNLLRAIEAQQHLLQLTVWGIKQLQARVLA
VERYLKDQQLLGIWGCSGKLICTTAVPWNTswSNKSLNQIWENMTWMEWEREIDNYTSVIYNLIEESQNQQEKNEQELLE
LDKWASLWNWFDITNWLWYIRIFIMIVGGLVGLRIVFAVLSVVNRVRQGY
>UniRef100_A0A193L0F4/20-709
llGMLMICSAAEDLWVTVYYGVPVWKEATTTLFCASDAKAYDTEVHNVWATHACVPTDPNPQEVVLGNVTENFNMWKNNM
VEQMHEDIISLWDQSLKPCVKLTPLCVTLNCTDWKNAtnTNEKGEIKNCSFKITTRIRDKIQKEYALFYKLDVVPIDND.
.....kNSTKYRLLSCNTSVITQACPKVSFEPIPIHYCAPAGFAILKCNDKKFNGTGPCTNVSTVQCTHGIRPVVSTQLL
LNGSLAEEEVVIRSENFTNNAKIIIVQLNESVEINCTRPNNNTRKSIHIGPGRAFYATGDIIGDIRQAHCNISRKNWNNT
LKQIVMKLGEQFKNKTIV.FNQSSGGDPEIVTHSFNCGGEFFYCNSAQLFNSTWNAKGN.vteGSNSAAEIITLPCRIKQ
IVNMWQEVGKAMYAPPIRGQIRCSSNITGLLLTRDGGDNNKTTEIFRPGGGDMRDNWRSELYKYKVVKIEPLGVAPTKAK
RRVVQREKRAVGMGALFLGFLGAAGSTMGAASVMLTVQARQLLSGIVQQQNNLLRAIEAQQHLLQLTVWGIKQLQARVLA
VERYLKDQQLLGIWGCSGKLICTTTVPWNTswSNKSLDSIWNNMTWMEWEREINNYTSLIYTLIEQSQNQQEKNEQELLE
LDKWDSLWNWFSITKWLWYIKIFIMIVGGLVGLRIVFAVLSIVNRVRQGY
>UniRef100_G1FEK5/20-713
llGILMICSAAGKLWVTVYYGVPVWKEATTTLFCASDAKAYDTEVHNVWATHACVPTDPNPQEVVLENVTENFNMWKNNM
VEQMHEDIISLWDQSLKPCVKLTPLCVTLNCTDDVRNatSTEKGEIKNCSFNITTSIRNKMQKQYALFYKLDVVPIDND.
.....sNNTNYRLISCNTSVITQACPKVSFEPIPIHYCAPAGFAILKCNDKKFNGTGPCTNVSTVQCTHGIRPVVSTQLL
LNGSLAEEEVIIRSENFTNNAKTIMVQLNVSVEINCTRPNNNTRKSIHIGPGRAFYATGDIIGDIRQAHCNISRANWNNT
LKHIVEKLGEQFGNNKTIvFNHSSGGDPEIVMHSFNCGGEFFYCNSTKLFNSTWTWNNTwnntRSNDTEEIITLPCRIKQ
IINMWQEVGKAMYAPPIRGQIRCSSNITGLLLTRDGGNDTSGTEIFRPGGGDMRDNWRSELYKYKVVRIEPLGVAPTEAK
RRVVQREKRAVGIGAVFLGFLGAAGSTMGAASVTLTVQARLLLSGIVQQQNNLLRAIEAQQHLLQLTVWGIKQLQARVLA
VERYLRDQQLLGIWGCSGKLICTTAVPWNTswSNRSLNEIWNNMTWMEWEKEIDNYTNLIYNLLEESQNQQEKNEQELLE
LDKWANLWNWFDISNWLWYIKIFIMIVGGLVGLRIVFAVLSIVNRVRQGY
>UniRef100_B2YZN6/18-711
llGMLMICSATENLWVTVYYGVPVWKEATTTLFCASDAKAYDTEVHNVWATHACVPTDPNPQEVVLENVTENFNMWKNNM
VEQMHEDIISLWDQSLQPCVRLTPLCVTLNCTDYVKNvtNAEGGEMKNCSFNVTTNMRDKKQKEYALFYNLDIVQIDND.
.....nANNSYRLISCNTSVITQACPKVSFEPIPIHYCAPAGFAILRCNDKKFNGTGPCTNVSTVQCTHGIRPVVSTQLL
LNGSLAEEEVVIRSKNFTNNANIIIVQLNDSVEINCTRPNNNTRKSIPIGPGRAFYTTGEIIGDIRQAHCNISKSKWNDT
LQQIVKKLREQFKNKTIV.FTHSSGGDPEIVMHSFNCGGEFFYCNTTQLFNSTWYINNTgngaKGSDNTDTIKLPCRIKQ
IINMWQEVGKAMYAPPIRGQIRCSSNITGLILTRDGGNNNNDTEVFRPGGGDMRDNWRSELYKYKVVKIEPLGVAPTKAK
RRVVQREKRAVGIGALFLGFLGAAGSTMGAASVTLTVQARQLLSGIVQQQNNLLKAIEAQQHLLQLTVWGIKQLQARVLA
VERYLKDQQLLGIWGCSGKLICTTAVPWNAswSNKSLNEIWDNMTWMQWEKEIDNYTSLIYTLLEQSQNQQEKNEQELLE
LDKWASLWNWFDITNWLWYIKIFIMIVGGLVGLRIVFTVLSIVNRVRQGY
>UniRef100_B3UPI1/18-711
llGMLMICSATENLWVTVYYGVPVWKEATTTLFCASDAKAYDTEVHNVWATHACVPTDPNPQEVVLENVTENFNMWKNNM
VEQMHEDIISLWDQSLQPCVRLTPLCVTLNCTDYVKNvtNAEGGEMKNCSFNVTTNMRDKKQKEYALFYNLDIVQIDND.
.....nANNSYRLISCNTSVITQACPKVSFEPIPIHYCAPAGFAILRCNDKKFNGTGPCTNVSTVQCTHGIRPVVSTQLL
LNGSLAEEEVVIRSKNFTNNANIIIVQLNNSVEINCTRPNNNTRKSIPIGPGRAFYTTGEIIGDIRQAHCNISKSKWNDT
LQQIVKKLREQFKNKTIV.FTHSSGGDPEIVMHSFNCGGEFFYCNTTQLFNSTWYINNTgngaKGSDNTDTIKLPCRIKQ
IINMWQEVGKAMYAPPIRGQIRCSSNITGLILTRDGGNNNDTTEVFRPGGGDMRDNWRSELYKYKVVKIEPLGVAPTKAK
RRVVQREKRAVGIGALFLGFLGAAGSTMGAASVTLTVQARQLLSGIVQQQNNLLKAIEAQQHLLQLTVWGIKQLQARVLA
VERYLKDQQLLGIWGCSGKLICTTAVPWNAswSNKSLNEIWDNMTWMQWEKEIDNYTSLIYTLLEQSQNQQEKNEQELLE
LDKWASLWNWFDITNWLWYIKIFIMIVGGLVGLRIVFTVLSIVNRVRQGY
>UniRef100_A0A109VA52/20-709
llGMLMICSAVEKLWVTVYYGVPVWKEATTTLFCASDAKAYDTEVHNVWATHACVPTDPNPQEVVLENVTENFNMWKNNM
VEQMHEDIISLWDQSLKPCVKLTPLCVTLNCTDWGNNssEEMIGEMKNCSFNITTSIRDRVKKEYALFYRLDVVPIDND.
..nsntSNTSYRLISCNTSTITQACPKVSFEPIPIHYCTPAGFAILKCNDKKFNGTGPCKNVSTVQCTHGIRPVVSTQLL
LNGSLAEEEVVIRSSNFTDNIKNIIVQLNESVEINCTRPNNNTRKSIHIGPGSAFYATGDIIGDIRQAHCNISRTKWNNT
LSQIVTKLREQFGNNKTIvFDRSSGGDPEIVMHSFNCGGEFFYCNSTQLFNSTWNSNGT..gnSTQPNDNIITLPCRIKQ
IINMWQEVGKAMYAPPIRGQIRCSSNITGMILTRDGGDNNTGTETFRPGGGDMRDNWRSELYKYKVVKIEPLGVAPTRAK
RRVVQREKRAVGIGAMFLGFLGAAGSTMGAASITLTVQARQLLSGIVQQQNNLLKAIEAQQHLLQLTVWGIKQLQARVLA
VERYLRDQQLLGIWGCSGKLICTTAVPWNAswSNRTLDMIWNNMTWMEWEREIDNYTGLIYTLIEESQNQQEKNEQELLE
LDKWASLWNWFDISKWLWYIRIFIMIVGGLIGLRIVFTVLSMVNRVRQGY
>UniRef100_Q1HTM6/20-706
llGILMICNAAEKLWVTVYYGVPVWKEATTTLFCASDAKAYDTEVHNVWATHACVPTDPNPQEVVLENVTENFNMWKNNM
VEQMHEDIISLWDQSLKPCVKLTPLCVTLNCTDLRNAtnTTEGGEIKNCSFNITTSIRDKVQKEYALFYKLDVIPIEND.
......-NTSYRLISCNTSVITQACPKVSFEPIPIHYCAPAGFAILKCKDKKFNGTGPCTNVSTVQCTHGIRPVVSTQLL
LNGSLAEEEVVIRSNNFTDNAKIIIVQLNESVEINCTRPNNNTRKSIHIGPGRAFYTTGEIIGDIRQAHCNLSRAKWDDT
LKQIVIKLREQFENKTIV.FNQSSGGDPEIVTHSFNCGGEFFYCNSTQLFNSTWTWNVT.egsNNTEGNDTLILPCRIKQ
IINMWQEVGKAMYAPPIRGQIRCSSNITGLLLTRDGGNNENKTEIFRPGGGDMRDNWRSELYKYKVVKIEPLGVAPTKAK
RRVVQREKRAVGIGAVFLGFLGAAGSTMGAASMTLTVQARLLLSGIVQQQNNLLRAIEAQQHLLQLTVWGIKQLQARVLA
VERYLKDQQLLGIWGCSGKLICTTTVPWNTswSNKSLDQIWQNMTWMEWEREINNYTSLIYTLIEESQNQQEKNEQELLE
LDKWASLWNWFDITKWLWYIKIFIMIVGGLVGLRIVFAVLSIVNRVRKGY
>UniRef100_B2YZC9/18-711
llGMLMICSATENLWVTVYYGVPVWKEATTTLFCASDAKAYDTEVHNVWATHACVPTDPNPQEVVLENVTENFNMWKNNM
VEQMHEDIISLWDQSLQPCVRLTPLCVTLNCTDYVKNvtNAEGGEMKNCSFNVTTNMRDKKQKEYALFYNLDIVQIDND.
.....nANNSYRLISCNTSVITQACPKVSFEPIPIHYCAPAGFAILRCNDKKFNGTGPCTNVSTVQCTHGIRPVVSTQLL
LNGSLAEEEVVIRSKNFTNNANIIIVQLNDSVEINCTRPNNNTRKSIPIGPGRAFYTTGEIIGDIRQAHCNISKSKWNDT
LQQIVKKLREQFKNKTIV.FTHSSGGDPEIVMHSFNCGGEFFYCNTTQLFNSTWYINNTgngaKGSDNTDTIKLPCRIKQ
IINMWQEVGKAMYAPPIRGQIRCSSNITGLILTRDGGNNNDTTEVFRPGGGDMRDNWRSELYKYKVVKIEPLGVAPTRAK
RRVVQREKRAVGIGALFLGFLGAAGSTMGAASVTLTVQARQLLSGIVQQQNNLLKAIEAQQHLLQLTVWGIKQLQARVLA
VERYLKDQQLLGIWGCSGKLICTTAVPWNAswSNKSLNEIWDNMTWMQWEKEIDNYTSLIYTLLEQSQNQQEKNEQELLE
LDKWASLWNWFDITNWLWYIKIFIMIVGGLVGLRIVFTVLSIVNRVRQGY
>UniRef100_B2YYX8/18-711
llGMLMICSATENLWVTVYYGVPVWKEATTTLFCASDAKAYDTEVHNVWATHACVPTDPNPQEVVLENVTENFNMWKNNM
VEQMHEDIISLWDQSLQPCVRLTPLCVTLNCTDYVKNvtNAEGGEMKNCSFNVTTNMRDKKQKEYALFYNLDIVQIDND.
.....nANNSYRLISCNTSVITQACPKVSFEPIPIHYCAPAGFAILRCNDKEFNGTGPCTNVSTVQCTHGIRPVVSTQLL
LNGSLAEEEVVIRSKNFTNNANIIIVQLNDSVEINCTRPNNNTRKSIPIGPGRAFYTTGEIIGDIRQAHCNISKSKWNDT
LQQIVKKLREQFKNKTIV.FTHSSGGDPEIVMHSFNCGGEFFYCNTTQLFNSTWYINNTgngaKGSDNTDTIKLPCRIKQ
IINMWQEVGKAMYAPPIRGQIRCSSNITGLILTRDGGNNNDTTEVFRPGGGDMRDNWRSELYKYKVVKIEPLGVAPTKAK
RRVVQREKRAVGIGALFLGFLGAAGSTMGAASVTLTVQARQLLSGIVQQQNNLLKAIEAQQHLLQLTVWGIKQLQARVLA
VERYLKDQQLLGIWGCSGKLICTTAVPWNAswSNKSLNEIWDNMTWMQWEKEIDNYTSLIYTLLEQSQNQQEKNEQELLE
LDKWASLWNWFDITNWLWYIKIFIMIVGGLVGLRIVFTVLSIVNRVRQGY
>UniRef100_B2YZD7/18-711
llGMLMICSATENLWVTVYYGVPVWKEATTTLFCASDAKAYDTEVHNVWATHACVPTDPNPQEVVLENVTENFNMWKNNM
VEQMHEDIISLWDQSLQPCVRLTPLCVTLNCTDYVKNvtNAEGGEMKNCSFNVTTNMRDKKQKEYALFYNLDIVQIDND.
.....nANNSYRLISCNTSVITQACPKVSFEPIPIHYCAPAGFAILRCNDKKFNGTGPCTNVSTVQCTHGIRPVVSTQLL
LNGSLAEEEVVIRSKNFTNNANIIIVQLNDSVEINCTRPNNNTRKSIPIGPGRAFYTTGEIIGDIRQAHCNISKSKWNDT
LQQIVKKLREQFKNKTIV.FTHPSGGDPEIVMHSFNCGGEFFYCNTTQLFNSTWYINNTgngaKGSDNTDTIKLPCRIKQ
IINMWQEVGKAMYAPPIRGQIRCSSNITGLILTRDGGNNNDTTEVFRPGGGDMRDNWRSELYKYKVVKIEPLGVAPTKAK
RRVVQREKRAVGIGALFLGFLGAAGSTMGAASVTLTVQARQLLSGIVQQQNNLLKAIEAQQHLLQLTVWGIKQLQARVLA
VERYLKDQQLLGIWGCSGKLICTTAVPWNAswSNKSLNEIWDNMTWMQWEKEIDNYTSLIYTLLEQSQNQQEKNEQELLE
LDKWASLWNWFDITNWLWYIKIFIMIVGGLVGLRIVFTVLSIVNRVRQGY
>UniRef100_B2YZH7/18-711
llGMLMICSATENLWVTVYYGVPVWKEATTTLFCASDAKAYDTEVHNVWATHACVPTDPNPQEVVLENVTENFNMWKNNM
VEQMHEDIISLWDQSLQPCVRLTPLCVTLNCTDYVKNvtNAEGGEMKNCSFNVTTNMRDKKQKEYALFYNLDIVQIDND.
.....nANNSYRLISCNTSVITQACPKVSFEPIPIHYCAPAGFAILRCNDKKFNGTGPCTNVSTVQCTHGIRPVVSTQLL
LNGSLAEEEVVIRSKNFTNNANIIIVQLNDSVEINCTRPNNNTRKSIPIGPGRAFYTTGEIIGDIRQAHCNISKSKWNDT
LQQIVKKLREQFKNKTIV.FTHSSGGDPEIVMHSFNCGGEFFYCNTTQLFNSTWYINNTgngaKGSDNTDTIKLPCRIKQ
IINMWQEVGKAMYAPPIRGQIRCSSNITGLILTRDGGNKNDTTEVFRPGGGDMRDNWRSELYKYKVVKIEPLGVAPTKAK
RRVVQREKRAVGIGALFLGFLGAAGSTMGAASVTLTVQARQLLSGIVQQQNNLLKAIEAQQHLLQLTVWGIKQLQARVLA
VERYLKDQQLLGIWGCSGKLICTTAVPWNAswSNKSLNEIWDNMTWMQWEKEIDNYTSLIYTLLEQSQNQQEKNEQELLE
LDKWASLWNWFDITNWLWYIKIFIMIVGGLVGLRIVFTVLSIVNRVRQGY
>UniRef100_B3UCV7/20-706
llGILMICSAAEQLWVTVYYGVPVWKEATTTLFCASDAKAYDTEAHNVWATHACVPTDPNPQEVKLENVTENFNMWKNNM
VEQMHEDIISLWDQSLKPCVKLTPLCVTLNCTDLRNAtnSTIGNEMRNCSFNVTSSVRDRMQKEYALFYKLDIVPIDND.
...nnnNYTNYRLISCNTSTITQACPKVSFEPIPIHYCAPAGFAILKCNDKKFNGTGPCKNVSTVQCTHGIRPVVSTQLL
LNGSLAEEEVVIRSENFTNNAKTIIVHLNESVEINCTRPGNNTRKSIHIAPGRAFYTTGDIIGDIRQAHCNISEAKWNKT
LQQIVKKLREKFVNKT-InFNRTSGGDPEIVMHSFNCGGEFFYCNSTPLFNSTWAMNRTwndtEGSNNNKTITLQCKIKQ
IINMWQEVGKAMYAPPIRGQIRCSSNITGLLLTRDGGNSANKTEIFRPGGGDMRDNWRSELYKYKVVKIEPLGVAPTKAK
RRVVQREKRAVGLGALFLGFLGTAGSTMGAASITLTVQARQLLSGIVQQQSNLLRAIEAQQHLLQLTVWGIKQLQARILA
VERYLKDQQLLGIWGCSGKLICTTTVPWNTswSNKSMEDIWNNMTWMEWEKEIDNYTGLIYNLIEQSQNQQEKNEQELLA
LDKWASLWNWFNITQWLWYIRIFIMIVGGLVGLRIIFAVLSIVNRVRQGY
>UniRef100_B3UD17/20-706
llGILMICSAAEQLWVTVYYGVPVWKEATTTLFCASDAKAYDTEAHNVWATHACVPTDPNPQEVKLENVTENFNMWKNNM
VEQMHEDIISLWDQSLKPCVKLTPLCVTLNCTDLRNAtnSTIGNEMRNCSFNVTSSVRDRMQKEYALFYKLDIVPIDND.
...nnnNYTNYRLISCNTSTITQACPKVSFEPIPIHYCAPAGFAILKCNDKKFNGTGPCKNVSTVQCTHGIRPVVSTQLL
LNGSLAEEEVVIRSENFTNNAKTIIVHLNESVEINCTRPGNNTRKSIHIAPGRAFYTTGDIIGDIRQAHCNISEAKWNKT
LQQIVKKLREKFVNKT-InFNRTSGGDPEIVMHSFNCGGEFFYCNSTPLFNSTWAMNRTwndtEGSNNNKTITLQCKIKQ
IINMWQEVGKAMYAPPIRGQIRCSSNITGLLLTRDGGNSANKTEIFRPGGGDMRDNWRSELYKYKVVKIEPLGVAPTKAK
RRVVQREKRAVGLGALFLGFLGTAGSTMGAASITLTVQARQLLSGIVQQQSNLLRAIEAQQHLLQLTVWGIKQLQARILA
VERYLKDQQLLGIWGCSGKLICTTTVPWNTswSNKSMEDIWNNMTWMEWEKEIDNYTGLIYNLIEQSQNQQEKNEQELLA
LDKWASLWNWFNITQWLWYIRIFIMIVGGLVGLRIIFAVLSIVNRVRQGY
>UniRef100_B2YZT8/18-711
llGMLMICSATENLWVTVYYGVPVWKEATTTLFCASDAKAYDTEVHNVWATHACVPTDPNPQEVVLENVTENFNMWKNNM
VEQMHEDIISLWDQSLQPCVRLTPLCVTLNCTDYVKNvtNAEGGEMKNCSFNVTTNMRDKKQKEYALFYNLDIVQIDND.
.....nANNSYRLISCNTSVITQACPKVSFEPIPIHYCAPAGFAILRCNDKKFNGTGPCTNVSTVQCTHGIRPVVSTQLL
LNGSLAEEEVVIRSKNFTNNANIIIVQLNDSVEINCTRPNNNTRKSIPIGPGRAFYTTGEIIGDIRQAHCNISKSKWNDT
LQQIVKKLREQFKNKTIV.FTHSSGGDPEIVMHSFNCGGEFFYCNTTQLFNSTWYINNTgngaKGSDNTDTIKLPCRIKQ
IINMWQEVGKAMYAPPIRGQIRCSSNITGLILTRDGGNNNDTTEVFRPGGGDMRDNWRSELYKYKVVKIEPLGVAPTKAK
RRVVQREKRAVGIGALFLGFLGAAGSTMGAASVTLTVQARQLLSGIVQQQNNLLKAIEAQQHLLQLTVWGIKQLQARVLA
VERYLKDQQLLGIWGCSGKLICTTAVPWNAswSNKSLNEIWDNMTWMQWEKEIDNYTSFIYTLLEQSQNQQEKNEQELLE
LDKWASLWNWFDITNWLWYIKIFIMIVGGLVGLRIVFTVLSIVNRVRQGY
>UniRef100_Q1HTM2/20-706
llGILMICNAAEKLWVTVYYGVPVWKEATTTLFCASDAKAYDTEVHNVWATHACVPTDPNPQEVVLENVTENFNMWKNNM
VEQMHEDIISLWDQSLKPCVKLTPLCVTLNCTDLRNAtnTTEGGEIKNCSFNITTSIRDKVQKEYALFYKLDVIPIEND.
......-NTSYRLISCNTSVITQACPKVSFEPIPIHYCAPAGFAILKCKDKKFNGTGPCTNVSTVQCTHGIRPVVSTQLL
LNGSLAEEEVVIRSNNFTDNAKIIIVQLNESVEINCTRPNNNTRKSIHIGPGRAFYTTGEIIGDIRQAHCNLSRAKWDDT
LKQIVIKLREQFKNKTIV.FNQSSGGDPEIVTHSFNCGGEFFYCNSTQLFNSTWTWNVT.egsNNTEGNDTLILPCRIKQ
IINMWQEVGKAMYAPPIRGQIRCSSNITGLLLTRDGGNNENKTEIFRPGGGDMRDNWKSELYKYKVVKIEPLGVAPTKAK
RRVVQREKRAVGIGAVFLGFLGAAGSTMGAASMTLTVQARLLLSGIVQQQNNLLRAIEAQQHLLQLTVWGIKQLQARVLA
VERYLKDQQLLGIWGCSGKLICTTTVPWNTswSNKSLDQIWQNMTWMEWEREINNYTSLIYTLIEESQNQQEKNEQELLE
LDKWASLWNWFDITKWLWYIKIFIMIVGGLVGLRIVFAVLSIVNRVRQGY
>UniRef100_B2YYY6/18-711
llGMLMICSATENLWVTVYYGVPVWKEATTTLFCASDAKAYDTEVHNVWATHACVPTDPNPQEVVLENVTENFNMWKNNM
VEQMHEDIISLWDQSLQPCVRLTPLCVTLNCTDYVKNvtNAEGGEMKNCSFNVTTNMRDKKQKEYALFYNLDIVQIDND.
.....nANNSYRLISCNTSVITQACPKVSFEPIPIHYCAPAGFAILRCNDKKFNGTGPCTNVSTVQCTHGIRPVVSTQLL
LNGSLAEEEVVIRSKNFTNNANIIIVQLNDSVKINCTRPNNNTRKSIPIGPGRAFYTTGEIIGDIRQAHCNISKSKWNDT
LQQIVKKLREQFKNKTIV.FTHSSGGDPEIVMHSFNCGGEFFYCNTTQLFNSTWYINNTgngaKGSDNTDTIKLPCRIKQ
IINMWQEVGKAMYAPPIRGQIRCSSNITGLILTRDGGNNNDTTEVFRPGGGDMRDNWRSELYKYKVVKIEPLGVAPTKAK
RRVVQREKRAVGIGALFLGFLGAAGSTMGAASVTLTVQARQLLSGIVQQQNNLLKAIEAQQHLLQLTVWGIKQLQARVLA
VERYLKDQQLLGIWGCSGKLICTTAVPWNAswSNKSLNEIWDNMTWMQWEKEIDNYTSLIYTLLEQSQNQQEKNEQELLE
LDKWASLWNWFDITNWLWYIKIFIMIVGGLVGLRIVFTVLSIVNRVRQGY
>UniRef100_E3VMX4/20-701
llGILMICSAAENLWVTVYYGVPVWKEATTTLFCASDAKAYDTEVHNVWATHACVPTDPNPQEVVLENVTENFNMWKNNM
VEQMHEDIISLWDQSLKPCVKLTPLCVTLNCTDLRNAtnSSERGEIKNCSFNITTSIRDKMQKEYALFYKLDVVPIDND.
......-NTSYRLISCNTSVITQACPKVTFEPIPIHYCAPAGFAILKCNDKKFNGTGPCTNVSTVQCTHGIRPVVSTQLL
LNGSLAEEEVVIRSDNFTDNAKTTIVQLKESVEINCTRPNNNTRKSIHIGPGRAFYTTGEIIGDIRQAHCNISKAKWNNA
LKQIVKKLGEQFKNKTIV.FKQSSGGDPEIVTHSFNCGGEFFYCNSTQLFNSTWNSTEG...sNNTEGNDTLTLPCRIKQ
IINMWQEVGKAMYAPPIRGQIRCSSNITGLLLTRDGGS-ENETEIFRPGGGDMRDNWRSELYKYKVVKIEPLGVAPTKAR
RRVVQREKRAVGLGAMFLGFLGAAGSTMGAASMTLTVQARLLLSGIVQQQNNLLRAIEAQQHLLQLTVWGIKQLQARVLA
VERYLKDQQLLGIWGCSGKLICTTTVPWNTswSNKSLDEIWDNMTWMEWDREINNYTSLIYTLIEESQIQQEKNEQELLE
LDKWASLWNWFDITKWLWYIKIFIIIVGGLVGLRIVFAVLSIVNRVRQGY
>UniRef100_A0A5J6ND92/20-707
llGLLIICSAAEKLWVTVYYGVPVWKEATTTLFCASDAKAYDTEVHNVWATHACVPTDPNPQEVVLENVTENFNMWKNNM
VEQMHEDIISLWDQSLKPCVKLTPLCVTLNCTDWRNAtnTTGRGEIKNCSFNITTSIRDKVQKEYALFYKLDVVPIDND.
......-NSSYRLISCNTSVITQACPKVSFNPIPIHYCTPAGFAILKCKDKKFNGTGPCTNVSTVQCTHGIRPVVSTQLL
LNGSLAEEEVVIRSDNFTDNAKTIIVQLNESIEINCTRPNNNTRKSIHIGPGRAFYTTGEITGDIRQAHCNLSRAKWNNT
LKQIVKKLREQLGNKTIV.FKQSSGGDPEIVTHSFNCGGEFFYCDSTQLFNSTWNDTEEsegsKNTEENTPLTLPCRIKQ
IINMWQEVGKAMYAPPIRGQIRCSSNITGLLLTRDGGNNDNKTEIFRPGGGDMRDNWRSELYKYKVVKIEPLGVAPTKAK
RRVVQREKRAVGIGAVFLGFLGAAGSTMGAASMTLTVQARLLLSGIVQQQNNLLRAIEAQQHLLQLTVWGIKQLQARVLA
VERYLKDQQLLGIWGCSGKLICTTTVPWNAswSNKSLDKIWNNMTWMEWEREINNYTSLIYTLIEESQNQQEKNEQELLE
LDKWASLWNWFDITKWLWYIKIFIMIVGGLVGLRIVFAVLSIVNRVRQGY
>UniRef100_Q6UYR1/20-715
llGILMICSAAGKLWVTVYYGVPVWKEATTTLFCASDAKAYDTEVHNVWATHACVPTDPNPQEVVLENVTENFNMWKNNM
VEQMHEDIISLWDQSLKPCVKLTPLCVTLNCTDDVRNatSTEKGEIKNCSFNITTSIRDKVQKQYALFYKLDVVPIDND.
.....sNNTNYRLISCNTSVITQACPKVSFEPIPIHYCAPAGFAILKCNDKKFNGTGPCTKVSTVQCTHGIRPVVSTQLL
LNGSLAEEEVVIRSENFTNNAKTIIVQLNVSVEINCTRPNNNTRKSIHIGPGRAFYTTGDIIGDIRQAHCNISRANWNNT
LRQIVEKLGEQFGNNKTIvFNHSSGGDPEIVMHSFNCRGEFFYCNSTKLFNSTWTRNNTwtrnRSNSTEEHITLPCRIKQ
IINMWQEVGKAMYAPPIRGQIRCSSNITGLLLTRDGGNDTRGTEIFRPGGGDMRDNWRSELYKYKVVRIEPLGVAPTEAK
RRVVQREKRAVGIGAMFLGFLGAAGSTMGAAAVTLTVQARLLLSGIVQQQNNLLRAIEAQQHLLQLTVWGIKQLQARVLA
VERYLRDQQLLGIWGCSGKLICTTAVPWNTswSNKSLNEIWNNMTWMEWEKEIDDYTNLIYNLLEESQNQQEKNEQELLA
LDKWANLWNWFDISNWLWYIKIFIMIVGGLVGLRIVFAVLSIVNRVRQGY
>UniRef100_B2YZR4/18-711
llGMLMICSATENLWVTVYYGVPVWKEATTTLFCASDAKAYDTEVHNVWATHACVPTDPNPQEVVLENVTENFNMWKNNM
VEQMHEDIISLWDQSLQPCVRLTPLCVTLNCTDYVKNvtNAEGGEMKNCSFNVTTNMRDKKQKEYALFYNLDIVQIDND.
.....nANNSYRLISCNTSVITQACPKVSFEPIPIHYCAPAGFAILRCNDKKFNGTGPCTNVSTVQCTHGIRPVVSTQLL
LNGSLAEEEVVIRSKNFTNNANIIIVQLNDSVEINCTRPNNNTRKSIPIGPGRAFYTTGEIIGDIRQAHCNISKSKWNDT
LQQIVKKLREQFKNKTIV.FTHSSGGDPEIVMHSFNCGGEFFYCNTTQLFNSTWYINNTgngaKGSDNTDTIKLPCRIKQ
IINMWQEVGKAMYAPPIRGQIRCSSNITGLILTRDGGNNNDTTEVFRPGGGDMRDNWRSELYKYKVVKIEPLGVAPTKAK
RRVVQREKRAVGIGALFLGFLGAAGSTMGAASVTLTVQARQLLSGIVQQQNNLLKAIEAQQHLLQLTVWGIKQLQARVLA
VERYLKDQQLLGIWGCSGKLVCTTAVPWNAswSNKSLNEIWDNMTWMQWEKEIDNYTSLIYTLLEQSQNQQEKNEQELLE
LDKWASLWNWFDITNWLWYIKIFIMIVGGLVGLRIVFTVLSIVNRVRQGY
>UniRef100_B3UPD0/18-711
llGMLMICSATENLWVTVYYGVPVWKEATTTLFCASDAKAYDTEVHNVWATHACVPTDPNPQEVVLENVTENFNMWKNNM
VEQMHEDIISLWDQSLQPCVRLTPLCVTLNCTDYVKNvtNAEGGEIKNCSFNVTTNMRDKKQKEYALFYNLDIVQIDND.
.....nANNSYRLISCNTSVITQACPKVSFEPIPIHYCAPAGFAILRCNDKKFNGTGPCTNVSTVQCTHGIRPVVSTQLL
LNGSLAEEEVVIRSKNFTNNANIIIVQLNDSVEINCTRPNNNTRKSIPIGPGRAFYTTGEIIGDIRQAHCNISKSKWNDT
LQQIVKKLREQFKNKTIV.FTHSSGGDPEIVMHSFNCGGEFFYCNTTQLFNSTWYINNTgngaKGSDNTDTIKLPCRIKQ
IINMWQEVGKAMYAPPIRGQIRCSSNITGLILTRDGGNNNDTTEVFRPGGGDMRDNWRSELYKYKVVKIEPLGVAPTKAK
RRVVQREKRAVGIGALFLGFLGAAGSTMGAASVTLTVQARQLLSGIVQQQNNLLKAIEAQQHLLQLTVWGIKQLQARVLA
VERYLKDQQLLGIWGCSGKLICTTAVPWNAswSNKSLNEIWDNMTWMQWEKEIDNYTSLIYTLLEQSQNQQEKNEQELLE
LDKWASLWNWFDITNWLWYIKIFIMIVGGLVGLRIVFTVLSIVNRVRQGY
>UniRef100_B3UCZ7/20-706
llGILMICSAAEQLWVTVYYGVPVWKEATTTLFCASDAKAYDTEAHNVWATHACVPTDPNPQEVKLENVTENFNMWKNNM
VEQMHEDIISLWDQSLKPCVKLTPLCVTLNCTDLRNAtnSTIGNEMRNCSFNVTSSVRDRMQKEYALFYKLDIVPIDND.
...nnnNYTNYRLISCNTSTITQACPKVSFEPIPIHYCAPAGFAILKCNDKEFNGTGPCKNVSTVQCTHGIRPVVSTQLL
LNGSLAEEEVVIRSENFTNNAKTIIVHLNESVEINCTRPGNNTRKSIHIAPGRAFYTTGDIIGDIRQAHCNISEAKWNKT
LQQIVKKLREKFVNKT-InFNRTSGGDPEIVMHSFNCGGEFFYCNSTPLFNSTWAMNRTwndtEGSNNNKTITLQCKIKQ
IINMWQEVGKAMYAPPIRGQIRCSSNITGLLLTRDGGNSANKTEIFRPGGGDMRDNWRSELYKYKVVKIEPLGVAPTKAK
RRVVQREKRAVGLGALFLGFLGTAGSTMGAASITLTVQARQLLSGIVQQQSNLLRAIEAQQHLLQLTVWGIKQLQARILA
VERYLKDQQLLGIWGCSGKLICTTTVPWNTswSNKSMEDIWNNMTWMEWEKEIDNYTGLIYNLIEQSQNQQEKNEQELLA
LDKWASLWNWFNITQWLWYIRIFIMIVGGLVGLRIIFAVLSIVNRVRQGY
>UniRef100_B3VFH3/20-721
llGMLMICSAAEQLWVTVYYGVPVWKEATTTLFCASDAKAYDTEVHNVWATHACVPTDPSPREILLENVTENFNMWKNNM
VEQMHEDIISLWDQSLKPCVKLTPLCVTLNCTDDLRNatNTEKGEIKNCSFNITTSIRDKMQKEYALFYKLDVVPIDNDv
vnntntNYTNYKLISCNTSVITQACPKVSFQPIPIHYCAPAGFAILKCNDKKFNGTGPCTNVSTVQCTHGIRPVVSTQLL
LNGSLAEKEVVIRSENFTDNAKTIIVQLNETVEINCTRPNNNTRKSIHIGPGRAFYATGEIIGNIRQAHCNISGTKWNNT
LRQIVIKLREQFKNKTIV.FNQSSGGDPEIVMHSFNCGGEFFYCNSTPLFNSTWNITQPlnstGTEKANDTITLQCRIKQ
IINMWQEVGKAMYAPPIRGQIKCSSNITGLLLTRDGGDDNRTTETFRPGGGDMRDNWRSELYKYKVVKIEPLGVAPTKAK
RRVVQREKRAVGIGALFLGFLGAAGSTMGAASITLTVQARQLLSGIVQQQNNLLRAIEAQQHLLQLTVWGIKQLQARVLA
VERYLRDQQLLGIWGCSGKLICATTVPWNAswSNKSLNQIWDNMTWMEWEREIDNYTSLIYTLIEESQNQQEKNELELLE
LDKWASLWNWFDITSWLWYIRIFIMIVGGLVGLRIVFAVLSVVNRVRQGY
>UniRef100_B3UP63/18-711
llGMLMICSATENLWVTVYYGVPVWKEATTTLFCASDAKAYDTEVHNVWATHACVPTDPNPQEVVLENVTENFNMWKNNM
VEQMHEDIISLWDQSLQPCVRLTPLCVTLNCTDYVKNvtNAEGGEMKNCSFNVTTNMRDKKQKEYALFYNLDIVQIDND.
.....nANNSYRLISCNTSVITQACPKVSFEPIPIHYCAPAGFAILRCNDKKFNGTGPCTNVSTVQCTHGIRPVVSTQLL
LNGSLAEEEVVIRSKNFTNNANIIIVQLNDSVEINCTRPNNNTRKSIPIGPGRAFYTTGEIIGDIRQAHCNISKSKWNDT
LQQIVKKLREQFKNKTIV.FTHSSGGDPEIVMHSFNCGGEFFYCNTTQLFNSTWYINNTgngaKGSDNTDTIKLPCRIKQ
IINMWQEVGKAMYAPPIRGQIRCSSNITGLILTRDGGNNNDTTEVFRPGGGNMRDNWRSELYKYKVVKIEPLGVAPTKAK
RRVVQREKRAVGIGALFLGFLGAAGSTMGAASVTLTVQARQLLSGIVQQQNNLLKAIEAQQHLLQLTVWGIKQLQARVLA
VERYLKDQQLLGIWGCSGKLICTTAVPWNAswSNKSLNEIWDNMTWMQWEKEIDNYTSLIYTLLEQSQNQQEKNEQELLE
LDKWASLWNWFDITNWLWYIKIFIMIVGGLVGLRIVFTVLSIVNRVRQGY
>UniRef100_B3VFH4/20-721
llGMLMICSAAEQLWVTVYYGVPVWKEATTTLFCASDAKAYDTEVHNVWATHACVPTDPSPQEVLLENVTENFNMWKNNM
VEQMHEDIISLWDQSLKPCVKLTPLCVTLNCTDVRNAtnTTEKGEIKNCSFNITTNIRDKMQKEYALFYKLDVVPIDNDv
vnntntNYTNYRLISCNTSVITQACPKVSFQPIPIHYCAPAGFAILKCNNKKFNGTGPCTNVSTVQCTHGIRPVVSTQLL
LNGSLAEDEIVIRSENFTDNAKTIIVQLNETVEINCTRPSNNTRKSIHIGPGRAFYTTGEIIGDIRQAHCNLSTTKWNNT
LRQIVEKLREQFKNKTIV.FNQSSGGDPEIVTHSFNCGGEFFYCDSTPLFNSTWNITQPlnstGTEGSNDTITLQCRIKQ
IINMWQEVGKAMYAPPIRGQIKCSSNITGLLLTRDGGGDNRTTETFRPGGGDMRDNWRSELYKYKVVKIEPLGVAPTKAK
RRVVQREKRAVGIGALFLGFLGAAGSTMGAASITLTVQARQLLSGIVQQQNNLLRAIEAQQHLLQLTVWGIKQLQARVLA
VERYLRDQQLLGIWGCSGKLICTTTVPWNTswSNKSLNQIWENMTWMEWEREIDNYTSLIYTLIEESQNQQEKNELELLE
LDKWASLWNWFDISSWLWYIRIFIMIVGGLVGLRIVFAVLSVVNRVRQGY
>UniRef100_O92761/20-708
llGILMICSAAGQLWVTVYYGVPVWKEATTTLFCASDAKAYDTEVHNVWATHACVPTDPNPQEVVLGNVTENFNIWKNNM
VEQMHEDIISLWDQSLKPCVKLTPLCVTLNCTDLRNAtnTTERGEIKNCSFNITTSIRDKMQKEYALFYKLDVVPIDTN.
.....nTNTSYRLVSCNTSVITQACPKVSFEPIPIHYCAPAGFAILKCNNKTFNGSGPCTNVSTVQCTHGIRPVVSTQLL
LNGSLAEEEIVIRSENITNNAKTIIVQLKEPVEINCTRPNNNTRKSIHIGPGRAFYTTGEIIGDIRQAHCNISRAKWNDT
LRQIAKQLREQFKNKTII.FNQSVGGDPEIVTHSFNCGGEFFYCNSAQLFNSTWNDTER..snNTRENDTTITLPCRIKQ
IINMWQEVGKAMYAPPIRGQIKCASNITGLLLTRDGGNNNGTTETFRPGGGDMRDNWRSELYKYKVVKIEPLGIAPTKAK
RRVVQREKRAVGIGAVFLGFLGAAGSTMGAASVTLTVQARLLLSGIVQQQNNLLRAIEAQQHLLQLTVWGIKQLQARVLA
VERYLRDQQLLGIWGCSGKLICTTTVPWNTswSNKSLDTIWNNMTWMQWEREIDNYTGLIYTLLEESQNQQEKNEQELLE
LDKWASLWNWFDITNWLWYIKIFIMIIGGLVGLRIVFAVLSIVNRVRQGY
>UniRef100_A0A0X8IF64/20-706
llGMLMICSAVENLWVTVYYGVPVWKEATTTLFCASDAKAYDTEVHNVWATHACVPTDPNPQEVVLENVTENFNMWKNNM
VEQMHEDIISLWDQSLKPCVKLTPLCVTLNCTDLGNSssEEMRGEIKNCSFNITTSIRDKVKKDYALFYRLDVVPIDND.
......-NTSYRLISCNTSTITQACPKVSFEPIPIHYCTPAGFAILKCKDKKFNGTGPCKNVSTVQCTHGIRPVVSTQLL
LNGSLAEEEIVIRSSNFTDNTKNIIVQLKESVEINCTRPNNNTRKSIHIGPGRAFYTTGDIIGDIRQAHCNISRTKWNNT
LNQIATKLKEQFGNNKTIvFNQSSGGDPEIVMHSFNCGGEFFYCNSTQLFNSTWNFNGTw.nsTQSNGTDTITLPCRIKQ
IINMWQEVGKAMYAPPIRGQIRCSSNITGLILTRDGGNHNNDTETFRPGGGDMRDNWRSELYKYKVVKIEPLGVAPTKAK
RRVVQREKRAVGIGAMFLGFLGAAGSTMGAASITLTVQARLLLSGIVQQQNNLLKAIEAQQHLLQLTVWGIKQLQARVLA
VERYLRDQQLLGIWGCSGKLICTTAVPWNAswSNKTLDMIWNNMTWMEWEREIDNYTGLIYTLIEESQNQQEKNEQELLE
LDKWASLWNWFDITNWLWYIKIFIMIVGGLIGLRIVFTVLSMVNRVRQGY
>UniRef100_B8XCS4/19-708
llGMWMICSAADNLWVTVYYGVPVWKEATTTLFCASDAKAYDTEVHNVWATHACVPTDPNPQEVVLENVTENFNMWKNNM
VEQMHEDIISLWDQSLKPCVKLTPLCVTLNCTDLRNAtnTNGRGEIKNCSFNITTSIRDKVQKEYALFYKLDVVPIDND.
.....nTSTSYRLISCNTSVITQACPKVSFEPIPIHFCTPAGFAILKCRDKKFNGKGPCKNVSTVQCTHGIRPVVSTQLL
LNGSLAEEEVVIRSDNFTDNTKTIIVQLKEPVEINCTRPNNNTRKSIHIGPGRAFYTTGDIIGDIRQAHCNISRAKWNDT
LKQIVEKLKEQFKNKTIV.FNQSSGGDPEIVMHSFNCGGEFFYCNSTQLFNSTWMFNSTwndtESNDTEGNITLPCRIKQ
IINKWQEVGKAMYAPPIRGQIRCSSNITGLLLTRDGGK-DNQTEVFRPGGGDMRDNWRSELYKYKVVKIEPLGVAPTKAK
RRVVQREKRAVGIGAMFLGFLGAAGSTMGAASVTLTVQARLLLSGIVQQQNNLLRAIDAQQHLLQLTVWGIKQLQARVLA
VERYLKDQQLLGIWGCSGKLICTTTVPWNAswSNKSLDNIWDNMTWMQWEREIDNYTSSIYTLIEESQNQQEKNEQELLK
LDKWASLWNWFDITKWLWYIKIFIMIVGGMVGLRIVFAVLSIVNRVRQGY
>UniRef100_B2YYY2/18-711
llGMLMICSATENLWVTVYYGVPVWKEATTTLFCASDAKAYDTEVHNVWATHACVPTDPNPQEVVLENVTENFNMWKNNM
VEQMHEDIISLWDQSLQPCVRLTPLCVTLNCTDYVKNvtNAEGGEMKNCSFNVTTNMRDKKQKEYALFYNLDIVQIDND.
.....nANNSYRLISCNTSVITQACPKVSFEPIPIHYCAPAGFAILRCNDKKFNGTGPCTNVSTVQCTHGIRPVVSTQLL
LNGSLAEEEVVIRSKNFTNNANIIIVQLNDSVEINCTRPNNNTRKSIPIGPGRAFYTTGEIIGDIRQAHCNISKSKWNDT
LQQIVKKLREQFKNKTIV.FTHSSGGDPEIVMHSFNCGGEFFYCNTTQLFNSTWYINNTgngaKGSDNTDAIKLPCRIKQ
IINMWQEVGKAMYAPPIRGQIRCSSNITGLILTRDGGNNNDTTEVFRPGGGDMRDNWRSELYKYKVVKIEPLGVAPTKAK
RRVVQREKRAVGIGALFLGFLGAAGSTMGAASVTLTVQARQLLSGIVQQQNNLLKAIEAQQHLLQLTVWGIKQLQARVLA
VERYLKDQQLLGIWGCSGKLICTTAVPWNAswSNKSLNEIWDNMTWMQWEKEIDNYTSLIYTLLEQSQNQQEKNEQELLE
LDKWASLWNWFDITNWLWYIKIFIMIVGGLVGLRIVFTVLSIVNRVRQGY
>UniRef100_B2Z024/18-711
llGMLMICSATENLWVTVYYGVPVWKEATTTLFCASDAKAYDTEVHNVWATHACVPTDPNPQEVVLENVTENFNMWKNNM
VEQMHEDIISLWDQSLQPCVRLTPLCVTLNCTDYVKNvtNAEGGEMKNCSFNVTTNMRDKKQKEYALFYNLDIVQIDND.
.....nANNSYRLISCNTSVITQACPKVSFEPIPIHYCAPAGFAILRCNDKKFNGTGPCTNVSTVQCTHGIRPVVSTQLL
LNGSLAEEEVVIRSKNFTNNANIIIVQLNDSVEINCTRPNNNTRKGIPIGPGRAFYTTGEIIGDIRQAHCNISKSKWNDT
LQQIVKKLREQFKNKTIV.FTHSSGGDPEIVMHSFNCGGEFFYCNTTQLFNSTWYINNTgngaKGSDNTDTIKLPCRIKQ
IINMWQEVGKAMYAPPIRGQIRCSSNITGLILTRDGGNNNDTTEVFRPGGGDMRDNWRSELYKYKVVKIEPLGVAPTKAK
RRVVQREKRAVGIGALFLGFLGAAGSTMGAASVTLTVQARQLLSGIVQQQNNLLKAIEAQQHLLQLTVWGIKQLQARVLA
VERYLKDQQLLGIWGCSGKLICTTAVPWNAswSNKSLNEIWDNMTWMQWEKEIDNYTSLIYTLLEQSQNQQEKNEQELLE
LDKWASLWNWFDITNWLWYIKIFIMIVGGLVGLRIVFTVLSIVNRVRQGY
>UniRef100_E3VMY0/20-704
llGILMICSAAENLWVTVYYGVPVWKEATTTLFCASDAKAYDTEVHNVWATHACVPTDPNPQEVVLENVTENFNMWKNNM
VEQMHEDIISLWDQSLKPCVKLTPLCVTLNCTDLRNAtnSSERGEIKNCSFNITTSIRDKMQKEYALFYKLDVVPIDND.
......-NTSYRLISCNTSVITQACPKVTFEPIPIHYCAPAGFAILKCNDKKFNGTGPCTNVSTVQCTHGIRPVVSTQLL
LNGSLAEEEVVIRSANFTDNAKTIIVQLKESVEINCTRPNNNTRKSIHIGPGRAFYTTGEIIGDIRQAHCNISKAKWNNA
LKQIVKKLGEQFKNKTIV.FNQSSGGDPEIVTHSFNCRGEFFYCNSTQLFNSTWNSTEG...sNNTEGNDTLTLPCRIKQ
IINMWQEVGKAMYAPPIRGQIRCSSNITGLLLTRDGGNNSETTEIFRPGGGDMRDNWRSELYKYKVVKIEPLGVAPTKAK
RRVVQREKRAVGLGAMFLGFLGAAGSTMGAASMTLTVQARLLLSGIVQQQNNLLRAIEAQQHLLQLTVWGIKQLQARVLA
VERYLKDQQLLGIWGCSGKLICTTTVPWNAswSNKTMKDIWENMTWMQWDKEIENYTSLIYTLIEESQIQQEKNEQELLE
LDKWASLWNWFDISNWLWYIKIFIMIVGGLVGLRIVFAVLSIVNRVRQGY
>UniRef100_B2YZZ7/18-711
llGMLMICSATENLWVTVYYGVPVWKEATTTLFCASDAKAYDTEVHNVWATHACVPTDPNPQEVVLENVTENFNMWKNNM
VEQMHEDIISLWDQSLQPCVRLTPLCVTLNCTDYVKNvtNAEGGEMKNCSFNVTTNMRDKKQKEYALFYNLDIVQIDND.
.....nANNSYRLISCNTSVITQACPKVSFEPIPIHYCAPAGFAILRCNDKKFNGTGPCTNVSTVQCTHGIRPVVSTQLL
LNGSLAEEEVVIRSKNFTNNANIIIVQLNDSVEINCTRPNNNTRKSIPIGPGRAFYTTGEIIGDIRQAHCNISKSKWNDT
LQQIVKKLREQFKNKTIV.FTHSSGGDPEIVMHSFNCGGEFFYCNTTQLFNSTWYINNTgngaKGSDNTDTIKLPCRIKQ
IINMWQEVGKAMYAPPIRGQIRCSSNITGLILTRDGGNNNDTTEVFRPGGGDMRDNWRSELYKYKVVKIEPLGVAPTKAK
RRVVQREKRAVGIGALFLGFLGAAGSTMGAASVTLTVQARQLLSGIVQQQNNLLKAIEAQQHLLQLTVWGIKQLQARVLA
VERYLKDQQLLGIWGCSGKLICTTAVPWNAswSNKSLNEIWDNMTWMQWEKEIDNYTSLIYTLLEQSQNQQEKNKQELLE
LDKWASLWNWFDITNWLWYIKIFIMIVGGLVGLRIVFTVLSIVNRVRQGY
>UniRef100_A0A7G5WRZ7/20-717
llGILMICSAADNLWVTVYYGVPVWKEATTTLFCASDAKAYDTEVHNVWATHACVPTDPNPQEVVLGNVTENFNMWKNDM
VEQMHEDIISLWDQSLKPCVKLTPLCVTLDCSDWNATrnGTETGEIKNCSFNITTSLRDKMQKEYALFYKLDIVAIDNN.
..ntsqNNTRYRLISCNTSVITQACPKVSFEPIPIHYCAPAGFAILKCNDNKFNGTGPCTNVSTVQCTHGIRPVVSTQLL
LNGSLAKEEVIIRSENFTNNAKTIIVQLNTSVEINCTRPSNNTRKGIHIGPGRAFYTTGEIIGDIRQAHCNLSKTNWDYT
LHQIAKKLREQFGNKTII.FKQSSGGDPEIQTHMFNCGGEFFYCNTTKLFNSTWNSNSTwngtATGGSNDTITLPCRIKQ
IINMWQEVGKAMYAPPIRGQIRCSSNITGLLLTRDGGGNNTTNETFRPSGGNMKDNWRSELYKYKVVRIEPLGVAPTKAK
RRVVQREKRAVGIGAMFLGFLGAAGSTMGAASMTLTVQARQLLSGIVQQQNNLLRAIEAQQHLLQLTVWGIKQLQARVLA
VERYLRDQQLLGIWGCSGKLICTTTVPWNTswSNKSLDDIWQNMTWMEWEREIDNYTGIIYTLLENSQNQQEKNEQELLE
LDKWASLWNWFNITNWLWYIKIFIMIVGGLIGLRIVFAVLSIVNRVRQGY
>UniRef100_A0A0R8WLM4/20-706
llGILMICNAKDKLWVTVYYGVPVWKEATTTLFCASDAKAYDTEVHNVWATHACVPTDPNPQEVVLENVTENFNMWKNNM
VEQMHEDIISLWDQSLKPCVKLTPLCVTLKCTDLRNAtnTNEKGEIKNCSFNVTTEIRDKMKKEHALFYRLDVVPIDNT.
.....iDNTSYRLISCNTSVITQACPKVSFEPIPIHYCTPAGFAILKCNDKKFNGTGPCTNVSSVQCTHGIRPVISTQLL
LNGSLAEEEVIIRSANFSNNAKIIIVHLNESVEINCTRPNNNTRKSIHIGPGRAFYTTGDIIGDIRQAHCNLSRAKWNDT
LQRIVIKLREQIGNKTIV.FNQSSGGDPEIVMHSFNCGGEFFYCNTTQLFNSTWNSTGG...pNNTGGNDTITLPCRIKQ
IINMWQEVGKAMYAPPIRGQIRCSSNITGLLLTRDGGNNDNGTEVFRPGGGDMRDNWRSELYKYKVVQIEPLGVAPTKAK
RRVVQREKRAVGIGAVFLGFLGAAGSTMGAASMTLTVQARLLLSGIVQQQNNLLRAIEAQQHLLQLTVWGIKQLQARVLA
VERYLKDQQLLGIWGCSGKLICTTAVPWNTswSNKSLNEIWDNMTWMEWDREINNYTNLIYTLIEKSQNQQEKNEQELLE
LDKWASLWNWFDITNWLWYIKIFIMIVGGLIGLRIVFTVLSIVNRVRQGY
>UniRef100_A0A0X8IF85/20-706
llGMLMICSAVENLWVTVYYGVPVWKEATTTLFCASDAKAYDTEVHNVWATHACVPTDPNPQEVVLENVTENFNMWKNNM
VEQMHEDIISLWDQSLKPCVKLTPLCVTLNCTDLGNSssEEMRGEIKNCSFNITTSIRDKVKKDYALFYRLDVVPIDND.
......-NTSYRLISCNTSTITQACPKVSFEPIPIHYCTPAGFAILKCKDKKFNGTGPCKNVSTVQCTHGIRPVVSTQLL
LNGSLAEEEVVIRSSNFTDNTKNIIVQLKESVEINCTRPNNNTRKSIHIGPGRAFYTTGDIIGDIRQAHCNISRTKWNNT
LNQIATKLKEQFGNNKTIvFNQSSGGDPEIVMHSFNCGGEFFYCNSTQLFNSTWNFNGTw.nsTQSNGTDTITLPCRIKQ
IINMWQEVGKAMYAPPIRGQIRCSSNITGLILTRDGGNHNNDTETFRPGGGDMRDNWRSELYKYKVVKIEPLGVAPTKAK
RRVVQREKRAVGIGAMFLGFLGAAGSTMGAASITLTVQARLLLSGIVQQQNNLLKAIEAQQHLLQLTVWGIKQLQARVLA
VERYLRDQQLLGIWGCSGKLICTTAVPWNAswSNKTLDMIWNNMTWMEWEREIDNYTGLIYTLIEESQNQQEKNEQELLE
LDKWASLWNWFDITNWLWYIKIFIMIVGGLIGLRIVFTVLSMVNRVRQGY
>UniRef100_B3VFG3/20-714
llGMLMICSAAEQLWVTVYYGVPVWKEATTTLFCASDAKAYDTEVHNVWATHACVPTDPSPQEVLLGNVTENFNMWKNNM
VEQMHEDIISLWDQSLKPCVKLTPLCVTLNCTDVGNAtnTNEKGEIKNCSFNITTNIRDKMQKEYALFYKLDVIPIDNE.
....keTNTSYRLISCNTSVITQACPKVSFQPIPIHYCTPAGFAILKCNDKKFNGTGPCTNVSTVQCTHGIRPVVSTQLL
LNGSLAEEEVIIRSENFTDNAKTIIVQLKEPVEINCTRPNNNTRKGIHIGPGRAFYTTGEIIGDIRQAHCNLSRTKWNDT
LKQIVNKLREQFKNTTIV.FNQSSGGDPEIVTHSFNCGGEFFYCNSTPLFNSTWNSTQPlnstGTEESNSTITLQCRIKQ
IINMWQEVGKAMYAPPIRGQIKCSSNITGLLLTRDGGGNNRTTETFRPGGGDMRDNWRSELYKYKVVKIEPLGVAPTKAK
RRVVQREKRAVGIGAVFLGFLGAAGSTMGAASITLTVQARLLLSGIVQQQNNLLRAIEAQQHLLQLTVWGIKQLQARVLA
VERYLRDQQLLGIWGCSGKLICTTTVPWNAswSNKSLNQIWDNMTWMEWEREIDNYTSLIYTLIEESQNQQEKNELELLE
LDKWASLWNWFDITKWLWYIKIFIMIVGGLVGLRIVFAVLSIVNRVRQGY
>UniRef100_B3VFH5/20-721
llGMLMICSAAEQLWVTVYYGVPVWKEATTTLFCASDAKAYDTEVHNVWATHACVPTDPSPQEVLLENVTENFNMWKNNM
VEQMHEDIISLWDQSLKPCVKLTPLCVTLNCTDDLKNatNTEKGEIKNCSFNITTNIRDKMQKEYALFYKLDVVPIDNDi
vnnnntNYTNYRLISCNTSVITQACPKVSFQPIPIHYCAPAGFAILKCNDKKFNGTGPCTNVSTVQCTHGIRPVVSTQLL
LNGSLAEEEVIIRSENFTDNAKTIIVQLNETVEINCTRPSNNTRKGIHIGPGRAFYATGEIIGDIRQAHCNLSSTKWNNT
LRQIVIKLREQFKNATIV.FNHSSGGDPEIVTHSFNCGGEFFYCNSTPLFNSTWYNNST..enVTKESNDTITLQCRIKQ
IINMWQEVGKAMYAPPIRGQIKCSSNITGLLLTRDGGSDNSTTETFRPGGGDMRDNWRSELYKYKVVKIEPLGVAPTKAK
RRVVQREKRAVGIGALFLGFLGAAGSTMGAASITLTVQARQLLSGIVQQQNNLLRAIEAQQHLLQLTVWGIKQLQARVLA
VERYLRDQQLLGIWGCSGKLICTTAVPWNTswSNKSLDQIWENMTWMEWEREIDNYTSIIYNLIEESQNQQEKNELELLE
LDKWASLWNWFDISKWLWYIRIFIMIVGGLVGLRIVFAVLSVVKRVRQGY
>UniRef100_Q1HT37/20-720
llGMLMTCSAKENLWVTVYYGVPVWKEATTTLFCASDAKAYDTEVHNVWATHACVPTDPNPQEVVLENVTESFNMWKNNM
VEQMHEDIISLWDQSLKPCVKLTPLCVTLNCTDYLGNttNTEEREMKNCSFNITTSIRDKIKKEYALFYRLDVVPIDNDn
dntsynDNTSYRLINCNTSVITQACPKVSFEPIPIHYCAPAGFAILKCKDKKFNGTGPCTNVSTVQCTHGIRPVVSTQLL
LNGSLAEEEVVIRSENLTNNAKTIIVQLKEPVEINCTRPNNNTRKSINIGPGRAFYATGDIIGNIRQAHCNISGEKWNNT
LRHIVKKLREHFENKTIV.FNQSSGGDPEIVMHSFNCGGEFFYCDTTRLFNSTWNDTEG...aNNTVGNDTITLPCKIKQ
IINMWQEVGKAMYAPPIRGQINCSSNITGLLLTRDGGNNTNGTEVFRPGGGDMRDNWRSELYKYKVVKIEPLGVAPTKAK
RRVVQREKRALGIGALFLGFLGAAGSTMGAASVTLTVQARLLLSGIVQQQNNLLRAIEAQQHLLQLTVWGIKQLQARILA
VERYLHDQQLLGIWGCSGKLICTTAVPWNAswSNKSLNKIWDNMTWMEWDREINNYTSLIYTLIEESQNQQEKNEQELLE
LDKWASLWNWFDISNWLWYIKIFIMVVGGLVGLRIVFTVLSIVNRVRQGY
>UniRef100_B2YZR8/18-711
llGMLMICSATENLWVTVYYGVPVWKEATTTLFCASDAKAYDTEVHNVWATHACVPTDPNPQEVVLENVTENFNMWKNNM
VEQMHEDIISLWDQSLQPCVRLTPLCVTLNCTDYVKNvtNAEGGEMKNCSFNVTTNMRDKKQKEYALFYNLDIVQIDND.
.....nANNSYRLISCNTSVITQACPKVSFEPIPIHYCAPAGFAILRCNDKKFNGTGPCTNVSTVQCTHGIRPVISTQLL
LNGSLAEEEVVIRSKNFTNNANIIIVQLNDSVEINCTRPNNNTRKSIPIGPGRAFYTTGEIIGDIRQAHCNISKSKWNDT
LQQIVKKLREQFKNKTIV.FTHSSGGDPEIVMHSFNCGGEFFYCNTTQLFNSTWYINNTgngaKGSDNTDTIKLPCRIKQ
IINMWQEVGKAMYAPPIRGQIRCSSNITGLILTRDGGNNNDTTEVFRPGGGDMRDNWRSELYKYKVVKIEPLGVAPTKAK
RRVVQREKRAVGIGALFLGFLGAAGSTMGAASVTLTVQARQLLSGIVQQQNNLLKAIEAQQHLLQLTVWGIKQLQARVLA
VERYLKDQQLLGIWGCSGKLICTTAVPWNAswSNKSLNEIWDNMTWMQWEKEIDNYTSLIYTLLEQSQNQQEKNEQELLE
LDKWASLWNWFDITNWLWYIKIFIMIVGGLVGLRIVFTVLSIVNRVRQGY
>UniRef100_A0A7G5WRZ4/20-718
llGILMICSAADNLWVTVYYGVPVWKEATTTLFCASDAKAYDTEVHNVWATHACVPTDPDPQEVVLGNVTENFNMWKNDM
VEQMHEDIISLWDQSLKPCVKLTPLCVTLDCSDWNATrnGTEIGEVKNCSFNITTSLRDKMQKEYALFYKLDIVAIDNN.
.nntgkNNTSYRLISCNTSVITQACPKVSFEPIPIHYCAPAGFAILKCNDNKFNGTGPCTNVSTVQCTHGIRPVVSTQLL
LNGSLAKEEVIIRSENFTNNAKTIIVQLNTSVEINCTRPSNNTRKGIHIGPGRAFYTTGEIIGDIRQAHCNLSKTKWDDT
LHQIAEKLREQFKNKTII.FKQSSGGDPEIQTHMFNCGGEFFYCNTTKLFNSTWNSNDTwndtATGGSNDTITLPCRIKQ
IINMWQGVGKAMYAPPIRGQIRCSSNITGLLLTRDGGGNNTTNETFRPSGGNMKDNWRSELYKYKVVRIEPLGVAPTKAK
RRVVQREKRAVGIGAMFLGFLGAAGSTMGAASMTLTVQARQLLSGIVQQQNNLLRAIEAQQHLLQLTVWGIKQLQARVLA
VERYLRDQQLLGIWGCSGKLICTTTVPWNTswSNKSLDDIWQNMTWMEWEREIDNYTGIIYTLLENSQNQQEKNEQELLE
LDKWASLWNWFNITNWLWYIKIFIMIVGGLIGLRIVFAVLSIVNRVRQGY
>UniRef100_A0A193L0I5/20-710
llGMLMICSATKDLWVTVYYGVPVWKEATTTLFCASDAKAYDTEVHNVWATHACVPTDPNPQEVKLENVTENFNMWKNDM
VEQMHEDIISLWDQSLKPCVKLTPLCVTLNCTDQNVTntNNEKGEIKNCSFNITTNIRDKMQKVYALFYKLDVVPIDND.
.....sDNTTYRLISCNTSVITQACPKVSFEPIPIHYCAPAGFAILKCNDDKFEGKGPCNNVSTVQCTHGIRPVVSTQLL
LNGSLAKEEVVIRSENFTNNAKTIIVQLKEPVEINCTRPNNNTRKSIHIGPGRAFYATGEIVGDIRQAHCNISRAKWNNT
LQQITRKLREQFENKTIV.FNHSSGGDPEIVMHSFNCGGEFFYCNTTQLFNSTWLFNNTlnetEGLNDTEPITLPCRIKQ
IINMWQEVGKAMYAPPIRGLIRCSSNITGLILTRDGGNVNSSTEVFRPGGGDMRDNWRSELYKYKVVKIEPLGVAPTEAK
RRVVQREKRAVTIGAMFLGFLGAAGSTMGAASITLTVQARQLLSGIVQQQSNLLRAIEAQQHLLQLTVWGIKQLQARVLA
VERYLKDQQLLGIWGCSGKLICTTAVPWNAswSNKSLDQIWNNMTWMEWEREINNYTGIIYNLIEQSQNQQEKNEQELLE
LDKWASLWSWFEITNWLWYIKIFIMIVGGLIGLRIVFTVLSIVNRVRQGY
>UniRef100_A0A3G8G512/20-711
llGMLMICSAVENLWVTVYYGVPVWKEANTTLFCASDAKAYDTEVHNVWATHACVPTDPNPQEVELGNVTEKFNMWKNNM
VEQMHEDIISLWDQSLKPCVKLTPLCVTLNCTDWKNDtnTNEGGEIKNCSFNITTSIRDKVQKEHALFYKLDVVPIENK.
....nsNTTRYRLINCNTSVITQACPKVSFEPIPIHYCAPAGFAILKCKDKKFNGTGPCTNVSTVQCTHGIRPVVSTQLL
LNGSLAEEDVVIRSANFTNNAKIIIVQLNESVEINCTRPNNNTRKSIPIGPGRAFYTTGDIIGDIRQAHCNLSRAKWNNT
LKQIVTKLKEQFGNKTIV.FNQSSGGDPEIIMHNFNCGGEFFYCNTTKLFNSTWTNGTE.eanNTGGNDTHITLPCRIKQ
IINMWQEVGKAMYAPPIRGQIRCSSNITGLLLTRDGGNNNNTTEIFRPGGGDMRDNWRSELYKYKVVKIEPLGVAPTKAK
RRVVQREKRAVGIGAMFLGFLGAAGSTMGAASMTLTVQARQLLSGIVQQQNNLLRAVEAQQHLLQLTVWGIKQLQARVLA
VERYLKDQQLLGIWGCSGKLICTTTVPWNTswSNKSLEQIWENMTWMEWEREINNYTGLIYTLIEEAQNQQEKNEQELLE
LDKWASLWNWFDITNWLWYIKIFIMIVGGLIGLRIVFAVLSIVYRVRQGY
>UniRef100_Q7SVL7/20-716
llGILMICSAAGKLWVTVYYGVPVWKEATTTLFCASDAKAYDTEIHNVWATHACVPTDPNPQEVALENVTENFNMWKNNM
VEQMHEDIISLWDQSLKPCVKLTPLCVTLNCTDLRNAtnTTEKGEIKNCSFNITTNIRDKMQKEYALFYRLDVVPIDND.
.....sTNTSYRLISCNTSVITQACPKVSFEPIPIHYCTPAGFAILKCNDKKFNGTGPCTNVSTVQCTHGIRPVISTQLL
LNGSLAEEEVVIRSDNFMDNAKTIIVQLNESVEINCTRPNNNTRKSIHIGPGRAFYTTGEIIGDIRQAHCNLSRTKWNNT
LRQIVYKLREQFGNKTIV.FNQSSGGDPEIVTHSFNCGGEFFYCDSTQLFNSTWNNDTLfnstGSNNTEDTITLPCRIKQ
IINMWQEVGKAMYAPPIRGQIRCSSNITGLLLTRDGGNNSETTEIFRPGGGDMRDNWRSELYKYKVVKIEPLGVAPTKAK
RRVVQREKRAVGIGAVFLGFLGAAGSTMGAASMTLTVQARLLLSGIVQQQNNLLRAIEAQQHLLQLTVWGIKQLQARVLA
VERYLKDQQLLGIWGCSGKLICTTTVPWNAswSNKSLDKIWNNMTWMEWEREINNYTSLIYTLIEESQNQQEKNEQELLE
LDKWASLWNWFDITKWLWYIKIFIMIVGGLVGLRIVFAILSIVNRVRQGY
>UniRef100_Q1HTJ0/20-710
llGILMICSAAEKLWVTVYYGVPVWKEATTTLFCASDAKAYDTEVHNVWATHACVPTDPNPQEVVLENVTENFNMWKNNM
VEQMHEDIISLWDQSLKPCVKLTPLCVTLNCTNLRNAtnTTEGGEIKNCSFNITTSIRDKVQKEYALFYRPDIVPIDND.
.....nTNTSYRLISCNTSVITQACPKVSFEPIPIHYCAPAGFAILKCKDKKFTGKGPCTNVSTVQCTHGIRPVVSTQLL
LNGSLAEEEVVIRSDNFTDNAKTIIVQLKESVEINCTRPNNNTRKSIHIGPGRAFYTTGEIIGDIRQAHCNLSRAKWDNT
LKQVVIKLREQFRNKTIV.FNQSSGGDPEIVTHNFNCGGEFFYCDSTQLFNSTWNVTSTwnvtRSNNTEEIITLPCRIKQ
IINMWQEVGKAMYAPPIRGQIRCSSNITGLLLTRDGGNNENETEIFRPGGGDMRDNWRSELYKYKVVKIEPLGVAPTKAK
RRVVQREKRAVGIGAVFLGFLGAAGSTMGAASMTLTVQARLLLSGIVQQQNNLLRAIEAQQHLLQLTVWGIKQLQARVLA
VERYLKDQQLLGIWGCSGKLICTTTVPWNAswSNKSLDKIWNNMTWMEWEREINNYTSLIYTLIEESQNQQEKNEQELLE
LDKWASLWNWFDITKWLWYIKIFIMIVGGLVGLRIIFAVLSIVNKVRQGY
>UniRef100_B3VFG8/20-722
llGMLMICSAAEQLWVTVYYGVPVWKEATTTLFCASDAKAYDTEVHNVWATHACVPTDPSPQEVLLENVTENFNMWKNNM
VEQMHEDIISLWDQSLKPCVKLTPLCVTLNCTDDLRNatNTEKGEIKNCSFNITTSIKNKMQKEYALFYKLDVVPIDNEn
nnntntNYTNYRLISCNTSVITQACPKVSFQPIPIHYCAPAGFAILKCNDKRFNGTGPCTNVSTVQCTHGIRPVVSTQLL
LNGSLAKKEVIIRSENFTDNAKTIIVQLNVPVEINCTRPNNNTRKSIHIGPGRAFYATGEIIGNIRQAHCNISGTKWNNT
LKQIVKKLREQFENKTIV.FNQSSGGDPEIVTHSFNCGGEFFYCDSTPLFNSTWNITQPlnstGTEGSNDTITLQCRIKQ
IINMWQEVGKAMYAPPIRGQIKCSSNITGLLLTRDGGGNNRTTETFRPGGGDMRDNWRSKLYKYKVVKIEPLGVAPTKAK
RRVVQREKRAVGIGALFLGFLGAAGSTMGAASITLTVQARQLLSGIVQQQNNLLRAIEAQQHLLQLTVWGIKQLQARVLA
VERYLRDQQLLGIWGCSGKLICTTTVPWNTswSNKSLNQIWDNMTWMEWEREIDNYTSLIYNLIEESQNQQEKNEQELLE
LDKWASLWNWFDITNWLWYIKIFIMIVGGLVGLRIVFAVLSVVNRVRQGY
>UniRef100_A0A0X8IDC2/20-706
llGMLMICSAVENLWVTVYYGVPVWKEATTTLFCASDAKAYDTEVHNVWATHACVPTDPNPQEVVLENVTENFNMWKNNM
VEQMHEDIISLWDQSLKPCVKLTPLCVTLNCTDWGNVtnNNMRGEIKNCSFNITTSIRDKVKKDYALFYRLDVVPIDND.
......-NTSYRLISCNTSTITQACPKVSFEPIPIHYCTPAGFAILKCKDKKFNGTGPCKNVSTVQCTHGIRPVVSTQLL
LNGSLAEEEVVIRSSNFTDNTKNIIVQLKESVEINCTRPNNNTRKSIHIGPGRAFYTTGDIIGDIRQAHCNISRTKWNNT
LNQIATKLKEQFGNNKTIvFNQSSGGDPEIVMHSFNCGGEFFYCNSTQLFNSTWNFNGTwn.lTQSNGTDTITLPCRIKQ
IINMWQEVGKAMYAPPIRGQIRCSSNITGLILTRDGGNHNNDTETFRPGGGDMRDNWRSELYKYKVVKIEPLGVAPTKAK
RRVVQREKRAVGIGAMFLGFLGAAGSTMGAASITLTVQARLLLSGIVQQQNNLLKAIEAQQHLLQLTVWGIKQLQARVLA
VERYLRDQQLLGIWGCSGKLICTTAVPWNAswSNKTLDMIWNNMTWMEWEREIDNYTGLIYTLIEESQNQQEKNEQELLE
LDKWASLWNWFDITNWLWYIKIFIMIVGGLIGLRIVFTVLSIVNRVRQGY
>UniRef100_Q7SUS2/18-711
llGMLMICSATENLWVTVYYGVPVWKEATTTLFCASDAKAYDTEVHNVWATHACVPTDPNPQEVVLENVTENFNMWKNNM
VEQMHEDIISLWDQSLQPCVRLTPLCVTLNCTDYVKNvtNAEGGEMKNCSFNVTTNMRDKKQKEYALFYNLDIVQIDND.
.....nANNSYRLISCNTSVITQACPKVSFEPIPIHYCAPAGFAILRCNDKKFNGTGPCTNVSTVQCTHGIRPVVSTQLL
LNGSLAEEEVVIRSKNFTNNANIIIVQLNDSVEINCTRPNNNTRKSIPIGPGRAFYTTGEIIGDIRQAHCNISKSKWNDT
LQQIVKKLREQFKNKTIV.FTHSSGGDPEIVMHSFNCGGEFFYCNTTQLFNSTWYINNTgngaKGSDNTDTIKLPCRIKQ
IINMWQEVGKAMYAPPIRGQIRCSSNITGLILTRDGGNNNDTTEVFRPGGGDMRDNWRSELYKYKVVKIEPLGVAPTKAK
RRVVQREKRAVGIGALFLGFLGAAGSTMGAASVTLTVQARQLLSGIVQQQNNLLKAIEAQQHLLQLTVWGIKQLQARVLA
VERYLKDQQLLGIWGCSGKLICTTAVPWNAswSNKSLNEIWDNMTWMQWEKEIGNYTSLIYTLLEQSQNQQEKNEQELLE
LDKWASLWNWFDITNWLWYIKIFIMIVGGLVGLRIVFTVLSIVNRVRQGY
>UniRef100_Q7SUR8/18-711
llGMLMICSATENLWVTVYYGVPVWKEATTTLFCASDAKAYDTEVHNVWATHACVPTDPNPQEVVLENVTENFNMWKNNM
VEQMHEDIISLWDQSLQPCVRLTPLCVTLNCTDYVKNvtNAEGGEMKNCSFNVTTNMRDKKQKEYALFYNLDIVQIDND.
.....nANNSYRLISCNTSVITQACPKVSFEPIPIHYCAPAGFAILRCNDKKFNGTGPCTNVSTVQCTHGIRPVVSTQLL
LNGSLAEEEVVIRSKNFTNNANIIIVQLNDSVEINCTRPNNNTRKSIPIGPGRAFYTTGEIIGDIRQAHCNISKSKWNDT
LQQIVKKLREQFKNKTIV.FTHSSGGDPEIVMHSFNCGGEFFYCNTTQLFNSTWYINNTgngaKGSDNTDTIKLPCRIKQ
IINMWQEVGKAMYAPPIRGQIRCSSNITGLILTRDGGNNNDTTEVFRPGGGDMRDNWRSELYKYKVVKIEPLGVAPTKAK
RRVVQREKRAVGIGALFLGFLGAAGSTMGAASVTLTVQARQLLSGIVQQQNNLLKAIEAQQHLLQLTVWGIKQLQARVLA
VERYLKDQQLLGIWGCSGKLICTTAVPWNAswSNKSLNEIWDNMTWMQWEKEIGNYTSLIYTLLEQSQNQQEKNEQELLE
LDKWASLWNWFDITNWLWYIKIFIMIVGGLVGLRIVFTVLSIVNRVRQGY
>UniRef100_A0A109VA61/20-707
llGMLMICSAVEKLWVTVYYGVPVWKEATTTLFCASDAKAYDTEVHNVWATHACVPTDPNPQEVVLENVTENFNMWKNNM
VEQMHEDIISLWDQSLKPCVKLTPLCVTLNCTDWGNNkaEEMKGEMKNCSFNITTSIKDRVKKEYALFYRLDVVPIDND.
..nsntSNTSYRLISCNTSTITQACPKVSFEPIPIHYCTPAGFAILKCNDKKFNGTGPCKNVSTVQCTHGIRPVVSTQLL
LNGSLAEEEVVIRSSNFTDNIKNIIVQLNESVEINCTRPNNNTRKSIHIGPGSAFYATGDIIGDIRQAHCNISGTKWNNT
LNRIAAKLKEQF-GKTII.FKQSSGGDPEIVMHSFNCGGEFFYCNSTQLFNSTWNANGTwn.lTQPNDTGIITLPCRIKQ
IINMWQEVGKAMYAPPIRGQIRCSSNITGLILTRDGGRNNSDNETFRPGGGDMRDNWRSELYKYKVVKIEPLGVAPTKAK
RRVVQREKRAVGIGAMFLGFLGAAGSTMGAASITLTVQARQLLSGIVQQQNNLLKAIEAQQHLLQLTVWGIKQLQARVLA
VERYLRDQQLLGIWGCSGKLICTTAVPWNAswSNRTLDMIWNNMTWMEWEREIDNYTGLIYTLIEESQNQQEKNEQELLE
LDKWASLWNWFDISKWLWYIRIFIMIVGGLIGLRIVFAVLSMVNRVRQGY
>UniRef100_A0A193L0J6/20-710
llGMLMICSATKDLWVTVYYGVPVWKEATTTLFCASDAKAYDTEVHNVWATHACVPTDPNPQEVKLENVTENFNMWKNDM
VEQMHEDIISLWDQSLKPCVKLTPLCVTLNCTDQNVTntNNEKGEIKNCSFNITTNIRDKMQKVYALFYKLDVVPIDND.
.....sDNTTYRLISCNTSVITQACPKVSFEPIPIHYCAPAGFAILKCNDDKFEGKGPCNNVSTVQCTHGIRPVVSTQLL
LNGSLAKEEVVIRSENFTNNAKTIIVQLKEPVEINCTRPNNNTRKSIHIGPGRAFYATGEIVGDIRQAHCNISRAKWNNT
LQQITRKLREQFENKTIV.FNHSSGGDPEIVMHSFNCGGEFFYCNTTQLFNSTWLFNNTlnetEGLNDTEPITLPCRIKQ
IINMWQEVGKAMYAPPIRGLIRCSSNITGLILTRDGGNVNSSTEVFRPGGGDMRDNWRSELYKYKVVKIEPLGVAPTEAK
RRVVQREKRAVTIGAMFLGFLGAAGSTMGAASITLTVQARQLLSGIVQQQSNLLRAIEAQQHLLQLTVWGIKQLQARVLA
VERYLKDQQLLGIWGCSGKLICTTTVPWNAswSNKSLDQIWNNMTWMEWEREINNYTGIIYNLIEQSQNQQEKNEQELLE
LDKWASLWSWFEITNWLWYIKIFIMIVGGLIGLRIVFTVLSIVNRVRQGY
>UniRef100_Q6UZ34/20-712
llGILMICSAAGNLWVTVYYGVPVWKEATTTLFCASDAKAYDTEVHNVWATHACVPTDPNPQEVVLENVTENFNMWKNNM
VEQMHEDIISLWDQSLKPCVKLTPLCVTLNCTDDVRNatSTEKGEIKNCSFNITTSIRDKVQKQYALFYKLDVVPIDNN.
.....sNNTSYRLISCNTSVITQACPKVSFEPIPIHYCAPAGFAILKCNDKKFNGTGPCTKVSTVQCTHGIRPVVSTQLL
LNGSLAEEEVIIRSENFTNNAKTIMVQLNVSVEINCTRPNNNTRKSIHIGPGRAFYTTGDIIGDIRQAHCNISRANWNNT
LRQIVEKLGEQFGNNKTIvFNHSSGGDPEIVMHSFNCGGEFFYCNSTKLFDSTWTWNNTwnntRSNDTEENITLPCRIKQ
IINMWQEVGKAMYAPPIRGQIRCSSNITGLLLTRDGGT-NNTNETFRPGGGDMRDNWRSELYKYKVVRIEPLGVAPTEAK
RRVVQREKRAVGIGAVFLGFLGAAGSTMGAASVTLTVQARLLLSGIVQQQNNLLRAIEAQQHLLQLTVWGIKQLQARVLA
VERYLRDQQLLGIWGCSGKIICTTAVPWNAswSNKSLNEIWNNMTWMEWEKEINNYTNLIYSLLEESQNQQEKNEQELLE
LDKWANLWNWFDISNWLWYIKIFIMIVGGLVGLRIVFAVLSIVNRVRQGY
>UniRef100_B2YZM4/18-711
llGMLMICSATENLWVTVYYGVPVWKEATTTLFCASDAKAYDTEVHNVWATHACVPTDPNPQEVVLENVTENFNMWKNNM
VEQMHEDIISLWDQSLQPCVRLTPLCVTLNCTDYVKNvtNAEGGEMKNCSFNVTTNMRDKKQKEYALFYNLDIVQIDND.
.....nANNSYRLISCNTSVITQACPKVSFEPIPIHYCAPAGFAILRCNDKKFNGTGPCTNVSTVQCTHGIRPVVSTQLL
LNGSLAEEEVVIRSKNFTNNANIIIVQLNDSVEINCTRPNNNTRKSIPIGPGRAFYTTGEIIGDIRQAHCNISKSKWNDT
LQQIVKKLREQFKNKTIV.FTHSSGGDPEIVMHSFNCGGEFFYCNTTQLFNSTWYINNTgngaKGSDNTDTIKLPCRIKQ
IINMWQEVGKAMYAPPIRGQIRCSSNITGLILTRDGGNNNDTTEVFRPGGGDMRDNWRSELYKYKVVKIEPLGVAPTKAK
RRVVQREKRAVGIGALFLGFLGAAGSTMGAASVTLTVQARQLLSGIVQQQNNLLKAIEAQQHLLQLTVWGIKQLQARVLA
VERYLKDQQLLGIWGCSGKLICTTAVPWNAswSNKSLNEIWDNMTWMQWEKEIDNYTSLIYTLLEQSQNQQEKNEQELLE
LDKWAGLWNWFDITNWLWYIKIFIMIVGGLVGLRIVFTVLSIVNRVRQGY
>UniRef100_B3VFG0/20-714
llGMLMICSAAEQLWVTVYYGVPVWKEATTTLFCASDAKAYDTEVHNVWATHACVPTDPSPQEVLLGNVTENFNMWKNNM
VEQMHEDIISLWDQSLKPCVKLTPLCVTLNCTDLGNAtnTTEIGEIKNCSFNITTNIRDKMQKEYALFYKLDVVPIDNE.
....nkTNTSYRLISCNTSVITQACPKVSFQPIPIHYCTPAGFAILKCNDKKFNGTGPCTNVSTVQCTHGIRPVVSTQLL
LNGSLAEEEVVIRSENFTDNAKTIIVQLKESVEINCTRPNNNTRKSIHIGPGRAFYTTGEIIGDIRQAHCNLSRTKWDNT
LRQIVKKLREQFKNKTIV.FNQSSGGDPEIVTHSFNCGGEFFYCNSTPLFNSTWNSTQLfnsaGTEGSNSTITLQCRIKQ
IINMWQEVGKAMYAPPIRGQIKCSSNITGLLLTRDGGGNNRTTETFRPGGGDMRDNWRSELYKYKVVKIEPLGVAPTKAK
RRVVQREKRAVGIGAVFLGFLGAAGSTMGAASITLTVQARLLLSGIVQQQNNLLRAIEAQQHLLQLTVWGIKQLQARVLA
VERYLRDQQLLGIWGCSGKLICTTTVPWNAswSNKSLDQIWDNMTWMEWEREIDNYTSLIYTLIEESQNQQEKNELELLE
LDKWASLWSWFDITNWLWYIKIFIMIVGGLVGLRIVFAVLSIVNRVRQGY
>UniRef100_B2YZ82/18-711
llGMLMICSATENLWVTVYYGVPVWKEATTTLFCASDAKAYDTEVHNVWATHACVPTDPNPQEVVLENVTENFNMWKNNM
VEQMHEDIISLWDQSLQPCVRLTPLCVTLNCTDYVKNvtNAEGGEMKNCSFNVTTNMRDKKQKEYALFYNLDIVQIDND.
.....nANNSYRLISCNTSVITQACPKVSFEPIPIHYCAPAGFAILRCNDKKFNGTGPCTNVSTVQCTHGIRPVVSTQLL
LNGSLAEEEVVIRSKNFTNNANIIIVQLNDSVEINCTRPNNNTRKSIPIGPGRAFYTTGEIIGDIRQAHCNISKSKWNDT
LQQIVKKLREQFKNKTIV.FTHSSGGDPEIVMHSFNCGGEFFYCNTTQLFNSTWYINNTgngaKGSDNTDTIKLPCRIKQ
IINMWQEVGKAMYAPPIRGQIRCSSNITGLILTRDGGNNNDTTEVFRPGGGDMRDNWRSELYKYKVVKIEPLGVAPTKAK
RRVVQREKRAVGIGALFLGFLGAAGSTMGAASVTLTVQARQLLSGIVQQQNNLLKAIEAQQHLLQLTVWGLKQLQARVLA
VERYLKDQQLLGIWGCSGKLICTTAVPWNAswSNKSLNEIWDNMTWMQWEKEIDNYTSLIYTLLEQSQNQQEKNEQELLE
LDKWASLWNWFDITNWLWYIKIFIMIVGGLVGLRIVFTVLSIVNRVRQGY
>UniRef100_A0A0X8IE85/20-708
llGMLMICSAVEKLWVTVYYGVPVWKEATTTLFCASDAKAYDTEVHNVWATHACVPTDPNPQEVVLENVTENFNMWKNNM
VEQMHEDIISLWDQSLKPCVKLTPLCVTLNCTDWGNNssEEMIGEMKNCSFNVTTSIRDRVKKEYALFYRLDVVPIDND.
..nsntSNTSYRLISCNTSTITQACPKVSFEPIPIHYCTPAGFAILKCNDKKFNGTGPCKNVSTVQCTHGIRPVVSTQLL
LNGSLAEEGVVIRSSNFTENTKNIIVQLKESVEINCTRPNNNTRKSIHIGPGSAFYATGDIIGDIRQAHCNISRTKWNNT
LSQIVTKLREQFGNNKTIvFDRSSGGDPEIVMHSFNCGGEFFYCNSTQLFNSTWNVNST...gNSTQSSDTITLPCRIKQ
IINMWQEVGKAMYAPPIRGQIRCSSNITGMILTRDGGDNKNDNETFRPGGGDMRDNWRSELYKYKVVKIEPLGVAPTKAK
RRVVQREKRAVGIGAMFLGFLGAAGSTMGAASITLTVQARQLLSGIVQQQNNLLKAIEAQQHLLQLTVWGIKQLQARVLA
VERYLRDQQLLGIWGCSGKLICTTAVPWNAswSNRTLDMIWNNMTWMEWEREIDNYTGLIYTLIEESQNQQEKNEQELLE
LDKWASLWNWFDISKWLWYIRIFIMIVGGLIGLRIVFTVLSMVNRVRQGY
>UniRef100_E3VMX1/20-708
llGILMICSAAEELWVTVYYGVPVWKEATTTLFCASDAKAYDTEVHNVWATHACVPTDPNPQEVVLGNVTENFNMWKNNM
VEQMHEDIISLWDQSLKPCVKLTPLCVTLNCTDDLRNatNTERGEIKNCSFYITTSIRDKVQKEYAFFYKLDVVPIDND.
.....nTNTSYRLISCNTSVITQACPKVSFEPIPIHYCAPAGFVILKCNDKKFNGTGPCTNVSTVQCTHGIRPVVSTQLL
LNGSLAEEEVVIRSDNFTDNAKTIIVQLKESVEINCTRPNNNTRKSIHIGPGRAFYTTGEIIGDIRQAHCNISKAKWNNA
LKQIVKKLREQFENKTIV.FNQPSGGDPEIVTHSFNCGGDFFYCNSTQLFNSTWNSTEG...sNITEGNDTLTLPCRIKQ
IINMWQEVGKAMYAPPIRGQIRCSSNITGLLLTRDGGNSNETTEIFRPGGGDMRDNWRSELYKYKVVKIEPLGVAPTKAK
RRVVQREKRAVGLGAVFLGFLGAAGSTMGAASMTLTVQARLLLSGIVQQQNNLLRAIEAQQHLLQLTVWGIKQLQARVLA
VERYLKDQQLLGIWGCSGKLICTTTVPWNTswSNKSLDKIWNNMTWMEWDREINNYTSLIYTLIEESQNQQEKNEQELLE
LDKWASLWNWFDITKWLWYIKIFIMIVGGLVGLRIVFAVLSIVNRVRQGY
>UniRef100_Q7SUR5/18-711
llGMLMICSATENLWVTVYYGVPVWKEATTTLFCASDAKAYDTEVHNVWATHACVPTDPNPQEVVLENVTENFNMWKNNM
VEQMHEDIISLWDQSLQPCVRLTPLCVTLNCTDYVKNvtNAEGGEMKNCSFNVTTNMRDKKQKEYALFYNLDIVQIDND.
.....nANNSYRLISCNTSVITQACPKVSFEPIPIHYCAPAGFAILRCNDKKFNGTGPCTNVSTVQCTHGIRPVVSTQLL
LNGSLAEEEVVIRSKNFTNNANIIIVQLNDSVEINCTRPNNNTRKSIPIGPGRAFYTTGEIIGDIRQAHCNISKSKWNDT
LQQIVKKLREQFKNKTIV.FTHSSGGDPEIVMHSFNCGGEFFYCNTTQLFNSTWYINNTgngaKGSDNTDTIKLPCRIKQ
IINMWQEVGKAMYAPPIRGQIRCSSNITGLILTRDGGNNNDTTEVFRPGGGDMRDNWRSELYKYKVVKIEPLGVAPTKAK
RRVVQREKRAVGIGALFLGFLGAAGSTMGAASVTLTVQARQLLSGIVQQQNNLLKAIEAQQHLLQLTVWGIKQLQARVLA
VERYLKDQQLLGIWGCSGKLICTTAVPWNAswSSKSLNEIWDNMTWMQWEKEIDNYTSLIYALLEQSQNQQEKNEQELLE
LDKWASLWNWFDITNWLWYIKIFIMIVGGLVGLRIVFTVLSIVNRVRQGY
>UniRef100_B2YYX0/18-711
llGMLMICSATENLWVTVYYGVPVWKEATTTLFCASDAKAYDTEVHNVWATHACVPTDPNPQEVVLENVTENFNMWKNNM
VEQMHEDIISLWDQSLQPCVRLTPLCVTLNCTDYVKNvtNAEGGEMKNCSFNVTTNMRDKKQKEYALFYNLDIVQIDND.
.....nANNSYRLISCNTSVITQACPKVSFEPIPIHYCAPAGFAILRCNDKKFNGTGPCTNVSTVQCTHGIRPVVSTQLL
LNGSLAEEEVVIRSKNFTNNANIIIVQLNDSVEINCTRPNNNTRKSIPIGPGRAFYTTGEMIGDIRQAHCNISKSKWNDT
LQQIVKKLREQFKNKTIV.FTHSSGGDPEIVMHSFNCGGEFFYCNTTQLFNSTWYINNTgngaKGSDNTDTIKLPCRIKQ
IINMWQEVGKAMYAPPIRGQIRCSSNITGLILTRDGGNNNDTTEVFRPGGGDMRDNWRSELYKYKVVKIEPLGVAPTKAK
RRVVQREKRAVGIGALFLGFLGAAGSTMGAASVTLTVQARQLLSGIVQQQNNLLKAIEAQQHLLQLTVWGIKQLQARVLA
VERYLKDQQLLGIWGCSGKLICTTAVPWNAswSNKSLNEIWDNMTWMQWEKEIDNYTSLIYTLLEQSQNQQEKNEQELLE
LDKWASLWNWFDITNWLWYIKIFIMIVGGLVGLRIVFTVLSIVNRVRQGY
>UniRef100_A0A120K7W9/20-706
llGMLMICSAVENLWVTVYYGVPVWKEATTTLFCASDAKAYDTEVHNVWATHACVPTDPNPQEVVLENVTENFNMWKNNM
VEQMHEDIISLWDQSLKPCVKLTPLCVTLNCTDWGNSssEEMRGEIKNCSFNITTSIRDKVKKDYALFYRLDVVPIDND.
......-NTSYRLISCNTSTITQACPKVSFEPIPIHYCTPAGFAILKCKDKKFNGTGPCKNVSTVQCTHGIRPVVSTQLL
LNGSLAEEEIVIRSSNFTDNTKNIIVQLKESVEINCTRPNNNTRKSIHIGPGRAFYTTGDIIGDIRQAHCNISRTKWNNT
LNQIATKLKEQFGNNKTIvFNQSSGGDPEIVMHSFNCGGEFFYCNSTQLFNSTWNFNGTw.nsTQSNGTDTITLPCRIKQ
IINMWQEVGKAMYAPPIRGQIRCSSNITGLILTRDGGNHNNDTETFRPGGGDMRDNWRSELYKYKVVRIEPLGVAPTKAK
RRVVQREKRAVGIGAMFLGFLGAAGSTMGAASITLTVQARLLLSGIVQQQNNLLKAIEAQQHLLQLTVWGIKQLQARVLA
VERYLRDQQLLGIWGCSGKLICTTAVPWNAswSNKTLDMIWNNMTWMEWEREIDNYTGLIYTLIEESQNQQEKNEQELLE
LDKWASLWNWFDITNWLWYIKIFIMIVGGLIGLRIVFTVLSMVNRVRQGY
>UniRef100_A0A648SAS7/20-714
llGMLMICNATEKLWVTVYYGVPVWKEATTTLFCASDAKAYNTEVHNVWATHACVPTDPSPQEIVIANVTENFNMWKNNM
VEQMHEDIISLWDQSLKPCVKLTPLCVTLHCTNLNNTntNNEKGEIKNCSFNITTNIRDKIQKEYALFYKLDVVPIKDD.
..nndtNSTSYRLINCNTSVITQACPKVSFEPIPIHYCAPAGFAILKCNNKMFNGTGPCTNVSTVQCTHGIRPVVSTQLL
LNGSLAEEEIIIRSENLTHNTKTIIVHLNESVEINCTRPNNNTRKSIHIGPGSAFYTTGGIIGDIRQAHCNLSRTAWNNT
LKRIVIKLREQFGNRTIV.FNHSSGGDPEIVMHSFNCGGEFFYCNSTQLFNSTWAVNTTwnntENNEGNDTITLPCRIKQ
IINMWQEVGKAMYAPPIRGQIRCSSNITGLLLTRDGGNSNDTPETFRPGGGDMRDNWRSELYKYKVVKIEPLGIAPTKAK
RRVVQREKRAVGIGAMFLGFLGAAGSTMGAASITLTVQARLLLSGIVQQQNNLLRAIEAQQHLLQLTVWGIKQLQARVLA
VERYLKDQQLLGIWGCSGKLICTTAVPWNTswSNRSLNDIWENMTWMEWEKEIDNYTSLIYTLIEESQNQQEKNEQELLA
LDKWASLWNWFDITKWLWYIKIFIMIVGGLVGLRIVFTVLSIVNRVRQGY
>UniRef100_Q2NN45/21-703
llGILMICSAADKLWVTVYYGVPVWKEATTTLFCASDAKAYDTEVHNVWATHACVPTDPNPQEVVLENVTENFNMWKNNM
VEQMHEDIISLWDQSLKPCVKLTPLCVTLNCTDLRNAtnTTEKGEIKNCSFNITTSIRDKVQKEHALFYKLDVVPIDND.
......-NTSYRLISCNTSVITQACPKVSFEPIPIHYCTPAGFAILKCNDKKFNGKGPCTNVSTVQCTHGIRPVVSTQLL
LNGSLAEEEVIIRSDNFTDNAKTIIVQLKESVEINCTRPNNNTRKSIHIGPGRAFYTTGQIIGDIRQAHCNLSRTKWDNT
LKQIAEKLREQFGNSTIV.FNHSSGGDPEIVTHSFNCGGEFFYCNSTQLFNSTWNGTDV....-SNNTEGNITLPCRIKQ
IVNMWQEVGKAMYAPPIRGQIRCSSNITGLLLTRDGGDNQNETEIFRPGGGDMRDNWRSELYKYKVVKIDPLGVAPTKAK
RRVVQREKRAVGIGAVFLGFLGAAGSTMGAASMTLTVQARLLLSGIVQQQNNLLRAIEAQQHLLQLTVWGIKQLQARVLA
VERYLRDQQLLGIWGCSGKLICTTTVPWNAswSNKSLDEIWDNMTWMQWEREINNYTSLIYTLIEESQNQQEKNEQELLE
LDKWASLWNWFDITKWLWYIKIFIMIVGGLVGLRIVFTILSIVNRVRQGY
>UniRef100_A0A0X8IF83/20-706
llGMLMICSAVENLWVTVYYGVPVWKEATTTLFCASDAKAYDTEVHNVWATHACVPTDPNPQEVVLENVTENFNMWKNNM
VEQMHEDIISLWDQSLKPCVKLTPLCVTLKCTDWGNSssEEMRGEIKNCSFNITTSIRDKVKEDYALFYRLDVVPIDND.
......-NTSYRLISCNTSTITQACPKVSFEPIPIHYCAPAGFAILKCKDKKFNGTGPCKNVSTVQCTHGIRPVVSTQLL
LNGSLAEEEVVIRSSNFTDNTKNIIVQLKESVEINCTRPNNNTRKSIHIGPGRAFYTTGDIIGDIRQAHCNISRTKWNNT
LNQIATKLKEQFGNNKTIvFNQSSGGDPEIVMHSFNCGGEFFYCNSTQLFNSTWNFNGTwn.lTQSNGTDTITLPCRIKQ
IINMWQEVGKAMYAPPIRGQIRCSSNITGLILTRDGGNHNNDTETFRPGGGDMRDNWRSELYKYKVVKIEPLGVAPTKAK
RRVVQREKRAVGIGAMFLGFLGAAGSTMGAASITLTVQARLLLSGIVQQQNNLLRAIEAQQHLLQLTVWGIKQLQARVLA
VERYLRDQQLLGIWGCSGKLICTTAVPWNAswSNKTLDMIWNNMTWMEWEREIDNYTGLIYTLIEESQNQQEKNEQELLE
LDKWASLWNWFDITNWLWYIKIFIMIVGGLIGLRIVFTVLSMVNRVRQGY
>UniRef100_D3YFM7/20-715
llGMLMICSATEKLWVTVYYGVPVWKEATTTLFCASDAKAYETEVHNVWATHACVPTDPNPQEVVLGNVTENFNMWKNNM
VEQMHEDIISLWDQSLKPCVKLTPLCVTLNCTDLRNAnaTNEKGEIKNCSFNITTDIRDKVQKAYATFYKLDIVPIDNE.
..tnniNYTNYRLISCNTSVLTQACPKISFEPIPIHYCAPAGFAILKCNNKTFNGTGPCTNVSTVQCTHGIKPVVSTQLL
LNGSLAEEEVVIRSENLMNNAKTIIVQLNESVEINCTRPNNNTRKGIHIGPGRAFYTTGQIIGDIRQAHCNISRAKWNNT
LQKIVKKLREKFGNKTIV.FNQSSGGDPEIVTHSFNCGGEFFYCNTTQLFNSTWNDTEG...sNNPGGNITITLPCRIKQ
IINMWQEVGKAMYAPPISGQIRCSSNITGLLLTRDGGNTSNTTEIFRPGGGDMRDNWRSELYKYKVVKIEPLGVAPTKAK
RRVVQREKRAVGIGAVFLGFLGAAGSTMGAASITLTVQARRLLSGIVQQQNNLLRAIEAQQHLLQLTVWGIKQLQARVLA
VERYLKDQQLLGIWGCSGKLICTTAVPWNAswSNKSLDEIWDNMTWMQWEREIDNYTSLIYTLIEESQSQQEKNEQELLE
LDKWASLWNWFTITNWLWYIKIFIMIVGGLVGLRIVFAVLSIVNRVRQGY
>UniRef100_Q2NMQ2/20-716
llGILMICSATEKLWVTVYYGVPVWKEADTTLFCASDAKAYDTEVHNVWATHACVPTDPNPQEVVLENVTENFNMWKKDM
VEQMHEDIISLWDQSLKPCVKLTPLCVTLNCTDLRNDtnTNERGEIKNCSFNITTSIRDKMQKEYALFYKLDVVPIDND.
......-NTSYRLISCNTSVITQACPKVSFEPIPIHYCAPAGFAIIKCKDKKFNGTGPCKNVSTVQCTHGIRPVVSTQLL
LNGSLAEEEVVIRSANFTNNAKTIIVQLNESVEINCTRPNNNTRKSIPIGPGRAFYTTGDIIGDIRQAHCNLSRTKWNDT
LKQIVEKLREQFGNKTII.FNQSSGGDPEIVMHSFNCGGEFFYCNSTQLFNSTWNGNSTwnvtNNTTGNDTITLPCRIKQ
IINMWQEVGKAMYAPPIRGQIRCSSNITGLLLTRDGGDNSNESEGPRPGGGDMRDNWRSELYKYKVVKIEPLGVAPTKAK
RRVVQREKRAVGIGAMFLGFLGAAGSTMGAASMTLTVQARLLLSGIVQQQNNLLRAIEAQQHLLQLTVWGIKQLQARVLA
VERYLKDQQLLGIWGCSGKLICTTTVPWNAswSNKSLNQIWDSMTWMEWEREISNYTSLIYTLIEESQNQQEKNEQELLE
LDKWASLWNWFDITHWLWYIKIFIMIVGGLVGLRIVFAVLSIVNRVRQGY
>UniRef100_G1FEK3/20-711
llGILMICSAAGKLWVTVYYGVPVWKEATTTLFCASDAKAYDTEVHNVWATHACVPTDPNPQEVVLENVTENFNMWKNNM
VEQMHEDIISLWDQSLKPCVKLTPLCVTLNCTDDVRNatSTEKGEIKNCSFNITTSIRNKMQKQYALFYKLDVVPIDND.
.....sNNTNYRLISCNTSVITQACPKVSFEPIPIHYCAPAGFAILKCNDKKFNGTGPCTNVSTIQCTHGIRPVVSTQLL
LNGSLAEEEVIIRSENFTNNAKTIMVQLNVSVEINCTRPNNNTRKSIHIGPGRAFYATGDIIGDIRQAHCNISRAQWNNT
LKHIVEKLGEQFPNKTIV.FNHSSGGDPEIVMHSFNCGGEFFYCNSTKLFNSTWTWNNTwnntRSNDTEEIITLPCRIKQ
IINMWQEVGKAMYAPPIRGQIRCSSNITGLLLTRDGGT-NNTNEIFRPGGGDMRDNWRSELYKYKVVRIEPLGVAPTEAK
RRVVQREKRAVGIGAVFLGFLGAAGSTMGAAAVTLTVQARLLLSGIVQQQNNLLRAIEAQQHLLQLTVWGIKQLQARVLA
VERYLRDQQLLGIWGCSGKLICTTAVPWNTswSNKSLNEIWNNMTWMEWEKEIDNYTNLIYSLLEESQNQQEKNEQELLE
LDKWANLWNWFDISNWLWYIKIFIMIVGGLVGLRIVFAVLSIVNRVRQGY
>UniRef100_B2YZV0/18-711
llGMLMICSATENLWVTVYYGVPVWKEATTTLFCASDAKAYDTEVHNVWATHACVPTDPNPQEVVLENVTENFNMWKNNM
AEQMHEDIISLWDQSLQPCVRLTPLCVTLNCTDYVKNvtNAEGGEMKNCSFNVTTNMRDKKQKEYALFYNLDIVQIDND.
.....nANNSYRLISCNTSVITQACPKVSFEPIPIHYCAPAGFAILRCNDKKFNGTGPCTNVSTVQCTHGIRPVVSTQLL
LNGSLAEEEVVIRSKNFTNNANIIIVQLNDSVEINCTRPNNNTRKSIPIGPGRAFYTTGEIIGDIRQAHCNISKSKWNDT
LQQIVKKLREQFKNKTIV.FTHSSGGDPEIVMHSFNCGGEFFYCNTTQLFNSTWYINNTgngaKGSDNTDTIKLPCRIKQ
IINMWQEVGKAMYAPPIRGQIRCSSNITGLILTRDGGNNNDTTEVFRPGGGDMRDNWRSELYKYKVVKIEPLGVAPTKAK
RRVVQREKRAVGIGALFLGFLGAAGSTMGAASVTLTVQARQLLSGIVQQQNNLLKAIEAQQHLLQLTVWGIKQLQARVLA
VERYLKDQQLLGIWGCSGKLICTTAVPWNAswSNKSLNEIWDNMTWMQWEKEIDNYTSLIYTLLEQSQNQQEKNEQELLE
LDKWASLWNWFDITNWLWYIKIFIMIVGGLVGLRIVFTVLSIVNRVRQGY
>UniRef100_A0A109VAP8/20-701
llGMLMICSAVENLWVTVYYGVPVWKEATTTLFCASDAKAYDTEVHNVWATHACVPTDPNPQEVVLENVTENFNMWKNNM
VEQMHEDIISLWDQSLKPCVKLTPLCVTLNCTNWGNVssEEMRGEIKNCSFNITTSIRDKVKKDYALFYRLDVVPINND.
......-NTSYRLISCNTSTITQACPKVSFEPIPIHYCTPAGFAILKCKDKKFNGTGPCKNVSTVQCTHGIRPVVSTQLL
LNGSLAEEEVVIRSSNFTDNTKNIIVQLKESVEINCTRPNNNTRKSIHIGPGRAFYTTGDIIGDIRQAHCNISRTKWNNT
LNQIATKLKEQFGNNKTIvFNQSSGGDPEIVMHSFNCGGEFFYCNSTQLFNSTWNFNGTwn.lTQSNGTDTITLPCRIKQ
IINMWQEVGKAMYAPPIRGQIRCSSNITGLILTRDGGNHNNDTETFRPGGGDMKDNWRSELYKYKVVKIEPLGVAPTKAK
RRVVQREKRAVGIGAMFLGFLGAAGSTMGAASITLTVQARLLLSGIVQQQNNLLRAIEAQQHLLQLTVWGIKQLQARVLA
VERYLRDQQLLGIWGCSGKLICTTAVPWNAswSNKTLDMIWNNMTWMEWEREIDNYTGLIYTLIEESQNQQEKNEQELLE
LDKWAGLWNWFDITNWLWYIKIFIMIVGGLIGLRIVFTVLSMVNRVRQGY
>UniRef100_A0A109VAG7/20-708
llGMLMICSAVEKLWVTVYYGVPVWKEATTTLFCASDAKAYDTEVHNVWATHACVPTDPNPQEVVLENVTENFNMWKNNM
VEQMHEDIISLWDQSLKPCVKLTPLCVTLNCTNWGNDtnTNMKGEMKNCSFNITTSIKDRVKKEYALFYRLDVVPIDND.
.....nSSTSYRLISCNTSTITQACPKVSFEPIPIHYCTPAGFAILKCKDKKFNGTGPCKNVSTVQCTHGIRPVVSTQLL
LNGSLAEEEVVIRSSNFTDNTKNIIVQLKESVEINCTRPNNNTRKSIHIGPGSAFYATGDIIGDIRQAHCNISGTKWNNT
LNQIVTKLREQFGNNKTIaFSRSSGGDPEIVMHSFNCGGEFFYCNSTQLFNSTWNVNSTw.nsTQSNGTDIITLPCRIKQ
IINMWQEVGKAMYAPPIRGQIRCSSNITGMILTRDGGDNNTDTETFRPGGGDMRDNWRSELYKYKVVKIEPLGVAPTKAK
RRVVQREKRAVGIGAMFLGFLGAAGSTMGAASITLTVQARQLLSGIVQQQNNLLKAIEAQQHLLQLTVWGIKQLQARVLA
VERYLRDQQLLGIWGCSGKLICTTAVPWNAswSNRTLDMIWNNMTWMEWEREIDNYTGLIYTLIEESQNQQEKNEQELLE
LDKWASLWNWFDITKWLWYIRIFIMIVGGLIGLRIVFTVLSMVNRVRQGY
>UniRef100_A0A0X8ID02/20-706
llGMLMICSAVENLWVTVYYGVPVWKEATTTLFCASDAKAYDTEVHNVWATHACVPTDPNPQEVVLENVTENFNMWKNNM
VEQMHEDIISLWDQSLKPCVKLTPLCVTLKCTDWGNSssEEMRGEIKNCSFNITTSIRDKVKEDYALFYRLDVVPIDND.
......-NTSYRLISCNTSTITQACPKVSFEPIPIHYCAPAGFAILKCKDKKFNGTGPCKNVSTVQCTHGIRPVVSTQLL
LNGSLAEEEVVIRSSNFTDNTKNIIVQLKESVEINCTRPNNNTRKSIHIGPGRAFYTTGDIIGDIRQAHCNISRTKWNNT
LNQIATKLKEQFGNNKTIvFNQSSGGDPEIVMHSFNCGGEFFYCNSTQLFNSTWNFNGTwn.lTQSNGTDTITLPCRIKQ
IINMWQEVGKAMYAPPIRGQIRCSSNITGLILTRDGGNHNNDTETFRPGGGDMRDNWRSELYKYKVVKIEPLGVAPTKAK
RRVVQREKRAVGIGAMFLGFLGAAGSTMGAASITLTVQARLLLSGIVQQQNNLLKAIEAQQHLLQLTVWGIKQLQARVLA
VERYLRDQQLLGIWGCSGKLICTTAVPWNAswSNKTLDMIWNNMTWMEWEREIDNYTGLIYTLIEESQNQQEKNEQELLE
LDKWASLWNWFDITNWLWYIKIFIMIVGGLIGLRIVFTVLSMVNRVRQGY
>UniRef100_A0A0X8IF92/20-706
llGMLMICSAVENLWVTVYYGVPVWKEATTTLFCASDAKAYDTEVHNVWATHACVPTDPNPQEVVLENVTENFNMWKNNM
VEQMHEDIISLWDQSLKPCVKLTPLCVTLKCTDWGNSssEEMRGEIKNCSFNITTSIRDKVKEDYALFYRLDVVPIDND.
......-NTSYRLISCNTSTITQACPKVSFEPIPIHYCAPAGFAILKCKDKKFNGTGPCKNVSTVQCTHGIRPVVSTQLL
LNGSLAEEEVVIRSSNFTDNTKNIIVQLKESVEINCTRPNNNTRKSIHIGPGRAFYTTGDIIGDIRQAHCNISRTKWNNT
LNQIATKLKEQFGNNKTIvFNQSSGGDPEIVMHSFNCGGEFFYCNSTQLFNSTWNFNGTwn.lTQSNGTDTITLPCRIKQ
IINMWQEVGKAMYAPPIRGQIRCSSNITGLILTRDGGNHNNDTETFRPGGGDMRDNWRSELYKYKVVKIEPLGVAPTKAK
RRVVQREKRAVGIGAMFLGFLGAAGSTMGAASITLTVQARLLLSGIVQQQNNLLKAIEAQQHLLQLTVWGIKQLQARVLA
VERYLRDQQLLGIWGCSGKLICTTAVPWNAswSNKTLDMIWNNMTWMEWEREIDNYTGLIYTLIEESQNQQEKNEQELLE
LDKWASLWNWFDITNWLWYIKIFIMIVGGLIGLRIVFTVLSMVNRVRQGY
>UniRef100_A0A0X8ICS5/20-706
llGMLMICSAVENLWVTVYYGVPVWKEATTTLFCASDAKAYDTEVHNVWATHACVPTDPNPQEVVLENVTENFNMWKNNM
VEQMHEDIISLWDQSLKPCVKLTPLCVTLKCTDWGNSssEEMRGEIKNCSFNITTSIRDKVKEDYALFYRLDVVPIDND.
......-NTSYRLISCNTSTITQACPKVSFEPIPIHYCAPAGFAILKCKDKKFNGTGPCKNVSTVQCTHGIRPVVSTQLL
LNGSLAEEEVVIRSSNFTDNTKNIIVQLKESVEINCTRPNNNTRKSIHIGPGRAFYTTGDIIGDIRQAHCNISRTKWNNT
LNQIATKLKEQFGNNKTIvFNQSSGGDPEIVMHSFNCGGEFFYCNSTQLFNSTWNFNGTwn.lTQSNGTDTITLPCRIKQ
IINMWQEVGKAMYAPPIRGQIRCSSNITGLILTRDGGNHNNDTETFRPGGGDMRDNWRSELYKYKVVKIEPLGVAPTKAK
RRVVQREKRAVGIGAMFLGFLGAAGSTMGAASITLTVQARLLLSGIVQQQNNLLKAIEAQQHLLQLTVWGIKQLQARVLA
VERYLRDQQLLGIWGCSGKLICTTAVPWNAswSNKTLDMIWNNMTWMEWEREIDNYTGLIYTLIEESQNQQEKNEQELLE
LDKWASLWNWFDITNWLWYIKIFIMIVGGLIGLRIVFTVLSMVNRVRQGY
>UniRef100_B2YZK5/18-711
llGMLMICSATENLWVTVYYGVPVWKEATTTLFCASDAKAYDTEVHNVWATHACVPTDPNPQEVVLENVTENFNMWKNNM
VEQMHEDIISLWDQSLQPCVRLTPLCVTLNCTDYVKNvtNAEGGEMKNCSFNVTTNMRDKKQKEYALFYNLDIVQIDND.
.....nANNSYRLISCNTSVITQACPKVSFEPIPIHYCAPAGFAILRCNDKKFNGTGPCTNVSTVQCTHGIRPVVSTQLL
LNGSLAEEEVVIRSKNFTNNANIIIVQLNDSVEINCTRPNNNTRKSIPIGPGRAFYTTGEIIGDIRQAHCNISKSKWNDT
LQQIVKKLREQFKNKTIV.FTHSSGGDPEIVMHSFNCGGEFFYCSTTQLFNSTWYINNTgngaKGSDNTDTIKLPCRIKQ
IINMWQEVGKAMYAPPIRGQIRCSSNITGLILTRDGGNNNDTTEVFRPGGGDMRDNWRSELYKYKVVKIEPLGVAPTKAK
RRVVQREKRAVGIGALFLGFLGAAGSTMGAASVTLTVQARQLLSGIVQQQNNLLKAIEAQQHLLQLTVWGIKQLQARVLA
VERYLKDQQLLGIWGCSGKLICTTAVPWNAswSNKSLNEIWDNMTWMQWEKEIDNYTSLIYTLLEQSQNQQEKNEQELLE
LDKWASLWNWFDITNWLWYIKIFIMIVGGLVGLRIVFTVLSIVNRVRQGY
>UniRef100_A0A0X8IEV2/20-708
llGMLMICSAVEKLWVTVYYGVPVWKEATTTLFCASDAKAYDTEVHNVWATHACVPTDPNPQEVVLENVTENFNMWKNNM
VEQMHEDIISLWDQSLKPCVKLTPLCVTLNCTDWGNNssKEMKGEMKNCSFNITTSIKDRVKKEYALFYKLDVVPIDND.
..nsntSNTSYRLISCNTSTITQACPKVSFEPIPIHYCTPAGFAILKCNDKKFNGTGPCKNVSTVQCTHGIRPVVSTQLL
LNGSLAEEEVVIRSSNFTDNIKNIIVQLNESVEINCTRPNNNTRKSIHIGPGSAFYATGDIIGDIRQAHCNISRAKWNNT
LNRIAAKLKEQF-GKTII.FKQSSGGDPEIVMHSFNCGGEFFYCNSTQLFNSTWNFNDT.gnsTQSNDTGIITLPCRIKQ
IINMWQEVGKAMYAPPIKGQIRCSSNITGMILTRDGGDNNTNNETFRPGGGDMRDNWRSELYKYKVVKIEPLGVAPTKAK
RRVVQREKRAVGIGAMFLGFLGAAGSTMGAASITLTVQARQLLSGIVQQQNNLLKAIEAQQHLLQLTVWGIKQLQARVLA
VERYLRDQQLLGIWGCSGKLICTTAVPWNAswSNRTLDMIWNNMTWMEWEREIDNYTGLIYTLIEESQNQQEKNEQELLE
LDKWASLWNWFDISKWLWYIRIFIMIVGGLIGLRIVFTVLSMVNRVRQGY
>UniRef100_B2YYV8/18-711
llGMLMICSATENLWVTVYYGVPVWKEATTTLFCASDAKAYDTEVHNVWATHACVPTDPNPQEVVLENVTENFNMWKNNM
VEQMHEDIISLWDQSLQPCVRLTPLCVTLNCTDYVKNvtNAEGGEMKNCSFNVTTNMRDKKQKEYALFYNLDIVQIDND.
.....nANNSYRLISCNTSVITQACPKVSFEPIPIHYCAPAGFAILRCNDKKFNGTGPCTNVSTVQCTHEIRPVVSTQLL
LNGSLAEEEVVIRSKNFTNNANIIIVQLNDSVEINCTRPNNNTRKSIPIGPGRAFYTTGEIIGDIRQAHCNISKSKWNDT
LQQIVKKLREQFKNKTIV.FTHSSGGDPEIVMHSFNCGGEFFYCNTTQLFNSTWYINNTgngaKGSDNTDTIKLPCRIKQ
IINMWQEVGKAMYAPPIRGQIRCSSNITGLILTRDGGNNNDTTEVFRPGGGDMRDNWRSELYKYKVVKIEPLGVAPTKAK
RRVVQREKRAVGIGALFLGFLGAAGSTMGAASVTLTVQARQLLSGIVQQQNNLLKAIEAQQHLLQLTVWGIKQLQARVLA
VERYLKDQQLLGIWGCSGKLICTTAVPWNAswSNKSLNEIWDNMTWMQWEKEIDNYTSLIYTLLEQSQNQQEKNEQELLE
LDKWASLWNWFDITNWLWYIKIFIMIVGGLVGLRIVFTVLSIVNRVRQGY
>UniRef100_B2YZI9/18-711
llGMLMICSATENLWVTVYYGVPVWKEATTTLFCASDAKAYDTEVHNVWATHACVPTDPNPQEVVLENVTENFNMWKNNM
VEQMHEDIISLWDQSLQPCVRLTPLCVTLNCTDYVKNvtNAEGGEMKNCSFNVTTNMRDKKQKEYALFYNLDIVQIDND.
.....nANNSYRLISCNTSVITQACPKVSFEPIPIHYCAPAGFAILRCNDKKFNGTGPCTNVSTVQCTHGIRPVVSTQLL
LNGSLAEEEVVIRYKNFTNNANIIIVQLNDSVEINCTRPNNNTRKSIPIGPGRAFYTTGEIIGDIRQAHCNISKSKWNDT
LQQIVKKLREQFKNKTIV.FTHSSGGDPEIVMHSFNCGGEFFYCNTTQLFNSTWYINNTgngaKGSDNTDTIKLPCRIKQ
IINMWQEVGKAMYAPPIRGQIRCSSNITGLILTRDGGNNNDTTEVFRPGGGDMRDNWRSELYKYKVVKIEPLGVAPTKAK
RRVVQREKRAVGIGALFLGFLGAAGSTMGAASVTLTVQARQLLSGIVQQQNNLLKAIEAQQHLLQLTVWGIKQLQARVLA
VERYLKDQQLLGIWGCSGKLICTTAVPWNAswSNKSLNEIWDNMTWMQWEKEIDNYTSLIYTLLEQSQNQQEKNEQELLE
LDKWASLWNWFDITNWLWYIKIFIMIVGGLVGLRIVFTVLSIVNRVRQGY
>UniRef100_A0A0A7EZE1/17-708
llGILMICSAEEKLWVTVYYGVPVWKEATTTLFCASDAKAYNTEVHNVWATHACVPTDPNPQEVVLGNVTENFNMWKNSM
VEQMHEDIISLWDQSLKPCVKLTPLCVTLNCTDLKNTtnTTERGEIKNCSFNITTSLRDKMRKEYALFYKLDVIPIDND.
..ntshDNTSYRLISCNTSVITQACPKISFEPIPIHYCAPAGFAILKCNDKKFNGTGPCTNVSTVQCTHGIRPVVSTQLL
LNGSLAEEEVVIRSENLTNNAKIIIVHLNESVVINCTRPNNNTRKSIHIGPGRTFYAAGNIIGDIRQAHCNISRSKWNNT
LKQIVNKLREQFGSKIIV.FNRSSGGDPEIVMHSFNCGGEFFYCNTTQLFNSTWNLNDT.eglSNTEGNDTLTLPCRIKQ
IVNMWQEVGKAMYAPPIKGQINCTSNITGLLLTRDGGNNENNTETFRPGGGDMRDNWRNELYKYKVVKVEPLGVAPTRAK
RRVVQREKRAVGIGAMFLGFLGAAGSTMGAASVTLTVQARQLLSGIVQQQNNLLRAIEAQQHMLQLTVWGIKQLQARVLA
VERYLRDQQLLGIWGCSGKLICTTNVPWNTswSNKSYNRIWDNMTWMQWEREIDNYTGLIYTLLEESQNQQEKNEQELLE
LDKWASLWNWFSITNWLWYIKIFIIIIGGLVGLRIVFIVLSIVNRVRQGY
>UniRef100_A0A0A7EYX6/17-708
llGILMICSAEEKLWVTVYYGVPVWKEATTTLFCASDAKAYNTEVHNVWATHACVPTDPNPQEVVLGNVTENFNMWKNSM
VEQMHEDIISLWDQSLKPCVKLTPLCVTLNCTDLKNTtnTTERGEIKNCSFNITTSLRDKMRKEYALFYKLDVIPIDND.
..ntshDNTSYRLISCNTSVITQACPKISFEPIPIHYCAPAGFAILKCNDKKFNGTGPCTNVSTVQCTHGIRPVVSTQLL
LNGSLAEEEVVIRSENLTNNAKIIIVHLNESVVINCTRPNNNTRKSIHIGPGRTFYAAGNIIGDIRQAHCNISRSKWNNT
LKQIVNKLREQFGSKIIV.FNRSSGGDPEIVMHSFNCGGEFFYCNTTQLFNSTWNLNDT.eglSNTEGNDTLTLPCRIKQ
IVNMWQEVGKAMYAPPIKGQINCTSNITGLLLTRDGGNNENNTETFRPGGGDMRDNWRNELYKYKVVKVEPLGVAPTRAK
RRVVQREKRAVGIGAMFLGFLGAAGSTMGAASVTLTVQARQLLSGIVQQQNNLLRAIEAQQHMLQLTVWGIKQLQARVLA
VERYLRDQQLLGIWGCSGKLICTTNVPWNTswSNKSYNRIWDNMTWMQWEREIDNYTGLIYTLLEESQNQQEKNEQELLE
LDKWASLWNWFSITNWLWYIKIFIIIIGGLVGLRIVFIVLSIVNRVRQGY
>UniRef100_A0A1I9KXE4/20-706
llGILMICSAAEKLWVTVYYGVPVWKEATTTLFCASDAKAYDTEVHNVWATHACVPTDPNPQEVVLENVTENFNMWKNNM
VEQMHEDIISLWDQSLKPCVKLTPLCVTLNCTDLRNAtnTTERGEIKNCSFNITTSIRDKVQXEYALFYKLDVVPIDND.
.....nTTTSYRLISCNTSVITQACPKVSFEPIPIHYCTPAGFAILKCKDKKFNGTGPCTNVSTVQCTHGIRPVVSTQLL
LNGSLAEEEVVIRSDNFTNNAKTIIVQLKESVEINCTRPNNNTRKSIHIGPGRAFYTTGEIIGDIRQAHCNLSRAKWDNT
LKQIVRKLREQFGNKTIV.FNQSSGGDPEIVTHSFNCGGEFFYCDSTQLFNSTWNVTEG...sNNTXGNITLTLPCRIKQ
IINMWQEVGKAMYAPPIRGQIRCSSNITGLLLTRDGGNNTSETEIFRPGGGDMRDNWRSELYKYKVVKIEPLGVAPTKAK
RRVVQREKRAVGIGAVFLGFLGAAGSTMGAASMTLTVQARLLLSGIVQQQNNLLRAIEAQQHLLQLTVWGIKQLQARVLA
VERYLKDQQLLGIWGCSGKLICTTTVPWNAswSNKSLDKIWNNMTWMEWEREINNYTSLIYTLIEESQNQQEKNEQELLE
LDKWASLWNWFDITKWLWYIKIFIMIVGGLVGLRIVFAVLSIVNRVRQGY
>UniRef100_A0A0X8ICS6/20-706
llGMLMICSAVENLWVTVYYGVPVWKEATTTLFCASDAKAYDTEVHNVWATHACVPTDPNPQEVVLENVTENFNMWKNNM
VEQMHEDIISLWDQSLKPCVKLTPLCVTLKCTDWGNNssEEMRGEIKNCSFNITTSIRDKVKEDYALFYRLDVVPIDND.
......-NTSYRLISCNTSTITQACPKVSFEPIPIHYCAPAGFAILKCKDKKFNGTGPCKNVSTVQCTHGIRPVVSTQLL
LNGSLAEEEVVIRSSNFTDNTKNIIVQLKESVEINCTRPNNNTRKSIHIGPGRAFYTTGDIIGDIRQAHCNISRTKWNNT
LNQIATKLKEQFGNNKTIvFNQSSGGDPEIVMHSFNCGGEFFYCNSTQLFNSTWNFNGTwn.lTQSNGTDTITLPCRIKQ
IINMWQEVGKAMYAPPIRGQIRCSSNITGLILTRDGGNHNNDTETFRPGGGDMRDNWRSELYKYKVVKIEPLGVAPTKAK
RRVVQREKRAVGIGAMFLGFLGAAGSTMGAASITLTVQARLLLSGIVQQQNNLLKAIEAQQHLLQLTVWGIKQLQARVLA
VERYLRDQQLLGIWGCSGKLICTTAVPWNAswSNKTLDMIWNNMTWMEWEREIDNYTGLIYTLIEESQNQQEKNEQELLE
LDKWASLWNWFDITNWLWYIKIFIMIVGGLIGLRIVFTVLSMVNRVRQGY
>UniRef100_A0A0X8IF65/20-706
llGMLMICSAVENLWVTVYYGVPVWKEATTTLFCASDAKAYDTEVHNVWATHACVPTDPNPQEVVLENVTENFNMWKNNM
VEQMHEDIISLWDQSLKPCVKLTPLCVTLKCTDWGNNssEEMRGEIKNCSFNITTSIRDKVKEDYALFYRLDVVPIDND.
......-NTSYRLISCNTSTITQACPKVSFEPIPIHYCAPAGFAILKCKDKKFNGTGPCKNVSTVQCTHGIRPVVSTQLL
LNGSLAEEEVVIRSSNFTDNTKNIIVQLKESVEINCTRPNNNTRKSIHIGPGRAFYTTGDIIGDIRQAHCNISRTKWNNT
LNQIATKLKEQFGNNKTIvFNQSSGGDPEIVMHSFNCGGEFFYCNSTQLFNSTWNFNGTwn.lTQSNGTDTITLPCRIKQ
IINMWQEVGKAMYAPPIRGQIRCSSNITGLILTRDGGNHNNDTETFRPGGGDMRDNWRSELYKYKVVKIEPLGVAPTKAK
RRVVQREKRAVGIGAMFLGFLGAAGSTMGAASITLTVQARLLLSGIVQQQNNLLKAIEAQQHLLQLTVWGIKQLQARVLA
VERYLRDQQLLGIWGCSGKLICTTAVPWNAswSNKTLDMIWNNMTWMEWEREIDNYTGLIYTLIEESQNQQEKNEQELLE
LDKWASLWNWFDITNWLWYIKIFIMIVGGLIGLRIVFTVLSMVNRVRQGY
>UniRef100_A0A0X8IF74/20-706
llGMLMICSAVENLWVTVYYGVPVWKEATTTLFCASDAKAYDTEVHNVWATHACVPTDPNPQEVVLENVTENFNMWKNNM
VEQMHEDIISLWDQSLKPCVKLTPLCVTLKCTDWGNNssEEMRGEIKNCSFNITTSIRDKVKEDYALFYRLDVVPIDND.
......-NTSYRLISCNTSTITQACPKVSFEPIPIHYCAPAGFAILKCKDKKFNGTGPCKNVSTVQCTHGIRPVVSTQLL
LNGSLAEEEVVIRSSNFTDNTKNIIVQLKESVEINCTRPNNNTRKSIHIGPGRAFYTTGDIIGDIRQAHCNISRTKWNNT
LNQIATKLKEQFGNNKTIvFNQSSGGDPEIVMHSFNCGGEFFYCNSTQLFNSTWNFNGTwn.lTQSNGTDTITLPCRIKQ
IINMWQEVGKAMYAPPIRGQIRCSSNITGLILTRDGGNHNNDTETFRPGGGDMRDNWRSELYKYKVVKIEPLGVAPTKAK
RRVVQREKRAVGIGAMFLGFLGAAGSTMGAASITLTVQARLLLSGIVQQQNNLLKAIEAQQHLLQLTVWGIKQLQARVLA
VERYLRDQQLLGIWGCSGKLICTTAVPWNAswSNKTLDMIWNNMTWMEWEREIDNYTGLIYTLIEESQNQQEKNEQELLE
LDKWASLWNWFDITNWLWYIKIFIMIVGGLIGLRIVFTVLSMVNRVRQGY
>UniRef100_A0A193L0I3/20-710
llGMLMICSAAENLWVTVYYGVPVWKEATTTLFCASDAKAYETEVHNVWATHACVPTDPNPQEVALENVTENFNMWKNNM
VEQMHEDIISLWDQSLKPCVKLTPLCVTLNCTDKERNdtSTEKGEIKNCSFNITTNIRDKVQKEYALFYKLDVVPIENN.
..nnnsNNSSYRLIHCNTSVITQACPKVSFQPIPIHYCTPAGFAILKCKDKKFNGTGPCTNVSTVQCTHGIRPVVSTQLL
LNGSLAEEEVVIRSQNFTDNIKTIIVQLNESVEINCTRPNNNTRKSINIGPGRAFYATGDIIGDIRQAHCNISRAKWNKT
LEQIVTKLKGQFRNKTIV.FQPSSGGDPEIVTHSFNCGGEFFFCNTTQLFNSTWGNSTE..gsNNTEGNDTIILPCRIKQ
IINMWQSVGKAMYAPPIRGQIKCSSNITGLLLTRDGGN-NNTNETFRPGGGDMKDNWRSELYKYKVVKIEPLGVAPTKAK
RRVVQREKRAVGIGAMFLGFLGAAGSTMGAASMTLTVQARLLLSGIVQQQNNLLRAIEAQQHLLQLTVWGIKQLQARVLA
VERYLRDQQLLGIWGCSGKLICTTTVPWNAswSNKNLSQIWDNMTWMEWDREIYNYTNLIYNLLEESQNQQEKNEQELLA
LDKWASLWNWFDITNWLWYIKIFIMIVGGLIGLRIVFAVLSLVSRVRQGY
>UniRef100_B3UP67/18-711
llGMLMICSATENLWVTVYYGVPVWKEATTTLFCASDAKAYDTEVHNVWATHACVPTDPNPQEVVLENVTENFNMWKNNM
VEQMHEDIISLWDQSLQPCVRLTPLCVTLNCTDYVKNvtNAEGGEMKNCSFNVTTNMRDKKQKEYALFYNLDIVQIDND.
.....nANNSYRLISCNTSVITQACPKVSFEPIPIHYCAPAGFAILRCNDMKFNGTGPCTNVSTVQCTHGIRPVVSTQLL
LNGSLAEEEVVIRSKNFTNNANIIIVQLNDSVEINCTRPNNNTRKSIPIGPGRAFYTTGEIIGDIRQAHCNISKSKWNDT
LQQIVKKLREQFKNKTIV.FTHSSGGDPEIVMHSFNCGGEFFYCNTTQLFNSTWYINNTgngaKGSDNTDTIKLPCRIKQ
IINMWQEVGKAMYAPPIRGQIRCSSNITGLILTRDGGNNNDTTEVFRPGGGDMRDNWRSELYKYKVVKIEPLGVAPTKAK
RRVVQREKRAVGIGALFLGFLGAAGSTMGAASVTLTVQARQLLSGIVQQQNNLLKAIEAQQHLLQLTVWGIKQLQARVLA
VERYLKDQQLLGIWGCSGKLICTTAVPWNAswSNKSLNEIWDNMTWMQWEKEIDNYTSLIYTLLEQSQNQQEKNEQELLE
LDKWASLWNWFDITNWLWYIKIFIMIVGGLVGLRIVFTVLSIVNRVRQGY
>UniRef100_B3VFG1/20-714
llGMLMICSAAEQLWVTVYYGVPVWKEATTTLFCASDAKAYDTEVHNVWATHACVPTDPSPQEVLLGNVTENFNMWKNNM
VEQMHEDIISLWDQSLKPCVKLTPLCVTLNCTDLGNAtnTTEIGEIKNCSFNITTNIRDKMQKEYALFYKLDVVPIDNE.
....nkTNTSYRLISCNTSVITQACPKVSFQPIPIHYCTPAGFAILKCNDKKFNGTGPCTNVSTVQCTHGIRPVVSTQLL
LNGSLAEEEVVIRSENFTDNAKTIIVQLKESVEINCTRPNNNTRKSIHMGPGRAFYTTGEIIGDIRQAHCNLSRTKWDNT
LRQIVKKLREQFKNKTIV.FNQSSGGDPEIVTHSFNCGGEFFYCNSTPLFNSTWNSTQLfnstGTEGSNSTITLQCRIKQ
IINMWQEVGKAMYAPPIRGQIKCSSNITGLLLTRDGGGNNRTTETFRPGGGDMRDNWRSELYKYKVVKIEPLGVAPTKAK
RRVVQREKRAVGIGAVFLGFLGAAGSTMGAASITLTVQARLLLSGIVQQQNNLLRAIEAQQHLLQLTVWGIKQLQARVLA
VERYLRDQQLLGIWGCSGKLICTTTVPWNAswSNKSLDQIWDNMTWMEWEREIDNYTSLIYTLIEESQNQQEKNELELLE
LDKWASLWSWFDITNWLWYIKIFIMIVGGLVGLRIVFAVLSIVNRVRQGY
>UniRef100_B3VFG7/20-725
llGMLMICSAAEQLWVTVYYGVPVWKEATTTLFCASDAKAYDTEVHNVWATHACVPTDPSPQEVLLENVTENFNMWKNNM
VEQMHEDIISLWDQSLKPCVKLTPLCVTLNCTDDLRNatNTEKGEIKNCSFNITTNIRDKMQKEYALFYKLDVVPIDNDv
vsnnntNYTNYRLISCNTSVITQACPKVSFQPIPIHYCAPAGFAILKCNDKEFNGTGPCTNVSTVQCTHGIRPVVSTQLL
LNGSLAEEEVVIRSENFTDNAKTIIVQLNETVEINCTRPSNNTRKSIHIGPGRAFYATGEIIGNIRQAHCNISGTKWNNT
LRQIVIKLREQFENKTIV.FNQSSGGDPEIVTHSFNCGGEFFYCDSTPLFNSTWNITQPlnstGTEGSNDTITLQCKIKQ
IINMWQEVGKAMYAPPIRGQIKCSSNITGLLLTRDGGGDNRTTETFRPGGGDMRDNWRSELYKYKVVKIEPLGVAPTKAK
RRVVQREKRAVGIGALFLGFLGAAGSTMGAASITLTVQARQLLSGIVQQQNNLLRAIEAQQHLLQLTVWGIKQLQARVLA
VERYLRDQQLLGIWGCSGKLICTTTVPWNTswSNKSLNQIWDNMTWMEWEREIDNYTSLIYTLIEESQNQQEKNELDLLE
LDKWASLWNWFDISSWLWYIRIFIMIVGGLVGLRIVFAVLSVVNRVRQGY
>UniRef100_A0A120K711/20-711
llGMLMICSAVEKLWVTVYYGVPVWKEATTTLFCASDAKAYDTEVHNVWATHACVPTDPNPQEVVLENVTENFNMWKNNM
VEQMHEDIISLWDQSLKPCVKLTPLCVTLNCTNWGNDtnTNMRGEIKNCSFNITTSIKDRVKKEYALFYRLDVVPIDND.
..nsntSNTSYRLISCNTSTITQACPKVSFEPIPIHYCTPAGFAILKCKDKKFNGTGPCKNVSTVQCTHGIRPVVSTQLL
LNGSLAEEEVVIRSSNFTDNTKNIIVQLKESVEINCTRPNNNTRKSIHIGPGSAFYTTGDIIGDIRQAHCNISGTKWNNT
LNQIVTKLREQFGNNKTIvFSRSSGGDPEIVMHSFNCGGEFFYCNSTQLFNSTWNFNGT.gnsTQSSGTDIITLPCRIKQ
IINMWQEVGKAMYAPPIRGQIRCSSNITGLILTRDGGDNNSDTEIFRPGGGDMRDNWRSELYKYKVVKIEPLGVAPTKAK
RRVVQREKRAVGIGAMFLGFLGAAGSTMGAASITLTVQARQLLSGIVQQQNNLLKAIEAQQHLLQLTVWGIKQLQARVLA
VERYLRDQQLLGIWGCSGKLICTTAVPWNAswSNRTLDMIWNNMTWMEWEREIDNYTGLIYTLIEESQNQQEKNEQELLE
LDKWASLWNWFDITKWLWYIRIFIMIVGGLIGLRIVFTVLSMVNRVRQGY
>UniRef100_A0A109V8G3/20-705
llGMLMICSAVENLWVTVYYGVPVWKEATTTLFCASDAKAYDAEVHNVWATHACVPTDPNPQEVVLENVTENFNMWKNNM
VEQMHEDIISLWDQSLKPCVKLTPLCVTLNCTDWGNNssEEMRGEIKNCSFNITTSIRDKVKKDYALFYRLDVVPIDND.
......-NTSYRLINCNTSTITQACPKVSFEPIPIHYCTPAGFAILKCKDKKFNGTGPCKNVSTVQCTHGIRPVVSTQLL
LNGSLAEEEVVIRSSNFTDNTKNIIVQLKESVKINCTRPNNNTRKSIHIGPGSAFYTTGDIIGDIRQAHCNISRAKWNNT
LNQIAIKLKEQFGNKTIV.FNQSSGGDPEIVMHSFNCGGEFFYCNSTQLFNSTWNPNGTw.nlTRSNDNDTITLPCRIKQ
IINMWQEVGKAMYAPPIRGQIRCSSNITGLILTRDGGNHNNDTETFRPGGGDMRDNWRSELYKYKVVKIEPLGVAPTKAK
RRVVQREKRAVGIGAMFLGFLGAAGSTMGAASITLTVQARLLLSGIVQQQNNLLKAIEAQQHLLQLTVWGIKQLQARVLA
VERYLRDQQLLGIWGCSGKLICTTAVPWNTswSNKTLDMIWNNMTWMEWEREIDNYTGLIYTLLEESQNQQEKNEQELLE
LDKWASLWNWFDITNWLWYIKIFIMIVGGLIGLRIVFTVLSMVNRVRQGY
>UniRef100_B3UPD4/18-711
llGMLMICSATENLWVTVYYGVPVWKEATTTLFCASDAKAYYTEVHNVWATHACVPTDPNPQEVVLENVTENFNMWKNNM
VEQMHEDIISLWDQSLQPCVRLTPLCVTLNCTDYVKNvtNAEGGEMKNCSFNVTTNMRDKKQKEYALFYNLDIVQIDND.
.....nANNSYRLISCNTSVITQACPKVSFEPIPIHYCAPAGFAILRCNDKKFNGTGPCTNVSTVQCTHGIRPVVSTQLL
LNGSLAEEEVVIRSKNFTNNANIIIVQLNDSVEINCTRPNNNTRKSIPIGPGRAFYTTGEIIGDIRQAHCNISKSKWNDT
LQQIVKKLREQFKNKTIV.FTHSSGGDPEIVMHSFNCGGEFFYCNTTQLFNSTWYINNTgngaKGSDNTDTIKLPCRIKQ
IINMWQEVGKAMYAPPIRGQIRCSSNITGLILTRDGGNNNDTTEVFRPGGGDMRDNWRSELYKYKVVKIEPLGVAPTKAK
RRVVQREKRAVGIGALFLGFLGAAGSTMGAASVTLTVQARQLLSGIVQQQNNLLKAIEAQQHLLQLTVWGIKQLQARVLA
VERYLKDQQLLGIWGCSGKLICTTAVPWNAswSNKSLNEIWDNMTWMQWEKEIDNYTSLIYTLLEQSQNQQEKNEQELLE
LDKWASLWNWFDITNWLWYIKIFIMIVGGLVGLRIVFTVLSIVNRVRQGY
>UniRef100_A0A120K6H7/20-706
llGMLMICSAVENLWVTVYYGVPVWKEATTTLFCASDAKAYDTEVHNVWATHACVPTDPNPQEVVLENVTENFNMWKNNM
VEQMHEDIISLWDQSLKPCVKLTPLCVTLNCTDWRNNssEEMRGEIKNCSFNVTTSIRDKVKKDYALFYRLDVVPIDND.
......-NTSYRLINCNTSTITQACPKVSFEPIPIHYCTPAGFAILKCKDKKFNGTGPCKNVSTVQCTHGIRPVVSTQLL
LNGSLAEEEVVIRSSDFTDNTKNIIVQLKESVEINCTRPNNNTRKSIHIGPGRAFYTTGDIIGDIRQAHCNISRTKWNNT
LNQIATKLKEQFGNNKTIvFNQSSGGDPEIVMHSFNCGGEFFYCNSTQLFNSTWNFNGTw.nsTQSNGTDTITLPCRIKQ
IINMWQEVGKAMYAPPIEGQIRCSSNITGLILTRDGGNHNNDTETFRPGGGDMRDNWRSELYKYKVVKIEPLGVAPTKAK
RRVVQREKRAVGIGAMFLGFLGAAGSTMGAASITLTVQARLLLSGIVQQQNNLLKAIEAQQHLLQLTVWGIKQLQARVLA
VERYLRDQQLLGIWGCSGKLICTTAVPWNVswSNKTLDMIWNNMTWMEWEREIDNYTSLIYTLIEESQNQQEKNEQELLE
LDKWASLWNWFDITNWLWYIKIFIMIVGGLIGLRIVFTVLSMVNRVRQGY
>UniRef100_B2YZI5/18-711
llGMLMICSATENLWVTVYYGVPVWKEATTTLFCASDAKAYDAEVHNVWATHACVPTDPNPQEVVLENVTENFNMWKNNM
VEQMHEDIISLWDQSLQPCVRLTPLCVTLNCTDYVKNvtNAEGGEMKNCSFNVTTNMRDKKQKEYALFYNLDIVQIDND.
.....nANNSYRLISCNTSVITQACPKVSFEPIPIHYCAPAGFAILRCNDKKFNGTGPCTNVSTVQCTHGIRPVVSTQLL
LNGSLAEEEVVIRSKNFTNNANIIIVQLNDSVEINCTRPNNNTRKSIPIGPGRAFYTTGEIIGDIRQAHCNISKSKWNDT
LQQIVKKLREQFKNKTIV.FTHSSGGDPEIVMHSFNCGGEFFYCNTTQLFNSTWYINNTgngaKGSDNTDTIKLPCRIKQ
IINMWQEVGKAMYAPPIRGQIRCSSNITGLILTRDGGNNNDTTEVFRPGGGDMRDNWRSELYKYKVVKIEPLGVAPTKAK
RRVVQREKRAVGIGALFLGFLGAAGSTMGAASVTLTVQARQLLSGIVQQQNNLLKAIEAQQHLLQLTVWGIKQLQARVLA
VERYLKDQQLLGIWGCSGKLICTTGVPWNAswSNKSLNEIWDNMTWMQWEKEIDNYTSLIYTLLEQSQNQQEKNEQELLE
LDKWASLWNWFDITNWLWYIKIFIMIVGGLVGLRIVFTVLSIVNRVRQGY
>UniRef100_A0A7H1JFF7/20-706
llGMLMICSAVENLWVTVYYGVPVWKEATTTLFCASDAKAYDTEAHNVWATHACVPTDPNPQEVVLENVTENFNMWKNNM
VEQMHEDIISLWDQSLKPCVKLTPLCVTLNCTDLGNNssEEMRGEIKNCSFNITTSVRDKVKKDYALFYRLDVVPLDDD.
......-NTSYRLISCNTSTITQACPKVSFEPIPIHYCTPAGFAILKCKDKKFNGTGPCKNVSTVQCTHGIRPVVSTQLL
LNGSLAEEEVVIRSSNFTDNTKNIIVQLKESVEINCTRPNNNTRKSIHIGPGRAFYATGDIIGDIRQAHCNISRTKWNNT
LEQIATKLKEQFGNNKTIvFNRSSGGDPEIEMHSFNCGGEFFYCNSTQLFNSTWNTNGTwn.pTQSNGTNTITLPCRIKQ
IINMWQEVGKAMYAPPIRGQIRCSSNITGLILTRDGGNHNDSTETFRPGGGDMRDNWRSELYKYKVVKIEPLGVAPTKAK
RRVVQREKRAVGIGAMFLGFLGAAGSTMGAASITLTVQARLLLSGIVQQQNNLLKAIEAQQHLLQLTVWGIKQLQARVLA
VERYLRDQQLLGIWGCSGKLICTTAVPWNVswSNKTLDMIWNNMTWMEWEREIDNYTDLIYTLIEESQNQQEKNEQELLE
LDKWASLWNWFDITNWLWYIKIFIMIVGGLIGLRIVFTVLSMVNRVRQGY
>UniRef100_V5UZQ2/20-705
llGLLMICSATEKLWVTVYYGVPVWKEATTTLFCASDAKAYDTEVHNVWATHACVPTDPNPQEVVLENVTENFNMWKNNM
VEQMHEDIISLWDQSLKPCVKLTPLCVTLNCTDWKNAtnTNERGEIKNCSFNITTSLRDKVKKEYALFYKLDVVPIDND.
.....nDSSSYRLISCNTSVITQACPKISFEPIPIHYCTPAGFAILKCNDKKFNGTGPCTNVSTVQCTHGIRPVVSTQLL
LNGSLAEEEIVIRSANFTDNTKTIIVQLNESIEINCTRPNNNTRKSIHIGPGRAFYTTGEIIGDIRQAHCNLSRAKWDDT
LKQIAKKLREQLGNKTIV.FNQSSGGDPEIVTHSFNCGGEFFYCNSSQLFNSTWNVTEG...sNNIEKNDTITLPCRIKQ
IINMWQEVGKAMYAPPIRGQIRCSSNITGLLLTRDGGE-NDGTEIFRPGGGDMRDNWRSELYKYKVVKIEPLGVAPTRAK
RRVVQREKRAVGIGAVFLGFLGAAGSTMGAASMTLTVQARLLLSGIVQQQNNLLRAIEAQQHLLQLTVWGIKQLQARVLA
VERYLKDQQLLGIWGCSGKLICTTTVPWNAswSNKSLNKIWDNMTWMEWEREINNYTSLIYTLIEESQNQQEKNEQELLE
LDKWASLWNWFDITKWLWYIKIFIMIVGGLVGLRVVFTVLSIVNRVRQGY
>UniRef100_B2YYW2/18-711
llGMLMICSATENLWVTVYYGVPVWKEATTTLFCASDAKAYDTEVHNVWATHACVPTDPNPQEVVLENVTENFNMWKNNM
VEQMHEDIISLWDQSLQPCVRLTPLCVTLNCTDYVKNvtNAEGGEMKNCSFNVTTNMRDKKQKEYALFYNLDIVQIDND.
.....nANNSYRLISCNTSVITQACPKVSFEPIPIHYCAPAGFAILRCNDKKFNGTGPCTNVSTVQCTHGIRPVVSTQLL
LNGSLAEEEVVIRSKNFTNNANIIIVQLNDSVEINCTRPNSNTRKSIPIGPGRAFYTTGEIIGDIRQAHCNISKSKWNDT
LQQIVKKLREQFKNKTIV.FTHSSGGDPEIVMHSFNCGGEFFYCNTTQLFNSTWYINNTgngaKGSDNTDTIKLPCRIKQ
IINMWQEVGKAMYAPPIRGQIRCSSNITGLILTRDGGNNNDTTEVFRPGGGDMRDNWRSELYKYKVVKIEPLGVAPTKAK
RRVVQREKRAVGIGALFLGFLGAAGSTMGAASVTLTVQARQLLSGIVQQQNNLLKAIEAQQHLLQLTVWGIKQLQARVLA
VERYLKDQQLLGIWGCSGKLICTTAVPWNAswSNKSLNEIWDNMTWMQWEKEIDNYTSLIYTLLEQSQNQQEKNEQELLE
LDKWASLWNWFDITNWLWYIKIFIMIVGGLVGLRIVFTVLSIVNRVRQGY
>UniRef100_A0A0X8IFC5/20-706
llGMLMICSAVENLWVTVYYGVPVWKEATTTLFCASDAKAYDTEVHNVWATHACVPTDPNPQEVILENVTENFNMWKNNM
VEQMHEDIISLWDQSLKPCVKLTPLCVTLKCTDWGNSssEEMRGEIKNCSFNITTSIRDKVKEDYALFYRLDVVPIDND.
......-NTSYRLISCNTSTITQACPKVSFEPIPIHYCAPAGFAILKCKDKKFNGTGPCKNVSTVQCTHGIRPVVSTQLL
LNGSLAEEEVVIRSSNFTDNTKNIIVQLKESVEINCTRPNNNTRKSIHIGPGRAFYTTGDIIGDIRQAHCNISRTKWNNT
LNQIATKLKEQFGNNKTIvFNQSSGGDPEIVMHSFNCGGEFFYCNSTQLFNSTWNFNGTwn.lTQSNGTDTITLPCRIKQ
IINMWQEVGKAMYAPPIRGQIRCSSNITGLILTRDGGNHNNDTETFRPGGGDMRDNWRSELYKYKVVKIEPLGVAPTKAK
RRVVQREKRAVGIGAMFLGFLGAAGSTMGAASITLTVQARLLLSGIVQQQNNLLKAIEAQQHLLQLTVWGIKQLQARVLA
VERYLRDQQLLGIWGCSGKLICTTAVPWNAswSNKTLDMIWNNMTWMEWEREIDNYTGLIYTLIEESQNQQEKNEQELLE
LDKWASLWNWFDITNWLWYIKIFIMIVGGLIGLRIVFTVLSMVNRVRQGY
>UniRef100_B3UPE1/18-711
llGMLMICSATENLWVTVYYGVPVWKEATTTLFCASDAKAYDTEVHNVWATHACVPTDPNPQEVVLENVTENFNMWKSNM
VEQMHEDIISLWDQSLQPCVRLTPLCVTLNCTDYVKNvtNAEGGEMKNCSFNVTTNMRDKKQKEYALFYNLDIVQIDND.
.....nANNSYRLISCNTSVITQACPKVSFEPIPIHYCAPAGFAILRCNDKKFNGTGPCTNVSTVQCTHGIRPVVSTQLL
LNGSLAEEEVVIRSKNFTNNANIIIVQLNDSVEINCTRPNNNTRKSIPIGPGRAFYTTGEIIGDIRQAHCNISKSKWNDT
LQQIVKKLREQFKNKTIV.FTHSSGGDPEIVMHSFNCGGEFFYCNTTQLFNSTWYINNTgngaKGSDNTDTIKLPCRIKQ
IINMWQEVGKAMYAPPIRGQIRCSSNITGLILTRDGGNNNDTTEVFRPGGGDMRDNWRSELYKYKVVKIEPLGVAPTKAK
RRVVQREKRAVGIGALFLGFLGAAGSTMGAASVTLTVQARQLLSGIVQQQNNLLKAIEAQQHLLQLTVWGIKQLQARVLA
VERYLKDQQLLGIWGCSGKLICTTAVPWNAswSNKSLNEIWDNMTWMQWEKEIDNYTSLIYTLLEQSQNQQEKNEQELLE
LDKWASLWNWFDITNWLWYIKIFIMIVGGLVGLRIVFTVLSIVNRVRQGY
>UniRef100_B3UD33/20-706
llGILMICSAAEQLWVTVYYGVPVWKEATTTLFCASDAKAYDTEAHNVWATHACVPTDPNPQEVKLENVTENFNMWKNNM
VEQMHEDIISLWDQSLKPCVKLTPLCVTLNCTDLRNAtnSTIGNEMRNCSFNVTSSVRDRMQKEYALFYKLDIVPIDND.
...nnnNYTNYRLISCNTSTITQACPKVSFEPIPIHYCAPAGFAILKCNDKKFNGTGPCKNVSTVQCTHGIRPVVSTQLL
LNGSLAEEEVVIRTENFTNNAKTIIVHLNESVEINCTRPGNNTRKSIHIAPGRAFYTTGDIIGDIRQAHCNISEAKWNKT
LQQIVKKLREKFVNKT-InFNRTSGGDPEIVMHSFNCGGEFFYCNSTPLFNSTWAMNRTwndtEGSNNNKTITLQCKIKQ
IINMWQEVGKAMYAPPIRGQIRCSSNITGLLLTRDGGNSANKTEIFRPGGGDMRDNWRSELYKYKVVKIEPLGVAPTKAK
RRVVQREKRAVGLGALFLGFLGTAGSTMGAASITLTVQARQLLSGIVQQQSNLLRAIEAQQHLLQLTVWGIKQLQARILA
VERYLKDQQLLGIWGCSGKLICTTTVPWNTswSNKSMEDIWNNMTWMEWEKEIDNYTGLIYNLIEQSQNQQEKNEQELLA
LDKWASLWNWFNITQWLWYIRIFIMIVGGLVGLRIIFAVLSIVNRVRQGY
>UniRef100_A0A120K796/20-706
llGMLMICSAVENLWVTVYYGVPVWKEATTTLFCASDAKAYDTEVHNVWATHACVPTDPNPQEVVLENVTENFNMWKNNM
VEQMHEDIISLWDQSLKPCVKLTPLCVTLNCTDWGNSssEEMRGEIKNCSFNITTSIRDKVKEEYALFYRLDVVPIDND.
......-NTSYRLISCNTSTITQACPKVSFEPIPIHYCTPAGFAILKCKDKKFNGTGPCKNVSTVQCTHGIRPVVSTQLL
LNGSLAEEEVVIRSSNFTDNTKNIIVQLKESVEINCTRPNNNTRKSIHIGPGRAFYTTGDIIGDIRQAHCNISRTKWNNT
LNQIATKLKEQFGNNKTIvFNQSSGGDPEIVMHSFNCGGEFFYCNSTQLFNSTWNFNGTwn.lTQSNGTDTITLPCRIKQ
IINMWQEVGKAMYAPPIRGQIRCSSNITGLILTRDGGNHNNDTETFRPGGGDMRDNWRSELYKYKVVKIEPLGVAPTKAK
RRVVQREKRAVGIGAMFLGFLGAAGSTMGAASITLTVQARLLLSGIVQQQNNLLKAIEAQQHLLQLTVWGIKQLQARVLA
VERYLRDQQLLGIWGCSGKLICTTAVPWNAswSNKTLDMIWNNMTWMEWEREIDNYTGLIYTLIEESQNQQEKNEQELLE
LDKWASLWNWFDITNWLWYIKIFIMIVGGLIGLRIVFTVLSMVNRVRQGY
>UniRef100_A0A109V863/20-706
llGMLMICSAVENLWVTVYYGVPVWKEATTTLFCASDAKAYDTEVHNVWATHACVPTDPNPQEVVLENVTENFNMWKNNM
VEQMHEDIISLWDQSLKPCVKLTPLCVTLNCTDWGNSssEEMRGEIKNCSFNITTSIRDKVKEDYALFYRLDVVPIDND.
......-NTSYRLISCNTSTITQACPKVSFEPIPIHYCTPAGFAILKCKDKKFNGTGPCKNVSTVQCTHGIRPVVSTQLL
LNGSLAEEEVVIRSSNFTDNTKNIIVQLKESVEINCTRPNNNTRKSIHIGPGRAFYTTGDIIGDIRQAHCNISRTKWNNT
LNQIATKLKEQFGNNKTIvFNQSSGGDPEIVMHSFNCGGEFFYCNSTQLFNSTWNFNGTwn.lTQSNGTDTITLPCRIKQ
IINMWQEVGKAMYAPPIRGQIRCSSNITGLILTRDGGNHNNDTETFRPGGGDMRDNWRSELYKYKVVKIEPLGVAPTKAK
RRVVQREKRAVGIGAMFLGFLGAAGSTMGAASITLTVQARLLLSGIVQQQNNLLRAIEAQQHLLQLTVWGIKQLQARVLA
VERYLRDQQLLGIWGCSGKLICTTAVPWNAswSNKTLDMIWNNMTWMEWEREIDNYTGLIYTLIEESQNQQEKNEQELLE
LDKWASLWNWFDITNWLWYIKIFIMIVGGLIGLRIVFTVLSMVNRVRQGY
>UniRef100_A0A120K6M0/20-706
llGMLMICSAVENLWVTVYYGVPVWKEATTTLFCASDAKAYDTEVHNVWATHACVPTDPNPQEVVLENVTENFNMWKNNM
VEQMHEDIISLWDQSLKPCVKLTPLCVTLNCTDWGNSssEEMRGEIKNCSFNITTSIRDKVKEDYALFYRLDVVPIDND.
......-NTSYRLISCNTSTITQACPKVSFEPIPIHYCTPAGFAILKCKDKKFNGTGPCKNVSTVQCTHGIRPVVSTQLL
LNGSLAEEEVVIRSSNFTDNTKNIIVQLKESVEINCTRPNNNTRKSIHIGPGRAFYTTGDIIGDIRQAHCNISRTKWNNT
LNQIATKLKEQFGNNKTIvFNQSSGGDPEIVMHSFNCGGEFFYCNSTQLFNSTWNFNGTwn.lTQSNGTDTITLPCRIKQ
IINMWQEVGKAMYAPPIRGQIRCSSNITGLILTRDGGNHNNDTETFRPGGGDMRDNWRSELYKYKVVKIEPLGVAPTKAK
RRVVQREKRAVGIGAMFLGFLGAAGSTMGAASITLTVQARLLLSGIVQQQNNLLRAIEAQQHLLQLTVWGIKQLQARVLA
VERYLRDQQLLGIWGCSGKLICTTAVPWNAswSNKTLDMIWNNMTWMEWEREIDNYTGLIYTLIEESQNQQEKNEQELLE
LDKWASLWNWFDITNWLWYIKIFIMIVGGLIGLRIVFTVLSMVNRVRQGY
>UniRef100_Q1HTJ7/20-710
llGILMICSAAEKLWVTVYYGVPVWKEATTTLFCASDAKAYDTEVHNVWATHACVPTDPNPQEVVLENVTENFNMWKNNM
IEQMHEDIISLWDQSLKPCVKLTPLCVTLNCTNLRNAtnTTEGGEIKNCSFNITTSIRDKVQKEYALFYRPDIVPIDND.
.....nTNTSYRLISCNTSVITQACPKVSFEPIPIHYCAPAGFAILKCKDKKFTGKGPCTNVSTVQCTHGIRPVVSTQLL
LNGSLAEEEVVIRSDNFTDNAKTIIVQLKESVEINCTRPNNNTRKSIHIGPGRAFYTTGEIIGDIRQAHCNLSRAKWDNT
LKQVVIKLREQFRNKTIV.FNQSSGGDPEIVTHNFNCGGEFFYCDSTQLFNSTWNVTSTwnvtRSNNTEEIITLPCRIKQ
IINMWQEVGKAMYAPPIRGQIRCSSNITGLLLTRDGGNNENETEIFRPGGGDMRDNWRSELYKYKVVKIEPLGVAPTKAK
RRVVQREKRAVGIGAVFLGFLGAAGSTMGAASMTLTVQARLLLSGIVQQQNNLLRAIEAQQHLLQLTVWGIKQLQARVLA
VERYLKDQQLLGIWGCSGKLICTTTVPWNAswSNKSLDKIWNNMTWMEWEREINNYTSLIYTLIEESQNQQEKNEQELLE
LDKWASLWNWFDITKWLWYIKIFIMIVGGLVGLRIIFAVLSIVNKVRQGY
>UniRef100_Q7ZJF5/20-709
llGILMISSAAGQLWVTVYYGVPVWKEATTTLFCASDAKAYDKEVHNVWATHACVPTDPDPKELPLENVTENFNMWKNNM
VEQMHEDIISLWDQSLKPCVKLTPLCVTLNCTDFSRNdtNTEKGEIKNCSFNITTEVRDKIQKQYALFYKLDVVPIEND.
.....nDNTSYRLISCNTSVITQACPKVTFEPIPIHYCAPAGFAILKCKDKTFNGTGPCTNVSTVQCTHGIRPVVSTQLL
LNGSLAEEEVVIRSENFTNNARTIIVQLREAVEINCTRPSNNTRKSIHIGPGRAFYTTGNIIGDIRQAHCNISRGKWNNT
LKQIVSKLREQFGNKTIV.FNQSSGGDPEIVMHSFNCGGEFFYCNSTQLFNSTWGANDTw...TESNNNETITLPCRIKQ
IINMWQEVGKAMYAPPIAGQIRCSSNITGLLLTRDGGNKNDSTEIFRPGGGDMRDNWRSELYKYKVVKIEPLGIAPTKAK
RRVVQREKRAVGLGAMFLGFLGAAGSTMGAASITLTVQARQLLSGIVQQQNNLLRAIEAQQHLLQLTVWGIKQLQARVLA
VERYLKDQQLLGIWGCSGKLICTTAVPWNTswSNKSLDQIWDNMTWMEWEREIDNYTNTIYTLLEESQLQQEKNEQELLE
LDKWASLWSWFSITHWLWYIKIFIMIVGGLIGLRIVFAVLSIVKRVRQGY
>UniRef100_A0A0X8ICU1/20-706
llGMLMICSAVENLWVTVYYGVPVWKEATTTLFCASDAKAYDTEVHNVWATHACVPTDPNPQEVVLENVTENFNMWKNNM
VEQMHEDIISLWDQSLKPCVKLTPLCVTLKCTDWGNSssEEMRGEIKNCSFNITTSIRDKVKEDYALFYRLDVVPIDND.
......-NTSYRLISCNTSTITQACPKVSFEPIPIHYCAPAGFAILKCKDKKFNGTGPCKNVSTVQCTHGIRPVVSTQLL
LNGSLAEEEVVIRSSNFTDNTKNIIVQLKESVEINCTRPNNNTRKSIHIGPGRAFYTTGDIIGDIRQAHCNISRTKWNNT
LNQIATKLKEQFGNNKTIvFNQSSGGDPEIVMHSFNCGGEFFYCNSTQLFNSTWNFNGTwn.lTQSNGTDTITLPCRIKQ
IINMWQEVGKAMYAPPIRGQIRCSSNITGLILTRDGGNHNNDTETFRPGGGDMRDNWRSELYKYKVVKIEPLGVAPTKAK
RRVVQREKRAVGIGAMFLGFLGAAGSTMGAASITLTVQARLLLSGIVQQQNNLLKAIEAQQHLLQLTVWGIKQLQARVLA
VERYLRDQQLLGIWGCSGKLICTTAVPWNAswSNKTLDMIWNNMTWMEWEREIDNYTGLIYTLIEESQNQQEKNEQELLE
LDKWASLWNWFDITNWLWYIKIFIMIVGGLIGLRIVFTVLSMVNRVRQGY
>UniRef100_A0A0X8ICV2/20-706
llGMLMICSAVENLWVTVYYGVPVWKEATTTLFCASDAKAYDTEVHNVWATHACVPTDPNPQEVVLENVTENFNMWKNNM
VEQMHEDIISLWDQSLKPCVKLTPLCVTLKCTDWGNSssEEMRGEIKNCSFNITTSIRDKVKEDYALFYRLDVVPIDND.
......-NTSYRLISCNTSTITQACPKVSFEPIPIHYCAPAGFAILKCKDKKFNGTGPCKNVSTVQCTHGIRPVVSTQLL
LNGSLAEEEVVIRSSNFTDNTKNIIVQLKESVEINCTRPNNNTRKSIHIGPGRAFYTTGDIIGDIRQAHCNISRTKWNNT
LNQIATKLKEQFGNNKTIvFNQSSGGDPEIVMHSFNCGGEFFYCNSTQLFNSTWNFNGTwn.lTQSNGTDTITLPCRIKQ
IINMWQEVGKAMYAPPIRGQIRCSSNITGLILTRDGGNHNNDTETFRPGGGDMRDNWRSELYKYKVVKIEPLGVAPTKAK
RRVVQREKRAVGIGAMFLGFLGAAGSTMGAASITLTVQARLLLSGIVQQQNNLLKAIEAQQHLLQLTVWGIKQLQARVLA
VERYLRDQQLLGIWGCSGKLICTTAVPWNAswSNKTLDMIWNNMTWMEWEREIDNYTGLIYTLIEESQNQQEKNEQELLE
LDKWASLWNWFDITNWLWYIKIFIMIVGGLIGLRIVFTVLSMVNRVRQGY
>UniRef100_A0A0X8ICW8/20-706
llGMLMICSAVENLWVTVYYGVPVWKEATTTLFCASDAKAYDTEVHNVWATHACVPTDPNPQEVVLENVTENFNMWKNNM
VEQMHEDIISLWDQSLKPCVKLTPLCVTLKCTDWGNSssEEMRGEIKNCSFNITTSIRDKVKEDYALFYRLDVVPIDND.
......-NTSYRLISCNTSTITQACPKVSFEPIPIHYCAPAGFAILKCKDKKFNGTGPCKNVSTVQCTHGIRPVVSTQLL
LNGSLAEEEVVIRSSNFTDNTKNIIVQLKESVEINCTRPNNNTRKSIHIGPGRAFYTTGDIIGDIRQAHCNISRTKWNNT
LNQIATKLKEQFGNNKTIvFNQSSGGDPEIVMHSFNCGGEFFYCNSTQLFNSTWNFNGTwn.lTQSNGTDTITLPCRIKQ
IINMWQEVGKAMYAPPIRGQIRCSSNITGLILTRDGGNHNNDTETFRPGGGDMRDNWRSELYKYKVVKIEPLGVAPTKAK
RRVVQREKRAVGIGAMFLGFLGAAGSTMGAASITLTVQARLLLSGIVQQQNNLLKAIEAQQHLLQLTVWGIKQLQARVLA
VERYLRDQQLLGIWGCSGKLICTTAVPWNAswSNKTLDMIWNNMTWMEWEREIDNYTGLIYTLIEESQNQQEKNEQELLE
LDKWASLWNWFDITNWLWYIKIFIMIVGGLIGLRIVFTVLSMVNRVRQGY
>UniRef100_A0A7H1JEV1/20-706
llGMLMICSAVENLWVTVYYGVPVWKEATTTLFCASDAKAYDTEVHNVWATHACVPTDPNPQEVVLENVTENFNMWKNNM
VEQMHEDIISLWDQSLKPCVKLTPLCVTLNCTDWGNSssEEMRGEIKNCSFNITTSIRDKVKEDYALFYRLDVVPIDND.
......-NTSYRLISCNTSTITQACPKVSFEPIPIHYCTPAGFAILKCKDKKFNGTGPCKNVSTVQCTHGIRPVVSTQLL
LNGSLAEEEVVIRSSNFTDNTKNIIVQLKESVEINCTRPNNNTRKSIHIGPGRAFYTTGDIIGDIRQAHCNISRTKWNNT
LNQIATKLKEQFGNNKTIvFNQSSGGDPEIVMHSFNCGGEFFYCNSTQLFNSTWNFNGTwn.lTQSNGTDTITLPCRIKQ
IINMWQEVGKAMYAPPIRGQIRCSSNITGLILTRDGGNHNNDTETFRPGGGDMRDNWRSELYKYKVVKIEPLGVAPTKAK
RRVVQREKRAVGIGAMFLGFLGAAGSTMGAASITLTVQARLLLSGIVQQQNNLLKAIEAQQHLLQLTVWGIKQLQARVLA
VERYLRDQQLLGIWGCSGKLICTTAVPWNAswSNKTLDMIWNNMTWMEWEREIDNYTGLIYTLIEESQNQQEKNEQELLE
LDKWASLWNWFDITNWLWYIKIFIMIVGGLIGLRIVFTVLSMVNRVRQGY
>UniRef100_D3YFM9/20-711
llGMLMICSATEKLWVTVYYGVPVWKEATTTLFCASDAKAYETEVHNVWATHACVPTDPSPQEIVLGNVTENFNMWKNNM
VEQMHEDIISLWDQSLKPCVKLTPLCVTLNCTDLRNAnaTNERGEIKNCSFNITTDIRDKVQKEYATFYKLDIVPIDNE.
..tnnaNYTNYRLISCNTSVITQACPKISFEPIPIHYCAPAGFAILKCNNKTFNGTGPCTNVSTVQCTHGIRPVVSTQLL
LNGSLAEEEVVIRSEELTNNAKTIIVQLNESVEINCTRPNNNTRKGIHIGPGRAFYTTGQIIGDIRQAHCNISRAKWNNT
LQKIVKKLREKFGNKTIV.FSQSSGGDPEIVTHSFNCGGEFFYCNSTQLFNSTWNDTEG...sNNPGGNITITLPCRIKQ
IINMWQEVGKAMYAPPISGQIRCSSNITGLLLTRDGGNNTNNTEIFRPGGGDMRDNWRSELYKYKVVKIEPLGVAPTKAK
RRVVQREKRAVGIGAVFLGFLGAAGSTMGAASVALTVQARRLLSGIVQQQNNLLRAIEAQQHLLQLTVWGIKQLQARILA
VERYLKDQQLLGIWGCSGKLICTTAVPWNAswSNKSLNEIWDNMTWMDWEREIDNYTSLIYTLIEESQNQQEKNEQELLE
LDKWASLWNWFSITNWLWYIRLFIMIVGGLVGLRIVFAVFSIVNRVRQGY
>UniRef100_A0A0R8WI31/20-712
llGILMICNATDNLWVTVYYGVPVWKEATTTLFCASDAKAYEPEVHNVWATHACVPTDPNPQEVVLENVTENFNMWKNNM
VEQMHEDIISLWDQSLKPCVKLTPLCVTLNCTDLGNAtsTNEKGEIKNCSFNVTTEIRDKEKKEYALFYRLDVVPIDNT.
.....iDNTSFRLISCNTSVITQACPKVSFEPIPIHYCAPAGFAILKCNDKKFNGTGPCTNVSTVQCTHGIRPVISTQLL
LNGSLAEEEVVIRSANFSNNAKIIIVHLNESVEINCTRPNNNTRKSIHIGPGRAFYTTGEIIGDIRQAHCNLSRAKWNDT
LQRIVIKLRKQFGNKTI-aFNQSSGGDPEIVMHSFNCGGEFFYCNTTQLFNSTWNSNGG...pNNTGGNDTITLPCRIKQ
IVNMWQEVGKAMYAPPIRGQIRCSSNITGLLLTRDGGNNTNGTEVFRPGGGDMRDNWRSELYKYKVVQIEPLGVAPTRAK
RRVVQREKRAVGIGAVFLGFLGAAGSTMGAASMTLTVQARLLLSGIVQQQNNLLRAIEAQQHLLQLTVWGIKQLQARVLA
VERYLKDQQLLGIWGCSGKLICTTAVPWNTswSNKSLDEIWDNMTWMEWDREINNYTNLIYNLIEKSQNQQEKNEQELLE
LDKWASLWNWFDITNWLWYIKIFIMIVGGLIGLRIVFTVLSIVNRVRQGY
>UniRef100_B3VFV1/20-706
llGILMICSATEKLWVTVYYGVPVWKEATTTLFCASDAKAYDTEVHNVWATHACVPTDPNPQEVVLENVTENFNMWRNDM
VDQMHEDIISLWDQSLKPCVKLTPLCVTLNCTDYLGNgtNTEKGEIKNCSFNITTPIRNRLKKEHALFYKLDVVPIDKD.
......-NTSYRLISCNTSVITQACPKVSFEPIPIHYCAPAGFAILKCNDKKFNGTGPCTNVSTVQCTHGIRPVVSTQLL
LNGSLAEEEVIIRSENFTNNAKTIIVQLNESVEINCTRPNNNTRRSIHIGPGRAFYATGDIIGDIRQAHCNISREKWENT
LEQIVKKLREQFKNKTI-aFNQSSGGDPEIVTHSFNCGGEFFYCNSTQLFNSTWEVNKT....-KEKGNGTITLPCRIKQ
IINMWQEVGKAMYAPPISGQIRCSSNITGLLLTRDGGNETNGNETFRPGGGNMRDNWRSELYKYKVVKIEPLGVAPTKAK
RRVVQREKRAVGIGAVFLGFLGAAGSTMGAASITLTVQARLLLSGIVQQQNNLLRAIEAQQHLLQLTVWGIKQLQARVLA
VERYLRDQQLLGIWGCSGKLICTTAVPWNAswSNKSLDEIWNNMTWMQWEKEIDNYTSLIYTLIEESQNQQEKNEQELLE
LDKWASLWNWFDITHWLWYIKIFIMIVGGLVGLRIVFAVLNIVNRVRQGY
>UniRef100_A0A120K7S2/20-706
llGMLMICSAVENLWVTVYYGVPVWKEATTTLFCASDAKAYDTEVHNVWATHACVPTDPNPQEVVLENVTENFNMWKNNM
VEQMHEDIISLWDQSLKPCVKLTPLCVTLNCTDWGNN..TNMRGEIKNCSFNITTSIRDKVKKDYALFYRLDVVPIDND.
......-NTSYRLISCNTSTITQACPKVSFEPIPIHYCTPAGFAILKCKDKKFNGTGPCKNVSTVQCTHGIRPVVSTQLL
LNGSLAEEEVVIRSSNFTDNTKNIIVQLKESVEINCTRPNNNTRKSIPIGPGRAFYTTGDIIGDIRQAHCNISRTKWNDT
LNQIATKLKEQFGNNKTIvFNQSSGGDPEIVMHSFNCGGEFFYCNSTQLFNSTWNFNGTw.nsTQSNGTDTITLPCRIKQ
IINMWQEVGKAMYAPPIRGQIRCSSNITGLILTRDGGKHNNDTETFRPGGGDMRDNWRSELYKYKVVKIEPLGVAPTKAK
RRVVQREKRAVGIGAMFLGFLGAAGSTMGAASITLTVQARLLLSGIVQQQNNLLRAIEAQQHLLQLTVWGIKQLQARVLA
VERYLRDQQLLGIWGCSGKLICTTAVPWNAswSNKTLDMIWNNMTWMEWEREIDNYTGLIYTLIEESQNQQEKNEQELLE
LDKWASLWNWFDITNWLWYIKIFIMIIGGLIGLRIVFTVLSIVNRVRQGY
>UniRef100_B8XCR8/19-704
llGMWMICSAADNLWVTVYYGVPVWKEATTTLFCASDAKAYDTEVHNVWATHACVPTDPNPQEVVLENVTENFNMWKNDM
VEQMHEDIISLWDQSLKPCVQLTPLCVTLNCTDNWRNttNTETGEIKNCSFNITTSIRDKVQKEYALFYKLDVVPIDND.
.....nDNTSYRLISCNTSVITQACPKVSFEPIPIHFCAPAGFAILKCRDKKFNGKGPCKNVSTVQCTHGIRPVVSTQLL
LNGSLAEEEVIIRSDNFTDNTKTIIVQLKESVEINCTRPNNNTRKSIHIGPGRAFYTTGDIIGDIRQAHCNISRAKWNNT
LIQIVKKLKEQFKNKTIV.FNQSSGGDPEIVMHSFNCGGEFFYCNSTRLFNSTWMFNSTw..nDTKESNDTITLPCRIKQ
IINKWQEVGKAMYAPPIRGQIRCSSNITGLLLTRDGGDDDNQTEVFRPGGGDMRDNWRSELYKYKVVKIEPLGVAPTKAK
RRVVQREKRAVGIGAVFLGFLGAAGSTMGAASVTLTVQARLLLSGIVQQQNNLLRAIDAQQHLLQLTVWGIKQLQARVLA
VERYLKDQQLLGIWGCSGKLICTTTVPWNAswSNKSLDNIWNNMTWMQWEREIDNYTGLIYTLIEESQNQQEKNEQELLE
LDKWASLWNWFDITKWLWYIKIFIMIVGGMVGLRIFFTVLSIVNRVRQGY
>UniRef100_B2YMB3/20-715
llGMLMICSATEQLWVTVYYGVPVWKEANTTLFCASDAKAYETEKHNVWATHACVPTDPNPQEVELKNVTENFNMWKNNM
VDQMHEDIISLWDQSLKPCVKLTPLCVTLHCSNLTVNstKTMVGEMKNCSFNSTTSIRDKVRKEYALFYSLDIVPIDNDn
kstdskNSSEYRLISCNTSVITQACPKTSFEPIPIHYCAPAGFAILKCKDKNFNGTGPCKNVSTVQCTHGIKPVVSTQLL
LNGSLAEEEIVIRSANLTDNTKIIIVQLNQSIEINCTRPNNNTRKSIHIGPGRAFYATGDIIGDIRKAHCNISKARWNDT
LRQIASKLKEQFPNKTI-aFNHSSGGDPEIVMHNFNCGGEFFYCNTTQLFNSTWNGNET..asNGTKGNETITLPCRIKQ
IINMWQEVGKAMYAPPIKGLISCSSNITGLLLTRDGGGNNESTETFRPGGGDMRDNWRSELYKYKVVQVEPLGIAPTRAK
RRVVQREKRAAGIGALFLGFLSAAGSTMGAASITLTVQARQLLSGIVQQQNNLLRAIEAQQHMLQLTVWGIKQLQARVLA
VERYLRDQQLLGIWGCSGKLICTTTVPWNTswSNKSLDDIWENMTWMQWEKEINNYTGVIYNLLEESQNQQEKNEKDLLE
LDKWANLWNWFDITNWLWYIRLFIMIVGGLIGLRIVFAVLSIVNRVRQGY
>UniRef100_A0A0X8IF76/20-706
llGMLMICSAVENLWVTVYYGVPVWKEATTTLFCASDAKAYDTEVHNVWATHACVPTDPNPQEVVLENVTENFNMWKNNM
VEQMHEDIISLWDQSLKPCVKLTPLCVTLNCTDLGNSssEEMRGEIKNCSFNITTSIRDKVKKDYALFYRLDVVPIDND.
......-NTSYRLISCNTSTITQACPKVSFEPIPIHYCTPAGFAILKCKDKKFNGTGPCKNVSTVQCTHGIRPVVSTQLL
LNGSLAEEEVVIRSSNFTDNTKNIIVQLKESVEINCTRPNNNTRKSIHIGPGRAFYTTGDIIGDIRQAHCNISRTKWNNT
LNQIATKLKEQFGNNKTIvFNQSSGGDPEIVMHSFNCGGEFFYCNSTQLFNSTWNFNGTw.nsTQSNGTDTITLPCRIKQ
IINMWQEVGKAMYAPPIRGQIRCSSNITGLILTRDGGNHNNDTETFRPGGGDMRDNWRSELYKYKVVKIEPLGVAPTKAK
RRVVQREKRAVGIGAMFLGFLGAAGSTMGAASITLTVQARLLLSGIVQQQNNLLKAIEAQQHLLQLTVWGIKQLQARVLA
VERYLRDQQLLGIWGCSGKLICTTAVPWNAswSNKTLDMIWNNMTWMEWEREIDNYTGLIYTLIEESQNQQEKNEQELLE
LDKWAGLWNWFDITNWLWYIKIFIMIVGGLIGLRIVFTVLSMVNRVRQGY
>UniRef100_A0A0X8ICY7/20-706
llGMLMICSAVENLWVTVYYGVPVWKEATTTLFCASDAKAYDTEVHNVWATHACVPTDPNPQEVVLENVTENFNMWKNNM
VEQMHEDIISLWDQSLKPCVKLTPLCVTLKCTDWGNSssEEMRGEIKNCSFNITTSIRDKVKEDYALFYRLDVVPIDND.
......-NTSYRLISCNTSTITQACPKVSFEPIPIHYCAPAGFAILKCKDKKFNGTGPCKNVSTVQCTHGIRPVVSTQLL
LNGSLAEEEVVIRSSNFTDNTKNIIVQLKESVEINCTRPNNNTRKSIHIGPGRAFYTTGDIIGDIRQAHCNISRTKWNNT
LNQIATKLKEQFGNNKTIvFNQSSGGDPEIVMHSFNCGGEFFYCNSTQLFNSTWNFNGTwn.lTQSNGTDTITLPCRIKQ
IINMWQEVGKAMYAPPIRGQIRCSSNITGLILTRDGGNHNNDTETFRPGGGDMRDNWRSELYKYKVVKIEPLGVAPTKAK
RRVVQREKRAVGIGAMFLGFLGAAGSTMGAASITLTVQARLLLSGIVQQQNNLLKAIEAQQHLLQLTVWGIKQLQARVLA
VERYLRDQQLLGIWGCSGKLICTTAVPWNAswSNKTLDMIWNNMTWMEWEREIDNYTGLIYTLIEESQNQQEKNEQELLE
LDKWASLWNWFDITNWLWYIKIFIMIVGGLIGLRIVFTVLSMVNRVRQGY
>UniRef100_E3VMX6/20-703
llGILMICSAAENLWVTVYYGVPVWKEATTTLFCASDANAYDTEVHNVWATHACVPTDPNPQEVVLENVTENFNMWKNNM
VEQMHEDIISLWDQSLKPCVKLTPLCVTLNCTDLRNAtnSSERGEIKNCSFNITTSIRDKMQKEYALFYKLDVVPIDND.
......-NTSYRLISCNTSVITQACPKVTFEPIPIHYCAPAGFAILKCNDKKFNGTGPCTNVSTVQCTHGIRPVVSTQLL
LNGSLAEEEVVIRSANFTDNAKTIIVQLKESVEINCTRLNNNTRKSIHIGPGRAFYTTGEIIGDIRQAHCNISKAKWNNA
LKQIVKKLGEQFKNKTIV.FNQSSGGDPEIVTHSFNCRGEFFYCNSTQLFNSTWNSTEG...sNNTEGNDTLTLPCRIKQ
IINMWQEVGKAMYAPPIRGQIRCSSNITGLLLTRDGGNNSETTEIFRPGGGDMRDNWRSELYKYKVVKIEPLGVAPTKAK
RRVVQREKRAVGLGAMFLGFLGAAGSTMGAASMTLTVQARLLLSGIVQQQNKLLRAIEAQQHLLQLTVWGIKQLQARVLA
VERYLKDQQLLGIWGCSGKLICTTTVPWNTswSNKSLDDIWHNMTWMEWDREINNYTSLIYTLIEESQIQQEKNEQELLE
LDKWASLWNWFDITKWLWYIKIFIMIVGGLVGLRIVFAVLSIVNRVRQGY
>UniRef100_A0A120K7S9/20-705
llGMLMICSAVENLWVTVYYGVPVWKEATTTLFCASDAKAYDTEVHNVWATHACVPTDPNPQEVVLENVTENFNMWKNNM
VEQMHEDIISLWDQSLKPCVKLTPLCVTLNCTNWNVTniNNMRGEMKNCSFNITTSIRDKVKKEYALFYRLDVVPIDND.
......NTTSYRLINCNTSTITQACPKVSFEPIPIHYCTPAGFAILKCKDKKFNGTGPCKNVSTVQCTHGIRPVVSTQLL
LNGSLAEEEVVIRSSNFTDNTKNIIVQLNESVEINCTRPNNNTRRSIHIGPGSAFYATGDIIGDIRQAHCNISGTKWNNT
LNQIATKLKEQFGNKTIV.FNQSSGGDPEVVMHSFNCGGEFFYCNSTKLFNSTWNFNGTwn.lTEPNDNDTITLPCRIKQ
IINMWQEVGRAMYAPPIRGQIRCSSNITGLILTRDGGNLNSTNETFRPGGGDMRDNWRSELYKYKVVKIEPLGVAPTKAK
RRVVQREKRAVGIGAMFLGFLGAAGSTMGAASVTLTVQARLLLSGIVQQQNNLLRAIEAQQHLLQLTVWGIKQLQARVLA
VERYLRDQQLLGIWGCSGKLICTTAVPWNAswSNKTLDMIWNNMTWMEWEREIDNYTGLIYTLIEESQNQQEKNEQELLE
LDKWAGLWNWFDITNWLWYIKIFIMIIGGLIGVRIVFTVLSIVNRVRQGY
>UniRef100_A0A109VAT4/20-706
llGMLMICSAVENLWVTVYYGVPVWKEATTTLFCASDAKAYDTEVHNVWATHACVPTDPNPQEVVLENVTENFNMWKNNM
VEQMHEDIISLWDQSLKPCVKLTPLCVTLNCTDWGNSssEEMRGEIKNCSFNITTSIRDKVKKDYALFYRLDVVPIDND.
......-NTSYRLISCNTSTITQACPKVSFEPIPIHYCTPAGFAILKCKDKKFNGTGPCKNVSTVQCTHGIRPVVSTQLL
LNGSLAEEEVVIRSSNFTDNTKNIIVQLKESVEINCTRPNNNTRKSIHIGPGRAFYTTGDIIGDIRQAHCNISRTKWNNT
LNQIATKLKEQFGNNKTIvFNQSSGGDPEIVMHSFNCGGEFFYCNSTQLFNSTWNFNGTw.nsTQSNGTDTITLPCRIKQ
IINMWQEVGKAMYAPPIGGQIRCSSNITGLILTRDGGNHNNDTETFRPGGGDMRDNWRSELYKYKVVKIEPLGVAPTKAK
RRVVQREKRAVGIGAMFLGFLGAAGSTMGAASITLTVQARLLLSGIVQQQNNLLKAIEAQQHLLQLTVWGIKQLQARVLA
VERYLRDQQLLGIWGCSGKLICTTAVPWNAswSNKTLDMIWNNMTWMEWEREIDNYTGLIYTLIEESQNQQEKNEQELLE
LDKWASLWNWFDITNWLWYIKIFIMIVGGLIGLRIVFTVLSMVNRVRQGY
>UniRef100_Q6UZ37/20-713
llGILMICSAAGKLWVTVYYGVPVWKEATTTLFCASDAKAYDTEVHNVWATHACVPTDPNPQEVVLENVTENFNMWKNNM
VEQMHEDIISLCDQSLKPCVKLTPLCVTLNCTDDVRNatSTEKGEIKNCSFNITTSIRDKVQKQYALFYKLDVVPIDND.
.....sNNTNYRLISCNTSVITQACPKVSFEPIPIHYCAPAGFAILKCNDKKFNGTGPCTNVSTVQCTHGIRPVVSTQLL
LNGSLAEEEVIIRSENFTNNAKTIMVQLNVSVEINCTRPNNNTRKSIHIGPGRAFYTTGDIIGDIRQAHCNISRANWNNT
LRQIVEKLGEQFGNNKTIvFNHSSGGDPEIVMHSFNCGGEFFYCNSTKLFNSTWTWNNTwnntRSNDTEEIITLPCRIKQ
IINMWQEVGKAMYAPPIRGQIRCSSNITGLLLTRDGGNDTSGTEIFRPGGGDMRDNWRSELYKYKVVRIEPLGVAPTEAK
RRVVQREKRAVGIGAVFLGFLGAAGSTMGAAAVTLTVQARLLLSGIVQQQNNLLRAIEAQQHLLQLTVWGIKQLQARVLA
VERYLRDQQLLGIWGCSGKLICTTAVPWNTswSNKSLNEIWNNMTWMEWEKEIDNYTNLIYSLLEESQNQQEKNEQELLE
LDKWANLWNWFDISNWLWYIKIFIMIVGGLVGLRIVFAVLSIVNRVRQGY
>UniRef100_Q6UZ33/20-717
llGILMICSAAGKLWVTVYYGVPVWKEATTTLFCASDAKAYDTEVHNVWATHACVPTDPNPQEVVLENMTENFNMWKNNM
VEQMHEDIISLWDQSLKPCVKLTPLCVTLNCTDDVRNvtNNEKGEIKNCSFNITTSIRDKVQKQYALFYKLDVVPIDND.
.....rNNTNYRLISCNTSVITQACPKVSFEPIPIHYCAPAGFAILKCNDKKFNGTGPCTNVSTVQCTHGIRPVVSTQLL
LNGSLAEEEVIIRSENFTNNAKTIMVQLNVSVEINCTRPNNNTRKSIPIGPGRAFYTTGDIIGDIRQAHCNISRANWNNT
LRQIVEKLGEQFGNNKTIvFNHSSGGDPEIVMHSFNCGGEFFYCNSTKLFNSTWTWNGTwtrnRSNSTEEHITLPCRIKQ
IINMWQEVGKAMYAPPIRGQIKCSSNITGLLLTRDGGT-NNTNETFRPGGGDMRDNWRSELYKYKVVRIEPLGVAPTEAK
RRVVQREKRAVGIGAVFLGFLGAAGSTMGAAAVTLTVQARLLLSGIVQQQNNLLRAIEAQQHLLQLTVWGIKQLQARVLA
VERYLRDQQLLGIWGCSGKLICTTAVPWNTswSNKSLNEIWNNMTWMEWEKEIDNYTNLIYNLLEESQNQQEKNEQELLE
LDKWANLWNWFDISNWLWYIKIFIMIVGGLVGLRIVFAVLSIVNRVRQGY
>UniRef100_Q03811/20-709
llGMLMICSAVENLWVTVYYGVPVWKEATTTLFCASDAKAYDTEVHNVWATHACVPTDPNPQEVVLENVTENFNMWKNNM
VEQMHEDIISLWDQSLKPCVKLTPLCVTLNCTDLRNNssEGMRGEIKNCSFNITTSIRDKVKKDYALFYRLDVVPIDND.
......-NTSYRLINCNTSTITQACPKVSFEPIPIHYCTPAGFAILKCKDKKFNGTGPCKNVSTVQCTHGIRPVVSTQLL
LNGSLAEEEVVIRSSNFTDNAKNIIVQLKESVEINCTRPNNNTRKSIHIGPGRAFYTTGEIIGDIRQAHCNISRTKWNNT
LNQIATKLKEQFGNNKTIvFNQSSGGDPEIVMHSFNCGGEFFYCNSTQLFNSTWNFNGTwnltNGTEGNDTITLPCRIKQ
IINMWQEVGKAMYAPPIRGQIRCSSNITGLILTRDGGTNSSGSEIFRPGGGDMRDNWRSELYKYKVVKIEPLGVAPTKAK
RRVVQREKRAVGIGAMFLGFLGAAGSTMGAASITLTVQARLLLSGIVQQQNNLLRAIEAQQHLLQLTVWGIKQLQARVLA
LERYLRDQQLLGIWGCSGKLICTTAVPWNAswSNKTLDMIWDNMTWMEWEREIENYTGLIYTLIEESQNQQEKNEQDLLA
LDKWASLWNWFDISNWLWYIKIFIMIVGGLIGLRIVFTVLSIVNRVRQGY
>UniRef100_A0A0X8IEN9/20-706
llGMLMICSAVENLWVTVYYGVPVWKEATTTLFCASDAKAYDTEVHNVWATHACVPTDPNPQEVVLENVTENFNMWKNNM
VEQMHEDIISLWDQSLKPCVKLTPLCVTLNCTDWGNNssEEMRGEIKNCSFNITTSIRDKVKKEYALFYRLDVVPIDNS.
......-NTSYRLISCNTSTITQACPKVSFEPIPIHYCTPAGFAILKCKDKKFNGTGPCKNVSTVQCTHGIRPVVSTQLL
LNGSLAEEEVVIRSSNFTDNTKNIIVQLKESVEINCTRPNNNTRKSIHIGPGRAFYTTGDIIGDIRQAHCNISRTKWNNT
LNQIATKLKEQFGNNKTIvFNQSSGGDPEIVMHSFNCGGEFFYCNSTQLFNSTWNFNGTwn.lTQSNGTDTITLPCRIKQ
IINMWQEVGKAMYAPPIRGQIRCSSNITGLILTRDGGNHNNDTETFRPGGGDMRDNWRSELYKYKVVKIEPLGVAPTKAK
RRVVQREKRAVGIGAMFLGFLGAAGSTMGAASITLTVQARLLLSGIVQQQNNLLKAIEAQQHLLQLTVWGIKQLQARVLA
VERYLRDQQLLGIWGCSGKLICTTAVPWNAswSNKTLDMIWNNMTWMEWEREIDNYTGLIYTLIEESQNQQEKNEQELLE
LDKWAGLWNWFDITNWLWYIKIFIMIVGGLIGLRIVFTVLSMVNRVRQGY
>UniRef100_A0A109V9A0/20-706
llGMLMICSAVENLWVTVYYGVPVWKEATTTLFCASDAKAYDTEVHNVWATHACVPTDPNPQEVVLENVTENFNMWKNNM
VEQMHEDIISLWDQSLKPCVKLTPLCVTLNCTDWGNSssEEMKGEIKNCSFNITTSIRDKVKEDYALFYRLDVVPIDND.
......-NTSYRLISCNTSTITQACPKVSFEPIPIHYCAPAGFAILKCKDKKFNGTGPCKNVSTVQCTHGIRPVVSTQLL
LNGSLAEEEVVIRSSNFTDNTKNIIVQLKESVEINCTRPNNNTRKSIHIGPGRAFYTTGDIIGDIRQAHCNISRTKWNNT
LNQIATKLKEQFGNNKTIvFNQSSGGDPEIVMHSFNCGGEFFYCNSTQLFNSTWNFNGTwn.lTQSNGTDTITLPCRIKQ
IINMWQEVGKAMYAPPIRGQIRCSSNITGLILTRDGGNHNNDTETFRPGGGDMRDNWRNELYKYKVVKIEPLGVAPTKAK
RRVVQREKRAVGIGAMFLGFLGAAGSTMGAASITLTVQARLLLSGIVQQQNNLLKAIEAQQHLLQLTVWGIKQLQARVLA
VERYLRDQQLLGIWGCSGKLICTTAVPWNAswSNKTLDMIWNNMTWMEWEREIDNYTGLIYTLIEESQNQQEKNEQELLE
LDKWASLWNWFDITNWLWYIKIFIMIVGGLIGLRIVFTVLSMVNRVRQGY
>UniRef100_A0A193L091/20-718
llGMLMICSATEKLWVTVYYGVPVWKEATTTLFCASDAKAYGTEVHNVWATHACVPTDPSPQEVVLGNVTENFNMWKNNM
VEQMHEDIISLWDQSLKPCVKLTPLCVTLNCSDWGNNntKNGRGEIKNCSFNITTNIRDKVQKEYALFYKLDVVPIEDNn
nssdnsSYSRYRLINCNTSVITQACPKVSFEPIPIHYCAPAGFAILKCNDKKFNGTGPCTNVSTVQCTHGIRPVVSTQLL
LNGSLAEREVVIRSENFTNNAKIIIVQLNESVVINCTRPNNNTRKGIHIGPGRAFYATGEIVGDIRQAHCNLSRAQWNDT
LQKIVKKLREQFGNDKTItFNSSSGGDPEIVMHSFNCGGEFFYCNTTQLFNSTWVFNSTwdnsEGSNNTENITLPCRIKQ
IINMWQEVGKAMYAPPIRGQIRCSSNITGLLLTRDGGNTTNGTEIFRPGGGDMRDNWRSELYKYKIVQIEPLGVAPTKAK
RRVVQREKRAVGLGAMFLGFLGAAGSTMGAASMTLTVQARLLLSGIVQQQNNLLRAIEAQQHLLQLTVWGIKQLQARVLA
VERYLKDQQLLGIWGCSGKLICTTAVPWNAswSNKSLNDIWDNMTWMEWEREIDNYTSLIYTLIEESQNQQEKNELELLE
LDKWASLWNWFDITKWLWYIKIFIMIVGGLIGLRIVCAVLSIVNRVRQGY
>UniRef100_A0A109V7V6/20-706
llGMLMICSAVENLWVTVYYGVPVWKEATTTLFCASDAKAYDTEVHNVWATHACVPTDPNPQEVVLENVTENFNMWKNNM
VEQMHEDIISLWDQSLKPCVKLTPLCVTLNCTDWGNNssEEMRGEIKNCSFNVTTSIRDKVKKDYALFYRLDVVPIDND.
......-NTSYRLINCNTSTITQACPKVSFEPIPIHYCTPAGFAILKCKDKKFNGTGPCKNVSTVQCTHGIRPVVSTQLL
LNGSLAEEEVVIRSSDFTDNTKNIIVQLKESVEINCTRPNNNTRKSIHIGPGRAFYTTGDIIGDIRQAHCNISRTKWNNT
LNQIATKLKEQFGNNKTIvFNQSSGGDPEIVMHSFNCGGEFFYCNSTQLFNSTWNFNGTw.nsTQSNGTDTITLPCRIKQ
IINMWQEVGKAMYAPPIEGQIRCSSNITGLILTRDGGNHNNDTETFRPGGGDMRDNWRSELYKYKVVKIEPLGVAPTKAK
RRVVQREKRAVGIGAMFLGFLGAAGSTMGAASITLTVQARLLLSGIVQQQNNLLKAIEAQQHLLQLTVWGIKQLQARVLA
VERYLRDQQLLGIWGCSGKLICTTAVPWNAswSNKTLDMIWNNMTWMEWEREIDNYTGLIYTLIEESQNQQEKNEQELLE
LDKWASLWNWFDITNWLWYIKIFIMIVGGLIGLRIVFTVLSMINRVRQGY
>UniRef100_V5UZS6/20-712
llGLLMICSAAEKLWVTVYYGVPVWKEATTTLFCASDAKAYDTEVHNVWATHACVPTDPNPQEVVLENVTENFNMWKNNM
VEQMHEDIISLWDQSLKPCVKLTPLCVTLNCTDLRNN..-TERGEIKNCSFNITTSIRDKVQKEYALFYKLDVVPIDND.
......-NSSYRLQSCNTSVITQACPKVSFDPIPIHYCTPAGFAILKCKDKKFNGTGPCTNVSTVQCTHGIRPVVSTQLL
LNGSLAEEEIVIRSANFTDNAKTIIVQLKESVEINCTRPNNNTRKSIHIGPGRAFYATGEIIGDIRQAYCTLSRAKWNNT
LKQIVKKLREQLGNKTIV.FNQSSGGDPEIVTHSFNCGGEFFYCNSTQLFNSTWNGTEG.lnnTEENSNITITLPCRIKQ
IINMWQEVGKAMYAPPIRGQISCLSNITGLLLTRDGGNNGTETEIFRPGGGDMKDNWRSELYKYKVVKIEPLGVAPTKAK
RRVVQREKRAVGIGAVFLGFLGAAGSTMGAASMTLTVQARQLLSGIVQQQSNLLRAIEAQQHLLQLTVWGIKQLQARVLA
VERYLKDQQLLGIWGCSGKLICTTTVPWNAswSNKSLDKIWNNMTWMEWEREINNYTSLIYTLIEESQNQQEKNEQELLE
LDKWADLWNWFDITKWLWYIRIFIMIVGGLVGLRIVFAVLSIVNRVRQGY
>UniRef100_A0A7G5WRR8/20-711
llGMLMICSATENLWVTVYYGVPVWKEATTTLFCASDARAYDTEVHNVWATHACVPTDPNPQEVVLKNVTENFNMWKNNM
VEQMHEDIISLWDQSLKPCVKLTPLCVTLHCTDLKNS..-NEEGEIKNCSFNITTSIRDKVQKEYALFYKLDVVPIDNT.
......---SYRLISCNTSVITQACPKVSFEPIPIHYCAPAGFAILKCNDKKFNGTGPCTNVSTVQCTHGIRPVVSTQLL
LNGSLAEEEVVIRSNNFTDNAKTIIVQLNKSVEINCTRPNNNTRKSIPIGPGRAFYATGEIIGDIRQAHCNISRTKWNNT
LSQIVKKLKEQFGNKTIV.FNQSSGGDPEIVMHTFNCGGEFFYCNTTKLFNSTWDNNNTwsvtGLNDTEENITLPCRIKQ
IVNMWQEVGKAMYAPPIRGQIRCSSNITGLLLTRDGGSNTNETETFRPGGGDMRDNWRSELYKYKVVKIEPLGVAPTKAK
RRVVQREKRAAGIGALFLGFLGAAGSTMGAASMTLTVQARLLLSGIVQQQNNLLRAIEAQQRMLQLTVWGIKQLQARVLA
VERYLKDQQLLGIWGCSGKLICTTTVPWNTswSNKSLNEIWNNMTWMEWEREIDNYTSLIYTLIEESQNQQEKNEQELLE
LDKWASLWNWFDITNWLWYIKIFIMIVGGLVGLRIVFTVLSIVNRVRQGY
>UniRef100_A0A0X8IF62/20-706
llGMLMICSAVENLWVTVYYGVPVWKEATTTLFCASDAKAYDTEVHNVWATHACVPTDPNPQEVVLENVTENFNMWKNNM
VEQMHEDIISLWDQSLKPCVKLTPLCVTLNCTDLGNSssEEMRGEIKNCSFNITTSIRDKVKKDYALFYRLDVVPIDND.
......-NTSYRLISCNTSTITQACPKVSFEPIPIHYCTPAGFAILKCKDKKFNGTGPCKNVSTVQCTHGIRPVVSTQLL
LNGSLAEEEVVIRSSNFTDNTKNIIVQLKESVEINCTRPNNNTRKSIHIGPGGAFYTTGDIIGDIRQAHCNISRTKWNNT
LNQIATKLKEQFGNNKTIvFNQSSGGDPEIVMHSFNCGGEFFYCNSTQLFNSTWNFNGTw.nsTQSNGTDTITLPCRIKQ
IINMWQEVGKAMYAPPIRGQIRCSSNITGLILTRDGGNHNNDTETFRPGGGDMRDNWRSELYKYKVVKIEPLGVAPTKAK
RRVVQREKRAVGIGAMFLGFLGAAGSTMGAASITLTVQARLLLSGIVQQQNNLLKAIEAQQHLLQLTVWGIKQLQARVLA
VERYLRDQQLLGIWGCSGKLICTTAVPWNAswSNKTLDMIWNNMTWMEWEREIDNYTGLIYTLIEESQNQQEKNEQELLE
LDKWASLWNWFDITNWLWYIKIFIMIVGGLIGLRIVFTVLSMVNRVRQGY
>UniRef100_A0A7H1JEX6/20-706
llGMLMICSAVENLWVTVYYGVPVWKEATTTLFCASDAKAYDTEVHNVWATHACVPTDPNPQEVVLENVTENFNMWKNNM
VEQMHEDIISLWDQSLKPCVKLTPLCVTLNCTDWGNSssEEMRGEIKNCSFNITTSIRDKVKEDYALFYRLDVVPIDND.
......-NTSYRLISCNTSTITQACPKVSFEPIPIHYCTPAGFAILKCKDKKFNGTGPCKNVSTVQCTHGIRPVVSTQLL
LNGSLAEEEVVIRSSNFTDNTKNIIVQLKESVEINCTRPNNNTRKSIHIGPGRAFYTTGDIIGDIRQAHCNISRTKWNNT
LNQIATKLKEQFGNNKTIvFNQSSGGDPEIVMHSFNCGGEFFYCNSTQLFNSTWNFNGTwn.lTQSNGTDTITLPCRIKQ
IINMWQEVGKAMYAPPIRGQIRCSSNITGLILTRDGGDHNNDTETFRPGGGDMRDNWRSELYKYKVVKIEPLGVAPTKAK
RRVVQREKRAVGIGAMFLGFLGAAGSTMGAASITLTVQARLLLSGIVQQQNNLLKAIEAQQHLLQLTVWGIKQLQARVLA
VERYLRDQQLLGIWGCSGKLICTTAVPWNAswSNKTLDMIWNNMTWMEWEREIDNYTGLIYTLIEESQNQQEKNEQELLE
LDKWASLWNWFDITNWLWYIKIFIMIVGGLIGLRIVFTVLSMVNRVRQGY
>UniRef100_E3VMX7/20-703
llGILMICSAAENLWVTVYYGVPVWKEATTTLFCASDAKAYDTEVHNVWATHVCVPTDPNPQEVVLENVTENFNMWKNNM
VEQMHEDIISLWDQSLKPCVKLTPLCVTLNCTDLRNAtnSSERGEIKNCSFNITTSIRDKMQKEYALFYKLDVVPIDND.
......-NTSYRLISCNTSVITQACPKVTFEPIPIHYCAPAGFAILKCNDKKFNGTGPCTNVSTVQCTHGIRPVVSTQLL
LNGSLAEEEVVIRSANFTDNAKTIIVQLKESVEINCTRPNNNTRKSIHIGPGRAFYTTGEIIGDIRQAHCNISKAKWNNA
LKQIVKKLGEQFKNKTIV.FNQSSGGDPEIVTHSFNCRGEFFYCNSTQLFNSTWNSTEG...sINTEGNDTLTLPCRIKQ
IINMWQEVGKAVYAPPIRGQIRCSSNITGLLLTRDGGNNSETTEIFRPGGGDVRDNWRSELYKYKVVKIEPLGVAPTKAK
RRVVQREKRAVGLGAMFLGFLGAAGSTMGAASMTLTVQARLLLSGIVQQQNNLLRAIEAQQHLLQLTVWGIKQLQARVLA
VERYLKDQQLLGIWGCSGKLICTTTVPWNTswSNKSLDDIWHNMTWMEWDREINNYTSLIYTLIEESQIQQEKNEQELLE
LDKWASLWNWFDITKWLWYIKIFIMIVGGLVGLRIVFAVLSIVNRVRQGY
>UniRef100_A0A120K7B6/20-706
llGMLMICSAVENLWVTVYYGVPVWKEATTTLFCASDAKAYDTEVHNVWATHACVPTDPNPQEVVLENVTENFNMWKNNM
VEQMHEDIISLWDQSLKPCVKLTPLCVTLNCTDWGNSssEEMRGEIKNCSFNITTSIRDKVKEDYALFYRLDVVPIDND.
......-NTSYRLISCNTSTITQACPKVSFEPIPIHYCTPAGFAILKCKDKKFNGTGPCKNVSTVQCTHGIRPVVSTQLL
LNGSLAEEEVVIRSSNFTDNTKNIIVQLKESVEINCTRPNNNTRKSIHIGPGRAFYTTGDIIGDIRQAHCNISRTKWNNT
LNQIATKLKEQFGNNKTIaFNQSSGGDPEIVMHSFNCGGEFFYCNSTQLFNSTWNFNGTwn.lTQSNGTDTITLPCRIKQ
IINMWQEVGKAMYAPPIRGQIRCSSNITGLILTRDGGNHNNDTETFRPGGGDMRDNWRSELYKYKVVKIEPLGVAPTKAK
RRVVQREKRAVGIGAMFLGFLGAAGSTMGAASITLTVQARLLLSGIVQQQNNLLKAIEAQQHLLQLTVWGIKQLQARVLA
VERYLRDQQLLGIWGCSGKLICTTAVPWNAswSNKTLDMIWNNMTWMEWEREIDNYTGLIYTLIEESQNQQEKNEQELLE
LDKWASLWNWFDITNWLWYIKIFIMIVGGLIGLRIVFTVLSMVNRVRQGY
>UniRef100_B3VFU9/20-706
llGILMICSATEKLWVTVYYGVPVWKEATTTLFCASDAKAYDTEVHNVWATHACVPTDPNPQEVVLENVTENFNMWRNDM
VDQMHEDIISLWDQSLKPCVKLTPLCVTLNCTDYLGNgtNTEKGEIKNCSFNITTPIRDRLKKEHALFYKLDVVPIDKD.
......-NTSYRLISCNTSVITQACPKVSFEPIPIHYCAPAGFAILKCNDKKFNGTGPCTNVSTVQCTHGIRPVVSTQLL
LNGSLAEEEVVIRSENFTNNARTIIVQLNESVEINCTRPNNNTRRSIHIGPGRAFYATGDIIGDIRQAHCNISREKWENT
LEQIVKKLREQFKNKTI-aFNQSSGGDPEIVTHSFNCGGEFFYCNSTQLFNSTWEVNKT....-KEKGNGTITLPCRIKQ
IINMWQEVGKAMYAPPISGQIRCSSNITGLLLTRDGGTETNGNETFRPGGGNMRDNWRSELYKYKVVKIEPLGVAPTKAK
RRVVQREKRAVGIGAVFLGFLGAAGSTMGAASITLTVQARLLLSGIVQQQNNLLRAIEAQQHLLQLTVWGIKQLQARVLA
VERYLRDQQLLGIWGCSGKLICTTAVPWNAswSNKSLDEIWNNMTWMQWEKEIDNYTSLIYTLIEESQNQQEKNEQELLE
LDKWASLWNWFDITRWLWYIKIFIMIVGGLVGLRIVFAVLNIVNRVRQGY
>UniRef100_A0A0X8ICT1/20-706
llGMLMICSAVENLWVTVYYGVPVWKEATTTLFCASDAKAYDTEVHNVWATHACVPTDPNPQEVVLENVTENFNMWKNNM
VEQMHEDIISLWDQSLKPCVKLTPLCVTLKCTDWGNSssEEMRGEIKNCSFNITTSIRDKVKEDYALFYRLDVVPIDND.
......-NTSYRLISCNTSTITQACPKVSFEPIPIHYCAPAGFAILKCKDKKFNGTGPCKNVSTVQCTHGIRPVVSTQLL
LNGSLAEEEVVIRSSNFTDNTKNIIVQLKESVEINCTRPNNNTRKSIHIGPGRAFYTTGDIIGDIRQAHCNISRTKWNNT
LNQIATKLKEQFGNNKTIvFNQSSGGDPEIVMHSFNCGGEFFYCNSTQLFNSTWNFNGTwn.lTQSNGTDTITLPCRIKQ
IINMWQEVGKAMYAPPIRGQIRCSSNITGLILTRDGGNHNNDTETFRPGGGDMRDNWRSELYKYKVVKIEPLGVAPTEAK
RRVVQREKRAVGIGAMFLGFLGAAGSTMGAASITLTVQARLLLSGIVQQQNNLLKAIEAQQHLLQLTVWGIKQLQARVLA
VERYLRDQQLLGIWGCSGKLICTTAVPWNAswSNKTLDMIWNNMTWMEWEREIDNYTGLIYTLIEESQNQQEKNEQELLE
LDKWASLWNWFDITNWLWYIKIFIMIVGGLIGLRIVFTVLSMVNRVRQGY
>UniRef100_A0A120K6F1/20-706
llGMLMICSAVENLWVTVYYGVPVWKEATTTLFCASDAKAYDTEVHNVWATHACVPTDPNPQEVVLENVTENFNMWKNNM
VEQMHEDIISLWDQSLKPCVKLTPLCVTLNCTDWGNSssEEMRGEIKNCSFNITTSIRDKVKKDYALFYRLDVVPIDND.
......-NTNYRLINCNTSTITQACPKVSFEPIPIHYCTPAGFAILKCKDKKFNGTGPCKNVSTVQCTHGIRPVVSTQLL
LNGSLAEEEVVIRSSNFTDNTKNIIVQLKESVEINCTRPNNNTRKSIHIGPGGAFYTTGDIIGDIRQAHCNISRTKWNNT
LDQIATKLKEQFGNNKTIvFNQSSGGDPEIVMHSFNCGGEFFYCNSTQLFNSTWNLNGTw.nsTQSSGTDTITLPCRIKQ
IINMWQEVGKAMYAPPIRGQIRCSSNITGLILTRDGGNHNNDTETFRPGGGDMRDNWRSELYKYKVVKIEPLGVAPTKAK
RRVVQREKRAVGIGAMFLGFLGAAGSTMGAASITLTVQARLLLSGIVQQQNNLLRAIEAQQHLLQLTVWGIKQLQARVLA
VERYLRDQQLLGIWGCSGKLICTTAVPWNAswSNKTLDMIWNNMTWMEWEREIDNYTGLIYTLIEESQNQQEKNEQELLE
LDKWASLWNWFDITNWLWYIKIFIMIVGGLIGLRIVFTVLSMVNRVRQGY
>UniRef100_A0A109VAB7/20-706
llGMLMICSAVENLWVTVYYGVPVWKEATTTLFCASDAKAYDTEVHNVWATHACVPTDPNPQEVVLENVTENFNMWKNNM
VEQMHEDIISLWDQSLKPCVKLTPLCVTLNCTDWGNSssEEMRGEIKNCSFNITTSIRDKVKKDYALFYRLDVVPIDND.
......-NTSYRLISCNTSTITQACPKVSFEPIPIHYCTPAGFAILKCKDKKFNGTGPCKNVSTVQCTHGIRPVVSTQLL
LNGSLAEEEVVIRSSNFTDNTKNIIVQLKESVEINCTRPNNNTRKSIHIGPGGAFYTTGDIIGDIRQAHCNISRTKWNNT
LNQIATKLKEQFGNNKTIvFNQSSGGDPEIVMHSFNCGGEFFYCNSTQLFNSTWNSNGTw.nsTQSNGTDTITLPCRIKQ
IINMWQEVGKAMYAPPIRGQIRCSSNITGLILTRDGGNHNNDTETFRPGGGDMRDNWRSELYKYKVVKIEPLGVAPTKAK
RRVVQREKRAVGVGAMFLGFLGAAGSTMGAASITLTVQARLLLSGIVQQQNNLLKAIEAQQHLLQLTVWGIKQLQARVLA
VERYLRDQQLLGIWGCSGKLICTTAVPWNAswSNKTLDMIWNNMTWMEWEREIDNYTGLIYTLIEESQNQQEKNEQELLE
LDKWASLWNWFDITNWLWYIKIFIMIVGGLIGLRIVFTVLSMVNRVRQGY
>UniRef100_A0A109VA12/20-706
llGMLMICSAVENLWVTVYYGVPVWKEATTTLFCASDAKAYDTEVHNVWATHACVPTDPNPQEVVLENVTENFNMWKNNM
VEQMHEDIISLWDQSLKPCVKLTPLCVTLNCTDWGNNssEEMRGEIKNCSFNITTSIRDKVKKDYALFYRLDVVPIDND.
......-NTSYRLINCNTSTITQACPKVSFEPIPIHYCTPAGFAILKCKDKKFNGTGPCKNVSTVQCTHGIRPVVSTQLL
LNGSLAEEEVVIRSSNFTDNTKNIIVQLKESVEINCTRPNNNTRKSIHIGPGSAFYTTGDIIGDIRQAHCNISRTKWNDT
LNQIATKLKEQFGNNKTIvFNQSSGGDPEIVMHSFNCGGEFFYCNSTQLFNSTWNFNGTwn.lTQSNGTDTITLPCRIKQ
IINMWQEVGKAMYAPPIRGQIRCSSNITGLILTRDGGKHNNDTETFRPGGGDMRDNWRSELYKYKVVKIEPLGVAPTKAK
RRVVQREKRAVGIGAMFLGFLGAAGSTMGAASITLTVQARLLLSGIVQQQNNLLRAIEAQQHLLQLTVWGIKQLQARVLA
VERYLRDQQLLGIWGCSGKLICTTAVPWNAswSNKTLDMIWNNMTWMEWEREIDNYTDLIYTLIEESQNQQEKNEQELLE
LDKWASLWNWFDITNWLWYIKIFIMIIGGLIGLRIVFTVLSMVNRVRQGY
>UniRef100_Q7SUR2/18-709
llGMLMICSATENLWVTVYYGVPVWKEATTTLFCASDAKAYDTEVHNVWATHACVPTDPNPQEVVLGNVTENFNMWKNNM
VEQMHEDIVSLWDQSLQPCVRLTPLCVTLNCTDYVKNvtNAEGGEMKNCSFNVTTNMRDKKQKEYALFYNLDIVQIDND.
.....nANNSYRLISCNTSVITQACPKVSFEPIPIHYCAPAGFAILRCNDKKFNGIGPCTNVSTVQCTHGIRPVVSTQLL
LNGSLAEEEVVIRSKNFTNNANIIIVQLNDSVEINCTRPNNNTRKSIPIGPGRAFYTTGEIIGDIRQAHCNISKVKWNDT
LQQIVKKLREQFKNKTIV.FTHSSGGDPEIVMHSFNCGGEFFYCNTTQLFNSTWNNTGN..dtKGSDNTDTITLPCRIKQ
IINMWQEVGKAMYAPPIRGQIRCSSNITGLILTRDGGNNNDTTEVFRPGGGDMRDNWRSELYKYKVVKIEPLGVAPTKAK
RRVVQREKRAVGIGALFLGFLGAAGSTMGAASMTLTVQARQLLSGIVQQQNNLLKAIEAQQHLLQLTVWGIKQLQARVLA
VERYLKDQQLLGIWGCSGKLICTTAVPWNAswSNKSLNEIWDNMTWMQWEKEIDNYTSLIYALLEQSQNQQEKNEQELLE
LDKWASLWNWFDITNWLWYIKIFIMIVGGLVGLRIVFTVLSIVNRVRQGY
>UniRef100_A0A0X8IFB1/20-706
llGMLMICSAVENLWVTVYYGVPVWKEATTTLFCASDAKAYDTEVHNVWATHACVPTDPNPQEVVLENVTENFNMWKNNM
VEQMHEDIISLWDQSLKPCVKLTPLCVTLKCTDWGNSssEEMRGEIKNCSFNITTSIRDKVKEDYALFYRLDVVPIDND.
......-NTSYRLISCNTSTITQACPKVSFEPIPIHYCAPAGFAILKCKDKKFNGTGPCKNVSTVQCTHGIRPVVSTQLL
LNGSLAEEEVVIRSSNFTDNTKNIIVQLKESVEINCTRPNNNTRKSIHIGPGRAFYTTGDIIGDIRQAHCNISRTKWNNT
LNQIATKLKEQFGNNKTIvFNQSSGGDPEIVMHSFNCGGEFFYCNSTQLFNSTWNFNGTwn.lTQSNGTDTITLPCRIKQ
IINMWQEVGKAMYAPPIRGQIRCSSNITGLILTRDGGNHNNDTETFRPGGGDMRDNWRSELYKYKVVKIEPLGVAPTKAK
RRVVQREKRAVGIGAMFLGFLGAAGSTMGAASITLTVQARLLLSGIVQQQNNLLKAIEAQQHLLQLTVWGIKQLQARVLA
VERYLRDQQLLGVWGCSGKLICTTAVPWNAswSNKTLDMIWNNMTWMEWEREIDNYTGLIYTLIEESQNQQEKNEQELLE
LDKWASLWNWFDITNWLWYIKIFIMIVGGLIGLRIVFTVLSMVNRVRQGY
>UniRef100_E3VMX8/20-704
llGILMICSAAEQLWVTVYYGVPVWKEATTTLFCTSDAKAYDAEVHNVWATHACVPTDPNPQEVVLENVTENFNMWKNNM
VEQMHEDIISLWDQSLKPCVKLTPLCVTLNCTDELRNatNTEKGEIKNCSFNITTSIRDKMQKEYALFYKLDVVPIDND.
......-NTSYRLISCNTSVITQACPKVTFEPIPIHYCAPAGFAILKCNDKEFNGTGPCTNVSTVQCTHGIRPVVSTQLL
LNGSLAEEEVVIRSANFTDNAKTIIVQLKESVEINCTRPNNNTRKSIHIGPGRAFYTTGEIIGDIRQAHCNISKAKWDNA
LKQVVKKLGEQFKNKTIV.FKQSSGGDPEIVTHSFNCRGEFFYCNSTQLFNSTWNSTEG...sNNTEGNDTITLPCRIKQ
IINMWQEVGKAMYAPPIRGQIRCSSNITGLLLTRDGGS-ENETEIFRPGGGDMRDNWRSELYKYKVVKIEPLGVAPTKAK
RRVVQREKRAVGLGAMFLGFLGAAGSTMGAASMTLTVQARLLLSGIVQQQNNLLRAIEAQQHLLQLTVWGIKQLQARVLA
VERYLKDQQLLGIWGCSGKLICTTTVPWNTswSNKSLDDIWQNMTWMEWDREINNYTSLIYTLIEESQIQQEKNEQELLE
LDKWASLWNWFDITKWLWYIKIFIMMVGGLVGLRIVFAVLSIVNRVRQGY
>UniRef100_A0A109V8Z1/20-706
llGMLMICSAVENLWVTVYYGVPVWKEATTTLFCASDAKAYDTEVHNVWATHACVPTDPNPQEVVLENVTENFNMWKNNM
VEQMHEDIISLWDQSLKPCVKLTPLCVTLNCTDWGNSssEEMRGEIKNCSFNITTSIRDKVKEDYALFYRLDVVPIDND.
......-NTSYRLISCNTSTITQACPKVSFEPIPIHYCTPAGFAILKCKDKKFNGTGPCKNVSTVQCTHGIRPVVSTQLL
LNGSLAEEEVVIRSSNFTDNTKNIIVQLKESVEINCTRPNNNTRKSIHIGPGRAFYTTGDIIGDIRQAHCNISRTKWNNT
LNQIATKLKEQFGNNKTIvFNQSSGGDPEIVMHSFNCGGEFFYCNSTQLFNSTWNFNGTwn.lTQSNGTDTITLPCRIKQ
IINMWQEVGKAMYAPPIRGQIRCSSNITGLILTRDGGNHNNDTETFRPGGGDMRDNWRSELYKYKVVKIEPLGVAPTKAK
RRVVQREKRAVGIGAMFLGFLGAAGSTMGAASITLTVQARLLLSGIVQQQNNLLKAIEAQQHLLQLTVWGIKQLQARVLA
VERYLRDQQLLGIWGCSGKLICTTAVPWNAswSNKTLDMIWNNMTWMEWEREIDNYTGLIYTLIEESQNQQEKNEQELLE
LDKWASLWNWFDITNWLWYIKIFIMIVGGLIGLRIVFTVLSMVNRVRQGY
>UniRef100_A0A2P1GTX7/18-700
llGILMICSVAGNLWVTVYYGVPVWKEAITTLFCASDAKAYDAEVHNVWATHACVPTDPNPQEIVLGNVTENFNMWKNNM
VEQMHEDIISLWDQSLKPCVKLTPLCVTLNCTDYATNttSSEGGEMKNCSFNITTNIRDKVKKEYALFYKLDVTPIDTD.
.....tDNTSYRLISCNTSVLTQACPKVSFEPIPIHYCAPAGFAILKCNDKKFNGTGPCTNVSTVQCTHGIRPVVSTQLL
LNGSLAEEEVVIRSANFTDNAKTIIVHLNESVVINCTRPNNNTRKSIPIGPGKSFYATGEIIGDIRQAYCNISRAKWNET
LKQIVIKLRKQFGNKTIV.FKHSSGGDPEIVMHSFNCGGEFFYCNTSKLFNSTWNGTTE....-SNNIGENITLPCRIKQ
IINMWQEVGKAMYAPPIRGQIRCSSNITGLLLTRDGGNNNNETETFRPGGGDMRDNWRSELYKYKVVKIEPLGVAPTKAR
RRVVQREKRAVGIGAVFLGFLGAAGSTMGAASVTLTVQARQLLSGIVQQQNNLLRAIEAQQHMLQLTVWGIKQLQARVLA
VERYLRDQQLLGIWGCSGKLICATAVPWNAswSNKSLDQIWENMTWMEWEREINNYTGLIYNLLEESQNQQEKNEQELLE
LDKWASLWNWFDISNWLWYIKIFIMIVGGLVGLRIVFTVLSIVNRVRQGY
>UniRef100_A0A109V873/20-706
llGMLMICSAVENLWVTVYYGVPVWKEATTTLFCASDAKAYDTEVHNVWATHACVPTDPNPQEVVLENVTENFNMWKNNM
VEQMHEDIISLWDQSLKPCVKLTPLCVTLNCTDWGNSssEEMKGEIKNCSFNITTSIRDKVKEDYALFYRLDVVPIDND.
......-NTSYRLISCNTSTITQACPKVSFEPIPIHYCTPAGFAILKCKDKKFNGTGPCKNVSTVQCTHGIRPVVSTQLL
LNGSLAEEEVVIRSSNFTDNTKNIIVQLKESVEINCTRPNNNTRKSIHIGPGRAFYTTGDIIGDIRQAHCNISRTKWNNT
LNQIATKLKEQFGNNKTIvFNQSSGGDPEIVMHSFNCGGEFFYCNSTQLFNSTWNFNGTwn.lTQSNGTDTITLPCRIKQ
IINMWQEVGKAMYAPPIRGQIRCSSNITGLILTRDGGNHNNDTETFRPGGGDMRDNWRSELYKYKVVKIEPLGVAPTKAK
RRVVQREKRAVGIGAMFLGFLGAAGSTMGAASITLTVQARLLLSGIVQQQNNLLKAIEAQQHLLQLTVWGIKQLQARVLA
VERYLRDQQLLGIWGCSGKLICTTAVPWNAswSNKTLDMIWNNMTWMEWEREIDNYTGLIYTLIEESQNQQEKNEQELLE
LDKWASLWNWFDITNWLWYIKIFIMIVGGLIGLRIVFTVLSMVNRVRQGY
>UniRef100_A0A3G5E8L8/20-707
llGLLIICSAAEKLWVTVYYGVPVWKEATTTLFCASDAKAYDTEVHNVWATHACVPTDPNPQEVVLENVTENFNMWKNNM
VEQMHEDIISLWDQSLKPCVKLTPLCVTLNCTDWRNAtnTTGRGEIKNCSFNITTSIRDKVQKEYALFYKLDVVPIDND.
......-NSSYRLISCNTSVITQACPKVSFNPIPIHYCTPAGFAILKCKDKKFNGTGPCTNVSTVQCTHGIRPVVSTQLL
LNGSLAEEEVVIRSDNFTDNAKTIIVQLNESIEINCTRPNNNTRKSIHIGPGRAFYTTGEITGDIRQAHCNLSRAKWNNT
LKQIVKKLREQLGNKTIV.FKQSSGGDPEIVTHSFNCGGEFFYCDSTQLFNSTWNDTEEsegsKNTEENTPLTLPCRIKQ
IINMWQEVGKAMYAPPIRGQIRCSSNITGLLLTRDGGNNDNKTEIFRPGGGDMRDNWRSELYKYKVVKIEPLGVAPTKAK
RRVVQREKRAVGIGAVFLGFLGAAGSTMGAASMTLTVQARLLLSGIVQQQNNLLRAIEAQQHLLQLTVWGIKQLQARVLA
VERYLKDXQLLGIWGCSGKLICTTTVPWNAswSNKSLDKIWNNMTWMEWEREINNYTSLIYTLIEESQNQQEKNEQELLE
LDKWASLWNWFDITKWLWYIKIFIMIVGGLVGLRIVFAVLSIVNRVRQGY
>UniRef100_A0A120K6D6/20-705
llGMLMICSAVENLWVTVYYGVPVWKEATTTLFCASDAKAYDTEVHNVWATHACVPTDPNPQEVVLENVTENFNMWKNNM
VEQMHEDVISLWDQSLKPCVKLTPLCVTLNCTDFGNNssEEMRGEIKNCSFNITTSIRDKVKEDYALFYRLDVVPIDND.
......-NTSYRLINCNTSTITQACPKVSFEPIPIHYCAPAGFAILKCNDKKFNGTGPCKNVSTVQCTHGIRPVVSTQLL
LNGSLAEEEVVIRSSNFTDNTKNIIVQLKESVEINCTRPNNNTRKSIHIGPGRAFYATGDIIGDIRQAHCNISRTKWNNT
LNQIATKLKEQF-GKTIV.FNQSSGGDPEIVMHSFNCGGEFFYCKSTQLFNSTWNVNGTwnltQSNEGNDTITLPCRIKQ
IINMWQEVGKATYAPPIRGQIRCSSNITGLILTRDGGNLNNDTETFRPGGGDMRDNWRSELYKYKVVKIEPLGVAPTKAK
RRVVQREKRAVGIGAMFLGFLGAAGSTMGAASITLTVQARLLLSGIVQQQNNLLKAIEAQQHLLQLTVWGIKQLQARVLA
VERYLRDQQLLGIWGCSGKLICTTAVPWNAswSNRTLDMIWNNMTWMEWEREIDNYTGLIYTLLEESQNQQEKNEQELLE
LDKWASLWNWFDITNWLWYIKIFIMIVGGLIGLRIVFTVLSIVNRVRQGY
>UniRef100_A0A7G5WRX6/20-717
llGILMICSAANNLWVTVYYGVPVWKEATTTLFCASDAKAYDTEVHNVWATHACVPTDPNPQEVVLGNVTENFNMWKNDM
VEQMHEDIISLWDQSLKPCVKLTPLCVTLDCSDWNATrnGTEAGEIKNCSFNITTSLRDKMQKEYALFYKLDIVAIDNN.
..dtgkNNTSYRLISCNTSVITQACPKVSFEPIPIHYCAPAGFAILKCNDNKFNGTGPCTNVSTVQCTHGIRPVVSTQLL
LNGSLAKEEVIIRSENFTNNAKTIIVQLNTSVEINCTRPSNNTRKGIHIGPGKAFYTTGEIIGDIRQAHCNLSKTNWDYT
LHQIAEKLREQFGNKTII.FKQSSGGDPEIQTHMFNCGGEFFYCNTTKLFNSTWHSNSTwnntATRGSNDTITLPCRIKQ
IINMWQEVGKAMYAPPIRGQIRCSSNITGLLLTRDGGGNNTTNETFRPAGGDMKDNWRSELYKYKVVKIEPLGVAPTKAK
RRVVQREKRAVGIGALFLGFLGAAGSTMGAASMTLTVQARQLLSGIVQQQNNLLRAIEAQQHLLQLTVWGIKQLQARVLA
VERYLRDQQLLGIWGCSGKLICTTNVPWNTswSNKSLDDIWQNMTWMEWEREIDNYTGIIYTLLENSQNQQEKNEQELLE
LDKWASLWNWFNITNWLWYIKIFIMIVGGLIGLRIVFAVLSIVNRVRQGY
>UniRef100_A0A120K6L3/20-701
llGMLMICSAVENLWVTVYYGVPVWKEATTTLFCASDAKAYDTEVHNVWATHACVPTDPNPQEVVLENVTENFNMWKNNM
VEQMHEDIISLWDQSLKPCVKLTPLCVTLNCTNWGNVssEEMRGEIKNCSFNITTSIRDKVKKDYALFYRLDVVPINND.
......-NTSYRLISCNTSTITQACPKVSFEPIPIHYCTPAGFAILKCKDKKFNGTGPCKNVSTVQCTHGIRPVVSTQLL
LNGSLAEEEVVIRSSNFTDNTKNIIVQLKESVEINCTRPNNNTRKSIHIGPGGAFYTTGDIIGDIRQAHCNISRTKWNNT
LNQIATKLKEQFGNNKTIvFNQSSGGDPEIVMHSFNCGGEFFYCNSTQLFNSTWNFNGTwn.lTQSNGTDTITLPCRIKQ
IINMWQEVGKAMYAPPIRGQIRCSSNITGLILTRDGGNHNNDTETFRPGGGDMRDNWRSELYKYKVVKIEPLGVAPTKAK
RRVVQREKRAVGIGAMFLGFLGAAGSTMGAASITLTVQARLLLSGIVQQQNNLLRAIEAQQHLLQLTVWGIKQLQARVLA
VERYLRDQQLLGIWGCSGKLICTTAVPWNAswSNKTLDMIWNNMTWMEWEREIDNYTGLIYTLIEESQNQQEKNEQELLE
LDKWAGLWNWFDITNWLWYIKIFIMIVGGLIGLRIVFTVLSMVNRVRQGY
>UniRef100_Q7SUS5/18-711
llGMLMICSATENLWVTVYYGVPVWKEATTTLFCASDAKAYDTEVHNVWATHACVPTDPNPQEVVLGNVTENFNMWKNNM
VEQMHEDIISLWDQSLQPCVRLTPLCVTLNCTDYVKNvtNAEGGEMKNCSFNVTTNMRDKKQKEYALFYNLDIVQIDND.
.....nANNSYRLISCNTSVITQACPKVSFEPIPIHYCAPAGFAILRCNDKKFNGTGPCTNVSTVQCTHGIRPVVSTQLL
LNGSLAEEEVVIRSKNFTNNANIIIVQLNDSVEINCTRPNNNTRKSIPIGPGRAFYTTGEIIGDIRQAHCNISKSKWNDT
LQQIVKKLREQFKNKTIV.FTHSSGGDPEIVMHSFNCGGEFFYCNTTQLFNSTWYINNTgngaKGSDNTDTIKLPCRIKQ
IINMWQEVGKAMYAPPIRGQIRCSSNITGLILTRDGGNNNDTTEVFRPGGGDMRDNWRSELYKYKVVKIEPLGVAPTKAK
RRVVQREKRAVGIGALFLGFLGAAGSTMGAASVTLTVQARQLLSGIVQQQNNLLKAIEAQQHLLQLTVWGIKQLQARVLA
VERYLKDQQLLGIWGCSGKLICTTAVPWNAswSNKSLNEIWDNMTWMQWEKEIDNYTSLIYTLLEQSQNQQEKNEQELLE
LDKWASLWNWFGITNWLWYIKIFIMIVGGLVGLRIVFTVLSIVNRVRQGY
>UniRef100_A0A120K765/20-706
llGMLMICSAVENLWVTVYYGVPVWKEATTTLFCASDAKAYDTEVHNVWATHACVPTDPNPQEVVLENVTENFNMWKNNM
VEQMHEDIISLWDQSLKPCVKLTPLCVTLNCTDWGNSssEEMRGEIKNCSFNITTSIRDKVKEDYALFYRLDVVPIDND.
......-NTSYRLISCNTSTITQACPKVSFEPIPIHYCTPAGFAILKCKDKKFNGTGPCKNVSTVQCTHGIRPVVSTQLL
LNGSLAEEEVVIRSSNFTDNTKNIIVQLKESVEINCTRPNNNTRKSIHIGPGRAFYTTGDIIGDIRQAHCNISRTKWNNT
LNQIATKLKEQFGNNKTIvFNQSSGGDPEIVMHSFNCGGEFFYCNSTQLFNSTWNFNGTwn.lTQSNGTDTITLPCRIKQ
IINMWQEVGKAMYAPPIRGQIRCSSNITGLILTRDGGNHNNDTETFRPGGGDMRDNWRSELYKYKVVKIEPLGVAPTKAK
RRVVQREKRAVGIGAMFLGFLGAAGSTMGAASITLTVQARLLLSGIVQQQNNLLKAIEAQQHLLQLTVWGIKQLQARVLA
VERYLRDQQLLGIWGCSGKLICTTAVPWNAswSNKTLDMIWNNMTWMEWEREIDNYTGLIYTLIEESQNQQEKNEQELLE
LDKWASLWNWFDITNWLWYIKIFIMIVGGLIGLRIVFTVLSMVNRVRQGY
>UniRef100_A7KVX6/20-706
llGILMICSAAEQLWVTVYYGVPVWKEATTTLFCASDAKAYDTEAHNVWATHACVPTDPNPQEVKLENVTENFNMWKNNM
VEQMHEDIISLWDQSLKPCVKLTPLCVTLNCTDLRNAtnSTIGNEMRNCSFNVTSSVRDRMQKEYALFYKLDIVPIDND.
...nnnNYTNYRLISCNTSTITQACPKVSFEPIPIHYCAPAGFAILKCNDKKFNGTGPCKNVSTVQCTHGIRPVVSTQLL
LNGSLAEEEVVIRSENFTNNAKTIIVHLNESVEINCTRPGNNTRKSIYIAPGRAFYTTGDIIGDIRQAHCNISEAKWNKT
LQQIVKKLREKFVNKT-InFNRTSGGDPEIVMHSFNCGGEFFYCNSTPLFNSTWAMNRTwndtEGSNNNKTITLQCKIKQ
IINMWQEVGKAMYAPPIRGQIRCSSNITGLLLTRDGGNSANKTEIFRPGGGDMRDNWRSELYKYKVVKIEPLGVAPTKAK
RRVVQREKRAVGLGALFLGFLGTAGSTMGAASITLTVQARQLLSGIVQQQSNLLRAIEAQQHLLQLTVWGIKQLQARILA
VERYLKDQQLLGIWGCSGKLICTTTVPWNTswSNKSMEDIWNNMTWMEWEKEIDNYTGLIYNLIEQSQNQQEKNEQELLA
LDKWASLWNWFNITQWLWYIRIFIMIVGGLVGLRIIFAVLSIVNRVRQGY
>UniRef100_Q7SVL6/20-709
llGILMICSATEKLWVTVYYGVPVWKEATTTLFCASDAKAYDTEVHNVWATHACVPTDPNPQEVVLGNVTENFNMWKNDM
VEQMHEDIISLWDQSLKPCVKLTPLCVTLNCTDLRNAtnTTEGGEIKNCSFNITTSLRDKMQKEYALFYKLDVVPIDND.
.....nTNTSYRLISCNTSVITQACPKVSFEPIPIHFCAPAGFAILKCNDKKFSGKGPCTNVSTVQCTHGIRPVVSTQLL
LNGSLAEEEVVIRSDNFTDNAKTIIVQLKEPVEINCTRPNNNTRKSIHIGPGRAFYTTGEIIGDIRQAHCNLSITKWNDT
LKQIVKKLKEQFGNKTIV.FKQSSGGDPEIVTHSFNCGGEFFYCNSTKLFNSTWNNSTWngteGSNNPEGNITLPCRIKQ
IVNMWQEVGKAMYAPPIRGQIRCSSNITGLLLTRDGGSNTSGTEIFRPGGGDMRDNWRSELYKYKVVKIEPLGVAPTKAK
RRVVQREKRAVGIGALFLGFLGAAGSTMGAASMSLTVQARLLLSGIVQQQNNLLRAIEAQQHLLQLTVWGIKQLQARVLA
VERYLKDQQLLGIWGCSGKLICTTTVPWNAswSNKSLDKIWDNMTWMEWEREINNYTSLIYTLIEESQNQQEKNELELLE
LDKWASLWNWFDITKWLWYIKIFIMIVGGLVGLRIVFAVLSIVNRVRQGY
>UniRef100_A0A109V7G1/20-705
llGMLMICSAVENLWVTVYYGVPVWKEATTTLFCASDAKAYDTEVHNVWATHACVPTDPNPQEVLLENVTENFNMWKNNM
VEQMHEDIISLWDQSLKPCVKLTPLCVTLNCTDWGNAtnEEMRGEIKNCSFNITTSIRDKVKKDYALFYRLDVVPIDND.
......-NTSYRLINCNTSTITQACPKVSFEPIPIHYCTPAGFAILKCKDKKFNGTGPCKNVSTVQCTHGIRPVVSTQLL
LNGSLAEEEVVIRSSNFTDNTKNIIVQLKESVKINCTRPNNNTRKSIHIGPGSAFYTTGDIIGDIRQAHCNISRTKWNDT
LNQIAIKLKEQFGNKTIV.FNQSSGGDPEIVMHSFNCGGEFFYCNSTQLFNSTWNNGTW..nsTQSSDNGTITLPCRIKQ
IINMWQEVGKAMYAPPIRGQIRCSSNITGLILTRDGGNHNNDTETFRPGGGDMRDNWRSELYKYKVVKIEPLGVAPTKAK
RRVVQREKRAVGIGAMFLGFLGTAGSTMGAASITLTVQARQLLSGIVQQQNNLLKAIEAQQHLLQLTVWGIKQLQARVLA
VERYLRDQQLLGIWGCSGKLICTTAVPWNAswSNKTLDMIWNNMTWMQWEREIDNYTGLIYTLLEESQNQQEKNEQELLE
LDKWASLWNWFDITKWLWYIKIFIMIVGGLIGLRIVFTVLSMVNRVRQGY
>UniRef100_B3VFJ1/20-714
llGMLMICSAAEQLWVTVYYGVPVWKETTTTLFCASDAKAYDTEVHNVWATHACVPTDPNPQEILLKNVTENFNMWKNNM
VEQMHEDIISLWDQSLKPCVKLTPLCVTLNCTDVRNAtnTTEKGEIKNCSFKITTNIKDKMQKEYALFYKLDVVPIDNEn
knstntNYTNYRLISCNTSVITQACPKVSFQPIPIHYCAPAGFAILKCNDKKFNGTGPCTNVSTVQCTHGIKPVVSTQLL
LNGSLAEDEVVIRSENFTNNAKTIIVHLNESVEINCTRPSNNTRKDIHIGPGRAFYATGEIIGDIRQAHCNISGKKWKNT
LKQIVIKLREQFVNKTIV.FKRSSGGDPEIVMHTFNCGGEFFYCDSTQLSNSIWPLNST..gnGTEGSNSTITLQCRIKQ
IINMWQEVGKAMYAPPIRGQIRCSSNITGLLLTRDGGNEENTTETFRPGGGDMRDNWRSELYKYKVVKIEPLGVAPTKAK
RRVVQREKRAVGIGALFLGFLGAAGSTMGAASITLTVQARQLLSGIVQQQNNLLRAIEAQQHLLQLTVWGIKQLQARVLA
VERYLKDQQLLGIWGCSGKLICTTAVPWNTswSNKSLDQIWENMTWMEWEREIDNYTSTIYNLIEESQNQQEKNEQELLA
LDKWASLWNWFDITNWLWYIKIFIMIVGGLVGLRIVFAVLSVVNRVRQGY
>UniRef100_R9S1C3/20-723
llGMLMICSAKEQLWVTVYYGVPVWKEATTTLFCASDAKAYDTEVHNVWATHACVPTDPNPQEVVLENVTENFNMWKNDM
VEQMHEDIISLWDQSLKPCVKLTPLCVTLHCTDYNGNatNNDKGEIQNCSFNVTTGIRDKKKQEYALFYRIDVIPIDEE.
knntsdNTTSYRLINCNTSVITQACPKISFEPIPIHYCAPAGFAILKCNDKKFNGTGPCKNVSTVQCTHGIRPVVSTQLL
LNGSLAEEEVVIRSENFTDNAKTIIVHLKESVEINCIRPNNNTRRGIHIGPGQTLYATGEIIGDIRKAHCTINRTQWNNT
LKQIVTKLREQFGNKTIV.FNQSSGGDPEIVTHSFNCGGEFFYCNTTPLFNSTWTFNGTtwntTNTEGNDTITLQCKIKQ
IINMWQEVGKAMYAPPIKGLIKCSSNITGLLLTRDGGSNTNTTETFRPGGGDMKDNWRSELYKYKVVKIEPLGVAPTKAK
RRVVQREKRAVTLGAMFLGFLGAAGSTMGAASITLTVQARQLLSGIVQQQNNLLRAIEAQQHLLQLTVWGIKQLQARILA
VERYLKDQQILGIWGCSGKLICTTTVPWNTswSNKSLNDIWENMTWMEWEREIDNYTSLIYTLLEESQNQQEKNEQELLE
LDKWASLWNWFDITNWLWYIKIFIMIVGGLIGLRIVFTVLSIVNRVRQGY
>UniRef100_A0A6B9KXA8/21-704
llGILMICSAADNLWVTVYYGVPVWKEATTTLFCASDAKAYDTEVHNVWATHACVPTDPNPQEVVLGNVTENFNMWKNNM
VEQMHEDIISLWDQSLKPCVKLTPLCVTLNCTDLRNAtnTTERGEIKNCSFNITTSIRDKVQKEYAFFYKLDVVPIDND.
.....nTNTSYRLLSCNTSVITQACPKVSFEPIPIHFCTPAGFAILKCNDKKFNGTGPCTNVSTVQCTHGIRPVVSTQLL
LNGSLAEEEVVIRSDNFTDNTKTIIVQLKESVEINCTRPNNNTRKSIHIGPGRAFYTTGEIIGDIRQAHCNLSRAKWDNT
LKQIVEKLREQFENKTIV.FNQSSGGDPEIVTHSFNCGGEFFYCNSTQLFNSTWNGTEG...sNNTEENITITLPCRIKQ
IINMWQEVGKAMYAPPIRGQIRCSSNITGLLLTRDGGDSGNETEIFRPGGGDMRDNWRSELYKYKVVKIEPLGVAPTKAK
RRVVQREKRVVGIGAVFLGFLGAAGSTMGAASMTLTVQARLLLSGIVQQQNNLLRAIEAQQHLLQLTVWGIKQLQARVLA
VERYLKDQQLLGIWGCSGKLICTTTVPWNAswSNKSLEKIWNNMTWMEWEREINNYTSLIYTLIEESQNQQEKNEQELLE
LDEWASLWNWFDITKWLWYIKIFIMIVGGLVGLRIVFAVLSIVNRVRQGY
>UniRef100_A0A109V868/20-706
llGMLMICSAVENLWVTVYYGVPVWKEATTTLFCASDAKAYDTEVHNVWATHACVPTDPNPQEVVLENVTENFNMWKNNM
VEQMHEDIISLWDQSLKPCVKLTPLCVTLNCTDWGNSssEEMRGEIKNCSFNITTSIRDKVKEDYALFYRLDVVPIDND.
......-NTSYRLISCNTSTITQACPKVSFEPIPIHYCTPAGFAILKCKDKKFNGTGPCKNVSTVQCTHGIRPVVSTQLL
LNGSLAEEEVVIRSSNFTDNTKNIIVQLKESVEINCTRPNNNTRKSIHIGPGRAFYTTGDIIGDIRQAHCNISRTKWNNT
LNQIATKLKEQFGNNKTIvFNQSSGGDPEIVMHSFNCGGEFFYCNSTQLFNSTWNFNGTwn.lTQSNGTDTITLPCRIKQ
IINMWQEVGKAMYAPPIRGQIRCSSNITGLILTRDGGNHNNDTETFRPGGGDMRDNWRSELYKYKVVKIEPLGVAPTKAK
RRVVQREKRAVGIGAMFLGFLGAAGSTMGAASITLTVQARLLLSGIVQQQNNLLKAIEAQQHLLQLTVWGIKQLQARVLA
VERYLRDQQLLGIWGCSGKLICTTAVPWNAswSNKTLDMIWNNMTWMEWEREIDNYTGLIYTLIEESQNQQEKNEQELLE
LDKWASLWNWFDITNWLWYIKIFIMIVGGLIGLRIVFTVLSMVNRVRQGY
>UniRef100_A0A109VA57/20-706
llGMLMICSAVENLWVTVYYGVPVWKEATTTLFCASDAKAYDTEVHNVWATHACVPTDPNPQEVVLENVTENFNMWKNNM
VEQMHEDIISLWDQSLKPCVKLTPLCVTLNCTDWGNSssEEMRGEIKNCSFNITTSIRDKVKEDYALFYRLDVVPIDND.
......-NTSYRLISCNTSTITQACPKVSFEPIPIHYCTPAGFAILKCKDKKFNGTGPCKNVSTVQCTHGIRPVVSTQLL
LNGSLAEEEVVIRSSNFTDNTKNIIVQLKESVEINCTRPNNNTRKSIHIGPGRAFYTTGDIIGDIRQAHCNISRTKWNNT
LNQIATKLKEQFGNNKTIvFNQSSGGDPEIVMHSFNCGGEFFYCNSTQLFNSTWNFNDTwn.lTQSNGTDTITLPCRIKQ
IINMWQEVGKAMYAPPIRGQIRCSSNITGLILTRDGGNHNNDTETFRPGGGDMRDNWRSELYKYKVVKIEPLGVAPTKAK
RRVVQREKRAVGIGAMFLGFLGAAGSTMGAASITLTVQARLLLSGIVQQQNNLLKAIEAQQHLLQLTVWGIKQLQARVLA
VERYLRDQQLLGIWGCSGKLICTTAVPWNAswSNKTLDMIWNNMTWMEWEREIDNYTGLIYTLIEESQNQQEKNEQELLE
LDKWASLWNWFDITNWLWYIKIFIMIVGGLIGLRIVFTVLSMVNRVRQGY
>UniRef100_A0A109VAJ1/20-706
llGMLMICSAVENLWVTVYYGVPVWKEATTTLFCASDAKAYDTEVHNVWATHACVPTDPNPQEVVLENVTENFNMWKNNM
VEQMHEDIISLWDQSLKPCVKLTPLCVTLNCTDLGNN..TNMRGEIKNCSFNITTSIRDKVKKDHALFYKLDVVPIDND.
......-NTSYRLISCNTSTITQACPKVSFEPIPIHYCTPAGFAILKCKDKKFNGTGPCKNVSTVQCTHGIRPVVSTQLL
LNGSLAEEEVVIRSSNFTDNTKNIIVRLKESVEINCTRPNNNTRKSIHIGPGRAFYTTGDIIGDIRQAHCNISRTKWNNT
LNQIATKLKEQFGNNKTIvFNQSSGGDPEIVMHSFNCGGEFFYCNSTQLFNSTWNFNGTw.nsTQSNGTDTITLPCRIKQ
IINMWQEVGKAMYAPPIEGQIRCSSNITGLILTRDGGNHNNDTETFRPGGGDMRDNWRSELYKYKVVKIEPLGVAPTKAK
RRVVQREKRAVGIGAMFLGFLGAAGSTMGAASITLTVQARLLLSGIVQQQNNLLKAIEAQQHLLQLTVWGIKQLQARVLA
VERYLRDQQLLGIWGCSGKLICTTAVPWNVswSNKTLDMIWNNMTWMEWEREIDNYTSLIYTLIEESQNQQEKNEQELLE
LDKWASLWNWFDITNWLWYIKIFIMIVGGLIGLRIVFTVLSMVNRVRQGY
>UniRef100_A0A109V836/20-706
llGMLMICSAVENLWVTVYYGVPVWKEATTTLFCASDAKAYDTEVHNVWATHACVPTDPNPQEVVLENVTENFNMWKNNM
VEQMHEDIISLWDQSLKPCVKLTPLCVTLNCTDWGNSssEEMRGEIKNCSFNITTSIRDKVKEDYALFYRLDVVPIDND.
......-NTSYRLISCNTSTITQACPKVSFEPIPIHYCAPAGFAILKCKDKKFNGTGPCKNVSTVQCTHGIRPVVSTQLL
LNGSLAEEEVVIRSSNFTDNTKNIIVQLKESVEINCTRPNNNTRKSIHIGPGRAFYTTGDIIGDIRQAHCNISRTKWNNT
LNQIATKLKEQFGNNKTIvFNQSSGGDPEIVMHSFNCGGEFFYCNSTQLFNSTWNFNGTwn.lTQSNGTDTITLPCRIKQ
IINMWQEVGKAMYAPPIRGQIRCSSNITGLILTRDGGNHNNDTETFRPGGGDMRDNWRNELYKYKVVKIEPLGVAPTKAK
RRVVQREKRAVGIGAMFLGFLGAAGSTMGAASITLTVQARLLLSGIVQQQNNLLKAIEAQQHLLQLTVWGIKQLQARVLA
VERYLRDQQLLGIWGCSGKLICTTAVPWNAswSNKTLDMIWNNMTWMEWEREIDNYTGLIYTLIEESQNQQEKNEQELLE
LDKWASLWNWFDITNWLWYIKIFIMIVGGLIGLRIVFTVLSMVNRVRQGY
>UniRef100_A0A7H1JF84/20-706
llGMLMICSAVENLWVTVYYGVPVWKEATTTLFCASDAKAYDTEVHNVWATHACVPTDPNPQEVVLENVTENFNMWKNNM
VEQMHEDIISLWDQSLKPCVKLTPLCVTLNCTDWGNNssEEMRGEIKNCSFNITTSIRDKVKKDYALFYRLDVVPIGND.
......-NTSYRLISCNTSTITQACPKVSFEPIPIHYCTPAGFAILKCKDKKFNGTGPCKNVSTVQCTHGIRPVVSTQLL
LNGSLAEEEVVIRSSNFTDNTKNIIVQLKESVEINCTRPNNNTRKSIHIGPGRAFYTTGDIIGDIRQAHCNISRTKWNNT
LNQIATKLKEQFGNNKTIvFNQSSGGDPEIVMHSFNCGGEFFYCNSTQLFNSTWNFNGTwn.lTQSNGTDTITLPCRIKQ
IINMWQEVGKAMYAPPIRGQIRCSSNITGLILTRDGGNHNNDTETFRPGGGDMRDNWRSELYKYKVVKIEPLGVAPTKAK
RRVVQREKRAVGIGAVFLGFLGAAGSTMGAASITLTVQARLLLSGIVQQQNNLLKAIEAQQHLLQLTVWGIKQLQARVLA
VERYLRDQQLLGIWGCSGKLICTTAVPWNAswSNKTLDMIWNNMTWMEWEREIDNYTGLIYTLIEESQNQQEKNEQELLE
LDKWASLWNWFDITNWLWYIKIFIMIVGGLIGLRIVFTVLSMVNRVRQGY
>UniRef100_A0A109V8E8/20-706
llGMLMICSAVENLWVTVYYGVPVWKEATTTLFCASDAKAYDTEVHNVWATHACVPTDPNPQEVVLENVTENFNMWKNNM
VEQMHEDIISLWDQSLKPCVKLTPLCVTLNCTDWGNSssEEMRGEIKNCSFNITTSIRDKVKEDYALFYRLDVVPIDND.
......-NTSYRLISCNTSTITQACPKVSFEPIPIHYCTPAGFAILKCKDKKFNGTGPCKNVSTVQCTHGIRPVVSTQLL
LNGSLAEEEVVIRSSNFTDNTKNIIVQLKESVEINCTRPNNNTRKSIHIGPGRAFYTTGDIIGDIRQAHCNISRTKWNNT
LNQIATKLKEQFGNNKTIvFNQSSGGDPEIVMHSFNCGGEFFYCNSTQLFNSTWNFNGTwn.lTQSNGTDTITLPCRIKQ
IINMWQEVGKAMYAPPIRGQIRCSSNITGLILTRDGGNHNNDTETFRPGGGDMRDNWRSELYKYKVVKIEPLGVAPTKAK
RRVVQREKRAVGIGAMFLGFLGAAGSTMGAASITLTVQARLLLSGIVQQQDNLLKAIEAQQHLLQLTVWGIKQLQARVLA
VERYLRDQQLLGIWGCSGKLICTTAVPWNAswSNKTLDMIWNNMTWMEWEREIDNYTGLIYTLIEESQNQQEKNEQELLE
LDKWASLWNWFDITNWLWYIKIFIMIVGGLIGLRIVFTVLSMVNRVRQGY
>UniRef100_A0A7G5WRX4/20-717
llGILMICSAANNLWVTVYYGVPVWKEATTTLFCASDAKAYDTEVHNVWATHACVPTDPNPQEVVLGNVTENFNMWKNDM
VEQMHEDIISLWDQSLKPCVKLTPLCVTLDCSDWNATrnGTEAGEIKNCSFNITTSLRDKMQKEYALFYKLDIVAIDNN.
..dtskNNTSYRLISCNTSVITQACPKVSFEPIPIHYCAPAGFAILKCNDNKFNGTGPCTNVSTVQCTHGIRPVVSTQLL
LNGSLAKEEVIIRSENFTNNAKTIIVQLNTSVEINCTRPSNNTRKGINIGPGRAFYTTGEIIGDIRQAHCNLSKTNWDYT
LHQIAEKLREQFGNKTII.FKQSSGGDPEIQTHMFNCGGEFFYCNTTKLFNSTWHSNSTwnntATRGSNDTITLPCRIKQ
IINMWQEVGKAMYAPPIRGQIRCSSNITGLLLTRDGGGNNTTNETFRPAGGDMKDNWRSELYKYKVVKIEPLGVAPTKAK
RRVVQREKRAVGIGALFLGFLGAAGSTMGAASITLTVQARQLLSGIVQQQNNLLRAIEAQQHLLQLTVWGIKQLQARVLA
VERYLRDQQLLGIWGCSGKLICTTTVPWNTswSNKSLDDIWQNMTWMEWEREIDNYTGIIYTLLENSQNQQEKNEQELLE
LDKWASLWNWFNITNWLWYIKIFIMIVGGLIGLRIVFAVLSIVNRVRQGY
>UniRef100_A0A109V9A2/20-706
llGMLMICSAVENLWVTVYYGVPVWKEATTTLFCASDAKAYDTEVHNVWATHACVPTDPNPQEVVLENVTENFNMWKNNM
VEQMHEDIISLWDQSLKPCVKLTPLCVTLNCTDWGNAtnEEMRGEIKNCSFNITTSIRDKVKKDYALFYRLDVVPIDND.
......-NTSYRLISCNTSTITQACPKVSFEPIPIHYCTPAGFAILKCKDKKFNGTGPCKNVSTVQCTHGIRPVVSTQLL
LNGSLAEEEVVIRSSNFTDNTKNIIVQLKESVEINCTRPNNNTRKSIPIGPGRAFYTTGDIIGDIRQAHCNISRTKWNNT
LNQIATKLKEQFGNNKTIvFNQSSGGDPEIVMHSFNCGGEFFYCNSTQLFNSTWNFNGTw.nsTQSNGTDTITLPCRIKQ
IINMWQEVGKAMYAPPIRGQIRCSSNITGLILTRDGGNHNNDTETFRPGGGDMRDNWRSELYKYKVVKIEPLGVAPTKAK
RRVVQREKRAVGIGAMFLGFLGAAGSTMGAASITLTVQARLLLSGIVQQQNNLLKAIEAQQHLLQLTVWGIKQLQARVLA
VERYLRDQQLLGIWGCSGKLICTTAVPWNAswSNKTLDMIWNNMTWMEWEREIDNYTGLIYTLIEESQNQQEKNEQELLE
LDKWANLWNWFDITNWLWYIKIFIMIVGGLIGLRIVFTVLSMVNRVRQGY
>UniRef100_Q7SUS4/18-711
llGMLMICSATENLWVTVYYGVPVWKEAITTLFCASDAKAYDTEVHNVWATHACVPTDPNPQEVVLENVTENFNMWKNNM
VEQMHEDIISLWDQSLQPCVRLTPLCVTLNCTDYVKNvtNAEGGEMKNCSFNVTTNMRDKKQKEYALFYNLDIVQIDND.
.....nANNSYRLISCNTSVITQACPKVSFEPIPIHYCAPAGFAILRCNDKKFNGTGPCTNVSTVQCTHGIRPVVSTQLL
LNGSLAEEEVVIRSKNFTNNANIIIVQLNDSVEINCTRPNNNTRKSIPIGPGRAFYTTGEIIGDIRQAHCNISKSKWNDT
LQQIVKKLREQFKNKTIV.FTHSSGGDPEIVMHSFNCGGEFFYCNTTQLFNSTWYINNTgngaKGSDNTDTIKLPCRIKQ
IINMWQEVGKAMYAPPIRGQIRCSSNITGLILTRDGGNNNDTTEVFRPGGGDMRDNWRSELYKYKVVKIEPLGVAPTKAK
RRVVQREKRAVGIGALFLGFLGAAGSTMGAASVTLTVQARQLLSGIVQQQNNLLKAIEAQQHLLQLTVWGIKQLQARVLA
VERYLKDQQLLGIWGCSGKLICTTAVPWNAswSNKSLNEIWDNMTWMQWEKEIDNYTSLIYTLLEQSQNQQEKNEQELLE
LDKWASLWNWFNITNWLWYIKIFIMIVGGLVGLRIVFTVLSIVNRVRQGY
>UniRef100_B2YZF3/18-711
llGMLMICSATENLWVTVYYGVPVWKEATTTLFCASDAKAYDTEVHNVWATHACVPTDPNPQEVVLENVTENFNMWKNNM
VEQMHEDIISLWDQSLQPCVRLTPLCVTLNCTDYVKNvtNAEGGEMKNCSFNVTTNMRDKKQKEYALFYNLDIVQIDND.
.....nANNSYRLISCNTSVITQACPKVSFEPIPIHYCAPAGFAILRCNDKKFNGTGPCTNVSTVQCTHGIRPVVSTQLL
LNGSLAEEEVVIRSKNFTNNANIIIVQLNDSVEINCTRPNNNTRKSIPIGPGRAFYTTGEIIGDIRQAHCNISKSKWNNT
LQQIVKKLREQFKNKTIV.FTHSSGGDPEIVMHSFNCGGEFFYCNTTQLFNSTWYINNTgngaKGSDNTDTIKLPCRIKQ
IINMWQEVGKAMYAPPIRGQIRCSSNITGLILTRDGGNNNDTTEVFRPGGGDMRNNWRSELYKYKVVKIEPLGVAPTKAK
RRVVQREKRAVGIGALFLGFLGAAGSTMGAASVTLTVQARQLLSGIVQQQNNLLKAIEAQQHLLQLTVWGIKQLQARVLA
VERYLKDQQLLGIWGCSGKLICTTAVPWNAswSNKSLNEIWDNMTWMQWEKEIDNYTSLIYTLLEQSQNQQEKNEQELLE
LDKWASLWNWFDITNWLWYIKIFIIIVGGLVGLRIVFTVLSIVNRVRQGY
>UniRef100_B2YZM8/18-711
llGMLMICSATENLWVTVYYGVPVWKEATITLFCASDAKAYDTEVHNVWATHACVPTDPNPQKVVLENVTENFNMWKNNM
VEQMHEDIISLWDQSLQPCVRLTPLCVTLNCTDYVKNvtNAEGGEMKNCSFNVTTNMRDKKQKEYALFYNLDIVQIDND.
.....nANNSYRLISCNTSVITQACPKVSFEPIPIHYCAPAGFAILRCNDKKFNGTGPCTNVSTVQCTHGIRPVVSTQLL
LNGSLAEEEVVIRSKNFTNNANIIIVQLNDSVEINCTRPNNNTRKSIPIGPGRAFYTTGEIIGDIRQAHCNISKSKWNDT
LQQIVKKLREQFKNKTIV.FTHSSGGDPEIVMHSFNCGGEFFYCNTTQLFNSTWYINNTgngaKGSDNTDTIKLPCRIKQ
IINMWQEVGKAMYAPPIRGQIRCSSNITGLILTRDGGNNNDTTEVFRPGGGDMRDNWRSELYKYKVVKIEPLGVAPTKAK
RRVVQREKRAVGIGALFLGFLGAAGSTMGAASVTLTVQARQLLSGIVQQQNNLLKAIEAQQHLLQLTVWGIKQLQARVLA
VERYLKDQQLLGIWGCSGKLICTTAVPWNAswSNKSLNEIWDNMTWMQWEKEIDNYTSLIYTLLEQSQNQQEKNEQELLE
LDKWASLWNWFDITNWLWYIKIFIMIVGGLVGLRIVFTVLSIVNRVRQGY
>UniRef100_D3YFN1/20-713
llGILMICSAAEKLWVTVYYGVPVWKEATTTLFCASDAKAYATEVHNVWATHACVPTDPSPQEVVLGNVTENFNVWKNNM
VEQMHEDIISLWDQSLKPCVKLTPLCVTLNCTDVRNAnaTNERGEIKNCSFNITTNIRDKVQKEYATFYKLDIVPIDND.
nktnnaNYTNYRLISCNTSVLTQACPKISFEPIPIHYCAPAGFAILKCNNKTFNGTGPCTNVSTVQCTHGIRPVVSTQLL
LNGSLAEEEVVIRSEDIMNNAKTIIVQLNESVEINCTRPNNNTRKGIHIGPGRAFYTTGQIIGDIRQAHCNISRAKWNNA
LQKIVKKLREKFENKTIV.FNQSSGGDPEIVTHSFNCGGEFFYCNSTQLFNSTWNDTEG...sNNPGGNITITLPCRIKQ
IINMWQEVGKAMYAPPISGQIRCSSNITGLLLTRDGGNNTNNNEIFRPGGGDMRDNWRSELYKYKVVKIEPLGVAPTKAK
RRVVQREKRAVGIGAVFLGFLGAAGSTMGAASMTLTVQARLLLSGIVQQQNNLLRAIEAQQHLLQLTVWGIKQLQARVLA
VERYLKDQQLLGIWGCSGKLICTTAVPWNAswSNKSLNEIWDNMTWMEWEREIDNYTSLIYTLIEESQNQQEKNEQELLE
LDKWASLWNWFSITKWLWYIKIFIMIVGGLVGLRIVFAVLSIVNRVRQGY
>UniRef100_A0A1I9J686/20-704
llGILMICSAAEKLWVTVYYGVPVWKEATTTLFCASDAKAYDTEVHNVWATHACVPTDPNPQEVVLENVTENFNMWKNNM
VEQMHEDIISLWDQSLKPCVKLTPLCVTLNCTDLRNAtnTTEGGEIKNCSFNITTXLRDKVQKEYALFYKLDVVPIDND.
......-NTSYRLISCNTSVITQACPKVTFEPIPIHYCTPAGFAILKCKDKKFNGTGPCTNVSTVQCTHGIRPVVSTQLL
LNGSLAEEEVVIRSDNFTDNAKTIIVQLKESVEINCTRPNNNTRKSINIGPGRAFYTTGEIIGDIRQAHCNLSKANWDNT
LKQIVRKLREQFGNKTIV.FNQSSGGDPEIVTHSFNCGGEFFYCDSTQLFNSSWNGTEG...sNNTEGNTTLTLPCRIKQ
IINMWQEVGKAMYAPPIRGQIRCSSNITGLLLTRDGGNNKNDTEIFRPGGGDMRDNWRSELYKYKVVKIEPLGVAPTKAK
RRVVQREKRAVGIGAVFLGFLGAAGSTMGAASMTLTVQARLLLSGIVQQQNNLLRAIEAQQHLLQLTVWGIKQLQARVLA
VERYLKDQQLLGIWGCSGKLICTTTVPWNAswSNKSLDKIWNNMTWMEWEREISNYTSLIYTLIEESQNQQEKNEQELLE
LDKWASLWNWFDITKWLWYIKIFIMIVGGLVGLRIVFAVLSIVNRVRQGY
>UniRef100_A0A0X8IDA9/20-706
llGMLMICSAVENLWVTVYYGVPVWKEATTTLFCASDAKAYDTEVHNVWATHACVPTDPNPQEVVLENVTENFNMWKNNM
VEQMHEDIISLWDQSLKPCVKLTPLCVTLNCTDWGNN..TNMRGEIKNCSFNITTSIRDKVKKDYALFYRLDVVPIDND.
......-NTSYRLINCNTSTITQACPKVSFEPIPIHYCTPAGFAILKCKDKKFNGTGPCKNVSTVQCTHGIRPVVSTQLL
LNGSLAEEEVVIRSSNFTDNTKNIIVQLKESVEINCTRPNNNTRKSIHIGPGGAFYTTGDIIGDIRQAHCNISRTKWNNT
LNQIATKLKEQFGNNKTIvFNQSSGGDPEIVMHSFNCGGEFFYCNSTQLFNSTWNFNGTwn.lTQSNGTDTITLPCRIKQ
IINMWQEVGKAMYAPPIRGQIRCSSNITGLILTRDGGNHNNDTETFRPGGGDMRDNWRSELYKYKVVKIEPLGVAPTKAK
RRVVQREKRAVGIGAMFLGFLGAAGSTMGAASITLTVQARLLLSGIVQQQNNLLKAIEAQQHLLQLTVWGIKQLQARVLA
VERYLRDQQLLGIWGCSGKLICTTAVPWNAswSNKTLDMIWNNMTWMEWEREIDNYTGLIYTLIEESQNQQEKNEQELLE
LDKWASLWNWFDITNWLWYIKIFIMIVGGLIGLRIVFTVLSMVNRVRQGY
>UniRef100_A0A120K7U5/20-708
llGMLMICSAVENLWVTVYYGVPVWKEATTTLFCASDAKAYDTEVHNVWATHACVPTDPNPQEVVLENVTENFNMWKNNM
VEQMHEDIISLWDQSLKPCVKLTPLCVTLNCTDWGNNssEEMKGEMKNCSFNITTSIRDRVKKEYALFYRLDVVPIDND.
.....nSNTSYRLISCNTSTITQACPKVSFEPIPIHYCTPAGFAILKCKDKKFNGTGPCKNVSTVQCTHGIRPVVSTQLL
LNGSLAEEEVVIRSSNFTDNTKNIIVQLKESVEINCTRPNNNTRKSIHIGPGSAFYTTGDIIGDIRQAHCNISRTKWNNT
LKQIATKLKEQFGNNKTIvFSRSSGGDPEIVMHSFNCGGEFFYCNSTQLFNSTWNFNGT.gnsTQSNGTDIITLPCRIKQ
IINMWQEVGKAMYAPPIRGQIRCSSNITGMILTRDGGDHNNDNETFRPGGGDMRDNWRSELYKYKVVKIEPLGVAPTKAK
RRVVQREKRAVGIGAMFLGFLGAAGSTMGAASITLTVQARLLLSGIVQQQNNLLKAIEAQQHLLQLTVWGIKQLQARVLA
VERYLRDQQLLGIWGCSGKLICTTAVPWNAswSNRTLDMIWNNMTWMEWEREIDNYTGLIYTLIEESQNQQEKNEQELLE
LDKWASLWNWFDITKWLWYIKIFIMIIGGLIGLRIVFTVLSMVNRVRQGY
>UniRef100_B8XCR9/19-704
llGMWMICSAADNLWVTVYYGVPVWKEAATTLFCASDAKAYDTEVHNVWATHACVPTDPNPQEVVLENVTENFNMWKNDM
VEQMHEDIISLWDQSLKPCVQLTPLCVTLNCTDNWRNttNTETGEIKNCSFNITTSIRDKVQKEYALFYKLDVVPIDND.
.....nDNTSYRLISCNTSVITQACPKVSFEPIPIHFCAPAGFAILKCRDKKFNGKGPCKNVSTVQCTHGIRPVVSTQLL
LNGSLAEEEVIIRSDNFTDNTKTIIVQLKESVEINCTRPNNNTRKSIHIGPGRAFYTTGDIIGDIRQAHCNISRAKWNNT
LIQIVKKLKEQFKNKTIV.FNQSSGGDPEIVMHSFNCGGEFFYCNSTRLFNSTWMFNSTw..nDTKESNDTITLPCRIKQ
IINKWQEVGKAMYAPPIRGQIRCSSNITGLLLTRDGGDDDNQTEVFRPGGGDMRDNWRSELYKYKVVKIEPLGVAPTKAK
RRVVQREKRAVGIGAVFLGFLGAAGSTMGAASVTLTVQARLLLSGIVQQQNNLLRAIDAQQHLLQLTVWGIKQLQARVLA
VERYLKDQQLLGIWGCSGKLICTTTVPWNAswSNKSLDNIWNNMTWMQWEREIDNYTGLIYTLIEESQNQQEKNEQELLE
LDKWASLWNWFDITKWLWYIKIFIMIVGGMVGLRIFFTVLSIVNRVRQGY
>UniRef100_A0A0X8ICP5/20-706
llGMLMICSAVENLWVTVYYGVPVWKEATTTLFCASDAKAYDTEVHNVWATHACVPTDPNPQEVVLENVTENFNMWKNNM
VEQMHEDIISLWDQSLKPCVKLTPLCVTLNCTDWGNSssEEMRGEIKNCSFNITTSIRDKVKEDYALFYRLDVVPIDND.
......-NTSYRLISCNTSTITQACPKVSFEPIPIHYCTPAGFAILKCKDKKFNGTGPCKNVSTVQCTHGIRPVVSTQLL
LNGSLAEEEVVIRSSNFTDNTKNIIVQLKESVEINCTRPNNNTRKSIHIGPGRAFYTTGDIIGDIRQAHCNISRTKWNNT
LNQIATKLKEQFGNNKTIvFNQSSGGDPEIVMHSFNCGGEFFYCNSTQLFNSTWNFNGTwn.lTQSNGTDTITLPCRIKQ
IINMWQEVGKAMYAPPIRGQIRCSSNITGLILTRDGGNHNNDTETFRPGGGDMRDNWRSELYKYKVVKIEPLGVAPTKAK
RRVVQREKRAVGIGAMFLGFLGAAGSTMGAASITLTVQARLLLSGIVQQQNNLLKAIEAQQHLLQLTVWGIKQLQARVLA
VERYLRDQQLLGIWGCSGKLICTTAVPWNAswSNKTLDMIWNNMTWMEWEREIDNYTGLIYTLIEESQNQQEKNEQELLE
LDKWASLWNWFDITNWLWYIKIFIMIVGGLIGLRIVFTVLSMVNRVRQGY
>UniRef100_A0A0X8IF11/20-706
llGMLMICSAVENLWVTVYYGVPVWKEATTTLFCASDAKAYDTEVHNVWATHACVPTDPNPQEVVLENVTENFNMWKNNM
VEQMHEDIISLWDQSLKPCVKLTPLCVTLNCTDWGNSssEEMRGEIKNCSFNITTSIRDKVKEDYALFYRLDVVPIDND.
......-NTSYRLISCNTSTITQACPKVSFEPIPIHYCTPAGFAILKCKDKKFNGTGPCKNVSTVQCTHGIRPVVSTQLL
LNGSLAEEEVVIRSSNFTDNTKNIIVQLKESVEINCTRPNNNTRKSIHIGPGRAFYTTGDIIGDIRQAHCNISRTKWNNT
LNQIATKLKEQFGNNKTIvFNQSSGGDPEIVMHSFNCGGEFFYCNSTQLFNSTWNFNGTwn.lTQSNGTDTITLPCRIKQ
IINMWQEVGKAMYAPPIRGQIRCSSNITGLILTRDGGNHNNDTETFRPGGGDMRDNWRSELYKYKVVKIEPLGVAPTKAK
RRVVQREKRAVGIGAMFLGFLGAAGSTMGAASITLTVQARLLLSGIVQQQNNLLKAIEAQQHLLQLTVWGIKQLQARVLA
VERYLRDQQLLGIWGCSGKLICTTAVPWNAswSNKTLDMIWNNMTWMEWEREIDNYTGLIYTLIEESQNQQEKNEQELLE
LDKWASLWNWFDITNWLWYIKIFIMIVGGLIGLRIVFTVLSMVNRVRQGY
>UniRef100_A0A0X8IF30/20-706
llGMLMICSAVENLWVTVYYGVPVWKEATTTLFCASDAKAYDTEVHNVWATHACVPTDPNPQEVVLENVTENFNMWKNNM
VEQMHEDIISLWDQSLKPCVKLTPLCVTLNCTDWGNSssEEMRGEIKNCSFNITTSIRDKVKEDYALFYRLDVVPIDND.
......-NTSYRLISCNTSTITQACPKVSFEPIPIHYCTPAGFAILKCKDKKFNGTGPCKNVSTVQCTHGIRPVVSTQLL
LNGSLAEEEVVIRSSNFTDNTKNIIVQLKESVEINCTRPNNNTRKSIHIGPGRAFYTTGDIIGDIRQAHCNISRTKWNNT
LNQIATKLKEQFGNNKTIvFNQSSGGDPEIVMHSFNCGGEFFYCNSTQLFNSTWNFNGTwn.lTQSNGTDTITLPCRIKQ
IINMWQEVGKAMYAPPIRGQIRCSSNITGLILTRDGGNHNNDTETFRPGGGDMRDNWRSELYKYKVVKIEPLGVAPTKAK
RRVVQREKRAVGIGAMFLGFLGAAGSTMGAASITLTVQARLLLSGIVQQQNNLLKAIEAQQHLLQLTVWGIKQLQARVLA
VERYLRDQQLLGIWGCSGKLICTTAVPWNAswSNKTLDMIWNNMTWMEWEREIDNYTGLIYTLIEESQNQQEKNEQELLE
LDKWASLWNWFDITNWLWYIKIFIMIVGGLIGLRIVFTVLSMVNRVRQGY
>UniRef100_A0A0X8IFE6/20-706
llGMLMICSAVENLWVTVYYGVPVWKEATTTLFCASDAKAYDTEVHNVWATHACVPTDPNPQEVVLENVTENFNMWKNNM
VEQMHEDIISLWDQSLKPCVKLTPLCVTLNCTDWGNSssEEMRGEIKNCSFNITTSIRDKVKEDYALFYRLDVVPIDND.
......-NTSYRLISCNTSTITQACPKVSFEPIPIHYCTPAGFAILKCKDKKFNGTGPCKNVSTVQCTHGIRPVVSTQLL
LNGSLAEEEVVIRSSNFTDNTKNIIVQLKESVEINCTRPNNNTRKSIHIGPGRAFYTTGDIIGDIRQAHCNISRTKWNNT
LNQIATKLKEQFGNNKTIvFNQSSGGDPEIVMHSFNCGGEFFYCNSTQLFNSTWNFNGTwn.lTQSNGTDTITLPCRIKQ
IINMWQEVGKAMYAPPIRGQIRCSSNITGLILTRDGGNHNNDTETFRPGGGDMRDNWRSELYKYKVVKIEPLGVAPTKAK
RRVVQREKRAVGIGAMFLGFLGAAGSTMGAASITLTVQARLLLSGIVQQQNNLLKAIEAQQHLLQLTVWGIKQLQARVLA
VERYLRDQQLLGIWGCSGKLICTTAVPWNAswSNKTLDMIWNNMTWMEWEREIDNYTGLIYTLIEESQNQQEKNEQELLE
LDKWASLWNWFDITNWLWYIKIFIMIVGGLIGLRIVFTVLSMVNRVRQGY
>UniRef100_A0A109V7M6/20-706
llGMLMICSAVENLWVTVYYGVPVWKEATTTLFCASDAKAYDTEVHNVWATHACVPTDPNPQEVVLENVTENFNMWKNNM
VEQMHEDIISLWDQSLKPCVKLTPLCVTLNCTDWGNSssEEMRGEIKNCSFNITTSIRDKVKEDYALFYRLDVVPIDND.
......-NTSYRLISCNTSTITQACPKVSFEPIPIHYCTPAGFAILKCKDKKFNGTGPCKNVSTVQCTHGIRPVVSTQLL
LNGSLAEEEVVIRSSNFTDNTKNIIVQLKESVEINCTRPNNNTRKSIHIGPGRAFYTTGDIIGDIRQAHCNISRTKWNNT
LNQIATKLKEQFGNNKTIvFNQSSGGDPEIVMHSFNCGGEFFYCNSTQLFNSTWNFNGTwn.lTQSNGTDTITLPCRIKQ
IINMWQEVGKAMYAPPIRGQIRCSSNITGLILTRDGGNHNNDTETFRPGGGDMRDNWRSELYKYKVVKIEPLGVAPTKAK
RRVVQREKRAVGIGAMFLGFLGAAGSTMGAASITLTVQARLLLSGIVQQQNNLLKAIEAQQHLLQLTVWGIKQLQARVLA
VERYLRDQQLLGIWGCSGKLICTTAVPWNAswSNKTLDMIWNNMTWMEWEREIDNYTGLIYTLIEESQNQQEKNEQELLE
LDKWASLWNWFDITNWLWYIKIFIMIVGGLIGLRIVFTVLSMVNRVRQGY
>UniRef100_A0A109V8K0/20-706
llGMLMICSAVENLWVTVYYGVPVWKEATTTLFCASDAKAYDTEVHNVWATHACVPTDPNPQEVVLENVTENFNMWKNNM
VEQMHEDIISLWDQSLKPCVKLTPLCVTLNCTDWGNSssEEMRGEIKNCSFNITTSIRDKVKEDYALFYRLDVVPIDND.
......-NTSYRLISCNTSTITQACPKVSFEPIPIHYCTPAGFAILKCKDKKFNGTGPCKNVSTVQCTHGIRPVVSTQLL
LNGSLAEEEVVIRSSNFTDNTKNIIVQLKESVEINCTRPNNNTRKSIHIGPGRAFYTTGDIIGDIRQAHCNISRTKWNNT
LNQIATKLKEQFGNNKTIvFNQSSGGDPEIVMHSFNCGGEFFYCNSTQLFNSTWNFNGTwn.lTQSNGTDTITLPCRIKQ
IINMWQEVGKAMYAPPIRGQIRCSSNITGLILTRDGGNHNNDTETFRPGGGDMRDNWRSELYKYKVVKIEPLGVAPTKAK
RRVVQREKRAVGIGAMFLGFLGAAGSTMGAASITLTVQARLLLSGIVQQQNNLLKAIEAQQHLLQLTVWGIKQLQARVLA
VERYLRDQQLLGIWGCSGKLICTTAVPWNAswSNKTLDMIWNNMTWMEWEREIDNYTGLIYTLIEESQNQQEKNEQELLE
LDKWASLWNWFDITNWLWYIKIFIMIVGGLIGLRIVFTVLSMVNRVRQGY
>UniRef100_A0A120K6L5/20-706
llGMLMICSAVENLWVTVYYGVPVWKEATTTLFCASDAKAYDTEVHNVWATHACVPTDPNPQEVVLENVTENFNMWKNNM
VEQMHEDIISLWDQSLKPCVKLTPLCVTLNCTDWGNSssEEMRGEIKNCSFNITTSIRDKVKEDYALFYRLDVVPIDND.
......-NTSYRLISCNTSTITQACPKVSFEPIPIHYCTPAGFAILKCKDKKFNGTGPCKNVSTVQCTHGIRPVVSTQLL
LNGSLAEEEVVIRSSNFTDNTKNIIVQLKESVEINCTRPNNNTRKSIHIGPGRAFYTTGDIIGDIRQAHCNISRTKWNNT
LNQIATKLKEQFGNNKTIvFNQSSGGDPEIVMHSFNCGGEFFYCNSTQLFNSTWNFNGTwn.lTQSNGTDTITLPCRIKQ
IINMWQEVGKAMYAPPIRGQIRCSSNITGLILTRDGGNHNNDTETFRPGGGDMRDNWRSELYKYKVVKIEPLGVAPTKAK
RRVVQREKRAVGIGAMFLGFLGAAGSTMGAASITLTVQARLLLSGIVQQQNNLLKAIEAQQHLLQLTVWGIKQLQARVLA
VERYLRDQQLLGIWGCSGKLICTTAVPWNAswSNKTLDMIWNNMTWMEWEREIDNYTGLIYTLIEESQNQQEKNEQELLE
LDKWASLWNWFDITNWLWYIKIFIMIVGGLIGLRIVFTVLSMVNRVRQGY
>UniRef100_A0A120K767/20-706
llGMLMICSAVENLWVTVYYGVPVWKEATTTLFCASDAKAYDTEVHNVWATHACVPTDPNPQEVVLENVTENFNMWKNNM
VEQMHEDIISLWDQSLKPCVKLTPLCVTLNCTDWGNSssEEMRGEIKNCSFNITTSIRDKVKEDYALFYRLDVVPIDND.
......-NTSYRLISCNTSTITQACPKVSFEPIPIHYCTPAGFAILKCKDKKFNGTGPCKNVSTVQCTHGIRPVVSTQLL
LNGSLAEEEVVIRSSNFTDNTKNIIVQLKESVEINCTRPNNNTRKSIHIGPGRAFYTTGDIIGDIRQAHCNISRTKWNNT
LNQIATKLKEQFGNNKTIvFNQSSGGDPEIVMHSFNCGGEFFYCNSTQLFNSTWNFNGTwn.lTQSNGTDTITLPCRIKQ
IINMWQEVGKAMYAPPIRGQIRCSSNITGLILTRDGGNHNNDTETFRPGGGDMRDNWRSELYKYKVVKIEPLGVAPTKAK
RRVVQREKRAVGIGAMFLGFLGAAGSTMGAASITLTVQARLLLSGIVQQQNNLLKAIEAQQHLLQLTVWGIKQLQARVLA
VERYLRDQQLLGIWGCSGKLICTTAVPWNAswSNKTLDMIWNNMTWMEWEREIDNYTGLIYTLIEESQNQQEKNEQELLE
LDKWASLWNWFDITNWLWYIKIFIMIVGGLIGLRIVFTVLSMVNRVRQGY
>UniRef100_A0A120K799/20-706
llGMLMICSAVENLWVTVYYGVPVWKEATTTLFCASDAKAYDTEVHNVWATHACVPTDPNPQEVVLENVTENFNMWKNNM
VEQMHEDIISLWDQSLKPCVKLTPLCVTLNCTDWGNSssEEMRGEIKNCSFNITTSIRDKVKEDYALFYRLDVVPIDND.
......-NTSYRLISCNTSTITQACPKVSFEPIPIHYCTPAGFAILKCKDKKFNGTGPCKNVSTVQCTHGIRPVVSTQLL
LNGSLAEEEVVIRSSNFTDNTKNIIVQLKESVEINCTRPNNNTRKSIHIGPGRAFYTTGDIIGDIRQAHCNISRTKWNNT
LNQIATKLKEQFGNNKTIvFNQSSGGDPEIVMHSFNCGGEFFYCNSTQLFNSTWNFNGTwn.lTQSNGTDTITLPCRIKQ
IINMWQEVGKAMYAPPIRGQIRCSSNITGLILTRDGGNHNNDTETFRPGGGDMRDNWRSELYKYKVVKIEPLGVAPTKAK
RRVVQREKRAVGIGAMFLGFLGAAGSTMGAASITLTVQARLLLSGIVQQQNNLLKAIEAQQHLLQLTVWGIKQLQARVLA
VERYLRDQQLLGIWGCSGKLICTTAVPWNAswSNKTLDMIWNNMTWMEWEREIDNYTGLIYTLIEESQNQQEKNEQELLE
LDKWASLWNWFDITNWLWYIKIFIMIVGGLIGLRIVFTVLSMVNRVRQGY
>UniRef100_A0A120K7I9/20-706
llGMLMICSAVENLWVTVYYGVPVWKEATTTLFCASDAKAYDTEVHNVWATHACVPTDPNPQEVVLENVTENFNMWKNNM
VEQMHEDIISLWDQSLKPCVKLTPLCVTLNCTDLGNSssEEMRGEIKNCSFNITTSIRDKVKKDYALFYRLDVVPIDND.
......-NTSYRLISCNTSTITQACPKVSFEPIPIHYCTPAGFAILKCKDKKFNGTGPCKNVSTVQCTHGIRPVVSTQLL
LNGSLAEEEVVIRSSNFTDNTKNIIVQLKESVEINCTRPNNNTRKSIHIGPGRAFYTTGDIIGDIRQAHCNISRTKWNNT
LNQIATKLKEQFGNNKTIvFNQSSGGDPEIVMHSFNCGGEFFYCNSTQLFNSTWNFNGTwn.lTQSNGTDTITLPCRIKQ
IINMWQEVGKAMYAPPIRGQIRCSSNITGLILTRDGGNHNNDTETFRPGGGDMRDNWRSELYKYKVVKIEPLGVAPTKAK
RRVVQREKRAVGIGAMFLGFLGAAGSTMGAASITLTVQARLLLSGIVQQQNNLLKAIEAQQHLLQLTVWGIKQLQARVLA
VERYLRDQQLLGIWGCSGKLICTTAVPWNAswSNKTLDMIWNNMTWMEWEREIDNYTGLIYTLIEESQNQQEKNEQELLE
LDKWAGLWNWFDITNWLWYIKIFIMIVGGLIGLRIVFTVLSMVNRVRQGY
>UniRef100_A0A120K7Q8/20-706
llGMLMICSAVENLWVTVYYGVPVWKEATTTLFCASDAKAYDTEVHNVWATHACVPTDPNPQEVVLENVTENFNMWKNNM
VEQMHEDIISLWDQSLKPCVKLTPLCVTLNCTDWGNSssEEMRGEIKNCSFNITTSIRDKVKEDYALFYRLDVVPIDND.
......-NTSYRLISCNTSTITQACPKVSFEPIPIHYCTPAGFAILKCKDKKFNGTGPCKNVSTVQCTHGIRPVVSTQLL
LNGSLAEEEVVIRSSNFTDNTKNIIVQLKESVEINCTRPNNNTRKSIHIGPGRAFYTTGDIIGDIRQAHCNISRTKWNNT
LNQIATKLKEQFGNNKTIvFNQSSGGDPEIVMHSFNCGGEFFYCNSTQLFNSTWNFNGTwn.lTQSNGTDTITLPCRIKQ
IINMWQEVGKAMYAPPIRGQIRCSSNITGLILTRDGGNHNNDTETFRPGGGDMRDNWRSELYKYKVVKIEPLGVAPTKAK
RRVVQREKRAVGIGAMFLGFLGAAGSTMGAASITLTVQARLLLSGIVQQQNNLLKAIEAQQHLLQLTVWGIKQLQARVLA
VERYLRDQQLLGIWGCSGKLICTTAVPWNAswSNKTLDMIWNNMTWMEWEREIDNYTGLIYTLIEESQNQQEKNEQELLE
LDKWASLWNWFDITNWLWYIKIFIMIVGGLIGLRIVFTVLSMVNRVRQGY
>UniRef100_B2YZY2/18-711
llGMLMICSATENLWVTVYYGVPVWKEATTTLFCASDAKAYDTEVHNVWATHACVPTDPNPQEVVLENVTENFNMWKNNM
VEQMHEDIISLWDQSLQPCVRLTPLCVTLNCTDYVKNvtNAEGGEMKNCSFNVTTNMRDKKQKEYALFYNLDIVQIDND.
.....nANNSYRLISCNTSVITQACPKVSFEPIPIHYCAPAGFAILRCNDKKFNGTGPCTNVSTVQCTHGIRPVVSTQLL
LNGSLAEEEVVIRSKNFTNNANIIIVQLNDSVEINCTRPNNNTRKSIPIGPGRAFYTTGEIIGDIRQAHCNISKSKWNDT
LQQIVKKLREQFKNKTIV.FTHSSGGDPEIVMHSFNCGREFFYCNTTQLFNSTWYINNTgngaKGSDNTDTIKLPCRIKQ
IINMWQEVGKAMYAPPIRGQIRCSSNITGLILTRDGGNNNDTTEVFRPGGGDMRDNWRSELYKYKVVKIEPLGVAPTKAK
RRVVQREKRAVGIGALFLGFLGAAGSTMGAASVTLTVQARQLLSGIVQQQNNLLKAIEAQQHLLQLTVWGIKQLQARVLA
VERYLKDQQLLGIWGCSGKLICTTAVPWNAswSNKSLNEIWDNMTWMQWEKEIDNYTSLIYTLLEQSQNQQEKNEQELLE
LDKWASLWNWFDITNWLWYIKIFIMIVGGLVGLRIVFTVLSIVNRVRQGY
>UniRef100_B3VFI7/25-725
llGMLMICSAAEQLWVTVYYGVPVWKEATTTLFCASDAKAYETEVHNVWATHACVPTDPNPQEVLLENVTENFNMWKNNM
VDQMHEDIISLWDQSLKPCVKLTPLCVTLNCTDNVRNdtNTEKGEIKNCSFNIITNIRDKMKKEYALFYKLDVVPIDNEn
knntntNYTNYRLISCNTSVITQACPKISFQPIPIHYCAPAGFAILKCNDKKFNGTGPCTNVSTVQCTHGIRPVVSTQLL
LNGSLAEEEVVIRSENFTDNAKTIIVQLNETVEIICTRPNNNTRKGIHIGPGRAFYATGDIIGNIRQAHCNISGTKWNNT
LKQIVIKLREQFVNKTIV.FNRSSGGDPEIVMHTFNCGGEFFYCNSTPLFNSTWNITQPlnstSTEKANDTITLQCRIKQ
IINMWQEVGKAMYAPPIRGQIKCSSNITGLLLTRDGGSGNSTTETFRPGGGNMRDNWRSELYKYKVVRIEPLGVAPTKAK
RRVVQREKRAVGIGALFLGFLGAAGSTMGAASITLTVQARQLLSGIVQQQNNLLRAIEAQQHLLQLTVWGIKQLQARVLA
VERYLRDQQLLGIWGCSGKLICTTAVPWNAswSNKSLDQIWENMTWMEWEREIDNYTSIIYNLIEESQNQQEKNEQELLE
LDKWASLWNWFDISKWLWYIRIFIMIVGGLVGLRIVFAVLSIVKRVRQGY
>UniRef100_Q1HTJ8/20-710
llGILMICSAAEKLWVTVYYGVPVWKEATTTLFCASDAKAYDTEVHNVWATHACVPTDPNPQEVVLENVTENFNMWKNNM
VEQMHEDIISLWDQSLKPCVKLTPLCVTLNCTNLRNAtnTTEGGEIKNCSFNITTSIRDKVQKEYALFYRPDIVPIDND.
.....nTNTSYRLISCNTSVITRACPKVSFEPIPIHYCAPAGFAILKCKDKKFTGKGPCTNVSTVQCTHGIRPVVSTQLL
LNGSLAEEEVVIRSDNFTDNAKTIIVQLKESVEINCTRPNNNTRKSIHIGPGRAFYTTGEIIGDIRQAHCNLSRAKWDNT
LKQVVIKLREQFRNKTIV.FNQSSGGDPEIVTHNFNCGGEFFYCDSTQLFNSTWNVTSTwnvtRSNNTEEIITLPCRIKQ
IINMWQEVGKAMYAPPIRGQIRCSSNITGLLLTRDGGNNENETEIFRPGGGDMRDNWRSELYKYKVVKIEPLGVAPTKAK
RRVVQREKRAVGIGAVFLGFLGAAGSTMGAASMTLTVQARLLLSGIVQQQNNLLRAIEAQQHLLQLTVWGIKQLQARVLA
VERYLKDQQLLGIWGCSGKLICTTTVPWNAswSNKSLDKIWNNMTWMEWEREINNYTSLIYTLIEESQNQQEKNEQELLE
LDKWASLWNWFDITKWLWYIKIFIMIVGGLVGLRIIFAVLSIVNKVRQGY
>UniRef100_B3UD05/20-706
llGILMICSAAEQLWVTVYYGVPVWKEATTTLFCASDAKAYDTEAHNVWATHACVPTDPNPQEVKLENVTENFNMWKNNM
VEQMHEDIISLWDQSLKPCVKLTPLCVTLNCTDLRNAtnSTIGNEMRNCSFNVTSSVRDRMQKEYALFYKLDIVPIDND.
...nnnNYTNYRLISCNTSTITQACPKVSFEPIPIHYCAPAGFAILKCNDKKFNGTGPCKNVSTVQCTHGIRPVVSTQLL
LNGSLAEEEVVIRSENFTNNAKTIIVHLNESVEINCTRPGNNTRKSIHIAPGRAFYTTGDIIGDIRQAHCNISEAKWNKT
LQQIVKKLREKFVNKT-InFNRTSGGDPEIVMHSFNCGGEFFYCNSTPLFNSTWAMNRTwndtEGSNNNKTITLQCKIKQ
IINMWQEVGKAMYAPPIRGQIRCSSNITGLLLTRDGGNSANKTEIFRPGGGYMRDNWRSELYKYKVVKIEPLGVAPTKAK
RRVVQREKRAVGLGALFLGFLGTAGSTMGAASITLTVQARQLLSGIVQQQSNLLRAIEAQQHLLQLTVWGIKQLQARILA
VERYLKDQQLLGIWGCSGKLICTTTVPWNTswSNKSMEDIWNNMTWMEWEKEIDNYTGLIYNLIEQSQNQQEKNEQELLA
LDKWASLWNWFNITQWLWYIRIFIMIVGGLVGLRIIFAVLSIVNRVRQGY
>UniRef100_A0A120K6J3/20-706
llGMLMICSAVENLWVTVYYGVPVWKEATTTLFCASDAKAYDTEVHNVWATHACVPTDPNPQEVVLENVTENFNMWKNNM
VEQMHEDIISLWDQSLKPCVKLTPLCVTLNCTDWGNSssEEMRGEIKNCSFNITTSIRDKVKEDYALFYRLDVVPIDND.
......-NTSYRLISCNTSTITQACPKVSFEPIPIHYCTPAGFAILKCKDKKFNGTGPCKNVSTVQCTHGIRPVVSTQLL
LNGSLAEEEVVIRSSNFTDNTKNIIVQLKESVEINCTRPNNNTRKSIHIGPGRAFYTTGDIIGDIRQAHCNISRTKWNNT
LNQIATKLKEQFGNNKTIvFNQSSGGDPEIVMHSFNCGGEFFYCNSTQLFNSTWNFNGTwn.lTQSNGTDTITLPCRIKQ
IINMWQEVGKAMYAPPIRGQIRCSSNITGLILTRDGGNHNNDTETFRPGGGDMRDNWRSELYKYKVVKIEPLGVAPTKAK
RRVVQREKRAVGIGAVFLGFLGAAGSTMGAASITLTVQARLLLSGIVQQQNNLLKAIEAQQHLLQLTVWGIKQLQARVLA
VERYLKDQQLLGIWGCSGKLICTTAVPWNAswSNKTLDMIWNNMTWMEWEREIDNYTGLIYTLIEESQNQQEKNEQELLE
LDKWASLWNWFDITNWLWYIKIFIMIVGGLIGLRIVFTVLSMVNRVRQGY
>UniRef100_E3VMX9/20-707
llGILMICSAAENLWVTVYYGVPVWKEATTTLFCASDAKAYDTEVHNVWATHACVPTDPNPQEVVLGNVTENFNMWKNNM
VEQVHEDIISLWDQSLKPCVKLTPLCVTLNCTDVLRNatNTERGEIKNCSFNITTSIRDKVQKEYAFFYKLDVVPIDND.
......-NTSYRLISCNTSVITQACPKVTFEPIPIHYCAPAGFAILKCNDKKFNGTGPCTNVSTVQCTHGIRPVVSTQLL
LNGSLAEEEVVIRSDNFTDNAKTIIVQLKESVEINCTRPNNNTRKSIHIGPGRAFYTTGEIIGDIRQAHCNISKAKWNNT
LKQIVKKLREQFKNKTIV.FNQSSGGDPEIVTHSFNCGGEFFYCNSTQLFNSTWNSTEG...sDNTEGNDTLTLPCRIKQ
IINMWQEVGKAMYAPPIRGQIRCSSNITGLLLIRDGGKSNETTEIFRPGGGDMRDNWRSELYKYKVVKIEPLGVAPTKAK
RRVVQREKRAVGLGAMFLGFLGAAGSTMGAASMTLTVQARLLLSGIVQQQNNLLRAIEAQQHLLQLTVWGIKQLQARVLA
VERYLKDQQLLGIWGCSGKLICTTTVPWNAswSNKTMKDIWDNMTWMQWDKEIDNYTSLIYTLIEESQIQQEKNEQELLE
LDKWASLWNWFDISNWLWYIKIFIMIVGGLIGLRIVFAVLSIVNRVRQGY
>UniRef100_A0A109V8X2/20-706
llGMLMICSAVENLWVTVYYGVPVWKEATTTLFCASDAKAYDTEVHNVWATHACVPTDPNPQEVVLENVTENFNMWKNNM
VEQMHEDIISLWDQSLKPCVKLTPLCVTLNCTDWGNSssEEMRGEIKNCSFNITTSIRDKVKEDYALFYRLDVVPIDND.
......-NTSYRLISCNTSTITQACPKVSFEPIPIHYCTPAGFAILKCKDKKFNGTGPCKNVSTVQCTHGIRPVVSTQLL
LNGSLAEEEVVIRSSNFTDNTKNIIVQLKESVEINCTRPNNNTRKSIHIGPGRAFYTTGDIIGDIRQAHCNISRTKWNNT
LNQIATKLKEQFGNNKTIvFNQSSGGDPEIVMHSFNCGGEFFYCNSTQLFNSTWNFNGTwn.lTQSNGTDTITLPCRIKQ
IINMWQEVGKAMYAPPIRGQIRCSSNITGLILTRDGGNHNNDTETFRPGGGDMRDNWRSELYKYKVVKIEPLGIAPTKAK
RRVVQREKRAVGIGAMFLGFLGAAGSTMGAASITLTVQARLLLSGIVQQQNNLLKAIEAQQHLLQLTVWGIKQLQARVLA
VERYLRDQQLLGIWGCSGKLICTTAVPWNAswSNKTLDMIWNNMTWMEWEREIDNYTGLIYTLIEESQNQQEKNEQELLE
LDKWASLWNWFDITNWLWYIKIFIMIVGGLIGLRIVFTVLSMVNRVRQGY
>UniRef100_A0A109VC30/20-706
llGMLMICSAVENLWVTVYYGVPVWKEATTTLFCASDAKAYDTEVHNVWATHACVPTDPNPQEVVLENVTENFNMWKNNM
VEQMHEDIISLWDQSLKPCVKLTPLCVTLNCTDWGNSssEEMRGEIKNCSFNITTNIRDKVKEDYALFYRLDVVPIDND.
......-NTSYRLISCNTSTITQACPKVSFEPIPIHYCTPAGFAILKCKDKKFNGTGPCKNVSTVQCTHGIRPVVSTQLL
LNGSLAEEEVVIRSSNFTDNTKNIIVQLKESVEINCTRPNNNTRKSIHIGPGRAFYTTGDIIGDIRQAHCNISRTKWNNT
LNQIATKLKEQFGNNKTIvFNQSSGGDPEIVMHSFNCGGEFFYCNSTQLFNSTWNFNGTwn.lTQSNGTDTITLPCRIKQ
IINMWQEVGKAMYAPPIRGQIRCSSNITGLILTRDGGNHNNDTETFRPGGGDMRDNWRSELYKYKVVKIEPLGVAPTKAK
RRVVQREKRAVGIGAMFLGFLGAAGSTMGAASITLTVQARLLLSGIVQQQNNLLKAIEAQQHLLQLTVWGIKQLQARVLA
VERYLRDQQLLGIWGCSGKLICTTAVPWNAswSNKTLDMIWNNMTWMEWEREIDNYTGLIYTLIEESQNQQEKNEQELLE
LDKWASLWNWFDITNWLWYIKIFIMIVGGLIGLRIVFTVLSMVNRVRQGY
>UniRef100_A0A7H1JEZ7/20-706
llGMLMICSAVENLWVTVYYGVPVWKEATTTLFCASDAKAYDTEVHNVWATHACVPTDPNPQEVVLENVTENFNMWKNNM
VEQMHEDIISLWDQSLKPCVKLTPLCVTLNCTDWGNSssEEMRGEIKNCSFNITTSIRDKVKEDYALFYRLDVVPIDND.
......-NTSYRLISCNTSTITQACPKVSFEPIPIHYCTPAGFAILKCKDKKFNGTGPCKNVSTVQCTHGIRPVVSTQLL
LNGSLAEEEVVIRSSNFTDNTKSIIVQLKESVEINCTRPNNNTRKSIHIGPGRAFYTTGDIIGDIRQAHCNISRTKWNNT
LNQIATKLKEQFGNNKTIvFNQSSGGDPEIVMHSFNCGGEFFYCNSTQLFNSTWNLNGTwn.lTQSNGTDTITLPCRIKQ
IINMWQEVGKAMYAPPIRGQIRCSSNITGLILTRDGGNHNNDTETFRPGGGDMRDNWRSELYKYKVVKIEPLGVAPTKAK
RRVVQREKRAVGIGAMFLGFLGAAGSTMGAASITLTVQARLLLSGIVQQQNNLLKAIEAQQHLLQLTVWGIKQLQARVLA
VERYLRDQQLLGIWGCSGKLICTTAVPWNAswSNKTLDMIWNNMTWMEWEREIDNYTGLIYTLIEESQNQQEKNEQELLE
LDKWASLWNWFDITNWLWYIKIFIMIVGGLIGLRIVFTVLSMVNRVRQGY
>UniRef100_A0A109V8W5/20-708
llGMFMICSAVENLWVTVYYGVPVWKEATTTLFCASDAKAYDTEVHNVWATHACVPTDPNPQEVVLENVTENFNMWKNNM
VEQMHEDIISLWDQSLKPCVKLTPLCVTLNCTDWGNN..TNMRGEIKNCSFNITTSIRDRVKKDYALFYRLDVVPIDND.
.....nSNTSYRLISCNTSTITQACPKVSFEPIPIHYCTPAGFAILKCKDKKFNGTGPCKNVSTVQCTHGIRPVVSTQLL
LNGSLAEEEVVIRSSNFTDNTKNIIVQLKESVEINCTRPNNNTRKSIHIGPGSAFYTTGDIIGDIRQAHCNISRAKWNNT
LSQIATKLKEQFGNNKTIvFSRSSGGDPEIVMHSFNCGGEFFYCNSTQLFNSTWNFNGT.gnsTQSNGTDIITLPCRIKQ
IINMWQEVGKAMYAPPIRGQIRCSSNITGLILTRDGGDNNNDTETFRPGGGDMRDNWRSELYKYKVVKIEPLGVAPTKAK
RRVVQREKRAVGIGAMFLGFLGAAGSTMGAASITLTVQARQLLSGIVQQQNNLLKAIEAQQHLLQLTVWGIKQLQARVLA
VERYLRDQQLLGIWGCSGKLICTTAVPWNAswSNKTLDMIWNNMTWMEWEREIDNYTGLIYTLIEESQNQQEKNEQELLK
LDKWASLWNWFDITKWLWYIRIFIMIVGGLIGLRIVFTVLSMVNRVRQGY
>UniRef100_A0A7H1JEX8/20-706
llGMLMICSAVENLWVTVYYGVPVWKEATTTLFCASDAKAYDTEVHNVWATHACVPTDPNPQEVVLENVTENFNMWKNNM
VEQMHEDIISLWDQSLKPCVKLTPLCVTLNCTDWGNSssEEMRGEIKNCSFNITTSIRDKVKEDYALFYRLDVVPIDND.
......-NTSYRLISCNTSTITQACPKVSFEPIPIHYCTPAGFAILKCKDKKFNGTGPCKNVSTVQCTHGIRPVVSTQLL
LNGSLAEEEVVIRSSNFTDNTKNIIVQLKESVEINCTRPNNNTRKSIHIGPGRAFYTTGDIIGDIRQAHCNISRTKWNNT
LNQIATKLKEQFGNNKTIvFNQSSGGDPEIVMHSFNCGGEFFYCNSTQLFNSTWNFNGTwn.lTQSNGTDTITLPCRIKQ
IINMWQEVGKAMYAPPIRGQIRCSSNITGLILTRDGGNHNNDTETFRPGGGNMRDNWRSELYKYKVVKIEPLGVAPTKAK
RRVVQREKRAVGIGAMFLGFLGAAGSTMGAASITLTVQARLLLSGIVQQQNNLLKAIEAQQHLLQLTVWGIKQLQARVLA
VERYLRDQQLLGIWGCSGKLICTTAVPWNAswSNKTLDMIWNNMTWMEWEREIDNYTGLIYTLIEESQNQQEKNEQELLE
LDKWASLWNWFDITNWLWYIKIFIMIVGGLIGLRIVFTVLSMVNRVRQGY
>UniRef100_A0A109V7Z1/20-706
llGMLMICSAVENLWVTVYYGVPVWKEATTTLFCASDAKAYDTEVHNVWATHACVPTDPNPQEVVLENVTENFNMWKNNM
VEQMHEDIISLWDQSLKPCVKLTPLCVTLNCTDWGNSssEEMRGEIKNCSFNITTSIRDKVKEDYALFYRLDVVPIDND.
......-NTSYRLISCNTSTITQACPKVSFEPIPIHYCTPAGFAILKCKDKKFNGTGPCKNVSTVQCTHGIRPVVSTQLL
LNGSLAEEEVVIRSSNFTDNTKNIIVQLKESVEINCTRPNNNTRKSIHIGPGRAFYTTGDIIGDIRQAHCNISRTKWNNT
LNQIATKLKEQFGNNKTIvFNQSSGGDPEIVMHSFNCGGEFFYCNSTQLFNSTWNFNGTwn.lTQSNGTDTITLPCRIKQ
IINMWQEVGKAMYAPPIRGQIRCSSNITGLILTRDGGNHNNDTETFRPGGGDMRDNWRSELYKYKVVKIEPLGVAPTKAK
RRVVQREKRAVGIGAMFLGFLGAAGSTMGAASITLTVQARLLLSGIVQQQNNLLKAIEAQQHLLQLTVWGIKQLQARVLA
VERYLRDQQLLGIWGCSGKLICTTTVPWNAswSNKTLDMIWNNMTWMEWEREIDNYTGLIYTLIEESQNQQEKNEQELLE
LDKWASLWNWFDITNWLWYIKIFIMIVGGLIGLRIVFTVLSMVNRVRQGY
>UniRef100_A0A120K6I3/20-706
llGMLMICSAVENLWVTVYYGVPVWKEATTTLFCASDAKAYDTEVHNVWATHACVPTDPNPQEVVLENVTENFNMWKNNM
VEQMHEDIISLWDQSLKPCVKLTPLCVTLNCTDWGNSssEEMRGEIKNCSFNITTSIRDKVKEDYALFYRLDVVPIDND.
......-NTSYRLISCNTSTITQACPKVSFEPIPIHYCTPAGFAILKCKDKKFNGTGPCKNVSTVQCTHGIRPVVSTQLL
LNGSLAEEEVVIRSSNFTDNTKNIIVQLKESVEINCTRPNNNTRKSIHIGPGRAFYTTGDIIGDIRQAHCNISRTKWNNT
LNQIATKLKEQFGNNKTIvFNQSSGGDPEIVMHSFNCGGEFFYCNSTQLFNSTWNFNGTwn.lTQSNGTDTITLPCRIKQ
IINMWQEVGKAMYAPPIRGQIRCSSNITGLILTRDGGNHNNDTETFRPGGGDMRDNWRSELYKYKVVKIEPLGVAPTKAK
RRVVQREKRAVGIGAMFLGFLGAAGSTMGAASITLTVQARLLLSGIVQQQNNLLKAIEAQQHLLQLTVWGIKQLQARVLA
VERYLRDQQLLGIWGCSGKLICTTTVPWNAswSNKTLDMIWNNMTWMEWEREIDNYTGLIYTLIEESQNQQEKNEQELLE
LDKWASLWNWFDITNWLWYIKIFIMIVGGLIGLRIVFTVLSMVNRVRQGY
>UniRef100_A0A7H1JF06/20-706
llGMLMICSAVENLWVTVYYGVPVWKEATTTLFCASDAKAYDTEVHNVWATHACVPTDPNPQEVVLENVTENFNMWKNNM
VEQMHEDIISLWDQSLKPCVKLTPLCVTLNCTDWGNSssEEMRGEIKNCSFNITTSIRDKVKKDYALFYRLDVVPIDND.
......-NTSYRLISCNTSTITQACPKVSFEPIPIHYCTPAGFAILKCKDKKFNGTGPCKNVSTVQCTHGIRPVVSTQLL
LNGSLAEEEVVIRSSNFTDNTKNIIVQLKESVEINCTRPNNNTRKSIHIGPGRAFYTTGDIIGNIRQAHCNISRTKWNNT
LNQIATKLKEQFGNNKTIvFNQSSGGDPEIVMHSFNCGGEFFYCNSTQLFNSTWNFNGTwn.lTQSNGTDTITLPCRIKQ
IINMWQEVGKAMYAPPIRGQIRCSSNITGLILTRDGGNHNNDTETFRPGGGDMRDNWRSELYKYKVVKIEPLGVAPTKAK
RRVVQREKRAVGIGAMFLGFLGAAGSTMGAASITLTVQARLLLSGIVQQQNNLLKAIEAQQHLLQLTVWGIKQLQARVLA
VERYLRDQQLLGIWGCSGKLICTTAVPWNAswSNKTLDMIWNNMTWMEWEREIDNYTGLIYTLIEESQNQQEKNEQELLE
LDKWASLWNWFDITNWLWYIKIFIMIVGGLIGLRIVFTVLSMVNRVRQGY
>UniRef100_A0A109VB35/20-706
llGMLMICSAVENLWVTVYYGVPVWKEATTTLFCASDAKAYDTEVHNVWATHACVPTDPNPQEVVLENVTENFNMWKNNM
VEQMHEDIISLWDQSLKPCVKLTPLCVTLNCTDWGNSssEEMRGEIKNCSFNITTSIRDKVKEDYALFYRLDVVPIDND.
......-NTSYRLISCNTSTITQACPKVSFEPIPIHYCTPAGFAILKCKDKKFNGTGPCKNVSTVQCTHGIRPVVSTQLL
LNGSLAEEEVVIRSSNFTDNTKNIIVQLKESVEINCTRPNNNTRKSIHIGPGRAFYTTGDIIGDIRQAHCNISRTKWNNT
LNQIATKLKEQFGNNKTIvFNQSSGGDPEIVMHSFNCGGEFFYCNSTQLFNSTWNFNGTwn.lTQSNGTDTITLPCRIKQ
IINMWQEVGKAMYAPPIRGQIRCSSNITGLILTRDGGNHNNDTETFRPGGGDMRDNWRSELYKYKVVKIEPLGVAPTKAK
RRVVQREKRAVGIGAMFLGFLGAAGSTMGAASITLTVQARLLLSGIVQQQNNLLKAIEAQQHLLQLTVWGIKQLQARVLA
VERYLRDQQLLGIWGCSGKLICTTAVPWNAswSNKTLDMIWNNMTWMEWEREIDNYTGLIYTLIEESQNQQEKNEQELLE
LDKWASLWNWFDITNWLWYIKIFIMIVGGLIGLRIVFTVLSMVNRVRQGY
>UniRef100_A0A0X8IF73/20-706
llGMLMICSAVENLWVTVYYGVPVWKEATTTLFCASDAKAYDTEVHNVWATHACVPTDPNPQEVVLENVTENFNMWKNNM
VEQMHEDIISLWDQSLKPCVKLTPLCVTLNCTDLGNSssEEMRGEIKNCSFNITTSIRDKVKKDYALFYRLDVVPIDND.
......-NTSYRLISCNTSTITQACPKVSFEPIPIHYCTPAGFAILKCKDKKFNGTGPCKNVSTVQCTHGIRPVVSTQLL
LNGSLAEEEVVIRSSNFTDNTKNIIVQLKESVEINCTRPNNNTRKSIHIGPGRAFYTTGDIIGDIRQAHCNISRTKWNNT
LNQIATKLKEQFGNNKTIvFNQSSGGDPEIVMHSFNCGGEFFYCNSTQLFNSTWNFNGTw.nsTQSNGTDTITLPCRIKQ
IINMWQEVGKAMYAPPIGGQIRCSSNITGLILTRDGGNHNNDTETFRPGGGDMRDNWRSELYKYKVVKIEPLGVAPTKAK
RRVVQREKRAVGIGAMFLGFLGAAGSTMGAASITLTVQARLLLSGIVQQQNNLLKAIEAQQHLLQLTVWGIKQLQARVLA
VERYLRDQQLLGIWGCSGKLICTTAVPWNAswSNKTLDMIWNNMTWMEWEREIDNYTGLIYTLIEESQNQQEKNEQELLE
LDKWASLWNWFDITNWLWYIKIFIMIVGGLIGLRIVFTVFSMVNRVRQGY
>UniRef100_A0A7H1JEV0/20-706
llGMLMICSAVENLWVTVYYGVPVWKEATTTLFCASDAKAYDTEVHNVWATHACVPTDPNPQEVVLENVTENFNMWKNNM
VEQMHEDIISLWDQSLKPCVKLTPLCVTLNCTDWGNSssEEMRGEIKNCSFNITTSIRDKVKEDYALFYRLDVVPIDND.
......-NTSYRLISCNTSTITQACPKVSFEPIPIHYCTPAGFAILKCKDKKFNGTGPCKNVSTVQCTHGIRPVVSTQLL
LNGSLAEEEVVIRSSNFTDNTKNIIVQLKESVEINCTRPNNNTRKSIHIGPGRAFYTTGDIIGDIRQAHCNISRTKWNST
LNQIATKLKEQFGNNKTIvFNQSSGGDPEIVMHSFNCGGEFFYCNSTQLFNSTWNFNGTwn.lTQSNGTDTITLPCRIKQ
IINMWQEVGKAMYAPPIRGQIRCSSNITGLILTRDGGNHNNDTETFRPGGGDMRDNWRSELYKYKVVKIEPLGVAPTKAK
RRVVQREKRAVGIGAMFLGFLGAAGSTMGAASITLTVQARLLLSGIVQQQNNLLKAIEAQQHLLQLTVWGIKQLQARVLA
VERYLRDQQLLGIWGCSGKLICTTAVPWNAswSNKTLDMIWNNMTWMEWEREIDNYTGLIYTLIEESQNQQEKNEQELLE
LDKWASLWNWFDITNWLWYIKIFIMIVGGLIGLRIVFTVLSMVNRVRQGY
>UniRef100_B2YZC1/18-711
llGMLMICSATENLWVTVYYGVPVWKEATTTLFCASDAKAYDTEVHNVWATHACVPTDPNPQEVVLENVTENFNMWKNNM
VEQMHEDIISLWDQSLQPCVRLTPLCVTLNCTDYVKNvtNAEGGEMKNCSFNVTTNMRDKKQKEYALFYNLDIVQIDND.
.....nANNSYRLISCNTSVITQACPKVSFEPIPIHYCAPAGFAILRCNDKKFNGTGPCTNVSTVQCTHGIRPVVSTQLL
LNGSLAEEEVVIRSKNFTNNANIIIVQLNDSVEINCTRPNNNTRKSIPIGLGRAFYTTGEIIGDIRQAHCNISKSKWNDT
LQQIVKKLREQFKNKTIV.FTHSSGGDPEIVMHSFNCGGEFFYCNTTQLFNSTWYINNTgngaKGSDNTDTIKLPCRIKQ
IINMWQEVGKAMYAPPIRGQIRCSSNITGLILTRDGGNNNDTTEVFRPGGGDMRDNWRSELYKYKVVKIEPLGVAPTKAK
RRVVQREKRAVGIGALFLGFLGAAGSTMGAASVTLTVQARQLLSGIVQQQNNLLKAIEAQQHLLQLTVWGIKQLQARVLA
VERYLKDQQLLGIWGCSGKLICTTAVPWNAswSNKSLNEIWDNMTWMQWEKEIDNYTSLIYTLLEQSQNQQEKNEQELLE
LDKWASLWNWFDITNWLWYIKIFIMIVGGLVGLRIVFTVLSIVNRVRQGY
>UniRef100_A0A068EYV8/20-717
llGILMICNVAGNLWVTVYYGVPAWKEATTTLFCASDAKADDTEVHNVWATHACVPTDPNPQEIVLANVTENFNMWKNNM
VEQMHEDIISLWDQSLKPCVKLTPLCVTLNCTELRNTtnTNEGGEMKNCSFNITTGIRDKVKKEHALFYKLDIVPIGND.
ntsnrfGNTSYRLISCNTSVITQACPKVSFEPIPIHYCAPAGFAILKCNDQKFNGTGPCKNVSTVQCTHGIRPVVSTQLL
LNGSLAEEEVVIRSANFTDNVKVIIVQLNESVEINCTRPNNNTRKSIHIGPGKAFYTTGDIIGDIRQAHCNISRAKWNDT
LKKIVIKLREQFGNKTIV.FNRSSGGDPEIVMHSFNCGGEFFYCNSTQLFNSTWNNNSNwndtNNNVGNDTITLPCRIKQ
IINMWQEVGKAMYAPPISGPIRCLSNITGLILTRDGGNNNTTTETFRPGGGDMRDNWRSELYKYKVVKIEPLGIAPTKAK
RRVVQKEKRAVGIGAIFLGFLGAAGSTMGAASMTLTVQARQLLSGIVQQQNNLLRAIEAQQHLLQLTVWGIKQLQARVLA
VERYLKDQQLLGIWGCSGKLICTTAVPWNTswSNKSLEQIWENTTWMEWEREIDNYTSLIYTLIEESQNQQEKNEQELLE
LDKWASLWNWFDITNWLWYIKIFIMIVGGLVGLRIVFTVLSIVNRVRQGY
>UniRef100_Q6UZ38/20-715
llGILMICSAAGKLWVTVYYGVPVWKEATTTLFCASDAKAYDTEVHNVWATHACIPTDPNPQEVVLENVTENFNMWKNNM
VEQMHEDIISLWDQSLKPCVKLTPLCVTLNCTDDVRNatSTEKGEIKNCSFNITTSIRNKVQKQYALFYKLDVVPIDND.
.....sNNTNYRLISCNTSVITQACPKVSFEPIPIHYCAPAGFAILKCNDKKFNGTGPCTNVSTVQCTHGIRPVVSTQLL
LNGSLAEEEVIIRSENFTNNAKTIMVQLNVSVEINCTRPNNNTRKSIHIGPGRAFYTTGDIIGDIRQAHCNISRANWNNT
LKHIVEKLGEQFGNNKTIvFNHSSGGDPEIVMHSFNCRGEFFYCNSTKLFNSTWTRNNTwtrnRSNSTEEHITLPCRIKQ
IINMWQEVGKAMYAPPIRGKIRCSSNITGLLLTRDGGNDTSGTEIFRPGGGDMRDNWRSELYKYKVVRIEPLGVAPTEAK
RRVVQREKRAVGIGAMFLGFLGAAGSTMGAASVTLTVQARLLLSGIVQQQNNLLRAIEAQQHLLQLTVWGIKQLQARVLA
VERYLRDQQLLGIWGCSGKIICTTAVPWNTswSNKSLNEIWDNMTWMEWEKEINNYTNLIYSLLEESQNQQEKNEQELLE
LDKWANLWNWFDISNWLWYIKIFIMIVGGLVGLRIVFAVLSIVNRVRQGY
>UniRef100_A0A0X8IEN2/20-706
llGMLMICSAVENLWVTVYYGVPVWKEATTTLFCASDAKAYDTEVHNVWATHACVPTDPNPQEVVLENVTENFNMWKNNM
VEQMHEDIISLWDQSLKPCVKLTPLCVTLNCTDWGNNssEEMRGEIKNCSFNITTSIRDKVKKDYALFYRLDVVPIDND.
......-NTSYRLINCNTSTITQACPKVSFEPIPIHYCTPAGFAILKCKDKKFNGTGPCKNVSTVQCTHGIRPVVSTQLL
LNGSLAEEEVVIRSSNFTDNTKNIIVQLKESVEINCTRPNNNTRKSIHIGPGSAFYTTGDIIGDIRQAHCNISRTKWNNT
LNQIATKLKEQFGNNKTIvFNQSSGGDPEIVMHSFNCGGEFFYCNSTQLFNSTWNFNGTw.nsTQSNGTDTITLPCRIKQ
IINMWQEVGKAMYAPPIRGQIRCSSNITGLILTRDGGKHNNDTETFRPGGGDMRDNWRSELYKYKVVKIEPLGVAPTKAK
RRVVQREKRAVGIGAMFLGFLGAAGSTMGAASITLTVQARLLLSGIVQQQNNLLRAIEAQQHLLQLTVWGIKQLQARVLA
VERYLRDQQLLGIWGCSGKLICTTAVPWNAswSNKTLDMIWNNMTWMEWEREIDNYTGLIYTLIEESQNQQEKNEQELLE
LDKWAGLWNWFDITNWLWYIKIFIMIIGGLIGLRIVFSVLSIVNRVRQGY
>UniRef100_A0A0X8IEV6/20-708
llGMLMICSAVEKLWVTVYYGVPVWKEATTTLFCASDAKAYDTEVHNVWATHACVPTDPNPQEVVLENVTENFNMWKNNM
VEQMHEDIISLWDQSLKPCVKLTPLCVTLNCTDWGNNsgKEMKGEMKNCSFNITTSIRDRVKKEYALFYRLDVVPIDND.
..nsntSNTSYRLISCNTSTITQACPKVSFEPIPIHYCTPAGFAILKCNDKKFNGTGPCKNVSTVQCTHGIRPVVSTQLL
LNGSLAEEEVVIRSSNFTDNIKNIIVQLNESVEINCTRPNNNTRKSIHIGPGSAFYATGDIIGDIRQAHCNISRAKWNNT
LNRIAAKLKEQF-GKTII.FKQSSGGDPEIVMHSFNCGGEFFYCNSTQLFNSTWNVNGTwn.lTQLNDTDIITLPCRIKQ
IINMWQEVGKAMYAPPIRGQIRCSSNITGMILTRDGGDNKNDNETFRPGGGDMRDNWRSELYKYKVVKIEPLGVAPTKAK
RRVVQREKRAVGIGAMFLGFLGAAGSTMGAASITLTVQARQLLSGIVQQQNNLLKAIEAQQHLLQLTVWGIKQLQARVLA
VERYLRDQQLLGIWGCSGKLICTTAVPWNAswSNRTLDMIWNNMTWMEWEREIDNYTGLIYTLIEESQNQQEKNEQELLE
LDKWASLWNWFDISNWLWYIKIFIMIVGGLIGLRIVLTVLSMVNRVRQGY
>UniRef100_A0A0R8WKI4/20-709
llGILMICNAQDNSWVTVYYGVPVWKEATTTLFCASDAKAYDTEVHNVWATHACVPTDPNPQEVELENVTENFNMWKNNM
VEQMHEDIISLWDQSLKPCVKLTPLCVTLNCTDVNATstNSEKGEMKNCSFNVTTEIRDKVTKEHALFYRLDVVPIDNT.
.kdnntNNTSYRLISCNTSSITQACPKVSFEPIPIHYCTPAGFALLKCNDKKFNGTGPCKNVSSVQCTHGIKPVISTQLL
LNGSLAEGEVIIRSANFSNNAKIIIVQLNESVEINCTRPNNNTRKSIHMGPGRAFYATGDIIGDIRQAHCNLSRAKWNDT
LQRIVIKLKEQFENKTIV.FNQSSGGDPEIVMHSFNCGGEFFYCSTTQLFNSTWNDTEG...pNNTEGNDTITLPCRIKQ
IINMWQEVGKAMYAPPISGKIRCSSNITGLILTRDGGDNNNITEVFRPGGGDMRDNWRSELYRYKVVQIEPLGVAPTRAK
RRVVQREKRAVGIGAVFLGFLGAAGSTMGAASLTLTVQARLLLSGIVQQQNNLLRAIEAQQHLLQLTVWGIKQLQARVLA
VERYLKDQQLLGIWGCSGKLICTTAVPWNTswSNKSVDYIWNNMTWMQWDREINNYTSLIYTLIEKAQNQQEKNEQELLE
LDKWANLWNWFDISNWLWYIRIFIMIVGGLIGLRIVFTVLSIVNRVRQGY
>UniRef100_B3VFG9/20-722
llGMLMICSAAEQLWVTVYYGVPVWKEATTTLFCASDAKAYDTEVHNVWATHACVPTDPSPQEVLLENVTENFNMWKNNM
VEQMHEDIISLWDQSLKPCVKLTPLCVTLNCTDDLRNatNTEKGEIKNCSFNITTNIRDKMQKEYALFYKLDVVPIDNEd
nnstntNYTNYRLISCNTSVITQACPKVSFQPIPIHYCAPAGFAILKCNDKKFNGTGPCTNVSTVQCTHGIRPVVSTQLL
LNGSLAEDEVVIRSENFTDNAKTIIVQLNKSVEINCTRPNNNTRKSIHIGPGRALYATGEIIGNIRQAHCNLSTTKWNNT
LRQIVEKLREQFKNKTIV.FNQSSGGDPEIITHSFNCGGEFFYCDSTPLFNSTWNITQPlnstGTEGSNDTITLQCRIKQ
IINMWQEVGKAMYAPPIRGQIKCSSNITGLLLTRDGGGDNRTTETFRPGGGDMRDNWRSELYKYKVVKIEPLGVAPTKAK
RRVVQREKRAVGIGALFLGFLGAAGSTMGAASITLTVQARQLLSGIVQQQNNLLRAIEAQQHLLQLTVWGIKQLQARILA
VERYLRDQQLLGIWGCSGKLICTTTVPWNAswSNKSLNQIWDNMTWMEWEREIDNYTSLIYTLIEESQNQQEKNELELLE
LDKWASLWNWFDISSWLWYIRIFIMIVGGLVGLRIVFAVLSVVNRVRQGY
>UniRef100_B3VFF8/20-714
llGMLMICSAAEQLWVTVYYGVPVWKEATTTLFCASDAKAYDTEVHNVWATHACVPTDPSPQEVLLGNVTENFNMWKNNM
VEQMHEDIISLWDQSLKPCVKLTPLCVTLNCTDLGNAtnTTEIGEIKNCSFNITTNIRNKMQKEYALFYKLDVVPIDNE.
....nkTNTSYRLISCNTSVITQACPKVSFQPIPIHYCTPAGFAILKCNDKKFNGTGPCTNVSTVQCTHGIRPVVSTQLL
LNGSLAEEEVVIRSENFTDNAKTIIVQLKESVEINCTRPNNNTRKSIHIGPGRAFYTTGEIIGDIRQAHCNLSRTKWDNT
LRQIVKKLREQFKNKTIV.FNQSSGGDPEIVTHSFNCGGEFFYCNSTPLFNSTWNSTQLfdstGTEGSNSTITLQCRIKQ
IINMWQEVGKAMYAPPIRGQIKCSSNITGLLLTRDGGGNNRTTETFRPGGGDMRDNWRSELYKYKVVKIEPLGVAPTKAK
RRVVQREKRAVGIGAVFLGFLGAAGSTMGAASITLTVQARLLLSGIVQQQNNLLRAIEAQQHLLQLTVWGIKQLQARVLA
VERYLRDQQLLGIWGCSGKLICTTTVPWNAswSNKSLDQIWDNMTWMEWEREIDNYTSLIYTLIEESQNQQEKNELELLE
LDKWASLWSWFDITNWLWYIKIFIMIVGGLVGLRIVFAVLSIVNRVRQGY
>UniRef100_A0A0R8WGT9/20-704
llGILMICNATGKLWVTVYYGVPVWKEATTTLFCASDAKAYDTEVHNVWATHACVPTDPNPQEVVLENVTENFNMWKNNM
VEQMHEDIISLWDQSLKPCVKLTPLCVTLNCTDLGNAtnTNEKGEIKNCSFNVTTEIRDKVKKEHALFYRLDVVPIDNT.
......---SYRLISCNTSVITQACPKVSFEPIPIHYCAPAGFAIIKCNDKKFNGTGPCTNVSTVQCTHGIRPVISTQLL
LNGSLAEEEVIIRSANFSNNAKIIIVHLNESVEINCTRPNNNTRKSIHIGPGRAFYTTGEIIGDIRQAHCNLSRAKWNDT
LQRIAIKLREQFGNGTTIvFNQSSGGDPEIVMHSFNCGGEFFYCNTTQLFNSTWNSTGG...pNNTGGNDTITLPCRIKQ
IINMWQEVGKAMYAPPIRGQIRCSSNITGLLLTRDGGNNNNETEVFRPGGGDMRDNWRSELYKYKVVQIEPLGVAPTKAK
RRVVQREKRAVGIGAVFLGFLGAAGSTMGAASMTLTVQARLLLSGIVQQQNNLLRAIEAQQHLLQLTVWGIKQLQARVLA
VERYLKDQQLLGIWGCSGKLICTTAVPWNAswSNKSLDEIWDNMTWMEWDREINNYTNLIYTLIEKSQNQQEKNEQELLE
LDKWASLWNWFDITNWLWYIKIFIMIVGGLIGLRIVFTVLSIVNRVRQGY
>UniRef100_G1FEK4/20-713
llGILMICSAAGKLWVTVYYGVPVWKEATTTLFCASDAKAYDTEVHNVWATHACVPTDPNPQEVVLENVTENFNMWKNNM
VEQMHEDIISLWDQSLKPCVKLTPLCVTLNCTDDVRNatSTEKGEIKNCSFNITKSIRNKMQKQYALFYKLDVVPIDND.
.....sNNTNYRLISCNTSVITQACPKVSFEPIPIHYCAPAGFAILKCNDKKFNGTGPCTNVSTVQCTHGIRPVVSTQLL
LNGSLAEEEVIIRSENFTNNAKTIMVQLNVSVEINCTRPNNNTRKSIHIGPGRAFYATGDIIGDIRQAHCNISRANWNNT
LRQIVEKLGEQFGNNKTIvFNHSSGGDPEIVMHGFNCGGEFFYCNSTKLFNSTWTWNNTwnntRSNDTEEVITLPCRIKQ
IINMWQEVGKAMYAPPIRGQIRCSSNITGLLLTRDGGNDTSGTEIFRPGGGDMRDNWRSELYKYKVVRIEPLGVAPTEAK
RRVVQREKRAVGIGAVFLGFLGAAGSTMGAASVTLTVQARLLLSGIVQQQNNLLRAIEAQQHLLQLTVWGIKQLQARVLA
VERYLRDQQLLGIWGCSGKLICTTAVPWNTswSNKSLNEIWNNMTWMEWEKEIDNYTNLIYNLLEESQNQQEKNEQELLE
LDKWANLWNWFDISNWLWYIKIFIMIVGGLVGLRIVFAVLSIVNRVRQGY
>UniRef100_Q6UYQ5/20-710
llGILMICSAAGNLWVTVYYGVPVWKEATTTLFCASDAKAYDTEVHNVWATHACVPTDPNPQEVVLENVTENFNMWKNNM
VEQMHEDIISLWDQSLKPCVKLTPLCVTLNCTDDVRNatSTEKGEIKNCSFNITTSKRDKVQKQYALFYKLDVVPIDND.
......-NTNYRLVSCNTSVITQACPKVSFEPIPIHYCAPAGFAILKCNDKKFNGTGPCTNVSTVQCTHGIRPVVSTQLL
LNGSLAEEEVVIRSENFTNNAKTIMVQLNVSVEINCTRPNNNTRKSIHIGPGRAFYTTGDIIGDIRQAHCNISRAQWNNT
LKHIVEKLGEQFGNNKTIvFNHSSGGDPEIVMHSFNCGGEFFYCNSTKLFNSTWTWNNTwnntRSNDTEENITLPCRIKQ
IINMWQEVGKAMYAPPIRGRIRCSSNITGLLLTRDGGT-NNTNEIFRPGGGDMRDNWRSELYKYKVVKIEPLGVAPTKAK
RRVVQREKRAVGIGAMFLGFLGAAGSTMGAASVTLTVQARLLLSGIVQQQNNLLRAIEAQQHLLQLTVWGIKQLQARVLA
VERYLRDQQLLGIWGCSGKLICTTAVPWNTswSNKSLNEIWNNMTWMEWEKEIDNYTNLIYNLLEESQNQQEKNEQELLE
LDKWANLWNWFDISNWLWYIKIFIMIVGGLVGLRIVFAVLSIVNRVRQGY
>UniRef100_A0A0X8IEQ3/20-705
llGMWMICSAVENLWVTVYYGVPVWKEATTTLFCASDAKAYDTEVHNVWATHACVPTDPNPQEVVLENVTENFNMWKNNM
VEQMHEDIISLWDQSLKPCVKLTPLCVTLNCTDWNVTniNSMRGEIKNCSFNITTSIRDKVKKDYALFYRLDVVPIDND.
......-NTSYRLISCNTSTITQACPKVSFEPIPIHYCTPAGFAILKCKDKKFNGTGPCKNVSTVQCTHGIRPVVSTQLL
LNGSLAEEEVVIRSSNFTDNTKNIIVQLKESVEINCTRPNNNTRKSIHIGPGSAFYTTGDIIGDIRQAHCNISRTKWNNT
LNQIATKLKEQFGNNKTIvFNQSSGGDPEIVMHSFNCGGEFFYCNSTQLFNSTWNFNGTw.nsTQSNGTDTITLPCRIKQ
IINMWQEVGKAMYAPPIRGQIRCSSNITGLILTRDGGKHNNDTETFRPGGGDMRDNWRSELYKYKVVKIEPLGVAPTKAK
RRVVQREKRAVGIGAMFLGFLGAAGSTMGAASITLTVQARLLLSGIVQQQNNLLRAIEAQQHLLQLTVWGIKQLQARVLA
VERYLRDQQLLGIWGCSGKLICTTAVPWNAswSNKTLDMIWNNMTWMEWEREIDNYTGLIYTLIEESQNQQEKNEQELLE
LDKWASLWNWFDITNWLWYIKIFIMIIGGLIGLRIVFTVLSMVNRVRQGY
>UniRef100_A0A7G5WRX7/20-717
llGILMICSAANNLWVTVYYGVPVWKEATTTLFCASNAKAYDTEVHNVWATHACVPTDPNPQEVVLGNVTENFNMWKNDM
VEQMHEDIISLWDQSLKPCVKLTPLCVTLDCSDWNATrnGTETGEIKNCSFNITTSLRDKMQKEYALFYKLDIVAIDNN.
..dtskNNTSYRLISCNTSVITQACPKVSFEPIPIHYCAPAGFAILKCNDNKFNGTGPCTNVSTVQCTHGIRPVVSTQLL
LNGSLAKEEVIIRSENFTNNAKTIIVQLNTSVEINCTRPSNNTRKGIHIGPGRAFYTTGEIIGDIRQAHCNLSKTNWDYT
LHQIVEKLREQFGNKTII.FKQSSGGDPEIQTHMFNCGGEFFYCNTTKLFNSTWHSNSTwnntATRGSNDTITLPCRIKQ
IINMWQEVGKAMYAPPIRGQIRCSSNITGLLLTRDGGGNNTTNETFRPAGGDMKDNWRSELYKYKVVKIEPLGVAPTKAK
RRVVQREKRAVGIGALFLGFLGAAGSTMGAASMTLTVQARQLLSGIVQQQNNLLRAIEAQQHLLQLTVWGIKQLQARVLA
VERYLRDQQLLGIWGCSGKLICTTNVPWNTswSNKSLDDIWQNMTWMEWEREIDNYTGIIYTLLENSQNQQEKNEQELLE
LDKWASLWNWFNITNWLWYIKIFIMIVGGLIGLRIVFAVLSIVNRVRQGY
>UniRef100_A0A109V7Y1/20-706
llGMLMICSAVENLWVTVYYGVPVWKEATTTLFCASDAKAYDTEVHNVWATHACVPTDPNPQEVVLENVTENFNMWKNNM
VEQMHEDIISLWDQSLKPCVKLTPLCVTLNCTDLGNN..TNMRGEIKNCSFNITTSIRDKVKKDHALFYKLDVVPIDND.
......-NTSYRLISCNTSTITQACPKVSFEPIPIHYCTPAGFAILKCKDKKFNGTGPCKNVSTVQCTHGIRPVVSTQLL
LNGSLAEEEVVIRSSNFADNTKNIIVQLKESVEINCTRPNNNTRKSIHIGPGRAFYTTGDIIGDIRQAHCNISRTKWNNT
LNQIATKLKEQFGNNKTIvFNQSSGGDPEIVMHSFNCGGEFFYCNSTQLFNSTWNFNGTw.nsTQSNGTDTITLPCRIKQ
IINMWQEVGKAMYAPPIEGQIRCSSNITGLILTRDGGNHNNDTETFRPGGGDMRDNWRSELYKYKVVKIEPLGVAPTKAK
RRVVQREKRAVGIGAMFLGFLGAAGSTMGAASITLTVQARLLLSGIVQQQNNLLKAIEAQQHLLQLTVWGIKQLQARVLA
VERYLRDQQLLGIWGCSGKLICTTAVPWNAswSNKTLDMIWNNMTWMKWEREIDNYTGLIYTLIEESQNQQEKNEQELLE
LDKWASLWNWFDITNWLWYIKIFIMIVGGLIGLRIVFTVLSMVNRVRQGY
>UniRef100_A0A7G5WRR9/20-709
llGMLMICSATENLWVTVYYGVPVWKEATTTLFCASDAKAYDTEVHNVWATHACVPTDPNPQEVVLKNVTENFNMWKNNM
VEQMHEDIISLWDQSLKPCVKLTPLCVTLHCTDLKNS..-SEGGEIKNCSFNITTSIRDKVQKEYALFYKLDVVPIDNT.
......---SYRLISCNTSVITQACPKVSFEPIPIHYCAPAGFAILKCNDKKFNGTGPCTNVSTVQCTHGIRPVVSTQLL
LNGSLAEEEVVIRSNNFTDNAKTIIVQLNKSVEINCTRPNNNTRRSINIGPGRAFYATGEIIGDIRQAHCNISRAKWNNT
LKQIARKLKEQFRNRTIV.FNQSSGGDPEIVLHSFNCGGEFFYCNTTKLFNSTWDNNNTwsvtGLNDTEENITLPCRIKQ
IVNMWQEVGKAMYAPPIRGQIRCSSNITGLLLTRDGGSNTNETETFRPGGGDMRDNWRSELYKYKVVKIEPLGVAPTKAK
RRVVQREKRAAGIGALFLGFLGAAGSTMGAASMTLTVQARLLLSGIVQQQNNLLRAIEAQQRMLQLTVWGVKQLQARVLA
VERYLKDQQLLGIWGCSGKLICTTTVPWNTswSNKSLNEIWNNMTWMEWEREIDNYTSLIYTLIEESQNQQEKNEQELLE
LDKWASLWNWFDITNWLWYIKIFIMIVGGLVGLRIVFTVLSIVNRVRQGY
>UniRef100_A0A109V8L0/20-706
llGMLMICSAVENLWVTVYYGVPVWKEATTTLFCASDAKAYDTEVHNVWATHACVPTDPNPQEVVLENVTENFNMWKNNM
VEQMHEDIISLWDQSLKPCVKLTPLCVTLNCTDWGNSssEEMRGEIKNCSFNITTSIRDKVKKDYALFYRLDVVPIDND.
......-NTSYRLISCNTSTITQACPKVSFEPIPIHYCTPAGFAILKCKDKKFNGTGPCKNVSTVQCTHGIRPVVSTQLL
LNGSLAEEEVVIRSSNFTDNTKNIIVQLKESVEINCTRPNNNTRKSIHIGPGSAFYTTGDIIGDIRQAHCNISRTKWNNT
LNQIATKLKEQFGNNKTIvFNQSSGGDPEIVMHSFNCGGEFFYCNSTQLFNSTWNFNGTwn.lTQSNGTDTITLPCRIKQ
IINMWQEVGKAMYAPPIRGQIRCSSNITGLILTRDGGNHNNDTETFRPGGGDMRDNWRSELYKYKVVKIEPLGVAPTKAK
RRVVQREKRAVGIGAMFLGFLGAAGSTMGAASITLTVQARLLLSGIVQQQNNLLKAIEAQQHLLQLTVWGIKQLQARVLA
VERYLRDQQLLGIWGCSGKLICTTAVPWNAswSNKTLDMIWNNMTWMEWEREIDNYTGLIYTLLEESQNQQEKNEQELLE
LDKWASLWNWFDITNWLWYIKIFIMIVGGLIGLRIVFTVLSMVNRVRQGY
>UniRef100_A0A0X8IEM7/20-706
llGMLMICSAVENLWVTVYYGVPVWKEATTTLFCASDAKAYDTEVHNVWATHACVPTDPNPQEVVLENVTENFNMWKNNM
VEQMHEDIISLWDQSLKPCVKLTPLCVTLNCTDWGNNssEEMRGEIKNCSFNITTSIRDKVKKDYALFYRLDVVPIDND.
......-NTSYRLISCNTSTITQACPKVSFEPIPIHYCTPAGFAILKCKDKKFNGTGPCKNVSTVQCTHGIRPVVSTQLL
LNGSLAEEEVVIRSSNFTDNTKNIIVQLKESVEINCTRPNNNTRKSIHIGPGSAFYTTGDIIGDIRQAHCNISRTKWNNT
LNQIATKLKEQFGNNKTIvFNQSSGGDPEIVMHSFNCGGEFFYCNSTQLFNSTWNFNGTwn.vTQSNGTDTITLPCRIKQ
IINMWQEVGKAMYAPPIRGQIRCSSNITGLILTRDGGNHNKDTETFRPGGGDMRDNWRSELYKYKVVKIEPLGVAPTKAK
RRVVQREKRAVGIGAMFLGFLGAAGSTMGAASITLTVQARLLLSGIVQQQNNLLRAIEAQQHLLQLTVWGIKQLQARVLA
VERYLRDQQLLGIWGCSGKLICTTAVPWNAswSNKTLDMIWNNMTWMEWEREIDNYTGLIYTLIEESQNQQEKNEQELLE
LDKWASLWNWFDITNWLWYIKIFIMIIGGLIGLRIVFTVLSMVNRVRQGY
>UniRef100_F2YX80/20-711
llGILMICSATDKLWVTVYYGVPVWKEATTTLFCASDAKAYDTEVHNVWATHACVPTDPSPQEFVMGNVTENFNMWKNNM
VEQMHEDIISLWDQSLKPCVKLTPLCVTLNCTKPRSSntTNEKGEIKNCSFNITTGIRDKVQKEYAFFYKLDVVPINDD.
..sanhTNTSYRLLSCNTSVITQACPKVTFEPIPIHYCAPAGFAILKCNDKKFNGTGPCKNVSTVQCTHGIRPVVSTQLL
LNGSLAEEEVVVRSENLTNNAKTIIVQLNKSVEINCTRPNNNTRKSIHIGPGRAFYTTGDIIGDVRQAHCNISRKEWENT
LQQIANKLRKQFNNSIII.FNQSSGGDPEIVMHSFNCRGEFFYCNTSQLFNNTWNGTAW...sTNSSNSTDITLPCRIKQ
IINMWQEVGKAMYAPPIRGLIRCSSNITGLLLTRDGGNNNNTNETFRPGGGDMRDNWRSELYKYKVVKIEPLGIAPTRAK
RRVVQREKRAVGIGAMFLGFLGAAGSTMGAASMTLTVQARQLLSGIVQQQNNLLRAIEAQQHLLQLTVWGIKQLQARVLA
VERYLKDQQLLGIWGCSGKLICTTTVPWNAswSNKSLDEIWDNMTWMEWEREIGNYTSLIYTLIEKSQNQQEKNEQELLE
LDKWANLWNWFDISNWLWYIKIFIMIVGGLVGLRIVFAVLSIINRARKGY
>UniRef100_B8XCS1/19-704
llGMWMICSAADNLWVTVYYGVPVWKEATTTLFCASDAKAYDTEVHNVWATHACVPTDPNPQEVVLENVTENFNMWKNNM
VEQMHEDIISLWDQSLKPCVQLTPLCVTLNCTDNWRNttNTETGEIKNCSFNITTSIRDKVQKEYALFYKLDVVPIDND.
.....nDNTSYRLISCNTSVITQACPKVSFEPIPIHFCTPAGFAILKCRDKKFNGKGPCKNVSTVQCTHGIRPVVSTQLL
LNGSLAEEEVVIRSDNFTDNTKTIIVQLKEPVEINCTRPNNNTRKSIHIGPGRAFYTTGDIIGDIRQAHCNISRAKWNNT
LIQIVKKLKEQFKNKTIV.FNQSSGGDPEIVMHSFNCGGEFFYCNSTQLFNSTWMFNSTw..nDTKESNETITLPCRIKQ
IINKWQEVGKAMYAPPIRGQIRCSSNITGLLLTRDGGNDDNQTEVFRPGGGDMRDNWRSELYKYKVVKIEPLGVAPTKAK
RRVVQREKRAVGIGAVFLGFLGAAGSTMGAASVTLTVQARLLLSGIVQQQNNLLRAIDAQQHLLQLTVWGVKQLQARVLA
MERYLKDQQLLGIWGCSGKLICTTTVPWNAswSNKSLDNIWNNMTWMQWEREIDNYTSLIYTLIEESQNQQEKNEQELLE
LDKWASLWNWFDITKWLWYIKIFIMIVGGMVGLRIVFTVLSIVNRVRQGY
>UniRef100_A0A7H1JEV8/20-706
llGMLMICSAVENLWVTVYYGVPVWKEATTTLFCASDAKAYDTEVHNVWATHACVPTDPNPQEVVLENVTENFNMWKNNM
VEQMHEDIISLWDQSLKPCVKLTPLCVTLNCTDWGNSssEELRGEIKNCSFNITTSIRDKVKEDYALFYRLDVVPIDND.
......-NTSYRLISCNTSTITQACPKVSFEPIPIHYCTPAGFAILKCKDKKFNGTGPCKNVSTVQCTHGIRPVVSTQLL
LNGSLAEEEVVIRSSNFTDNTKNIIVQLKESVEINCTRPNNNTRKSIHIGPGRAFYTTGDIIGDIRQAHCNISRTKWNNT
LNQIATKLKEQFGNNKTIvFNQSSGGDPEIVMHSFNCGGEFFYCNSTQLFNSTWNFNGTwn.lTQSNGTDTITLPCRIKQ
IINMWQEVGKAMYAPPIRGQIRCSSNITGLILTRDGGNHNNDTETFRPGGGDMRDNWRSELYKYKVVKIEPLGVAPTKAK
RRVVQREKRAVGIGAMFLGFLGAAGSTMGAASITLTVQARLLLSGIVQQQNNLLKAIEAQQHLLQLTVWGIKQLQARVLA
VERYLRDQQLLGIWGCSGKLICTTAVPWNAswSNKTLDMIWNNMTWMEWEREIDNYTGLIYTLIEESQNQQEKNEQELLE
LDKWASLWNWFDITNWLWYIKIFIMIVGGLIGLRIVFTVLSMVNRVRQGY
>UniRef100_A0A193L0H5/20-710
llGMLMICSAAENLWVTVYYGVPVWKEATTTLFCASDAKAYDTEVHNVWATHACVPTDPNPREVALENVTENFNMWKNNM
VEQMHEDIISLWDQSLKPCVKLTPLCVTLNCIDTVRNdtNAEKGEIKNCSFNITTNIRDKVQKEYALFYKLDVVPIENN.
..snnsNNSSYRLIHCNTSVITQACPKVSFQPIPIHYCTPAGFAILKCKDKKFNGTGPCTNVSTVQCTHGIRPVVSTQLL
LNGSLAEEEVVIRSQNFTDNTKTIIVQLKESVEINCTRPNNNTRKSIPIGPGRAFYATGDIIGDIRQAHCNISREKWNNT
LKQIVTKLEEQFRNKTIV.FQPSSGGDPEIVTHSFNCGGEFFFCDTTQLFNSTWNSTEG...sNNTKGNDTIILPCRIKQ
IINMWQSVGKAMYAPPIRGQIKCSSNITGLLLTRDGGNNNNTNETFRPGGGDMRDNWRSELYKYKVVKIEPLGVAPTKAK
RRVVQREKRAVGIGAMFLGFLGAAGSTMGAASMTLTVQARLLLSGIVQQQNNLLRAIEAQQHLLQLTVWGIKQLQARVLA
VERFLRDQQLLGIWGCSGKLICTTNVPWNAswSNKTLSQIWNNMTWMEWDREINNYTNLIYNLIEESQNQQEKNEQELLA
LDKWAGLWNWFDITKWLWYIKIFIMIVGGLVGLRIVFAVLSIVYRVRQGY
>UniRef100_Q18NE3/20-715
llGILMICSAADQLWVTVYYGVPVWKEATTTLFCASDAKAYDTEVHNVWATHACVPTDPNPQEVELKNVTENFNMWKNNM
VEQMHEDIISLWDQSLKPCVKLTPLCVTLNCTDYKGNdtNTEGGEMKNCSFNITTSIRDKVKKEYALFYTLDIVPIDDD.
..nsnsSNTNYRLTNCNTSVITQACPKVTFEPIPIHYCAPAGFAIIKCRDKKFNGTGPCTNISTVQCTHGIRPVVSTQLL
LNGSLAEEEVVIRSENFTNNAKTIIVQLNETVEINCTRPNNNTRRSIHIGPGRAFYATGSIIGDIRRAHCNINKTKWEST
LTQVAMKLAEQFENNKTV.FNHSSGGDPEIVTHSFNCGGEFFYCNTSKLFSYTWNGTGL.snnTENSSNNTITLQCRIKQ
IINMWQEVGKAMYAPPISGQIRCSSNITGLLLTRDGGNGTNGTETFRPGGGDMRDNWRSELYKYKVVKIEPLGVAPTRAR
RRVVQREKRAVGIGALFLGFLGAAGSTMGAASMTLTVQARQLLSGIVQQQNNLLRAIEAQQHLLQLTVWGIKQLQARVLA
VERYLKDQQLLGIWGCSGKLICTTAVPWNAswSNKSLTEIWDNMTWMQWEREIDNYTQIIYNLIEESQNQQEKNEQELLE
LDKWASLWNWFSITKWLWYIKIFIMIVGGLIGLRIVFAVLAVVNRVRQGY
>UniRef100_A0A0X8ICW3/20-706
llGMLMICSAVENLWVTVYYGVPVWKEATTTLFCASDAKAYDTEVHNVWATHACVPTDPNPQEVVLENVTENFNMWKNNM
VEQMHEDIISLWDQSLKPCVKLTPLCVTLKCTDWGNNssEEMRGEIKNCSFNITTSIRDKVKEDYALFYRLDVVPIDND.
......-NTSYRLISCNTSTITQACPKVSFEPIPIHYCTPAGFAILKCKDKKFNGTGPCKNVSTVQCTHGIRPVVSTQLL
LNGSLAEEEVVIRSSNFTDNTKNIIVQLKESVEINCTRPNNNTRKSIHIGPGRAFYTTGDIIGDIRQAHCNISRTKWNNT
LNQIATKLKEQFGNNKTIvFNQSSGGDPEIVMHSFNCGGEFFYCNSTQLFNSTWNFNGTwn.lTQSNGTDTITLPCRIKQ
IINMWQEVGKAMYAPPIRGQIRCSSNITGLILTRDGGNHNNDTETFRPGGGDMRDNWRSELYKYKVVKIEPLGVAPTKAK
RRVVQREKRAVGIGAMFLGFLGAAGSTMGAASITLTVQARLLLSGIVQQQNNLLKAIEAQQHLLQLTVWGIKQLQARVLA
VERYLRDQQLLGIWGCSGKLICTTAVPWNAswSNKTLDMIWNNMTWMEWEREIDNYTGLIYTLIEESQNQQEKNEQELLE
LDKWASLWNWFDITNWLWYIKIFIMIVGGLIGLRIVFTVLSMVNRVRQGY
>UniRef100_A0A0X8IEF8/20-706
llGMLMICSAVENLWVTVYYGVPVWKEATTTLFCASDAKAYDTEVHNVWATHACVPTDPNPQEVVLENVTENFNMWKNNM
VEQMHEDIISLWDQSLKPCVKLTPLCVTLNCTDWGNSssEEMRGEIKNCSFNITTSIRDKVKEDYALFYRLDVVPIDND.
......-NTSYRLISCNTSTITQACPKISFEPIPIHYCTPAGFAILKCKDKKFNGTGPCKNVSTVQCTHGIRPVVSTQLL
LNGSLAEEEVVIRSSNFTDNTKNIIVQLKESVEINCTRPNNNTRKSIHIGPGRAFYTTGDIIGDIRQAHCNISRTKWNNT
LNQIATKLKEQFGNNKTIvFNQSSGGDPEIVMHSFNCGGEFFYCNSTQLFNSTWNFNGTwn.lTQSNGTDTITLPCRIKQ
IINMWQEVGKAMYAPPIRGQIRCSSNITGLILTRDGGNHNNDTETFRPGGGDMRDNWRSELYKYKVVKIEPLGVAPTKAK
RRVVQREKRAVGIGAMFLGFLGAAGSTMGAASITLTVQARLLLSGIVQQQNNLLRAIEAQQHLLQLTVWGIKQLQARVLA
VERYLRDQQLLGIWGCSGKLICTTAVPWNAswSNKTLDMIWNNMTWMEWEREIDNYTGLIYTLIEESQNQQEKNEQELLE
LDKWASLWNWFDITNWLWYIKIFIMIIGGLIGLRIVFTVLSIVNRVRQGY
>UniRef100_A0A0X8ID35/20-706
llGMLMICSAVENLWVTVYYGVPVWKEATTTLFCASDAKAYDTEVHNVWATHACVPTDPNPQEVVLENVTENFNMWKNNM
VEQMHEDIISLWDQSLKPCVKLTPLCVTLNCTDWGNSssEEMRGEIKNCSFNITTSIRDKVKEDYALFYRLDVVPIDND.
......-NTSYRLISCNTSTITQACPKVSFEPIPIHYCTPAGFAILKCKDKKFNGTGPCKNVSTVQCTHGIRPVVSTQLL
LNGSLAEEEVVIRSSNFTDNTKNIIVQLKESVEINCTRPNNNTRKSIHIGPGRAFYTTGDIIGDIRQAHCNISRTKWNNT
LNQIATKLKEQFGNNKTIvFNQSSGGDPEIVMHSFNCGGEFFYCNSTQLFNSTWNFNGTwn.lTQSNGTDTITLPCRIKQ
IINMWQEVGKAMYAPPIRGQIRCSSNITGLILTRDGGNHNNDTETFRPGGGDMRDNWRSELYKYKVVKIEPLGVAPTKAK
RRVVQREKRAVGIGAVFLGFLGAAGSTMGAASITLTVQARLLLSGIVQQQNNLLKAIEAQQHLLQLTVWGIKQLQARVLA
VERYLRDQQLLGIWGCSGKLICTTAVPWNAswSNKTLDMIWNNMTWMEWEREIDNYTGLIYTLIEESQNQQEKNEQELLE
LDKWASLWNWFDITNWLWYIKIFIMIVGGLIGLRIVFTVLSMVNRVRQGY
>UniRef100_A0A0X8IEK3/20-706
llGMLMICSAVENLWVTVYYGVPVWKEATTTLFCASDAKAYDTEVHNVWATHACVPTDPNPQEVVLENVTENFNMWKNNM
VEQMHEDIISLWDQSLKPCVKLTPLCVTLNCTDWGNSssEEMRGEIKNCSFNITTSIRDKVKEDYALFYRLDVVPIDND.
......-NTSYRLISCNTSTITQACPKVSFEPIPIHYCTPAGFAILKCKDKKFNGTGPCKNVSTVQCTHGIRPVVSTQLL
LNGSLAEEEVVIRSSNFTDNTKNIIVQLKESVEINCTRPNNNTRKSIHIGPGRAFYTTGDIIGDIRQAHCNISRTKWNNT
LNQIATKLKEQFGNNKTIvFNQSSGGDPEIVMHSFNCGGEFFYCNSTQLFNSTWNFNGTwn.lTQSNGTDTITLPCRIKQ
IINMWQEVGKAMYAPPIRGQIRCSSNITGLILTRDGGNHNNDTETFRPGGGDMRDNWRSELYKYKVVKIEPLGVAPTKAK
RRVVQREKRAVGIGAVFLGFLGAAGSTMGAASITLTVQARLLLSGIVQQQNNLLKAIEAQQHLLQLTVWGIKQLQARVLA
VERYLRDQQLLGIWGCSGKLICTTAVPWNAswSNKTLDMIWNNMTWMEWEREIDNYTGLIYTLIEESQNQQEKNEQELLE
LDKWASLWNWFDITNWLWYIKIFIMIVGGLIGLRIVFTVLSMVNRVRQGY
>UniRef100_A0A0X8IF39/20-706
llGMLMICSAVENLWVTVYYGVPVWKEATTTLFCASDAKAYDTEVHNVWATHACVPTDPNPQEVVLENVTENFNMWKNNM
VEQMHEDIISLWDQSLKPCVKLTPLCVTLNCTDWGNSssEEMRGEIKNCSFNITTSIRDKVKEDYALFYRLDVVPIDND.
......-NTSYRLISCNTSTITQACPKVSFEPIPIHYCTPAGFAILKCKDKKFNGTGPCKNVSTVQCTHGIRPVVSTQLL
LNGSLAEEEVVIRSSNFTDNTKNIIVQLKESVEINCTRPNNNTRKSIHIGPGRAFYTTGDIIGDIRQAHCNISRTKWNNT
LNQIATKLKEQFGNNKTIvFNQSSGGDPEIVMHSFNCGGEFFYCNSTQLFNSTWNFNGTwn.lTQSNGTDTITLPCRIKQ
IINMWQEVGKAMYAPPIRGQIRCSSNITGLILTRDGGNHNNDTETFRPGGGDMRDNWRSELYKYKVVKIEPLGVAPTKAK
RRVVQREKRAVGIGAVFLGFLGAAGSTMGAASITLTVQARLLLSGIVQQQNNLLKAIEAQQHLLQLTVWGIKQLQARVLA
VERYLRDQQLLGIWGCSGKLICTTAVPWNAswSNKTLDMIWNNMTWMEWEREIDNYTGLIYTLIEESQNQQEKNEQELLE
LDKWASLWNWFDITNWLWYIKIFIMIVGGLIGLRIVFTVLSMVNRVRQGY
>UniRef100_A0A109V947/20-705
llGMLMICSAVENLWVTVYYGVPVWKEATTTLFCASDAKAYDTEVHNVWATHACVPTDPNPQEVVLENVTENFNMWKNNM
VEQMHEDIISLWDQSLKPCVKLTPLCVTLNCTDWNVTniNSMRGEMKNCSFNITTSIRDKVKKEYALFYRLDVVPIDGD.
......-NTSYRLINCNTSTITQACPKVSFEPIPIHYCTPAGFAILKCKDKKFNGTGPCKNVSTVQCTHGIRPVVSTQLL
LNGSLAEEEVIIRSSNFSDNTKNIIVQLNESVEINCTRPNNNTRRSIHIGPGSAFYATGDIIGDIRQAHCNISGTKWNNT
LNQIATKLKEQFGNKTIV.FSQSSGGDPEIVMHSFNCGGEFFYCNSTKLFNSTWNFNGTwn.lTEPNDNDTITLPCRIKQ
IINMWQEVGKAMYAPPIRGQIRCSSNITGLILTRDGGIHNSSNETFRPGGGDMRDNWRSELYKYKVVKIEPLGVAPTKAK
RRVVQREKRAVGIGAMFLGFLGAAGSTMGAASITLTVQARLLLSGIVQQQNNLLRAIEAQQHLLQLTVWGIKQLQARVLA
VERYLRDQQLLGIWGCSGKLICTTAVPWNAswSNKTLDMIWNNMTWMEWEREIENYTGLIYTLIEDSQNQQEKNEQELLE
LDKWASLWNWFDITNWLWYIKIFIMIIGGLIGLRIVFTVLSIVNRVRQGY
>UniRef100_A0A0X8ICR5/20-706
llGMLMICSAVENLWVTVYYGVPVWKEATTTLFCASDAKAYDTEVHNVWATHACVPTDPNPQEVVLENVTENFNMWKNNM
VEQMHEDIISLWDQSLKPCVKLTPLCVTLNCTDWGNSssEEMRGEIKNCSFNITTSIRDKVKEDYALFYRLDVVPIDND.
......-NTSYRLISCNTSTITQACPKVSFEPIPIHYCTPAGFAILKCKDKKFNGTGPCKNVSTVQCTHGIRPVVSTQLL
LNGSLAEEEVVIRSSNFTDNTKNIIVQLKESVEINCTRPNNNTRKSIHIGPGRAFYTTGDIIGDIRQAHCNISRTKWNNT
LNQIATKLKEQFGNNKTIvFNQSSGGDPEIVMHSFNCGGEFFYCNSTQLFNSTWNFNGTwn.lTQSNGTDTITLPCRIKQ
IINMWQEVGKAMYAPPIRGQIRCSSNITGLILTRDGGNHNNDTETFRPGGGDMRDNWRSELYKYKVVKIEPLGVAPTKAR
RRVVQREKRAVGIGAMFLGFLGAAGSTMGAASITLTVQARLLLSGIVQQQNNLLKAIEAQQHLLQLTVWGIKQLQARVLA
VERYLRDQQLLGIWGCSGKLICTTAVPWNAswSNKTLDMIWNNMTWMEWEREIDNYTGLIYTLIEESQNQQEKNEQELLE
LDKWASLWNWFDITNWLWYIKIFIMIVGGLIGLRIVFTVLSMVNRVRQGY
>UniRef100_A0A7H1JEZ6/20-706
llGMLMICSAVENLWVTVYYGVPVWKEATTTLFCASDAKAYDTEVHNVWATHACVPTDPNPQEVVLENVTENFNMWKNNM
VEQMHEDIISLWDQSLKPCVKLTPLCVTLNCTDWGNSssEEMRGEIKNCSFNITTSIRDKVKEDYALFYRLDVVPIDND.
......-NTSYRLISCNTSTITQACPKVSFEPIPIHYCTPAGFAILKCKDKKFNGTGPCKNVSTVQCTHGIRPVVSTQLL
LNGSLAEEEVVIRSSNFTDNTKSIIVQLKKSVEINCTRPNNNTRKSIHIGPGRAFYTTGDIIGDIRQAHCNISRTKWNNT
LNQIATKLKEQFGNNKTIvFNQSSGGDPEIVMHSFNCGGEFFYCNSTQLFNSTWNFNGTwn.lTQSNGTDTITLPCRIKQ
IINMWQEVGKAMYAPPIRGQIRCSSNITGLILTRDGGNHNNDTETFRPGGGDMRDNWRSELYKYKVVKIEPLGVAPTKAK
RRVVQREKRAVGIGAMFLGFLGAAGSTMGAASITLTVQARLLLSGIVQQQNNLLKAIEAQQHLLQLTVWGIKQLQARVLA
VERYLRDQQLLGIWGCSGKLICTTAVPWNAswSNKTLDMIWNNMTWMEWEREIDNYTGLIYTLIEESQNQQEKNEQELLE
LDKWASLWNWFDITNWLWYIKIFIMIVGGLIGLRIVFTVLSMVNRVRQGY
>UniRef100_B2YMB7/20-715
llGMLMICSATEQLWVTVYYGVPVWKEANTTLFCASDAKAYETEKHNVWATHACVPTDPNPQEVVLVNVTENFNMWKNNM
VEQMHEDIISLWDQSLKPCVKLTPLCVTLHCSNLTVNstKTMVGEMKNCSFNSTTSIRDKVRKEYALFYSLDIVPIDNDn
kstdskNSSEYRLISCNTSVITQACPKTSFEPIPIHYCAPAGFAILKCKDKNFNGTGPCKNVSTVQCTHGIKPVVSTQLL
LNGSLAEEEIVIRSANLTDNTKIIIVQLNQSIEINCTRPNNNTRKSIHIGPGRAFYATGDIIGDIRKAHCNISRARWNDT
LRQIASKLKEQFPNKTI-aFNRSSGGDPEIVMHSFNCGGEFFYCNTTQLFNSTWNGNET..alNGTKGNETITLPCRIKQ
IINMWQEVGKAMYAPPIKGLISCSSNITGLLLTRDGGGNNESTETFRPGGGDMRDNWRSELYKYKVVQVEPLGIAPTRAK
RRVVQREKRAAGIGALFLGFLSAAGSTMGAASITLTVQARQLLSGIVQQQNNLLRAIEAQQHMLQLTVWGIKQLQARVLA
VERYLRDQQLLGIWGCSGKLICTTTVPWNTswSNKSLDDIWENMTWMQWEKEINNYTGVIYNLLEESQNQQEKNEKDLLE
LDKWANLWNWFDITNWLWYIRLFIMIVGGLIGLRIVFVVLSIVNRVRQGY
>UniRef100_A0A109VCH4/20-706
llGMLMICSAVENLWVTVYYGVPVWKEATTTLFCASDAKAYDTEVHNVWATHACVPTDPNPQEVVLENVTENFNMWKNNM
VEQMHEDIISLWDQSLKPCVKLTPLCVTLNCTDWGNSssEEMRGEIKNCSFNITTSIRDKVKEDYALFYRLDVVPINND.
......-NTSYRLISCNTSTITQACPKVSFEPIPIHYCTPAGFAILKCKDKKFNGTGPCKNVSTVQCTHGIRPVVSTQLL
LNGSLAEEEVVIRSSNFTDNTKNIIVQLKESVEINCTRPNNNTRKSIHIGPGRAFYTTGDIIGDIRQAHCNISRTKWNNT
LNQIATKLKEQFGNNKTIvFNQSSGGDPEIVMHSFNCGGEFFYCNSTQLFNSTWNFNGTwn.lTQSNGTDTITLPCRIKQ
IINMWQEVGKAMYAPPIRGQIRCSSNITGLILTRDGGNHNNDTETFRPGGGDMRDNWRSELYKYKVVKIEPLGVAPTKAK
RRVVQREKRAVGIGAMFLGFLGAAGSTMGAASITLTVQARLLLSGIVQQQNNLLKAIEAQQHLLQLTVWGIKQLQARVLA
VERYLRDQQLLGIWGCSGKLICTTAVPWNAswSNKTLDMIWNNMTWMEWEREIDNYTGLIYTLIEESQNQQEKNEQELLE
LDKWASLWNWFDITNWLWYIKIFIMIVGGLIGLRIVFTVLSMVNRVRQGY
>UniRef100_A0A0X8ICX6/20-706
llGMLMICSAVENLWVTVYYGVPVWKEATTTLFCASDAKAYDTEVHNVWATHACVPTDPNPQEVVLENVTENFNMWKNNM
VEQMHEDIISLWDQSLKPCVKLTPLCVTLKCTDWGNNssEEMRGEIKNCSFNITTSIRDKVKEDYALFYRLDVVPIDND.
......-NTSYRLISCNTSTITQACPKVSFEPIPIHYCAPAGFAILKCKDKKFNGTGPCKNVSTVQCTHGIRPVVSTQLL
LNGSLAEEEVVIRSSNFADNTKNIIVQLKESVEINCTRPNNNTRKSIHIGPGRAFYTTGDIIGDIRQAHCNISRTKWNNT
LNQIATKLKEQFGNNKTIvFNQSSGGDPEIVMHSFNCGGEFFYCNSTQLFNSTWNFNGTwn.lTQSNGTDTITLPCRIKQ
IINMWQEVGKAMYAPPIRGQIRCSSNITGLILTRDGGNHNNDTETFRPGGGDMRDNWRSELYKYKVVKIEPLGVAPTKAK
RRVVQREKRAVGIGAMFLGFLGAAGSTMGAASITLTVQARLLLSGIVQQQNNLLKAIEAQQHLLQLTVWGIKQLQARVLA
VERYLRDQQLLGIWGCSGKLICTTAVPWNAswSNKTLDMIWNNMTWMEWEREIDNYTGLIYTLIEESQNQQEKNEQELLE
LDKWASLWNWFDITNWLWYIKIFIMIVGGLIGLRIVFTVLSMVNRVRQGY
>UniRef100_A0A109VAB8/20-706
llGMLMICSAVENLWVTVYYGVPVWKEATTTLFCASDAKAYDTEVHNVWATHACVPTDPNPQEVVLENVTENFNMWKNNM
VEQMHEDIISLWDQSLKPCVKLTPLCVTLNCTDWGNSssEEMRGEIKNCSFNITTSIRDKVKEDYALFYRLDVVPIDKN.
......-NTSYRLISCNTSTITQACPKVSFEPIPIHYCTPAGFAILKCKDKKFNGTGPCKNVSTVQCTHGIRPVVSTQLL
LNGSLAEEEVVIRSSNFTDNTKNIIVQLKESVEINCTRPNNNTRKSIHIGPGRAFYTTGDIIGDIRQAHCNISRTKWNNT
LNQIATKLKEQFGNNKTIvFNQSSGGDPEIVMHSFNCGGEFFYCNSTQLFNSTWNFNGTwn.lTQSNGTDTITLPCRIKQ
IINMWQEVGKAMYAPPIRGQIRCSSNITGLILTRDGGNHNNDTETFRPGGGDMRDNWRSELYKYKVVKIEPLGVAPTKAK
RRVVQREKRAVGIGAMFLGFLGAAGSTMGAASITLTVQARLLLSGIVQQQNNLLKAIEAQQHLLQLTVWGIKQLQARVLA
VERYLRDQQLLGIWGCSGKLICTTAVPWNAswSNKTLDMIWNNMTWMEWEREIDNYTGLIYTLIEESQNQQEKNEQELLE
LDKWASLWNWFDITNWLWYIKIFIMIVGGLIGLRIVFTVLSMVNRVRQGY
>UniRef100_B3VFG6/20-715
llGMLMICSAAEQLWVTVYYGVPVWKEATTTLFCASDAKAYDTEVHNVWATHACVPTDPSPQEVLLGNVTENFNMWKNNM
VEQMHEDIISLWDQSLKPCVKLTPLCVTLNCTDYLGNatNTETGEIKNCSFNITTNIRNKMQKEYALFYKLDVVPIDNE.
....keTNTSYRLISCNTSVITQACPKVSFQPIPIHYCTPAGFAILKCNDKKFNGTGPCTNVSTVQCTHGIRPVVSTQLL
LNGSLAEDEVVIRSENFTDNAKTIIVQLKEPVEINCTRPNNNTRKSIHIGPGRAFYTTGEIIGDIRQAHCNLSRTKWNDT
LKQIVNKLREQFKNATIV.FNQSSGGDPEIVTHSFNCGGEFFYCNSTPLFNSTWNSTQLlnstGTEESNSTITLQCRIKQ
IINMWQEVGKAMYAPPIRGQIKCSSNITGLLLTRDGGGNNRTTETFRPGGGDMRDNWRSELYKYKVVKIEPLGVAPTKAK
RRVVQREKRAVGIGAVFLGFLGAAGSTMGAASITLTVQARLLLSGIVQQQNNLLRAIEAQQHLLQLTVWGIKQLQARVLA
VERYLRDQQLLGIWGCSGKLICTTTVPWNAswSNKSLNQIWDNMTWMEWEREIDNYTSLIYTLIEESQNQQEKNELELLE
LDKWASLWNWFDITKWLWYIKIFIMIVGGLVGLRIVFAVLSIVNRVRQGY
>UniRef100_B3VFP1/20-704
llGILMICSAAEQLWVTVYYGVPVWKEATTTLFCASDAKAYDTEVHNVWATHACVPTDPNPQEVELGNVTENFNMWKNNM
VEQMHEDIISLWDQSLKPCVKLTPLCVTLNCTDLNNAtnTPETGEIKNCSFNITTSIRDKVQKEYALFYKLDVVPIDDD.
......-NTSYRLISCNTSVITQACPKVSFDPIPIHYCAPAGFAILKCKDKKFKGTGPCKNVSTVQCTHGIRPVVSTQLL
LNGSLAEEEVVIRSENFTNNAKIIIVQLNKSVEINCTRPNNNTRKSINIGPGRAFYTTGEIIGDIRQAHCNLSRAKWNDT
LKQIVIKLREQFRNKTIV.FNQSSGGDPEIVMHSFNCGGEFFYCNSTQLFNSTWMANSTw..eNDNSTEENITLPCRIKQ
IINMWQEVGKAMYAPPIRGQIRCSTNITGLLLTRDGGD-NGTTEIFRPGGGDMRDNWRSELYKYKVVKIEPLGVAPTRAK
RRVVQREKRAAGLGALFLGFLGAAGSTMGAASMTLTVQARQLLSGIVQQQNNLLRAIEAQQHLLQLTVWGIKQLQARVLA
VERYLKDQQLLGIWGCSGKLICTTAVPWNTswSNKSLDQIWDNMTWMEWEREIDNYTGLIYTLIEKSQNQQEKNEQELLE
LDKWASLWNWFDISNWLWYIKIFIMIVGGLVGLRIAFSVLSIVNRVRQGY
>UniRef100_A0A120K745/20-705
llGMLMICSAVENLWVTVYYGVPVWKEATTTLFCASDAKAYDTEVHNVWATHACVPTDPNPQEVVLENVTENFNMWKNNM
VEQMHEDIISLWDQSLKPCVKLTPLCVTLNCTDWGNSssEEMRGEIKNCSFNITTSIRDKVKKDYALFYRLDVVPIDND.
......-NTSYRLINCNTSTITQACPKVSFEPIPIHYCTPAGFAILKCKDKKFNGTGPCKNVSTVQCTHGIRPVVSTQLL
LNGSLAEEEVVIRSSNFTDNTKNIIVQLKESVEINCTRPNNNTRKSIHIGPGRAFHTTGDIIGDIRQAHCNISRTKWNDT
LNQIVTKLKEQFGNKTIV.FNRSSGGDPEIVMHSFNCGGEFFYCNSTQLFNSTWNFNGTw.ksTQSNGTDTITLPCRIKQ
IINMWQEVGKAMYAPPIGGQIRCSSNITGLILTRDGGNHNNDTETFRPGGGDMRDNWRSELYKYKVVKIEPLGVAPTKAK
RRVVQREKRAVGLGAMFLGFLGAAGSTMGAASITLTVQARLLLSGIVQQQNNLLKAIEAQQHLLQLTVWGIKQLQARVLA
VERYLRDQQLLGIWGCSGKLICTTAVPWNAswSNKTLDMIWNNMTWMEWEREIDNYTGLIYTLIEESQNQQEKNEQELLE
LDKWASLWNWFDITNWLWYIKIFIMIVGGLIGLRIVFTVLSMVNRVRQGY
>UniRef100_Q7SVL3/20-710
llGMLMICSAAEQLWVTVYYGVPVWKEATTTLFCASDAKAYDTEVHNVWATHACVPTDPNPQEVVLENVTENFNMWKNNM
VEQMHEDIISLWDQSLKPCVKLTPLCVTLNCTNLRNTtnTTESGEIKNCSFNTTTSIRDKVQKEYALFYKLDVVPINDD.
.....nTTTSYRLINCNTSVITQACPKVTFEPIPIHYCTPAGFAILKCNDKKFNGKGPCTNVSTVQCTHGIRPVVSTQLL
LNGSLAEEEVVIRSDNFTDNAKTIIVQLNESVEINCTRPNNNTRKSINIGPGRAFYATGEIIGDIRQAHCNLSRAKWNDT
LKQIVTKLREQFGNNKTIvFNQSSGGDPEIVMHSFNCGGEFFYCDSTQLFNSTWENDNN..irGSNSTQENITLPCRIKQ
IINMWQGVGKAMYAPPIRGQIRCSSNITGLLLTRDGGKDNGTTEIFRPGGGDMRDNWRSELYKYKVVKIEPLGVAPTKAK
RRVVQREKRAVGIGAMFLGFLGAAGSTMGAASMALTVQARQLLSGIVQQQNNLLRAIEAQQHLLQLTVWGIKQLQARVLA
VERYLKDQQLLGIWGCSGKLICTTTVPWNVswSNKSLDKIWNNMTWMEWEREIDNYTNLIYTLIEESQNQQEKNEQELLE
LDKWASLWNWFSITNWLWYIKIFIMIVGGLVGLRIVFAVLSIVNRVRQGY
>UniRef100_A0A120K6L4/20-701
llGMLMICSAVENLWVTVYYGVPVWKEATTTLFCASDAKAYDTEVHNVWATHACVPTDPNPQEVVLENVTENFNMWKNNM
VEQMHEDIISLWDQSLKPCVKLTPLCVTLNCTNWGNVssEEMRGEIKNCSFNITTSIRDKVKKDYALFYRLDVVPINND.
......-NTSYRLISCNTSTITQACPKVSFEPIPIHYCTPAGFAILKCKDKKFNGTGPCKNVSTVQCTHGIRPVVSTQLL
LNGSLAEEEVVIRSSNFTDNTKNIIVQLKESVEINCTRPNNNTRKSIHIGPGGAFYTTGDIIGDIRQAHCNISRTKWNNT
LNQIATKLKEQFGNNKTIvFNQSSGGDPEIVMHSFNCGGEFFYCNSTQLFNSTWNFNGTwn.lTQSNGTDTITLPCRIKQ
IINMWQEVGKAMYAPPIRGQIRCSSNITGLILTRDGGNHNNDTETFRPGGGDMRDNWRSELYKYKVVKIEPLGVAPTKAK
RRVVQREKRAVGIGAMFLGFLGAAGSTMGAASITLTVQARLLLSGIVQQQNNLLKAIEAQQHLLQLTVWGIKQLQARVLA
VERYLRDQQLLGIWGCSGKLICTTAVPWNAswSNKTLDMIWNNMTWMEWEREIDNYTGLIYTLIEESQNQQEKNEQELLE
LDKWAGLWNWFDITNWLWYIKIFIMIVGGLIGLRIVFTVLSMVNRVRQGY
>UniRef100_A0A109V821/20-706
llGMLMICSAVENLWVTVYYGVPVWKEATTTLFCASDAKAYDTEVHNVWATHACVPTDPNPQEVVLENVTENFNMWKNNM
VEQMHEDIISLWDQSLKPCVKLTPLCVTLNCTDWGNSssEEMKGEIKNCSFNITTSIRDKVKEDYALFYRLDVVPIDND.
......-NTSYRLISCNTSTITQACPKVSFEPIPIHYCTPAGFAILKCKDKKFNGTGPCKNVSTVQCTHGIRPVVSTQLL
LNGSLAEEEVVIRSSNFTDNTKNIIVQLKESVEINCTRPNNNTRKSIHIGPGRAFYTTGDIIGDIRQAHCNISRTKWNNT
LNQIATKLKEQFGNNKTIvFNQSSGGDPEIVMHSFNCGGEFFYCNSTQLFNSTWNFNGTwn.lTQSNGTDTITLPCRIKQ
IINMWQEVGKAMYAPPIRGQIRCSSNITGLILTRDGGNHNNDTETFRPGGGNMRDNWRSELYKYKVVKIEPLGVAPTKAK
RRVVQREKRAVGIGAMFLGFLGAAGSTMGAASITLTVQARLLLSGIVQQQNNLLKAIEAQQHLLQLTVWGIKQLQARVLA
VERYLRDQQLLGIWGCSGKLICTTAVPWNAswSNKTLDMIWNNMTWMEWEREIDNYTGLIYTLIEESQNQQEKNEQELLE
LDKWASLWNWFDITNWLWYIKIFIMIVGGLIGLRIVFTVLSMVNRVRQGY
>UniRef100_A0A0R8WIA8/20-709
llGILMICNATDNSWVTVYYGVPVWKEATTTLFCASDAKAYDTEVHNVWATHACVPTDPNPQEVELENVTENFNMWKNNM
VEQMHEDIISLWDQSLKPCVKLTPLCVTLNCTDVNATstNSEKGEMKNCSFNVTTEIRDKMKKEYALFYRLDVVPIDNT.
.kdnntNNTSYRLISCNTSSITQACPKVSFEPIPIHYCTPAGFALLKCNDKEFNGTGPCKNVSSVQCTHGIRPVISTQLL
LNGSLAEGEVIIRSANFSNNARIIIVQLNESVEINCTRPNNNTRKSIHMGPGSAFYATGDIIGDIRQAHCNLSRAKWNDT
LQRIAIKLKEQFENKTIV.FNQPSGGDPEIVMHSFNCGGEFFYCNTTQLFNSTWNSTEG...pNTTEGNDTITLPCRIKQ
IINMWQEVGKAMYAPPISGKIRCSSNITGLILTRDGGDNTNNTEVFRPGGGDMRDNWRSELYKYKVVQIEPLGVAPTRAK
RRVVQREKRAVGIGAVFIGFLGAAGSTMGAASLTLTVQARLLLSGIVQQQNNLLRAIEAQQHLLQLTVWGIKQLQARVLA
VERYLKDQQLLGIWGCSGKLICTTAVPWNTswSNKSVDYIWNNMTWMEWDREINNYTSLIYTLIENAQNQQEKNEQELLE
LDQWANLWNWFDISNWLWYIKIFIMIVGGLIGLRIVFTVLSIVNRVRQGY
>UniRef100_A0A7H1JF86/20-706
llGMLMICSAVENLWVTVYYGVPVWKEATTTLFCASDAKAYDTEVHNVWATHACVPTDPNPQEVVLENVTENFNMWKNNM
VEQMHEDIISLWDQSLKPCVKLTPLCVTLNCTDWGNSssEEMKGEIKNCSFKITTSIRDKVKKDYALFYRLDVVPIDND.
......-NTSYRLISCNTSTITQACPKVSFEPIPIHYCTPAGFAILKCKDKKFNGTGPCKNVSTVQCTHGIRPVVSTQLL
LNGSLAEEEVVIRSSNFTDNTKNIIVQLKESVEINCTRPNNNTRKSIHIGPGRAFYTTGDIIGDIRQAHCNISRTKWNNT
LNQIATKLKEQFGNNKTIvFNQSSGGDPEIVMHSFNCGGEFFYCNSTQLFNSTWNFNGTwn.lTQSNGTDTITLPCRIKQ
IINMWQEVGKAMYAPPIRGQIRCSSNITGLILTRDGGNHNNDTETFRPGGGDMRDNWRSELYKYKVVKIEPLGVAPTKAK
RRVVQREKRAVGIGAVFLGFLGAAGSTMGAASITLTVQARLLLSGIVQQQNNLLKAIEAQQHLLQLTVWGIKQLQARVLA
VERYLRDQQLLGIWGCSGKLICTTAVPWNAswSNKTLDMIWNNMTWMEWEREIDNYTGLIYTLIEESQNQQEKNEQELLE
LDKWASLWNWFDITNWLWYIKIFIMIVGGLIGLRIVFTVLSMVNRVRQGY
>UniRef100_R9S1C0/20-704
llGILMICSAAEKLWVTVYYGVPVWKEATTTLFCASDAKAYDTEVHNIWATHACAPTDPNPQEVVLGNVTENFNMWKNNM
VEQMHEDIISLWDQSLKPCVKLTPLCVTLNCSDFGNNtnTNEKGEIKNCSFNVTTSIRDKVEKENALFYKLDVVPIDND.
.....nTSTSYRLISCNTSVITQACPKVSFEPIPIHYCAPAGFALLKCNNKKFNGTGPCTNVSTVQCTHGIRPVVSTQLL
LNGSLAEEEVVIRSENFTNNAKIIIVQLNESVEINCTRPNNNTRKSIHIGPGRAFYTTGNIIGDIRQAHCNISRAKWNNT
LNQIVRKLREQFGNKTIV.FNQSSGGDPEIVTHSFNCGGEFFYCNSTQLFNSTWNGTNS....-TWNGTESITLPCRIKQ
FINMWQEVGKAMYAPPIKGQIRCSSNITGLLLTRDGGNNNNESETFRPGGGDMRDNWRSELYKYKVVKIEPLGVAPTKAK
RRVVQREKRAVGIGALFLGFLGAAGSTMGAASITLTVQARLLLSGIVQQQNNLLRAIEAQQHLLQLTVWGIKQLQARVLA
VERYLKDQQLLGIWGCSGKLICTTTVPWNAswSNKSLDQIWDNMTWMEWEREIDNHTGTIYTLLEKAQNQQEKNEQELLA
LDKWASLWNWFDITKWLWYIKIFIMIVGGLVGLRIVFTVLSIVNRVRQGY
>UniRef100_A0A7H1JFA3/20-706
llGMLMICSAVENLWVTVYYGVPVWKEATTTLFCASDAKAYDTEVHNVWATHACVPTDPNPQEVVLENVTENFNMWKNNM
VEQMHEDIISLWDQSLKPCVKLTPLCITLNCTDWGNSssEEMRGEIKNCSFNITTSIRDKVKKDYALFYRLDVVPIGND.
......-NTSYRLISCNTSTITQACPKVSFEPIPIHYCTPAGFAILKCKDKKFNGTGPCKNVSTVQCTHGIRPVVSTQLL
LNGSLAEEEVVIRSSNFTDNTKNIIVQLKESVEINCTRPNNNTRKSIHIGPGRAFYTTGDIIGDIRQAHCNISRTKWNNT
LNQIATKLKEQFGNNKTIvFNQSSGGDPEIVMHSFNCGGEFFYCNSTQLFNSTWNFNGTwn.lTQSNGTDTITLPCRIKQ
IINMWQGVGKAMYAPPIRGQIRCSSNITGLILTRDGGNHNNDTETFRPGGGDMRDNWRSELYKYKVVKIEPLGVAPTKAK
RRVVQREKRAVGIGAMFLGFLGAAGSTMGAASITLTVQARLLLSGIVQQQNNLLKAIEAQQHLLQLTVWGIKQLQARVLA
VERYLRDQQLLGIWGCSGKLICTTAVPWNAswSNKTLDMIWNNMTWMEWEREIDNYTNLIYTLIEESQNQQEKNEQDLLE
LDKWASLWNWFDITNWLWYIKIFIMIVGGLIGLRIVFTVLSIVNRVRQGY
>UniRef100_A0A7H1JF99/20-706
llGMLMICSAVENLWVTVYYGVPVWKEATTTLFCASDAKAYDTEVHNVWATHACVPTDPNPQEVVLENVTENFNMWKNNM
VEQMHEDIISLWDQSLKPCVKLTPLCITLNCTDWGNSssEEMRGEIKNCSFNITTSIRDKVKKDYALFYRLDVVPIGND.
......-NTSYRLISCNTSTITQACPKVSFEPIPIHYCTPAGFAILKCKDKKFNGTGPCKNVSTVQCTHGIRPVVSTQLL
LNGSLAEEEVVIRSSNFTDNTKNIIVQLKESVEINCTRPNNNTRKSIHIGPGRAFYTTGDIIGDIRQAHCNISRTKWNNT
LNQIATKLKEQFGNNKTIvFNQSSGGDPEIVMHSFNCGGEFFYCNSTQLFNSTWNFNGTwn.lTQSNGTDTITLPCRIKQ
IINMWQGVGKAMYAPPIRGQIRCSSNITGLILTRDGGNHNNDTETFRPGGGDMRDNWRSELYKYKVVKIEPLGVAPTKAK
RRVVQREKRAVGIGAMFLGFLGAAGSTMGAASITLTVQARLLLSGIVQQQNNLLKAIEAQQHLLQLTVWGIKQLQARVLA
VERYLRDQQLLGIWGCSGKLICTTAVPWNAswSNKTLDMIWNNMTWMEWEREIDNYTNLIYTLIEESQNQQEKNEQDLLE
LDKWASLWNWFDITNWLWYIKIFIMIVGGLIGLRIVFTVLSIVNRVRQGY
>UniRef100_V5UZQ0/20-704
llGILMICSAAEKLWVTVYYGVPVWKEATTTLFCASDAKAYDTEVHNAWATHACVPTDPNPQEVVLENVTENFNMWKNNM
VEQMHEDIISLWDQSLKPCVKLTPLCVTLNCTDLRNAtnTTERGEIKNCSFNITTSIRDKVQKEYALFYKPDIVPIDND.
.....nTTTSYRLISCNTSVITQACPKVSFEPIPIHYCTPAGFAILKCKDKKFNGTGPCTNVSTVQCTHGIRPVVSTQLL
LNGSLAEEEVVIRSDNFTDNAKTIIVQLKESVEINCTRPNNNTRKSIHIGPGRAFYTTGEIIGDIRQAHCNLSRAKWDNT
LKQIVRKLREQFGNKTIV.FNQSSGGDPEIVTHNFNCGGEFFYCDSTQLFNSTWNVTEG....-SNNTEGNITLPCRIKQ
IINMWQEVGKAMYAPPIRGQIRCSSNITGLLLTRDGGNNKSETEIFRPGGGDMRDNWRSELYKYKVVKIEPLGVAPTKAK
RRVVQREKRAVGIGAVFLGFLGAAGSTMGAASMTLTVQARLLLSGIVQQQNNLLRAIEAQQHLLQLTVWGIKQLQARVLA
VERYLKDQQLLGIWGCSGKLICTTTVPWNAswSNKSLDKIWNNMTWMEWEREINNYTSLIYTLIEESQNQQEKNEQELLE
LDKWASLWNWFDITKWLWYIKIFIMIVGGLVGLRIVFAVLSIVNRVRQGY
>UniRef100_A0A0X8ID75/20-702
llGMLMICSAVENLWVTVYYGVPVWKEATTTLFCASDAKAYDTEVHNVWATHACVPTDPNPQEVVLENVTEKFNMWKNNM
VEQMHEDIISLWDQSLKPCVKLTPLCVTLNCTDTNINssEEMRGEIKNCSFNITTSIRDKVKKDYALFYRLDVVPIDND.
......-NTSYRLISCNTSTITQACPKVSFEPIPIHYCTPAGFAILKCKDKKFNGTGPCKNVSTVQCTHGIRPVVSTQLL
LNGSLAEEEVVIRSSNFTDNTKNIIVQLKESVEINCTRPNNNTRKSIHIGPGSAFYTTGDIIGDIRQAHCNISRTKWNNT
LNQIATKLKEQFGNNKTIvFNQSSGGDPEIVMHSFNCGGEFFYCNSTQLFNSTWNFNGTwn.lTQSNGTDTITLPCRIKQ
IINMWQEVGKAMYAPPIRGQIRCSSNITGLILTRDGGNHNNDTETFRPGGGDMRDNWRSELYKYKVVKIEPLGVAPTKAK
RRVVQREKRAVGIGAMFLGFLGAAGSTMGAASITLTVQARLLLSGIVQQQNNLLKAIEAQQHLLQLTVWGIKQLQARVLA
VERYLRDQQLLGIWGCSGKLICTTAVPWNAswSNKTLDMIWNNMTWMEWEREIDNYTGLIYTLIEESQNQQEKNEQELLA
LDKWAGLWNWFDITNWLWYIKIFIMIVGGLIGLRIVFTVLSMVNRVRQGY
>UniRef100_A0A0R8WEW1/20-712
llGILMICNAEDKLWVTVYYGVPVWKEATTTLFCASDAKAYEPEVHNVWATHACVPTDPNPQEVVLENVTENFNMWKNNM
VEQMHEDIISLWDQSLRPCVKLTPLCVTLNCTDLGNAtsTNEKGEIKNCSFNVTTEIRDKEKKEYALFYRLDVVPIDNT.
.....iDNTSFRLISCNTSVITQACPKVSFEPIPIHYCAPAGFAILKCNDKKFNGTGPCTNVSTVQCTHGIRPVISTQLL
LNGSLAEEEVVIRSANFSNNAKIIIVHLNESVEINCTRPNNNTRKSIHIGPGRAFYTTGEIIGDIRQAHCNLSRAKWNDT
LQRIVIKLRKQFGNKTI-aFNQSSGGDPEIVMHSFNCGGEFFYCNTTQLFNSTWNSNGG...pNNTGGNDTITLPCRIKQ
IVNMWQEVGKAMYAPPIRGQIRCSSNITGLLLTRDGGNNTNGTEVFRPGGGDMRDNWRSELYKYKVVQIEPLGVAPTRAK
RRVVQREKRAVGIGAVFLGFLGAAGSTMGAASMTLTVQARLLLSGIVQQQNNLLRAIEAQQHLLQLTVWGIKQLQARVLA
VERYLKDQQLLGIWGCSGKLICTTAVPWNTswSNKSLDEIWDNMTWMEWDREINNYTNLIYNLIEKSQNQQEKNEQELLE
LDKWASLWNWFDITNWLWYIKIFIMIVGGLIGLRIVFTVLSIVNRVRQGY
>UniRef100_A0A109V8T0/20-706
llGMLMICSAVENLWVTVYYGVPVWKEATTTLFCASDAKAYDTEVHNVWATHACVPTDPNPQEVVLENVTENFNMWKNNM
VEQMHEDIISLWDQSLKPCVKLTPLCVTLNCTDWGNSssEEMRGEIKNCSFNITTSIRDKVKEDYALFYRLDVVPIDND.
......-NTSYRLISCNTSTITQACPKVSFEPIPIHYCTPAGFAILKCKDKKFNGTGPCKNVSTVQCTHGIRPVVSTQLL
LNGSLAEEEVVIRSSNFTDNTKNIIVQLKESVEINCTRPNNNTRKSIHIGPGRAFYTTGDIIGDIRQAHCNISRTKWNNT
LNQIATKLKEQFGNNKTIvFNQSSGGDPEIVMHSFNCGGEFFYCNSTQLFNSTWNFNGTwn.lTQSNGTDTITLPCRIKQ
IINMWQEVGKAMYAPPIRGQIRCSSNITGLILTRDGGNHNNDTETFRPGGGDMRDNWRSELYKYKVVKIEPLGVAPTKAK
RRVVQREKRAVGIGVMFLGFLGAAGSTMGAASITLTVQARLLLSGIVQQQNNLLKAIEAQQHLLQLTVWGIKQLQARVLA
VERYLRDQQLLGIWGCSGKLICTTAVPWNAswSNKTLDMIWNNMTWMEWEREIDNYTGLIYTLIEESQNQQEKNEQELLE
LDKWASLWNWFDITNWLWYIKIFIMIVGGLIGLRIVFTVLSMVNRVRQGY
>UniRef100_A0A7H1JF19/20-706
llGMLMICSAVENLWVTVYYGVPVWKEATTTLFCASDAKAYDTEVHNVWATHACVPTDPNPQEVVLENVTENFNMWKNNM
VEQMHEDIISLWDQSLKPCVKLTPLCVTLNCTDWGNSssEEMRGEIKNCSFNITTSIRDKVKEDYALFYRLDVVPIDND.
......-NTSYRLISCNTSTITQACPKVSFEPIPIHYCTPAGFAILKCKDKKFNGTGPCKNVSTVQCTHGIRPVVSTQLL
LNGSLAEEEVVIRSSNFTDNTKNIIVQLKESVEINCTRPNNNTRKSIHIGPGRAFYTTGNIIGDIRQAHCNISRTKWNNT
LNQIATKLKEQFGNNKTIvFNQSSGGDPEIVMHSFNCGGEFFYCNSTQLFNSTWNFNGTwn.lTQSNGTDTITLPCRIKQ
IINMWQEVGKAMYAPPIRGQIRCSSNITGLILTRDGGNHNNDTETFRPGGGDMRDNWRSELYKYKVVKIEPLGVAPTKAK
RRVVQREKRAVGIGAMFLGFLGAAGSTMGAASITLTVQARLLLSGIVQQQNNLLKAIEAQQHLLQLTVWGIKQLQARVLA
VERYLRDQQLLGIWGCSGKLICTTAVPWNAswSNKTLDMIWNNMTWMEWEREIDNYTGLIYTLIEESQNQQEKNEQELLE
LDKWASLWNWFDITNWLWYIKIFIMIVGGLIGLRIVFTVLSMVNRVRQGY
>UniRef100_A0A109V7Q7/20-711
llGMLMICSAVENLWVTVYYGVPVWKEATTTLFCASDAKAYDTEVHNVWATHACVPTDPNPQEIVLENVTENFNMWKNNM
VEQMHEDIISLWDQSLKPCVKLTPLCVTLNCTDLNVTntNNMKREMRNCSFNVTTSIRDKVKKDYALFYRLDVVPIDNE.
......-NNSYRLINCNTSTITQACPKVSFEPIPIHYCTPAGFAILKCKDKKFNGTGPCKNVSTVQCTHGIRPVVSTQLL
LNGSLAEEEVVIRSSNFTDNTKNIIVQLKESVEINCTRPNNNTRKSIHIGPGRAFYATGDIIGDIRRAHCNISRTKWNNT
LNQIATKLKEQFGNNKTIiFSPSSGGDPEIVMHSFNCGGEFFYCNSTQLFNSTWSFNGTwnstQSNEGNDPITLPCRIRQ
IINMWQEVGKAMYAPPIKGQIRCSSNITGLILTRDGGNHNSRTETFRPGGGDMRDNWRSELYKYKVVKIEPLGVAPTKAK
RRVVQREKRAVGIGAMFLGFLGAAGSTMGAASITLTVQARLLLSGIVQQQNNLLRAIEAQQHLLQLTVWGIKQLQARVLA
MERYLRDQQLLGIWGCSGKLICTTAVPWNAswSNKTLDMIWNNMTWMEWEREIDNYTGLIYTLIEESQNQQEKNERELLE
LDKWASLWNWFDITNWLWYIKIFIMIVGGLIGLRIVFTVLSIVNRVRQGY
>UniRef100_A0A7H1JEU9/20-706
llGMLMICSAVENLWVTVYYGVPVWKEATTTLFCASDAKAYDTEVHNVWATHACVPTDPNPQEVVLENVTENFNMWKNNM
VEQMHEDIISLWDQSLKPCVKLTPLCVTLNCTDWGNSssEEMRGEIKNCSFNITTSIRDKVKEDYALFYRLDVVPIDNH.
......-NTSYRLISCNTSTITQACPKVSFEPIPIHYCTPAGFAILKCKDKKFNGTGPCKNVSTVQCTHGIRPVVSTQLL
LNGSLAEEEVVIRSSNFTDNTKNIIVQLKESVEINCTRPNNNTRKSIHIGPGRAFYTTGDIIGDIRQAHCNISRTKWNNT
LNQIATKLKEQFGNNKTIvFNQSSGGDPEIVMHSFNCGGEFFYCNSTQLFNSTWNFNGTwn.lTQSNGTDTITLPCRIKQ
IINMWQGVGKAMYAPPIRGQIRCSSNITGLILTRDGGNHNNDTETFRPGGGDMRDNWRSELYKYKVVKIEPLGVAPTKAK
RRVVQREKRAVGIGAMFLGFLGAAGSTMGAASITLTVQARLLLSGIVQQQNNLLKAIEAQQHLLQLTVWGIKQLQARVLA
VERYLRDQQLLGIWGCSGKLICTTAVPWNAswSNKTLDMIWNNMTWMEWEREIDNYTGLIYTLIEESQNQQEKNEQELLE
LDKWASLWNWFDITNWLWYIKIFIMIVGGLIGLRIVFTVLSMVNRVRQGY
>UniRef100_Q6UZ32/20-717
llGILMICSAAGKLWVTVYYGVPVWKEATTTLFCASDAKAYDTEVHNVWATHACVPTDPNPQEVVLENVTENFNMWKNNM
VEQMHEDIISLWDQGLKPCVKLTPLCVTLNCTDDVRNvtNNEKGEIKNCSFNITTSIRDKVQKQYALFYKLDVVPIDND.
.....rNNTNYRLISCNTSVITQACPKVSFEPIPIHYCAPAGFAILKCNDKKFNGTGPCTNVSTVQCTHGIRPVVSTQLL
LNGSLAEEEVIIRSKNFTNNAKTIMVQLNVSVEINCTRPNNNTRKSIPIGPGRAFYTTGDIIGDIRQAHCNISRANWNNT
LRQIVEKLGEQFGNNKTIvFNHSSGGDPEIVMHSFNCGGEFFYCNSTKLFNSTWTWNGTwtrnRSNSTEEHITLPCRIKQ
IINMWQEVGKAMYAPPIRGQIKCSSNITGLLLTRDGGT-NNTNETFRPGGGDMRDNWRSELYKYKVVRIEPLGVAPTEAK
RRVVQREKRAVGIGAVFLGFLGAAGSTMGAAAVTLTVQARLLLSGIVQQQNNLLRAIEAQQHLLQLTVWGIKQLQARVLA
VERYLRDQQLLGIWGCSGKLICTTAVPWNTswSNKSLNEIWNNMTWMEWEKEIDNYTNLIYNLLEESQNQQEKNEQELLE
LDKWANLWNWFDISNWLWYIKIFIMIVGGLVGLRIVFAVLSIVNRVRQGY
>UniRef100_A0A120K717/20-706
llGMLMICSAVENLWVTVYYGVPVWKEATTTLFCASDAKAYDTEVHNVWATHACVPTDPNPQEVVLENVTENFNMWKNNM
VEQMHEDIISLWDQSLKPCVKLTPLCVTLNCTDWGNSssEEMRGEIKNCSFNITTSIRDKVKKDYALFYRLDVVPIDND.
......-NTSYRLISCNTSTITQACPKVSFEPIPIHYCTPAGFAILKCKDKKFNGTGPCKNVSTVQCTHGIRPVVSTQLL
LNGSLAEEEVVIRSSNFTDNTKNIIVQLKESVEINCTRPNNNTRKSIHIGPGRAFYTTGDIIGDIRQAHCNISRTKWNNT
LNQIATKLKEQFGNNKTIvFNQSSGGDPEIVMHSFNCGGEFFYCNSTQLFNSTWNFNGTwn.lTQSNGTDTITLPCRIKQ
IINMWQEVGKAMYAPPIRGQIRCSSNITGLILTRDGGNHNNDTETFRPGGGDMRDNWRSELYKYKVVKIEPLGVAPTKAK
RRVVQREKRAVGIGAMFLGFLGTAGSTMGAASITLTVQARLLLSGIVQQQNNLLKAIEAQQHLLQLTVWGIKQLQARVLA
VERYLRDQQLLGIWGCSGKLICTTTVPWNAswSNKTLDMIWNNMTWMEWEREIDNYTGLIYTLIEESQNQQEKNEQELLE
LDKWASLWNWFDITNWLWYIKIFIMIVGGLIGLRIVFTVLSMVNRVRQGY
>UniRef100_J7FX44/20-706
llGMLMICSAVENLWVTVYYGVPVWKEATTTLFCASDAKAYDTEVHNVWATHACVPTDPNPQEVVLENVTENFNMWKNNM
VEQMHEDIISLWDQSLKPCVKLTPLCVTLNCTDLNVTntNSMKREMRNCSFNITTSIRDKVKKDYALFYRLDVVPIDND.
......-TTSYRLINCNTSTITQACPKVSFEPIPIHYCTPAGFAILKCKDKKFNGTGPCKNVSTVQCTHGIRPVVSTQLL
LNGSLAEEEVVIRSSNFTDNTKNIIVQLKESVEINCTRPNNNTRKSIHIGPGRAFYTTGAIMGDTRQAHCNISRTKWNNT
LNQIATKLKEQFGNNKTIiFSPSSGGDPEIVMHSFNCGGEFFYCNSTQLFNSTWSFNGTwnstQSNGGNDNITLPCRIKQ
IINMWQEVGKAMYAPPIRGQIRCSSNITGLILTRDGGNLNNDNETFRPGGGDMRDNWRSELYKYKVVKIEPLGVAPTRAK
RRVVQREKRAVGIGAMFLGFLGAAGSTMGAASITLTVQARLLLSGIVQQQNNLLRAIEAQQHLLQLTVWGIKQLQARVLA
MERYLRDQQLLGIWGCSGKLICTTAVPWNAswSNKTLDMIWNNMTWMEWEREIDNYTGLIYTLIEESQNQQEKNERELLE
LDKWASLWNWFDITNWLWYIKIFIMIVGGLIGLRIVFTVLSIVNRVRQGY
>UniRef100_A0A7H1JEV9/20-706
llGMLMICSAVENLWVTVYYGVPVWKEATTTLFCASDAKAYDTEVHNVWATHACVPTDPNPQEVVLENVTENFNMWKNNM
VEQMHEDIISLWDQSLKPCVKLTPLCVTLNCTDWGNSssEEMRGEIKNCSFNITTSIRDKVKEDYALFYRLDVVPIDND.
......-NTSYRLISCNTSTITQACPKVSFEPIPIHYCTPAGFAILKCKDKKFNGTGPCKNVSTVQCTHGIRPVVSTQLL
LNGSLAEEEVVIRSSNFTDNTKNIIVQLKESVEINCTRPNNNTRKSIHIGPGRAFYTTGDIIGDIRQAHCNISRTKWNNT
LNQIATKLKEQFGNNKTIvFNQSSGGDPEIVMHSFNCGGEFFYCNSTQLFNSTWNFNGTwn.lTQSNGTDTITLPCRIKQ
IINMWQEVGKAMYAPPIRGQIRCSSNITGLILTRDGGNHNNDTETFRPGGGDMRDNWRRELYKYKVVKIEPLGVAPTKAK
RRVVQREKRAVGIGAMFLGFLGAAGSTMGAASITLTVQARLLLSGIVQQQNNLLKAIEAQQHLLQLTVWGIKQLQARVLA
VERYLRDQQLLGIWGCSGKLICTTAVPWNAswSNKTLDMIWNNMTWMEWEREIDNYTGLIYTLIEESQNQQEKNEQELLE
LDKWASLWNWFDITNWLWYIKIFIMIVGGLIGLRIVFTVLSMVNRVRQGY
>UniRef100_A0A109VAQ1/20-706
llGMLMICSAVENLWVTVYYGVPVWKEATTTLFCASDAKAYDTEVHNVWATHACVPTDPNPQEVVLENVTENFNMWKNNM
VEQMHEDIISLWDQSLKPCVKLTPLCVTLNCTDWGNNssEEMRGEIKNCSFNITTSIRDKVKKDYALFYRLDVVPIDND.
......-NTSYRLINCNTSTITQACPKVSFEPIPIHYCTPAGFAILKCKDKKFNGTGPCKNVSTVQCTHGIRPVVSTQLL
LNGSLAEEEVVIRSSNFTDNTKNIIVQLKESVEINCTRPNNNTRKSIHIGPGSAFYTTGDIIGDIRQAHCNISRTKWNDT
LNQIATKLKEQFGNNKTIvFNQSSGGDPEIVMHSFNCGGEFFYCNSTQLFNSTWNFNGTwn.lTQSNGTDTITLPCRIKQ
IINMWQEVGKAMYAPPIRGQIRCSSNITGLILTRDGGNHNSDTEIFRPGGGDMRDNWRSELYKYKVVKIEPLGVAPTKAK
RRVVQREKRAVGIGAMFLGFLGAAGSTMGAASITLTVQARLLLSGIVQQQNNLLRAIEAQQHLLQLTVWGIKQLQARVLA
VERYLRDQQLLGIWGCSGKLICTTAVPWNAswSNKTLDMIWNNMTWMEWEREIDNYTGLIYTLIEESQNQQEKNEQELLE
LDKWASLWNWFDITNWLWYIKIFIMIIGGLIGLRIVFTVLSMVNRVRQGY
>UniRef100_M9PLC4/9-701
llGILMICSAAGKLWVTVYYGVPVWKEATTTLFCASDAKAYDTEVHNVWATHACVPTDPNPQEVVLENVTENFNMWKNNM
VEQMHEDIISLWDQSLKPCVKLTPLCVTLNCTDDVRNatSTEKGEIKNCSFNITTSIRNKVQKQYALFYKLDVVPIDND.
.....sNNTNYRLISCNTSVITQACPKVSFEPIPIHYCAPAGFAILKCNDKKFNGTGPCTNVSTVQCTHGIRPVVSTQLL
LNGSLAEEEVIIRSENFTNNAKTIMVQLNVSVEINCTRPNNNTRKSIHIGPGRALYATGDIIGDIRQAHCNISRANWNNT
LRQIVEKLGEQFGNNKTIvFNHSSGGDPEIVMHSFNCGGEFFYCNSTKLFNSTWTWNNTwnntRSNDAEEIITLPCRIKQ
IINMWQEVGKAMYAPPIRGQIRCSSNITGLLLTRDGGK-DNTNEIFRPGGGDMRDNWRSELYKYKVVRIEPLGVAPTEAK
RRVVQREKRAVGIGAVFLGFLGAAGSTMGAASVTLTVQARLLLSGIVQQQNNLLRAIEAQQHLLQLTVWGIKQLQARVLA
VERYLRDQQLLGIWGCSGKLICTTAVPWNTswSNKSLNEIWNNMTWMEWEKEIDNYTNLIYNLLEESQNQQEKNEQELLA
LDKWANLWNWFDISNWLWYIKIFIMIVGGLVGLRIVFAVLSIVNRVRQGY
>UniRef100_A0A109V856/20-706
llGMLMICSAVENLWVTVYYGVPVWKEATTTLFCASDAKAYDTEVHNVWATHACVPTDPNPQEVVLENVTENFNMWKNNM
VEQMHEDIISLWDQSLKPCVKLTPLCVTLNCTDLGNN..TNMRGEIKNCSFNITTSIRDKVKKDHALFYKLDVVPIDND.
......-NTSYRLISCNTSTITQACPKVSFEPIPIHYCTPAGFAILKCKDKKFNGTGPCKNVSTVQCTHGIRPVVSTQLL
LNGSLAEEEVVIRSSNFADNTKNIIVQLKESVEINCTRPNNNTRKSIHIGPGRAFYTTGDIIGDIRQAHCNISRTKWNNT
LNQIATKLKEQFGNNKTIvFNQSSGGDPEIVMHSFNCGGEFFYCNSTQLFNSTWSFNGTw.nsTQSNGTDTITLPCRIKQ
IINMWQEVGKAMYAPPIEGQIRCSSNITGLILTRDGGNHNNDTETFRPGGGDMRDNWRSELYKYKVVKIEPLGVAPTKAK
RRVVQREKRAVGIGAMFLGFLGAAGSTMGAASITLTVQARLLLSGIVQQQNNLLKAIEAQQHLLQLTVWGIKQLQARVLA
VERYLRDQQLLGIWGCSGKLICTTAVPWNXswSNKTLDMIWNNMTWMEWEREIDNYTGLIYTLIEESQNQQEKNEQELLE
LDKWASLWNWFDITNWLWYIKIFIMIVGGLIGLRIVFTVLSMVNRVRQGY
>UniRef100_B3VFI5/20-720
llGMLMICSAAEQLWVTVYYGVPVWKEATTTLFCASDAKAYETEVHNVWATHACVPTDPSPQEVLLKNVTENFNMWKNNM
VEQMHEDIISLWDQSLKPCVKLTPLCVTLNCTDDVKNttTNERGEIKNCSFNIITNIRNKMKKEYALFYKLDVVPIDNEn
knntntNYTNYRLISCNTSVITQACPKISFQPIPIHYCAPAGFAILKCNNKKFNGTGPCTNVSTVQCTHGIKPVVSTQLL
LNGSLAEEEVIIRSENFTDNAKTIIVQLNETVEINCTRPSNNTRRGIHIGPGRAFYATGEIIGDIRQAHCNISGTKWNNT
LKQIVIKLREQFVNKTIV.FNRSSGGDPEIVMHTFNCGGEFFYCNSTPLFNSTWNITQPlnstSTERANDTITLQCRIKQ
IINMWQEVGKAMYAPPIRGQIKCSSNITGLLLTRDGGSDNSTTETFRPGGGDMRDNWRSELYKYKVVRIEPLGVAPTKAK
RRVVQREKRAVGIGALFLGFLGAAGSTMGAASITLTVQARQLLSGIVQQQNNLLRAIEAQQHLLQLTVWGIKQLQARVLA
VERYLRDQQLLGIWGCSGKLICTTAVPWNTswSNKSLNQIWENMTWMEWEREIDNYTSIIYNLIEESQNQQEKNEQELLE
LDKWASLWNWFDISSWLWYIRIFIMIVGGLVGLRIVFAVLSVVNRVRQGY
>UniRef100_B2YMC3/20-719
llGMLMICSATEQLWVTVYYGVPVWKEATTTLFCASDAKAYETEKHNVWATHACVPTDPNPQEVELKNVTENFNMWKNNM
VDQMHEDIISLWDQSLKPCVKLTPLCVTLHCTNLTLNrtLNMVGEMKNCSFNSTTSIRDKVRKEYALFYSLDIVPIDNDn
kstankNSSEYRLISCNTSVITQACPKTSFEPIPIHYCAPAGFAILKCKDKKFNGTGPCKNVSTVQCTHGIKPVVSTQLL
LNGSLAEEEIVIRSANLTDNTKNIIVQLNQSIEINCTRPNNNTRKSITIGPGRAFYATGDIIGDIRQAHCNISKAKWNDT
LRQIASKLKEQFPNKTI-aFNHSSGGDPEIVMHSFNCGGEFFYCNTTQLFNSTWLFNGTwngtNGTEGNETITLPCRIKQ
IVNMWQEVGKAMYAPPIKGLISCSSNITGLLLTRDGGGNNESTETFRPGGGDMRDNWRSELYKYKVVQVEPLGIAPTRAK
RRVVQREKRAAGIGALFLGFLSAAGSTMGAASITLTVQARQLLSGIVQQQNNLLRAIEAQQHMLQLTVWGIKQLQARVLA
VERYLRDQQLLGIWGCSGKLICTTTVPWNTswSNKSLDDIWENMTWMQWEKEINNYTGVIYNLLEESQNQQEKNEKELLE
LDKWANLWNWFDITNWLWYIRLFIMIVGGLIGLRIVFVVLSIVNRVRQGY
>UniRef100_Q6UYQ1/20-711
llGILMICSAAGKLWVTVYYGVPVWKEATTTLFCASDAKAYDTEVHNVWATHACVPTDPNPQEVVLENVTENFNMWKNNM
VEQMHEDIISLWDQSLKPCVKLTPLCVTLNCTDDVRNatSTEKGEIKNCSFNITTSKRDKVQKQYALFYKLDVVPIDND.
......-NTNYRLISCNTSVITQACPKVSFEPIPIHYCAPAGFAILKCNDKKFNGTGPCTNVSTVQCTHGIRPVVSTQLL
LNGSLAEEEVVIRSENFTNNAKTIMVQLNVSVEINCTRPNNNTRKSIHIGPGRAFYTTGDIIGDIRQAHCNISRANWNNT
LRQIVEKLGEQFGNNKTIvFNHSSGGDPEIVMHSFNCGGEFFYCNSTKLFNSTWTWNNTwnntRSNDTEEIITLPCRIKQ
IINMWQEVGKAMYAPPIRGQIRCSSNITGLLLTRDSGKDTSGTEIFRPGGGDMRDNWRSELYKYKVVKIEPLGVAPTKAK
RRVVQREKRAVGIGAMFLGFLGAAGSTMGAASVTLTVQARLLLSGIVQQQNNLLRAIEAQQHLLQLTVWGIKQLQARVLA
VERYLRDQQLLGIWGCSGKLICTTAVPWNTswSNRSLNEIWNNMTWMEWEKEIDNYTNLIYNLLEESQNQQEKNEQELLE
LDKWANLWNWFDISNWLWYIKIFIMIVGGLVGLRIVFAVLSIVNRVRQGY
>UniRef100_A0A7H1JF15/20-706
llGMLMICSAVENLWVTVYYGVPVWKEATTTLFCASDAKAYDTEVHNVWATHACVPTDPNPQEVVLENVTENFNMWKNNM
VEQMHEDIISLWDQSLKPCVKLTPLCVTLNCTDWGNSssEEMRGEIKNCSFNITTSIRDKVKEDYALFYRLDVVPIDND.
......-NTSYRLISCNTSTITQACPKVSFEPIPIHYCTPAGFAILKCKDKKFNGTGPCKNVSTVQCTHGIRPVVSTQLL
LNGSLAEEEVVIRSSNFTDNTKNIIVQLKESVEINCTRPNNNTRKSIHIGPGRAFYTTGDIIGNIRQAHCNISRTKWNNT
LNQIATKLKEQFGNNKTIvFNQSSGGDPEIVMHSFNCGGEFFYCNSTQLFNSTWNFNGTwn.lTQSNGTDTITLPCRIKQ
IINMWQEVGKAMYAPPIRGQIRCSSNITGLILTRDGGNHNNDTETFRPGGGDMRDNWRSELYKYKVVKIEPLGVAPTKAK
RRVVQREKRAVGIGAMFLGFLGAAGSTMGAASITLTVQARLLLSGIVQQQNNLLKAIEAQQHLLQLTVWGIKQLQARVLA
VERYLRDQQLLGIWGCSGKLICTTAVPWNAswSNKTLDMIWNNMTWMEWEREIDNYTGLIYTLIEESQNQQEKNEQELLE
LDKWASLWNWFDITNWLWYIKIFIMIVGGLIGLRIVFTVLSMVNRVRQGY
>UniRef100_A0A7H1JF05/20-706
llGMLMICSAVENLWVTVYYGVPVWKEATTTLFCASDAKAYDTEVHNVWATHACVPTDPNPQEVVLENVTENFNMWKNNM
VEQMHEDIISLWDQSLKPCVKLTPLCVTLNCTDWGNSssEEMRGEIKNCSFNITTSIRDKVKEDYALFYRLDVVPIDND.
......-NTSYRLISCNTSTITQACPKVSFEPIPIHYCTPAGFAILKCKDKKFNGTGPCKNVSTVQCTHGIRPVVSTQLL
LNGSLAEEEVVIRSSNFTDNTKNIIVQLKESVEINCTRPNNNTRKSIHIGPGRAFYTTGDIIGNIRQAHCNISRTKWNNT
LNQIATKLKEQFGNNKTIvFNQSSGGDPEIVMHSFNCGGEFFYCNSTQLFNSTWNFNGTwn.lTQSNGTDTITLPCRIKQ
IINMWQEVGKAMYAPPIRGQIRCSSNITGLILTRDGGNHNNDTETFRPGGGDMRDNWRSELYKYKVVKIEPLGVAPTKAK
RRVVQREKRAVGIGAMFLGFLGAAGSTMGAASITLTVQARLLLSGIVQQQNNLLKAIEAQQHLLQLTVWGIKQLQARVLA
VERYLRDQQLLGIWGCSGKLICTTAVPWNAswSNKTLDMIWNNMTWMEWEREIDNYTGLIYTLIEESQNQQEKNEQELLE
LDKWASLWNWFDITNWLWYIKIFIMIVGGLIGLRIVFTVLSMVNRVRQGY
>UniRef100_A0A7G5WRY6/20-717
llGILMICSAANNLWVTVYYGVPVWKEATTTLFCASDAKAYDTEVHNVWATHACVPTDPNPQEVVLGNVTENFNMWKNDM
VEQMHEDIISLWDQSLKPCVKLTPLCVTLDCSDWNATrnGTEAGEIKNCSFNITTSLRDKMQKEYALFYKLDIVAIDNN.
..dtgkNNTSYRLISCNTSVITQACPKVSFEPIPIHYCAPAGFAILKCNDNKFNGTGPCTNVSTVQCTHGIRPVVSTQLL
LNGSLAKEEVIIRSENFTNNAKTIIVQLNTSVEINCTRPSNNTRKGINIGPGRAFYTTGEIIGDIRQAHCNLSKTNWDYT
LHQIAEKLREQFGNKTII.FKQSSGGDPEIQTHMFNCGGEFFYCNTTKLFNSTWHSNSTwnntATRGSNDTITLPCRIKQ
IINMWQEVGKAMYAPPIRGQIRCSSNITGLLLTRDGGGNNTTNETFRPAGGDMKDNWRSELYKYKVVKIEPLGVAPTKAK
RRVVQREKRAVGIGALFLGFLGAAGSTMGAASMTLTVQARQLLSGIVQQQNNLLRAIEAQQHLLQLTVWGIKQLQARVLA
VERYLRDQQLLGIWGCSGKLICTTTVPWNTswSNKSLDDIWQNMTWMEWEREIDNYTGIIYTLLENSQNQQEKNEQELLE
LDKWASLWNWFNITNWLWYIKIFIMIVGGLIGLRIVFAVLSIVNRVRQGY
>UniRef100_A0A2P1GTH2/21-707
.lGILMICSAAEQLWVTVYYGVPVWKEADTTLFCASDAKAYDTEVHNVWATHACVPTDPNPQEVVLENVTEKFNMWKNNM
VEQMHEDIISIWDQSLKPCVKLTPLCVTLNCTDLRNNtgNNERGEIKNCSFNITTSIRDKMQKEYALFYKLDIVPIENA.
......-NTSYRLISCNTSVITQACPKVSFEPIPIHYCAPAGFAILKCNDKKYNGTGPCTNVSTVQCTHGIRPVVSTQLL
LNGSLAEEEVVIRSENFTDNGKTIIVHLNESVEINCTRPNNNTRKSINIGPGRAFYTTGDIIGDIRQAHCNLSREKWENT
LKQIARKLREQFQNKTIV.FNQSSGGDPEIVMHSFNCGGEFFYCNSTQLFNSTWNGTEG...sNNTEGSSTITLPCRIKQ
IINMWQEVGKAMYAPPIRGQIKCSSNITGLLLTRDGGNNSNTTETFRPGGGDMRDNWRSELYKYKVVKIEPLGVAPTKAK
RRVVQREKRAVGIGALLLGFLGAAGSTMGAASVTLTVQARLLLSGIVQQQNNLLRAIEAQQHLLQLTVWGIKQLQARVLA
VERYLKDQQLLGIWGCSGKLICTTAVPWNAswSNKSLNQIWDNMTWMEWEAEIDNYTSLIYTLIEESQNQQEKNEQELLE
LDKWASLWNWFDITKWLWYIKIFIMIVGGLVGLRIVFTVISIVKRVRQGY
>UniRef100_B3VFG5/20-715
llGMLMICSAAEQLWVTVYYGVPVWKEATTTLFCASDAKAYDTEVHNVWATHACVPTDPSPQEVLLENVTENFNMWKNNM
VEQMHEDIISLWDQSLKPCVKLTPLCVTLNCTDYLGNatNTERGEIKNCSFNITTNIRDKMQKEYALFYKLDVEPIDNG.
....neTNTSYRLISCNTSVITQACPKVSFQPIPIHYCTPAGFAILKCNDKKFNGTGPCTNVSTVQCTHGIRPVVSTQLL
LNGSLAEEEVVIRSENFTDNAKTIIVQLKEPVEINCTRPNNNTRKGIHIGPGRAFYTTGEIVGDIRQAHCNLSRAKWNDT
LRQIAKKLGEQFKNKTIV.FNQSSGGDPEIVTHSFNCGGEFFYCNSTPLFNSTWNSTQLlnstGTEESNSTITLQCRIKQ
IINMWQEVGKAMYAPPIRGQIKCSSNITGLLLTRDGGGNNRTTETFRPGGGDMRDNWRSELYKYKVVKIEPLGVAPTKAK
RRVVQREKRAVGIGAVFLGFLGAAGSTMGAASITLTVQARLLLSGIVQQQNNLLRAIEAQQHLLQLTVWGIKQLQARVLA
VERYLRDQQLLGIWGCSGKLICTTTVPWNAswSNKSLNQIWDNMTWMEWEREIDNYTSLIYTLIEESQNQQEKNELELLE
LDKWASLWNWFDITSWLWYIKIFIMIVGGLVGLRIVFAVLSIVNRVRQGY
>UniRef100_A0A109V926/20-705
llGMLMICSAVENLWVTVYYGVPVWKEATTTLFCASDAKAYDTEVHNVWATHACVPTDPNPQEIVLENVTENFNMWKNNM
VEQMHEDIISLWDQSLKPCVKLTPLCVTLNCTDWNVTkiNSMRGEIKNCSFNITTSIRDKVKKDYALFYRLDVVPIDND.
......-NTSYRLINCNTSTITQACPKVSFEPIPIHYCTPAGFAILKCKDKKFNGTGPCKNVSTVQCTHGIRPVVSTQLL
LNGSLAEEEVVIRSSNFTDNTKNIIVQLKESVEINCTRPNNNTRKSIHIGPGSAFYTTGDIIGDIRQAHCNISRTKWNNT
LNRIATKLKEQFGNNKTIvFNQSSGGDPEIVMHSFNCGGEFFYCNSTQLFNSTWNFNGTwn.lTHSNGTDTITLPCRIKQ
IINMWQEVGKAMYAPPIRGQIRCSSNITGLILTRDGGKHNNDTETFRPGGGDMRDNWRSELYKYKVVKIEPLGVAPTKAK
RRVVQREKRAVGIGAMFLGFLGAAGSTMGAASITLTVQARLLLSGIVQQQNNLLRAIEAQQHLLQLTVWGIKQLQARVLA
VERYLRDQQLLGIWGCSGKLICTTAVPWNAswSNKTLDMIWNNMTWMEWEREIDNYTGLIYTLIEESQNQQEKNEQELLE
LDKWASLWNWFDITNWLWYIKIFIMIIGGLIGLRIVFTVLSMVNRVRQGY
>UniRef100_A0A109VAK2/20-706
llGMLMICSAVENLWVTVYYGVPVWKEATTTLFCASDAKAYDTEVHNVWATHACVPTDPNPQEVVLENVTEKFNMWKNNM
VEQMHEDIISLWDQSLKPCVKLTPLCVTLNCTDWGNSssEEMRGEIKNCSFNITTSIRDKVKEDYALFYRLDVVPIDND.
......-NTSYRLISCNTSTITQACPKVSFEPIPIHYCTPAGFAILKCKDKKFNGTGPCKNVSTVQCTHGIRPVVSTQLL
LNGSLAEEEVVIRSSNFTDNTKNIIVQLKESVEINCTRPNNNTRKSIHIGPGRAFYTTGDIIGDIRQAHCNISRTKWNNT
LNQIATKLKEQFGNNKTIvFNQSSGGDPEIVMHSFNCGGEFFYCNSTQLFNSTWNFNGTwn.lTQSNGTDTITLPCRIKQ
IINMWQEVGKAMYAPPIRGQIRCSSNITGLILTRDGGNHNNDTETFRPGGGDMRDNWRSELYKYKVVKIEPLGVAPTKAK
RRVVQREKRAVGIGAMFLGFLGAAGSTMGAASITLTVQARLLLSGIVQQQNNLLKAIEAQQHLLQLTVWGIKQLQARVLA
VERYLRDQQLLGIWGCSGKLICTTAVPWNAswSNKTLDMIWNNMTWMEWEREIDNYTGLIYTLIEESQNQQEKNEQELLE
LDKWASLWNWFDITNWLWYIKIFIMIVGGLIGLRIVFTVLSMVNRVRQGY
>UniRef100_A0A7H1JEV3/20-706
llGMLMICSAVENLWVTVYYGVPVWKEATTTLFCASDAKAYDTEVHNVWATHACVPTDPNPQEVVLENVTENFNMWKNNM
VEQMQEDIISLWDQSLKPCVKLTPLCVTLNCTDWGNSssEEMRGEIKNCSFNITTSIRDKVKEDYALFYRLDVVPIDND.
......-NTSYRLISCNTSTITQACPKVSFEPIPIHYCTPAGFAILKCKDKKFNGTGPCKNVSTVQCTHGIRPVVSTQLL
LNGSLAEEEVVIRSSNFTDNTKNIIVQLKESVEINCTRPNNNTRKSIHIGPGRAFYTTGDIIGDIRQAHCNISRTKWNNT
LNQIATKLKEQFGNNKTIvFNQSSGGDPEIVMHSFNCGGEFFYCNSTQLFNSTWNFNGTwn.lTQSNGTDTITLPCRIKQ
IINMWQEVGKAMYAPPIRGQIRCSSNITGLILTRDGGNHNNDTETFRPGGGDMRDNWRSELYKYKVVKIEPLGVAPTKAK
RRVVQREKRAVGIGAMFLGFLGAAGSTMGAASITLTVQARLLLSGIVQQQNNLLKAIEAQQHLLQLTVWGIKQLQARVLA
VERYLRDQQLLGIWGCSGKLICTTAVPWNAswSNKTLDMIWNNMTWMEWEREIDNYTGLIYTLIEESQNQQEKNEQELLE
LDKWASLWNWFDITNWLWYIKIFIMIVGGLIGLRIVFTVLSMVNRVRQGY
>UniRef100_Q8Q367/20-711
llGMLMICSAAEKLWVTVYYGVPVWKEATTTLFCASDAKAYDTEVHNVWATHACVPTDPNPQEVPLINVTEDFNMWKNNM
VEQMHEDIISLWDQSLKPCVKLTPLCVTLNCTDLKNNatNTMKGEMKNCSFNITTRIRDKVQKKYAYFYNLDIVPINDD.
.....kNTTSYRLISCNTSVITQACPKISFEPIPIHYCAPAGFAILKCKDKKFNGTGPCKNVSTVQCTHGIRPVVSTQLL
LNGSLAEEGVVIRSENFTDNAKTIIVQLNETVEINCTRPNNNTRRSIHIGPGRAIYATGDIIGDIRQAHCNISRATWNNT
LKKIVTKLGEQFGNTKIV.FNHSSGGDPEIVMHSFNCGGEFFYCNTTKLFNSTWKFNGTwkvvGSSDTAENITLPCRIKQ
IINMWQEVGKAMYAPPIRGQIRCSSNITGLLLTRDGGNNNETPETFRPGGGNMKDNWRSELYKYKVVKIEPLGVAPTKAK
RRVVQREKRAVGIGALFLGFLGAAGSTMGAASITLTVQARQLLSGIVQQQNNLLRAIEAQQHLLQLTVWGIKQLQARVLA
VERYLRDQQLLGIWGCSGKLICTTAVPWNTswSNKSLDEIWNKMTWMQWEREIDNYTGLIYTLIEESQNQQEKNEQELLE
LDKWASLWNWFDITNWLWYIRIFIMIVGGLVGLRIVFAVFSIVNRVRQGY
>UniRef100_A0A109V8D3/20-706
llGMLMICSAVENLWVTVYYGVPVWKEATTTLFCASDAKAYDTEVHNVWATHACVPTDPNPQEVILENVTENFNMWKNNM
VEQMHEDIISLWDQSLKPCVKLTPLCVTLNCTDWGNSssEEMRGEIKNCSFNITTSIRDKVKEDYALFYRLDVVPIDND.
......-NTSYRLISCNTSTITQACPKVSFEPIPIHYCTPAGFAILKCKDKKFNGTGPCKNVSTVQCTHGIRPVVSTQLL
LNGSLAEEEVVIRSSNFTDNTKNIIVQLKESVEINCTRPNNNTRKSIHIGPGRAFYTTGDIIGDIRQAHCNISRTKWNNT
LNQIATKLKEQFGNNKTIvFNQSSGGDPEIVMHSFNCGGEFFYCNSTQLFNSTWNFNGTwn.lTQSNGTDTITLPCRIKQ
IINMWQEVGKAMYAPPIRGQIRCSSNITGLILTRDGGNHNNDTETFRPGGGDMRDNWRSELYKYKVVKIEPLGVAPTKAK
RRVVQREKRAVGIGAMFLGFLGAAGSTMGAASITLTVQARLLLSGIVQQQNNLLKAIEAQQHLLQLTVWGIKQLQARVLA
VERYLRDQQLLGIWGCSGKLICTTAVPWNAswSNKTLDMIWNNMTWMEWEREIDNYTGLIYTLIEESQNQQEKNEQELLE
LDKWASLWNWFDITNWLWYIKIFIMIVGGLIGLRIVFTVLSMVNRVRQGY
>UniRef100_Q6UYR3/20-713
llGILMICSAAGKLWVTVYYGVPVWKEATTTLFCASDAKAYDTEVHNVWATHACVPTDPNPQEVVLGNVTENFNMWKNNM
VEQMHEDIISLWDQSLKPCVKLTPLCVTLNCTDDVRNatSTEKGEIKNCSFNITTSIRDKVQKQYALFYKLDVVPIDND.
.....sNNTNYRLISCNTSVITQACPKVSFEPIPIHYCAPAGFAILKCNDKKFNGTGPCTNVSTVQCTHGIRPVVSTQLL
LNGSLAEEEVVIRSENFTNNAKTIMVQLNVSVEINCTRPNNNTRKSIHIGPGRAFYTTGDIIGDIRQAHCNISRANWNNT
LRQIVEKLGKQFGNNKTIvFNHSSGGDPEIVMHSFNCGGEFFYCNSTKLFNSTWTWNNTwnntRSNDTEEIITLPCRIKQ
IINMWQEVGKAMYAPPIRGQIRCSSNITGLLLTRDGGNDTSGTEIFRPGGGDMRDNWRSELYKYKVVRIEPLGVAPTEAK
RRVVQREKRAVGIGAMSLGFLGAAGSTMGAASVTLTVQARLLLSGIVQQQNNLLRAIEAQQHLLQLTVWGIKQLQARVLA
VERYLRDQQLLGIWGCSGKLICTTAVPWNTswSNKSLNEIWNNMTWMEWEKEIDNYTNLIYNLLEESQNQQEKNEQELLE
LDKWANLWNWLDISNWLWYIKIFIMIVGGLVGLRIVFAVLSIVNRVRQGY
>UniRef100_Q7SIK0/18-709
llGMLMICSATENLWVTVYYGVPVWKEATTTLFCASDAKAYDTEVHNVWATHACVPTDPNPQEVVLGNVTENFNMWKNNM
VEQMHEDIVSLWDQSLQPCVRLTPLCVTLNCTDYVKNvtNAEGGEMKNCSFNVTTNMRDKKQKEYALFYNLDIVQIDND.
.....nANNSYRLISCNTSVITQACPKVSFEPIPIHYCAPAGFAILRCNDKKFNGIGPCTNVSTVQCTHGIRPVVSTQLL
LNGSLAEEEVVIRSKNFTNNANIIIVQLNDSVEINCTRPNNNTRKSIPIGPGRAFYTTGEIIGDIRQAHCNISKVKWNDT
LQQIVKKLREQFKNKTIV.FTHSSGGDPEIVMHSFNCGGEFFYCNTTQLFNSTWNNTGN..dtKGSDNTDTITLPCRIKQ
IINMWQEVGKAMYAPPIRGQIRCSSNITGLILTRDGGNNNDTTEVFRPGGGDMRDNWRSELYKYKVVKIEPLGVAPTKAK
RRVVQREKRAVGIGALFLGFLGAAGSTMGAASMTLTVQARQLLSGIVQQQNNLLKAIEAQQHLLQLTVWGIKQLQARVLA
VERYLKDQQLLGIWGCSGKLICTTAVPWNAswSNKSLNEIWDNMTWMQWEKEIDNYTSLIYTLLEQSQNQQEKNEQELLE
LDKWASLWNWFNITNWLWYIKIFIMIVGGLVGLRIVFTVLSIVNRVRQGY
>UniRef100_A0A0X8IF56/20-706
llGMLMICSAVENLWVTVYYGVPVWKEATTTLFCASDAKAYDTEVHNVWATHACVPTDPNPQEVVLENVTENFNMWKNNM
VEQMHEDIISLWDQSLKPCVKLTPLCVTLKCTDWGNSssEEMRGEIKNCSFNITTSIRDKVKEDYALFYRLDVVPIDND.
......-NTSYRLISCNTSTITQACPKVSFEPIPIHYCTPAGFAILKCKDKKFNGTGPCKNVSTVQCTHGIRPVVSTQLL
LNGSLAEEEVVIRSSNFTDNTKNIIVQLKESVEINCTRPNNNTRKSIHIGPGRAFYTTGDIIGDIRQAHCNISRTKWNNT
LNQIATKLKEQFGNNKTIvFNQSSGGDPEIVMHSFNCGGEFFYCNSTQLFNSTWNFNGTwn.lTQSNGTDTITLPCRIKQ
IINMWQEVGKAMYAPPIRGQIRCSSNITGLILTRDGGNHNNDTETFRPGGGDMRDNWRSELYKYKVVKIEPLGVAPTKAK
RRVVQREKRAVGIGAMFLGFLGAAGSTMGAASITLTVQARLLLSGIVQQQNNLLKAIEAQQHLLQLTVWGIKQLQARVLA
VERYLRDQQLLGIWGCSGKLICTTAVPWNAswSNKTLDMIWNNMTWMEWEREIDNYTGLIYTLIEESQNQQEKNEQELLE
LDKWASLWNWFDITNWLWYIKIFIMIVGGLIGLRIVFTVLSMVNRVRQGY
>UniRef100_A0A0X8ICN0/20-706
llGMLMICSAVENLWVTVYYGVPVWKEATTTLFCASDAKAYDTEVHNVWATHACVPTDPNPQEVVLENVTENFNMWKNNM
VEQMHEDIISLWDQSLKPCVKLTPLCVTLKCTDWGNSssEEMRGEIKNCSFNITTSIRDKVKEDYALFYRLDVVPIDND.
......-NTSYRLISCNTSTITQACPKVSFEPIPIHYCTPAGFAILKCKDKKFNGTGPCKNVSTVQCTHGIRPVVSTQLL
LNGSLAEEEVVIRSSNFTDNTKNIIVQLKESVEINCTRPNNNTRKSIHIGPGRAFYTTGDIIGDIRQAHCNISRTKWNNT
LNQIATKLKEQFGNNKTIvFNQSSGGDPEIVMHSFNCGGEFFYCNSTQLFNSTWNFNGTwn.lTQSNGTDTITLPCRIKQ
IINMWQEVGKAMYAPPIRGQIRCSSNITGLILTRDGGNHNNDTETFRPGGGDMRDNWRSELYKYKVVKIEPLGVAPTKAK
RRVVQREKRAVGIGAMFLGFLGAAGSTMGAASITLTVQARLLLSGIVQQQNNLLKAIEAQQHLLQLTVWGIKQLQARVLA
VERYLRDQQLLGIWGCSGKLICTTAVPWNAswSNKTLDMIWNNMTWMEWEREIDNYTGLIYTLIEESQNQQEKNEQELLE
LDKWASLWNWFDITNWLWYIKIFIMIVGGLIGLRIVFTVLSMVNRVRQGY
>UniRef100_H9DPA6/21-706
.lGILMICSAAENLWVTVYYGVPVWKEATTTLFCASDAKAYDTEVHNVWATHACVPTDPNPQEVVLGNVTEKFNMWKNNM
VEQMHEDIISLWDQSLKPCVKLTPLCVTLNCTDLRNAtnTTEGGEIKNCSFNITTSMRDKVQKEYALFYKLDVVPIDND.
.....nTSTSYRLISCNTSVITQACPKVSFEPIPIHYCAPAGFAILKCNDKKFKGTGSCKNVSTVQCTHGIRPVVSTQLL
LNGSLAEEEVVIRSDNFKDNAKIIIVQLNETVEINCTRPNNNTRKSIHIGPGRAFYTTGEIIGDIRQAHCNISKAKWDNT
LKQIARKLKEQFENKTI-aFNQSSGGDPEIVMHSFNCGGEFFYCNSTQLFNSTWNGTER...lNNTGENITITLPCRIRQ
IINMWQEVGKAMYAPPIRGQIRCSSNITGLLLTRDGGNSTNGTETFRPGGGDMRDNWRSELYKYKVVKIEPLGLAPTKAK
RRVVQREKRAVGIGAVFLGFLGAAGSTMGAASMTLTVQARLLLSGIVQQQNNLLRAIEAQQHLLQLTVWGIKQLQARVLA
VERYLKDQQLLGIWGCSGKLICTTAVPWNAswSNKSLEKIWNNMTWMEWEREIHNYTSLIYNLIEESQNQQEKNEQELLE
LDKWASLWNWFDITKWLWYIKIFIMIVGGLVGLRIIFTVFSIVNRVRQGY
>UniRef100_B2YM91/20-719
llGMLMICSATEQLWVTVYYGVPVWKEANTTLFCASDAKAYETEKHNVWATHACVPTDPNPQEVELKNVTENFNMWKNNM
VEQMHEDIISLWDQSLKPCVKLTPLCVTLHCTNLTVNstLNMVGEMKNCSFNSTTSIRDKVRKEYALFYSLDIVPIDNDn
kstdskNSSEYRLISCNTSVITQACPKTSFEPIPIHYCAPAGFAILKCKDKNFNGTGPCKNVSTVQCTHGIKPVVSTQLL
LNGSLAEEEIVIRSANLTDNTKIIIVQLNQSIEINCTRPNNNTRKSIHIGPGRAFYATGDIIGDIRKAHCNISKAKWNDT
LRQIASKLKEQFPNKTI-aFNHSSGGDPEIVMHNFNCGGEFFYCNTTQLFNSTWLFNGTwngtNGTEGNETITLPCRIKQ
IINMWQEVGKAMYAPPIKGLISCSSNITGLLLTRDGGGNNESTETFRPGGGDMRDNWRSELYKYKVVQVEPLGIAPTRAK
RRVVQREKRAAGIGALFLGFLSAAGSTMGAASITLTVQARQLLSGIVQQQNNLLRAIEAQQHMLQLTVWGIKQLQARVLA
VERYLRDQQLLGIWGCSGKLICTTTVPWNTswSNKSLDDIWENMTWMQWEKEINNYTGVIYNLLEESQNQQEKNEKELLE
LDKWANLWNWFDITNWLWYIRLFIMIVGGLIGLRIVFTVLSIVNRVRQGY
>UniRef100_B3VFI1/20-719
llGMLMICSAAEQLWVTVYYGVPVWKEATTTLFCASDAKAYDTEVHNVWATHACVPTDPSPQEVLLENVTENFNMWKNNM
VEQMHEDIISLWDQSLKPCVKLTPLCVTLNCTDVKNAtnTTEVGEIKNCSFKITTSIRDKMQKEYALFYKLDVVPIDNEn
knntntNYTNYRLISCNTSVITQACPKVSFQPIPIHYCAPAGFAILKCNDKKFNGTGPCTNVSTVQCTHGIRPVVSTQLL
LNGSLAEDEVIIRSENFTDNAKTIIVQLNETVEINCTRPSNNTRKSIHIGPGRAFYTTGEIIGDIRQAHCNLSSTKWNNT
LRQIVEKLREQFKNTTIV.FNQSSGGDPEIVTHSFNCGGEFFYCNSTPLFNSIWNITQPlnstGTERANDTITLQCRIKQ
IINMWQEVGKAMYAPPIRGQIKCSSNITGLLLTRDGGINNSTTETFRPGGGDMRDNWRSELYKYKVVKIEPLGVAPTKAK
RRVVQREKRAVGIGALFLGFLGAAGSTMGAVSITLTVQARQLLSGIVQQQNNLLRAIEAQQHLLQLTVWGIKQLQARVLA
VERYLRDQQLLGIWGCSGKLICTTTVPWNAswSNKSLNQIWENMTWMEWEKEIDNYTSIIYNLIEESQNQQEKNEQELLE
LDKWASLWNWFDITNWLWYIKIFIIIVGGLVGLRIVFTVLSVVNRVRQGY
>UniRef100_A0A0X8ICT6/20-706
llGMLMICSAVENLWVTVYYGVPVWKEATTTLFCASDAKAYDTEVHNVWATHACVPTDPNPQEVVLENVTENFNMWKNNM
VEQMHEDIISLWDQSLKPCVKLTPLCVTLKCTDWGNSssEEMRGEIKNCSFNITTSIRDKVKEDYALFYRLDVVPIDND.
......-NTSYRLISCNTSTITQACPKVSFEPIPIHYCAPAGFAILKCKDKKFNGTGPCKNVSTVQCTHGIRPVVSTQLL
LNGSLAEEEVVIRSSNFTDNTKNIIVQLKESVEINCTRPNNNTRKSIHIGPGRAFYTTGDIIGDIRQAHCNISRTKWSNT
LNQIATKLKEQFGNNKTIvFNQSSGGDPEIVMHSFNCGGEFFYCNSTQLFNSTWNFNGTwn.lTQSNGTDTITLPCRIKQ
IINMWQEVGKAMYAPPIRGQIRCSSNITGLILTRDGGNHNNDTETFRPGGGDMRDNWRSELYKYKVVKIEPLGVAPTKAK
RRVVQREKRAVGIGAMFLGFLGAAGSTMGAASITLTVQARLLLSGIVQQQNNLLKAIEAQQHLLQLTVWGIKQLQARVLA
VERYLRDQQLLGIWGCSGKLICTTAVPWNAswSNKTLDMIWNNMTWMEWEREIDNYTGLIYTLIEESQNQQEKNEQELLE
LDKWASLWNWFDITNWLWYIKIFIMIVGGLIGLRIVFTVLSMVNRVRQGY
>UniRef100_A0A120K766/20-706
llGMLMICSAVENLWVTVYYGVPVWKEATTTLFCASDAKAYDTEVHNVWATHACVPTDPNPQEVVLENVTENFNMWKNNM
VEQMHEDIISLWDQSLKPCVKLTPLCVTLNCTDWGNSssEEMRGEIKNCSFNITTSIRDKVKEDYALFYRLDVVPIDND.
......-NTSYRLISCNTSTITQACPKVSFEPIPIHYCTPAGFAILKCKDKKFNGTGPCKNVSTVQCTHGIRPVVSTQLL
LNGSLAEEEVVIRSSNFTDNTKNIIVQLKESVEINCTRPNNNTRKSIHIGPGRAFYTTGDIIGDIRQAHCNISRTKWNNT
LNQIATKLKEQFGNNKTIvFNQSSGGDPEIVMHSFNCGGEFFYCNSTQLFNSTWNFNGTwn.lTQSNGTDTITLPCRIKQ
IINMWQEVGKAMYAPPIRGQIRCSSNVTGLILTRDGGNHNNDTETFRPGGGDMRDNWRSELYKYKVVKIEPLGVAPTKAK
RRVVQREKRAVGIGAMFLGFLGAAGSTMGAASITLTVQARLLLSGIVQQQNNLLKAIEAQQHLLQLTVWGIKQLQARVLA
VERYLRDQQLLGIWGCSGKLICTTAVPWNAswSNKTLDMIWNNMTWMEWEREIDNYTGLIYTLIEESQNQQEKNEQELLE
LDKWASLWNWFDITNWLWYIKIFIMIVGGLIGLRIVFTVLSMVNRVRQGY
>UniRef100_B3VFI3/20-717
llGMLMICSAAEQLWVTVYYGVPVWKEATTTLFCASDAKAYDTEVHNVWATHACVPTDPSPQEILLKNVTENFNMWKNNM
VEQMHEDIISLWDQSLKPCVKLTPLCVTLNCTDVRNAtnTTELGEIKNCSFKITTSIRDKMQKEYALFYKLDVVPIDNEn
knntntNYTNYRLISCNTSVITQACPKVSFQPIPIHYCAPAGFAILKCNDKKFNGTGPCTNVSTVQCTHGIRPVVSTQLL
LNGSLAEDEVVIRSENFTNNAKTIIVHLNESVEINCTRPSNNTRKGIHIGPGRAFYTTGEIIGDIRQAHCNLSSTKWNNT
LRQIVIKLREQFENKTIV.FNQSSGGDPEIVTHSFNCGGEFFYCDSTPLFNSTWYSNST..enVTEESNSTITLQCRIKQ
IINMWQEVGKAMYAPPIKGQIKCSSNITGLLLTRDGGGENRTTEIFRPGGGDMRDNWRSELYKYKVVKIEPLGVAPTKAK
RRVVQREKRAVGIGALFLGFLGAAGSTMGAASITLTVQARQLLSGIVQQQNNLLRAIEAQQHLLQLTVWGIKQLQARVLA
VERYLKDQQLLGIWGCSGKLICTTAVPWNTswSNKSLNQIWENMTWMEWEREIDNYTSVIYNLIEESQNQQEKNEQELLE
LDKWASLWNWFDITNWLWYIRIFIMIVGGLVGLRIVFAVLSVVNRVRQGY
>UniRef100_J7FZQ6/20-703
llGMLMICSAVENLWVTVYYGVPVWKEATTTLFCASDAKAYDTEVHNVWATHACVPTDPNPQEIVLENVTENFNMWKNNM
VEQMHEDIISLWDQSLKPCVKLTPLCVTLNCTDLNVTntNSMKREMRNCSFNITTSIRDKVKKDYALFYRLDVVPIDND.
......-TTSYRLINCNTSTITQACPKVSFEPIPIHYCTPAGFAILKCKDKKFNGTGPCKNVSTVQCTHGIRPVVSTQLL
LNGSLAEEEVVIRSSNFTDNTKNIIVQLKESVEINCTRPNNNTRKSIHIGPGRAFYTTGAIMGDTRQAHCNISRTKWNNT
LNQIATKLKEQFGNKTII.FSPSSGGDPEIVMHSFNCGGEFFYCNSTQLFNSTWSFNGTw..nSTHEGNDNITLPCRIKQ
IINMWQEVGKAMYAPPIRGQIRCSSNITGLILTRDGGKHNNDNETFRPGGGDMRDNWRSELYKYKVVKIEPLGVAPTKAK
RRVVQREKRAVGIGAMFLGFLGAAGSTMGAASITLTVQARLLLSGIVQQQNNLLRAIEAQQHLLQLTVWGIKQLQARVLA
MERYLRDQQLLGIWGCSGKLICTTAVPWNAswSNKTLDMIWNNMTWMEWEREIDNYTGLIYTLIEESQNQQEKNEQELLE
LDKWASLWNWFDITKWLWYIKIFIMIVGGLIGLRIVFTVLSIVNRVRQGY
>UniRef100_A7L304/20-716
llGILMICSVAGQLWVTVYYGVPVWKEANTTLFCASDAKAYDTEVHNVWATHACVPTDPNPQEVALKNVTENFNMWKNNM
VEQMHEDIISLWDQSLKPCVKLTPLCVTLNCTNVNNTnsGTEEGEIKNCSFNITTSIRDKVQKEFALFYKVDIVPITND.
.dnsynNNTSYRLISCNTSVITQACPKISFEPIPIHYCAPAGFAILRCNNKEFSGTGPCTNVSTVQCTHGIRPVVSTQLL
LNGSLAEGEVVIRSENFTDNAKTIIVHLNESVQINCTRPNNNTRKSIHIGPGRAFYATGAIIGNIRQAHCNISRAKWNKT
LGQIVDKLRKQFKNATTIvFNHSSGGDPEIVMHSFNCGGEFFYCNSTELFNSTWNQNDT...rNNTGQNDTITLPCRIKQ
IINMWQEVGKAMYAPPIRGQIRCSSNITGLLLTRDGGNDTNKTETFRPGGGNMRDNWRSELYKYKVVKIDPIGVAPTKAK
RRVVQREKRAMGLGAMFLGFLGAAGSTMGAASITLTAQARQLLSGIVQQQNNLLRAIEAQQHLLQLTVWGIKQLQARVLA
VERYLKDQQLLGVWGCSGKLICTTTVPWNAswSNKSLDEIWNNMTWMKWEREIDNYTDLIYTLLEKSQIQQEKNEQELLE
LDKWASLWNWFDITNWLWYIKIFIMIVGGLIGLRIVFTVLSIVNKVRQGY
>UniRef100_V5UZS1/20-711
llGLLMICSAAEKLWVTVYYGVPVWKEATTTLFCASDAKAYDTEVHNVWATHACVPTDPNPQEVVLENVTEDFNMWKNNM
VEQMHEDIISLWDQSLKPCVKLTPLCVTLNCTDLRNNctNNERGEIKNCSFNITTSIRDKVQKEYALFYKLDVVPIDKD.
......-NSSYRLISCNTSVITQACPKVTFDPIPIHYCTPAGFAILKCKDKKFKGKGPCTNVSTVQCTHGIRPVVSTQLL
LNGSLAEEEVVIRSDNFTDNAKIIIVQLKESIEINCTRPNNNTRKSIHIGPGRAFYTTGKIIGDIRQAHCNISRAKWNNT
LKQIVTKLREQYRNKTIV.FNQSSGGDPEIVTHSFNCGGEFFYCNSTQLFNSTWNVTEGsnvtGSNNTEENITLPCRIKQ
IINMWQKVGKAMYAPPIRGQIRCSSNITGLILTRDGGNNNSNTEIFRPGGGDMRDNWRSELYKYKVVKIEPLGVAPTKAK
RRVVQREKRAVGIGAVFLGFLGAAGSTMGAASMTLTVQARLLLSGIVQQQNNLLRAIEAQQHLLQLTVWGIKQLQARVLA
VERYLKDQQLLGIWGCSGKLICTTTVPWNAswSNKSLDKIWNNMTWMEWEREINNYTSLIYTLIEESQNQQEKNEQELLE
LDKWASLWNWFDITKWLWYIKIFIMIVGGLVGLRIVFTVLSIVNRVRQGY
>UniRef100_A0A0X8ID64/20-706
llGMLMICSAVENLWVTVYYGVPVWKEATTTLFCASDAKAYDTEVHNVWATHACVPTDPNPQEVVLENVTENFNMWKNNM
VEQMHEDIISLWDQSLKPCVKLTPLCVTLNCTDWGNSssEEMRGEIKNCSFNITTSIRDKVKEDYALFYRLDVVPIDND.
......-NTSYRLISCNTSTITQACPKVSFEPIPIHYCTPAGFAILKCKDKKFNGTGPCKNVSTVQCTHGIRPVVSTQLL
LNGSLAEEEVVIRSSNFTDNTKNIIVQLKESVEINCTRPNNNTRKSIHIGPGRAFYTTGDIIGDIRQAHCNISRTKWNNT
LNQIATKLKEQFGNNKTIvFNQSSGGDPEIVMHSFNCGGEFFYCNSTQLFNSTWNFNGTwn.lTQSNGTDTITLPCRIKQ
IINMWQEVGKAMYTPPIRGQIRCSSNITGLILTRDGGNHNNDTETFRPGGGDMRDNWRSELYKYKVVKIEPLGVAPTKAK
RRVVQREKRAVGIGAMFLGFLGAAGSTMGAASITLTVQARLLLSGIVQQQNNLLRAIEAQQHLLQLTVWGIKQLQARVLA
VERYLRDQQLLGIWGCSGKLICTTAVPWNAswSNKTLDMIWNNMTWMEWEREIDNYTGLIYTLIEESQNQQEKNEQELLE
LDKWASLWNWFDITNWLWYIKIFIMIVGGLIGLRIVFTVLSMVNRVRQGY
>UniRef100_A0A109V960/20-705
llGMLMICSAVENLWVTVYYGVPVWKEATTTLFCASDAKAYDTEVHNVWATHACVPTDPNPQEVVLENVTENFNMWKNNM
VEQMHEDIISLWDQSLKPCVKLTPLCVTLNCTDWNVNssQEMRGEMKNCSFNITTSIRDKVKKEYALFYRLDVVPIDND.
......NTTSYRLINCNTSTITQACPKVSFEPIPIHYCTPAGFAILKCKDKKFNGTGPCKNVSTVQCTHGIRPVVSTQLL
LNGSLAEEEVIIRSSNFSDNTKNIIVQLNESVEINCTRPNNNTRKSIHIGPGSALYATGDIIGDIRQAHCNISGTKWNNT
LNQIATKLKEQFGNKTIV.FNQSSGGDPEIVMHSFNCGGEFFYCNSAQLFNSTWNFNGTw.nyTQSNGNDTITLRCRIKQ
IINMWQEVGKAMYAPPIRGQIRCSSNITGLILTRDGGNPNSTTETFRPGGGDMRDNWRSELYKYKVVKIEPLGVAPTKAK
RRVVQREKRAVGIGAMFLGFLGAAGSTMGAASITLTVQARLLLSGIVQQQNNLLRAIEAQQHLLQLTVWGIKQLQARVLA
VERYLRDQQLLGIWGCSGKLICTTAVPWNAswSNKTLDMIWNNMTWMEWEREIDNYTGLIYTLIEESQNQQEKNEQELLE
LDKWAGLWNWFDITNWLWYIKIFIMIIGGLIGLRIVFTVLSIVNRVRQGY
>UniRef100_B3VFJ0/20-717
llGMLMICSAAEQLWVTVYYGVPVWKEATTTLFCASDAKAYDTEVHNVWATHACVPTDPSPQEVLLKNVTENFNMWKNNM
VEQMHEDIISLWDQSLKPCVKLTPLCVTLNCTDVRNAtnTTELGEIKNCSFKITTSIRDKMQKEYALFYKLDVVPIDNEn
knntntNYTNYRLISCNTSVITQACPKVSFQPIPIHYCAPAGFAILKCNDKRFNGTGPCTNVSTVQCTHGIRPVVSTQLL
LNGSLAEDEVVIRSENFTNNAKTIIVHLNESVEINCTRPSNNTRKGIHIGPGRAFYTTGEIIGDIRQAHCNLSSTKWNNT
LRQIVIKLREQFENKTIV.FNQSSGGDPEIVTHSFNCGGEFFYCDSTPLFNSTWYSNST..enVTEESNSTITLQCRIKQ
IINMWQEVGKAMYAPPIKGQIKCSSNITGLLLTRDGGGENRTTEIFRPGGGDMRDNWRSELYKYKVVKIEPLGVAPTKAK
RRVVQREKRAVGIGALFLGFLGAAGSTMGAASITLTVQARQLLSGIVQQQNNLLRAIEAQQHLLQLTVWGIKQLQARVLA
VERYLKDQQLLGIWGCSGKLICTTAVPWNTswSNKSLNQIWENMTWMEWEREIDNYTNTIYNLIEESQNQQEKNEQELLE
LDKWASLWNWFDITNWLWYIRIFIMIVGGLVGLRIVFAVLSVVNRVRQGY
>UniRef100_A0A7H1JFA4/20-706
llGMLMICSAVENLWVTVYYGVPVWKEATTTLFCASDAKAYDTEVHNVWATHACVPTDPNPQEVVLENVTENFNMWKNNM
VEQMHEDIISLWDQSLKPCVKLTPLCITLNCTDWGNSssEEMRGEIKNCSFNITTSIRDKVKKDYALFYRLDVVPIGND.
......-NTSYRLISCNTSTITQACPKVSFEPIPIHYCTPAGFAILKCKDKKFNGTGPCKNVSTVQCTHGIRPVVSTQLL
LNGSLAEEEVVIRSSNFTDNTKNIIVQLKESVEINCTRPNNNTRKSIHIGPGRAFYTTGDIIGDIRQAHCNISRTKWNNT
LNQIATKLKEQFGNNKTIvFNQSSGGDPEIVMHSFNCGGEFFYCNSTQLFNSTWNFNGTwn.lTQSNGTDTITLPCRIKQ
IINMWQGVGKAMYAPPIRGQIRCSSNITGLILTRDGGDHNNDTETFRPGGGDMRDNWRSELYKYKVVKIEPLGVAPTKAK
RRVVQREKRAVGIGAMFLGFLGAAGSTMGAASITLTVQARLLLSGIVQQQNNLLKAIEAQQHLLQLTVWGIKQLQARVLA
VERYLRDQQLLGIWGCSGKLICTTAVPWNAswSNKTLDMIWNNMTWMEWEREIDNYTNLIYTLIEESQNQQEKNEQDLLE
LDKWASLWNWFDITNWLWYIKIFIMIVGGLIGLRIVFTVLSIVNRVRQGY
>UniRef100_A0A0X8IEI8/20-706
llGMLMICSAVENLWVTVYYGVPVWKEATTTLFCASDAKAYDTEVHNVWATHACVPTDPNPQEVVLENVTENFNMWKNNM
VEQMHEDIISLWDQSLKPCVKLTPLCVTLNCTDWGNSssEEMRGEIKNCSFNITTSIRDKVKEDYALFYRLDVVPIDND.
......-NTSYRLISCNTSTITQACPKVSFEPIPIHYCTPAGFAILKCKDKKFNGTGPCKNVSTVQCTHGIRPVVSTQLL
LNGSLAEEEVVIRSSNFTDNTKNIIVQLKESVEINCTRPNNNTRKSIHIGPGRAFYTTGDIIGDIRQAHCNISRTKWNNT
LNQIATKLKEQFGNNKTIvFNQSSGGDPEIIMHSFNCGGEFFYCNSTQLFNSTWNFNGTwn.lTQSNGTDTITLPCRIKQ
IINMWQEVGKAMYAPPIRGQIRCSSNITGLILTRDGGNHNNDTETFRPGGGDMRDNWRSELYKYKVVKIEPLGVAPTKAK
RRVVQREKRAVGIGAMFLGFLGAAGSTMGAASITLTVQARLLLSGIVQQQNNLLKAIEAQQHLLQLTVWGIKQLQARVLA
VERYLRDQQLLGIWGCSGKLICTTAVPWNAswSNKTLDMIWNNMTWMEWEREIDNYTGLIYTLIEESQNQQEKNEQELLE
LDKWASLWNWFDITNWLWYIKIFIMIVGGLIGLRIVFTVLSMVNRVRQGY
>UniRef100_A0A109V7Y7/20-706
llGMLMICSAVENLWVTVYYGVPVWKEATTTLFCASDAKAYDTEVHNVWATHACVPTDPNPQEVVLENVTENFNMWKNNM
VEQMHEDIISLWDQSLKPCVKLTPLCVTLNCTDWGNSssEEMRGEIKNCSFNITTSIRDKVKEDYALFYRLDVVPIDND.
......-NTSYRLISCNTSTITQACPKVSFEPIPIHYCTPAGFAILKCKDKKFNGTGPCKNVSTVQCTHGIRPVVSTQLL
LNGSLAEEEVVIRSSNFTDNTKNIIVQLKESVEINCTRPNNNTRKSIHIGPGRAFYTTGDIIGDIRQAHCNISRTKWNNT
LNQIATKLKEQFGNNKTIvFNQSSGGDPEIVMHSFNCGGEFFYCNSTQLFNSTWNFNGTwn.lTQSNGTDTITLPCRIKQ
IINMWQEVGKAMYAPPIRGQIRCSSNITGLILTRDGGNHNNDTETFRPGGGDMRDNWRSELYKYKVVKIEPLGVAPTKAK
RRVVQREKRAVGIGAMFLGFLGAAGSTMGAASITLTVQARLLLSGIVQQQNNLLKAIEAQQHLLQLTVWGIKQLQARVLA
VERYLRDQQLLGIWGCSGKLICTTAVPWNAswSNKTLDMIWNNMTWMEWEREIDNYTGLIYTLIEESQNQQDKNEQELLE
LDKWASLWNWFDITNWLWYIKIFIMIVGGLIGLRIVFTVLSMVNRVRQGY
>UniRef100_B0YP57/20-710
llGILMICSVAGQLWVTVYYGVPVWKEANTTLFCASDAKAYDTEVHNVWATHACVPTDPNPQEVALENVTENFNMWKNNM
VEQMHEDIISLWDQSLKPCVKLTPLCVTLNCTNLNNTnsGTEEGEIKNCSFNITTSIRDKVQRDYAIFYNLDIVPIDNN.
......DNTSYRLISCNTSVITQACPKISFEPIPIHYCAPAGFAILRCNDKKFNGTGPCTNVSTVQCTHGIRPVVSTQLL
LNGSLAEEEVVIRSENFTDNTKTIIVQLNESVQINCTRPNNNTRKSIHIGPGRAFYATGEIIGNIRQAHCNISRAKWNKT
LGQIVDKLRKQFENTTTIvFNHSSGGDPEIVMHSFNCGGEFFYCNSTELFNSTWNQTDT...rNKTGENDTITLPCRIKQ
IINMWQEVGKAMYAPPIRGQIRCSSNITGLLLTRDGGTNTSGPEIFRPGGGNMRDNWRSELYKYKVVKIDPIGVAPTKAK
RRVVQREKRAMGLGAMFLGFLGAAGSTMGAASITLTAQARLLLSGIVQQQNNLLRAIEAQQHLLQLTVWGIKQLQARVLA
VERYLKDQQLLGIWGCSGKLICTTAVPWNAswSNKSLDQIWNNMTWMKWEREIDNYTDLIYTLLEESQNQQEKNEQELLE
LDKWASLWNWFDITNWLWYIKIFIMIVGGLIGLRIVFTVLSIVNKVRQGY
>UniRef100_A0A7H1JF83/20-706
llGMLMICSAVENLWVTVYYGVPVWKEATTTLFCASDAKAYDTEVHNVWATHACVPTDPNPQEVVLENVTENFNMWKNNM
VEQMHEDIISLWDQSLKPCVKLTPLCVTLNCTDWGNN..TNMRGEIKNCSFNIITSIRDKVKKDYALFYRLDVVPIDND.
......-NTSYRLISCNTSTITQACPKVSFEPIPIHYCTPAGFAILKCKDKKFNGTGPCKNVSTVQCTHGIRPVVSTQLL
LNGSLAEEEVVIRSSNFTDNTKNIIVQLKESVEINCTRPNNNTRKSIHIGPGRAFYTTGDIIGDIRQAHCNISRTKWNNT
LNQIATKLKEQFGNNKTIvFNQSSGGDPEIVMHSFNCGGEFFYCNSTQLFNSTWNFNGTwn.lTQSNGTDTITLPCRIKQ
IINMWQEVGKAMYAPPIRGQIRCSSNITGLILTRDGGNHNNDTETFRPGGGDMRDNWRSELYKYKVVKIEPLGVAPTKAK
RRVVQREKRAVGIGAMFLGFLGAAGSTMGAASITLTVQARLLLSGIVQQQNNLLKAIEAQQHLLQLTVWGIKQLQARVLA
VERYLRDQQLLGIWGCSGKLICTTAVPWNAswSNKTLDMIWNNMTWMEWEREIDNYTGLIYTLIEESQNQQEKNEQELLE
LDKWASLWNWFDITNWLWYIKIFIMIVGGLIGLRIVFTVLSMVNRVRQGY
>UniRef100_Q6BC35/19-712
llGMLMICNAAEQSWVTVYYGVPVWREATTTLFCASDAKAYDTEVHNVWATHACVPTDPNPQEVELKNVTENFNMWRNPM
VEQMHEDIISLWDQSLKPCVKLTPLCVILNCTDLKNAtnTNLEGEIKNCSFNITTSIRQKVQKEYALFYRLDVVPIDDD.
.....nDNTSYRLISCNTSVITQACPKVSFEPIPIHYCAPAGFAILKCNDKKFNGTGQCKNVSTVQCTHGIRPVVSTQLL
LNGSLAEEEVVIRSENFTDNAKTILVQLNETVEINCTRPNNNTRKGIHIGPGAAFYATGEIIGDIRQAHCNISRAKWNKT
LVQVVKKLREQFKNKTIV.FNQSSGGDPEIVMHSFNCGGEFFYCNLTQLFNSTWNVNSTwnetNNTGGNDTITLPCRIKQ
IINMWQEVGKAMYAPPIRGQIRCSSNVTGLLLTRDGGNNTNGTEIFRPGGGNMRDNWRSELYKYKVVKIEPLGVAPTKAK
RRVVQREKRAVGIGAVFIGFLSAAGSTMGAASITLTVQARQLLSGIVQQQNNLLRAIEAQQHLLQLTVWGIKQLQARVLA
VERYLRDQQLLGIWGCSGKLICPTTVPWNAswSNKTLNEIWDNMTWMEWDREINNYTNLIYTLIEESQNQQEKNEKDLLE
LDTWASLWNWFDITKWLWYIKIFIMIVGGLIGLRIVFTVLSIVNRVRQGY
>UniRef100_A0A0X8ICN2/20-706
llGMLMICSAVENLWVTVYYGVPVWKEATTTLFCASDAKAYDTEVHNVWATHACVPTDPNPQEVVLENVTENFNMWKNNM
VEQMHEDIISLWDQSLKPCVKLTPLCVTLNCTDWGNSssEEMRGEIKNCSFNITTSIRDKVKEDYALFYRLDVVPIDND.
......-NTSYRLISCNTSTITQACPKVSFEPIPIHYCTPAGFAILKCKDKKFNGTGPCKNVSTVQCTHGIRPVVSTQLL
LNGSLAEEEVVIRSSNFTDNTKNIIVQLKESVEINCTRPNNNTRKSIHIGPGRAFYTTGDIIGDIRQAHCNISRTKWNNT
LNQIATKLKEQFGNNKTIvFNQSSGGDPEIVMHSFNCGGEFFYCNSTQLFNSTWNFNGTwn.lTQSNGTDTITLPCRIKQ
IINMWQEVGKAMYAPPIRGQIRCSSNITGLILTRDGGNHNNDTETFRPGGGDMRDNWRSELYKYKVVKIEPLGVAPTKAK
RRVVQREKRAVGIGAMFLGFLGAAGSTMGAASITLTVQARLLLSGIVQQQNNLLKAIEAQQHLLQLTVWGIKQLQARVLA
VERYLRDQQLLGIWGCSGKLICTTAVPWNAswSNKTLDMIWNNMTWMEWEREIDNYTGLIYTLIEESQNQQEKNEQELLE
LDKWASLWNWFDLTNWLWYIKIFIMIVGGLIGLRIVFTVLSMVNRVRQGY
>UniRef100_A0A0X8ICP3/20-706
llGMLMICSAVENLWVTVYYGVPVWKEATTTLFCASDAKAYDTEVHNVWATHACVPTDPNPQEVVLENVTENFNMWKNNM
VEQMHEDIISLWDQSLKPCVKLTPLCVTLNCTDWGNSssEEMRGEIKNCSFNITTSIRDKVKEDYALFYRLDVVPIDND.
......-NTSYRLISCNTSTITQACPKVSFEPIPIHYCTPAGFAILKCKDKKFNGTGPCKNVSTVQCTHGIRPVVSTQLL
LNGSLAEEEVVIRSSNFTDNTKNIIVQLKESVEINCTRPNNNTRKSIHIGPGRAFYTTGDIIGDIRQAHCNISRTKWNNT
LNQIATKLKEQFGNNKTIvFNQSSGGDPEIVMHSFNCGGEFFYCNSTQLFNSTWNFNGTwn.lTQSNGTDTITLPCRIKQ
IINMWQEVGKAMYAPPIRGQIRCSSNITGLILTRDGGNHNNDTETFRPGGGDMRDNWRSELYKYKVVKIEPLGVAPTKAK
RRVVQREKRAVGIGAMFLGFLGAAGSTMGAASITLTVQARLLLSGIVQQQNNLLKAIEAQQHLLQLTVWGIKQLQARILA
VERYLRDQQLLGIWGCSGKLICTTAVPWNAswSNKTLDMIWNNMTWMEWEREIDNYTGLIYTLIEESQNQQEKNEQELLE
LDKWASLWNWFDITNWLWYIKIFIMIVGGLIGLRIVFTVLSMVNRVRQGY
>UniRef100_A0A7G5WRW6/20-717
llGILMICSAANNLWVTVYYGVPVWKEATTTLFCASDAKAYDTEVHNVWATHACVPTDPNPQEVVLGNVTENFNMWKNDM
VEQMHEDIISLWDQSLKPCVKLTPLCVTLDCSDWNATrnGTEAGEIKNCSFNITTSLRDKMQKEYALFYKLDIVAIDNN.
..dtgkNNTSYRLISCNTSVITQACPKVSFEPIPIHYCAPAGFAILKCNDNKFNGAGPCTNVSTVQCTHGIRPVVSTQLL
LNGSLAKEEVIIRSENFTNNAKTIIVQLNTSVEINCTRPSNNTRKGIHIGPGRAFYTTGEIIGDIRQAHCNLSKTNWDYT
LHQIAKKLREQFGNKTII.FKQSSGGDPEIQTHMFNCGGEFFYCNTTKLFNSTWHSNSTwnntATRGSNDTITLPCRIKQ
IINMWQEVGKAMYAPPIRGQIRCSSNITGLLLTRDGGGNNTTNETFRPSGGNMKDNWRSELYKYKVVKIEPLGVAPTKAK
RRVVQREKRAVGIGALFLGFLGAAGSTMGAASMTLTVQARQLLSGIVQQQNNLLRAIEAQQHLLQLTVWGIKQLQARVLA
VERYLRDQQLLGIWGCSGKLICTTNVPWNTswSNKSLDDIWQNMTWMEWEREIDNYTDIIYTLLENSQNQQEKNEQELLE
LDKWASLWNWFNITNWLWYIKIFIMIVGGLIGLRIVFAVLSIVNRVRQGY
>UniRef100_A0A109V811/20-706
llGMLMICSAVENLWVTVYYGVPVWKEATTTLFCASDAKAYDTEVHNVWATHACVPTDPNPQEVVLENVTENFNMWKNNM
VEQMHEDIISLWDQSLKPCVKLTPLCVTLTCTDWGNSssEEMRGEIKNCSFNITTSIRDKVKEEYALFYRLDVVPIDND.
......-NTSYRLISCNTSTITQACPKVSFEPIPIHYCTPAGFAILKCKDKKFNGTGPCKNVSTVQCTHGIRPVVSTQLL
LNGSLAEEEVVIRSSNFTDNTKNIIVQLKESVEINCTRPNNNTRKSIHIGPGRAFYTTGDIIGDIRQAHCNISRTKWNNT
LNQIATKLKEQFGNNKTIvFNQSSGGDPEIVMHSFNCGGEFFYCNSTQLFNSTWNFNGTwn.lTQSNGTDTITLPCRIKQ
IINMWQEVGKAMYAPPIRGQIRCSSNITGLILTRDGGNHNNDTETFRPGGGDMRDNWRSELYKYKVVKIEPLGVAPTKAK
RRVVQREKRAVGIGAVFLGFLGAAGSTMGAASITLTVQARLLLSGIVQQQNNLLKAIEAQQHLLQLTVWGIKQLQARVLA
VERYLRDQQLLGIWGCSGKLICTTAVPWNAswSNKTLDMIWNNMTWMEWEREIDNYTGLIYTLIEESQNQQEKNEQELLE
LDKWASLWNWFDITNWLWYIKIFIMIVGGLIGLRIVFTVLSMVNRVRQGY
>UniRef100_J7G1Q9/20-703
llGMLMICSAVENLWVTVYYGVPVWKEATTTLFCASDAKAYDTEVHNVWATHACVPTDPNPQEIVLENVTENFNMWKNNM
VEQMHEDIISLWDQSLKPCVKLTPLCVTLNCTDLNVTntNSMKREMRNCSFNITTSIRDKVKKDYALFYRLDVVPIDND.
......-TTSYRLINCNTSTITQACPKVSFEPIPIHYCTPAGFAILKCKDKKFNGTGPCKNVSTVQCTHGIRPVVSTQLL
LNGSLAEEEVVIRSSNFTDNTKNIIVQLKESVEINCTRPNNNTRKSIHIGPGRAFYTTGAIMGDTRQAHCNISRTKWNNT
LNQIATKLKEQFGNKTII.FSPSSGGDPEIVMHSFNCGGEFFYCNSTQLFNSTWSFNGTw..nSTHEGNDNITLPCRIKQ
IINMWQEVGKAMYAPPIRGQIRCSSNITGLILTRDGGKHNNDNETFRPGGGDMRDNWRSELYKYKVVKIEPLGVAPTKAK
RRVVQREKRAVGIGAMFLGFLGAAGSTMGAASITLTVQARLLLSGIVQQQNNLLRAIEAQQHLLQLTVWGIKQLQARVLA
MERYLRDQQLLGIWGCSGKLICTTAVPWNAswSNKTLDMIWNNMTWMEWEREIDNYTGLIYTLIEESQNQQEKNEQELLE
LDKWASLWNWFDITKWLWYIKIFIMIVGGLIGLRIVFTVLSIVNRVRQGY
>UniRef100_A0A109V8C1/20-701
llGMLMICSAVENLWVTVYYGVPVWKEATTTLFCASDAKAYDTEVHNVWATHACVPTDPNPQEVVLENVTENFNMWKNNM
VEQMHEDIISLWDQSLKPCVKLTPLCVTLNCTNWGNVssEEMRGEIKNCSFNITTSIRDKVKKDYALFYRLDVVPINND.
......-NTSYRLISCNTSTITQACPKVSFEPIPIHYCTPAGFAILKCKDKKFNGTGPCKNVSTVQCTHGIRPVVSTQLL
LNGSLAEEEVVIRSSNFTDNTKNIIVQLKESVEINCTRPNNNTRKSIHIGPGGAFYTTGDIIGDIRQAHCNISRTKWNNT
LNQIATKLKEQFGNNKTIvFNQSSGGDPEIVMHSFNCGGEFFYCNSTQLFNSTWNFNGTwn.lTQSNGTDTITLPCRIKQ
IVNMWQEVGKAMYAPPIRGQIRCSSNITGLILTRDGGNHNNDTETFRPGGGDMRDNWRSELYKYKVVKIEPLGVAPTKAK
RRVVQREKRAVGIGAMFLGFLGAAGSTMGAASITLTVQARLLLSGIVQQQNNLLRAIEAQQHLLQLTVWGIKQLQARVLA
VERYLRDQQLLGIWGCSGKLICTTAVPWNAswSNKTLDMIWNNMTWMEWEREINNYTGLIYTLIEESQNQQEKNEQELLE
LDKWAGLWNWFDITNWLWYIKIFIMIVGGLIGLRIVFTVLSMVNRVRQGY
>UniRef100_A0A109V7R6/20-706
llGMLMICSAVENLWVTVYYGVPVWKEATTTLFCASDAKAYDTEVHNVWATHACVPTDPNPQEVLLENVTENFNMWKNNM
VEQMHEDIISLWDQSLKPCVKLTPLCVTLNCTDWGNSssEEMRGEIKNCSFNITTSIRDKVKEDYALFYRLDVVPIDND.
......-NTSYRLINCNTSTITQACPKVSFEPIPIHYCTPAGFAILKCKDKKFNGTGPCKNVSTVQCTHGIRPVVSTQLL
LNGSLAEEEVVIRSSNFTDNTKNIIVQLKESVEINCTRPNNNTRKSIHIGPGRAFYTTGDIIGDIRQAHCNISRTKWNNT
LNQIATKLKEQFGNNKTIvFNQSSGGDPEIVMHSFNCGGEFFYCNSTQLFNSTWSFNGTwn.lTQSNGTDTITLPCRIKQ
IINMWQEVGKAMYAPPIRGQIRCSSNITGLILTRDGGNHNNDTETFRPGGGDMRDNWRSELYKYKVVKIEPLGVAPTKAK
RRVVQREKRAVGIGAMFLGFLGAAGSTMGAASITLTVQARLLLSGIVQQQNNLLKAIEAQQHLLQLTVWGIKQLQARVLA
VERYLRDQQLLGIWGCSGKLICTTAVPWNAswSNKTLDMIWNNMTWMEWEREIDNYTGLIYTLIEESQNQQEKNEQELLE
LDKWASLWNWFDITNWLWYIKIFIMIVGGLIGLRIVFTVLSMVNRVRQGY
>UniRef100_A0A7H1JFA8/20-706
llGMLMICSAVENLWVTVYYGVPVWKEATTTLFCASDAKAYDTEVHNVWATHACVPTDPNPQEVVLENVTENFNMWKNNM
VEQMHEDIISLWDQSLKPCVKLTPLCITLNCTDWGNSssEEMRGEIKNCSFNITTSIRDKVKKDYALFYRLDVVPIGND.
......-NTSYRLISCNTSTITQACPKVSFEPIPIHYCTPAGFAILKCKDKKFNGTGPCKNVSTVQCTHGIRPVVSTQLL
LNGSLAEEEVVIRSSNFTDNTKNIIVQLEESVEINCTRPNNNTRKSIHIGPGRAFYTTGDIIGDIRQAHCNISRTKWNNT
LNQIATKLKEQFGNNKTIvFNQSSGGDPEIVMHSFNCGGEFFYCNSTQLFNSTWNFNGTwn.lTQSNGTDTITLPCRIKQ
IINMWQGVGKAMYAPPIRGQIRCSSNITGLILTRDGGNHNNDTETFRPGGGDMRDNWRSELYKYKVVKIEPLGVAPTKAK
RRVVQREKRAVGIGAMFLGFLGAAGSTMGAASITLTVQARLLLSGIVQQQNNLLKAIEAQQHLLQLTVWGIKQLQARVLA
VERYLRDQQLLGIWGCSGKLICTTAVPWNAswSNKTLDMIWNNMTWMEWEREIDNYTNLIYTLIEESQNQQEKNEQDLLE
LDKWASLWNWFDITNWLWYIKIFIMIVGGLIGLRIVFTVLSIVNRVRQGY
>UniRef100_I3PR10/14-705
llGILMICSAAGNLWVTVYYGVPVWKEATTTLFCASDAKAYDTEVHNVWATHACVPTDPNPQEVVLENVTENFNMWKNNM
VEQMHEDIISLWDQSLKPCVKLTPLCVTLNCTDDVRNatSTEKGEIKNCSFNITTSIRDKVQKQYALFYKLDVVPIDND.
.....sNNTNYRLISCNTSVITQACPKVSFEPIPIHYCAPAGFAILKCNDKKFNGTGPCTKVSTVQCTHGIRPVVSTQLL
LNGSLAEEEVVIRSENFTNNAKTIMVQLNVSVEINCTRPNNNTRKSIHIGPGRAFYTTGDIIGDIRQAHCNISRANWNNT
LKHIVEKLGKQFGNNKTIvFNHSSGGDPEIVMHSFNCGGEFFYCNSTKLFNSTWTWNNTwnntRSNDTEEIITLPCRIKQ
IINMWQEVGKAMYAPPIRGKIRCSSNITGLLLTRDGGN--TTEEIFRPGGGDMRDNWRSELYKYKVVRIEPLGVAPTEAK
RRVVQREKRAVGIGAMFLGFLGAAGSTMGAASVTLTVQARLLLSGIVQQQNNLLRAIEAQQHLLQLTVWGIKQLQARVLA
VERYLRDQQLLGIWGCSGKLICTTAVPWNTswSNKSLNEIWDNMTWMEWEKEINNYTNLIYNLLEESQNQQEKNEQELLE
LDKWANLWNWFDISNWLWYIKIFIMIVGGLVGLRIVFAVLSIVNRVRQGY
>UniRef100_A0A7G5WRW8/20-717
llGILMICSAANNLWVTVYYGVPVWKEATTTLFCASDAKAYDTEVHNVWATHACVPTDPNPQEVVLGNVTENFNMWKNDM
VEQMHEDIISLWDQSLKPCVKLTPLCVTLDCSDWNATrnGTEAGEIKNCSFNITTSLRDKMQKEYALFYKLDIVAIDNN.
..dtgkNNTSYRLISCNTSVITQACPKVSFEPIPIHYCAPAGFAILKCNDNKFNGAGPCTNVSTVQCTHGIRPVVSTQLL
LNGSLAKEEVIIRSENFTNNAKTIIVQLNTSVEINCTRPSNNTRKGIHIGPGKAFYTTGEIIGDIRQAHCNLSKTNWDYT
LHQIAEKLREQFGNKTII.FKQSSGGDPEIQTHMFNCGGEFFYCNTTKLFNSTWHSNSTwnntATRGSNDTITLPCRIKQ
IINMWQEVGKAMYAPPIRGQIRCSSNITGLLLTRDGGGNNTTNETFRPAGGDMKDNWRSELYKYKVVKIEPLGVAPTKAK
RRVVQREKRAVGIGALFLGFLGAAGSTMGAASMTLTVQARQLLSGIVQQQNNLLRAIEAQQHLLQLTVWGIKQLQARVLA
VERYLRDQQLLGIWGCSGKLICTTNVPWNTswSNKSLDDIWQNMTWMEWEREIDNYTGIIYTLLENSQNQQEKNEQELLE
LDKWASLWNWFNITNWLWYIKIFIMIVGGLIGLRIVFAVLSIVNRVRQGY
>UniRef100_A0A0X8ICK0/20-706
llGMLMICSAVENLWVTVYYGVPVWKEATTTLFCASDAKAYDTEVHNVWATHACVPTDPNPQEVVLENVTENFNMWKNNM
VEQMHEDIISLWDQSLKPCVKLTPLCVTLNCTDWGNSssEEMRGEIKNCSFNITTSIRDKVKEDYALFYRLDVVPIDND.
......-NTSYRLISCNTSTITQACPKVSFEPIPIHYCTPAGFAILKCKDKKFNGTGPCKNVSTVQCTHGIRPVVSTQLL
LNGSLAEEEVVIRSSNFTDNTKNIIVQLKESVEINCTRPNNNTRKSIHIGPGRAFYTTGDIIGDIRQAHCNISRTKWNNT
LNQIATKLKEQFGNNKTIvFNQSSGGDPEIVMHSFNCGGEFFYCNSTQLFNSTWNFNGTwn.lTQSNGTDTITLPCRIKQ
IINMWHEVGKAMYAPPIRGQIRCSSNITGLILTRDGGNHNNDTETFRPGGGDMRDNWRSELYKYKVVKIEPLGVAPTKAK
RRVVQREKRAVGIGAMFLGFLGAAGSTMGAASITLTVQARLLLSGIVQQQNNLLKAIEAQQHLLQLTVWGIKQLQARVLA
VERYLRDQQLLGIWGCSGKLICTTAVPWNAswSNKTLDMIWNNMTWMEWEREIDNYTGLIYTLIEESQNQQEKNEQELLE
LDKWASLWNWFDITNWLWYIKIFIMIVGGLIGLRIVFTVLSMVNRVRQGY
>UniRef100_V5V176/20-708
llGLLMICSATDKLWVTVYYGVPVWKEATTTLFCASDAKAYDTEVHNVWATHACVPTDPNPQEVGLENVTEDFNMWKNNM
VEQMQEDIISLWDQSLKPCVKLTPLCVTLNCTDLKNNssTTEGGEMKNCSFNITTNIRDKVKKEYALFYKLDVVPIDND.
......DNSSYRLISCNTSVITQACPKVSFEPIPIHYCAPAGFAILKCKDKKFSGKGQCKNVSTIQCTHGIRPVVSTQLL
LNGSLAEEEVVIRSDNFTDNAKTIIVQLNESIEINCTRPNNNTRKSIHIGPGRAFYTTGQIIGEIRQAHCNLSRARWENT
LKQIATKLREQFKNKTIV.FNHSSGGDPEIVMHSFNCGGEFFYCNSTKLFNSTWDSNSTwngtNNTGGNDTLTLPCRIKQ
IINMWQEVGKAMYAPPIRGQIRCSSNITGLLLTRDGGNSSNETETFRPGGGDMRDNWRSELYKYKVVKIEPLGVAPTKAK
RRVVQREKRAVGIGAVFLGFLGAAGSTMGAASMTLTVQARLLLSGIVQQQNNLLRAIEAQQHLLQLTVWGIKQLQARVLA
VERYLKDQQLLGIWGCSGKLICTTAVPWNVswSNKSLNEIWDNMTWMQWEKEINNYTSLIYTLIEESQNQQEKNEQELLE
LDKWASLWTWFDITNWLWYIKIFIMVVGGLVGLRIVFTVLSIVNRVRQGY
>UniRef100_Q6UZ40/20-711
llGILMICSAAGNLWVTVYYGVPVWKEATTTLFCASDAKAYDTEVHNVWATHACVPTDPNPQEVVLENVTENFNMWKNNM
VEQMHEDIISLWDQSLKPCVKLTPLCVTLNCTDDVRNatSTEKGEIKNCSFNITTSIRDKVQKQYALFYKLDVVPIDND.
.....sNNTNYRLISCNTSVITQACPKVSFEPIPIHYCAPAGFAILKCNDKKFNGTGPCTKVSTVQCTHGIRPVVSTQLL
LNGSLAEEEVVIRSENFTNNAKTIMVQLNVSVEINCTRPNNNTRKSIHIGPGRAFYTTGDIIGDIRQAHCNISRANWNNT
LKHIVEKLGKQFGNNKTIvFNHSSGGDPEIVMHSFNCGGEFFYCNSTKLFNSTWTWNNTwnntRSNDTEEIITLPCRIKQ
IINMWQEVGKAMYAPPIRGKIRCSSNITGLLLTRDGGN--TTEEIFRPGGGDMRDNWRSELYKYKVVRIEPLGVAPTEAK
RRVVQREKRAVGIGAMFLGFLGAAGSTMGAASVTLTVQARLLLSGIVQQQNNLLRAIEAQQHLLQLTVWGIKQLQARVLA
VERYLRDQQLLGIWGCSGKLICTTAVPWNTswSNKSLNEIWDNMTWMEWEKEINNYTNLIYNLLEESQNQQEKNEQELLE
LDKWANLWNWFDISNWLWYIKIFIMIVGGLVGLRIVFAVLSIVNRVRQGY
>UniRef100_Q7SUS3/18-711
llGMLMICSATENLWVTVYYGVPVWKEATTTLFCASDAKAYDTEVHNVWATHACVPTDPNPQEVVLENVTENFNMWKNNM
VEQMHEDIISLWDQSLQPCVRLTPLCVTLNCTDYVKNvtNAEGGEMKNCSFNVTTNMRDKKQKEYALFYNLDIVQIDND.
.....nANNSYRLISCNTSVITQACPKVSFEPIPIHYCAPAGFAILRCNDKKFNGTGPCTNVSTVQCTHGIRPVVSTQLL
LNGSLAEEEVVIRSKNFTNNANIIIVQLNDSVEINCTRPNNNTRKSIPIGPGRAFYTTGEIIGDIRQAHCNISKSKWNDT
LQQIVKKLREQFKNKTIV.FTHSSGGDPEIVMHSFNCGGEFFYCNTTQLFNSTWYINNTgngaKGSDNTDTIKLPCRIKQ
IINMWQEVGKAMYAPPIRGQIRCSSNITGLILTRDGGNNNDTTEVFRPGGGDMRDNWRSELYKYKVVKIEPLGVAPTKAK
RRVVQREKRAVGIGALFLGFLGAAGSTMGAASVTLTVQARQLLSGIVQQQNNLLKAIEAQQHLLQLTVWGIKQLQARVLA
VERYLKDQQLLGIWGCSEKLICTTAVPWDAswSNKSLNEIWDNMTWMQWEKEIGNYTSLIYTLLEQSQNQQEKNEQELLE
LDKWASLWNWFDITNWLWYIKIFIMIVGGLVGLRIVFTVLSIVNRVRQGY
>UniRef100_A0A0X8IET8/20-706
llGMLMICSAVENLWVTVYYGVPVWKEATTTLFCASDAKAYDTEVHNVWATHACVPTDPNPQEVVLENVTENFNMWKNNM
VEQMHEDIISLWDQSLKPCVKLTPLCVTLNCTDWNVTniNNMRGEMKNCSFNITTSIRDKVKKDYALFYRLDVVPIDND.
.....nDSTSYRLINCNTSTITQACPKVSFEPIPIHYCTPAGFAILKCKDKKFNGTGPCKNVSTVQCTHGIRPVVSTQLL
LNGSLAEEEVVIRSSNFSDNTKNIIVQLNESVEINCTRPNNNTRKSIHIGPGSALYATGDIIGDIRQAHCNISGTKWNNT
LNQIATKLKEQFGNKTIV.FNRSSGGDPEVVMHSFNCGGEFFYCNSTKLFNSTWNFNGTwn.lTEPNGNDTITLPCRIKQ
IINMWQEVGRAMYAPPIRGQIRCSSNITGLILTRDGGNLNSTNETFRPGGGDMRDNWRSELYKYKVVKIEPLGVAPTKAK
RRVVQREKRAVGIGAMFLGFLGAAGSTMGAASITLTVQARLLLSGIVQQQNNLLRAIEAQQHLLQLTVWGIKQLQARVLA
VERYLRDQQLLGIWGCSGKLICTTAVPWNAswSNKTLDMIWNNMTWMEWEREIENYTGLIYTLIEDSQNQQEKNEQELLE
LDKWAGLWNWFDITNWLWYIKIFIMIIGGLIGLRIVFTVLSIVNRVRQGY
>UniRef100_A0A193L089/20-711
llGMLMICSATEKLWVTVYYGVPVWKEATTTLFCASDAKAYGTEVHNVWATHACVPTDPSPQEVVLGNVTENFNMWKNNM
VEQMHEDIISLWDQSLKPCVKLTPLCVTLNCSDWGNNntKNGRGEIKNCSFNITTNIRDKVQKEYALFYKLDVVPIEDNn
nssdnsSYSSYRLINCNTSVITQACPKVSFEPIPIHYCAPAGFAILKCNDKKFNGTGPCTNVSTVQCTHGIRPVVSTQLL
LNGSLAEGEVVIRSENFTNNAKIIIVQLNESVVINCTRPNNNTRKGIHIGPGRAFYAT-DIIGDIRQAHCNISGTKWNNT
LQRIVKKLKEQFGNNTTItFNSSSGGDPEIVMHSFNCGGEFFYCNTTQLFNSTWGNSTW....EGSNNTGNITLPCRIKQ
IINMWQEVGKAMYAPPISGQIRCSSNITGLLLTRDGGNTTNETEIFRPGGGDMRDNWRSELYKYKIVQIEPLGVAPTKAK
RRVVQREKRAVGLGAMFLGFLGAAGSTMGAASMTLTVQARLLLSGIVQQQNNLLRAIEAQQHLLQLTVWGIKQLQARVLA
VERYLKDQQLLGIWGCSGKLICTTAVPWNAswSNKSLNDIWDNMTWMEWEREIDNYTSLIYTLIEESQNQQEKNELELLE
LDKWASLWNWFDITKWLWYIKIFIMIVGGLIGLRIVCAVLSIVNRVRQGY
>UniRef100_A0A109V6L2/20-704
llGMLMICSAVENLWVTVYYGVPVWKEATTTLFCASDAKAYDSEVHNVWATHACVPTDPNPQEVVLENVTENFNMWKNNM
VEQMHEDIISLWDQSLKPCVKLTPLCVTLNCTDWGNAtnEEMRGEIKNCSFNITTSIRDKVKKDYALFYRLDVVPIDND.
......-NTSYRLINCNTSTITQACPKVSFEPIPIHYCTPAGFAILKCKDKKFNGTGPCKNVSTVQCTHGIRPVVSTQLL
LNGSLAEEEVVIRSSNFTDNTKNIIVQLKESVEINCTRPNNNTRKSIHIGPGSAFYTTGDIIGDIRQAHCNISRAKWNNT
LNQIAIKLKEQFGNKTIV.FNQSSGGDPEIVMHSFNCGGEFFYCNSTQLFNSTWNPNGTw...NLTQSNDTITLPCRIKQ
IINMWQEVGKAMYAPPIRGQIRCSSKITGLILTRDGGNHNNDTETFRPGGGDMRDNWRSELYKYKVVKIEPLGVAPTKAK
RRVVQREKRAVGIGAMFLGFLGAAGSTMGAASITLTVQARLLLSGIVQQQNNLLKAIEAQQHLLQLTVWGIKQLQARVLA
VERYLRDQQLLGIWGCSGKLICTTAVPWNAswSNKTLDMIWNNMTWMEWEREIDNYTGLIYTLLEESQNQQEKNEQELLE
LDKWASLWNWFDITNWLWYIKIFIMIVGGLIGLRIVFTVLSMVNRVRQGY
>UniRef100_D3YFE2/18-708
llGMLMICSAAEQLWVTVYYGVPVWKEANTTLFCASDAKAYDTEVHNVWATHACVPTDPNPQEVVLKNVTENFNMWKNNM
VEQMHEDIISLWDQSLKPCVKLTPLCVTLNCTDLKNAtnATEGGEIKNCSFNITTSLRDKVQKEYALFYKLDVVPIDND.
......DNTSYRLISCNTSVITQACPKVTFEPIPIHYCAPAGFAILKCKDKKFNGTGPCTNVSTVQCTHGIRPVVSTQLL
LNGSLAEEEVVIRSDNFSDNAKTIIVQLKEPVEINCTRPNNNTRKSIPIGPGRAFYATGEIIGNIRQAHCNLSIAKWNNT
LRQIARKLREQLGNQTTIvFNQSSGGDPEIVMHSFNCGGEFFYCNTTKLFNSTWTWNDT.ersNDTEGNITLTLPCRIKQ
IINMWQEVGKAMYAPPIRGQIRCLSNITGLLLTRDGGNNNDTTEIFRPGGGDMRDNWRSELYKYKVVKIEPLGVAPTRAK
RRVVQREKRAAGLGALFLGFLGAAGSTMGAASITLTVQARQLLSGIVQQQNNLLRAIEAQQHLLQLTVWGIKQLQARVLA
VERYLKDQQLLGIWGCSGKLICTTAVPWNAswSNKSLDKIWDNMTWMEWEREIENYTSLIYTLIEKSQNQQEKNEQELLE
LDKWASLWNWFDITNWLWYIRIFIMIVGGLVGLRIVFAVLSIVNRVRQGY
>UniRef100_A0A0X8IEP1/20-705
llGMLMICSAVENLWVTVYYGVPVWKEATTTLFCASDAKAYDTEVHNVWATHACVPTDPNPQEVVLENVTENFNMWKNNM
VEQMHEDIISLWDQSLKPCVKLTPLCVTLNCTDWNVTnvNSMRGEIKNCSFNITTSIRDKVKKDYALFYRLDVVPIDND.
......-NTSYRLISCNTSTITQACPKVSFEPIPIHYCTPAGFAILKCKDKKFNGTGPCKNVSTVQCTHGIRPVVSTQLL
LNGSLAEEEVVIRSSNFTDNTKNIIVQLKESVEINCTRPNNNTRKSIHIGPGSAFYTTGDIIGDIRQAHCNISRTKWNNT
LNQIATKLKEQFGNNKTIvFNQSSGGDPEIVMHSFNCGGEFFYCNSTQLFNSTWNFNGTwn.vTQSNGTDTITLPCRIKQ
IINMWQEVGKAMYAPPIRGQIRCSSNITGLILTRDGGNHNNNIETFRPGGGDMRDNWRSELYKYKVVKIEPLGVAPTKAK
RRVVQREKRAVGIGAMFLGFLGAAGSTMGAASITLTVQARLLLSGIVQQQNNLLRAIEAQQHLLQLTVWGIKQLQARVLA
VERYLRDQQLLGIWGCSGKLICTTAVPWNAswSNKTLDMIWNNMTWMEWEREIDNYTGLIYTLIEESQNQQEKNEQELLE
LDKWASLWNWFDITNWLWYIKIFIMIIGGLIGLRIVFTVLSMVNRVRQGY
>UniRef100_Q6UZ35/20-712
llGILMICSAAGNLWVTVYYGVPVWKEATTTLFCASDAKAYDTEVHNVWATHACVPTDPNPQEVVLGNVTENFNMWKNNM
VEQMHEDIISLWDQSLKPCVKLTPLCVILNCTDDVRNatSTEKGEIKNCSFNITTSIRDKVQKQYALFYKLDVVPIDND.
.....sNNTNYRLISCNTSVITQACPKVSFEPIPIHYCAPAGFAILKCNDKKFNGTGPCTNVSTVQCTHGIRPVVSTQLL
LNGSLAEEEVIIRSENFTNNAKTIMVQLNVSVEINCTRPNNNTRKSIPIGPGRAFYTTGDIIGDIRQAHCNISRANWNNT
LRQIVEKLGEQFGNNKTIvFNHSSGGDPEIVMHSFNCGGEFFYCNSTKLFNSTWTWNGNwtrnEGSNITEIITLPCRIKQ
IINMWQEVGKAMYAPPIRGQIRCSSNITGLLLTRDGGT-SNTNETFRPGGGDMRDNWRSELYKYKVVRIEPLGVAPTKAK
RRVVQREKRAVGIGAMFLGFLGAAGSTMGAASVTLTVQARLLLSGIVQQQNNLLRAIEAQQHLLQLTVWGIKQLQARVLA
VERYLRDQQLLGIWGCSGKIICTTAVPWNAswSNKSLNEIWNNMTWMEWEKEIDNYTNLIYSLLEESQNQQEKNEQELLE
LDKWANLWNWFDISNWLWYIKIFIMIVGGLVGLRIVFAVLSIVNRVRQGY
>UniRef100_A0A0A7F0N2/17-708
llGILMICSAEEKLWVTVYYGVPVWKEATTTLFCASDAKAYNTEVHNVWATHACVPTDPNPQEVVLGNVTENFNMWKNSM
VEQMHEDIISLWDQSLKPCVKLTPLCVTLNCTDLKNTtnTTERGEIKNCSFNITTSLRDKMRKEYALFYKLDVIPIDND.
..ntshDNTSYRLISCNTSVITQACPKISFEPIPIHYCAPTGFAILKCNDKKFNGTGPCTNVSTVQCTHGIRPVVSTQLL
LNGSLAEEEVVIRSENLTNNAKIIIVHLNESVVINCTRPNNNTRKSIHIGPGRTFYAAGNIIGDIRQAHCNISRSKWNNT
LKQIVNKLREQFGSKIIV.FNRSSGGDPEIVMHSFNCGGEFFYCNTTQLFNSTWNLNDT.eglSNTEGNDTLTLPCRIKQ
IVNMWQEVGKAMYAPPIKGQINCTSNITGLLLTRDGGNNENNTETFRPGGGDMRDNWRNELYKYKVVKVEPLGVAPTRAK
RRVVQREKRAVGIGAMFLGFLGAAGSTMGAASVTLTVQARQLLSGIVQQQNNLLRAIEAQQHMLQLTVWGIKQLQARVLA
VERYLRDQQLLGIWGCSGKLICTTNVPWNTswSNKSYNRIWDNMTWMQWEREIDNYTGLIYTLLEESQNQQEKNEQELLE
LDKWASLWNWFSITNWLWYIKIFIIIIGGLVGLRIVFIVLSIVNRVRQGY
>UniRef100_A0A0X8IF14/20-706
llGMLMICSAVENLWVTVYYGVPVWKEATTTLFCASDAKAYDTEVHNVWATHACVPTDPNPQEVVLENVTENFNMWKNNM
VEQMHEDIISLWDQSLKPCVKLTPLCVTLNCTDWGNSssEEMRGEIKNCSFNITTSIRDKVKEDYALFYRLDVVPIDND.
......-NTSYRLISCNTSTITQACPKISFEPIPIHYCTPAGFAILKCKDKKFNGTGPCKNVSTVQCTHGIRPVVSTQLL
LNGSLAEEEVVIRSSNFTDNTKNIIVQLKESVEINCTRPNNNTRKSIHIGPGRAFYTTGDIIGDIRQAHCNISRTKWNNT
LNQIATKLKEQFGNNKTIvFNQSSGGDPEIVMHSFNCGGEFFYCNSTQLFNSTWNFNGTwn.lTQSNGTDTITLPCRIKQ
IINMWQEVGKAMYAPPIRGQIRCSSNITGLILTRDGGNHNNDTETFRPGGGDMRDNWRSELYKYKVVKIEPLGVAPTKAK
RRVVQREKRAVGIGAMFLGFLGAAGSTMGAASITLTVQARLLLSGIVQQQNNLLKAIEAQQHLLQLTVWGIKQLQARVLA
VERYLRDQQLLGIWGCSGKLICTTAVPWNAswSNKTLDMIWNNMTWMEWEREIDNYTGLIYTLIEESQNQQEKNEQELLE
LDKWASLWNWFDITNWLWYIKIFIMIIGGLIGLRIVFTVLSIVNRVRQGY
>UniRef100_A0A109VA78/20-706
llGMLMICSAVENLWVTVYYGVPVWKEATTTLFCASDAKAYDTEVHNVWATHACVPTDPNPQEVVLENVTENFNMWKNNM
VEQMHEDIISLWDQSLKPCVKLTPLCVTLNCTDWGNSssEEMRGEIKNCSFNITTSIRDKVKEDYALFYRLDVVPIDND.
......-NTSYRLISCNTSTITQACPKISFEPIPIHYCTPAGFAILKCKDKKFNGTGPCKNVSTVQCTHGIRPVVSTQLL
LNGSLAEEEVVIRSSNFTDNTKNIIVQLKESVEINCTRPNNNTRKSIHIGPGRAFYTTGDIIGDIRQAHCNISRTKWNNT
LNQIATKLKEQFGNNKTIvFNQSSGGDPEIVMHSFNCGGEFFYCNSTQLFNSTWNFNGTwn.lTQSNGTDTITLPCRIKQ
IINMWQEVGKAMYAPPIRGQIRCSSNITGLILTRDGGNHNNDTETFRPGGGDMRDNWRSELYKYKVVKIEPLGVAPTKAK
RRVVQREKRAVGIGAMFLGFLGAAGSTMGAASITLTVQARLLLSGIVQQQNNLLKAIEAQQHLLQLTVWGIKQLQARVLA
VERYLRDQQLLGIWGCSGKLICTTAVPWNAswSNKTLDMIWNNMTWMEWEREIDNYTGLIYTLIEESQNQQEKNEQELLE
LDKWASLWNWFDITNWLWYIKIFIMIIGGLIGLRIVFTVLSIVNRVRQGY
>UniRef100_Q7SUS0/18-711
llGMLMICSATENLWVTVYYGVPVWKEATTTLFCASDAKAYDTEVHNVWATHACVPTDPNPQEVVLENVTENFNMWKNNM
VEQMHEDIISLWDQSLQPCVRLTPLCVTLNCTDYVKNatSSEGGEMKNCSFNVTTNMRDKKQKECALFYNLDIVQIDND.
.....nANNSYRLISCNTSVITQACPKVSFEPIPIHYCAPAGFAILRCNDKKFNGTGPCTNVSTVQCTHGIRPVVSTQLL
LNGSLAEEEVVIRSKNFTNNANIIIVQLNDSVEINCTRPNNNTRKSIPIGPGRAFYTTGEIIGDIRQAHCNISKSKWNDT
LQQIVKKLREQFKNKTIV.FTHSSGGDPEIVMHSFNCGGEFFYCNTTQLFNSTWYINNTgngaKGSDNTDTIKLPCRIKQ
IINMWQEVGKAMYAPPIRGQIRCSSNITGLILTRDGGNNNDTTEVFRPGGGDMRDNWRSELYKYKVVKIEPLGVAPTKAK
RRVVQREKRAVGIGALFLGFLGAAGSTMGAASVTLTVQARQLLSGIVQQQNNLLKAIEAQQHLLQLTVWGIKQLQARVLA
VERYLKDQQLLGIWGCSGKLICTTAVPWNAswSNKSLNEIWDNMTWMQWEKEIDNYTSLIYTLLEQSQNQQEKNEQELLE
LDKWASLWNWFNITNWLWYIKIFIMIVGGLVGLRIVFTVLSIVNRVRQGY
>UniRef100_A0A120K6E8/20-711
llGMLMICSAVENLWVTVYYGVPVWKEATTTLFCASDAKAYDTEVHNVWATHACVPTDPNPQEIVLENVTENFNMWKNNM
VEQMHEDIISLWDQSLKPCVKLTPLCVTLNCTDLNVTntNNMKGEMRNCSFNITTSIRDKVKKDYALFYRLDVVPIDNE.
......-NNSYRLINCNTSTITQACPKVSFEPIPIHYCTPAGFAILKCKDKKFNGTGPCKNVSTVQCTHGIRPVVSTQLL
LNGSLAEEEVVIRSSNFTDNTKNIIVQLKESVEINCTRPNNNTRKSIHIGPGRAFYATGDIIGDIRRAHCNISRTKWNNT
LNQIATKLKEQFGNNKTIiFSPSSGGDPEIVMHSFNCGGEFFYCDSTQLFNSTWSFNGTwnstQSNEGNDPITLPCRIRQ
IINMWQEVGKAMYAPPIKGQIRCSSNITGLILTRDGGNHNSRTETFRPGGGDMRDNWRSELYKYKVVKIEPLGVAPTKAK
RRVVQREKRAVGIGAMFLGFLGAAGSTMGAASITLTVQARLLLSGIVQQQNNLLRAIEAQQHLLQLTVWGIKQLQARVLA
MERYLRDQQLLGIWGCSGKLICTTAVPWNAswSNKTLDMIWNNMTWMEWEREIDNYTGLIYTLIEESQNQQEKNERELLE
LDKWASLWNWFDITNWLWYIKIFIMIVGGLIGLRIVFTVLSIVNRVRQGY
>UniRef100_A0A109V8D1/20-711
llGMLMICSAVENLWVTVYYGVPVWKEATTTLFCASDAKAYDTEVHNVWATHACVPTDPNPQEIVLENVTENFNMWKNNM
VEQMHEDIISLWDQSLKPCVKLTPLCVTLNCTDLNVTntNNMKGEMRNCSFNITTSIRDKVKKDYALFYRLDVVPIDNE.
......-NNSYRLINCNTSTITQACPKVSFEPIPIHYCTPAGFAILKCKDKKFNGTGPCKNVSTVQCTHGIRPVVSTQLL
LNGSLAEEEVVIRSSNFTDNTKNIIVQLKESVEINCTRPNNNTRKSIHIGPGRAFYATGDIIGDIRRAHCNISRTKWNNT
LNQIATKLKEQFGNNKTIiFSPSSGGDPEIVMHSFNCGGEFFYCDSTQLFNSTWSFNGTwnstQSNEGNDPITLPCRIRQ
IINMWQEVGKAMYAPPIKGQIRCSSNITGLILTRDGGNHNSRTETFRPGGGDMRDNWRSELYKYKVVKIEPLGVAPTKAK
RRVVQREKRAVGIGAMFLGFLGAAGSTMGAASITLTVQARLLLSGIVQQQNNLLRAIEAQQHLLQLTVWGIKQLQARVLA
MERYLRDQQLLGIWGCSGKLICTTAVPWNAswSNKTLDMIWNNMTWMEWEREIDNYTGLIYTLIEESQNQQEKNERELLE
LDKWASLWNWFDITNWLWYIKIFIMIVGGLIGLRIVFTVLSIVNRVRQGY
>UniRef100_B3VFG4/20-712
llGMLMICSAAEQLWVTVYYGVPVWKEATTTLFCASDAKAYDTEVHNVWATHACVPTDPSPQEVLLGNVTENFNMWKNNM
VEQMHEDIISLWDQSLKPCVKLTPLCVTLNCTDLRNAtnTTEIGEIKNCSFNITTNIRDKMQKEYALFYKLDVVPIDNE.
......SNTSYRLISCNTSVITQACPKVSFQPIPIHYCTPAGFAILKCNDKKFNGTGPCTNVSTVQCTHGIRPVVSTQLL
LNGSLAEEEVVIRSENFTDNAKTIIVQLKEPVEINCTRPNNNTRKGIHIGPGRAFYTTGEIIGDIRQAHCNISGTKWNDT
LRQIVNKLREQFKNTTIV.FNQSSGGDPEIVTHSFNCGGEFFYCDSTPLFNSTWNSTQLlnstDTEESNSTITLQCRIKQ
IINMWQEVGKAMYAPPIRGQIKCSSNITGLLLTRDGGGNNRTTETFRPGGGDMRDNWRSELYKYKVVKIEPLGVAPTKAK
RRVVQREKRAVGIGAVFLGFLGAAGSTMGAASITLTVQARLLLSGIVQQQNNLLRAIEAQQHLLQLTVWGIKQLQARVLA
VERYLRDQQLLGIWGCSGKLICTTTVPWNAswSNKSLNQIWDNMTWMEWEREIDNYTSLIYTLIEESQNQQEKNELELLE
LDKWASLWNWFDITNWLWYIKIFIMIVGGLVGLRIVFAVLSIVNRVRQGY
>UniRef100_B3VFI4/20-718
llGMLMICSAAEQLWVTVYYGVPVWKEATTTLFCASDAKAYETEVHNVWATHACVPTDPSPQEVLLKNVTENFNMWKNNM
VEQMHEDIISLWDQSLKPCVKLTPLCVTLNCTDNVRNatNTERGEIKNCSFNITTNIRDKMQKEYALFYKLDVVPIEESk
tndtntNYTDYRLISCNTSVITQACPKISFQPIPIHYCAPAGFAILKCNDKKFNGTGPCTNVSTVQCTHGIRPVVSTQLL
LNGSLAEEEVIIRSENFTDNAKTIIVHLNESVEINCTRPSNNTRKGIHMGPGRAFYATGEIIGDIRQAHCNISGAKWNNT
LRQIVIKLREQF-NKTIV.FNRSSGGDPEIVTHSFNCGGEFFYCNSTPLFSSTWDSNST..enVTKESNDTITLQCRIKQ
IINMWQEVGKAMYAPPIRGQIKCSSNITGLLLTRDGGEGNSTTETFRPGGGDMRDNWRSELYKYKVVQIEPLGVAPTKAK
RRVVQREKRAVGIGALFLGFLGAAGSTMGAASITLTVQARQLLSGIVQQQNNLLRAIEAQQHLLQLTVWGIKQLQARVLA
VERYLRDQQLLGIWGCSGKLICTTTVPWNTswSNKSLNQIWENMTWMEWEREIDNYTSIIYNLIEESQNQQEKNEQELLE
LDKWASLWNWFDISKWLWYIRIFIMIVGGLVGLRIVFAVISIVNRVRQGY
>UniRef100_Q6UYR0/20-714
llGILMICSAAGKLWVTVYYGVPVWKEATTTLFCASDAKAYDTEVHNVWATHACVPTDPNPQEVVLENVTENFNMWKNNM
VEQMHEDIISLWDQSLKPCVKLTPLCVTLNCTDDVRNatSTEKGEIKNCSFNITTSIRDKVQKQYALFYKLDVVPIDND.
.....sNNTNYRLISCNTSVITQACPKVSFEPIPIHYCAPAGFAILKCNDKKFNGTGPCTNVSTVQCTHGIRPVVSTQLL
LNGSLAEEEVVIRSENFTNNAKTIMVQLNVSVEINCTRPNNNTRKSIHIGPGRAFYTTGDIIGDIRQAHCNISRANWNNT
LRQIVEKLGEQFGNNKTIvFNHSSGGDPEIVMHSFNCGREFFYCNSTKLFNSTWTWNGTwtrnEGSNITEIITLPCRIKQ
IINMWQEVGKAMYAPPIRGQIRCSSNITGLLLTRDGGNDTSGTEIFRPGGGDMRDNWRSELYKYKVVRIEPLGVAPTEAK
RRVVQREKRAVGIGAVFLGFLGAAGSTMGAAAVTLTVQARLLLSGIVQQQNNLLRAIEAQQHLLQLTVWGIKQLQARVLA
VERYLRDQQLLGIWGCSGKLICTTAVPWNTswSNKSLNEIWNNMTWMEWEKEIDNYTNLIYNLLEESQNQQEKNEQELLE
LDKWANLWNWFDISNWLWYIKIFIMIVGGLVGLRIVFAVLSIVNRVRQGY
>UniRef100_E5RCT3/20-712
llGLLMICSAAEQLWVTVYYGVPVWKEATTTLFCASDAKAYDTEVHNVWATHACVPTDPNPQEVVMENVTENFNMWKNNM
VEQMHEDIISLWDQSLKPCVKLTPLCVTLNCNDLNITdnNNEKGEIKNCSFNITTSIRDKVQKEYALFYKLDIVKIDNT.
......SNTSYRLISCNTSVITQACPKISFEPIPIHYCAPAGFAILKCNNKKFNGTGPCKNVSTVQCTHGIRPVVSTQLL
LNGSLAEEEVVIRSENFTDNAKSIIVQLKESVQINCTRPNNNTRKSIHIGPGRAFYATGDIIGDIRQAQCNISRAKWDNT
LRQVVEKLGEQFGNKTIV.FNHSSGGDLEIVMHSFNCGGEFFYCNTTQLFNSTWNTSNRsyssDSNEETNTITLPCRIKQ
IINMWQAVGKAMYAPPIRGHIKCSSNITGLLLTRDGGNHETDNEIFRPGGGDMRDNWRSELYKYKVVKIEPLGVAPTRAK
RRVVQREKRAVGIGAVFLGFLGAAGSTMGAASITLTVQARLLLSGIVQQQNNLLRAIEAQQHMLQLTVWGIKQLQARVLA
VERYLQDQQLLGIWGCSGKLICTTAVPWNAswSNKSLDEIWDNMTWMEWEREIDNYTSLIYTLIEESQNQQEKNEQDLLE
LDKWASLWNWFSITNWLWYIKIFIMIVGGLVGLRIVFSVFSIVNRVRQGY
>UniRef100_A0A109V8X9/20-706
llGMLMICSAVENLWVTVYYGVPVWKEATTTLFCASDAKAYDTEVHNVWATHACVPTDPNPQEVVLENVTENFNMWKNNM
VEQMHEDIISLWDQSLKPCVKLTPLCVTLNCTDWGNSssEEMRGEIKNCSFNITTSIRDKVKEDYALFYRLDVVPIDND.
......-NTSYRLISCNTSTITQACPKVSFEPIPIHYCTPAGFAILKCKDKKFNGTGPCKNVSTVQCTHGIRPVVSTQLL
LNGSLAEEEVVIRSSNFTDNTKNIIVQLKESVEINCTRPNNNTRKSIHIGPGRAFYTTGDIIGDIRQAHCNISRTKWNNT
LNQIATKLKEQFGNNKTIvFNQSSGGDPEIVMHSFNCGGEFFYCNSTQLFNSTWNFNGTwn.lTQSNGTDTITLPCRIKQ
IINMWQEVGKAMYAPPIRGQIRCSSNITGLILTRDGGNHNNDTETFRPGGGDMRDNWRSELYKYKVVKIEPLGVAPTKAK
RRVVQREKRAVGIGAMFLGFLGAAGSTMGAASITLTVQARLLLSGIVQQQNNLLKAIEAQQHLLQLTVWGIKQLQARVLA
VERYLRDQQLLGIWGCSGKLICTTAVPWNAswSNKTLDMIWNNMTWMEWEREIDNYTGLIYTLIEESQNQQEKNEQELLE
LDKWAGLWNWFDITNWLWYIKIFIMIVGGLIGLRIVFTVLSMVNRVRQGY
>UniRef100_A0A7G5WRX9/20-717
llGILMICSAANNLWVTVYYGVPVWKEATTTLFCASDAKAYDTEVHNVWATHACVPTDPNPQEVVLGNVTENFNMWKNDM
VEQMHEDIISLWDQSLKPCVKLTPLCVTLDCSDWNATrnGTETGEIKNCSFNITTSLRDKMQKEYALFYKLDIVAIDNN.
..dtgkNNTSYRLISCNTSVITQACPKVSFEPIPIHYCAPAGFAILKCNDNKFNGAGPCTNVSTVQCTHGIRPVVSTQLL
LNGSLAKEEVIIRSENFTNNAKTIIVQLNTSVEINCTRPSNNTRKGIHIGPGRAFYTTGEIIGDIRQAHCNLSKTNWDYT
LHQIAEKLREQFGNKTII.FNQPTGGDPEIQTHMFNCGGEFFYCNTTKLFNSTWNSNSTwngtATGGSNDTITLPCRIKQ
IINMWQEVGKAMYAPPIRGQIRCSSNITGLLLTRDGGGNNTTNETFRPAGGDMKDNWRSELYKYKVVKIEPLGVAPTKAK
RRVVQREKRAVGIGALFLGFLGAAGSTMGAASMTLTVQARQLLSGIVQQQNNLLRAIEAQQHLLQLTVWGIKQLQARVLA
VERYLRDQQLLGIWGCSGKLICTTNVPWNTswSNKSLDDIWQNMTWMEWEREIDNYTGIIYTLLENSQNQQEKNEQELLE
LDKWASLWNWFNITNWLWYIKIFIMIVGGLIGLRIVFAVLSIVNRVRQGY
>UniRef100_A0A1I9J566/20-714
llGMLMICSAAEQMWVTVYYGVPVWKEATTTLFCASDAKAYDTEVHNVWATHACVPTDPNPQEVGLENVTENFNMWKNNM
VEQMHEDIISLWDQSLKPCVKLTPLCVTLNCTDYWRNdtNTEKGEIKQCSFNITTSIRDKVKNEYALFYKLDVVPIDDD.
......-NTSYRLISCNTSVITQACPKTSFEPIPIHYCAPAGFAILKCNDKKFNGTGPCTNVSTVQCTHGIRPVVSTQLL
LNGSLAEKEVVIRSENFTNNAKTIIVQLNESVVINCTRPNNNTRKSINIGPGRAFYTTGQIIGDIRQAHCNLSRAEWNKT
LEQIVGKLREQFGNKTIV.FNQSSGGDPEIVTHSFNCGGEFFYCNSTQLFNSTWTWNST...eGSTKGNDTITLPCRIKQ
IVNMWQEVGKAMYAPPIRGQIRCSSNITGLLLTRDGGNNKNGTEIFRPGGGDMRDNWRSELYKYKVVKIEPLGVAPTRAK
RRVVQREKRAVGIGAVFLGFLGAAGSTMGAASITLTVQARLLLSGIVQQQNNLLRAIEAQQHLLQLTVWGIKQLQARVLA
VERYLKDQQLLGIWGCSGKLICTTAVPWNAswSNKSLNEIWDNMTWMEWEREINNYTGLIYNLIEESQNQQEKNEQELLE
LDKWASLWNWFDITNWLWYIKIFIMIVGGLIGLRIVFTVLSIVNRVRQGY
>UniRef100_A0A0X8IE60/20-706
llGMLMICSAVENLWVTVYYGVPVWKEATTTLFCASDAKAYDTEVHNVWATHACVPTDPNPQEVVLENVTENFNMWKNNM
VEQMHEDIISLWDQSLKPCVKLTPLCVTLNCTDWGNNssEEMKGEMKNCSFNITTSIRDRVKKEYALFYRLDVVPIDNS.
......-NTSYRLISCNTSTITQACPKVSFEPIPIHYCTPAGFAILKCKDKKFNGTGPCKNVSTVQCTHGIRPVVSTQLL
LNGSLAEEEVVIRSSNFTDNTKNIIVQLKESVEINCTRPNNNTRKSIHIGPGSAFYTTGDIIGDIRQAHCNISRTKWNNT
LNQIATKLREQFGNNKTIvFSRSSGGDPEIVMHSFNCGGEFFYCNSTQLFNSTWNFNDTw.nsTQSNGTDIITLPCRIKQ
IINMWQEVGKAMYAPPIRGQIRCSSNITGMILTRDGGDHNNDNETFRPGGGDMRDNWRSELYKYKVVKIEPLGVAPTKAK
RRVVQREKRAVGIGAMFLGFLGAAGSTMGAASITLTVQARLLLSGIVQQQNNLLKAIEAQQHLLQLTVWGIKQLQARVLA
VERYLRDQQLLGIWGCSGKLICTTAVPWNAswSNRTLDMIWNNMTWMEWEREIDNYTGLIYTLIEESQNQQEKNEQELLE
LDKWASLWNWFDITNWLWYIKIFIMIVGGLIGLRIVFTVLSMVNRVRQGY
>UniRef100_Q7SUR6/18-711
llGMLMICSATENLWVTVYYGVPVWKEATTTLFCASDAKAYDTEVHNVWATHACVPTDPNPQEVVLENVTENFNMWKNNM
VEQMHEDIISLWDQSLQPCVRLTPLCVTLNCTDYVKNvtNAEGGEMKNCSFNVTTNMRDKKQKEYALFYNLDIVQIDND.
.....nANNSYRLISCNTSVITQACPKVSFEPIPIHYCAPAGFAILRCNDKKFNGTGPCTNVSTVQCTHGIRPVVSTQLL
LNGSLAEEEVVIRSKNFTNNANIIIVQLNDSVEINCTRPNNNTRKSIPIGPGRAFYTTGEIIGDIRQAHCNISKSKWNDT
LQQIVKKLREQFKNKTIV.FTHSSGGDPEIVMHSFNCGGEFFYCNTTQLFNSTWYINNTgngaKGSDNTDTIKLPCRIKQ
IINMWQEVGKAMYAPPIRGQIRCSSNITGLILTRDGGNNNDTTEVFRPGGGDMRDNWRSELYKYKVVKIEPLGVAPTKAK
RRVVQREKRAVGIGALLLGFLGAAGSTMGAASVTLTVQARQLLSGIVQQQNNLLKAIEAQQHLLQLTVWGIKQLQARVLA
VERYLKDQQLLGIWGCSGKLICTTAVPWNAswSNKSLNEIWDDMTWMQWEKEIGNYTSLIYTLLEQSQNQQEKNEQELLE
LDKWASLWNWFDITNWLWYIKIFIMIVGGLVGLRIVFTVLSIVNRVRQGY
>UniRef100_A0A109V8U8/20-706
llGMLMICSAVENLWVTVYYGVPVWKEATTTLFCASDAKAYDTEVHNVWATHACVPTDPNPQEVVLENVTENFNMWKNNM
VEQMHEDIISLWDQSLKPCVKLTPLCVTLNCTDWGNSssEEMRGEIKNCSFNITTSIRDKVKEDYALFYRLDVVPIDND.
......-NTSYRLTSCNTSTITQACPKVSFEPIPIHYCTPAGFAILKCKDKKFNGTGPCKNVSTVQCTHGIRPVVSTQLL
LNGSLAEEEVVIRSSNFTDNTKNIIVQLKESVEINCTRPNNNTRKSIHIGPGRAFYTTGDIIGDIRQAHCNISRTKWNNT
LNQIATKLKEQFGNNKTIvFNQSSGGDPEIVMHSFNCGGEFFYCNSTQLFNSTWNFNGTwn.lTQSNGTDTITLPCRIKQ
IINMWQEVGKAMYAPPIRGQIRCSSNITGLILTRDGGNHNNDTETFRPGGGDMRDNWRSELYKYKVVKIEPLGVAPTKAK
RRVVQREKRAVGIGAMFLGFLGAAGSTMGAASITLTVQARLLLSGIVQQQNNLLKAIEAQQHLLQLTVWGIKQLQARVLA
VERYLRDQQLLGIWGCSGKLICTTAVPWNAswSNKTLDMIWNNMTWMEWEREIDNYTGLIYTLIEESQNQQEKNEQELLE
LDKWASLWNWFDITNWLWYIKIFIMIVGGLIGLRIVFTVLSMVNRVRQGY
>UniRef100_A0A0X8IDE3/20-706
llGMLMICSAVENLWVTVYYGVPVWKEATTTLFCASDAKAYDTEVHNVWATHACVPTDPNPQEVVLENVTENFNMWKNNM
VEQMHEDIINLWDQSLKPCVKLTPLCVTLNCTDWGNVtnEEMRGEIKNCSFNITTSIRDKVKEDYALFYRLDVVPIDND.
......-NTSYRLISCNTSTITQACPKVSFEPIPIHYCTPAGFAILKCKDKKFNGTGPCKNVSTVQCTHGIRPVVSTQLL
LNGSLAEEEVVIRSSNFTDNTKNIIVQLKESVEINCTRPNNNTRKSIHIGPGRAFYTTGDIIGDIRQAHCNISRTKWNNT
LNQIATKLKEQFGNNKTIvFNQSSGGDPEIVMHSFNCGGEFFYCNSTQLFNSTWNFNGTwn.lTQSNGTDTITLPCRIKQ
IINMWQEVGKAMYAPPIRGQIRCSSNITGLILTRDGGNHNNDTETFRPGGGDMRDNWRSELYKYKVVKIEPLGVAPTKAK
RRVVQREKRAVGIGAMFLGFLGAAGSTMGAASITLTVQARLLLSGIVQQQNNLLKAIEAQQHLLQLTVWGIKQLQARVLA
VERYLRDQQLLGIWGCSGKLICTTAVPWNAswSNKTLDMIWNNMTWMEWEREIDNYTGLIYTLIEESQNQQEKNEQELLE
LDKWASLWNWFDITNWLWYIKIFIMIVGGLIGLRIVFTVLSMVNRVRQGY
>UniRef100_M9PLF6/9-701
llGILMICSAAGKLWVTVYYGVPVWKEATTTLFCASDAKAYDTEVHNVWATHACVPTDPNPQEVVLENVTENFNMWKNNM
VEQMHEDIISLWDQSLKPCVKLTPLCVTLNCTDDVRNatSTEKGEIKNCSFNITTSIRNKVQKQYALFYKLDVVPIDND.
.....sNNTNYRLISCNTSVITQACPKVSFEPIPIHYCAPAGFAILKCNDKKFNGTGPCTNVSTVQCTHGIRPVVSTQLL
LNGSLAEEEVIIRSENFTNNAKTIMVQLNVSVEINCTRPNNNTRKSIHIGPGRALYATGDIIGDIRQAHCNISRANWNNT
LRQIVEKLGEQFGNNKTIvFNHSSGGDPEIVMHSFNCGGEFFYCNSTKLFNSTWTWNNSwnntRSNDIEEIITLPCRIKQ
IINMWQEVGKAMYAPPIRGQIRCSSNITGLLLTRDGGK-DNTNEIFRPGGGDMRDNWRSELYKYKVVRIEPLGVAPTEAK
RRVVQREKRAVGIGAVFLGFLGAAGSTMGAASVTLTVQARLLLSGIVQQQNNLLRAIEAQQHLLQLTVWGIKQLQARVLA
VERYLRDQQLLGIWGCSGKLICTTAVPWNTswSNKSLNEIWNNMTWMEWEKEIDNYTNLIYNLLEESQNQQEKNEQELLE
LDKWANLWNWFDISNWLWYIKIFIMIVGGLVGLRIVFAVLSIVNRVRQGY
>UniRef100_M9PLC5/9-701
llGILMICSAAGKLWVTVYYGVPVWKEATTTLFCASDAKAYDTEVHNVWATHACVPTDPNPQEVVLENVTENFNMWKNNM
VEQMHEDIISLWDQSLKPCVKLTPLCVTLNCTDDVRNatSTEKGEIKNCSFNITTSIRNKVQKQYALFYKLDVVPIDND.
.....sNNTNYRLISCNTSVITQACPKVSFEPIPIHYCAPAGFAILKCNDKKFNGTGPCTNVSTVQCTHGIRPVVSTQLL
LNGSLAEEEVIIRSENFTNNAKTIMVQLNVSVEINCTRPNNNTRKSIHIGPGRALYATGDIIGDIRQAHCNISRANWNNT
LRQIVEKLGEQFGNNKTIvFNHSSGGDPEIVMHSFNCGGEFFYCNSTKLFNSTWTWNNSwnntRSNDIEEIITLPCRIKQ
IINMWQEVGKAMYAPPIRGQIRCSSNITGLLLTRDGGK-DNTNEIFRPGGGDMRDNWRSELYKYKVVRIEPLGVAPTEAK
RRVVQREKRAVGIGAVFLGFLGAAGSTMGAASVTLTVQARLLLSGIVQQQNNLLRAIEAQQHLLQLTVWGIKQLQARVLA
VERYLRDQQLLGIWGCSGKLICTTAVPWNTswSNKSLNEIWNNMTWMEWEKEIDNYTNLIYNLLEESQNQQEKNEQELLE
LDKWANLWNWFDISNWLWYIKIFIMIVGGLVGLRIVFAVLSIVNRVRQGY
>UniRef100_A0A109V6S0/20-706
llGMLMICSAVENLWVTVYYGVPVWKEATTTLFCASDAKAYDTEVHNVWATHACVPTDPNPQEVVLENVTENFNMWKNNM
VEQMHEDIISLWDQSLKPCVKLTPLCVTLNCTDWGNSssEEMRGEIKNCSFNITTSIRDKVKEDYALFYRLDVVPIGND.
......-NTSYRLISCNTSTITQACPKVSFEPIPIHYCTPAGFAILKCKDKKFNGTGPCKNVSTVQCTHGIRPVVSTQLL
LNGSLAEEEVVIRSSNFTDNTKNIIVQLKESVEINCTRPNNNTRKSIHIGPGRAFYTTGDIIGDIRQAHCNISRTKWNNT
LNQIATKLKEQFGNNKTIvFNQSSGGDPEIVMHSFNCGGEFFYCNSTQLFNSTWNFNGTwn.lTQSNGTDTITLPCRIKQ
IINMWQEVGKAMYAPPIRGQIRCSSNITGLILTRDGGNHNNDTETFRPGGGDMRDNWRSELYKYKVVKIEPLGVAPTKAK
RRVVQREKRAVGIGAMFLGFLGAAGSTMGAASITLTVQARLLLSGIVQQQNNLLKAIEAQQHLLQLTVWGIKQLQARVLA
VERYLRDQQLLGIWGCSGKLICTTTVPWNAswSNKTLDMIWNNMTWMEWEREIDNYTGLIYTLIEESQNQQEKNEQELLE
LDKWASLWNWFDITNWLWYIKIFIMIVGGLIGLRIVFTVLSMVNRVRQGY
>UniRef100_A0A1I9J5E6/20-706
llGILMICSAAEKLWVTVYYGVPVWKEATTTLFCASDAKAYDTEVHNVWATHACVPTDPNPQEVVLXNVTENFNMWKNNM
VEQMHEDIISLWDQSLKPCVKLTPLCVTLNCTDLRNAtnTTERGEIKNCSFNITTSIRDKVQKEYALFYKLDVVPIDND.
.....nTTTSYRLISCNTSVITQACPKVSFEPIPIHYCTPAGFAILKCKDKKFNGTGPCTNVSTVQCTHGIRPVVSTQLL
LNGSLAEEEVVVRSDNFTNNAKTIIVQLKESVEINCTRPNNNTXKSIHIGPGRAFYTTGEIIGDIRQAHCNLSRAKWDNT
LKQIVRKLREQFGNKTIV.FNQSSGGDPEIVTHSFNCGGEFFYCDSTQLFNSTWNVTEG...sNNTEGNITLTLPCRIKQ
IINMWQEVGKAMYAPPIRGQIRCSSNITGLLLTRDGGNNKSETEIFRPGGGDMRDNWRSELYKYKVVKIEPLGVAPTKAK
RRVVQREKRAVGIGAVFLGFLGAAGSTMGAASMTLTVQARLLLSGIVQQQNNLLRAIEAQQHLLQLTVWGIKQLQARVLA
VERYLKDQQLLGIWGCSGKLICTTTVPWNAswSNKSLDKIWNNMTWMEWEREINNYTSLIYTLIEESQNQQEKNEQELLE
LDKWASLWNWFDITKWLWYIKIFIMIVGGLVGLRIVFAVLSIVNRVRQGY
>UniRef100_A0A0X8IEL3/20-706
llGMLMICSAVENLWVTVYYGVPVWKEATTTLFCASDAKAYDTEVHNVWATHACVPTDPNPQEVVLENVTENFNMWKNNM
VEQMHEDIISLWDQSLKPCVKLTPLCVTLNCTDWGNSssEEMRGEIKNCSFNITTSIRDKVKEDYALFYRLDVVPIDND.
......-NTSYRLISCNTSTITQACPKVSFEPIPIHYCTPAGFAILKCKDKKFNGTGPCKNVSTVQCTHGIRPVVSTQLL
LNGSLAEEEVVIRSSNFTDNTKNIIVQLKESVEINCTRPNNNTRKSIHIGPGRAFYTTGDIIGDIRQAHCNISRTKWNNT
LNQIATKLKEQFGNNKTIvFNQSSGGDPEIVMHSFNCGGEFFYCNSTQLFNSTWNFNGTwn.lTQLNGTDTITLPCRIKQ
IINMWQEVGKAMYAPPIRGQIRCSSNITGLILTRDGGNHNNDTETFRPGGGDMRDNWRSELYKYKVVKIEPLGVAPTKAK
RRVVQREKRAVGIGAMFLGFLGAAGSTMGAASITLTVQARLLLSGIVQQQNNLLKAIEAQQHLLQLTVWGIKQLQARVLA
VERYLRDQQLLGIWGCSGKLICTTAVPWNAswSNKTLDMIWNNMTWMEWEREIDNYTGLIYTLIEESQNQQEKNEQELLE
LDKWASLWNWFDITNWLWYIKIFIMIVGGLIGLRIVFTVLSMVNRVRQGY
>UniRef100_A0A120K7B8/20-706
llGMLMICSAVENLWVTVYYGVPVWKEATTTLFCASDAKAYDTEVHNVWATHACVPTDPNPQEVVLENVTENFNMWKNNM
VEQMHEDIISLWDQSLKPCVKLTPLCVTLNCTDWGNSssEEMRGEIKNCSFNITTSIRDKVKEDYALFYRLDVVPIDND.
......-NTSYRLISCNTSTITQACPRVSFEPIPIHYCTPAGFAILKCKDKKFNGTGPCKNVSTVQCTHGIRPVVSTQLL
LNGSLAEEEVVIRSSNFTDNTKNIIVQLKESVEINCTRPNNNTRKSIHIGPGRAFYTTGDIIGDIRQAHCNISRTKWNNT
LNQIATKLKEQFGNNKTIvFNQSSGGDPEIVMHSFNCGGEFFYCNSTQLFNSTWNFNGTwn.lTQSNGTDTITLPCRIKQ
IINMWQEVGKAMYAPPIRGQIRCSSNITGLILTRDGGNHNNDTETFRPGGGDMRDNWRSELYKYKVVKIEPLGVAPTKAK
RRVVQREKRAVGIGAMFLGFLGAAGSTMGAASITLTVQARLLLSGIVQQQNNLLKAIEAQQHLLQLTVWGIKQLQARVLA
VERYLRDQQLLGIWGCSGKLICTTAVPWNAswSNKTLDMIWNNMTWMEWEREIDNYTGLIYTLIEESQNQQEKNEQELLE
LDKWASLWNWFDITNWLWYIKIFIMIVGGLIGLRIVFTVLSMVNRVRQGY
>UniRef100_B3VFH0/20-721
llGMLMICSAAEQLWVTVYYGVPVWKEATTTLFCASDAKAYDTEVHNVWATHACVPTDPSPQEVLLENVTENFNMWKNNM
VEQMHEDIISLWDQSLKPCVKLTPLCVTLNCTDVRNAtnTTEKGEIKNCSFNITTNIRNKMQKEYALFYKLDVVPIDNDv
vnntntNYTNYRLISCNTSVITQACPKVSFQPIPIHYCAPAGFAILKCNDKKFNGTGPCTNVSTVQCTHGIRPVVSTQLL
LNGSLAEEEVIIRSENFTDNAKTIIVQLNETVEINCTRPSNNTRKSIHIGPGRAFYTTGEIIGDIRQAHCNLSTTKWNNT
LRQIVEKLREQFKNKTIV.FNQSSGGDPEIVMHSFNCGGEFFYCDSTPLFNSTWNITQPlnstGTEGSNDTITLQCRIKQ
IINMWQEVGKAMYAPPIRGQIKCSSNITGLLLTRDGGGDNRTTETFRPGGGDMRDNWRSELYKYKVVKIEPLGVAPTKAK
RRVVQREKRAVGIGALFLGFLGAAGSTMGAVSITLTVQARQLLSGIVQQQNNLLRAIEAQQHLLQLTVWGIKQLQARVLA
VERYLRDQQLLGIWGCSGKLICTTTVPWNTswSNKSLDQIWENMTWMEWERKIDNYTSLIYTLIEESQNQQEKNELELLE
LDKWASLWNWFDITSWLWYIKIFIMIIGGLVGLKIIFAVLSVVNRVRQGY
>UniRef100_A0A120K6X6/20-706
llGMLMICSAVENLWVTVYYGVPVWKEATTTLFCASDAKAYDTEVHNVWATHACVPTDPNPQEIVLENVTENFNMWKNNM
VEQMHEDIISLWDQSLKPCVKLTPLCVTLNCTDLNVTntNNMKXEMRNCSFNITTSIRDKVKKDYALFYRLDVVPIDNE.
......-NNSYRLINCNTSTITQACPKVSFEPIPIHYCTPAGFAILKCKDKKFNGTGPCKNVSTVQCTHGIRPVVSTQLL
LNGSLAEEEVMIRSSNFTDNTKNIIVQLKESVEINCTRPNNNTRKSIHIGPGRAFYATGDIIGDTRRAYCNISRTKWNNT
LNQIATKLKEQFGNNKTIiFSPSSGGDPEIVMHSFNCGGEFFYCSSTQLFNSTWSFNGTwnstQSNEGNDPITLPCRIRQ
IINMWQEVGKAMYAPPIKGQIRCSSNITGLILTRDGGNHNNDTETFRPGGGDMRDNWRSELYKYKVVKIEPLGVAPTKAK
RRVVQREKRAVGIGAMFLGFLGAAGSTMGAASITLTVQARLLLSGIVQQQNNLLRAIEAQQHLLQLTVWGIKQLQARVLA
MERYLRDQQLLGIWGCSGKLICTTAVPWNAswSNKTLDMIWNNMTWMEWEREIDNYTGLIYTLIEESQNQQEKNERELLE
LDKWASLWNWFDITNWLWYIKIFIMIVGGLIGLRIVFTVLSIVNRVRQGY
>UniRef100_B8XCS5/20-709
llGMRMICSAADNLWVTVYYGVPVWKEATTTLFCASDAKAYETEIHNVWATHACVPTDPNPQEVVLENVTENFNMWKNDM
VEQMHEDIISLWDQSLKPCVKLTPLCVTLNCTDLRNAtnTNERGEIKNCSFNITTSIRDKVQKEYALFYKLDVVPIDND.
.....nTSTSYRLISCNTSVITQACPKVSFEPIPIHFCTPASFAILKCRDKKFNGKGPCKNVSTVQCTHGIRPVVSTQLL
LNGSLAEEEVVIRSDNFTDNTKTIIVQLKEPVEINCTRPNNNTRKSIHIGPGRAFYTTGDIIGDIRQAHCNISRAKWNDT
LKQIVEKLKEQFKNKTIV.FNQSSGGDPEIVMHSFNCGGEFFYCNSTQLFNSTWMFNSTwndtESNDTEGNITLPCRIKQ
IINKWQEVGKAMYAPPIRGQIRCSSNITGLLLTRDGGK-DNQTEVFRPGGGDMRDNWRSELYKYKVVKIEPLGVAPTKAK
RRVVQREKRAVGIGAMFLGFLGAAGSTMGAASVTLTVQARLLLSGIVQQQNNLLRAIDAQQHLLQLTVWGIKQLQARVLA
VERYLKDQQLLGIWGCSGKLICTTTVPWNAswSNKSLDNIWDNMTWMQWEREIDNYTSLIYTLIEESQNQQEKNEQELLE
LDKWASLWNWFDITKWLWYIKIFIMIVGGMVGLRIVFAVLSIVNRVRQGY
>UniRef100_A0A7H1JFF2/20-706
llGMLMICSAVENLWVTVYYGVPVWKEATTTLFCASDAKAYDTEVHNVWATHACVPTDPNPQEVVLENVTENFNMWKNNM
VEQMHEDIISLWDQSLKPCVKLTPLCVTLNCTDLGNNssEEMRGEIKNCSFNITTSVRDKVKKDYALFYRLDVVPLDDD.
......-NTSYRLISCNTSTITQACPKVSFEPIPIHYCTPAGFAILKCKDKKFNGTGPCKNVSTVQCTHGIRPVVSTQLL
LNGSLAEEEVVIRSSNFTDNTKNIIVQLKESVEINCTRPNNNTRKSIHIGPGGAFYATGDIIGDIRQAHCNISRTKWNNT
LEQIATKLKEQFGNNKTIvFNRSSGGDPEIEMHSFNCGGEFFYCNSTQLFNSTWNTNGTwn.pTQPNDTDIITLPCRIKQ
IINMWQEVGKAMYAPPIRGQIRCSSNITGLILTRDGGNHNDSTETFRPGGGDMRDNWRSELYKYKVVKIEPLGVAPTKAK
RRVVQREKRAVGIGAMFLGFLGAAGSTMGAASITLTVQARLLLSGIVQQQNNLLKAIEAQQHLLQLTVWGIKQLQARVLA
VERYLRDQQLLGIWGCSGKLICTTAVPWNTswSNKTLDMIWNNMTWMEWEREIDNYTSLIYTLIEESQNQQEKNEQELLE
LDKWASLWNWFDITNWLWYIKIFIMIVGGLIGLRIVFTVLSMVNRVRQGY
>UniRef100_A0A120K6F7/20-706
llGMLMICSAVENLWVTVYYGVPVWKEATTTLFCASDAKAYDTEVHNVWATHACVPTDPNPQEVVLENVTENFNMWKNNM
VEQMHEDIISLWDQSLKPCVKLTPLCVTLNCTDWGNSssEEMRGEIKNCSFNITTSIRDKVKKDYALFYRLDVVPIDND.
......-NTSYRLIGCNTSTITQACPKVSFEPIPIHYCTPAGFAILKCKDKKFNGTGPCKNVSTVQCTHGIRPVVSTQLL
LNGSLAEEEVVIRSSNFTDNTKNIIVQLKESVEINCTRPNNNTRKSIHIGPGRAFYTTGDIIGDIRQAHCNISRTKWNNT
LNQIATKLKEQFGNNKTIvFNQSSGGDPEIVMHSFNCGGEFFYCNSTQLFNSTWNFNGAw.nlTQSNGTDTITLPCRIKQ
IINMWQEVGKAMYAPPIRGQIRCSSNITGLILTRDGGNHNNDTETFRPGGGDMRDNWRSELYKYKVVKIEPLGVAPTKAK
RRVVQREKRAVGIGAMFLGFLGAAGSTMGAASITLTVQARLLLSGIVQQQNNLLKAIEAQQHLLQLTVWGIKQLQARVLA
VERYLRDQQLLGIWGCSGKLICTTAVPWNAswSNKTLDMIWNNMTWMEWEREIDNYTGLIYTLIEESQNQQEKNEQELLE
LDKWASLWNWFDITNWLWYIKIFIMIVGGLIGLRIVFTVLSMVNRVRQGY
>UniRef100_A0A109V944/20-706
llGMLMICSAVENLWVTVYYGVPVWKEATTTLFCASDAKAYDTEVHNVWATHACVPTDPNPQEVVLENVTENFNMWKNNM
VEQMHEDIISLWDQSLKPCVKLTPLCVTLNCTDWGNSssEEMRGEIKNCSFNITTSIRDKVKEDYALFYRLDVVPIDND.
......-NTSYRLISCNTSTITQACPKVSFEPIPIHYCTPAGFAILKCKDKKFNGTGPCKNVSTVQCTHGIRPVVSTQLL
LNGSLAEEEVVIRSSNFTDNTKNIIVQLKESVEINCTRPNNNTRKSIHIGPGRAFYTTGDIIGDIRQAHCNISRTKWNNT
LNQIATKLKEQFGNNKTIvFNQSSGGDPEIVMHSFNCGGEFFYCNSTQLFNSTWNFNGTwn.lTQSNGTDTITLPCRIKQ
IINMWQEVGKAMYAPPIRGQIRCSSNITGLILTRDGGNHNNDTETFRPGGGDMRDNWRNELYKYKVVKIEPLGVAPTKAK
RRVVQREKRAVGIGAMFLGFLGAAGSTMGAASITLTVQARLLLSGIVQQQNNLLKAIEAQQHLLQLTVWGIKQLQARVLA
VERYLRDQQLLGIWGCSGKLICTTAVPWNAswSNKTLDMIWNNMTWMEWEREIDNYTGLIYTLIEESQNQQEKNEQELLE
LDKWASLWNWFDITNWLWYIKIFIMIVGGLIGLRIVFTVLSMVNRVRQGY
>UniRef100_A0A109V869/20-701
llGMLMICSAVENLWVTVYYGVPVWKEATTTLFCASDAKAYDTEVHNVWATHACVPTDPNPQEVVLENVTENFNMWKNNM
VEQMHEDIISLWDQSLKPCVKLTPLCVTLNCTNWGNVssEEMRGEIKNCSFNITTSIRDKVKKDYALFYRLDVVPINND.
......-NTSYRLISCNTSTITQACPKVSFEPIPIHYCTPAGFAILKCKDKKFNGTGPCKNVSTVQCTHGIRPVVSTQLL
LNGSLAEEEVVIRSSNFTDNTKNIIVQLKESVEINCTRPNNNTRKSIHIGPGGAFYTTGDIIGDIRQAHCNISRTKWNNT
LNQIATKLKEQFGNNKTIvFNQSSGGDPEIVMHSFNCGGEFFYCNSTQLFNSTWNFNGTwn.lTQSNGTDTITLPCRIKQ
IINMWQEVGKAMYAPPIRGQIRCSSNITGLILTRDGGNHNNDTETFRPGGGDMRDNWRSELYRYKVVKIEPLGVAPTKAK
RRVVQREKRAVGIGAMFLGFLGAAGSTMGAASITLTVQARLLLSGIVQQQNNLLRAIEAQQHLLQLTVWGIKQLQARVLA
VERYLRDQQLLGIWGCSGKLICTTAVPWNAswSNETLDMIWNNMTWMEWEREIDNYTGLIYTLIEESQNQQEKNEQELLE
LDKWAGLWNWFDITNWLWYIKIFIMIVGGLIGLRIVFTVLSMVNRVRQGY
>UniRef100_Q18NE2/20-715
llGILMICSAADQLWVTVYYGVPVWKEATTTLFCASDAKAYDTEVHNVWATHACVPTDPNPQEVELKNVTENFNMWKNNM
VEQMHEDIISLWDQSLKPCVKLTPLCVTLNCTDYKGNdtNTEGGEMKNCSFNITTSIKDKVKKEYALFYTLDIVPIDDD.
..nsnsSNTNYRLTNCNTSVITQACPKVTFEPIPIHYCAPAGFAIIKCRDKKFNGTGPCTNISTVQCTHGIRPVVSTQLL
LNGSLAEEEVVIRSENFTNNAKTIIVQLNETVEINCTRPNNNTRRSIHIGPGRAFYATGSIIGDIRRAHCNINKTKWEST
LTQVAMKLAEQFENNKTV.FNHSSGGDPEIVTHSFNCGGEFFYCNTSKLFSYTWNGTGL.snnTENSSNNTITLQCRIKQ
IINMWQEVGKAMYAPPISGQIRCSSNITGLLLTRDGGNGTNGTETFRPGGGDMRDNWRSELYKYKVVKIEPLGVAPTRAR
RRVVQREKRAVGIGALFLGFLGAAGSTMGAASMTLTVQARQLLSGIVQQQNNLLRAIEAQQHLLQLTVWGIKQLQARVLA
VERYLKDQQLLGIWGCSGKLICTTAVPWNAswSNKSLTEIWDNMTWMQWEREIDNYTQIIYNLIEESQNQQEKNEQELLE
LDKWASLWNWFSITKWLWYIKIFIMIVGGLIGLRIVFAVLAVVNRVRQGY
>UniRef100_A0A0X8IEL9/20-706
llGMLMICSAVENLWVTVYYGVPVWKEATTTLFCASDAKAYDTEVHNVWATHACVPTDPNPQEVVLENVTENFNMWKNNM
VEQMHEDIISLWDQSLKPCVKLTPLCVTLNCTDWGNSssEEMRGEIKNCSFNITTSIRDKVKEDYALFYRLDVVPIDND.
......-NTSYRLISCNTSTITQACPKVSFEPIPIHYCTPAGFAILKCKDKKFNGTGPCKNVSTVQCTHGIRPVVSTQLL
LNGSLAEEEVVIRSSNFTDNTKNIIVQLKESVEINCTRPNNNTRKSIHIGPGRAFYTTGDIIGDIRQAHCNISRTKWNNT
LNQIATKLKEQFGNNKTIvFNQSSGGDPEIVMHSFNCGGEFFYCNSTQLFNSTWNFNGTwn.lTQSNGTDTITLPCRIKQ
IINMWQEVGKTMYAPPIRGQIRCSSNITGLILTRDGGNHNNDTETFRPGGGDMRDNWRSELYKYKVVKIEPLGVAPTKAK
RRVVQREKRAVGIGAMFLGFLGAAGSTMGAASITLTVQARLLLSGIVQQQNNLLKAIEAQQHLLQLTVWGIKQLQARVLA
VERYLRDQQLLGIWGCSGKLICTTAVPWNAswSNKTLDMIWNNMTWMEWEREIDNYTGLIYTLIEESQNQQEKNEQELLE
LDKWASLWNWFDITNWLWYIKIFIMIVGGLIGLRIVFTVLSMVNRVRQGY
>UniRef100_A0A7H1JF14/20-706
llGMLMICSAVENLWVTVYYGVPVWKEATTTLFCASDAKAYDTEVHNVWATHACVPTDPNPQEVVLENVTENFNMWKNNM
VEQMHEDIISLWDQSLKPCVKLTPLCVTLNCTDWGNSssEEMRGEIKNCSFNITTSIRDKVKEDYALFYRLDVVPIDND.
......-NTSYRLISCNTSTITQACPKVSFEPIPIHYCTPAGFAILKCKDKKFNGTGPCKNVSTVQCTHGIRPVVSTQLL
LNGSLAEEEVVIRSSNFTDNTKNIIVQLKESVEINCTRPNNNTRKSIHIGPGRAFYTTGDIIGNIRQAHCNISRTKWNNT
LNQIATKLKEQFGNNKTIvFNQSSGGDPEIVMHSFNCGGEFFYCNSTQLFNSTWNFNGTwn.lTQSNGTDTITLPCRIKQ
IINMWQEVGKAMYAPPIRGQIRCSSNITGLILTRDGGNHNNDTETFRPGGGDMRDNWRSELYKYKVVKIEPLGVAPTKAK
RRVVQREKRAVGIGAMFLGFLGAAGSTMGAASITLTVQARLLLSGIVQQQNNLLKAIEAQQHLLQLTVWGIKQLQARVLA
VERYLRDQQLLGIWGCSGKLICTTAVPWNAswSNKTLDMIWNNMTWMEWEREIDNYTGLIYTLIEESQNQQEKNEQELLE
LDKWASLWNWFDITNWLWYIKIFIMIIGGLIGLRIVFTVLSMVNRVRQGY
>UniRef100_A0A109VAU4/20-706
llGMLMICSAVENLWVTVYYGVPVWKEATTTLFCASDAKAYDTEVHNVWATHACVPTDPNPQEVVLENVTENFNMWKNNM
VEQMHEDIISLWDQSLKPCVKLTPLCVTLNCTDWGNSssEEMRGEIKNCSFNITTSIRDKVKEDYALFYRLDVVPIDND.
......-NTSYRLISCNTSTITQACPKVSFEPIPIHYCTPAGFAILKCKDKKFNGTGPCKNVSTVQCTHGIRPVVSTQLL
LNGSLAEEEVVIRSSNFTDNTKNIIVQLKESVEINCTRPNNNTRKSIHIGPGRAFYTTGDIIGDIRQAHCNISRTKWNNT
LNQIATKLKEQFGNNKTIvFNQSSGGDPEIVMHSFNCGGEFFYCNSTQLFNSTWNFNGTwn.lTQSNGTDTITLPCRIKQ
IINMWQEVGKAMYAPPIRGQIRCSSNITGLILTRDGGNHNNDTETFRPGGGDMRDNWRSELYKYKVVKIEPLGVAPTKAK
RRVVQREKRAVGIGAMFLGFLGAAGSTMGAASITLTVQARLLLSGIVQQQNNLLKAIEAQQHLLQLTVWGIKQLQARVLA
VERYLRDQQLLGIWGCSGKLICTTAVPWNAswSNKTLDMIWNNMTWMEWEREIDNYTGLIYTLIEESQNQQEKNEQELLE
LDKWAGLWNWFDITNWLWYIKIFIMIVGGLIGLRIVFTVLSMVNRVRQGY
>UniRef100_A0A120K6F6/20-706
llGMLMICSAVENLWVTVYYGVPVWKEATTTLFCASDAKAYDTEVHNVWATHACVPTDPNPQEVVLENVTENFNMWKNNM
VEQMHEDIISLWDQSLKPCVKLTPLCVTLNCTDWGNSssEEMRGEIKNCSFNITTSIRDKVKEDYALFYRLDVVPIDND.
......-NTSYRLISCNTSTITQACPKVSFEPIPIHYCTPAGFAILKCKDKKFNGTGPCKNVSTVQCTHGIRPVVSTQLL
LNGSLAEEEVVIRSSNFTDNTKNIIVQLKESVEINCTRPNNNTRKSIHIGPGRAFYTTGDIIGDIRQAHCNISRTKWNNT
LNQIATELKEQFGNNKTIvFNQSSGGDPEIVMHSFNCGGEFFYCNSTQLFNSTWDFNGTwn.lTQSNGADTITLPCRIKQ
IINMWQEVGKAMYAPPIRGQIRCSSNITGLILTRDGGNHNNDTETFRPGGGDMRDNWRSELYKYKVVKIEPLGVAPTKAK
RRVVQREKRAVGIGAMFLGFLGAAGSTMGAASITLTVQARLLLSGIVQQQNNLLRAIEAQQHLLQLTVWGIKQLQARVLA
VERYLRDQQLLGIWGCSGKLICTTAVPWNAswSNKTLDMIWNNMTWMEWEREIDNYTGLIYTLIEESQNQQEKNEQELLE
LDKWASLWNWFDITNWLWYIKIFIMIVGGLIGLRIVFTVLSMVNRVRQGY
>UniRef100_A0A7H1JEV4/20-706
llGMLMICSAVENLWVTVYYGVPVWKEATTTLFCASDAKAYDTEVHNVWATHACVPTDPNPQEVVLENVTENFNMWKNNM
VEQMHEDIISLWDQSLKPCVKLTPLCVTLNCTDWGNSssEEMRGEIKNCSFNITTSIRDKVKEDYALFYRLEVVPIDND.
......-NTSYRLISCNTSTITQACPKVSFEPIPIHYCTPAGFAILKCKDKKFNGTGPCKNVSTVQCTHGIRPVVSTQLL
LNGSLAEEEVVIRSSNFTDNTKNIIVQLKESVEINCTRPNNNTRKSIHIGPGRAFYTTGDIIGDIRQAHCNISRTKWNNT
LNQIATKLKEQFGNNKTIvFNQSSGGDPEIVMHSFNCGGEFFYCNSTQLFNSTWNFNGTwn.lTQSNGTDTITLPCRIKQ
IINMWQEVGKAMYAPPIRGQIRCSSNITGLILTRDGGNHNNDTETFRPGGGDMRDNWRSELYKYKVVKIEPLGVAPTKAK
RRVVQREKRAVGIGAMFLGFLGAAGSTMGAASITLTVQARLLLSGIVQQQNNLLKAIEAQQHLLQLTVWGIKQLQARVLA
VERYLRDQQLLGIWGCSGKLICTTAVPWNAswSNKTLDMIWNNMTWMEWEREIDNYTGLIYTLIEESQNQQEKNEQELLE
LDKWASLWNWFDITNWLWYIKIFIMIVGGLIGLRIVFTVLSMVNRVRQGY
>UniRef100_A0A7G5WRR6/20-711
llGMLMICSATENLWVTVYYGVPVWKEATTTLFCASDAKAYDTEVHNVWATHACVPTDPNPQEVVLKNVTENFNMWKNNM
VEQMHEDIISLWDQSLKPCVKLTPLCVTLHCTDLKNS..-SEGGEIKNCSFNITTSIRDKVQKEYALFYKLDVVPIDNT.
......---SYRLISCNTSVITQACPKVSFEPIPIHYCAPAGFAILKCNDKKFNGTGPCTNVSTVQCTHGIRPVVSTQLL
LNGSLAEEEVVIRSNNFTDNAKTIIVQLNKSVEINCTRPNNNTRRSITIGPGRAFYATGEIIGDIRQAHCNISRTKWNNT
LKQIARKLKEQFRNRTIV.FNQSSGGDPEIVLHSFNCGGEFFYCNTTKLFNSTWDNNNTwsvtGLNDTEENITLPCRIKQ
IVNMWQEVGKAMYAPPIRGQIRCSSNITGLLLTRDGGSNTNETETFRPGGGDMRDNWRSELYKYKVVKIEPLGVAPTKAK
RRVVQREKRAAGIGALFLGFLGAAGSTMGAASMTLTVQARLLLSGIVQQQNNLLRAIEAQQRMLQLTVWGIKQLQARVLA
VERYLKDQQLLGIWGCSGKLICTTTVPWNTswSNKSLNEIWNNMTWMEWEREIDNYTSLIYTLIEESQNQQEKNEQELLE
LDKWASLWNWFDITNWLWYIKIFIMIVGGLVGLRIVFTVLSIVNRVRQGY
>UniRef100_J7FX32/20-707
llGMLMICSAVENLWVTVYYGVPVWKEATTTLFCASDAKAYDTEVHNVWATHACVPTDPNPQEIVLENVTENFNMWKNNM
VEQMHEDIISLWDQSLKPCVKLTPLCVTLNCTDLNVTntNSMKREMRNCSFNITTSIRDKVKKDYALFYRLDVVPIDND.
......-TTSYRLINCNTSTITQACPKVSFEPIPIHYCTPAGFAILKCKDKKFNGTGPCKNVSTVQCTHGIRPVVSTQLL
LNGSLAEEEVVVRSSNFTDNTKNIIVQLKESVEINCTRPNNNTRKSIHIGPGRAFYTTGAIMGDTRQAHCNISRTKWNNT
LNQIATKLKEQFGNNKTIiFSPSSGGDPEIVMHSFNCGGEFFYCNSTQLFNSTWSFNGTwnstQSNEENDNITLPCRIKQ
IINMWQEVGKAMYAPPIRGQIRCSSNITGLILTRDGGNSNNDNETFRPGGGDMRDNWRSELYKYKVVKIEPLGVAPTKAK
RRVVQREKRAVGIGAMFLGFLGAAGSTMGAASITLTVQARLLLSGIVQQQNNLLRAIEAQQHLLQLTVWGIKQLQARVLA
MERYLRDQQLLGIWGCSGKLICTTAVPWNAswSNKTLDMIWNNMTWMEWEREIDNYTGLIYTLIEESQNQQEKNEQELLE
LDKWASLWNWFDITKWLWYIKIFIMIVGGLIGLRIVFTVLSIVNRVRQGY
>UniRef100_A0A0X8IEN5/20-706
llGMLMICSAVENLWVTVYYGVPVWKEATTTLFCASDAKAYDTEVHNVWATHACVPTDPNPQEVVLENVTENFNMWKNNM
VEQMHEDIISLWDQSLKPCVKLTPLCVTLNCTDWGNSssEEMKGEIKNCSFNITTSIRDKVKKDYALFYRLDVVPIDND.
......-NTSYRLTSCNTSTITQACPKVSFEPIPIHYCTPAGFAILKCKDKKFNGTGPCKNVSTVQCTHGIRPVVSTQLL
LNGSLAEEEVVIRSSNFTDNTKNIIVQLKESVEINCTRPNNNTRKSIHIGPGSAFYTTGDIIGDIRQAHCNISRTKWNNT
LNQIATKLKEQFGNNKTIvFNQSSGGDPEIVMHSFNCGGEFFYCNSTQLFNSTWNFNGTwn.lTQSNGTDTITLPCRIKQ
IINMWQEVGKAMYAPPIRGQIRCSSNITGLILTRDGGNHNNDTETFRPGGGDMRDNWRSELYKYKVVKIEPLGVAPTKAK
RRVVQREKRAVGIGAMFLGFLGAAGSTMGAASITLTVQARLLLSGIVQQQNNLLKAIEAQQHLLQLTVWGIKQLQARVLA
VERYLRDQQLLGIWGCSGKLICTTAVPWNAswSNKTLDMIWNNMTWMEWEREIDNYTGLIYTLIEESQNQQEKNEQELLE
LDKWASLWNWFDITNWLWYIKIFIMIVGGLIGLRIVFTVLSMVNRVRQGY
>UniRef100_A0A7L9QKD8/20-705
llGILMICSATDKLWVTVYYGVPVWKEANTTLFCASDAKAYDTEVHNVWATHACVPTDPTPQEVVLENVTENFNMWKNNM
VEQMHEDIISLWDQSLKPCVKLTPLCVTLNCTDLRNAtnTTEGGEIKNCSFNITTSIKDKMQKEYALFYKLDIVSIDND.
.....kDNTSYRLISCNTSVITQACPKVTFEPIPIHYCAPAGFAILKCNDKKFNGTGPCTNVSTVQCTHGIRPVVSTHLL
LNGSLAEEEIVIRSENFTDNVKTIIVQLNESVEINCTRPNNNTRKSIHIGPGRAFYTTGEIIGDIRQAHCNISKTRWENT
LNQIAKKLREQF-NKTIV.FNQSSGGDPEITMHTFNCGGEFFYCNSSQLFNSTWNGTEG...tSNTKGNDTFTLPCKIKQ
IINMWQEVGKAMYAPPIRGQIRCSSNITGLILTRDGGSDNKTTEVFRPGGGDMRDNWRSELYKYKVVKIEPLGVAPTKAK
RRVVQREKRAVGIGALFLGFLGAAGSTMGAASMTLTVQARLLLSGIVQQQNNLLRAIEAQQRMLQLTVWGIKQLQARVLA
VERYLRDQQLLGIWGCSGKLICTTSVPWNVswSNKSLDKIWNNMTWMEWEREIDNYTSLIYNLLEESQNQQEKNEQELLE
LDKWASLWNWFDITKWLWYIKIFIMIVGGLIGLRIVFAVLSLVNRVRQGY
>UniRef100_O41883/20-708
llGMLMICSAAEQLRVTVYYGVPVWKEATTTLFCASDAKAYDTEVHNVWATHACVPTDPNPQEVVLKNVTENFNMWKNNM
VEQMHEDIISLWDQSLKPCVKLTPLCVTLNCTDYLRNdtNTEGGEIKNCSFNITTRIGNKVQKEYALFYKLDVVPIDNT.
......-TTSYRLINCNTSVITQACPKVSFEPIPIHYCTPAGFALLKCKDKKFNGTGPCTNVSTVQCTHGIRPVVSTQLL
LNGSLAEEEVVIRSENFTDNAKTIIVQLNESVEINCTRPNNNTRKSIHIGPGQALYATGAIIGDIRQAHCNISRAKWNNT
LKQIVKKLKVQFGNKTII.FNQSSGGDPEIVMHSFNCGGEFFYCNTTKLFNSTWMFNNTwndtEDTEGNGTITLPCRIKQ
IINRWQEVGKAMYAPPIRGQIRCSSNITGILLTRDGGTNNSTNETFRPGGGDMRDNWRSELYKYKVVKIEPLGVAPTKAK
RRVVQREKRAVGIGALFLGFLGAAGSTMGAAAVTLTVQARQLLSGIVQQQNNLLRAIEAQQHLLQLTVWGIKQLQARVLA
VERYLRDQQLLGIWGCSGKLICTTTVPWNAswSNKSLDKIWNNMTWMEWEREIDNYTSLIYSLIEESQNQQVKNEQELLE
LDKWASLWSWFDITKWLWYIKIFIMIVGGLIGLRIVFLVLSIVNRVRQGY
>UniRef100_A0A0X8IE23/20-706
llGMLMICSAVENLWVTVYYGVPVWKEATTTLFCASDAKAYDTEVHNVWATHACVPTDPNPQEVVLENVTENFNMWKNNM
VEQMHEDIISLWDQSLKPCVKLTPLCVTLNCTDWGNSssEEMKGEIKNCSFNITTSIRDKVKKDYALFYRLDVVPIDND.
......-NTSYRLTSCNTSTITQACPKVSFEPIPIHYCTPAGFAILKCKDKKFNGTGPCKNVSTVQCTHGIRPVVSTQLL
LNGSLAEEEVVIRSSNFTDNTKNIIVQLKESVEINCTRPNNNTRKSIHIGPGSAFYTTGDIIGDIRQAHCNISRTKWNNT
LNQIATKLKEQFGNNKTIvFNQSSGGDPEIVMHSFNCGGEFFYCNSTQLFNSTWNFNGTwn.lTQSNGTDTITLPCRIKQ
IINMWQEVGKAMYAPPIRGQIRCSSNITGLILTRDGGNHNNDTETFRPGGGDMRDNWRSELYKYKVVKIEPLGVAPTKAK
RRVVQREKRAVGIGAMFLGFLGAAGSTMGAASITLTVQARLLLSGIVQQQNNLLKAIEAQQHLLQLTVWGIKQLQARVLA
VERYLRDQQLLGIWGCSGKLICTTAVPWNAswSNKTLDMIWNNMTWMEWEREIDNYTGLIYTLIEESQNQQEKNEQELLE
LDKWASLWNWFDITNWLWYIKIFIMIVGGLIGLRIVFTVLSMVNRVRQGY
>UniRef100_A0A0X8ICA4/20-706
llGMLMICSAVENLWVTVYYGVPVWKEATTTLFCASDAKAYDTEVHNVWATHACVPTDPNPQEVVLENVTENFNMWKNNM
VEQMHEDIINLWDQSLKPCVKLTPLCVTLNCTDWGNVtnEEMRGEIKNCSFNITTSIRDKVKEDYALFYRLDVVPIDND.
......-NTSYRLISCNTSTITQACPKVSFEPIPIHYCTPAGFAILKCKDKKFNGTGPCKNVSTVQCTHGIRPVVSTQLL
LNGSLAEEEVVIRSSNFTDNTKNIIVQLKESVEINCTRPNNNTRKSIHIGPGRAFYTTGDIIGDIRQAHCNISRTKWNNT
LNQIATKLKEQFGNNKTIvFNQSSGGDPEIVMHSFNCGGEFFYCNSTQLFNSTWNFNGTwn.lTQSNGADTITLPCRIKQ
IINMWQEVGKAMYAPPIRGQIRCSSNITGLILTRDGGNHNNDTETFRPGGGDMRDNWRSELYKYKVVKIEPLGVAPTKAK
RRVVQREKRAVGIGAMFLGFLGAAGSTMGAASITLTVQARLLLSGIVQQQNNLLKAIEAQQHLLQLTVWGIKQLQARVLA
VERYLRDQQLLGIWGCSGKLICTTAVPWNAswSNKTLDMIWNNMTWMEWEREIDNYTGLIYTLIEESQNQQEKNEQELLE
LDKWASLWNWFDITNWLWYIKIFIMIVGGLIGLRIVFTVLSMVNRVRQGY
>UniRef100_A0A7H1JFB9/20-706
llGMLMICSAVENLWVTVYYGVPVWKEATTTLFCASDAKAYDTEVHNVWATHACVPTDPNPQEVVLENVTENFNMWKNNM
VEQMHEDIISLWDQSLKPCVKLTPLCITLNCTDWGNSssEEMRGEIKNCSFNITTSIRDKVKKDYALFYRLDVVPIGND.
......-NTSYRLISCNTSTITQACPKVSFEPIPIHYCTPAGFAILKCKNKKFNGTGPCKNVSTVQCTHGIRPVVSTQLL
LNGSLAEEEVVIRSSNFTDNTKNIIVQLKESVEINCTRPNNNTRKSIHIGPGRAFYTTGDIIGDIRQAHCNISRTKWNNT
LNQIATKLKEQFGNNKTIvFNQSSGGDPEIVMHSFNCGGEFFYCNSTQLFNSTWNFNGTwn.lTQSNGTDTITLPCRIKQ
IINMWQGVGKAMYAPPIRGQIRCSSNITGLILTRDGGNHNNDTETFRPGGGDMRDNWRSELYKYKVVKIEPLGVAPTKAK
RRVVQREKRAVGIGAMFLGFLGAAGSTMGAASITLTVQARLLLSGIVQQQNNLLKAIEAQQHLLQLTVWGIKQLQARVLA
VERYLRDQQLLGIWGCSGKLICTTAVPWNAswSNKTLDMIWNNMTWMEWEREIDNYTNLIYTLIEESQNQQEKNEQDLLE
LDKWASLWNWFDITNWLWYIKIFIMIVGGLIGLRIVFTVLSIVNRVRQGY
>UniRef100_A0A120K750/20-706
llGMLMICSAVENLWVTVYYGVPVWKEATTTLFCASDAKAYDTEVHNVWATHACVPTDPNPQEVVLENVTENFNMWKNNM
VEQMHEDIISLWDQSLKPCVKLTPLCVTLNCTDWGNSssEEMRGEIKNCSFNITTSIRDKVKEDYALFYRLDVVPIDND.
......-NTSYRLKSCNTSTITQACPKVSFEPIPIHYCTPAGFAILKCKDKKFNGTGPCKNVSTVQCTHGIRPVVSTQLL
LNGSLAEEEVVIRSSNFTDNTKNIIVQLKESVEINCTRPNNNTRKSIHIGPGRAFYTTGDIIGDIRQAHCNISRTKWNNT
LNQIATKLKEQFGNNKTIvFNQSSGGDPEIVMHSFNCGGEFFYCNSTQLFNSTWNFNGTwn.lTQSNGTDTITLPCRIKQ
IINMWQEVGKAMYAPPIRGQIRCSSNITGLILTRDGGNHNNDTETFRPGGGDMRDNWRSELYKYKVVKIEPLGVAPTKAK
RRVVQREKRAVGIGAMFLGFLGAAGSTMGAASITLTVQARLLLSGIVQQQNNLLKAIEAQQHLLQLTVWGIKQLQARVLA
VERYLRDQQLLGIWGCSGKLICTTAVPWNAswSNKTLDMIWNNMTWMEWEREIDNYTGLIYTLIEESQNQQEKNEQELLE
LDKWASLWNWFDITNWLWYIKIFIMIVGGLIGLRIVFTVLSMVNRVRQGY
>UniRef100_A0A7G5WRZ9/20-718
llGILMICSAADNLWVTVYYGVPVWKEATTTLFCASDAKAYDTEVHNVWATHACVPTDPNPQEVVLGNVTENFNMWKNDM
VEQMHEDIISLWDQSLKPCVKLTPLCVTLDCSDWNATrnGTEPGEIKNCSFNITTSLRDKMQKEYALFYKLDIVAIDNN.
..ntsqNNTSYRLISCNTSVITQACPKVSFEPIPIHYCAPAGFAILKCNDNKFNGTGPCTNVSTVQCTHGIRPVVSTQLL
LNGSLAKEEVIIRSENFTNNAKTIIVQLNTSVEINCTRPSNNTRKGIHIGPGRAFYTTGEIIGDIRQAHCNLSKTKWDYT
LHQIAEKLREQFGNKTII.FKQSSGGDPEIQTHMFNCGGEFFYCNTTKLFNSTWYSNSTwngtATGGSNDTITLPCRIKQ
IINMWQGVGKAMYAPPIRGQIRCSSNITGLLLTRDGGGNNTTNETFRPAGGDMKDNWRSELYKYKVVKIEPLGVAPTKAK
RRVVQREKRAVGIGAMFLGFLGAAGSTMGAASMTLTVQARQLLSGIVQQQNNLLRAIEAQQHLLQLTVWGIKQLQARVLA
VERYLRDQQLLGIWGCSGKLICTTTVPWNTswSNKSLDDIWQNMTWMEWEREIDNYTGIIYTLLENSQNQQEKNEQELLE
LDKWASLWNWFNITNWLWYIKIFIMIVGGLIGLRIVFAVLSIVNRVRQGY
>UniRef100_I3PQZ0/13-704
llGILMICSAAGNLWVTVYYGVPVWKEATTTLFCASDAKAYDTEVHNVWATHACVPTDPNPQEVVLENVTENFNMWKNNM
VEQMHEDIISLWDQSLKPCVKLTPLCVTLNCTDDVRNatSTEKGEIKNCSFNITTSIRDKVQKQYALFYKLDVVPIDND.
.....sNNTNYRLISCNTSVITQACPKVSFEPIPIHYCAPAGFAILKCNDKKFNGTGPCTKVSTVQCTHGIRPVVSTQLL
LNGSLAEEEVVIRSENFTNNAKTIMVQLNVSVEINCTRPNNNTRKSIHIGPGRAFYTTGDIIGDIRQAHCNISRANWNNT
LKHIVEKLGKQFGNNKTIvFNHSSGGDPEIVMHSFNCGGEFFYCNSTKLFNSTWTWNNTwnntRSNDTEEIITLPCRIKQ
IINMWQEVGKAMYAPPIRGKIRCSSNITGLLLTRDGGN--TTEEIFRPGGGDMRDNWRSELYKYKVVRIEPLGVAPTEAK
RRVVQREKRAVGIGAVFLGFLGAAGSTMGAASVTLTVQARLLLSGIVQQQNNLLRAIEAQQHLLQLTVWGIKQLQARVLA
VERYLRDQQLLGIWGCSGKLICTTAVPWNTswSNKSLNEIWDNMTWMEWEKEINNYTNLIYNLLEESQNQQEKNEQELLE
LDKWANLWNWFDISNWLWYIKIFIMIVGGLVGLRIVFAVLSIVNRVRQGY
>UniRef100_Q6UZ01/20-719
llGILMICSAAGKLWVTVYYGVPVWKEATTTLFCASDAKAYDTEVHNVWATHACVPTDPNPQEVVLENVTENFNMWKNNM
VEQMHEDIISLWDQSLKPCVKLTPLCVTLNCTDDVRNvtNNEKGEIKNCSFNITTSIRDKVQKQYALFYKLDVVPIDND.
.....sNNTNYRLISCNTSVITQACPKVSFEPIPIHYCAPAGFAILKCNDKKFNGTGPCTNVSTVQCTHGIRPVVSTQLL
LNGSLAEEEVVIRSENFTNNAKTIMVQLNVSVEINCTRPNNNTRKSIPIGPGRAFYTTGDIIGDIRQAHCNISRAQWNNT
LKHIVEKLGKQFGNNKTIvFNHSSGGDPEIVMHSFNCRGEFFYCKSTKLFNSTWTRNNTwtrnRSNSTEEHITLPCRIKQ
IINMWQEVGKAMYAPPIRGQIRCSSNITGLLLTRDGGNDTSGTEIFRPGGGDMRDNWRSELYKYKVVRIEPLGVAPTEAK
RRVVQREKRAVGIGAVFLGFLGAAGSTMGAAAVTLTVQARLLLSGIVQQQNNLLRAIEAQQHLLQLTVWGIKQLQARVLA
VERYLRDQQLLGIWGCSGKLICTTAVPWNTswSNRSLNEIWNNMTWMEWEKEIDNYTNLIYNLLEESQNQQEKNEQELLE
LDKWANLWNWFDISNWLWYIKIFIMIVGGLVGLRIVFAVLSIVNRVRQGY
>UniRef100_Q6UZ20/20-719
llGILMICSAAGKLWVTVYYGVPVWKEATTTLFCASDAKAYDTEVHNVWATHACVPTDPNPQEVVLENVTENFNMWKNNM
VEQMHEDIISLWDQSLKPCVKLTPLCVTLNCTDDVRNvtNNEKGEIKNCSFNITTSIRDKVQKQYALFYKLDVVPIDND.
.....sNNTNYRLISCNTSVITQACPKVSFEPIPIHYCAPAGFAILKCNDKKFNGTGPCTNVSTVQCTHGIRPVVSTQLL
LNGSLAEEEVVIRSENFTNNAKTIMVQLNVSVEINCTRPNNNTRKSIPIGPGRAFYTTGDIIGDIRQAHCNISRAQWNNT
LKHIVEKLGKQFGNNKTIvFNHSSGGDPEIVMHSFNCRGEFFYCKSTKLFNSTWTRNNTwtrnRSNSTEEHITLPCRIKQ
IINMWQEVGKAMYAPPIRGQIRCSSNITGLLLTRDGGNDTSGTEIFRPGGGDMRDNWRSELYKYKVVRIEPLGVAPTEAK
RRVVQREKRAVGIGAVFLGFLGAAGSTMGAAAVTLTVQARLLLSGIVQQQNNLLRAIEAQQHLLQLTVWGIKQLQARVLA
VERYLRDQQLLGIWGCSGKLICTTAVPWNTswSNRSLNEIWNNMTWMEWEKEIDNYTNLIYNLLEESQNQQEKNEQELLE
LDKWANLWNWFDISNWLWYIKIFIMIVGGLVGLRIVFAVLSIVNRVRQGY
>UniRef100_A0A120K712/20-706
llGMLMICSAVENLWVTVYYGVPVWKEATTTLFCASDAKAYDTEVHNVWATHACVPTDPNPQEVVLENVTENFNMWKNNM
VEQMHEDIISLWDQSLKPCVKLTPLCVTLNCTDLGNN..TNMRGEIKNCSFNITTSIRDKVKKDHALFYKLDVVPIDND.
......-NTSYRLISCNTSTITQACPKVSFEPIPIHYCTPAGFAILKCKDKKFNGTGPCKNVSTVQCTHGIRPVVSTQLL
LNGSLAEEEIVIRSSNFTDNTKNIIVQLKESVEINCTRPNNNTMRSIHIGPGRAFYTTGDIIGDIRQAHCNISRTKWNNT
LNQIATKLKEQFGNNKTIvFNQSSGGDPEIVMHSFNCGGEFFYCNSTQLFNSTWNFNGTw.nsTQSNGTDTITLPCRIKQ
IINMWQEVGKAMYAPPIRGQIRCSSNITGLILTRDGGNHNNDTETFRPGGGDMRDNWRSELYKYKVVKIEPLGVAPTKAK
RRVVQREKRAVGIGAMFLGFLGAAGSTMGAASITLTVQARLLLSGIVQQQNNLLKAIEAQQHLLQLTVWGIKQLQARVLA
VERYLRDQQLLGIWGCSGKLICTTAVPWNTswSNKTLDMIWNNMTWMEWEREIDNYTGLIYTLIEESQNQQEKNEQELLE
LDKWASLWNWFDITNWLWYIKIFIMIIGGLIGLRIVFTVLSMVNRVRQGY
>UniRef100_A0A7H1JFC5/20-704
llGMLMICSAVENLWVTVYYGVPVWKEATTTLFCASDTKAYDTEVHNVWATHACVPTDPNPQEVVLENVTENFNMWKNNM
VEQMHEDIISLWDQSLKPCVRLTPLCVTLNCTDWGNN..-NMRGEIKNCSFNITTSIRDKVKKEYALFYRLDVVPIDND.
......-NISYRLISCNTSTITQACPKVSFEPIPIHYCTPAGFAILKCKDKKFNGTGPCKNVSTVQCTHGIRPVVSTQLL
LNGSLAEEEVVIRSSNFTDNTKNIIVQLKESVEINCTRPNNNTRKSIHIQPGRAFYTTGDIIGDIRQAHCNISRTKWNST
LNQIATKLKEQFGNKTIV.FNQSSGGDPEIVMHSFNCGGEFFYCNSTQLFNSTWNVNGTw.nsTQSNGTDTITLPCRIKQ
IINMWQEVGKAMYAPPIRGQIRCSSNITGLILTRDGGNQNNDTEIFRPGGGDMRDNWRSELYKYKVVKIEPLGVAPTKAK
RRVVQREKRAVGIGAMFLGFLGAAGSTMGAASITLTVQARLLLSGIVQQQNNLLKAIEAQQHLLRLTVWGIKQLQARVLA
VERYLRDQQLLGIWGCSGKLICTTAVPWNAswSNKTLDMIWNNMTWMEWEREIDNYTSLIYTLIEESQNQQEKNEQELLE
LDKWASLWNWFDITNWLWYIKIFIMIVGGLIGLRIVFTVLSMINRVRQGY
>UniRef100_A0A7H1JF11/20-706
llGMLMICSAVENLWVTVYYGVPVWKEATTTLFCASDAKAYDTEVHNVWATHACVPTDPNPQEVVLENVTENFNMWKNNM
VEQMHEDIISLWDQSLKPCVKLTPLCVTLNCTDWGNSssEEMRGEIKNCSFNITTSIRDKVKEDYALFYRLDVVPIDND.
......-NTSYRLISCNTSTITQACPKVSFEPIPIHYCTPAGFAILKCKDKKFNGTGPCKNVSTVQCTHGIRPVVSTQLL
LNGSLAEEEVVIRSSNFTDNTKNIIVQLKESVEINCTRPNNNTRKSIHIGPGRAFYTTGDIIGNIRQAHCNISRTKWNNT
LNQIATKLKEQFGNNKTIvFNQSSGGDPEIVMHSFNCGGEFFYCNSTQLFNSTWNFNGTwn.lTQSNGTDTITLPCRIKQ
IINMWQEVGKAMYAPPIRGQIRCSSNITGLILTRDGGNHNNDTETFRPGGGNMRDNWRSELYKYKVVKIEPLGVAPTKAK
RRVVQREKRAVGIGAMFLGFLGAAGSTMGAASITLTVQARLLLSGIVQQQNNLLKAIEAQQHLLQLTVWGIKQLQARVLA
VERYLRDQQLLGIWGCSGKLICTTAVPWNAswSNKTLDMIWNNMTWMEWEREIDNYTGLIYTLIEESQNQQEKNEQELLE
LDKWASLWNWFDITNWLWYIKIFIMIVGGLIGLRIVFTVLSMVNRVRQGY
>UniRef100_A0A109V776/20-706
llGMLMICSAVENLWVTVYYGVPVWKEATTTLFCASDAKAYDTEVHNVWATHACVPTDPNPQEVVLENVTENFNMWKNNM
VEQMHEDIISLWDQSLKPCVKLTPLCVTLNCTDWGNSssEEMRGEIKNCSFNITTSIRDKVKEDYALFYRLDVVPIDND.
......-NTSYRLISCNTSTITQACPKVSFEPIPIHYCTPAGFAILKCKDKKFNGTGPCKNVSTVQCTHGIRPVVSTQLL
LNGSLAEEEVVIRSSNFTDNTKNIIVQLKESVEINCTRPNNNTRKSIHIGPGKAFYTTGDIIGDIRQAHCNISRTKWNNT
LNQIATKLKEQFGNNKTIvFNQSSGGDPEIVMHSFNCGGEFFYCNSTQLFNSTWNFNGTwn.lTQSNGTDTITLPCRIKQ
IINMWQEVGKAMYAPPIRGQIRCSSNITGLILTRDGGNHNNDTETFRPGGGDMRDNWRSELYKYKVVKIEPLGVAPTKAK
RRVVQREKRAVGIGAMFLGFLGAAGSTMGAASITLTVQARLLLSGIVQQQNNLLKAIEAQQHLLQLTVWGIKQLQARVLA
VERYLRDQQLLGIWGCSGKLICTTAVPWNAswSNKTLDMIWNNMTWMEWEREIDNYTGLIYTLIEESQNQQERNEQELLE
LDKWASLWNWFDITNWLWYIKIFIMIVGGLIGLRIVFTVLSMVNRVRQGY
>UniRef100_A0A109V7T5/20-706
llGMLMICSAVENLWVTVYYGVPVWKEATTTLFCASDAKAYDTEVHNVWATHACVPTDPNPQEVVLENVTENFNMWKNNM
VEQMHEDIISLWDQSLKPCVKLTPLCVTLNCTDWGNSssEEMRGEIKNCSFNITTSIRDKVKEDYALFYRLDVVPIDND.
......-NTSYRLISCNTSTITQACPKVSFEPIPIHYCTPAGFAILKCKDKKFNGTGPCKNVSTVQCTHGIRPVVSTQLL
LNGSLAEEEVVIRSSNFTDNTKNIIVQLKESVEINCTRPNNNTRKSIHIGPGRAFYTTGDIIGDIRQAHCNISRTKWNNT
LNQIATKLKEQFGNNKTIvFNQSSGGDPEIVMHSFNCGGEFFYCNSTQLFNSTWNFNGTwn.lTQSNGTDTITLPCRIKQ
IINMWQEVGKAMYAPPIRGQIRCSSNITGLILTRDGGNHNNDTETFRPGGGDMRDNWRSELYKYKVVKIEPLGVAPTKAK
RRVVQREKRAVGIGAMFLGFLGAAGSTMGAASITLTVQARLLLSGIVQQQNNLLKAIEAQQHLLQLTVWGIKQLQARVLA
VERYLRDQQLLGIWGCSGKLICTTAVPWNAswSNKTLDMIWNNMTWMEWEKEIDNYTGLIYTLIEESQNQQEKNEQELLE
LDKWAGLWNWFDITNWLWYIKIFIMIVGGLIGLRIVFTVLSMVNRVRQGY
>UniRef100_A0A109V9H6/20-706
llGMLMICSAVENLWVTVYYGVPVWKEATTTLFCASDAKAYDTEVHNVWATHACVPTDPNPQEVVLENVTENFNMWKNNM
VEQMHEDIISLWDQSLKPCVKLTPLCVTLNCTDWGNSssEEMRGEIKNCSFNITTSIRDKVKEDYALFYRLDVVPIDND.
......-NTSYRLISCNTSTITQACPKVSFEPIPIHYCTPAGFAILKCKDKKFNGTGPCKNVSTVQCTHGIRPVVSTQLL
LNGSLAEEEVVIRSSNFTDNTKNIIVQLKESVEINCTRPNNNTRKSIHIGPGRAFYTTGDIIGDIRQAHCNISRTKWNNT
LNQIATKLKEQFGNNKTIvFNQSSGGDPEIVMHSFNCGGEFFYCNSTQLFNSTWNFNGTwn.lTQSNGTDTITLPCRIKQ
IINMWQEVGKTMYAPPIRGQIRCSSNITGLILTRDGGNHNNDTETFRPGGGDMRDNWRSELYKYKVVKIEPLGVAPTKAK
RRVVQREKRAVGIGAMFLGFLGAAGSTMGAASITLTVQARLLLSGIVQQQNNLLKAIEAQQHLLQLTVWGIKQLQARVLA
VERYLRDQQLLGIWGCSGKLICTTAVPWNAswSNKTLDMIWNNMTWMEWEREIDNYTGLIYTLIEESQNQQEKNEQELLE
LDKWASLWNWFDITNWLWYIKIFIMIVGGLIGLRIVFTVLSMVNRVRQGY
>UniRef100_A0A7H1JFA7/20-706
llGMLMICSAVENLWVTVYYGVPVWKEATTTLFCASDAKAYDTEVHNVWATHACVPTDPNPQEVVLENVTENFNMWKNNM
VEQMHEDIISLWDQSLKPCVKLTPLCITLNCTDWGNSssEEMRGEIKNCSFNITTSIRDKVKKDYALFYRLDVVPIGND.
......-NTSYRLISCNTSTITQACPKVSFEPIPIHYCTPAGFAILKCKDKKFNGTGPCKNVSTVQCTHGIRPVVSTQLL
LNGSLAEEEVVIRSSNFTDNTKNIIVQLKESVEINCTRPNNNTRKSIHIGPGRAFYTTGDIIGDIRQAHCNISRTKWNNT
LNQIATKLKEQFGNNKTIvFNQSSGGDPEIVMHSFNCGGEFFYCNSTQLFNSTWNFNGTwn.lTQSNGTDTITLPCRIKQ
IINMWQGVGKAMYAPPIRGQIRCSSNITGLILTRDGGNHNNDTETFRPGGGDMRDNWRSELYKYKVVKIEPLGVAPTKAK
RRVVQREKRAVGIGAMFLGFLGAAGSTMGAASITLTVQARLLLSGIVQQQNNLLKVIEAQQHLLQLTVWGIKQLQARVLA
VERYLRDQQLLGIWGCSGKLICTTAVPWNAswSNKTLDMIWNNMTWMEWEREIDNYTNLIYTLIEESQNQQEKNEQDLLE
LDKWASLWNWFDITNWLWYIKIFIMIVGGLIGLRIVFTVLSIVNRVRQGY
>UniRef100_A0A0X8IEX2/20-706
llGMLMICSAVENLWVTVYYGVPVWKEATTTLFCASDAKAYDTEVHNVWATHACVPTDPNPQEVVLENVTENFNMWKNNM
VEQMHEDIISLWDQSLKPCVKLTPLCVTLNCTDWGNSssEEMRGEIKNCSFNITTSIRDKVKEDYALFYRLDVVPIDND.
......-NTSYRLISCNTSTITQACPKVSFEPIPIHYCTPAGFAILKCKDKKFNGTGPCKNVSTVQCTHGVRPVVSTQLL
LNGSLAEEEVVIRSSNFTDNTKNIIVQLKESVEINCTRPNNNTRKSIHIGPGRAFYTTGDIIGDIRQAHCNISRTKWNNT
LNQIATKLKEQFGNNKTIvFNQSSGGDPEIVMHSFNCGGEFFYCNSTQLFNSTWNFNGTwn.lTQSNGTDTITLPCRIKQ
IINMWQEVGKAMYAPPIRGQIRCSSNITGLILTRDGGNHNNDTETFRPGGGDMRDNWRSELYKYKVVKIEPLGVAPTKAK
RRVVQREKRAVGIGAMFLGFLGAAGSTMGAASITLTVQARLLLSGIVQQQNNLLKAIEAQQHLLQLTVWGIKQLQARVLA
VERYLRDQQLLGIWGCSGKLICTTAVPWNAswSNKTLDMIWNNMTWMEWEREIDNYTGLIYTLIEESQNQQEKNEQELLE
LDKWASLWNWFDITNWLWYIKIFIMIVGGLIGLRIVFTVLSMVNRVRQGY
>UniRef100_A0A109VAQ5/20-706
llGMLMICSAVENLWVTVYYGVPVWKEATTTLFCASDAKAYDTEVHNVWATHACVPTDPNPQEVVLENVTENFNMWKNNM
VEQMHEDIISLWDQSLKPCVKLTPLCVTLNCTDWGNSssEEMRGEIKNCSFNITTSIRDKVKEDYALFYRLDVVPIDND.
......-NTSYRLIGCNTSTITQACPKVSFEPIPIHYCTPAGFAILKCKDKKFNGTGPCKNVSTVQCTHGIRPVVSTQLL
LNGSLAEEEVVIRSSNFTDNTKNIIVQLKESVEINCTRPNNNTRKSIHIGPGRAFYTTGDIIGDIRQAHCNISRTKWNNT
LNQIATKLKEQFGNNKTIvFNQSSGGDPEIVMHSFNCGGEFFYCNSTQLFNSTWNFNGTwn.lTQSNGTDTITLPCRIKQ
IINMWQEVGKAMYAPPIRGQIRCSSNITGLILTRDGGNHNNDTETFRPGGGDMRDNWRSELYKYKVVKIEPLGVAPTKAK
RRVVQREKRAVGIGAVFLGFLGAAGSTMGAASITLTVQARLLLSGIVQQQNNLLKAIEAQQHLLQLTVWGIKQLQARVLA
VERYLRDQQLLGIWGCSGKLICTTAVPWNAswSNKTLDMIWNNMTWMEWEREIDNYTGLIYTLIEESQNQQEKNEQELLE
LDKWASLWNWFDITNWLWYIKIFIMIVGGLIGLRIVFTVLSMVNRVRQGY
>UniRef100_A0A0X8IE29/20-706
llGMLMICSAVENLWVTVYYGVPVWKEATTTLFCASDAKAYDTEVHNVWATHACVPTDPNPQEVVLENVTENFNMWKNNM
VEQMHEDIISLWDQSLKPCVKLTPLCVTLNCTDWGNNssEEMRGEIKNCSFNITTSIRDKVKKDYALFYRLDVVPIEND.
......-NTSYRLTSCNTSTITQACPKVSFEPIPIHYCTPAGFAILKCKDKKFNGTGPCKNVSTVQCTHGIRPVVSTQLL
LNGSLAEEEVVIRSSNFTDNTKNIIVQLKESVEINCTRPNNNTRKSIHIGPGKAFYTTGDIIGDIRQAHCNISRTKWNNT
LNQIATKLKEQFGNNKTIvFNQSSGGDPEIVMHSFNCGGEFFYCNSTQLFNSTWNFNGTwn.lTQSNGTDTITLPCRIKQ
IINMWQEVGKAMYAPPIRGQIRCSSNITGLILTRDGGNHNNDTETFRPGGGDMRDNWRSELYKYKVVKIEPLGVAPTKAK
RRVVQREKRAVGIGAMFLGFLGAAGSTMGAASITLTVQARLLLSGIVQQQNNLLKAIEAQQHLLQLTVWGIKQLQARVLA
VERYLRDQQLLGIWGCSGKLICTTAVPWNAswSNKTLDMIWNNMTWMEWEREIDNYTGLIYTLIEESQNQQEKNEQELLE
LDKWASLWNWFDITNWLWYIKIFIMIVGGLIGLRIVFTVLSMVNRVRQGY
>UniRef100_A0A0X8ICQ3/20-706
llGMLMICSAVENLWVTVYYGVPVWKEATTTLFCASDAKAYDTEVHNVWATHACVPTDPNPQEVVLENVTENFNMWKNNM
VEQMHEDIISLWDQSLKPCVKLTPLCVTLNCTDWGNSssEEMRGEIKNCSFNITTSIRDKVKEDYALFYRLDVVPIDND.
......-NTSYRLISCNTSTITQACPKVSFEPIPIHYCTPAGFAILKCKDKKFNGTGPCKNVSTVQCTHGIRPVVSTQLL
LNGSLAEEEVVIRSSNFTDNTKNIIVQLKESVEINCTRPNNNTRKSIHIGPGRAFYTTGDIIGDIRQAHCNISRTKWNNT
LNQIATKLKEQFGNNKTIvFNQSSGGDPEIVMHSFNCGGEFFYCNSTQLFNSTWNFNGTwn.lTQSNGTDTITLPCRIKQ
IINMWQEVGKAMYAPPIRGQIRCSSNITGLILTRDGGNHNNDTETFRPGGGDMRDNWRSELYKYKVVKIEPLGVAPTKAK
RRVVQREKRAVGIGAMFLGFLGAAGSTMGAASITLTVQARLLLSGIVQQQNNLLKAIEAQQHLLQLTVWGIKQLQARVLA
VERYLRDQQLLGIWGCSGKLICTTAVPWNAswSNKTLDMIWNNMTWMEWEREIDNYTGLIYTLIEESQNQREKNEQELLE
LDKWASLWNWFDITNWLWYIKIFIMIVGGLIGLRIVFTVLSMVNRVRQGY
>UniRef100_A0A2P1GU90/18-698
llGILMICSVAGNLWVTVYYGVPVWKEATTTLFCASDAKAYDTEVHNVWATHACVPTDPNPQEIRLKNVTENFNMWKNNM
VEQMHEDIISLWDQSLKPCVKLTPLCVTLNCTDATNTtsSKEGGEIKNCSFNITTNIRNKVQKEYALFYKLDVTPIDTD.
.....tGNTSYRLISCNTSVLTQACPKVSFEPIPIHYCAPAGFAILKCKDKKFNGTGPCTNVSTVQCTHGIRPVVSTQLL
LNGSLAEEEVVIRSANFTDNAKTIIVHLNESVVINCTRPNNNTRKSIPIGPGRSFYATGEIIGDIRQAYCNISRAKWNET
LEQIVIKLREQFGNKTIV.FNHSSGGDLEIVTHSFNCGGEFFYCNTSKLFNSTWNDTIE....-SNNTEEIITLPCRIKQ
IINMWQEVGKAMYAPPIRGQIRCSSNITGLLLTRDGGNNNNETETFRPGGGDMRDNWRSELYKYKVVKIEPLGVAPTKAR
RRVVQREKRAVGIGAVFLGFLGAAGSTMGAASVTLTVQARQLLSGIVQQQNNLLRAIEAQQHMLQLTVWGIKQLQARVLA
VERYLKDQQLLGIWGCSGKLICTTAVPWNAswSNKSLDQIWKNMTWMEWEREIDNYTGLIYNLLEKSQNQQEKNEQELLE
LDKWASLWNWFDISNWLWYIKIFIMIVGGLVGLRIVFTVLSIVNRVRQGY
>UniRef100_A0A565D4S1/20-704
llGILMICKAAQQLWVTVYYGVPVWKEATTTLFCASDAKAYDTEVHNVWATHACVPTDPNPQEVVLENVTENFNMWKNNM
VEQMHEDIISLWDQSLKPCVKLTPLCVTLNCTDQLGNvtFNERGEIKNCSFNITTGIRDKMQKQYALFYKLDVVPIDND.
......-NTSYRLISCNTSVITQACPKVSFEPIPIHYCAPAGFAILKCKDKKFNGTGPCKNVSTVQCTHGIKPVVSTQLL
LNGSLAEEEVVIRSENFTNNAKIIIVQLKEPVEINCTRPNNNTRKSIHIGPGRAFYGT-DIIGNIRRAHCNISSTKWNNT
LQQIVKKLREQFGNKTII.FNRSSGGDPEIVMHSFNCGGEFFYCNTSQLFNSTWNSTRNgnntGNNSTEGTITLQCRIKQ
IINMWQEVGKAMYAPPIAGQIRCSSNITGMLLIRDGGDNNATNETFRPGGGDMRDNWRSELYKYKVVKIEPLGVAPTKAK
RRVVQREKRAVGIGALFLGFLGAAGSTMGAASVTLTVQARQLLSGIVQQQNNLLRAIEAQQHLLQLTVWGIKQLQARVLA
VERYLQDQQLLGIWGCSGKLICTTAVPWNAswSNKSLNDIWDNMTWMEWEREINNYTSLIYTLIEESQNQQEKNEHELLE
LDKWANLWNWFSITNWLWYIKIFIMIVGGLIGLRIVFAVLSIVNRVRQGY
>UniRef100_A0A109V6Q9/20-706
llGMLMICSAVENLWVTVYYGVPVWKEATTTLFCASDAKAYDTEVHNVWATHACVPTDPNPQEVVLENVTENFNMWKNNM
VEQMHEDIISLWDQSLKPCVKLTPLCVTLNCTDXGNNssEEMRGEIKNCSFNITTSIRDKVKKDYALFYRLDVVPIDND.
......-NTSYRLISCNTSTITQACPKVSFEPIPIHYCTPAGFAILKCKDKKFNGTGPCKNVSTVQCTHGIRPVVSTQLL
LNGSLAEEEIVIRSSNFTDNTKNIIVQLKESVEINCTRPNNNTRRSIHIGPGRAFYTTGDIIGDIRQAHCNISRTKWNNT
LNQIATKLKEQFGNNKTIvFNQSSGGDPEIVMHSFNCGGEFFYCNSTQLFNSTWSFYGTw.nsTQSNGTDTITLPCRIKQ
IINMWQEVGKAMYAPPIEGQIRCSSNITGLILTRDGGNHNNDTETFRPGGGDMRDNWRSELYKYKVVKIEPLGVAPTRAK
RRVVQREKRAVGIGAMFLGFLGAAGSTMGAASITLTVQARLLLSGIVQQQNNLLKAIEAQQHLLQLTVWGIKQLQARVLA
VERYLRDQQLLGIWGCSGKLICTTAVPWNVswSNKTLDMIWNNMTWMEWEREIDNYTSLIYTLIEESQNQQEKNEQELLE
LDKWASLWNWFDITNWLWYIKIFIMIVGGLIGLRIVFTVLSMVNRVRQGY
>UniRef100_A0A109V801/20-706
llGMLMICSAVENLWVTVYYGVPVWKEATTTLFCASDAKAYDTEVHNVWATHACVPTDPNPQEVVLENVTENFNMWKNNM
VEQMHEDIISLWDQSLKPCVKLTPLCVTLNCTDWGNSssEEMRGEIKNCSFNITTSIRDKVKEDYALFYRLDVVPIDND.
......-NTSYRLISCNTSTITQACPKVSFEPIPIHYCTPAGFAILKCKDKKFNGTGPCKNVSTVQCTHGIRPVVSTQLL
LNGSLAEEEVVIRSSNFTDNTKNIIVQLKESVEINCTRPNNNTRKSIHIGPGRAFYTTGDIIGDIRQAHCNISRTKWNNT
LNQIATKLKEQFGNNKTIvFNQSSGGDPEIVMHSFNCGGEFFYCNLTQLFNSTWNFNGTwn.lTQSNGTDTITLPCRIKQ
IINMWQEVGKAMYAPPIRGQIRCSSNITGLILTRDGGNHNNDTETFRPGGGDMRDNWRSELYKYKVVKIEPLGVAPTKAK
RRVVQREKRAVGIGAMFLGFLGAAGSTMGAASITLTVQARLLLSGIVQQQNNLLKAIEAQQHLLQLTVWGIKQLQARVLA
VERYLRDQQLLGIWGCSGKLICTTAVPWNAswSNKTLDMIWNNMTWMEWEREIDNYTGLIYTLIEESQNQQEKNEQELLE
LDKWAGLWNWFDITNWLWYIKIFIMIVGGLIGLRIVFTVLSMVNRVRQGY
>UniRef100_A0A120K737/20-701
llGMLMICSAVENLWVTVYYGVPVWKEATTTLFCASDAKAYDTEVHNVWATHACVPTDPNPQEVVLENVTENFNMWKNNM
VEQMHEDIISLWDQSLKPCVKLTPLCVTLNCTNWGNVssEEMRGEIKNCSFNITTSIRDKVKKDYALFYRLDVVPINND.
......-NTSYRLISCNTSTITQACPKVSFEPIPIHYCTPAGFAILKCKDKKFNGTGPCKNVSTVQCTHGIRPVVSTQLL
LNGSLAEEEVVIRSSNFTDNTKNIIVQLKESVEINCTRPNNNTRKSIHIGPGGAFYTTGDIIGDIRQAHCNISRTKWNNT
LNQIATKLKEQFGNNKTIvFNQSSGGDPEIVMHSFNCGGEFFYCNSTQLFNSTWNFNGTwn.lTQSNGTDTITLPCRIKQ
IINMWQEVGKAMYAPPIRGQIRCSSNITGLILTRDGGNHNNDTEIFRPGGGDMKDNWRSELYKYKVVKIEPLGVAPTKAK
RRVVQREKRAVGIGAMFLGFLGAAGSTMGAASITLTVQARLLLSGIVQQQNNLLRAIEAQQHLLQLTVWGIKQLQARVLA
VERYLRDQQLLGIWGCSGKLICTTAVPWNAswSNKTLDMIWNNMTWMEWEREINNYTGLIYTLIEESQNQQEKNEQELLE
LDKWAGLWNWFDITNWLWYIKIFIMIVGGLIGLRIVFTVLSMVNRVRQGY
>UniRef100_B3VFI0/20-719
llGMLMICSAAEQLWVTVYYGVPVWKEATTTLFCASDAKAYDTEVHNVWATHACVPTDPSPQEVLLKNVTENFNMWKNNM
VEQMHEDIISLWDQSLKPCVKLTPLCVTLNCTDVRNAtnTTEKGEIKNCSFNIATNIRDKMQKEYALFYKLDVVPIDNEn
kkntntNYTNYRLISCNTSVITQACPKVSFQPIPIHYCAPAGFAILKCNDKKFNGTGPCTNVSTVQCTHGIRPVVSTQLL
LNGSLAEDEVVIRSENFTNNAKTIIVHLNESVEINCTRPSNNTRKSIHIGPGRAFYTTGEIIGDIRQAHCNLSSTKWNNT
LRQIVIKLREQFKNATIV.FNHSSGGDPEIVTHSFNCGGEFFYCDSTPLFNSTWNITQPlnstGTDRANDTITLQCRIKQ
IINMWQEVGKAMYAPPIRGQIKCSSNITGLLLTRDGGIDNSTTETFRPGGGDMRDNWRSELYKYKVVKIEPLGVAPTKAK
RRVVQREKRAVGIGALFLGFLGAAGSTMGAASITLTVQARQLWSGIVQQQNNLLRAIEAQQHLLQLTVWGIKQLQARVLA
VERYLKDQQLLGIWGCSGKLICTTTVPWNTswSNKSLNQIWENMTWMEWEKEIDNYTSVIYNLIEESQNQQEKNEQELLE
LDKWASLWNWFDITNWLWYIKIFIMIVGGLVGLRIVFTVLSVVNRVRQGY
>UniRef100_A0A193L095/20-718
llGILMICSAAENLWVTVYYGVPVWKEATTTLFCASDAKAYDTEVHNVWATHACVPTDPNPQEVVLENVTENFNMWKNNM
VEQMHEDIISLWDQSLKPCVKLTPLCVTLNCIDLKNAttNAERGEMKNCSFNITTSIRDKVQKEYALFYKLDIVPIDND.
...nssSNTSYRIISCNTSVITQACPKISFEPIPIHYCAPAGFAILKCKDKRFNGTGPCTNVSTVQCTHGIRPVVSTQLL
LNGSLAEEEVVIRSSNFSDNTKTIIVQLKESVEINCTRPNNNTRRSISIGPGRAFYATGGIIGDIRQAHCNVSKAKWENT
LKQIVNKLRDQFGNKTI-aFNRSSGGDPEIVMHSFNCGGEFFYCNSTELFNSTWTWNGT.egsNNTEGNTTITLPCRIKQ
IVNMWQEVGKAMYAPPIRGQIRCSSNITGLLLTRDGGNGTNENEVFRPGGGDMRDNWRSELYKYKVVKIEPLGVAPTRAK
RRVVQREKRAVGIGALFLGFLGAAGSTMGAASMTLTVQARLLLSGIVQQQNNLLRAIEAQQHLLQLTVWGIKQLQARVLA
VERYLRDQQLMGIWGCSGKLICTTTVPWNTswSNKSLNEIWDNMTWMEWEREIDNYTSIIYTLLEESQNQQEKNEQELLE
LDKWASLWNWFNITNWLWYIKIFIMIIGGLIGLRIVFTVLSIVNRVRQGY
>UniRef100_A0A0X8IEM2/20-705
llGMLMICSAVENLWVTVYYGVPVWKEATTTLFCASDAKAYDTEVHNVWATHACVPTDPNPQEVVLENVTENFNMWKNNM
VEQMHEDIISLWDQSLKPCVKLTPLCVTLNCTDWNVTkiNSMRGEIKNCSFNITTSIRDKVKKDYALFYRLDVVPIDND.
......-NTSYRLISCNTSTITQACPKISFEPIPIHYCTPAGFAILKCKDKKFNGTGPCKNVSTVQCTHGIRPVVSTQLL
LNGSLAEEEVVIRSSNFTDNTKNIIVQLKESVEINCTRPNNNTRKSIHIGPGSAFYTTGDIIGDIRQAHCNISRTKWNNT
LNQIATKLKEQFGNNKTIvFNQSSGGDPEIVMHSFNCGGEFFYCNSTQLFNSTWNFNGTw.nsTQSNGTDTITLPCRIKQ
IINMWQEVGKAMYAPPIRGQIRCSSNITGLILTRDGGNHNSDTEIFRPGGGDMRDNWRSELYKYKVVKIEPLGVAPTKAK
RRVVQREKRAVGIGAMFLGFLGAAGSTMGAASIMLTVQARLLLSGIVQQQNNLLRAIEAQQHLLQLTVWGIKQLQARVLA
VERYLRDQQLLGIWGCSGKLICTTAVPWNAswSNKTLDMIWNNMTWMEWEREIDNYTGLIYTLIEESQNQQEKNEQELLE
LDKWASLWNWFDITNWLWYIKIFIMIIGGLIGLRIVFTVLSIVNRVRQGY
>UniRef100_A0A120K738/20-706
llGMLMICSAVENLWVTVYYGVPVWKEATTTLFCASDAKAYDTEVHNVWATHACVPTDPNPQEVVLENVTENFNMWKNNM
VEQMHEDIISLWDQSLKPCVKLTPLCVTLNCTDWGNSssEEMRGEIKNCSFNITTSIRDKVKEDYALFYRLDVVPIDND.
......-NTSYRLISCNTSTITQACPKVSFEPIPIHYCTPAGFAILKCKDKKFNGTGPCKNVSTVQCTHGIRPVVSTQLL
LNGSLAEEEVVIRSSNFTDNTKNIIVQLKESVEINCTRPNNNTRKSIHIGPGRAFYTTGDIIGDIRQAHCNISRTKWNNT
LNQIATKLKEQFGNNKTIvFNQSSGGDPEIVMHSFNCGGEFFYCNSTQLFNSTWNFNGTwn.lTQSNGTDTITLPCRIKQ
IINMWQEVGKAMYAPPIRGQIRCSSNITGLILTRDGGNHNNDTETFRPGGGDMRDNWRSELYKYKVVKIEPLGVAPTKAK
RRVVQREKRAVGIGAVFLGFLGAAGSTMGAASITLTVQARLLLSGIVQQQNNLLKAIEAQQHLLQLTVWGIKQLQARVLA
VERYLRDQQLLGIWGCSGKLICTTAVPWNAswSNKTLDMIWNNMTWMEWEREIDNYTGLIYTLIEESQNQQEKNEQELLE
LDKWAGLWNWFDITNWLWYIKIFIMIVGGLIGLRIVFTVLSMVNRVRQGY
>UniRef100_A0A109VAE7/20-710
llGMLMICSAVENLWVTVYYGVPVWKEATTTLFCASDAKAYDTEVHNVWATHACVPTDPNPQEIVLENVTENFNMWKNNM
VEQMHEDIISLWDQSLKPCVKLTPLCVTLNCTDLNVTntNNMKREMRNCSFNITTSIRDKVKKDYALFYRLDVVPIDNE.
......-NNSYRLINCNTSTITQACPKVSFEPIPIHYCTPAGFAILKCKDKKFNGTGPCKNVSTVQCTHGIRPVVSTQLL
LNGSLAEEEVVIRSSNFTDNTKNIIVQLKESVEINCTRPNNNTRKSIHIGPGRAFYATGDIIGDIRRAYCNISRTKWNNT
LNQIATKLKEQFGNNKTIiFSPSSGGDPEIVMHSFNCGGEFFYCNSTQLFNSTWSFNGTwnstQSNEGNDPITLPCRIRQ
IINMWQEVGKAMYAPPIKGQIRCSSNITGLILTRDGGNHNSGTETFRPGGGDMRDNWRSELYKYKVVKIEPLGVAPTKAK
RRVVQREKRAVGIGAMFLGFLGAAGSTMGAASITLTVQARLLLSGIVQQQNNLLRAIEAQQHLLQLTVWGIKQLQARVLA
MERYLRDQQLLGIWGCSGKLICTTAVPWNAswSNKTLDMIWNNMTWMEWEREIDNYTGLIYTLIEESQNQQEKNERELLE
LDKWASLWNWFDITNWLWYIKIFIMIVGGLIGLRIVFTVLSIVNRVRQGY
>UniRef100_A0A109VAG3/20-706
llGMLMICSAVENLWVTVYYGVPVWKEATTTLFCASDAKAYDTEVHNVWATHACVPTDPNPQEVVLENVTENFNMWKNNM
VEQMHEDIISLWDQSLKPCVKLTPLCVTLNCTDWGNSssEEMRGEIKNCSFNITTSIRDKVKEDYALFYRLDVVPIDND.
......-NTSYRLRSCNTSTITQACPKVSFEPIPIHYCTPAGFAILKCKDKKFNGTGPCKNVSTVQCTHGIRPVVSTQLL
LNGSLAEEEVVIRSSNFTDNTKNIIVQLKESVEINCTRPNNNTRKSIHIGPGRAFYTTGDIIGDIRQAHCNISRTKWNNT
LNQIATKLKEQFGNNKTIvFNQSSGGDPEIVMHSFNCGGEFFYCNSTQLFNSTWNFNGTwn.lTQSNGTDTITLPCRIKQ
IINMWQEVGKAMYAPPIRGQIRCSSNITGLILTRDGGNHNNDTETFRPGGGDMRDNWRSELYKYKVVKIEPLGVAPTKAK
RRVVQREKRAVGIGAMFLGFLGAAGSTMGAASITLTVQARLLLSGIVQQQNNLLKAIEAQQHLLQLTVWGIKQLQARVLA
VERYLRDQQLLGIWGCSGKLICTTAVPWNAswSNKTLDMIWNNMTWMEWEREIDNYTGLIYTLIEESQNQQEKNEQELLE
LDKWASLWNWFDITNWLWYIKIFIMIVGGLIGLRIVFTVLSMVNRVRQGY
>UniRef100_A0A0X8ID60/20-706
llGMLMICSAVENLWVTVYYGVPVWKEATTTLFCASDAKAYDTEVHNVWATHACVPTDPNPQEVVLENVTENFNMWKNNM
VEQMHEDIISLWDQSLKPCVKLTPLCVTLNCTDWGNSnsEEMRGEIKNCSFNITTSIRDKVKEDYALFYRLDVVPIDND.
......-NTSYRLISCNTSTITQACPKVSFEPIPIHYCTPAGFAILKCKDKKFNGTGPCKNVSTVQCTHGIRPVVSTQLL
LNGSLAEEEVVIRSSNFTDNTKNIIVQLKESVEINCTRPNNNTRKSIHIGPGRAFYTTGDIIGDIRQAHCNISRTKWNNT
LNQIATKLKEQFGNNKTIvFNQSSGGDPEIVMHNFNCGGEFFYCNSTQLFNSTWNFNGTwn.lTQSNGTDTITLPCRIKQ
IINMWQEVGKAMYAPPIRGQIRCSSNITGLILTRDGGNHNNDTETFRPGGGDMRDNWRSELYKYKVVKIEPLGVAPTKAK
RRVVQREKRAVGIGAMFLGFLGAAGSTMGAASITLTVQARLLLSGIVQQQNNLLKAIEAQQHLLQLTVWGIKQLQARVLA
VERYLRDQQLLGIWGCSGKLICTTAVPWNAswSNKTLDMIWNNMTWMEWEREIDNYTGLIYTLIEESQNQQEKNEQELLE
LDKWASLWNWFDITNWLWYIKIFIMIVGGLIGLRIVFTVLSMVNRVRQGY
>UniRef100_A0A109VB82/20-706
llGMLMICSAVENLWVTVYYGVPVWKEATTTLFCASDAKAYDTEVHNVWATHACVPTDPNPQEVVLENVTENFNMWKNNM
VEQMHEDIISLWDQSLKPCVKLTPLCVTLNCTDWGNSssEEMRGEIKNCSFNITTSIRDKVKEDYALFYRLDVVPIDND.
......-NTSYRLTSCNTSTITQACPKVSFEPIPIHYCTPAGFAILKCKDKKFNGTGPCKNVSTVQCTHGIRPVVSTQLL
LNGSLAEEEVVIRSSNFTDNTKNIIVQLKESVEINCTRPNNNTRKSIHIGPGRAFYTTGDIIGDIRQAHCNISRTKWNNT
LNQIATKLKEQFGNNKTIvFNQSSGGDPEIVMHSFNCGGEFFYCNSTQLFNSTWNFNGTwn.lTQSNGTDTITLPCRIKQ
IINMWQEVGKAMYAPPIRGQIRCSSNITGLILTRDGGNHNNDTETFRPGGGDMRDNWRSELYKYKVVKIEPLGVAPTKAK
RRVVQREKRAVGIGAVFLGFLGAAGSTMGAASITLTVQARLLLSGIVQQQNNLLKAIEAQQHLLQLTVWGIKQLQARVLA
VERYLRDQQLLGIWGCSGKLICTTAVPWNAswSNKTLDMIWNNMTWMEWEREIDNYTGLIYTLIEESQNQQEKNEQELLE
LDKWASLWNWFDITNWLWYIKIFIMIVGGLIGLRIVFTVLSMVNRVRQGY
>UniRef100_B3VFQ7/20-712
llGMLMICNAAEQLWVTVYYGVPVWKEATTTLFCASDAKAYDTEVHNVWATHACVPTDPNPQEVELGNVTENFNMWKNNM
VEQMHEDIISLWDQSLKPCVKLTPLCVTLNCTDLNNTttANEKGEIKNCSFNITTSIRDKVQKEYALFYKLDVVPIDDD.
......-NTRYRLISCNTSVITQACPKVSFDPIPIHYCAPAGFAILKCNDKKFKGTGPCKKVSTVQCTHGIRPVVSTQLL
LNGSLAEEEVVIRSENFTNNAKIIIVQLNKAVEINCTRPNNNTRKSINIGPGRAFYTTGEIIGNIRQAHCNLSRAEWNDT
LKQIVIKLREQFENKTIV.FNQSSGGDPEIVMHSFNCGGEFFYCDSTQLFNSTWMANSTw..eNDNSTEGNIMLPCRIKQ
IINMWQEVGKAMYAPPIRGQIRCSTNITGLLLTRDGGDNNETTEIFRPGGGNMRDNWRSELYKYKVVKIEPLGVAPTRAR
RRVVQREKRAVGLGALFLGFLGAAGSTMGAASMTLTVQARQLLSGIVQQQNNLLRAIEAQQHLLQLTVWGIKQLQARVLA
VERYLKDQQLLGIWGCSGKLICTTAVPWNTswSNKSLNQIWDNMTWMEWEREIDNYTGLIYTLIEKSQNQQEKNEQELLE
LDKWASLWNWFNISNWLWYIKIFIMIVGGLVGLRIVFSVLSIVNRVRQGY
>UniRef100_A0A0X8ICQ2/20-706
llGMLMICSAVENLWVTVYYGVPVWKEATTTLFCASDAKAYDTEVHNVWATHACVPTDPNPQEVVLENVTENFNMWKNNM
VEQMHEDIISLWDQSLKPCVKLTPLCVTLNCTDWGNSssEEMRGEIKNCSFNITTSIRDKVKEDYALFYRLDVVPIDND.
......-NTSYRLISCNTSTITQACPKVSFEPIPIHYCTPAGFAILKCKDKKFNGTGPCKNVSTVQCTHGIRPVVSTQLL
LNGSLAEEEVVIRSSNFTDNTKNIIVQLKESVEINCTRPNNNTRKSIHIGPGRAFYTTGDIIGDIRQAHCNISRTKWNNT
LNQIATKLKEQFGNNKTIvFNQSSGGDPEIVMHSFNCGGEFFYCNSTQLFNSTWNFNGTwn.lTQSNGTDTITLPCRIKQ
IINMWQEVGKAMYTPPIRGQIRCSSNITGLILTRDGGNHNNDTETFRPGGGDMRDNWRSELYKYKVVKIEPLGVAPTKAK
RRVVQREKRAVGIGAMFLGFLGAAGSTMGAASITLTVQARLLLSGIVQQQNNLLKAIEAQQHLLQLTVWGIKQLQARVLA
VERYLRDQQLLGIWGCSGKLICTTAVPWNAswSNKTLDMIWNNMTWMEWEREIDNYTGLIYTLIEESQNQQEKNEQELLE
LDKWASLWNWFDITNWLWYIKIFIMIVGGLIGLRIVFTVLSMVNRVRQGY
>UniRef100_A0A109VAB0/20-706
llGMLMICSAVENLWVTVYYGVPVWKEATTTLFCASDAKAYDTEVHNVWATHACVPTDPNPQEVVLENVTENFNMWKNNM
VEQMHEDIISLWDQSLKPCVKLTPLCVTLNCTDWGNNssEEMRGEIKNCSFNITTSIRDKVKKDYALFYRLDVVPIDND.
......-NTSYRLISCNTSTITQACPKVSFEPIPIHYCTPAGFAILKCKDKKFNGTGPCKNVSTVQCTHGIRPVVSTQLL
LNGSLAEEEVVIRSSNFTDNTKNIIVQLKESVEINCTRPNNNTRKSIHIGPGSAFYTTGDIIGDIRQAHCNISRTKWNNT
LNQIATKLKEQFGNNKTIvFNQSSGGDPEIVMHSFNCGGEFFYCNSTQLFNSTWNFNGTwn.vTQSNGTDTITLPCRIKQ
IINMWQEVGKAMYAPPIRGQIRCSSNITGLILTRDGGKHNNDTETFRPGGGDMRDNWRSELYKYKVVKIEPLGVAPTKAK
RRVVQREKRAVGIGAMFLGFLGAAGSTMGAASITLTVQARLLLSGIVQQQNNLLRAIEAQQHLLQLTVWGIKQLQARVLA
VERYLRDQQLLGIWGCSGKLICTTAVPWNAswSNKTLDMIWNNMTWMEWEREIDNYTGLIYTLIEESQNQQEKNEQELLE
LDKWAGLWNWFDITNWLWYIKIFIMIIGGLIGLRIVFTVLSMVNRVRQGY
>UniRef100_A0A109V8L5/20-708
llGMLMICSAVENLWVTVYYGVPVWKEATTTLFCASDAKAYDTEVHNVWATHACVPTDPNPQEVVLENVTENFNMWKNNM
VEQMHEDIISLWDQSLKPCVKLTPLCVTLNCTDWGNNssEEMRGEIKNCSFNITTSIRDKVKKDYALFYRLDVVPIDND.
.....nSNTSYRLISCNTSTITQACPKVSFEPIPIHYCTPAGFAILKCKDKKFNGTGPCKNVSTVQCTHGIRPVVSTQLL
LNGSLAEEEVVIRSSNFTDNTKNIIVQLKESVEINCTRPNNNTRKSIHIGPGSAFYTTGDIIGDIRQAHCNISRTKWNNT
LNRIATKLREQFGNNKTIvFKQSSGGDPEIVMHSFNCGGEFFYCNSTQLFNSTWNFNGTw.nsTQSNGTDIITLPCRIKQ
IINMWQEVGKAMYAPPIRGQIRCSSNITGMILTRDGGIHNNDTETFRPGGGDMRDNWRSELYKYKVVKIEPLGIAPTKAK
RRVVQREKRAVGIGAMFLGFLGAAGSTMGAASITLTVQARLLLSGIVQQQNNLLKAIEAQQHLLQLTVWGIKQLQARVLA
VERYLRDQQLLGIWGCSGKLICTTAVPWNAswSNKTLDMIWNNMTWMEWEREIDNYTGLIYTLIEESQNQQEKNEQELLE
LDKWAGLWNWFDITNWLWYIKIFIMIVGGLIGLRIVFTVLSMVNRVRQGY
>UniRef100_V5UZ16/20-712
llGLLMICSAAEKLWVTVYYGVPVWKEATTTLFCASDAKAYDTEVHNVWATHACVPTDPNPQEVVLENVTENFNMWKNNM
VEQMHEDIISLWDQSLKPCVKLTPLCVTLNCTDLRNN..-TKRGEIKNCSFNITTSIRDKVQKEYALFYKLDVVPIDND.
......-NSSYRLQSCNTSVITQACPKVSFDPIPIHYCTPAGFAILKCKDKKFNGTGPCTNVSTVQCTHGIRPVVSTQLL
LNGSLAEEEIVIRSANFTDNAKTIIVQLKESVEINCTRPNNNTRKSIHIGPGRAFYATGEIIGDIRQAYCTLSRAKWNNT
LKQIVKKLREQLGNKTIV.FNQSSGGDPEIVTHSFNCGGEFFYCNSTQLFNSTWNGTEG.lnnTEENSNITITLPCRIKQ
IINMWQEVGKAMYAPPIRGQISCLSNITGLLLTRDGGNNGTETEIFRPGGGDMKDNWRSKLYKYKVVKIEPLGVAPTKAK
RRVVQREKRAVGIGAVFLGFLGAAGSTMGAASMTLTVQARQLLSGIVQQQSNLLRAIEAQQHLLQLTVWGIKQLQARVLA
VERYLKDQQLLGIWGCSGKLICTTTVPWNAswSNKSLDKIWNNMTWMEWEREINNYTSLIYTLIEESQNQQEKNEQELLE
LDKWADLWNWFDITKWLWYIRIFIMIVGGLVGLRIVFAVLSIVNRVRQGY
>UniRef100_A0A120K6G1/20-711
llGMLMICSAVEKLWVTVYYGVPVWKEATTTLFCASDAKAYDTEVHNVWATHACVPTDPNPQEVVLENVTENFNMWKNNM
VEQMHEDIISLWDQSLKPCVKLTPLCVTLNCTNWGNDtnTNMRGEIKNCSFNITTSIKDRVKKEYALFYRLDVVPIDND.
.....nSNTSYRLISCNTSTITQACPKVSFEPIPIHYCTPAGFAILKCKDKKFNGTGPCKNVSTVQCTHGIRPVVSTQLL
LNGSLAEEEVVIRSSNFTDNTKNIIVQLKESVEINCTRPNNNTRKSIHIGPGSAFYTTGDIIGDIRQAHCNISGTKWNNT
LNQIVTKLREQFGNNKTIvFSRSSGGDPEIVMHSFNCGGEFFYCNSTQLFNSTWNSNDTw.nsTQSNGTDIITLPCRIKQ
IINMWQEVGKAMYAPPIRGQIRCSSNITGLILTRDGGENNNDTETFRPGGGDMRDNWRSELYKYKVVKIEPLGVAPTKAK
RRVVQREKRAVGIGAMFLGFLGAAGSTMGAASITLTVQARQLLSGIVQQQNNLLKAIEAQQHLLQLTVWGIKQLQARVLA
VERYLRDQQLLGIWGCSGKLICTTAVPWNAswSNRTLDMIWNNMTWMEWEREIDNYTGLIYTLIEESQNQQEKNEQELLE
LDKWASLWNWFDISKWLWYIRIFIMIVGGLIGLRIVFTVLSMVNRVRQGY
>UniRef100_A0A109V9L8/20-706
llGMLMICSAVENLWVTVYYGVPVWKEATTTLFCASDAKAYDTEVHNVWATHACVPTDPNPQEVVLENVTENFNMWKNNM
VEQMHEDIISLWDQSLKPCVKLTPLCVTLHCTDWGNSssEEMRGEIKNCSFNITTSIRDKVKEDYALFYRLDVVPIDND.
......-NTSYRLISCNTSTITQACPKVSFEPIPIHYCTPAGFAILKCKDKKFNGTGPCKNVSTVQCTHGIRPVVSTQLL
LNGSLAEEEVVIRSSNFTDNTKNIIVQLKESVEINCTRPNNNTRKSIHIGPGRAFYTTGDIIGDIRQAHCNISRTKWNNT
LNQIATKLKEQFGNNKTIvFNQSSGGDPEIVMHSFNCGGEFFYCNSTQLFNSTWNFNGTwn.lTQSNGTDTITLPCRIKQ
IINMWQEVGKAMYTPPIRGQIRCSSNITGLILTRDGGNHNNDTETFRPGGGDMRDNWRSELYKYKVVKIEPLGVAPTKAK
RRVVQREKRAVGIGAMFLGFLGAAGSTMGAASITLTVQARLLLSGIVQQQNNLLRAIEAQQHLLQLTVWGIKQLQARVLA
VERYLRDQQLLGIWGCSGKLICTTAVPWNAswSNKTLDMIWNNMTWMEWEREIDNYTGLIYTLIEESQNQQEKNEQELLE
LDKWASLWNWFDITNWLWYIKIFIMIVGGLIGLRIVFTVLSMVNRVRQGY
>UniRef100_Q6UYN8/28-730
llGILMICSAAGNLWVTVYYGVPVWKEATTTLFCASDAKAYDTEVHNVWATHACVPTDPNPQEVVLGNVTENFNMWKNNM
VEQMHEDIISLWDQSLKPCVKLTPLCVTLNCTDKNITnnATEKGEIENCSFNITTSIRDKVQKQYALFYKLDVVPIDND.
..snntNYTNYRLISCNTSVITQACPKVSFEPIPIHYCAPAGFAILKCNNKKFNGTGPCTNVSTVQCTHGIRPVVSTQLL
LNGSLAEKEVVIRSENFTNNAKTIIVHLNESVVINCTRPNNNTRKSIPIGPGRTFYTTGDIIGDIRQAHCNISRANWNNT
LRQIVEKLGKQFPNKTIV.FNHSSGGDPEIVMHSFNCGGEFFYCNSTKLFNSTWTRKNTwtrnRSNSTEEKITLPCRIKQ
IINMWQEVGKAMYAPPIRGKIRCSSNITGLLLTRDGGDGNNNTEIFRPGGGDMRDNWRSELYKYKVVRIEPLGVAPTEAK
RRVVQREKRAVGIGAVLLGFLGAAGSTMGAASVALTVQARQLLSGIVQQQNNLLRAIEAQQHLLQLTVWGIKQLQARVLA
VERYLRDQQLLGIWGCSGKIICTTAVPWNAswSNKSMDEIWNNMTWMEWEKEIDNYTGLIYNLLEKSQNQQEKNEQELLA
LDKWANLWNWFDISNWLWYIKIFIMIVGGLVGLKIVFAVLSIVNRVRQGY
>UniRef100_A0A0X8ID46/20-706
llGMLMICSAVENLWVTVYYGVPVWKEATTTLFCASDAKAYDTEVHNVWATHACVPTDPNPQEVVLENVTENFNMWKNNM
VEQMHEDIISLWDQSLKPCVKLTPLCVTLNCTDWGNSssEEMRGEIKNCSFNITTSIRDKVKEDYALFYRLDVVPIDND.
......-NTSYRLISCNTSTITQACPKVSFEPIPIHYCTPAGFAILKCKDKKFNGTGPCKNVSTVQCTHGIRPVVSTQLL
LNGSLAEEEVVIRSSNFTDNTKNIIVQLKESVEINCTRPNNNTRKSIHIGPGRAFYTTGDIIGDIRQAHCNISRTKWNNT
LNQIATKLKEQFGNNKTIvFNQSSGGDPEIVMHSFNCGGEFFYCNSTQLFNSTWNFNGTwn.lTQSNGTDTITLPCRIKQ
IINMWQEVGKAMYTPPIRGQIRCSSNITGLILTRDGGNHNNDTETFRPGGGDMRDNWRSELYKYKVVKIEPLGVAPTKAK
RRVVQREKRAVGIGAMFLGFLGAAGSTMGAASITLTVQARLLLSGIVQQQNNLLKAIEAQQHLLQLTVWGIKQLQARVLA
VERYLRDQQLLGIWGCSGKLICTTAVPWNAswSNKTLDMIWNNMTWMEWEREIDNYTGLIYTLIEESQNQQEKNEQELLE
LDKWASLWNWFDITNWLWYIKIFIMIVGGLIGLRIVFTVLSMVNRVRQGY
>UniRef100_A0A0X8IF54/20-706
llGMLMICSAVENLWVTVYYGVPVWKEATTTLFCASDAKAYDTEVHNVWATHACVPTDPNPQEVVLENVTENFNMWKNNM
VEQMHEDIISLWDQSLKPCVKLTPLCVTLNCTDWGNSssEEMRGEIKNCSFNITTSIRDKVKEDYALFYRLDVVPIDND.
......-NTSYRLISCNTSTITQACPKVSFEPIPIHYCTPAGFAILKCKDKKFNGTGPCKNVSTVQCTHGIRPVVSTQLL
LNGSLAEEEVVIRSSNFTDNTKNIIVQLKESVEINCTRPNNNTRKSIHIGPGRAFYTTGDIIGDIRQAHCNISRTKWNNT
LNQIATKLKEQFGNNKTIvFNQSSGGDPEIVMHSFNCGGEFFYCNSTQLFNSTWNFNGTwn.lTQSNGTDTITLPCRIKQ
IINMWQEVGKAMYTPPIRGQIRCSSNITGLILTRDGGNHNNDTETFRPGGGDMRDNWRSELYKYKVVKIEPLGVAPTKAK
RRVVQREKRAVGIGAMFLGFLGAAGSTMGAASITLTVQARLLLSGIVQQQNNLLKAIEAQQHLLQLTVWGIKQLQARVLA
VERYLRDQQLLGIWGCSGKLICTTAVPWNAswSNKTLDMIWNNMTWMEWEREIDNYTGLIYTLIEESQNQQEKNEQELLE
LDKWASLWNWFDITNWLWYIKIFIMIVGGLIGLRIVFTVLSMVNRVRQGY
>UniRef100_A0A0X8IFF8/20-706
llGMLMICSAVENLWVTVYYGVPVWKEATTTLFCASDAKAYDTEVHNVWATHACVPTDPNPQEVVLENVTENFNMWKNNM
VEQMHEDIISLWDQSLKPCVKLTPLCVTLNCTDWGNSssEEMRGEIKNCSFNITTSIRDKVKEDYALFYRLDVVPIDND.
......-NTSYRLISCNTSTITQACPKVSFEPIPIHYCTPAGFAILKCKDKKFNGTGPCKNVSTVQCTHGIRPVVSTQLL
LNGSLAEEEVVIRSSNFTDNTKNIIVQLKESVEINCTRPNNNTRKSIHIGPGRAFYTTGDIIGDIRQAHCNISRTKWNNT
LNQIATKLKEQFGNNKTIvFNQSSGGDPEIVMHSFNCGGEFFYCNSTQLFNSTWNFNGTwn.lTQSNGTDTITLPCRIKQ
IINMWQEVGKAMYTPPIRGQIRCSSNITGLILTRDGGNHNNDTETFRPGGGDMRDNWRSELYKYKVVKIEPLGVAPTKAK
RRVVQREKRAVGIGAMFLGFLGAAGSTMGAASITLTVQARLLLSGIVQQQNNLLKAIEAQQHLLQLTVWGIKQLQARVLA
VERYLRDQQLLGIWGCSGKLICTTAVPWNAswSNKTLDMIWNNMTWMEWEREIDNYTGLIYTLIEESQNQQEKNEQELLE
LDKWASLWNWFDITNWLWYIKIFIMIVGGLIGLRIVFTVLSMVNRVRQGY
>UniRef100_A0A120K7V0/20-706
llGMLMICSAVENLWVTVYYGVPVWKEATTTLFCASDAKAYDTEVHNVWATHACVPTDPNPQEVVLENVTENFNMWKNNM
VEQMHEDIISLWDQSLKPCVKLTPLCVTLNCTDWGNSssEEMRGEIKNCSFNITTSIRDKVKEDYALFYRLDVVPIDND.
......-NTSYRLISCNTSTITQACPKVSFEPIPIHYCTPAGFAILKCKDKKFNGTGPCKNVSTVQCTHGIRPVVSTQLL
LNGSLAEEEVVIRSSNFTDNTKNIIVQLKESVEINCTRPNNNTRKSIHIGPGRAFYTTGDIIGDIRQAHCNISRTKWNNT
LNQIATKLKEQFGNNKTIvFNQSSGGDPEIVMHSFNCGGEFFYCNSTQLFNSTWNFNGTwn.lTQSNGTDTITLPCRIKQ
IINMWQEVGKAMYTPPIRGQIRCSSNITGLILTRDGGNHNNDTETFRPGGGDMRDNWRSELYKYKVVKIEPLGVAPTKAK
RRVVQREKRAVGIGAMFLGFLGAAGSTMGAASITLTVQARLLLSGIVQQQNNLLKAIEAQQHLLQLTVWGIKQLQARVLA
VERYLRDQQLLGIWGCSGKLICTTAVPWNAswSNKTLDMIWNNMTWMEWEREIDNYTGLIYTLIEESQNQQEKNEQELLE
LDKWASLWNWFDITNWLWYIKIFIMIVGGLIGLRIVFTVLSMVNRVRQGY
>UniRef100_A0A109V7H1/20-706
llGMLMICSAVENLWVTVYYGVPVWKEATTTLFCASDAKAYDTEVHNVWATHACVPTDPNPQEVVLENVTENFNMWKNNM
VEQMHEDIISLWDQSLKPCVKLTPLCVTLNCTDWGNN..TNMRGEIKNCSFNITTSIRDKVKKEYALFYRLDVVPIDND.
......-NNSYRLISCNTSTITQACPKVSFEPIPIHYCTPAGFAILKCKDKKFNGTGPCKNVSTVQCTHGIRPVVSTQLL
LNGSLAEEEVVIRSSNFTDNTKNIIVQLKESVEINCTRPNNNTRKSIHIGPGSAFYTTGDIIGDIRQAHCNISRTKWNNT
LNQIATKLKEQFGNNKTIvFSRSSGGDPEIVMHSFNCGGEFFYCNSTQLFNSTWNFNGTw.nsTQSNGTDTITLPCRIKQ
IINMWQEVGKAMYAPPIRGQIRCSSKITGLILTRDGGKHNNDTETFRPGGGDMRDNWRSELYKYKVVKIEPLGVAPTKAK
RRVVQREKRAVGIGAMFLGFLGAAGSTMGAASITLTVQARLLLSGIVQQQNNLLKAIEAQQHLLQLTVWGIKQLQARVLA
VERYLKDQQLLGIWGCSGKLICTTAVPWNAswSNKTLDMIWNNMTWMEWEREIDNYTGLIYTLIEESQNQQEKNEQELLE
LDKWAGLWNWFDITNWLWYIKIFIMIVGGLIGLRIVFTVLSIVNRVRQGY
>UniRef100_A0A7H1JF98/20-706
llGMLMICSAVENLWVTVYYGVPVWKEATTTLFCASDAKAYDTEVHNVWATHACVPTDPNPQEVVLENVTENFNMWKNNM
VEQMHEDIISLWDQSLKPCVKLTPLCVTLNCTDWGNNssEEMRGEIKNCSFNITTSIRDKVKKDYALFYRLDVVPIGND.
......-NTSYRLISCNTSTITQACPKVSFEPIPIHYCTPAGFAILKCKDKKFNGTGPCKNVSTVQCTHGIRPVVSTQLL
LNGSLAEEEVVIRSSNFTDNTKNIIVQLKESVEINCTRPNNNTRKSIHIGPGRAFYTTGDIIGDIRQAHCNISRTKWNNT
LNQIATKLKEQFGNNKTIvFNQSSGGDPEIVMHSFNCGGEFFYCNSTQLFNSTWNFNGIw.nlTQSNGTDTITLPCRIKQ
IINMWQEVGKAMYAPPIRGQIRCSSNITGLILTRDGGNHNNDTETFRPGGGDMRDNWRSELYRYKVVKIEPLGVAPTKAK
RRVVQREKRAVGIGAMFLGFLGAAGSTMGAASITLTVQARLLLSGIVQQQNNLLKAIEAQQHLLQLTVWGIKQLQARVLA
VERYLRDQQLLGIWGCSGKLICTTAVPWNAswSNKTLDMIWNNMTWMEWEREIDNYTGLIYTLIEESQNQQEKNEQELLE
LDKWASLWNWFDITNWLWYIKIFIMIVGGLIGLRIVFTVLSMVNRVRQGY
>UniRef100_A0A7G5WRR0/20-711
llGMLMICSATENLWVTVYYGVPVWKEATTTLFCASDARAYDTEVHNVWATHACVPTDPNPQEVVLKNVTENFNMWKNNM
VEQMHEDIISLWDQSLKPCVKLTPLCVTLHCTDLKNS..-SEGGEIKNCSFNITTSIRDKVQKEYALFYKLDVVPIDNT.
......---SYRLISCNTSVITQACPKVSFEPIPIHYCAPAGFAILKCNDKKFNGTGPCTNVSTVQCTHGIRPVVSTQLL
LNGSLAEEEVVIRSNNFTDNAKTIIVQLNKSVEINCTRPNNNTRKSIPIGPGRAFYATGEIIGDIRQAHCNISRAKWNNT
LKQIARKLKEQFRNRTIV.FNQSSGGDPEIVLHSFNCGGEFFYCNTTKLFNSTWDNNNTwsvtGLNDTEENITLPCRIKQ
IVNMWQEVGKAMYAPPIRGQIRCSSNITGLLLTRDGGSNTNETETFRPGGGDMRDNWRSELYKYKVVKIEPLGVAPTKAK
RRVVQREKRAAGIGALFLGFLGAAGSTMGAASMTLTVQARLLLSGIVQQQNNLLRAIEAQQRMLQLTVWGIKQLQARVLA
VERYLKDQQLLGIWGCSGKLICTTAVPWNTswSNKSLNEIWNNMTWMEWEREIDNYTSLIYTLIEESQNQQEKNEQELLE
LDKWASLWNWFDITNWLWYIKIFIMIVGGLVGLRIVFTVLSIVNRVRQGY
>UniRef100_B8XCS2/19-704
llGMWMICSAADNLWVTVYYGVPVWKEATTTLFCASDAKAYDTEVHNVWATHACVPTDPNPQEVVLENVTENFNMWKNNM
VEQMHEDIISLWDQSLKPCVQLTPLCVTLNCTDNWRNttNTETGEIKNCSFNITTSIRDKVQKEYALFYKLDVVPIDND.
.....nDNTSYRLISCNTSVITQACPKVSFEPIPIHFCTPAGFAILKCRDKKFNGKGPCKNVSTVQCTHGIRPVVSTQLL
LNGSLSEEEVVIRSDNFTDNTKTIIVQLKEPVEINCTRPNNNTRKSIHIGPGRAFYTTGDIIGDIRQAHCNISRAKWNNT
LIQIVKKLKEQFKNKTIV.FNQSSGGDPEIVMHSFNCGGEFFYCNSTQLFNSTWMFNSTw..nDTKESNETITLPCRIKQ
IINKWQEVGKAMYAPPIRGQIRCSSNITGLLLTRDGGNDDNQTEVFRPGGGDMRDNWRSELYKYKVVKIEPLGVAPTKAK
RRVVQREKRAVGIGAVFLGFLGAAGSTMGAASVTLTVQARLLLSGIVQQQNNLLRAIDAQQHLLQLTVWGVKQLQARVLA
MERYLKDQQLLGIWGCSGKLICTTTVPWNAswSNKSLDNIWNNMTWMQWEREIDNYTSLIYTLIEESQNQQEKNEQELLE
LDKWASLWNWFDITKWLWYIKIFIMIVGGMVGLRIVFTVLSIVNRVRQGY
>UniRef100_A0A109V818/20-706
llGMLMICSAVENLWVTVYYGVPVWKEATTTLFCASDAKAYDTEVHNVWATHACVPTDPNPQEVVLENVTENFNMWKNNM
VEQMHEDIISLWDQSLKPCVKLTPLCVTLNCTDWGNSssEEMRGEIKNCSFNITTSIRDKVKEDYALFYRLDVVPIDND.
......-NTSYRLIGCNTSTITQACPKVSFEPIPIHYCTPAGFAILKCKDKKFNGTGPCKNVSTVQCTHGIRPVVSTQLL
LNGSLAEEEVVIRSSNFTDNTKNIIVQLKESVEINCTRPNNNTRKSIHIGPGRAFYTTGDIIGDIRQAHCNISRTKWNNT
LNQIATKLKEQFGNNKTIvFNQSSGGDPEIVMHSFNCGGEFFYCNSTQLFNSTWNFNGTl.nlTQSNGTDTITLPCRIKQ
IINMWQEVGKAMYAPPIRGQIRCSSNITGLILTRDGGNHNNDTETFRPGGGDMRDNWRSELYKYKVVKIEPLGVAPTKAK
RRVVQREKRAVGIGAMFLGFLGAAGSTMGAASITLTVQARLLLSGIVQQQNNLLKAIEAQQHLLQLTVWGIKQLQARVLA
VERYLRDQQLLGIWGCSGKLICTTAVPWNAswSNKTLDMIWNNMTWMEWEREIDNYTGLIYTLIEESQNQQEKNEQELLE
LDKWASLWNWFDITNWLWYIKIFIMIVGGLIGLRIVFTVLSMVNRVRQGY
>UniRef100_A0A109VA46/20-709
llGMLMICSAVEKLWVTVYYGVPVWKEATTTLFCASDAKAYDTEVHNVWATHACVPTDPNPQEVVLENVTENFNMWKNNM
VEQMHEDIISLWDQSLKPCVKLTPLCVTLNCTNWGNGtnTNMREEIKNCSFYITTSIRDKVKKEYALFYRLDVVPIDND.
..nsntSNTSYRLISCNTSTITQACPKVSFEPIPIHYCTPAGFAILKCNDKKFNGTGPCKNVSTVQCTHGIRPVVSTQLL
LNGSLAEEEVVIRSSNFTDNIKNIIVQLNESVEINCTRPNNNTRKSIHIGPGSAFYATGDIIGDIRQAHCNISRTKWNNT
LNQIATKLKEQF-GKTII.FKQSSGGDPEIVMHSFNCGGEFFYCNSTQLFNSTWNVNGTwn.lTQPNDTDIITLPCRIKQ
IINMWQEVGKAMYAPPIRGQIRCSSNITGMILTRDGGDNKSDNETFRPGGGDMRDNWRSELYKYKVVKIEPLGVAPTKAK
RRVVQREKRAVGIGAMFLGFLGAAGSTMGAASITLTVQARQLLSGIVQQQNNLLKAIEAQQHLLQLTVWGIKQLQARVLA
VERYLRDQQLLGIWGCSGKLICTTAVPWNAswSNRTLDMIWNNMTWMEWEREIDNYTGLIYTLIEESQNQQEKNEQELLE
LDKWASLWNWFNISNWLWYIRIFIMIVGGLIGLRIVFTVLSMVNRVRQGY
>UniRef100_A0A0X8IEJ4/20-706
llGMLMICSAVENLWVTVYYGVPVWKEATTTLFCASDAKAYDTEVHNVWATHACVPTDPNPQEVVLENVTENFNMWKNNM
VEQMHEDIISLWDQSLKPCVKLTPLCVTLNCTDWGNSssEEMRGEIKNCSFNITTSIRDKVKEDYALFYRLDVVPIDND.
......-NTSYRLKSCNTSTITQACPKVSFEPIPIHYCTPAGFAILKCKDKKFNGTGPCKNVSTVQCTHGIRPVVSTQLL
LNGSLAEEEVVIRSSNFTDNTKNIIVQLKESVEINCTRPNNNTRKSIHIGPGRAFYTTGDIIGDIRQAHCNISRTKWNNT
LNQIATKLKEQFGNNKTIvFNQSSGGDPEIVMHSFNCGGEFFYCNSTQLFNSTWNFNGTwn.lTQSNGTDTITLPCRIKQ
IINMWQEVGKAMYAPPIRGQIRCSSNITGLILTRDGGNHNNDTETFRPGGGDMRDNWRSELYKYKVVKIEPLGVAPTKAK
RRVVQREKRAVGIGAMFLGFLGAAGSTMGAASITLTVQARLLLSGIVQQQNNLLKAIEAQQHLLQLTVWGIKQLQARVLA
VERYLRDQQLLGIWGCSGKLICTTAVPWNAswSNKTLDMIWNNMTWMEWEREIDNYTGLIYTLIEESQNQQEKNEQELLE
LDKWASLWNWFDITNWLWYIKIFIMIVGGLIGLRIVFTVLSMVNRVRQGY
>UniRef100_A0A120K7N6/20-706
llGMLMICSAVENLWVTVYYGVPVWKEATTTLFCASDAKAYDTEVHNVWATHACVPTDPNPQEVVLENVTENFNMWKNNM
VEQMHEDIISLWDQSLKPCVKLTPLCVTLNCTDWGNNssEEMRGEIKNCSFNITTSIRDKVKKDYALFYRLDVVPIDNS.
......-NTSYRLISCNTSTITQACPKVSFEPIPIHYCTPAGFAILKCKDKKFNGTGPCKNVSTVQCTHGIRPVVSTQLL
LNGSLAEEEVVIRSSNFTDNTKNIIVQLKESVEINCTRPNNNTRKSIHIGPGKAFYTTGDIIGDIRQAHCNISRTKWNNT
LNQIATKLKEQFGNNKTIvFNQSSGGDPEIVMHSFNCGGEFFYCNSTQLFNSTWNFNGTwn.lTQSNGTDTITLPCRIKQ
IINMWQEVGKAMYAPPIRGQIRCSSNITGLILTRDGGNHNNDTETFRPGGGDMRDNWRSELYKYKVVKIEPLGVAPTKAK
RRVVQREKRAVGIGAMFLGFLGAAGSTMGAASITLTVQARLLLSGIVQQQNNLLKAIEAQQHLLQLTVWGIKQLQARVLA
VERYLRDQQLLGIWGCSGKLICTTAVPWNAswSNKTLDMIWNNMTWMEWEREIDNYTGLIYTLIEESQNQQEKNEQELLE
LDKWAGLWNWFDITNWLWYIKIFIMIVGGLIGLRIVFTVLSMVNRVRQGY
>UniRef100_A0A0X8ID53/20-706
llGMLMICSAVENLWVTVYYGVPVWKEATTTLFCASDAKAYDTEVHNVWATHACVPTDPNPQEVVLENVTENFNMWKNNM
VEQMHEDIISLWDQSLKPCVKLTPLCVTLNCTDWGNSssEEMRGEIKNCSFNITTSIRDKVKEDYALFYRLDVIPIDND.
......-NTSYRLISCNTSTITQACPKVSFEPIPIHYCTPAGFAILKCKDKRFNGTGPCKNVSTVQCTHGIRPVVSTQLL
LNGSLAEEEVVIRSSNFTDNTKNIIVQLKESVEINCTRPNNNTRKSIHIGPGRAFYTTGDIIGDIRQAHCNISRTKWNNT
LNQIATKLKEQFGNNKTIvFNQSSGGDPEIVMHSFNCGGEFFYCNSTQLFNSTWNFNGTwn.lTQSNGTDTITLPCRIKQ
IINMWQEVGKAMYAPPIRGQIRCSSNITGLILTRDGGNHNNDTETFRPGGGDMRDNWRSELYKYKVVKIEPLGVAPTKAK
RRVVQREKRAVGIGAMFLGFLGAAGSTMGAASITLTVQARLLLSGIVQQQNNLLKAIEAQQHLLQLTVWGIKQLQARVLA
VERYLRDQQLLGIWGCSGKLICTTAVPWNAswSNKTLDMIWNNMTWMEWEREIDNYTGLIYTLIEESQNQQEKNEQELLE
LDKWASLWNWFDITNWLWYIKIFIMIVGGLIGLRIVFTVLSMVNRVRQGY
>UniRef100_B3VFQ4/20-712
llGMLMICNAAEQLWVTVYYGVPVWKEATTTLFCASDAKAYDTEVHNVWATHACVPTDPNPQEVELGNVTENFNMWKNNM
VEQMHEDIISLWDQSLKPCVKLTPLCVTLNCTDLNNTttANEKGEIKNCSFNITTSIRDKVQKEYALFYKLDVVPIDDD.
......-NTRYRLISCNTSVITQACPKVSFDPIPIHYCAPAGFAILKCNDKKFKGTGPCKKVSTVQCTHGIRPVVSTQLL
LNGSLAEEEVVIRSENFTNNAKIIIVQLNKAVEINCTRPNNNTRKSINIGPGRAFYTTGEIIGDIRQAHCNLSRAEWNDT
LKQIVIKLREQFGNKTIV.FNQSSGGDPEIVMHSFNCGGEFFYCDSTQLFNSTWMANSTw..eNDNSTEGNIMLPCRIKQ
IINMWQKVGKAMYAPPIRGQIRCSTNITGLLLTRDGGDNSETTEIFRPGGGNMRDNWRSELYKYKVVKIEPLGVAPTRAR
RRVVQREKRAVGLGALFLGFLGAAGSTMGAASMTLTVQARQLLSGIVQQQNNLLRAIEAQQHLLQLTVWGIKQLQARVLA
VERYLKDQQLLGIWGCSGKLICTTAVPWNTswSNKSLNQIWDNMTWMEWEREIDNYTGLIYTLIEKSQNQQEKNEQELLE
LDKWASLWNWFNISNWLWYIKIFIMIVGGLVGLRIVFSVLSIVNRVRQGY
>UniRef100_A0A109VAK8/20-713
llGMLMICSAVEKLWVTVYYGVPVWKEATTTLFCASDAKAYDTEVHNVWATHACVPTDPNPQEVVLENVTENFNMWKNNM
VEQMHEDIISLWDQSLKPCVKLTPLCVTLNCTDWGNNnsEEMKGEMKNCSFNVTTSIRDRVKKEYALFYRLDVVPIDND.
..nsntSNTSYRLISCNTSTITQACPKVSFEPIPIHYCTPAGFAILKCNDKKFNGTGPCKNVSTVQCTHGIRPVVSTQLL
LNGSLAEEEVVIRSSNFTDNIKNIIVQLNESVEINCTRPNNNTRKSIHIGPGSAFYATGDIIGDIRQAHCNISRTKWNNA
LSQIATKLREQFGNNKTIvFNRSSGGDPEIVMHSFNCGGEFFYCSSTQLFNSTWNFNGT.gnsTQSNDTGIITLPCRIKQ
IINMWQEVGKAMYAPPIRGQIRCSSNITGLILTRDGGKDNNDTEIFRPGGGDMRDNWRSELYKYKVVKIEPLGVAPTKAK
RRVVQREKRAVGIGAMFLGFLGAAGSTMGAASITLTVQARQLLSGIVQQQNNLLKAIEAQQHLLQLTVWGIKQLQARVLA
VERYLRDQQLLGIWGCSGKLICTTAVPWNAswSNRTLDMIWNNMTWMEWEREIDNYTGLIYTLIEESQNQQEKNEQELLE
LDKWAGLWNWFDISKWLWYIRIFIMIVGGLIGLRIVLTVLSMVNRVRQGY
>UniRef100_Q6UYR5/20-711
llGILMICSAAGNLWVTVYYGVPVWKEATTTLFCASDAKAYDTEVHNVWATHACVPTDPNPQEVVLGNVTENFNMWKNNM
VEQMHEDIISLWDQSLKPCVKLTPLCVTLNCTDDVRNatSTEKGEIKNCSFNITTSIRDKVQKQYALFYKLDVVPIDND.
.....sNNTNYRLISCNTSVITQACPKVSFEPIPIHYCAPAGFAILKCNDKKFNGTGPCTNVSTVQCTHGIRPVVSTQLL
LNGSLAEEEVIIRSENFTNNAKTIMVQLNVSVEINCTRPNNNTRKSIHIGPGRAFYTTGDIIGDIRQAHCNISRANWNNT
LRQIVEKLGKQFGNNKTIvFNHSSGGDPEIVMHSFNCGGEFFYCNSTKLFNSTWTWNNTwnntRSNDTEEIITLPCRIKQ
IINMWQEVGKAMYAPPIRGKIRCTSNITGLLLTRDGGN--TTEEIFRPGGGDMRDNWRSELYKYKVVRIEPLGVAPTEAK
RRVVQREKRAVGIGAVFLGFLGAAGSTMGAAAVTLTVQARLLLSGIVQQQNNLLRAIEAQQHLLQLTVWGIKQLQARVLA
VERYLRDQQLLGIWGCSGKLICTTAVPWNTswSNKSLNEIWNNMTWMEWEKEIDNYTNLIYNLLEESQNQQEKNEQELLE
LDKWANLWNWFDISNWLWYIKIFIMIVGGLVGLRIVFAVLSIVNRVRQGY
>UniRef100_A0A193L0T5/20-710
llGMLMICSAAGQLWVTVYYGVPVWKEATTTLFCASDAKAYDTEVHNVWATHACVPTDPNPQEIVLGNVTENFNMWKNNM
VEQMHEDVISLWDQSLKPCVKLTPLCVTLNCTEASVTyaNSEKGEIQNCSFKTTTSIKDKTRREYALFYKLDIVPIDDK.
dsnsseNYTNYRLISCNTSVITQACPKITFEPIPIHYCAPAGFAILKCNNKTFNGSGPCTNVSTVQCTHGIRPVVSTQLL
LNGSLAEEEIVIRSANFTNNAKIIIVQLNESVEINCTRPNNNTRKGIHIGPGRAFYATGDIIGDIRQAHCNISKEKWDNT
LKQVVKKLTEQFGNKTIV.FKSSSGGDPEIVSHSFNCGGEFFYCNTTQLFNSTWNSTGE..snNTQENSTTIILPCRIKQ
IVNMWQEVGKAMYAPPISGLIRCSSNITGLLLTRDGGDNNMTTETFRPGGGDMRDNWRSELYKYKIVRIEPLGIAPTKAK
RRVVQREKRA-ALGAVFLGFLGAAGSTMGAASITLTVQARQLLSGIVQQQNNLLRAIEAQQHMLQLTVWGIKQLQARVLA
VERYLRDQQLLGIWGCSGKLICTTNVPWNAswSNKSLDEIWNNMTWMEWEREIDNYTDLIYNLLEKSQNQQEKNEQDLLE
LDKWASLWNWFDITNWLWYIKIFIMIVGGLIGLRIVFTVLSIVNRVRQGY
>UniRef100_A0A7L9QK58/20-710
llGILMICSATDKLWVTVYYGVPVWKEATTTLFCASDAKAYDTEVHNVWATHACVPTDPTPQEVVLENVTENFNMWKNNM
VEQMHEDIISLWDQSLKPCVKLTPLCVTLNCTDLRNAtnTTEEGEIKNCSFNITTSIRDKVQREYALFYKLDVVPIDNN.
..nnsnASTSYRLISCNTSVITQACPKVTFEPIPIHYCAPAGFAILKCNDKKFNGTGPCTNVSTVQCTHGIRPVVSTHLL
LNGSLAEEEIVIRSENFTNNVKTIIVQLNESVEINCTRPNNNTRKSIHIGPGRAFYTTGEIIGDIRQAHCNLSRTKWENT
LRQIAKKLREQFKNKTIV.FNQSSGGDPEITMHTFNCGGEFFYCNSSQLFNSNWNSTEG.tnnTEGNNTLILTLPCKIKQ
IINMWQEVGKAMYAPPIRGQIRCSSNITGLILTRDGNS-NETTEVFRPGGGDMRDNWRSELYKYKVVKIEPLGVAPTKAK
RRVVQREKRAVGIGALFLGFLGAAGSTMGAASMTLTVQARLLLSGIVQQQNNLLRAIEAQQRMLQLTVWGIKQLQARVLA
VERYLRDQQLLGIWGCSGKLICTTAVPWNTswSNKTLDTIWNNMTWMEWEREIDNYTSLIYTLLEESQNQQEKNEQELLE
LDKWASLWNWFDITKWLWYIKIFIMIVGGLIGLRIVFAVLSLVNRVRQGY
>UniRef100_A0A109V8K2/20-706
llGMLMICSAVENLWVTVYYGVPVWKEATTTLFCASDAKAYDTEVHNVWATHACVPTDPNPQEVVLENVTENFNMWKNNM
VEQMHEDIISLWDQSLKPCVKLTPLCVTLNCTDLGNN..TNMRGEIKNCSFNITTSIRDKVKKDYALFYRLDVVPIDND.
......-NTSYRLISCNTSTITQACPKVSFEPIPIHYCTPAGFAILKCKDKKFNGTGPCKNVSTVQCTHGIRPVVSTQLL
LNGSLAEEEVVIRSSNFADNTKNIIVQLKESVEINCTRPNNNTMKSIHIGPGRAFYTTGDIIGDIRQAHCNISRTKWNNT
LNQIATKLKEQFGNNKTIvFNQSSGGDPEIVMHSFNCGGEFFYCNSTQLFNSTWNLNGTw.nsTQSNGTDTITLPCRIKQ
IINMWQEVGKAMYAPPISGQIRCSSNITGLILTRDGGNHNNDTETFRPGGGDMRDNWRSELYKYKVVKIEPLGVAPTKAK
RRVVQREKRAVGIGAMFLGFLGAAGSTMGAASITLTVQARLLLSGIVQQQNNLLKAIEAQQHLLQLTVWGIKQLQARVLA
VERYLRDQQLLGIWGCSGKLICTTAVPWNTswSNKTLDMIWNNMTWMEWEREIDNYTGLIYTLIEESQNQQEKNEQELLE
LDKWASLWNWFDITNWLWYIKIFIMIVGGLIGLRIVFTVLSMVNRVRQGY
>UniRef100_B3VFP6/20-704
llGILMICSAAEQLWVTVYYGVPVWKEATTTLFCASDAKAYDTEVHNVWATHACVPTDPNPQEVELGNVTENFNMWKNNM
VEQMHEDIISLWDQSLKPCVKLTPLCVTLNCTDLNNAtnTPETGEIKNCSFNITTSIRDKVQKEYALFYKLDVVPIDDD.
......-NTSYRLISCNTSVITQACPKVSFDPIPIHYCAPAGFAILKCKDKKFKGTGPCKNVSTVQCTHGIRPVVSTQLL
LNGSLAEEEVVIRSENFTNNAKIIIVQLNKAVEINCTRPNNNTRKSINIGPGRAFYTTGEIIGDIRQAHCNLSRAKWNDT
LKQIVIKLREQFRNKTIV.FNQSSGGDPEIVMHSFNCGGEFFYCNSTQLFNSTWMANSTw..eNDNSTEENITLPCRIKQ
IINMWQEVGKAMYAPPIRGQIRCSTNITGLLLTRDGGD-NGTTEIFRPGGGDMRDNWRSELYKYKVVKIEPLGVAPTRAK
RRVVQREKRAAGLGALFLGFLGAAGSTMGAASMTLTVQARQLLSGIVQQQNNLLRAIEAQQHLLQLTVWGIKQLQARVLA
VERYLKDQQLLGIWGCSGKLICTTAVPWNTswSNKSLDQIWDNMTWMEWEREIDNYTGLIYTLIEKSQNQQEKNEQELLE
LDKWASLWNWFDISNWLWYIKIFIMIVGGLVGLRIAFSVLSIVNRVRQGY
>UniRef100_A0A0X8ICL0/20-706
llGMLMICSAVENLWVTVYYGVPVWKEATTTLFCASDAKAYDTEVHNVWATHACVPTDPNPQEVVLENVTENFNMWKNNM
VEQMHEDIISLWDQSLKPCVKLTPLCVTLKCTDWGNSssEEMRGEIKNCSFNITTSIRDKVKEDYALFYRLDVVPIDND.
......-NTSYRLISCNTSTITQACPKVSFEPIPIHYCTPAGFAILKCKDKKFNGTGPCKNVSTVQCTHGIRPVVSTQLL
LNGSLAEEEVVIRSSNFTDNTKNIIVQLKESVEINCTRPNNNTRKSIHIGPGRAFYTTGDIIGDIRQAHCNISRTKWNNT
LNQIATKLKEQFGNNKTIvFNQSSGGDPEIVMHSFNCGGEFFYCNSTQLFNSTWNFNGTwn.lTQSNGTDTITLPCRIKQ
IINMWQEVGKAMYAPPIRGQIRCSSNITGLILTRDGGNHNNDTETFRPGGGDMRDNWRSELYKYKVVKIEPLGVAPTKAK
RRVMQREKRAVGIGAMFLGFLGAAGSTMGAASITLTVQARLLLSGIVQQQNNLLKAIEAQQHLLQLTVWGIKQLQARVLA
VERYLRDQQLLGIWGCSGKLICTTAVPWNAswSNKTLDMIWNNMTWMEWEREIDNYTGLIYTLIEESQNQQEKNEQELLE
LDKWASLWNWFDITNWLWYIKIFIMIVGGLIGLRIVFTVLSMVNRVRQGY
>UniRef100_A0A109V824/20-706
llGMLMICSAVENLWVTVYYGVPVWKEATTTLFCASDAKAYDTEVHNVWATHACVPTDPNPQEVVLENVTENFNMWKNNM
VEQMHEDIISLWDQSLKPCVKLTPLCVTLNCTDWGNSssEEMRGEIKNCSFNITTSIRDKVKEDYALFYRLDVVPIDND.
......-NTSYRLISCNTSTITQACPRVSFEPIPIHYCTPAGFAILKCKDKKFNGTGPCKNVSTVQCTHGIRPVVSTQLL
LNGSLAEEEVVIRSGNFTDNTKNIIVQLKESVEINCTRPNNNTRKSIHIGPGRAFYTTGDIIGDIRQAHCNISRTKWNNT
LNQIATKLKEQFGNNKTIvFNQSSGGDPEIVMHSFNCGGEFFYCNSTQLFNSTWNFNGTwn.lTQSNGTDTITLPCRIKQ
IINMWQEVGKAMYAPPIRGQIRCSSNITGLILTRDGGNHNNDTETFRPGGGDMRDNWRSELYKYKVVKIEPLGVAPTKAK
RRVVQREKRAVGIGAMFLGFLGAAGSTMGAASITLTVQARLLLSGIVQQQNNLLKAIEAQQHLLQLTVWGIKQLQARVLA
VERYLRDQQLLGIWGCSGKLICTTAVPWNAswSNKTLDMIWNNMTWMEWEREIDNYTGLIYTLIEESQNQQEKNEQELLE
LDKWASLWNWFDITNWLWYIKIFIMIVGGLIGLRIVFTVLSMVNRVRQGY
>UniRef100_A0A0X8IEI7/20-706
llGMLMICSAVENLWVTVYYGVPVWKEATTTLFCASDAKAYDTEVHNVWATHACVPTDPNPQEVVLENVTENFNMWKNNM
VEQMHEDIISLWDQSLKPCVKLTPLCVTLNCTDWGNSssEEMRGEIKNCSFNITTSIRDKVKEDYALFYRLDVVPIDND.
......-NTSYRLRSCNTSTITQACPKVSFEPIPIHYCTPAGFAILKCKDKKFNGTGPCKNVSTVQCTHGIRPVVSTQLL
LNGSLAEEEVIIRSSNFTDNTKNIIVQLKESVEINCTRPNNNTRKSIHIGPGRAFYTTGDIIGDIRQAHCNISRTKWNNT
LNQIATKLKEQFGNNKTIvFNQSSGGDPEIVMHSFNCGGEFFYCNSTQLFNSTWNFNGTwn.lTQSNGTDTITLPCRIKQ
IINMWQEVGKAMYAPPIRGQIRCSSNITGLILTRDGGNHNNDTETFRPGGGDMRDNWRSELYKYKVVKIEPLGVAPTKAK
RRVVQREKRAVGIGAMFLGFLGAAGSTMGAASITLTVQARLLLSGIVQQQNNLLKAIEAQQHLLQLTVWGIKQLQARVLA
VERYLRDQQLLGIWGCSGKLICTTAVPWNAswSNKTLDMIWNNMTWMEWEREIDNYTGLIYTLIEESQNQQEKNEQELLE
LDKWASLWNWFDITNWLWYIKIFIMIVGGLIGLRIVFTVLSMVNRVRQGY
>UniRef100_A0A7L9QJD2/20-708
llGLLMICSATDKLWVTVYYGVPVWKEATTTLFCASDAKAYDTEVHNVWATHACVPTDPTPQEVVLENVTENFNMWKNNM
VEQMHEDIISLWDQSLKPCVKLTPLCVTLKCTDLRNAtnTTEGGEIKNCSFNITTSIRDKMQKEYALFYKLDIVPIDNN.
.....nTNTSYRLISCNTSVITQACPKVTFEPIPIHYCAPAGFAILKCNDKKFNGTGPCTNVSTVQCTHGIRPVVSTHLL
LNGSLAEEEIVIRSENFTNNVKPIIVQLNESVKINCTRPNNNTRKSIHIGPGRAFYTTGEIIGDIRQAHCNLSRTKWENT
LRQIAKKLREQFNNNTIV.FNRSSGGDPEITMHTFNCGGEFFYCNSSQLFNSTWNSTEG.tnnTEGNNTLILTLPCKIKQ
IINMWQEVGKAMYAPPIRGQIRCSSNITGLILTRDGGSSNNKTEVFRPGGGDMRDNWRSELYKYKVVKIEPLGVAPTKAK
RRVVQREKRAVGIGALFLGFLGAAGSTMGAASMTLTVQARLLLSGIVQQQNNLLRAIEAQQRMLQLTVWGIKQLQARVLA
VERYLRDQQLLGIWGCSGKLICTTAVPWNVswSNKSLDKIWNNMTWMEWEREIDNYTSLIYNLLEESQNQQEKNEQELLE
LDKWASLWNWFDITKWLWYIKIFIMIVGGLIGLRIVFAVLSLVNRVRQGY
>UniRef100_A0A109V9D9/20-706
llGMLMICSAVENLWVTVYYGVPVWKEATTTLFCASDAKAYDTEVHNVWATHACVPTDPNPQEVVLENVTENFNMWKNNM
VEQMHGDIISLWDQSLKPCVKLTPLCVTLNCTDWGNS..-NMKGEIKNCSFNITTSIRDKVKEDYALFYRLDVVPIDND.
......-NTSYRLISCNTSTITQACPKVSFEPIPIHYCTPAGFAILKCKDKKFNGTGPCKNVSTVQCTHGIRPVVSTQLL
LNGSLAEEEVVIRSSNFTDNTKNIIVQLKESVEINCTRPNNNTRKSIHIGPGRAFYTTGDIIGDIRQAHCNISRTKWNNT
LNQIATKLKEQFGNNKTIvFNQSSGGDPEIVMHSFNCGGEFFYCNSTQLFNSTWNFNGTwn.lTQSNGTDTITLPCRIKQ
IINMWQEVGKAMYAPPIRGQIRCSSNITGLILTRDGGNHNNDTETFRPGGGDMRDNWRSELYKYKVVKIEPLGVAPTKAK
RRVVQREKRAVGIGAMFLGFLGAAGSTMGAASITLTVQARLLLSGIVQQQNNLLKAIEAQQHLLQLTVWGIKQLQARVLA
VERYLRDQQLLGIWGCSGKLICTTAVPWNAswSNKTLDMIWNNMTWMEWEREIDNYTGLIYTLIEESQNQQEKNEQELLE
LDKWASLWNWFDITNWLWYIKIFIMIVGGLIGLRIVFTVLSMVNRVRQGY
>UniRef100_A0A193L0S8/20-710
llEMLMICSAAGQLWVTVYYGVPVWKEATTTLFCASDAKAYDTEVHNVWATHACVPTDPNPQEIVLGNVTENFNMWKNDM
VEQMHEDIISLWDQSLKPCVKLTPLCVTLNCTDANVTyaNSEKGEIKNCSFNTTTNIRDKMQKVYALFYKLDVVPIDNE.
nnnsskNYTSYRLISCNTSVITQACPKITFEPIPIHYCAPAGFAILKCNNKTFNGSGPCTNVSTVQCTHGIKPVVSTQLL
LNGSLAEEEIVIRSANFTNNAKIIIVQLNESVEINCTRPNNNTRKGIHIGPGRAFYATGDIIGDIRQAHCNISKEKWDNT
LRQVVKKLQEQFGNKTIV.FNSSSGGDPEIVSHSFNCGGEFFYCNTTQLFNSTWNSTAG...sNDTQGNGTIILPCRIKQ
IVNMWQEVGKAMYAPPISGLIRCSSNITGLLLTRDGGGHNMTTETFRPGGGDMRDNWRSELYKYKIVRVEPLGVAPTKAK
RRVVQREKRA-ALGAVFLGFLGAAGSTMGAASVALTVQARQLLSGIVQQQNNLLRAIEAQQHMLQLTVWGIKQLQARVLA
VERYLRDQQLLGIWGCSGKLICTTNVPWNAswSNKSLDEIWNNMTWMEWEREIDNYTDLIYNLLEKSQNQQEKNEQDLLE
LDKWASLWNWFDITNWLWYIKIFIMIVGGLIGLRIVFTVLSIVNRVRQGY
>UniRef100_A0A120K751/20-706
llGMLMICSAVENLWVTVYYGVPVWKEATTTLFCASDAKAYDTEVHNVWATHACVPTDPNPQEVVLENVTENFNMWKNNM
VEQMHEDIISLWDQSLKPCVKLTPLCVTLNCTDWGNSssEEMRGEIKNCSFNITTSIRDKVKEDYALFYRLDVVPIDND.
......-NTSYRLISCNTSTITQACPKVSFEPIPIHYCTPAGFAILKCKDKKFNGTGPCKNVSTVQCTHGIRPVVSTQLL
LNGSLAEEEVVIRSSNFTDNTKNIIVQLKESVEINCTRPNNNTRKSIHIGPGRAFYTTGDIIGDIRQAHCNISRTKWNNT
LNQIATKLKEQFGNNKTIvFNQSSGGDPEIVMHSFNCGGEFFYCNSTQLFNSTWNFNGTwn.lTQSNGTDTITLPCRIKQ
IINMWQEVGKAMYAPPIRGQIRCSSNITGLILTRDGGNHNNDTETFRPGGGDIRDNWRSELYKYKVVKIEPLGVAPTKAK
RRVVQREKRAVGIGAMFLGFLGAAGSTMGAASITLTVQARLLLSGIVQQQNNLLKAIEAQQHLLQLTVWGIKQLQARVLA
VERYLRDQQLLGIWGCSGKLICTTAVPWNAswSNKTLDMIWNNMTWMEWEREIDNYTGLIYTLIEESQNQQEKNEQELLE
LDKWASLWNWFDITNWLWYIKIFIMIVGGLIGLRIVFTVLSMVNRVRQGY
>UniRef100_A0A120K793/20-706
llGMLMICSAVENLWVTVYYGVPVWKEATTTLFCASDAKAYDTEVHNVWATHACVPTDPNPQEVVLENVTENFNMWKNNM
VEQMHEDIISLWDQSLKPCVKLTPLCVTLNCTDWGNSssEEMRGEIKNCSFNITTSIRDKVKEDYALFYRLDVVPIDND.
......-NTSYRLISCNTSTITQACPKVSFEPIPIHYCTPAGFAILKCKDKKFNGTGPCKNVSTVQCTHGIRPVVSTQLL
LNGSLAEEEVVIRSSNFTDNTKNIIVQLKESVEINCTRPNNNTRKSIHIGPGRAFYTTGDIIGDIRQAHCNISRTKWNNT
LNQIATKLKEQFGNNKTIvFNQSSGGDPEIVMHSFNCGGEFFYCNSTQLFNSTWNFNGTwn.lTQSNGTDTITLPCRIKQ
IINMWQEVGKAMYAPPIRGQIRCSSNITGLILTRDGGNHNNDTETFRPGGGDIRDNWRSELYKYKVVKIEPLGVAPTKAK
RRVVQREKRAVGIGAMFLGFLGAAGSTMGAASITLTVQARLLLSGIVQQQNNLLKAIEAQQHLLQLTVWGIKQLQARVLA
VERYLRDQQLLGIWGCSGKLICTTAVPWNAswSNKTLDMIWNNMTWMEWEREIDNYTGLIYTLIEESQNQQEKNEQELLE
LDKWASLWNWFDITNWLWYIKIFIMIVGGLIGLRIVFTVLSMVNRVRQGY
>UniRef100_A0A109VAJ8/20-706
llGMLMICSAVENLWVTVYYGVPVWKEATTTLFCASDAKAYDTEVHNVWATHACVPTDPNPQEVVLENVTENFNMWKNNM
VEQMHEDIISLWDQSLKPCVKLTPLCVTLNCTDWGNSssEEMRGEIKNCSFNITTSIRDKVKEDYALFYRLDVVPIDND.
......-NTSYRLISCNTSTITQACPKVSFEPIPIHYCTPAGFAILKCKDKKFNGTGPCKNVSTVQCTHGIRPVVSTQLL
LNGSLAEEEVVIRSSNFTDNTKNIIVQLKESVEINCTRPNNNTRKSIHIGPGRAFYTTGDIIGDIRQAHCNISRTKWNNT
LNQIATKLKEQFGNNKTIvFNQSSGGDPEIVMHSFNCGGEFFYCNSTQLFNSTWNFNGTwn.lTQSNDTDTITLPCRIKQ
IINMWQEVGKAMYAPPIRGQIRCSSNITGLILTRDGGNHNNDTETFRPGGGDMRDNWRSELYKYKVVKIEPLGVAPTKAK
RRVVQREKRAVGIGAMFLGFLGAAGSTMGAASITLTVQARLLLSGIVQQQNNLLKAIEAQQHLLQLTVWGIKQLQARVLA
VERYLRDQQLLGIWGCSGKLICTTTVPWNAswSNKTLDMIWNNMTWMEWEREIDNYTGLIYTLIEESQNQQEKNEQELLE
LDKWASLWNWFDITNWLWYIKIFIMIVGGLIGLRIVSTVLSMVNRVRQGY
>UniRef100_A0A7G5WRY4/20-717
llGILMICSAANNLWVTVYYGVPVWKEATTTLFCASDAKAYDTEVHNVWATHACVPTDPNPQEVVLGNVTENFNMWKNDM
VEQMHEDIISLWDQSLKPCVKLTPLCVTLDCSDWNATrnGTEAGEIKNCSFNITTSLRDKMQKEYALFYKLDIVAIDNN.
..dtgkNNTSYRLISCNTSVITQACPKVSFEPIPIHYCAPAGFAILKCNDNKFNGAGPCTNVSTVQCTHGIRPVVSTQLL
LNGSLAKEEVIIRSENFTNNAKTIIVQLNTSVEINCTRPSNNTRKGINIGPGRAFYTTGEIIGDIRQAHCNLSKTNWDYT
LHQIAEKLREQFGNKTII.FKQSSGGDPEIQTHMFNCGGEFFYCNTTKLFNSTWHSNSTwnntATRGSNDTITLPCRIKQ
IINMWQEVGKAMYAPPIRGQIRCSSNITGLLLTRDGGGNNTTNETFRPAGGDMKDNWRSELYKYKVVKIEPLGVAPTKAK
RRVVQREKRAVGIGALFLGFLGAAGSTMGAASMTLTVQARQLLSGIVQQQNNLLRAIEAQQHLLQLTVWGIKQLQARVLA
VERYLRDQQLLGIWGCSGKLICTTNVPWNTswSNKSLDDIWQNMTWMEWEREIDNYTGIIYTLLENSQNQQEKNEQELLE
LDKWASLWNWFNITNWLWYIKIFIMIVGGLIGLRIVFAVLSIVNRVRQGY
>UniRef100_A0A0X8ID84/20-706
llGMLMICSAVENLWVTVYYGVPVWKEATTTLFCASDAKAYDTEVHNVWATHACVPTDPNPQEVVLENVTENFNMWKNNM
VEQMHEDIISLWDQSLKPCVKLTPLCVTLNCTDWGNSssEEMRGEIKNCSFNITTSIRDKVKKDYALFYRLDVVPIDND.
......-NTSYRLISCNTSTITQACPKVSFEPIPIHYCTPAGFAILKCKDKKFNGTGPCKNVSTVQCTHGIRPVVSTQLL
LNGSLAEEEVVIRSSNFTDNTKNIIVQLKESVEINCTRPNNNTRKSIHIGPGGAFYTTGDIIGDIRQAHCNISRTKWNNT
LNQIATKLKEQFGNNKTIvFNQSSGGDPEIVMHSFNCGGEFFYCNSTQLFNSTWNFNGTwn.lTQSNGTDTITLPCRIKQ
IINMWQEVGKAMYAPPIRGQIRCSSNITGLILTRDGGNHNNDTETFRPGGGDMRDNWRSELYKYKVVKIEPLGVAPTKAK
RRVVQREKRAVGIGAMFLGFLGAAGSTMGAASITLTVQARLLLSGIVQQQNNLLKAIEAQQHLLQLTVWGIKQLQARVLA
VERYLRDQQLLGIWGCSGKLICTTAVPWNAswSNKTLDMIWNNMTWMEWEREINNYTGLIYTLIEESQNQQEKNEQELLE
LDKWASLWNWFDITNWLWYIKIFIMIVGGLIGLRIVFTVLSMVNRVRQGY
>UniRef100_B9V6B3/20-700
llGILMICNAEENLWVTVYYGVPVWKEATTTLFCASDAKAYDTEVHNVWATHACVPTDPSPQEVVLENVTENFNMWKNNM
VEQMHEDIISLWDQSLKPCVKLTPLCVTLNCTDLGNSssKMEGGEIKNCSFNITTNIRDKVQKEYAFFYKLDVIPIDND.
......-NTSYRLISCNTSVITQACPKVSFEPIPIHYCAPAGFAILKCNNKKFNGSGPCTNVSTVQCTHGIRPVVSTQLL
LNGSLAEEEVVIRSDNFTNNAKIIIVQLNESVEINCTRPNNNTRKSIHIGPGRAFYTTGEIIGNIRQAHCNLSRAKWNDT
LKQIVIKLREQFGNKTIV.FNQSSGGDPEIVMHSFNCGGEFFYCNSTQLFNSTWNDTEG...sNNTKGNDTITLPCRIKQ
IINMWQEVGKAMYAPPIRGQIRCSSNITGLLLIRDGGNNNESTEIFRPGGGDMRDNWRSELYKYKVVKIEPLGVAPTKAK
RRVVQREKRAVGVGAMFLGFLGAAGSTMGAAAMTLTVQARLLLSGIVQQQNNLLRAIEAQQHLLQLTVWGIKQLQARVLA
VERYLKDQQLLGIWGCSGKLICTTTVPWNTswSNKSLDQIWQNMTWMQWEREINNYTGLIYTLIEESQNQQEKNEQELLE
LDKWASLWNWFDITKWLWYIKIFIMIVGGLVGLRIVFAVLSIVNRVRQGY
>UniRef100_A0A7G5WRQ6/20-711
llGMLMICSATENLWVTVYYGVPVWKEATTTLFCASDAKAYDTEVHNVWATHACVPTDPNPQEVVLKNVTENFNMWKNNM
VEQMHEDIISLWDQSLKPCVKLTPLCVTLHCTDLKNS..-SEGGEIKNCSFNITTSIRDKVQKEYALFYKLDVVPIDNT.
......---SYRLISCNTSVITQACPKVSFEPIPIHYCAPAGFAILKCNDKKFNGTGPCTNVSTVQCTHGIRPVVSTQLL
LNGSLAEEEVVIRSNNFTDNAKTIIVQLNKSVEINCTRPNNNTRRSINIGPGRAFYATGEIIGDIRQAHCNISRAKWNNT
LKQIARKLKEQFRNRTIV.FNQSSGGDPEIVLHSFNCGGEFFYCNTTKLFNSTWDNNNTwsvtGLNDTEENITLPCRIKQ
IVNMWQEVGKAMYAPPIRGQIRCSSNITGLLLTRDGGSNTNETETFRPGGGDMRDNWRSELYKYKVVKIEPLGVAPTKAK
RRVVQREKRAAGIGALFLGFLGAAGSTMGAASMTLTVQARLLLSGIVQQQNNLLRAIEAQQRMLQLTVWGIKQLQARVLA
VERYLKDQQLLGIWGCSGKLICTTAVPWNTswSNKSLNEIWNNMTWMEWEREIDNYTSLIYTLIEESQNQQEKNEQELLE
LDKWASLWNWFDITNWLWYIKIFIMIVGGLVGLRIVFTVLSIVNRVRQGY
>UniRef100_A0A0X8IEK9/20-706
llGMLMICSAVENLWVTVYYGVPVWKEATTTLFCASDAKAYDTEVHNVWVTHACVPTDPNPQEVVLENVTENFNMWKNNM
VEQMHEDIISLWDQSLKPCVKLTPLCVTLNCTDWGNSssEEMRGEIKNCSFNITTSIRDKVKEDYALFYRLDVVPIDND.
......-NTSYRLISCNTSTITQACPKVSFEPIPIHYCTPAGFAILKCKDKKFNGTGPCKNVSTVQCTHGIRPVVSTQLL
LNGSLAEEEVVIRSSNFTDNTKNIIVQLKESVEINCTRPNNNTRKSIHIGPGRAFYTTGDIIGDIRQAHCNISRTKWNNT
LNQIATKLKEQFGNNKTIvFNQSSGGDPEIVMHSFNCGGEFFYCNSTQLFNSTWNFNGTwn.lTQSNGTDTITLPCRIKQ
IINMWQEVGKAMYAPPIRGQIRCSSNITGLILTRDGGNHNNDTETFRPGGGDMRDNWRSELYKYKVVKIEPLGVAPTKAK
RRVVQREKRAVGIGAMFLGFLGAAGSTMGAASITLTVQARLLLSGIVQQQNNLLKAIEAQQHLLQLTVWGIKQLQARVLA
VERYLRDQQLLGIWGCSGKLICTTAVPWNAswSNKTLDMIWNNMTWMEWEREIDNYTGLIYTLIEESQNQQEKNEQELLE
LDKWASLWNWFDITNWLWYIKIFIMIIGGLIGLRIVFTVLSIVNRVRQGY
>UniRef100_A0A109VAC6/20-706
llGMLMICSAVENLWVTVYYGVPVWKEATTTLFCASDAKAYDTEVHNVWATHACVPTDPNPQEVVLENVTENFNMWKNNM
VEQMHEDVISLWDQSLKPCVKLTPLCVTLNCTDFGNNssEEMRGEIKNCSFNITTSIRDKVKEDYALFYRLDVIPIDNG.
......-NTSYRLINCNTSTIKQACPKVSFEPIPIHYCAPAGFAILKCNDKKFNGTGPCKNVSTVQCTHGIRPVVSTQLL
LNGSLAEEEVVIRSSNFTDNTKNIIVQLKESVEINCTRPNNNTRKSIHIGPGRAFYATGDIIGNIRQAHCNISRTKWNNT
LNQIATKLKEQFGNNKTIvFNQSSGGDPEIVMHNFNCGGEFFYCNSTQLFNSTWNVNGTwn.lTQSNGTDTITLPCRIKQ
IINMWQEVGKAMYAPPIRGQIRCSSNITGLILTRDGGNLNNDTETFRPGGGDMRDNWRSELYKYKVVKIEPLGVAPTKAK
RRVVQREKRAVGIGAMFLGFLGAAGSTMGAASITLTVQARLLLSGIVQQQNNLLKAIEAQQHLLQLTVWGIKQLQARVLA
VERYLRDQQLLGIWGCSGKLICTTAVPWNAswSNKTLDMIWNNMTWMEWEREIDNYTGLIYTLLEESQNQQEKNEQELLE
LDKWASLWNWFDITNWLWYIKIFIMIVGGLIGLRIVFTVLSIVNRVRQGY
>UniRef100_A0A120K6D4/20-705
llGMLMICSAVENLWVTVYYGVPVWKEATTTLFCASDAKAYDTEVHNVWATHACVPTDPNPQEVVLENVTENFNMWKNNM
VEQMHEDVISLWDQSLKPCVKLTPLCVTLNCTDFGNNssEEMRGEIKNCSFNITTSIRDKVKEDYALFYRLDVIPIDNG.
......-NTSYRLINCNTSTITQACPKVSFEPIPIHYCAPAGFAILKCNDKKFNGTGPCKNVSTVQCTHGIRPVVSTQLL
LNGSLAEEEVIIRSSNFTDNTKNIIVQLKESVEINCTRPNNNTRKSIHIGPGRAFYATGDIIGDIRQAHCNISRTKWNNT
LNQIATKLKEQF-GKTIV.FNQSSGGDPEIVMHSFNCGGEFFYCKSTQLFNSTWNVNGTwnltQSNEGNDTITLPCRIKQ
IINMWQEVGKATYAPPIRGQIRCSSNITGLILTRDGGNLNNDTETFRPGGGDMRDNWRSELYKYKVVKIEPLGVAPTKAK
RRVVQREKRAVGIGAMFLGFLGAAGSTMGAASITLTVQARLLLSGIVQQQNNLLKAIEAQQHLLQLTVWGIKQLQARVLA
VERYLRDQQLLGIWGCSGKLICTTAVPWNAswSNRTLDMIWNNMTWMEWEREIDNYTGLIYTLLEESQNQQEKNEQELLE
LDKWASLWNWFDITNWLWYIKIFIMIVGGLIGLRIVFTVLSIVNRVRQGY
>UniRef100_Q7SUR0/18-711
llGMLMICSATENLWVTVYYGVPVWKEANTTLFCASDAKAYDTEVHNVWATHACVPTDPNPQEVVLENVTENFNMWKNNM
VEQMHEDIISLWDQSLQPCVKLTPLCVTLDCTDYVKNvtNAEGGEMKNCSFNVTTNMRDKKQKEYALFYNLDIVQIDND.
.....nANNSYRLISCNTSVITQACPKVSFEPIPIHYCAPAGFAILRCNDKKFNGIGPCTNVSTVQCTHGIRPVVSTQLL
LNGSLAEEEVVIRSKNFTNNANIIIVQLNDTVEINCTRPNNNTRKSISIGPGRAFYTTGEIIGDIRQAHCNISKVKWNDT
LHQIVKKLREQFKNKTIV.FTHSSGGDPEIVMHSFNCGGEFFYCNTTQLFNSTWYINNTgngtKESDNTDTITLPCRIKQ
IINMWQEVGKAMYAPPIRGQIRCSSNITGLILTRDGGNNNDTTEVFRPGGGDMRDNWRSELYKYKVVKIEPLGVAPTKAK
RRVVQREKRAVGIGALFLGFLGAAGSTMGAASMTLTVQARQLLSGIVQQQNNLLKAIEAQQHLLQLTVWGIKQLQARVLA
VERYLKDQQLLGIWGCSGKLICTTAVPWNAswSNKSLNEIWDNMTWMQWEKEIDNYTSLIYTLLEQSQNQQEKNEQELLE
LDKWASLWNWSDITNWLWYIKIFIMIVGGLVGLRIVFTVLSIVNRVRQGY
>UniRef100_A0A7H1JFF4/20-706
llGMLMICSAVENLWVTVYYGVPVWKEATTTLFCASDAKAYDTEAHNVWATHACVPTDPNPQEVVLENVTENFNMWKNNM
VEQMHEDIISLWDQSLKPCVKLTPLCVTLNCTDLGNNssEEMRGEIKNCSFNITTSVRDKVKKDYALFYRLDVVPLDDD.
......-NTSYRLISCNTSTITQACPKVSFEPIPIHYCTPAGFAILKCKDKKFNGTGPCKNVSTVQCTHGIRPVVSTQLL
LNGSLAEEEVVIRSSNFTDNTKNIIVQLKESVEINCTRPNNNTRKSIHIAPGRAFYATGDIIGDIRQAHCNISRTKWNNT
LEQIATKLKEQFGNNKTIvFNRSSGGDPEIEMHSFNCGGEFFYCNSTQLFNSTWNTNGTwn.pTQPNDTDIITLPCRIKQ
IINMWQEVGKAMYAPPIRGQIRCSSNITGLILTRDGGNHNDSTETFRPGGGDMRDNWRSELYKYKVVKIEPLGVAPTKAK
RRVVQREKRAVGIGAMFLGFLGAAGSTMGAASITLTVQARLLLSGIVQQQNNLLKAIEAQQHLLQLTVWGIKQLQARVLA
VERYLRDQQLLGIWGCSGKLICTTAVPWNTswSNKTLDMIWNNMTWMEWEREIDNYTSLIYTLIEESQNQQEKNEQELLE
LDKWASLWNWFDITNWLWYIKIFIMIVGGLIGLRIVFTVLSIVNRVRQGY
>UniRef100_A7L325/20-710
llGILMICSVAGQLWVTVYYGVPVWKEANTTLFCASDAKAYDTEVHNVWATHACVPTDPNPQEVALENVTENFNMWKNNM
VEQMHEDIISLWDQSLKPCVKLTPLCVTLNCTNLNNTnsGTEEGEIKNCSFNITTSIRDKVQRDYAIFYNLDIVPIDNN.
......DNTSYRLISCNTSVITQACPKISFEPIPIHYCAPAGFAILRCNDKKFNGTGPCTNVSTVQCTHGIRPVVSTQLL
LNGSLAEEEVVIRSENFTDNTKTIIVQLNESVQINCTRPNNNTRKSIHIGPGRAFYATGEIIGNIRQAHCNISRAKWNKT
LGQIVDKLRKQFENTTTIvFNHSSGGDPEIVMHSFNCGGEFFYCNSTELFNSTWNQTDT...rNKTGENDTITLPCRIKQ
IINMWQEVGKAMYAPPIRGQIRCSSNITGLLLTRDGGTNTSGPEIFRPGGGNMRDNWRSELYKYKVVKIDPIGVAPTKAK
RRVVQREKRAMGLGAMFLGFLGAAGSTMGAASITLTAQARLLLSGIVQQQNNLLRAIEAQQHLLQLTVWGIKQLQARVLA
VERYLKDQQLLGIWGCSGKLICTTAVPWNAswSNKSLDQIWNNMTWMKWEREIDNYTDLIYTLLEESQNQQEKNEQELLE
LDNWASLWNWFDITNWLWYIKIFIMIVGGLIGLRIVFTVLSIVNKVRQGY
>UniRef100_A0A7H1JFF5/20-706
llGMLMICSAVENLWVTVYYGVPVWKEATTTLFCASDAKAYDTEVHNVWATHACVPTDPNPQEVVLENVTENFNMWKNNM
VEQMHEDIISLWDQSLKPCVKLTPLCVTLNCTDLRNNssEEMRGEIKNCSFNITTSIRDKVKKDYALFYRLDVVPIDDD.
......-NTSYRLISCNTSTITQACPKVSFEPIPIHYCTPAGFAILKCKDKKFNGTGPCKNVSTVQCTHGIRPVVSTQLL
LNGSLTEEEVVIRSSNFTDNTKNIIVQLKESVEINCTRPNNNTRKSIHIAPGRAFYATGDIIGDIRQAHCNISRTKWNNT
LEQIATKLKEQFGNNKTIvFNRSSGGDPEIEMHSFNCGGEFFYCNSTQLFNSTWNTNGTwn.pTQSNGTNTITLPCRIKQ
IINMWQEVGKAMYAPPIRGQIRCSSNITGLILTRDGGNHNDSTETFRPGGGDMRDNWRSELYKYKVVKIEPLGVAPTKAK
RRVVQREKRAVGIGAMFLGFLGAAGSTMGAASITLTVQARLLLSGIVQQQNNLLKAIEAQQHLLQLTVWGIKQLQARVLA
VERYLRDQQLLGIWGCSGKLICTTAVPWNAswSNKTLDMIWNNMTWMEWEREIDNYTSLIYTLIEESQNQQEKNEQELLE
LDKWASLWNWFDITNWLWYIKIFIMIVGGLIGLRIVFTVLSMVNRVRQGY
>UniRef100_Q7SUR7/18-711
llGMLMICSATENLWVTVYYGVPVWKEATTTLFCASDAKAYDTEVHNVWATHACVPTDPNPQEVVLENVTENFNMWKNNM
VEQMHEDIISLWDQSLQPCVRLTPLCVTLNCTDYVKNvtNAEGGEMKNCSFNVTTNMRDKKQKEYALFYNLDIVQIDND.
.....nANNSYRLISCNTSVITQACPKVSFEPIPIHYCAPAGFAILRCNDKKFNGTGPCTNVSTVQCTHGIRPVVSTQLL
LNGSLAEEEVVIRSKNFTNNANIIIVQLNDSVEINCTRPNNNTRKSIPIGPGRAFYTTGEIIGDIRQAHCNISKSKWNDA
LQQIVKKLREQFKNKTIV.FTHSSGGDPEIVMHSFNCGGEFFYCNTTQLFNSTWYINNTgngaKGSDNTDTIKLPCRIKQ
IINMWQEVGKAMYAPPIRGQIRCSSNITGLILTRDGGNNNDTTEVFRPGGGDMRDNWRSELYKYKVVKIEPLGVAPTKAK
RRVVQREKRAVGIGALFLGFLGAAGSTMGAASVTLTVQARQLLSGIVQQQNNLLKAIEAQQHLLQLTVWGIKQLQARVLA
VERYLKDQQLLGIWGCSGKLICTTAVPWNAswSNKSLNEIWDNMTWMQWEKEIVNYTSLIYTLLEQSQNQQEKDEQELLE
LDKWASLWNWFDITNWLWYIKIFIMIVGGLVGLRIVFTVLSIVNRVRQGY
>UniRef100_B2YMA2/20-718
llGMLMICSATEQLWVTVYYGVPVWKEATTTLFCASDAKAYETEKHNVWATHACVPTDPNPQEVELKNVTENFNMWKNNM
VDQMHEDIISLWDQSLKPCVKLTPLCVTLHCTNLTLNstSNMVGEMKNCSFNSTTSIRDKVRKEYALFYSLDIVPIDDNt
enssnkNSSEYRLISCNTSVITQACPKTSFEPIPIHYCAPAGFAILRCNDKKFNGTGPCKNVSTVQCTHGIKPVVSTQLL
LNGSLAEEEIVIRSANITDNTKTIIVQLNQSIEINCTRPNNNTRKSITIGPGRAFYATGDIIGDIRQAHCNISKAKWNDT
LRQIASKLKEQFPNKTI-aFNHSSGGDPEIVMHNFNCGGEFFYCNTTQLFNSTWLFNGTwngtNGTEGNETITLPCRIKQ
IVNMWQEVGKAMYAPPIKGLIKCSSNITGLLLTRDGGN-NESTETFRPGGGDMRDNWRSELYKYKVVQVEPLGIAPTRAK
RRVVQREKRAAGLGALFLGFLGAAGSTMGAASITLTVQARQLLSGIVQQQYNLLRAIEAQQHMLQLTVWGIKQLQARVLA
VERYLRDQQLLGIWGCSGKLICTTTVPWNTswSNKSLDDIWDNMTWMQWEKEINNYTGLIYNLLEESQNQQEKNEKDLLE
LDKWANLWNWFDITNWLWYIRLFIMIVGGLIGLRIVFVVLSIVNRVRQGY
>UniRef100_A0A7G5WRU3/20-706
llGMLMICSATENLWVTVYYGVPVWKEATTTLFCASDARAYDTEVHNVWATHACVPTDPNPQEVVLGNVTENFNMWKNNM
VEQMHEDIISLWDQSLKPCVKLTPLCVTLHCTDLKNNs.-TEGGEIKNCSFNITTSIRDKVQKEYALFYKLDVVPIDNT.
......---SYRLISCNTSVITQACPKVSFEPIPIHYCAPAGFAILKCNDKKFNGTGPCTNVSTVQCTHGIRPVVSTQLL
LNGSLAEEEIVIRSSNFTDNAKTIIVQLNKSVEINCTRPNNNTRKSINIGPGRAFYATGEIIGDIRQAHCNISRAKWNDT
LRQIAKKLKEQFGNQTIV.FNQSSGGDPEIVLHSFNCGGEFFYCNTTKLFNSTWDNNNTwsvtGLNDTEENITLPCRIKQ
IVNMWQEVGKAMYAPPIRGQIRCSSNITGLLLTRDGGSNTSGPETFRPGGGDMRDNWRSELYKYKVVKIEPLGVAPTKAK
RRVVQREKRAAGIGALFLGFLGAAGSTMGAASLTLTVQARLLLSGIVQQQNNLLRAIEAQQRMLQLTVWGIKQLQARVLA
VERYLKDQQLLGIWGCSGKLICTTAVPWNTswSNKSLNEIWNNMTWMEWEREIDNYTSLIYTLIEDSQNQQEKNEQELLE
LDKWASLWNWFDITNWLWYIKIFIMIVGGLVGLRIVFTVLSIVNRVRQGY
>UniRef100_A0A0R8WF49/20-709
llGILMICNATDNLWVTVYYGVPVWKEATTTLFCASDAKAYDTEVHNVWATHACVPTDPNPQEVVLENVTENFNMWKNNM
VEQMHEDIISLWDQSLKPCVKLTPLCVTLNCTDLRNAtnTNEKGEIKNCSFNVTTEIRDKMKKEHALFYRLDVVPIDNT.
.....nDNTSYRLISCNTSVITQACPKVSFEPIPIHYCTPAGFGILKCNDKKFNGTGPCTNVSSVQCTHGIRPVISTQLL
LNGSLAEEEVIIRSANFSNNAKIIIVHLNESVEINCTRPNNNTRKSIHIGPGRAFYTTGEIIGDIRQAHCNLSRAKWNDT
LQRIVIKLRKQIGNKTIV.FNQSSGGDPEIVMHSFNCGGEFFYCNTTQLFNSTWNSTGG...pNNTGGNDTITLPCRIKQ
IINMWQEVGKAMYAPPIRGQIRCSSNITGLLLTRDGGNNNNVTEVFRPGGGDMRDNWRSELYKYKVVQIEPLGVAPTKAK
RRVVQREKRAVGIGAVFLGFLGAAGSTMGAASMTLTVQARLLLSGIVQQQNNLLRAIEAQQHLLQLTVWGIKQLQARVLA
VERYLKDQQLLGIWGCSGKLICTTAVPWNTswSNKSLNEIWDNMTWMEWDREINNYTSLIYTLIEKSQNQQEKNEQELLE
LDKWASLWNWFDISNWLWYIKIFIMIVGGLIGLRIVFTVLSIVNRVRQGY
>UniRef100_A0A109V9Z3/20-706
llGMLMICSAVENLWVTVYYGVPVWKEATTTLFCASDAKAYDTEVHNVWATHACVPTDPNPQEVVLENVTENFNMWKNNM
VEQMHEDIISLWDQSLKPCVKLTPLCVTLNCTDWGNSssEEMRGEIKNCSFNITTSIRDKVKEDYALFYRLDVVPIDND.
......-NTSYRLISCNTSTITQACPKVSFEPIPIHYCTPAGFAILKCKDKKFNGTGPCKNVSTVQCTHGIRPVVSTQLL
LNGSLAEEEVVIRSSNFTDNTKNIIVQLKESVEINCTRPNNNTRKSIHIGPGRAFYTTGDIIGDIRQAHCNISRTKWNNT
LNQIATKLKEQFGNNKTIvFNQSSGGDPEIVMHSFNCGGEFFYCNSTQLFNSTWNFNGTwn.lTQSNGTDTITLPCRIKQ
IINMWQEVGKVMYAPPIRGQIRCSSNITGLILTRDGGNHNNDTETFRPGGGDMRDNWRSELYKYKVVKIEPLGVAPTKAK
RRVVQREKRAVGIGAMFLGFLGAAGSTMGAASITLTVQARLLLSGIVQQQNNLLKAIEAQQHLLQLTVWGIKQLQARVLA
VERYLRDQQLLGIWGCSGKLICTTAVPWNAswSNKTLDMIWNNMTWMEWEREIDNYTGLIYTLIEESQNQQEKNEQELLE
LDKWASLWNWFDITNWLWYIKIFIMIVGGLIGLRIVFTVLSMVNRVRQGY
>UniRef100_A0A120K6I7/20-707
llGMLMICSAVENLWVTVYYGVPVWKEATTTLFCASDAKAYDTEVHNVWATHACVPTDPNPQEVVLENVTENFNMWKNNM
VEQMHEDIISLWDQSLKPCVKLTPLCVTLNCTDWGNSssEEMRGEIKNCSFNITTSIRDKVKKDYALFYRLDVVPIGND.
......-NTSYRLISCNTSTITQACPKVSFEPIPIHYCTPAGFAILKCKDKKFNGTGPCKNVSTVQCTHGIRPVVSTQLL
LNGSLAEEEVVIRSSNFTDNTKNIIVQLKESVEINCTRPNNNTRKSIPIGPGRAFYTTGDIIGDIRQAHCNISRTKWNNT
LNQIATKLKEQFGNNKTIvFNQSSGGDPEIVMHSFNCGGEFFYCNSTQLFNSTWNFNGTwn.lTQSNGTDTITLPCRIKQ
IINMWQEVGKAMYAPPIRGQIRCSSNITGLILTRDGGNHNNDTETFRPGGGDMRDNWRSELYKYKVVKIEPLGVAPTRAK
RRVVQREKRAVGIGAMFLGFLGAAGSTMGAASITLTVQARLLLSGIVQQQNNLLKAIEAQQHLLQLTVWGIKQLQARVLA
VERYLRDQQLLGIWGCSGKLICTTTVPWNTswSNKTLDMIWNNMTWMEWEREIDNYTGLIYTLIEESQNQQEKNEQELLE
LDKWASLWNWFDITNWLWYIKIFIMIVGGLIGLRIVFTVLSIVNRVRQGY
>UniRef100_A0A7L9QK97/20-705
llGILMICSATDKMWVTVYYGVPVWKEATTTLFCASDAKAYDTEVHNVWATHACVPTDPTPQEVVLENVTENFNMWKNNM
VEQMHEDIISLWDQSLKPCVKLTPLCVTLNCTDLRNAtnTTEGGEIKNCSFNITTGIKDKMQKEYALFYKLDVVSIDDD.
.....nDSTSYRLISCNTSVITQACPKVTFEPIPIHYCAPAGFAILKCNDKKFNGTGPCTNVSTVQCTHGIRPVVSTHLL
LNGSLAEEEIVIRSENFTDNVKTIIVQLNESVEINCTRPNNNTRKSIHIGPGRAFYTTGEIIGDIRQAHCNLSRTTWENT
LRQIAKKLREQF-NKTIV.FNQSSGGDPEITMHTFNCGGEFFYCNSSQLFNSTWNGTEE...tNNTKGNDTLTLPCKIKQ
IVNMWQEVGKAMYAPPIRGQIRCSSNITGLILTRDGGSDNKTTEVFRPGGGDMRDNWRSELYKYKVVKIEPLGVAPTKAK
RRVVQREKRAVGMGALFLGFLGAAGSTMGAASMTLTVQARLLLSGIVQQQNNLLRAIEAQQRMLQLTVWGIKQLQARVLA
VERYLRDQQLLGIWGCSGKLICTTAVPWNTswSNKSLDKIWNNMTWMEWEREIDNYTSLIYNLLEESQNQQEKNEQELLE
LDKWASLWNWFDITKWLWYIKIFIMIVGGLIGLRIVFAVLSLVNRVRQGY
>UniRef100_A0A7H1JEW1/20-706
llGMLMICSAVENLWVTVYYGVPVWKEATTTLFCASDAKAYDTEVHNVWATHACVPTDPNPQEVVLENVTENFNMWKNNM
VEQMHEDIISLWDQSLKPCVKLTPLCVTLNCTDWGNSssEEMRGEIKNCSFNITTSIRDKVKEDYALFYRLDVVPIDND.
......-NTSYRLISCNTSTTTQACPKVSFEPIPIHYCTPAGFAILKCKDKKFNGTGPCKNVSTVQCTHGIRPVVSTQLL
LNGSLAEEEVVIRSSNFTDNTKNIIVQLKESVEINCTRPNNNTRKSIHIGPGRAFYTTGDIIGDIRQAHCNISRTKWNNT
LNQIATKLKEQFGNNKTIvFNQSSGGDPEIVMHSFNCGGEFFYCNSTQLFNSTWNFNGTwn.lTQSNGTDTITLPCRIKQ
IINMWQEVGKAMYAPPIRGQIRCSSNITGLILTRDGGNHNNDTETFRPGGGDMRDNWRSELYKYKVVKIEPLGVAPTKAK
RRVVQREKRAVGIGAMFLGFLGAAGSTMGAASITLTVQARLLLSGIVQQQNNLLKAIEAQQHLLQLTVWGIKQLQARVLA
VERYLRDQQLLGIWGCSGKLICTTAVPWNAswSNKTLDMIWNNMTWMEWEREIDNYTGLIYTLIEESQNQQEKNEQELLE
LDKWASLWNWFDITNWLWYIKIFIMIVGGLIGLRIVFTVLSMVNRVRQGY
>UniRef100_A0A109VAG2/20-706
llGMLMICSAVENLWVTVYYGVPVWKEATTTLFCASDAKAYDTEVHNVWATHACVPTDPNPQEVVLENVTENFNMWKNNM
VEQMHEDIISLWDQSLKPCVKLTPLCVTLNCTDWGNSssEEMRGEIKNCSFNITTSIRDKVKEDYALFYRLDVVPIDND.
......-NTSYRLIGCNTSTITQACPKVSFEPIPIHYCTPAGFAILKCKDKKFNGTGPCKNVSTVQCTHGIRPVVSTQLL
LNGSLAEEEVVIRSSNFTDNTKNIIVQLKESVEINCTRPNNNTRKSIHIGPGRAFYTTGDIIGDIRQAHCNISRTKWNNT
LNQIATKLKEQFGNNKTIvFNQSSGGDPEIVMHSFNCGGEFFYCNSTQLFNSTWNLNGTwn.lTQSNGTDTITLPCRIKQ
IINMWQEVGKAMYAPPIRGQIRCSSNITGLILTRDGGNHNNDTETFRPGGGDMRDNWRSELYKYKVVKIEPLGVAPTKAK
RRVVQREKRAVGIGAMFLGFLGAAGSTMGAASITLTAQARLLLSGIVQQQNNLLRAIEAQQHLLQLTVWGIKQLQARVLA
VERYLRDQQLLGIWGCSGKLICTTAVPWNAswSNKTLDMIWNNMTWMEWEREIDNYTGLIYTLIEESQNQQEKNEQELLE
LDKWASLWNWFDITNWLWYIKIFIMIVGGLIGLRIVFTVLSMVNRVRQGY
>UniRef100_A0A109V9K2/20-706
llGMLMICSAVENLWVTVYYGVPVWKEATTTLFCASDAKAYDTEVHNVWATHACVPTDPNPQEVVLENVTENFNMWKNNM
VEQMHEDIISLWDQSLKPCVKLTPLCVTLNCTDWGNSssEEMRGEIKNCSFNITTSIRDKVKEDYALFYRLDVVPIDND.
......-NTSYRLISCNTSTITQACPKVSFEPIPIHYCTPAGFAILKCKDKKFNGTGPCKNVSTVQCTHGIRPVVSTQLL
LNGSLAEEEVVIRSSNFTDNTKNIIVQLKESVEINCTRPNNNTRKSIHIGPGRAFYTTGDIIGDIRQAHCNISRTKWNNT
LNQIATKLKEQFGNNKTIvFNQSSGGDPEIVMHSFNCGGEFFYCNSTQLFNSTWNFNGTwn.lTQSNGTDTITLPCRIKQ
IINMWQEVGKAMYAPPIRGQIRCSSNITGLILTRDGGNHNNDTETFRPGGGNMRDNWRSELYKYKVVKIEPLGVAPTKAK
RRVVQRKKRAVGIGAMFLGFLGAAGSTMGAASITLTVQARLLLSGIVQQQNNLLKAIEAQQHLLQLTVWGIKQLQARVLA
VERYLRDQQLLGIWGCSGKLICTTAVPWNAswSNKTLDMIWNNMTWMEWEREIDNYTGLIYTLIEESQNQQEKNEQELLE
LDKWASLWNWFDITNWLWYIKIFIMIVGGLIGLRIVFTVLSMVNRVRQGY
>UniRef100_A0A120K6H6/20-706
llGMLMICSAVENLWVTVYYGVPVWKEATTTLFCASDAKAYDTEVHNVWATHACVPTDPNPQEVVLENVTENFNMWKNNM
VEQMHEDIISLWDQSLKPCVKLTPLCVTLNCTDLGNNssEEMRGEIKNCSFNITTSIRDKVKKDHALFYKLDVVPIDND.
......-NTSYRLISCNTSTITQACPKVSFEPIPIHYCTPAGFAILKCKDKKFNGTGPCKNVSTVQCTHGIRPVVSTQLL
LNGSLAEEEIVIRSSNFTDNTKNIIVQLKESVEINCTRPNNNTMRSIHIGPGRAFYTTGDIIGDIRQAHCNISRTKWNNT
LNQIATKLKEQFGNNKTIvFNQSSGGDPEIVMHSFNCGGEFFYCNSTQLFNSTWNFNGTw.nsTQSNGTDTITLPCRIKQ
IINMWQEVGKAMYAPPIRGQIRCSSNITGLILTRDGGNHNNDTETFRPGGGDMRDNWRSELYKYKVVKIEPLGVAPTKAK
RRVVQREKRAVGIGAMFLGFLGAAGSTMGAASITLTVQARLLLSGIVQQQNNLLKAIEAQQHLLQLTVWGIKQLQARVLA
VERYLRDQQLLGIWGCSGKLICTTAVPWNTswSNKTLDMIWNNMTWMEWERKIDNYTGLIYTLIEESQNQQEKNEQELLE
LDKWASLWNWFDITNWLWYIKIFIMIVGGLIGLRIVFTVLSMVNRVRQGY
>UniRef100_A0A7G5WRW2/20-711
llGMLMICSATENLWVTVYYGVPVWKEATTTLFCASDAKAYDTEVHNVWATHACVPTDPNPQEVVLGNVTENFNMWKNNM
VEQMHEDIISLWDQSLKPCVKLTPLCVTLHCTDLKNS..-SEGGEIKNCSFNITTSIRDKVQKEYALFYKLDVVPIDNT.
......---SYRLISCNTSVITQACPKVSFEPIPIHYCAPAGFAILKCKDKKFNGTGPCTNVSTVQCTHGIRPVVSTQLL
LNGSLAEEEIVIRSSNFTDNAKTIIVQLKESIEINCTRPNNNTRKSINIGPGRAFYATGEIIGDIRQAHCNISRAKWNNT
LKQIARKLKEQFRNRTIV.FNQSSGGDPEIVLHSFNCGGEFFYCNTTKLFNSTWDNNNTwsvtGLNDTEENITLPCRIKQ
IVNMWQEVGKAMYAPPIRGQIRCSSNITGLLLTRDGGSNTNETEIFRPGGGDMRDNWRSELYKYKVVKIEPLGVAPTKAK
RRVVQREKRAVGIGAMFLGFLGAAGSTMGAASLTLTVQARLLLSGIVQQQNNLLRAIEAQQRMLQLTVWGIKQLQARVLA
VERYLKDQQLLGIWGCSGKLICTTAVPWNTswSNKSLNEIWNNMTWMEWEREIDNYTSLIYNLIEESQNQQEKNEQELLE
LDKWASLWNWFDITNWLWYIKIFIMIVGGLVGLRIVFTVLSIVNRVRQGY
>UniRef100_A0A648SAT0/20-714
llGMLMICNATEKLWVTVYYGVPVWKEATTTILCASDAKAYNTEVHNVWATHACVPTDPSPQEIVIANVTENFNMWKNNM
VEQMHEDIISLWDQSLKPCVKLTPLCVTLHCTNLNNTntNNEKGEIKNCSFNITTNIRDKIQKEYALFYKLDVVPIKDD.
..nndtNSTSYRLINCNTSVITQACPKVSFEPIPIHYCAPAGFAILKCNNKMFNGTGPCTNVSTVQCTHGIRPVVSTQLL
LNGSLAEEEIIIRSENLTHNTKTIIVHLNESVEINCTRPNNNTRKSIHIGPGSAFYTTGGIIGDIRQAHCNLSRTAWNNT
LKRIVIKLREQFGNRTIV.FNHSSGGDPEIVMHSFNCGGEFFYCNSTQLFNSTWAVNTTwnntENNEGNDTITLPCRIKQ
IINMWQEVGKAMYAPPIRGQIRCSSNITGLLLTRDGGNSNDTPETFRPGGGDMRDNWRSELYKYKVVKIEPLGIAPTKAK
RRVVQREKRAVGIGAMFLGFLGAAGSTMGAASITLTVQARLLLSGIVQQQNNLLRAIEAQQHLLQLTVWGIKQLQARVLA
VERYLKDQQLLGIWGCSGKLICTTAVPWNTswSNRSLNDIWENMTWMEWEKEIDNYTSLIYTLIEESQNQQEKNEQELLA
LDKWASLWNWFDITKWLWYIKIFIMIVGGLVGLRIVFTVLSIVNRVRQGY
>UniRef100_A0A120K7M1/20-706
llGMLMICSAVENLWVTVYYGVPVWKEATTTLFCASDAKAYDTEVHNVWATHACVPTDPNPQEVVLENVTENFNMWKNNM
VEQMHEDIISLWDQSLKPCVKLTPLCVTLNCTDWGNSssEEMRGEIKNCSFNITTSIRDKVKEDYALFYRLDVVPIDND.
......-NTSYRLKSCNTSTITQACPKVSFEPIPIHYCTPAGFAILKCKDKKFNGTGPCKNVSTVQCTHGIRPVVSTQLL
LNGSLAEEEVVIRSSNFTDNTKNIIVQLKESVEINCTRPNNNTRKSIHIGPGRAFYTTGDIIGDIRQAHCNISRTKWNNT
LNQIATKLKEQFGNNKTIvFNQSSGGDPEIVMHSFNCGGEFFYCNSTQLFNSTWNFNGTwn.lTQSNGTDTITLPCRIKQ
IINMWQEVGKAMYAPPIRGQIRCSSNITGLILTRDGGNHNNDTETFRPGGGDMRDNWRSELYKYKVVKIEPLGVAPTKAK
RRVVQREKRAVGIGAMFLGFLGAAGSTMGAASITLTVQARLLLSGIVQQQNNLLKAIEAQQHLLQLTVWGIKQLQARVLA
VERYLRDQQLLGIWGCSGKLICTTAVPWNAswSNKTLDMIWNNMTWMEWEREIDNYTGLIYTLIEESQNQQEKNEQELLE
LDKWASLWNWFDITNWLWYIKIFIMIVGGLIGLRIVFTVLSMVNRVRQGY
>UniRef100_A0A7G5WRY8/20-717
llGILMICSAANNLWVTVYYGVPVWKEATTTLFCASDAKAYDTEVHNVWATHACVPTDPNPQEVVLGNVTENFNMWKNDM
VEQMHEDIISLWDQSLKPCVKLTPLCVTLDCSDWNATrnGTEAGEIKNCSFNITTSLRDKMQKEYALFYKLDIVAIDNN.
..dtgkNNTSYRLISCNTSVITQACPKVSFEPIPIHYCAPAGFAILKCNDNKFNGAGPCTNVSTVQCTHGIRPVVSTQLL
LNGSLAKEEVIIRSENFTNNAKTIIVQLNTSVEINCTRPSNNTRKGINIGPGRAFYTTGEIIGDIRQAHCNLSKTNWDYT
LHQIAEKLREQFGNKTII.FKQSSGGDPEIQTHMFNCGGEFFYCNTTKLFNSTWHSNSTwnntATRGSNDTITLPCRIKQ
IINMWQEVGKAMYAPPIRGQIRCSSNITGLLLTRDGGGNNTTNETFRPAGGDMKDNWRSELYKYKVVKIEPLGVAPTKAK
RRVVQREKRAVGIGALFLGFLGAAGSTMGAASMTLTVQARQLLSGIVQQQNNLLRAIEAQQHLLQLTVWGIKQLQARVLA
VERYLRDQQLLGIWGCSGKLICTTNVPWNTswSNKSLDDIWQNMTWMEWEREIDNYTGIIYTLLENSQNQQEKNEQELLE
LDKWASLWNWFNITNWLWYIKIFIMIVGGLIGLRIVFAVLSIVNRVRQGY
>UniRef100_A0A109VAH0/20-706
llGMLMICSAVENLWVTVYYGVPVWKEATTTLFCASDAKAYDTEVHNVWATHACVPTDPNPQEVVLENVTENFNMWKNNM
VEQMHEDIISLWDQSLKPCVKLTPLCVTLNCTDWGNSssEEMRGEIKNCSFNITTSIRDKVKEDYALFYRLDVVPIDND.
......-NTSYRLISCNTSTITQACPKVSFEPIPIHYCTPSGFAILKCKDKKFNGTGPCKNVSTVQCTHGIRPVVSTQLL
LNGSLAEEEVVIRSSNFTDNTKNIIVQLKESVEINCTRPNNNTRKSIHIGPGRAFYTTGDIIGDIRQAHCNISRTKWNNT
LNQIATKLKEQFGNNKTIvFNQSSGGDPEIVMHSFNCGGEFFYCNSTQLFNSTWNFNGTwn.lTQSNGTDTITLPCRIKQ
IINMWQEVGKAMYAPPIRGQIRCSSNITGLILTRDGGNHNNDTETFRPGGGDMRDNWRSELYKYKVVKIEPLGVAPTKAK
RRVVQREKRAVGIGAMFLGFLGAAGSTMGAASITLTVQARLLLSGIVQQQNNLLKAIEAQQHLLQLTVWGIKQLQARVLA
VERYLRDQQLLGIWGCSGKLICTTAVPWNAswSNKTLDMIWNNMTWMEWEREIDNYTGLIYTLIEESQNQQEKNEQELLE
LDKWASLWNWFDITNWLWYIKIFIMIVGGLIGLRIVFTVLSMVNRVRQGY
>UniRef100_A0A120K782/20-706
llGMLMICSAVENLWVTVYYGVPVWKEATTTLFCASDAKAYDTEVHNVWATHACVPTDPNPQEVVLENVTENFNMWKNNM
VEQMHEDIISLWDQSLKPCVKLTPLCVTLNCTDWGNSssEEMRGEIKNCSFNITTSIRDKVKEDYALFYRLDVVPIDND.
......-NTSYRLISCNTSTITQACPRVSFEPIPIHYCTPAGFAILKCKDKKFNGTGPCKNVSTVQCTHGIRPVVSTQLL
LNGSLAEEEVVIRSGNFTDNTKNIIVQLKESVEINCTRPNNNTRKSIHIGPGRAFYTTGDIIGDIRQAHCNISRTKWNNT
LNQIATKLKEQFGNNKTIvFNQSSGGDPEIVMHSFNCGGEFFYCNSTQLFNSTWNFNGTwn.lTQSNGTDTITLPCRIKQ
IINMWQEVGKAMYAPPIRGQIRCSSNITGLILTRDGGNHNNDTETFRPGGGDMRDNWRSELYKYKVVKIEPLGVAPTKAK
RRVVQREKRAVGIGAMFLGFLGAAGSTMGAASMTLTVQARLLLSGIVQQQNNLLKAIEAQQHLLQLTVWGIKQLQARVLA
VERYLRDQQLLGIWGCSGKLICTTAVPWNAswSNKTLDMIWNNMTWMEWEREIDNYTGLIYTLIEESQNQQEKNEQELLE
LDKWASLWNWFDITNWLWYIKIFIMIVGGLIGLRIVFTVLSMVNRVRQGY
>UniRef100_Q3ZLH1/20-709
llGILMISSAAGQLWVTVYYGVPVWKEATTTLFCASDAKAYDKEVHNVWATHACVPTDPDPKELPLENVTENFNMWKNNM
VEQMHEDIISLWDQSLKPCVKLTPLCVTLNCTDFSRNdtNTEKGEIKNCSFNITTEVRGKIQKQYALFYKLDVVPIEND.
.....nDNTSYRLISCNTSVITQACPKVTFEPIPIHYCAPAGFAILKCKDKTFNGTGPCTNVSTVQCTHGIRPVVSTQLL
LNGSLAEEEVVIRSENFTNNARTIIVQLREAVEINCTRPSNNTRKSIHIGPGRAFYTTGNIIGDIRQAHCNISRGKWNNT
LKQIVSKLREQFGNKTIV.FNQSSGGDPEIVMHSFNCGGEFFYCNSTQLFNSTWGANDTw...TESNNNETITLPCRIKQ
IINMWQEVGKAMYAPPIAGQIRCSSNITGLLLTRDGGNKNDSTEIFRPGGGDMRDNWRSELYKYKVVKIEPLGIAPTKAK
RRVVQREKRAVGLGAMFLGFLGAAGSTMGAASITLTVQARQLLSGIVQQQNNLLRAIEAQQHLLQLTVWGIKQLQARVLA
VERYLKDQQLLGIWGCSGKLICTTAVPWNTswSNKSLDQIWDNMTWMEWEREIDNYTNTIYTLLEESQLQQEKNEQELLE
LDKWASLWSWFSITHWLWYIKIFIMIVGGLIGLRIVFAVLSIVKRVRQGY
>UniRef100_A0A109V8Z9/20-706
llGMLMICSAVENLWVTVYYGVPVWKEATTTLFCASDAKAYDTEVHNVWATHACVPTDPNPQEVVLENVTENFNMWKNNM
VEQMHEDIISLWDQSLKPCVKLTPLCVTLNCTDWRNSssEEMRGEIKNCSFNITTSIRDKVKKDYALFYRLDVVPIDND.
......-NTSYRLINCNTSTITQACPKVSFEPIPIHYCTPAGFAILKCKDKKFNGTGPCKNVSTVQCTHGIRPVVSTQLL
LNGSLAEEEVIIRSSNFTDNTKNIIVQLKESVEINCTRPNNNTRKSIHIGPGRPFYTTGDIIGDIRQAHCNISRTKWNST
LNQIVTKLKEQFGNNKTIvFNRSSGGDPEIVMHSFNCGGEFFYCNSTQLFNSTWNFNGT.rnlTQSNGTDTITLPCRIKQ
IINMWQEVGKAMYAPPISGQIRCSSNITGLILTRDGGNHNNDTETFRPGGGDMRDNWRSELYKYKVVKIEPLGVAPTKAK
RRVVQREKRAVGLGAMFLGFLGAAGSTMGAASITLTVQARLLLSGIVQQQNNLLKAIEAQQHLLQLTVWGIKQLQARVLA
VERYLRDQQLLGIWGCSGKLICTTAVPWNAswSNKTLDMIWNNMTWMEWEREIDNYTGLIYTLIEESQNQQEKNEQELLE
LDKWASLWNWFDITNWLWYIKIFIMIVGGLIGLRIVFTVLSMVNRVRQGY
>UniRef100_I2E6D7/20-709
llGILMISSAAGQLWVTVYYGVPVWKEATTTLFCASDAKAYDKEVHNVWATHACVPTDPDPKELPLENVTENFNMWKNNM
VEQMHEDIISLWDQSLKPCVKLTPLCVTLNCTDFSRNdtNTEKGEIKNCSFNITTEVRGKIQKQYALFYKLDVVPIEND.
.....nDNTSYRLISCNTSVITQACPKVTFEPIPIHYCAPAGFAILKCKDKTFNGTGPCTNVSTVQCTHGIRPVVSTQLL
LNGSLAEEEVVIRSENFTNNARTIIVQLREAVEINCTRPSNNTRKSIHIGPGRAFYTTGNIIGDIRQAHCNISRGKWNNT
LKQIVSKLREQFGNKTIV.FNQSSGGDPEIVMHSFNCGGEFFYCNSTQLFNSTWGANDTw...TESNNNETITLPCRIKQ
IINMWQEVGKAMYAPPIAGQIRCSSNITGLLLTRDGGNKNDSTEIFRPGGGDMRDNWRSELYKYKVVKIEPLGIAPTKAK
RRVVQREKRAVGLGAMFLGFLGAAGSTMGAASITLTVQARQLLSGIVQQQNNLLRAIEAQQHLLQLTVWGIKQLQARVLA
VERYLKDQQLLGIWGCSGKLICTTAVPWNTswSNKSLDQIWDNMTWMEWEREIDNYTNTIYTLLEESQLQQEKNEQELLE
LDKWASLWSWFSITHWLWYIKIFIMIVGGLIGLRIVFAVLSIVKRVRQGY
>UniRef100_A0A109V979/20-706
llGMLMICSAVENLWVTVYYGVPVWKEATTTLFCASDAKAYDTEVHNVWATHACVPTDPNPQEVVLENVTENFNMWKNNM
VEQMHEDIISLWDQSLKPCVKLTPLCVTLKCTDWGNSssEEMRGEIKNCSFNITTSIRDKVKEDYALFYRLDVVPIDND.
......-NTSYRLISCNTSTITQACPKVSFEPIPIHYCTPAGFAILKCKDKKFNGTGPCKNVSTVQCTHGIRPVVSTQLL
LNGSLAEEEVVIRSSNFTDNTKNIIVQLKESVEINCTRPNNNTRKSIHIGPGRAFYTTGDIIGDIRQAHCNISRTKWNNT
LNQIATKLKEQFGNNKTIvFNQSSGGDPEIVMHSFNCGGEFFYCNSTQLFNSTWNFNGTwn.lTQSNGTDTITLPCRIKQ
IINMWQEVGKAMYAPPIRGQIRCSSNITGLILTRDGGNHNNDTETFRPGGGDMRDNWRSELYKYKVVKIEPLGVAPTKAK
RRVVQREKRAVGIGAMFLGFLGAAGSTMGAASITLTVQARLLLSGIVQQQNNLLKAIEAQQHLLQLTVWGIKQLQARVLA
VERYLKDQQLLGIWGCSGKLICTTAVPWNAswSNKTLDMIWNNMTWMEWEREIDNYTGLIYTLIEESQNQQEKNEQELLE
LDKWASLWNWFDITNWLWYIKIFIMMVGGLIGLRIVFTVLSMVNRVRQGY
>UniRef100_A0A0R8WL16/20-712
llGILMICNAEDNLWVTVYYGVPVWKEATTTLFCASDAKAYEPEVHNVWATHACVPTDPNPQEVVLENVTENFNMWKNNM
VEQMHEDIISLWDQSLKPCVKLTPLCVTLNCTDLGNAtnTNEKGEIKNCSFNVTTEIRDKEKKEYALFYRLDVVPIDNT.
.....iDNTSYRLISCNTSVITQACPKVSFEPIPIHYCAPAGFAILKCNDKKFNGTGPCTNVSTVQCTHGIRPVISTQLL
LNGSLAEEEVVIRSANFSNNAKIIIVHLNESVEINCTRPNNNTRKSIHIGPGRAFYTTGEIIGDIRQAHCNLSRAKWNDT
LQRIVIKLRKQFGNKTI-aFKQSSGGDPEIVMHSFNCGGEFFYCNTTQLFNSTWNSIGG...pNNTGGNDTITLPCRIKQ
IINMWQEVGKAMYAPPIRGQIRCSSNITGLLLTRDGGNNTNGAEVFRPGGGDMRDNWRSELYKYKVVQIEPLGVAPTRAK
RRVVQREKRAVGIGAVFLGFLGAAGSTMGAASMTLTVQARLLLSGIVQQQNNLLRAIEAQQHLLQLTVWGIKQLQARVLA
VERYLKDQQLLGIWGCSGKLICTTAVPWNAswSNKSLGEIWDNMTWMEWDREINNYTNLIYTLIEKSQNQQEKNEQELLE
LDKWASLWNWFDITNWLWYIKIFIMIVGGLIGLRIVFTVLSIVNRVRQGY
>UniRef100_A0A109V933/20-706
llGMLMICSAVENLWVTVYYGVPVWKEATTTLFCASDAKAYDTEVHNVWATHACVPTDPNPQEVVLENVTENFNMWKNNM
VEQMHEDIISLWDQSLKPCVKLTPLCVTLNCTDWGNSssEEMRGEIKNCSFNITTSIRDKVKEDYALFYRLDVVPIDND.
......-NTSYRLISCNTSTITQACPKVSFEPIPIHYCTPAGFAILKCKDKKFNGTGPCKNVSTVQCTHGIRPVVSTQLL
LNGSLAEEEVVIRSSNFTDNTKNIIVQLKESVEINCTRPNNNTRKSIHIGPGRAFYTTGDIIGDIRQAHCNISRTKWNNT
LNQIATKLKEQFGNNKTIvFNQSSGGDPEIVMHSFNCGGEFFYCNSTQLFNSTWNFNGTwn.lTQSNGTDTITLPCRMKQ
IINMWQEVGKAMYAPPIRGQIRCSSNITGLILTRDGGNHNNDTETFRPGGGDMRDNWRSELYKYKVVKIEPLGVAPTKAK
RRVVQREKRAVGIGAMFLGFLGAAGSTMGAASITLTVQARLLLSGIVQQQNNLLKAIEAQQHLLQLTVWGIKQLQARVLA
VERYLRDQQLLGIWGCSGKLICTTAVPWNAswSNKTLDMIWNNMTWMEWEREIDNYTGLIYTLIEESQNQQEKNEQELLE
LDKWASLWNWFDITNWLWYIKIFIMIVGGLIGLRIVFTVLSMVNRVRQGY
>UniRef100_A0A7G5WRY9/20-717
llGILMICSAANNLWVTVYYGVPVWKEATTTLFCASDAKAYDTEVHNVWATHACVPTDPNPQEVVLGNVTENFNMWKNDM
VEQMHEDIISLWDQSLKPCVKLTPLCVTLDCSDWNATrnGTEAGEIKNCSFNITTSLRDKMQKEYALFYKLDIVAIDNN.
..dtgkNNTSYRLISCNTSVITQACPKVSFEPIPIHYCAPAGFAILKCNDNKFNGAGPCTNVSTVQCTHGIRPVVSTQLL
LNGSLAKEEVIIRSENFTNNAKTIIVQLNTSVEINCTRPSNNTRKGINIGPGRAFYTTGEIIGDIRQAHCNLSKTNWDYT
LHQIAEKLREQFGNKTII.FKQSSGGDPEIQTHMFNCGGEFFYCNTTKLFNSTWHSNSTwnntATRGSNDTITLPCRIKQ
IINMWQEVGKAMYAPPIRGQIRCSSNITGLLLTRDGGGNNTTNETFRPAGGDMKDNWRSELYKYKVVKIEPLGVAPTKAK
RRVVQREKRAVGIGALFLGFLGAAGSTMGAASMTLTVQARQLLSGIVQQQNNLLRAIEAQQHLLQLTVWGIKQLQARVLA
VERYLRDQQLLGIWGCSGKLICTTTVPWNTswSNKSLDDIWQNMTWMEWEREIDNYTGIIYTLLENSQNQQEKNEQELLE
LDKWASLWNWFNITNWLWYIKIFIMIVGGLIGLRIVFAVLSIVNRVRQGY
>UniRef100_J7FX01/20-703
llGMLMICSAVENLWVTVYYGVPVWKEATTTLFCASDAKAYDTEVHNVWATHACVPTDPNPQEIVLENVTENFNMWKNNM
VEQMHEDIISLWDQSLKPCVKLTPLCVTLNCTDLNVTntNSMKREMRNCSFNITTSIRDKVKKDYALFYRLDVVPIDND.
......-TTSYRLINCNTSTITQACPKVSFEPIPIHYCTPAGFAILKCKDKKFNGTGPCKNVSTVQCTHGIRPVVSTQLL
LNGSLAEEEVVIRSSNFTDNTKNIIVQLKESVEINCTRPNNNTRKSIHIGPGRAFYTTGAIMGDTRQAHCNISRTKWNNT
LNQIATKLKEQFGNKTI-tFSPSSGGDPEIVMHSFNCGGEFFYCNSTQLFNSTWSFNGTw..nSTHEGNDNITLPCRIKQ
IINMWQEVGKAMYAPPIRGQIRCSSNITGLILTRDGGKHNNDNETFRPGGGDMRDNWRSELYKYKVVKIEPLGVAPTKAK
RRVVQREKRAVGIGAMFLGFLGAAGSTMGAASITLTVQARLLLSGIVQQQNNLLRAIEAQQHLLQLTVWGIKQLQARVLA
MERYLRDQQLLGIWGCSGKLICTTAVPWNAswSNKTLDMIWNNMTWMEWEREIDNYTGLIYTLIEESQNQQEKNEQELLE
LDKWASLWNWFDITKWLWYIKIFIMIVGGLIGLRIVFTVLSIVNRVRQGY
>UniRef100_A0A0X8IEK0/20-706
llGMLMICSAVENLWVTVYYGVPVWKEATTTLFCASDAKAYDTEVHNVWATHACVPTDPNPQEVVLENVTENFNMWKNNM
VEQMHEDIISLWDQSLKPCVKLTPLCVTLNCTDWGNSssEEMRGEIKNCSFNITTSIRDKVKEDYALFYRLDVVPIDND.
......-NTSYRLISCNTSTITQACPKVSFEPIPIHYCTPAGFAILKCKDKKFNGTGPCKNVSTVQCTHGIRPVVSTQLL
LNGSLAEEEVVIRSSNFTDNTKNIIVQLKESVEINCTRPNNNTRKSIHIGPGGAFYTTGDIIGDIRQAHCNISRTKWNNT
LNQIATKLKEQFGNNKTIvFNQSSGGDPEIIMHSFNCGGEFFYCNSTQLFNSTWNFNGTwn.lTQSNGTDTITLPCRIKQ
IINMWQEVGKAMYAPPIRGQIRCSSNITGLILTRDGGNHNNDTETFRPGGGDMRDNWRSELYKYKVVKIEPLGVAPTKAK
RRVVQREKRAVGIGAMFLGFLGAAGSTMGAASITLTVQARLLLSGIVQQQNNLLRAIEAQQHLLQLTVWGIKQLQARVLA
VERYLRDQQLLGIWGCSGKLICTTAVPWNAswSNKTLDMIWNNMTWMEWEREIDNYTGLIYTLIEESQNQQEKNEQELLE
LDKWASLWNWFDITNWLWYIKIFIMIIGGLIGLRIVFTVLSIVNRVRQGY
>UniRef100_A0A120K720/20-706
llGMLMICSAVENLWVTVYYGVPVWKEATTTLFCASDAKAYDTEVHNVWATHACVPTDPNPQEVVLENVTENFNMWKNNM
VEQMHEDIISLWDQSLKPCVKLTSLCVTLNCTDWGNNssEEMRGEIKNCSFNVTTSIRDKVKKDYALFYRLDVVPIDND.
......-NTSYRLISCNTSTITQACPKVSFEPIPIHYCTPAGFAILKCKDKKFNGTGPCKNVSTVQCTHGIRPVVSTQLL
LNGSLAEEEVVIRSSNFTDNTKNIIVQLKESVEINCTRPNNNTRKSIHIGPGRAFYTTGDIIGDIRQAHCNISRTKWNNT
LNQIATKLKEQFGNNKTIvFNQSSGGDPEIVMHSFNCGGEFFYCNSTQLFNSTWSFNGTw.nsTQSNGTDTITLPCRIKQ
IINMWQEVGKAMYAPPIEGQIRCSSNITGLILTRDGGNHNNDTETFRPGGGDMRDNWRSELYKYKVVKIEPLGVAPTKAK
RRVVQREKRAVGIGAMFLGFLGAAGSTMGAASITLTVQARLLLSGIVQQQNNLLKAIEAQQHLLQLTVWGIKQLQARVLA
VERYLRDQQLLGIWGCSGKLICTTAVPWNVswSNKTLDMIWNNMTWMEWEREIDNYTSLIYTLIEESQNQQEKNEQELLE
LDKWASLWNWFDITNWLWYIKIFIMIVGGLIGLRIVFTVLSMVNRVRQGY
>UniRef100_A0A7H1JEV6/20-706
llGMLMICSAVENLWVTVYYGVPVWKEATTTLFCASDAKAYDTEVHNVWATHACVPTDPNPQEVVLENVTENFNMWKNNM
VEQMHEDIISLWDQSLKPCVKLTPLCVTLNCTDWGNSssEEMRGEIKNCSFNITTSIRDKVKEDYALFYRLDVVPIDND.
......-NTSYRLISCNTSTITQACPKVSFEPIPIHYCTPAGFAILKCKDKKFNETGPCKNVSTVQCTHGIRPVVSTQLL
LNGSLAEEEVVIRSSNFTDNTKNIIVQLKESVEINCTRPNNNTRKSIHIGPGRAFYTTGDIIGDIRQAHCNISRTKWNNT
LNQIATKLKEQFGNNKTIvFNQSSGGDPEIVMHSFNCGGEFFYCNSTQLFNSTWNFNGTwn.lTQSNGTDTITLPCRIKQ
IINMWQEVGKAMYAPPIRGQIRCSSNITGLILTRDGGNHNNDTETFRPGGGDMRDNWRSELYKYKVVKIEPLGVAPTKAK
RRVVQREKRAVGIGAMFLGFLGAAGSTMGAASITLTVQARLLLSGIVQQQNNLLKAIEAQQHLLQLTVWGIKQLQARVLA
VERYLRDQQLLGIWGCSGKLICTTAVPWNAswSNKTLDMIWNNMTWMEWEREIDNYTGLIYTLIEESQNQQEKNEQELLE
LDKWASLWNWFDITNWLWYIKIFIMIVGGLIGLRIVFTVLSMVNRVRQGY
>UniRef100_A0A109VA14/20-706
llGMLMICSAVENLWVTVYYGVPVWKEATTTLFCASDAKAYDTEVHNVWATHACVPTDPNPQEVVLENVTENFNMWKNNM
VEQMHEDIISLWDQSLKPCVKLTPLCVTLNCTDWGNSssEEMRGEIKNCSFNITTSIRDKVKEDYALFYRLDVVPIDND.
......-NTSYRLISCNTSTITQACPKVSFEPIPIHYCTPAGFAILKCKDKKFNGTGPCKNVSTVQCTHGIRPVVSTQLL
LNGSLAEEEVVIRSSNFTDNTKNIIVQLKESVEINCTRPNNNTRKSIHIGPGRAFYTTGDIIGDIRQAHCNISRTKWNNT
LNQIATKLKEQFGNNKTIvFNQSSGGDPEIVMHSFNCGGEFFYCNSTQLFNSTWNFNGTwn.lTQSNGTDTITLPCRIKQ
IINMWQEVGKAMYTPPIRGQIRCSSNITGLILTRDGGNHNNDTETFRPGGGDMRDNWRSELYKYKVVKIEPLGVAPTKAK
RRVVQREKRAVGIGAVFLGFLGAAGSTMGAASITLTVQARLLLSGIVQQQNNLLKAIEAQQHLLQLTVWGIKQLQARVLA
VERYLRDQQLLGIWGCSGKLICTTAVPWNAswSNKTLDMIWNNMTWMEWEREIDNYTGLIYTLIEESQNQQEKNEQELLE
LDKWASLWNWFDITNWLWYIKIFIMIVGGLIGLRIVFTVLSMVNRVRQGY
>UniRef100_A0A2P1GU68/18-698
llGILMICSVAGNLWVTVYYGVPVWKEATTTLFCASDAKAYDTEVHNVWATHACVPTDPNPQEIRLENVTENFNMWKNNM
VEQMHEDIISLWDQSLKPCVKLTPLCVTLNCTDATNTtsSKEGGEIKNCSFNITTNIRNKVQKEYALFYKLDVTPIDTD.
.....tGNTSYRLISCNTSVLTQACPKVSFEPIPIHYCAPAGFAILKCKDKKFNGTGPCTNVSTVQCTHGIRPVVSTQLL
LNGSLAEEEVVIRSANFTDNAKTIIVHLNESVVINCTRPNNNTRKSIPIGPGKSFYATGEIIGDIRQAYCNISRAKWNET
LKQIVIKLRKQFGNKTIV.FKHSSGGDPEIVTHSFNCGGEFFYCNTSRLFNSTWNDTIE....-SNNTEEIITLPCRIKQ
IINMWQEVGKAMYAPPIRGQIRCSSNITGLLLTRDGGNNNNETETFRPGGGDMRDNWRSELYKYKVVKIEPLGVAPTKAR
RRVVQREKRAVGIGAVFLGFLGAAGSTMGAASVTLTVQARQLLSGIVQQQNNLLRAIEAQQHMLQLTVWGIKQLQARVLA
VERYLKDQQLLGIWGCSGKLICTTAVPWNAswSNKSLKQIWENMTWMEWEREINNYTGLIYNLLEESQNQQEKNEQELLE
LDKWASLWNWFDISNWLWYIKIFIMIVGGLVGLRIVFTVLSIVNRVRQGY
>UniRef100_V5UYZ9/20-704
llGLLIICSAAEKLWVTVYYGVPVWKEATTTLFCASDAKAYDTEVHNVWATHACVPTDPNPQEVVLENVTENFNMWKNNM
VEQMHEDIISLWDQSLKPCVKLTPLCVTLNCTDWRNAtnTTERGEIKNCSFNITTSIRDKVQKEYALFYKLDVVPIDND.
......-NSSYRLISCNTSVITQACPKVSFDPIPIHYCTPAGFAILKCKDKKFNGTGPCTNVSTVQCTHGIRPVVSTQLL
LNGSLAEEEVVIRSDNFTDNAKTIIVQLKESIEINCTRPNNNTRKSIHIGPGRAFYTTGEITGDIRQAHCNLSRAKWDNT
LKQIVRKLREQLGNKTIV.FNQSSGGDPEIVTHSFNCGGEFFYCDSTQLFNSTWNVTEG...sNNTEENITLTLPCRIKQ
IINMWQEVGKAMYAPPIRGQIRCSSNITGLLLTRDGGNNDSETEIFRPGGGDMRDNWRSELYKYKVVKIEPLGVAPTKAK
RRVVQREKRAVGIGAVFLGFLGAAGSTMGAASMTLTVQARLLLSGIVQQQNNLLRAIEAQQHLLQLTVWGIKQLQARVLA
VERYLKDQQLLGIWGCSGKLICTTTVPWNAswSNKSLDKIWNNMTWMEWEREINNYTSLIYTLIEESQNQQEKNEQELLE
LDKWASLWNWFDITKWLWYIKIFIMIVGGLVGLRIVFAVLSIVNRVRQGY
>UniRef100_A0A0X8IEZ5/20-706
llGMLMICSAVENLWVTVYYGVPVWKEATTTLFCASDAKAYDTEVHNVWATHACVPTDPNPQEVVLENVTENFNMWKNNM
VEQMHEDIISLWDQSLKPCVKLTPLCVTLNCTDWGNSssEEMRGEIKNCSFNITTSIRDKVKEDYALFYRLDVVPIDND.
......-NTSYRLISCNTSTITQACPKVSFEPIPIHYCTPAGFAILKCKDKKFNGTGPCKNVSTVQCTHGIRPVVSTQLL
LNGSLAEEEVVIRSSNFTDNTKNIIVQLKESVEINCTRPNNNTRKSIHIGPGRAFYTTGDIIGDIKQAHCNISRTKWNNT
LNQIATKLKEQFGNNKTIvFNQSSGGDPEIVMHSFNCGGEFFYCNSTQLFNSTWNFNGTwn.lTQSNGTDTITLPCRIKQ
IINMWQEVGKAMYAPPIRGQIRCSSNITGLILTRDGGNHNNDTETFRPGGGNMRDNWRSELYKYKVVKIEPLGVAPTKAK
RRVVQREKRAVGIGAMFLGFLGAAGSTMGAASITLTVQARLLLSGIVQQQNNLLKAIEAQQHLLQLTVWGIKQLQARVLA
VERYLRDQQLLGIWGCSGKLICTTAVPWNAswSNKTLDMIWNNMTWMEWEREIDNYTGLIYTLIEESQNQQEKNEQELLE
LDKWASLWNWFDITNWLWYIKIFIMIVGGLIGLRIVFTVLSMVNRVRQGY
>UniRef100_A0A7H1JEX5/20-706
llGMLMICSAVENLWVTVYYGVPVWKEATTTLFCASDAKAYDTEVHNVWATHACVPTDPNPQEVVLENVTENFNMWKNNM
VEQMHEDIISLWDQSLKPCVKLTPLCVTLNCTDWGNSssEEMRGEIKNCSFNITTSIRDKVKEDYALFYRLDVVPIDND.
......-NTSYRLISCNTSTITQACPKVSFEPIPIHYCTPAGFAILKCKDKKFNGTGSCKNVSTVQCTHGIRPVVSTQLL
LNGSLAEGEVVIRSSNFTDNTKNIIVQLKESVEINCTRPNNNTRKSIHIGPGRAFYTTGDIIGDIRQAHCNISRTKWNNT
LNQIATKLKEQFGNNKTIvFNQSSGGDPEIVMHSFNCGGEFFYCNSTQLFNSTWNFNGTwn.lTQSNGTDTITLPCRIKQ
IINMWQEVGKAMYAPPIRGQIRCSSNITGLILTRDGGNHNNDTETFRPGGGDMRDNWRSELYKYKVVKIEPLGVAPTKAK
RRVVQREKRAVGIGAMFLGFLGAAGSTMGAASITLTVQARLLLSGIVQQQNNLLKAIEAQQHLLQLTVWGIKQLQARVLA
VERYLRDQQLLGIWGCSGKLICTTAVPWNAswSNKTLDMIWNNMTWMEWEREIDNYTGLIYTLIEESQNQQEKNEQELLE
LDKWASLWNWFDITNWLWYIKIFIMIVGGLIGLRIVFTVLSMVNRVRQGY
>UniRef100_A0A2P1GU95/18-698
llGILMICSVAGNLWVTVYYGVPVWKEATTTLFCASDAKAYDTEVHNVWATHACVPTDPNPQEIRLENVTENFNMWKNNM
VEQMHEDIISLWDQSLKPCVKLTPLCVTLNCTDATNTtsSKEGGEIKNCSFNITTNIKNKVQKEYALFYKLDVTPIDTD.
.....tGNTSYRLISCNTSVLTQACPKVSFEPIPIHYCAPAGFAILKCKDKKFNGTGPCTNVSTVQCTHGIRPVVSTQLL
LNGSLAEEEVVIRSANFTDNAKTIIVHLNKSVVINCTRPNNNTRKSIPIGPGRSFYATGEIIGDIRQAYCNISRAKWNET
LEQIVIKLREQFGNKTIV.FNHSSGGDLEIVTHSFNCGGEFFYCNTSKLFNSTWNGTIE....-SNNTEEIITLPCRIKQ
IINMWQEVGKAMYAPPIRGQIRCSSNITGLLLTRDGGNNNNETETFRPGGGDMRDNWRSELYKYKVVKIEPLGVAPTKAR
RRVVQREKRAVGIGAVFLGFLGAAGSTMGAASVTLTVQARQLLSGIVQQQNNLLRAIEAQQHMLQLTVWGIKQLQARVLA
VERYLKDQQLLGIWGCSGKLICTTAVPWNAswSNKSLDQIWKNMTWMEWEREIDNYTGLIYNLLEESQNQQEKNEQELLE
LDKWASLWNWFDISNWLWYIKIFIMIVGGLVGLRIVFTVLSIVNRVRQGY
>UniRef100_A0A109V7T3/20-711
llGMLMICSAVENLWVTVYYGVPVWKEATTTLFCASDAKAYDTEVHNVWATHACVPTDPNPQEIVLENVTENFNMWRNNM
VEQMHEDIISLWDQSLKPCVKLTPLCVTLNCTDLNVTntNNMKGEMRNCSFNITTSIRDKVKKDYALFYRLDVVPIDNE.
......-NNSYRLINCNTSTITQACPKVSFEPIPIHYCTPAGFAILKCKDKKFNGTGPCKNVSTVQCTHGIRPVVSTQLL
LNGSLAEEEVVIRSSNFTDNTKNIIVQLKESVEINCTRPNNNTRKSIHIGPGRAFYATGDIIGDIRRAHCNISRTKWNNT
LNQIATKLKEQFGNNKTIiFSPSSGGDPEIVMHSFNCGGEFFYCDSTQLFNSTWSFNGTwnstQSNEGNDPITLPCRIRQ
IINMWQEVGKAMYAPPIKGQIRCSSNITGLILTRDGGNHNSRTETFRPGGGDMRDNWRSELYKYKVVKIEPLGVAPTKAK
RRVVQREKRAVGIGAMFLGFLGAAGSTMGAASITLTVQARLLLSGIVQQQNNLLRAIEAQQHLLQLTVWGIKQLQARVLA
MERYLRDQQLLGIWGCSGKLICTTAVPWNAswSNKTLDMIWNNMTWMEWEREIDNYTGLIYTLIEESQNQQEKNERELLE
LDKWASLWNWFDITNWLWYIKIFIMIVGGLIGLRIVFTVLSIVNRVRQGY
>UniRef100_A0A0X8ICL5/20-706
llGMLMICSAVENLWVTVYYGVPVWKEATTTLFCASDAKAYDTEVHNVWATHACVPTDPNPQEVVLENVTENFNMWKNNM
VEQMHEDIINLWDQSLKPCVKLTPLCVTLNCTDWGNVtnINMRGEIKNCSFNITTSIRDKVKEDYALFYRLDVVPIDND.
......-NTSYRLISCNTSTITQACPKVSFEPIPIHYCTPAGFAILKCKDKKFNGTGPCKNVSTVQCTHGIRPVVSTQLL
LNGSLAEEEVVIRSSNFTDNTKNIIVQLKESVEINCTRPNNNTRKSIHIGPGRAFYTTGDIIGDIRQAHCNISRTKWNNT
LNQIATKLKEQFGNNKTIvFNQSSGGDPEIVMHSFNCGGEFFYCNSTQLFNSTWNFNGTwn.lTQSNGTDTITLPCRIKQ
IINMWQEVGKAMYAPPIRGQIRCSSNITGLILTRDGGNHNNDTETFRPGGGDMRDNWRSELYKYKVVKIEPLGVAPTKAK
RRVVQREKRAMGIGAMFLGFLGAAGSTMGAASITLTVQARLLLSGIVQQQNNLLRAIEAQQHLLQLTVWGIKQLQARVLA
VERYLRDQQLLGIWGCSGKLICTTAVPWNAswSNKTLDMIWNNMTWMEWEREIDNYTGLIYTLIEESQNQQEKNEQELLE
LDKWASLWNWFDITNWLWYIKIFIMIVGGLIGLRIVFTVLSMVNRVRQGY
>UniRef100_Q18NF0/20-715
llGILMICSAADQLWVTVYYGVPVWKEATTTLFCASDAKAYDTEVHNVWATHACVPTDPNPQEVELKNVTENFNMWKNNM
VEQMHEDIISLWDQSLKPCVKLTPLCVTLNCTDYKGNdtNTEGGEMKNCSFNITTSIRDKVKKEYAPFYTLDIVPIDDD.
..nsnsSNTNYRLTNCNTSVITQACPKVTFEPIPIHYCAPAGFAIIKCRDKKFNGTGPCTNISTVQCTHGIRPVVSTQLL
LNGSLAEEEVVIRSENFTNNAKTIIVQLNETVEINCTRPNNNTRRSIHIGPGRAFYATGSIIGDIRRAHCNINKTKWEST
LTQVAMKLAEQFENNKTV.FNHSSGGDPEIVTHSFNCGGEFFYCNTSKLFSYTWNGTGL.snnTENSSNNTITLQCRIKQ
IINMWQEVGKAMYAPPISGQIRCSSNITGLLLTRDGGNGTNGTETFRPGGGDMRDNWRSELYKYKVVKIEPLGVAPTRAR
RRVVQREKRAVGIGALFLGFLGAAGSTMGAASMTLTVQARQLLSGIVQQQNNLLRAIEAQQHLLQLTVWGIKQLQARVLA
VERYLKDQQLLGIWGCSGKLICTTAVPWNAswSNKSLTEIWDNMTWMQWEREIDNYTQIIYNLIEESQNQQEKNEQELLE
LDKWASLWNWFSITKWLWYIKIFIMIVGGLIGLRIVFAVLAVVNRVRQGY
>UniRef100_A0A109V9V3/20-706
llGMLMICSAVENLWVTVYYGVPVWKEATTTLFCASDAKAYDTEVHNVWATHACVPTDPNPQEVVLENVTENFNMWKNNM
VEQMHEDIISLWDQSLKPCVKLTPLCVTLNCTDWGNAtnSNMRGEIKNCSFNITTSIRDKVKKEYALFYRLDVVPIDND.
......-NNSYRLISCNTSTITQACPKVSFEPIPIHYCTPAGFAILKCKDKKFNGTGPCKSVSTVQCTHGIRPVVSTQLL
LNGSLAEEEVVIRSSNFTDNTKNIIVQLKESVEINCTRPNNNTRKSIHIGPGSAFYTTGDIIGDIRQAHCNISRTKWNNT
LNQIATKLKEQFGNNKTIvFNQSSGGDPEIVMHSFNCGGEFFYCNSTQLFNSTWNFNGTwn.lTQSNGTDTITLPCRIKQ
IINMWQEVGKAMYAPPIRGQIRCSSNITGLILTRDGGNHNNDTETFRPGGGDMRDNWRSELYKYKVVKIEPLGVAPTKAK
RRVVQREKRAVGIGAMFLGFLGAAGSTMGAASITLTVQARLLLSGIVQQQNNLLKAIEAQQHLLQLTVWGIKQLQARVLA
VERYLRDQQLLGIWGCSGKLICTTAVPWNAswSNKTLDMIWNNMTWMEWEREIDNYTGLIYTLIEESQNQQEKNEQELLE
LDKWAGLWNWFDITNWLWYIKIFIMIVGGLIGLRIVFTVLSMVNRVRQGY
>UniRef100_A0A7H1JEX1/20-706
llGMLMICSAVENLWVTVYYGVPVWKEATTTLFCASDAKAYDTEVHNVWATHACVPTDPNPQEVVLENVTENFNMWKNNM
VEQMHEDIISLWDQSLKPCVKLTPLCVTLNCTDWGNSssEEMRGEIKNCSFNITTSIRDKVKEDYALFYRLDVVPIDND.
......-NTSYRLISCNTSTITQACPKVSFEPIPIHYCTPAGFAILKCKDKKFNGTGSCKNVSTVQCTHGIRPVVSTQLL
LNGSLAEGEVVIRSSNFTDNTKNIIVQLKESVEINCTRPNNNTRKSIHIGPGRAFYTTGDIIGDIRQAHCNISRTKWNNT
LNQIATKLKEQFGNNKTIvFNQSSGGDPEIVMHSFNCGGEFFYCNSTQLFNSTWNFNGTwn.lTQSNGTDTITLPCRIKQ
IINMWQEVGKAMYAPPIRGQIRCSSNITGLILTRDGGNHNNDTETFRPGGGDMRDNWRSELYKYKVVKIEPLGVAPTKAK
RRVVQREKRAVGIGAMFLGFLGAAGSTMGAASITLTVQARLLLSGIVQQQNNLLKAIEAQQHLLQLTVWGIKQLQARVLA
VERYLRDQQLLGIWGCSGKLICTTTVPWNAswSNKTLDMIWNNMTWMEWEREIDNYTGLIYTLIEESQNQQEKNEQELLE
LDKWASLWNWFDITNWLWYIKIFIMIVGGLIGLRIVFTVLSMVNRVRQGY
>UniRef100_A0A7H1JFE6/20-705
llGMLMICSAVENLWVTVYYGVPVWKEATTTLFCASDAKAYDTEAHNVWATHACVPTDPNPQEVVLENVTENFNMWKNNM
VEQMHEDIISLWDQSLKPCVKLTPLCVTLNCTDLGNVtnEEMRGEIKNCSFNITTSIRDKVKKDYALFYRLDVVPIDDN.
......DNTSYRLISCNTSTITQACPKVSFEPIPIHYCTPAGFAILKCKDKKFNGTGPCKNVSTVQCTHGIRPVVSTQLL
LNGSLAEEEVVIRSSNFTDNTKNIIVQLKESVEINCTRPNNNTRKSIHIGPGGAFYATGDIIGDIRQAHCNISRTKWNST
LSQIATKLKEQFGNNKTIvFNRSSGGDPEIEMHSFNCGGEFFYCNSTQLFNSTWNTNGTw...NPTQPNDIITLPCRIKQ
IINMWQEVGKAMYAPPIRGQIRCSSNITGLILTRDGGNHNDSTETFRPGGGDMRDNWRSELYKYKVVKIEPLGVAPTKAK
RRVVQREKRAVGIGAMFLGFLGAAGSTMGAASITLTVQARLLLSGIVQQQNNLLKAIEAQQHLLQLTVWGIKQLQARVLA
VERYLRDQQLLGIWGCSGKLICTTAVPWNAswSNKTLDMIWNNMTWMEWEREIDNYTSLIYTLIEESQNQQEKNEQELLE
LDKWASLWNWFDITNWLWYIKIFIMIVGGLIGLRIVFTVLSIVNRVRQGY
>UniRef100_A0A109VAA8/22-706
..GMLMICSAVENLWVTVYYGVPVWKEATTTLFCASDAKAYDTEVHNVWATHACVPTDPNPQEVVLENVTENFNMWKNNM
VEQMHEDIISLWDQSLKPCVKLTPLCVTLNCTDWGNSssEEMRGEIKNCSFNITTSIRDKVKEDYALFYRLDVVPINND.
......-NTSYRLISCNTSTITQACPKVSFEPIPIHYCTPAGFAILKCKDKKFNGTGPCKNVSTVQCTHGIRPVVSTQLL
LNGSLAEEEVVIRSSNFTDNTKNIIVQLKESVEINCTRPNNNTRKSIHIGPGRAFYTTGDIIGDIRQAHCNISRTKWNNT
LNQIATKLKEQFGNNKTIvFNQSSGGDPEIVMHSFNCGGEFFYCNSTQLFNSTWNFNGTwn.lTQSNGTDTITLPCRIKQ
IINMWQEVGKAMYAPPIRGQIRCSSNITGLILTRDGGNHNNDTETFRPGGGDMRDNWRSELYKYKVVKIEPLGVAPTKAK
RRVVQREKRAVGIGAMFLGFLGAAGSTMGAASITLTVQARLLLSGIVQQQNNLLKAIEAQQHLLQLTVWGIKQLQARVLA
VERYLRDQQLLGIWGCSGKLICTTAVPWNAswSNKTLDMIWNNMTWMEWEREIDNYTGLIYTLIEESQNQQEKNEQELLE
LDKWASLWNWFDITNWLWYIKIFIMIVGGLIGLRIVFTVLSMVNRVRQGY
>UniRef100_Q6UZ07/20-719
llGILMICSAAGKLWVTVYYGVPVWKEATTTLFCASDAKAYDTEVHNVWATHACVPTDPNPQEVVLENVTENFNMWKNNM
VEQMHEDIISLWDQSLKPCVKLTPLCVTLNCTDDVRNvtNNEKGEIKNCSFNITTSIRDKVQKQYALFYKLDVVPIDND.
.....sNNTNYRLISCNTSVITQACPKVSFEPIPIHYCAPAGFAILKCNDKKFNGTGPCTNVSTVQCTHGIRPVVSTQLL
LNGSLAEEEVVIRSENFTNNAKTIMVQLNVSVEINCTRPNNNTRRSIPIGPGRAFYTTGDIIGDIRQAHCNISRAQWNNT
LKHIVEKLGKQFGNNKTIvFNHSSGGDPEIVMHSFNCRGEFFYCKSTKLFNSTWTRNNTwtrnRSNSTEEHITLPCRIKQ
IINMWQEVGKAMYAPPIRGQIRCSSNITGLLLTRDGGNDTSGTEIFRPGGGDMRDNWRSELYKYKVVRIEPLGVAPTEAK
RRVVQREKRAVGIGAVFLGFLGAAGSTMGAAAVTLTVQARLLLSGIVQQQNNLLRAIEAQQHLLQLTVWGIKQLQARVLA
VERYLRDQQLLGIWGCSGKLICTTAVPWNTswSNRSLNEIWNNMTWMEWEKEIDNYTNLIYNLLEESQNQQEKNEQELLE
LDKWANLWNWFDISNWLWYIKIFIMIVGGLVGLRIVFAVLSIVNRVRQGY
>UniRef100_A0A0R8WMI8/20-709
llGILMICNATDNSWVTVYYGVPVWKEATTTLFCASDAKAYDTEVHNVWATHACVPTDPNPQEVELENVTENFNMWKNNM
VEQMHEDIISLWDQSLKPCVKLTPLCVTLNCTDVNATstNNEKGEMKNCSFNVTTEIRDKVTKEHALFYRLDVVPIDNT.
.kdnntNSTSYRLISCNTSSITQACPKVSFEPIPIHYCTPAGFALLKCNDKKFNGTGPCKNVSSVQCTHGIRPVISTQLL
LNGSLAEEEVIIRSANFSNNARIIIVQLNESVEINCTRPNNNTRRSINMGPGRAFYATGDIIGDIRQAHCNLSRAKWNDT
LQRIVIKLKEQFENKTIV.FNQSSGGDPEIVMHSFNCGGEFFYCNTTQLFNSTWNSTEG...pNTTEGNDTITLPCRIKQ
IINMWQEVGKAMYAPPISGKIRCSSNITGLILTRDGGDNNNITEVFRPGGGDMRDNWRSELYRYKVVQIEPLGVAPTRAK
RRVVQREKRAVGIGAVFLGFLGAAGSTMGAASLTLTVQARLLLSGIVQQQNNLLRAIEAQQHLLQLTVWGIKQLQARVLA
VERYLKDQQLLGIWGCSGKLICTTAVPWNTswSNKSVDYIWSNMTWMQWDREINNYTSLIYTLIEKAQNQQEKNEQELLE
LDKWANLWNWFDISNWLWYIRIFIMIVGGLIGLRIVFTVLSIVNRVRQGY
>UniRef100_V5UYX7/20-712
llWLLIICSAAEKLWVTVYYGVPVWKEATTTLFCASDAKAYDTEVHNVWATHACVPTDPNPQEVVLENVTENFNMWKNDM
VEQMHQDIISLWDQSLKPCVKLTPLCVTLNCTDDWKHdtNTNTMEMKNCSFNITTSIRDKVQKEYALFYKLDVVPIDND.
....nsSNSSYRLINCNTSVITQACPKVTFDPIPIHYCAPAGFAILKCNDKKFNGTGPCTNVSTIQCTHGIRPVVSTQLL
LNGSLAEEEVVIRSENFTDNAKTIIVQLKEAIEINCTRPNNNTRRSINIGPGRAFYATGKIIGDIRQAHCNLSKAKWEDN
LKQIVKKLREQLGNNKTIvFNHSSGGDPEIVTHSFNCGGEFFYCNSTQLFNSTWNNTRN....NTKGSNNTITLPCRIKQ
IVNMWQEVGKAMYAPPIRGQIRCSSNITGLLLTRDGGKNDNETEIFRPGGGDMRDNWRSELYKYKVVKIEPLGVAPTRAK
RRVVQREKRAVGIGAVFLGFLGAAGSTMGAASMTLTVQARQLLSGIVQQQNNLLRAIEAQQHLLQLTVWGIKQLQARVLA
VERYLKDQQLLGIWGCSGKLICTTTVPWNAswSNKSLDKIWDNMTWMEWEREISNYTGLIYNLIEESQNQQEKNEQELLE
LDKWASLWNWFDITKWLWYIKIFIMIVGGLVGLRIVFTVLSIVNRVRQGY
>UniRef100_B3VFF9/20-714
llGMLMICSAAEQLWVTVYYGVPVWKEATTTLFCASDAKAYDTEVHNVWATHACVPTDPSPQEVLLGNVTENFNMWKNNM
VEQMHEDIISLWDQSLKPCVKLTPLCVTLNCTDLGNAtnTTEIGEIKNCSFNITTNIRNKMQKEYALFYKLDVVPIDNE.
....nkTNTSYRLISCNTSVITQACPKVSFQPIPIHYCTPAGFAILKCNDKKFNGTGPCTNVSTVQCTHGIRPVVSTQLL
LNGSLAEEEVVIRSENFTDNAKTIIVQLKESVEINCTRPNNNTRKSIHIGPGRAFYTTGEIIGEIRQAHCNLSRTKWDNT
LRQIVKKLREQFKNKTIV.FNQSSGGDPEIVTHSFNCGGEFFYCNSSPLFNSTWNSTQLfnsaGTEGSNSTITLQCRIKQ
IINMWQEVGKAMYAPPIRGQIKCSSNITGLLLTRDGGGNNRTTETFRPGGGDMRDNWRSELYKYKVVKIEPLGVAPTKAK
RRVVQREKRAVGIGAVFLGFLGAAGSTMGAASITLTVQARLLLSGIVQQQNNLLRAIEAQQHLLQLTVWGIKQLQARVLA
VERYLRDQQLLGIWGCSGKLICTTTVPWNAswSNKSLDQIWDNMTWMEWEREIDNYTSLIYTLIEESQNQQEKNELELLE
LDKWASLWSWFDITNWLWYIKIFIMIVGGLVGLRIVFAVLSIVNRVRQGY
>UniRef100_A0A109V7U2/20-705
llGMLMICSAVENLWVTVYYGVPVWKEATTTLFCASDAKAYDTEVHNVWATHACVPTDPNPQEVVLENVTENFNMWKNNM
VEQMHEDIISLWDQSLKPCVKLTPLCVTLNCTDWGNNssEEMRGEIKNCSFNITTSIRDKVKKDYALFYRLDVVPIDND.
......-NTSYRLINCNTSTITQACPKVSFEPIPIHYCTPAGFAILKCKDKKFNGTGPCKNVSTVQCTHGIRPVVSTQLL
LNGSLAEEEVVIRSSNFTDNTKNIIVQLKKSVEINCIRPNNNTRKSIHIGPGSAFYTTGDIIGDIRQAHCNISRTEWNNT
LNQIAIKLKEQFGNNKTIvFNQSSGGDPEIVMHSFNCGGEFFYCNSTQLFNSTWNPNGTw...NLTQSNDTITLPCRIKQ
IINMWQEVGKAMYAPPIRGQIRCSSNITGLILTRDGGNHNNDTETFRPGGGDMRDNWRSELYKYKVVKIEPLGVAPTKAK
RRVVQREKRAVGIGAMFLGFLGAAGSTMGAASITLTVQARLLLSGIVQQQNNLLKAIEAQQHLLQLTVWGIKQLQARVLA
VERYLRDQQLLGIWGCSGKLICTTAVPWNAswSNKTLDMIWNNMTWMEWEREIDNYTGLIYTLLEESQNQQEKNEQELLE
LDKWASLWNWFDITNWLWYIKIFIMIVGGLIGLRIVFTVLSMVNRVRQGY
>UniRef100_V5UZQ5/20-707
llGILMICSAAENLWVTVYYGVPVWKEATTTLFCASDAKAYDTEVHNVWATHACVPTDPNPQEVVLGKVTETFNMWKNNM
VEQMHEDIISLWDQSLKPCVKLTPLCVTLNCTDLRNAtnSSEGGEMKNCSFNITTSIRDKMQKEYALFYKLDIVPIDNE.
......-TSSYRLISCNTSVITQACPKVSFDPIPIHYCTPAGFAILKCNDKKFNGTGPCKNVSTVQCTHGIRPVVSTQLL
LNGSLAEEEVVIRSDNITDNTKTIIVQLKESIEINCTRPNNNTRKSIHIGPGRAFYTTGEIIGDIRQAHCNISKAKWNNT
LEQIVQKLRKQFGPNTTIvFNQSSGGDPEIVTHSFNCGGEFFYCNSTQLFNSTWLFNSTgndtGSNSTEGTITLPCRIKQ
IINMWQEVGKAMYAPPIRGQIRCSSNITGLLLVRDGGNNMNGTEIFRPGGGDMRDNWRSELYKYKVVKIEPLGVAPTKAK
RRVVQREKRAVGIGAVFLGFLGAAGSTMGAASMTLTVQARLLLSGIVQQQNNLLRAIEAQQHLLQLTVWGIKQLQARVLA
VERYLKDQQLLGIWGCSGKLICTTAVPWNAswSNKSLNEIWDNMTWMEWEREINNYTGLIYTLIEESQNQQEKNEQELLE
LDKWASLWNWFDITKWLWYIKIFIMIVGGLVGLRIVFTVLSIVNRVRQGY
>UniRef100_A0A3G8G4V3/20-711
llGMLMICSAVENLWVTVYYGVPVWKEATTTLFCASDAKAYDTEVHNVWATHACVPTDPNPQEVELGNVTEKFNMWKNNM
VEQMHEDIISLWDQSLKPCVKLTPLCVTLNCTDLKNDtnTNEEGEIKNCSFNITTSIRDKVQKEYALFYKLDVVPIKNK.
....nsNATRYRLINCNTSVITQACPKVSFEPIPIHYCAPAGFAILKCKDKKFNGTGPCTNVSTVQCTHGIRPVVSTQLL
LNGSLAEEDVVIRSANFTNNAKIIIVQLNESVEINCTRPNNNTRKSISIGLGRAFYTTGGIIGDIRQAHCNLSRVKWNNT
LKQIVTKLKEQFGNKTIV.FNQSSGGDPEIIMHSFNCGGEFFYCNTTKLFNSTWTNGTE.eanNTGGNDTHITLPCRIKQ
IINMWQGVGKAMYAPPIKGQIRCSSNITGLLLTRDGGNNNNTTEIFRPGGGDMRDNWRSELYKYKVVKIEPLGVAPTKAK
RRVVQREKRAVGIGAMFLGFLGAAGSTMGAASMTLTVQARQLLSGIVQQQNNLLRAVEAQQHLLQLTVWGIKQLQARVLA
VERYLKDQQLLGIWGCSGKLICTTTVPWNTswSNKSLEQIWENMTWMEWEREINNYTGLIYTLIEEAQNQQEKNEQELLE
LDKWASLWNWFDITNWLWYIKIFIMIVGGLIGLRIVFAVLSIVYRVRQGY
>UniRef100_A0A120K6Y2/20-706
llGMLMICSAVENLWVTVYYGVPVWKEATTTLFCASDAKAYDTEVHNVWATHACVPTDPNPQEVVLENVTENFNMWKNNM
VEQMHEDIISLWEQSLKPCVKLTPLCVTLNCTDWGNSssEEMRGEIKNCSFNITTSIRDKVKKDYALFYRLDVVPIDND.
......-NTSYRLINCNTSTITQACPKVSFEPIPIHYCTPAGFAILKCKDKKFNGTGPCKNVSTVQCTHGIRPVVSTQLL
LNGSLAEEEVVIRSSNFTDNTKNIIVQLKESVEINCTRPNNNTRKSIHIGPGGAFYTTGDIIGDIRQAHCNISRTKWNNT
LNQIAIKLKEQFGNNKTIvFNQSSGGDPEIVMHSFNCGGEFFYCNSTQLFNSTWNFNGT.rnlTQSNGADTITLPCRIKQ
IINMWQEVGKAMYAPPIRGQIRCSSNITGLILTRDGGNHNNDTETFRPGGGDMRDNWRSELYKYKVVKIEPLGVAPTKAK
RRVVQREKRAVGIGAMFLGFLGAAGSTMGAASITLTVQARLLLSGIVQQQNNLLRAIEAQQHLLQLTVWGIKQLQARVLA
VERYLRDQQLLGIWGCSGKLICTTAVPWNAswSNKTLDMIWNNMTWMEWEREIDNYTGLIYTLIEESQNQQEKNEQELLE
LDKWASLWNWFDITNWLWYIKIFIMIVGGLIGLRIVFTVLSMVNRVRQGY
>UniRef100_A0A109V6W3/20-711
llGMLMICSAVENLWVTVYYGVPVWKEATTTLFCASDAKAYDTEVHNVWATHACVPTDPNPQEVVLENVTENFNMWKNNM
VEQMHEDIISLWDQSLKPCVKLTPLCVTLNCTDLNVTatNNSSQEMRNCSFNITTSIRDKVKKEYALFYRLDVVPIDNE.
......-NNSYRLINCNTSTITQACPKVSFEPIPIHYCTPAGFAILKCKDKKFNGTGPCKNVSTVQCTHGIKPVVSTQLL
LNGSLAEEEVVIRSSNFTDNTKNIIVQLKESVEINCTRPNNNTRKSIHIVPGRAFYATGSIIGDIRQAHCNISRTKWNNT
LNQIAIKLKEQFGNKTII.FSPSSGGDPEIVMHSFNCGGEFFYCNSTQLFNSTWNFNGTw.nlTQSDGNDTITLPCRIKQ
IINMWQEVGKAMYAPPIPGQIRCSSNITGLILTRDGGNHENNTETFRPGGGDMRDNWRSELYKYKVVKIEPLGVAPTKAK
RRVVQREKRAVGIGAMFLGFLGAAGSTMGAASITLTVQARLLLSGIVQQQNNLLKAIEAQQHLLQLTVWGIKQLQARVLA
VERYLRDQQLLGIWGCSGKLICTTAVPWNAswSNKTLDMIWNNMTWMEWEREIDNYTGLIYTLLEESQNQQEKNEQELLE
LDKWASLWNWFDITKWLWYIKIFIMIVGGLIGLRIVFTVLSIVNRVRQGY
>UniRef100_A0A109VA23/20-705
llGMLMICSAVENLWVTVYYGVPVWKEATTTLFCASDAKAYDTEVHNVWATHACVPTDPNPQEVVLENVTENFNMWKNNM
VEQMHEDIISLWDQSLKPCVKLTPLCVTLNCTDWNVTkiNSMRGEIKNCSFNITTSIRDKVKKDYALFYRLDVVPIDND.
......-NTSYRLISCNTSTITQACPKVSFEPIPIHYCTPAGFAILKCKDKKFNGTGPCKNVSTVQCTHGIRPVVSTQLL
LNGSLAEEEVVIRSSNFTDNTKNIIVQLKESVEINCTRPNNNTRKSIHIGPGSAFYTTGDIIGDIRQAHCNISRTKWNST
LNQIATKLKEQFGNNKTIvFNQSSGGDPEIVMHSFNCGGEFFYCNSTQLFNSTWNFNGTwn.lTQSNGTDTITLPCRIKQ
IINMWQEVGKAMYAPPIRGQIRCSSNITGLILTRDGGNLNNDTETFRPGGGDMRDNWRSELYKYKVVKIEPLGVAPTKAK
RRVVQREKRAVGIGAMFLGFLGAAGSTMGAASITLTVQARLLLSGIVQQQNNLLRAIEAQQHLLQLTVWGIKQLQARVLA
VERYLRDQQLLGIWGCSGKLICTTAVPWNAswSNKTLDMIWNNMTWMEWEREIDNYTGLIYTLIEESQNQQEKNEQELLE
LDKWASLWNWFDITNWLWYIKIFIMIIGGLIGLRIVFTVLSMVNRVRQGY
>UniRef100_A0A109VC94/20-706
llGMLMICSAVENLWVTVYYGVPVWKEATTTLFCASDAKAYDTEVHNVWATHACVPTDPNPQEVVLENVTENFNMWKNNM
VEQMHEDIISLWDQSLKPCVKLTPLCVTLNCTDWGNSssEEMRGEIKNCSFNITTSIRDKVKEDYALFYRLDVVPIDND.
......-NTSYRLISCNTSTITQACPKVSFEPIPIHYCTPAGFAILKCKDKKFNGTGPCKNVSTVQCTHGIRPVVSTQLL
LNGSLAEEEVVIRSSNFTDNTKNIIVQLKESVEINCTRPNNNTRKSIHIGPGRAFYTTGDIIGDIRQAHCNISRTKWNNT
LNQIATKLKEQFGNNKTIvFNQSSGGDPEIVMHSFNCGGEFFYCNSTQLFNSTWNFNGTwn.lTQSNGTDTITLPCRIKQ
IINMWQEVGKAMYAPPIRGQIRCSSNITGLILTRDGGNHNNDTETFRPGGGDMRDNWRSELYKYKVVKIEPLGVAPTKAK
RRVVQRENRAVGIGAMFLGFLGAAGSTMGAASITLTVQARLLLSGIVQQQNNLLKAIEAQQHLLQLTVWGIKQLQARVLA
VERYLRDQQLLGIWGCSGKLICTTAVPWNAswSNKTLDMIWNNMTWMEWEREIDNYTGLIYTLIEESQNQQEKNEQELLE
LDKWASLWNWFDITNWLWYIKIFIMIVGGLIGLRIVFTVLSMVNRVRQGY
>UniRef100_A0A120K780/20-706
llGMLMICSAVENLWVTVYYGVPVWKEATTTLFCASDAKAYDTEVHNVWATHACVPTDPNPQEVVLENVTENFNMWKNNM
VEQMHEDIISLWDQSLKPCVKLTPLCVTLNCTDWGNSssEEMRGEIKNCSFNITTSIRDKVKKDYALFYRLDVVPIDND.
......-NTSYRLISCNTSTITQACPKVSFEPIPIHYCTPAGFAILKCKDKKFNGTGPCKNVSTVQCTHGIRPVVSTQLL
LNGSLAEEEVVIRSSNFTDNTKNIIVQLKESVEINCTRPNNNTRKSIHIGPGRAFYTTGDIIGDIRQAHCNISRTKWNNT
LNQIATKLKEQFGNNKTIvFNQSSGGDPEIVMHSFNCGGEFFYCNSTQLFNSTWNFNGTwn.lTQSNGTDTITLPCRIKQ
IINMWQEVGKAMYAPPIRGQIRCSSNITGLILTRDGGNHNNDTETFRPGGGDMRDNWRNELYKYKVVKIEPLGVAPTKAK
RRVVQREKRAVGIGAMFLGFLGAAGSTMGAASITLTVQARLLLSGIVRQQNNLLKAIEAQQHLLQLTVWGIKQLQARVLA
VERYLRDQQLLGIWGCSGKLICTTAVPWNAswSNKTLDMIWNNMTWMEWEREIDNYTGLIYTLIEESQNQQEKNEQELLE
LDKWASLWNWFDITNWLWYIKIFIMIVGGLIGLRIVFTVLSMVNRVRQGY
>UniRef100_A0A0D5BHU8/20-711
llGMLMICSAAEQLWVTVYYGVPVWKEATTTLFCASDAKAYDTEVHNVWATHACVPTDPNPQEVVLKNVTENFNMWKNNM
VEQMHEDIISLWDQSLKPCVKLTPLCVTLECTDKNVTntNSEKGEIKNCSFNVTTDIRDRVKKEHALFYRLDVVPIDND.
..nnstNNTDYRLINCNTSVITQACPKVSFEPIPIHYCAPAGFAILKCNDKTFNGTGPCKNVSTVQCTHGIRPVVSTQLL
LNGSLAEEEVMIRSENFTNNAKTIIVQLNESVVINCTRPNNNTRRSIRIGPGSAFYATGDIIGDIRQAHCTISREKWNNT
LKLIVAKLGEQFRNKIIV.FKPSSGGDPEIVTHSFNCGGEFFYCNTTPLFNSTWDNTNStwtgNGTEGNETITLPCRIKQ
IINMWQEVGKAMYAPPIKGQIKCSSNITGLLLTRDGGQNTNGTEIFRPGGGDMRDNWRSELYKYKVVKIEPLGVAPTKAK
RRVVQREKRAVGFGALFLGFLGAAGSTMGAASMTLTVQARNLLSGIVQQQNNLLRAIEAQQHLLQLTVWGIKQLQARILA
VERYLKDQQLMGIWGCSGKLICTTTVPWNSswSNRSLNEIWNNMTWMQWDREIDNYTSYIYSLIEKSQNQQEKNEQELLE
LDKWASLWNWFDITKWLWYIKIFIMIVGGLVGLRIVFAVLSIVNRVRQGY
>UniRef100_A0A7H1JFF3/20-706
llGMLMICSAVENLWVTVYYGVPVWKEATTTLFCASDAKAYDTEAHNVWATHACVPTDPNPQEVVLENVTENFNMWKNNM
VEQMHEDIISLWDQSLKPCVKLTPLCVTLNCTDLGNNssEEMRGEIKNCSFNITTSVRDKVKKDYALFYRLDVVPLDDD.
......-NTSYRLISCNTSTITQACPKVSFEPIPIHYCTPAGFAILKCKDKKFNGTGPCKNVSTVQCTHGIRPVVSTQLL
LNGSLAEEEVVIRSSNFTDNTKNIIVQLKESVEINCTRPNNNTRKSIHIAPGRAFYATGDIIGDIRQAHCNISRTKWNNT
LEQIATKLKEQFGNNKTIvFNRSSGGDPEIEMHSFNCGGEFFYCNSTQLFNSTWNTNGTwn.pTQPNDTDIITLPCRIKQ
IINMWQEVGKAMYAPPIRGQIRCSSNITGLILTRDGGNHNDSTETFRPGGGDMRDNWRSELYKYKVVKIEPLGVAPTKAK
RRVVQREKRAVGIGAMFLGFLGAAGSTMGAASITLTVQARLLLSGIVQQQNNLLKAIEAQQHLLQLTVWGIKQLQARVLA
VERYLRDQQLLGIWGCSGKLICTTAVPWNAswSNKTLDMIWNNMTWMEWEREIDNYTSLIYTLIEESQNQQEKNEQELLE
LDKWASLWNWFDITNWLWYIKIFIMIVGGLIGLRIVFTVLSMVNRVRQGY
>UniRef100_A0A109V729/20-706
llGMLMICSAVENLWVTVYYGVPVWKEATTTLFCASDAKAYDTEVHNVWATHACVPTDPNPQEVVLENVTENFNMWKNNM
VEQMHEDIISLWDQSLKPCVKLTPLCVTLNCTDWGNSssEEMRGEIKNCSFNITTSIRDKVKEDYALFYRLDVVPIDND.
......-NTSYRLISCNTSTITQACPKVSFEPIPIHYCTPAGFAILKCKDKKFNGTGPCKSVSTVQCTHGIRPVVSTQLL
LNGSLAEEEVVIRSSNFTDNTKNIIVQLKESVEINCTRPNNNTRKSIHIGPGRAFYTTGDIIGDIRQAHCNISRTKWNNT
LNQIATKLKEQFGNNKTIvFNQSSGGDPEIVMHSFNCGGEFFYCNSTQLFNSTWNFNGTwn.lTQSNGTDTITLPCRIKQ
IINMWQEVGKAMYAPPIRGQIRCSSNITGLILTRDGGNHNNDTETFRPGGGDMRDNWRSELYKYKVVKIEPLGVAPTKAK
RRVVQREKRAVGIGAMFLGFLGAAGSTMGAASITLTVQARLLLSGIVQQQNNLLKAIEAQQHLLQLTVWGIKQLQARVLA
VERYLRDQQLLGIWGCSGKLICTTAVPWNAswSNKTLDMIWNNMTWMEWEREIDNYTGLIYTLIEESQNQQEKNEQELLE
LDKWASLWNWFDITNWLWYIKIFIMIVGGLIGLRIVFTVLSMVNRVRQGY
>UniRef100_B3VFP3/20-704
llGILMICSAAEQLWVTVYYGVPVWKEATTTLFCASDAKAYDTEVHNVWATHACVPTDPNPQEVELGNVTENFNMWKNNM
VEQMHEDIISLWDQSLKPCVKLTPLCVTLNCTDLNNAtnTPETGEIKNCSFNITTSIRDKVQKEYALFYKLDVVPIDDD.
......-NTSYRLISCNTSVITQACPKVSFDPIPIHYCAPAGFAILKCKDKKFKGTGPCKNVSTVQCTHGIRPVVSTQLL
LNGSLAEEEVVIRSENFTNNAKIIIVQLNKSVEINCTRPNNNTRKSINIGPGRAFYTTGEIIGDIRQAHCNLSRAKWNDT
LKQIVIKLREQFRSKTIV.FNQSSGGDPEIVMHSFNCGGEFFYCNSTQLFNSTWMANSTw..eNDNSTEENITLPCRIKQ
IINMWQEVGKAMYAPPIRGQIRCSTNITGLLLTRDGGD-NGTTEIFRPGGGDMRDNWRSELYKYKVVKIEPLGVAPTRAK
RRVVQREKRAAGLGALFLGFLGAAGSTMGAASMTLTVQARQLLSGIVQQQNNLLRAIEAQQHLLQLTVWGIKQLQARVLA
VERYLKDQQLLGIWGCSGKLICTTAVPWNTswSNKSLDQIWDNMTWMEWEREIDNYTGLIYTLIEKSQNQQEKNEQELLE
LDKWASLWNWFDISNWLWYIKIFIMIVGGLVGLRIAFSVLSIVNRVRQGY
>UniRef100_A0A7L9QK25/20-707
llGLLMICSATDKLWVTVYYGVPVWKEATTTLFCASDAKAYDTEVHNVWATHACVPTDPTPQEVVLENVTENFNMWKNNM
VEQMHEDIISLWDQSLKPCVKLTPLCVTLNCTDLRNAtnTTEEGEIKNCSFNITTSIRDKMQREYALFYKLDIVPIDNN.
..nnsnDSTSYRLISCNTSVITQACPKVTFEPIPIHYCAPAGFAILKCNDKKFNGTGPCTNVSTVQCTHGIRPVVSTHLL
LNGSLAEEEIVIRSENFTDNVKTIIVQLNESVVINCTRPNNNTRKSIHIGPGRAFYTTGEIIGDIRQAHCNISRTKWENT
LEQIAKKLREQF-NKT-IeFNQSSGGDPEITMHTFNCGGEFFYCNSSQLFNSTWNSTGG...tNNTERNDTFTLPCKIKQ
IINMWQEVGKAMYAPPIRGQIRCSSNITGLILTRDGSN-ETEPEVFRPGGGDMRDNWRSELYKYKVVKIEPLGVAPTKAK
RRVVQREKRAVGIGALFLGFLGAAGSTMGAASMTLTVQARLLLSGIVQQQNNLLRAIEAQQRMLQLTVWGIKQLQARVLA
VERYLRDQQLLGIWGCSGKLICTTAVPWNTswSNKSLDKIWNNMTWMQWEREIDNYTSLIYTLLEESQNQQEKNEQELLE
LDKWASLWNWFDITNWLWYIKIFIMIVGGLIGLRIVFAVLSIANRIRQGY
>UniRef100_Q7SUR9/18-711
llGMLMICSATENLWVTVYYGVPVWKEATTTLFCASDAKAYDTEVHNVWATHACVPTDPNPQEVVLENVTENFNMWKNNM
VEQMHEDIISLWDQSLQPCVRLTPLCVTLNCIDYVKNvtNAEGGEMKNCSFNVTTNMRDKKQKEYALFYNLDIVQIDND.
.....nANNSYRLISCNTSVITQACPKVSFEPIPIHYCAPAGFAILRCNDKKFNGTGPCTNVSTVQCTHGIRPVVSTQLL
LNGSLAEEEVVIRSKNFTNNANIIIVQLNDSVEINCTRPNNNTRKSIPIGPGRAFYTTGEIIGDIRQAHCNISKSKWNDT
LQQIVKKLREQFKNKTIV.FTHSLGGDPEIVMHSFNCGGEFFYCNTTQLFNSTWYINNTgngaKGSDNTDTIKLPCRIKQ
IINMWQEVGKAMYAPPIRGQIRCSSNITGLILTRDGGNNNDTTEVFRPGGGDMRDNWRSELYKYKVVKIEPLGVAPTKAK
RRVVQREKRAVGIGALFLGFLGAAGSTMGAASVTLTVQARQLLSGIVQQQNNLLKAIEAQQHLLQLTVWGIKQLQARVLA
VERYLKDQQLLGIWGCSGKLICTTAVPWNAswSNKSLNEIWDNMTWMQWEKEIDNYTSLIYTLLEQSQNQQEKNEQELLE
LDKWASLWNWFNITNWLWYIKIFIMIVGGLVGLRIVFTVLSIVNRVRQGY
>UniRef100_A0A109V921/20-706
llGMLMICSAVENLWVTVYYGVPVWKEATTTLFCASDAKAYDTEVHNVWATHACVPTDPNPQEVVLENVTENFNMWKNNM
VEQMHEDIISLWDQSLKPCVKLTPLCVTLNCTDWGNSssEEMRGEIKNCSFNITTSIRDKVKEDYALFYRLDVVPIDND.
......-NTSYRLISCNTSTITQACPKVSFEPIPIHYCTPAGFAILKCKDKKFNGTGPCKNVSTVQCTHGIRPVVSTQLL
LNGSLAEEEVVIRSSNFTDNTKNIIVQLKESVEINCTRPNNNTRKSIHIGPGRAFYTTGDIIGDIRQAHCNISRTKWNNT
LNQIATKLKEQFGNNKTIvFNQSSGGDPEIVMHSFNCGGEFFYCNSTQLFNSTWNFNGTwn.lTQSNGTDTITLPCRIKQ
IINMWQEVGKVMYAPPIRGQIRCSSNITGLILTRDGGNHNNDTETFRPGGGDMRDNWRSELYKYKVVKIEPLGVAPTKAK
RRVVQREKRAVGIGAVFLGFLGAAGSTMGAASITLTVQARLLLSGIVQQQNNLLKAIEAQQHLLQLTVWGIKQLQARVLA
VERYLRDQQLLGIWGCSGKLICTTAVPWNAswSNKTLDMIWNNMTWMEWEREIDNYTGLIYTLIEESQNQQEKNEQELLE
LDKWASLWNWFDITNWLWYIKIFIMIVGGLIGLRIVFTVLSMVNRVRQGY
>UniRef100_A0A109V9G0/20-706
llGMLMICSAVENLWVTVYYGVPVWKEATTTLFCASDAKAYDTEVHNVWATHACVPTDPNPQEVVLENVTENFNMWKNNM
VKQMHEDIISLWDQSLKPCVKLTPLCVTLNCTDWGNSssEEMRGEIKNCSFNITTSIRDKVKEDYALFYRLDVVPIDND.
......-NTSYRLISCNTSTITQACPKVSFEPIPIHYCTPAGFAILKCKDKKFNGTGPCKNVSTVQCTHGIRPVVSTQLL
LNGSLAEEEVVIRSSNFTDNTKNIIVQLKESVEINCTRPNNNTRKSIHIGPGRAFYTTGDIIGDIRQAHCNISRTKWNDT
LNQIATKLKEQFGNNKTIvFNQSSGGDPEIVMHSFNCGGEFFYCNSTQLFNSTWNFNGTwn.lTQSNGTDTITLPCRIKQ
IINMWQEVGKAMYAPPIRGQIRCSSNITGLILTRDGGNHNNDTETFRPGGGDMRDNWRSELYKYKVVKIEPLGIAPTKAK
RRVVQREKRAVGIGAMFLGFLGAAGSTMGAASITLTVQARLLLSGIVQQQNNLLKAIEAQQHLLQLTVWGIKQLQARVLA
VERYLRDQQLLGIWGCSGKLICTTAVPWNAswSNKTLDMIWNNMTWMEWEREINNYTGLIYTLIEESQNQQEKNEQELLE
LDKWASLWNWFDITNWLWYIKIFIMIVGGLIGLRIVFTVLSMVNRVRQGY
>UniRef100_A0A7G5WRR4/20-711
llGMLIICSATENLWVTVYYGVPVWKEATTTLFCASDAKAYDTEVHNVWATHACVPTDPNPQEVVLGNVTENFNMWKNNM
VEQMHEDIISLWDQSLKPCVKLTPLCVTLHCTDLKNS..-SEGGEIKNCSFNITTSIRDKVQKEYALFYKLDVVPIDNT.
......---SYRLISCNTSVITQACPKVSFEPIPIHYCAPAGFAILKCNDKKFNGTGPCTNVSTVQCTHGIRPVVSTQLL
LNGSLAEEEVVIRSNNFTDNAKTIIVQLNKSVEINCTRPNNNTRKSIPIGPGRAFYATGEIIGDIRQAHCNISRTKWNNT
LKQIARKLKEQFRNRTIV.FNQSSGGDPEIVLHSFNCGGEFFYCNTTKLFNSTWDNNNTwsvtGLNDTEENITLPCRIKQ
IVNMWQEVGKAMYAPPIRGQIRCSSNITGLLLTRDGGSNTNETETFRPGGGDMRDNWRSELYKYKVVKIEPLGVAPTKAK
RRVVQREKRAAGIGALFLGFLGAAGSTMGAASMTLTVQARLLLSGIVQQQNNLLRAIEAQQRMLQLTVWGIKQLQARVLA
VERYLKDQQLLGIWGCSGKLICTTTVPWNTswSNKSLNEIWNNMTWMEWEREIDNYTSLIYTLIEESQNQQEKNEQELLE
LDKWASLWNWFDITNWLWYIKIFIMIVGGLVGLRIVFTVLSIVNRVRQGY
>UniRef100_A0A068F2N9/21-707
.lGILMICNVAGNLWVTVYYGVPVWKEATTTLFCASDAKAYDTEVHNVWATHACVPTDPNPQEVVLENVTENFNMWKNNM
VEQMHEDIISLWDQSLKPCVKLTPLCVTLNCTDLRNAtnTTERGEIKNCSFNITTSIRDKVQKEYALFYKLDVVPIEDD.
......-NTSYRLISCNTSVITQACPKVSFEPIPIHYCAPAGFAILKCNDKKFNGTGPCKNVSTVQCTHGIRPVVSTQLL
LNGSLAEEEVVIRSENFTNNAKIIIVQLNESVEINCTRPNNNTRKSIHIGPGRAFYTTGDIVGDIRQAHCNISSAKWNST
LRQIAMKLGEQFKNKTIV.FNHSSGGDPEIVTHSFNCGGEFFYCNSTQLFNSTWSATGE.snnTEGNSTEPITLTCRIKQ
IVNMWQEVGKAMYAPPIRGQIRCSSNITGLILTRDGGDNNGTTETFRPGGGDMRDNWRSELYKYKVVKIEPLGVAPTEAK
RRVVQREKRAVGIGALFLGFLGAAGSTMGAASMTLTVQARLLLSGIVQQQNNLLRAIEAQQHMLQLTVWGIKQLQARVLA
VERYLKDQQLLGIWGCSGKLICTTAVPWNTswSNKSLEQIWQNMTWMEWEREIDNYTGLIYTLLEESQNQQEKNEQDLLA
LDKWASLWNWFSISNWLWYIKIFIMIVGGLVGLRIAFTVLSIVNRVRQGY
>UniRef100_A7L328/20-710
llGILMICSVAGQLWVTVYYGVPVWKEANTTLFCASDAKAYDTEVHNVWATHACVPTDPNPQEVALENVTENFNMWKNNM
VEQMHEDIISLWDQSLKPCVKLTPLCVTLNCTNLNNTnsGTEEGEIKNCSFNITTSIRDKVQRDYAIFYNLDIVPIDNN.
......DNTSYRLISCNTSVITQACPKISFEPIPIHYCAPAGFAILRCNDKKFNGTGPCTNVSTVQCTHGIRPVVSTQLL
LNGSLAEEEVVIRSENFTDNTKTIIVQLNESVQINCIRPNNNTRKSIHIGPGRAFYATGEIIGNIRQAHCNISRAKWNKT
LGQIVDKLRKQFENTTTIvFNHSSGGDPEIVMHSFNCGGEFFYCNSTELFNSTWNQTDT...rNKTGENDTITLPCRIKQ
IINMWQEVGKAMYAPPIRGQIRCSSNITGLLLTRDGGTNTSGPEIFRPGGGNMRDNWRSELYKYKVVKIDPIGVAPTKAK
RRVVQREKRAMGLGAMFLGFLGAAGSTMGAASITLTAQARLLLSGIVQQQNNLLRAIEAQQHLLQLTVWGIKQLQARVLA
VERYLKDQQLLGIWGCSGKLICTTAVPWNAswSNKSLDQIWNNMTWMKWEREIDNYTDLIYTLLEESQNQQEKNEQELLE
LDKWASLWNWFDITNWLWYIKIFIMIVGGLIGLRIVFTVLSIVNKVRQGY
>UniRef100_A0A193L0G2/20-707
llGMLMICSAAEDLWVTVYYGVPVWKEATTTLFCASDAKAYDTEVHNVWATHACVPTDPNPQEVVLGNVTENFNMWKNNM
VEQMHEDIISLWDQSLKPCVKLTPLCVTLNCTDWKNAtnTNEIGEIKNCSFKITTNIRDKIKKEYALFYKLDVVPIDKS.
......-STSYRLISCNTSVITQTCPKVSFEPIPIHYCAPAGFAILKCNDKKFNGTGPCTNVSTVQCTHGIRPVVSTQLL
LNGSLAEEEVVIRSENFTNNAKIIIVQLNESVEINCTRPNNNTRKSIHIGPGRAFYATGDIIGDIRQAHCNISRKNWNNT
LKQIVMKLGEQFKNKTIV.FNQSSGGDPEIVTHSFNCGGEFFYCNSAQLFNSTWNAKGN.vteGSNSAAEIITLPCRIKQ
IVNMWQEVGKAMYAPPIRGQIRCSSNITGLLLTRDGGDNNKTTEIFRPGGGDMRDNWRSELYKYKVVKIEPLGVAPTKAK
RRVVQREKRAVGMGALFLGFLGAAGSTMGAASVMLTVQARQLLSGIVQQQNNLLRAIEAQQHLLQLTVWGIKQLQARVLA
VERYLKDQQLLGIWGCSGKLICTTTVPWNTswSNKSLDSIWNNMTWMEWEREINNYTSLIYTLIEQSQNQQEKNEQELLE
LDKWDSLWNWFSITKWLWYIKIFIMIVGGLVGLRIVFAVLSIVNRVRQGY
>UniRef100_A0A7H1JEV2/20-706
llGMLMICSAVENLWVTVYYGVPVWKEATTTLFCASDAKAYDTEVHNVWATHACVPTDPNPQEVVLENVTENFNMWKNNM
VEQMHEDIISLWDQSLKPCVKLTPLCVTLNCTDWGNSssEEMRGEIKNCSFNITTSIRDKVKEDYALFYRLDVVPIDND.
......-NTSYRLISCNTSTITQACPKVSFEPIPIHYCTPAGFAILKCKDKKFNGTGPCKNVSTVQCTHGIRPVVSTQLL
LNGSLAEEEVVIRSSNFTDNTKNIIVQLKESVEINCTRPNNNTRKSIHIGPGRAFYTTGDIIGDIRQAHCNISRTKWNNT
LNQIATKLKEQFGNNKTIvFNQSSGGDPEIVMHSFNCGGEFFYCNSTQLFNSTWNFNGTwn.lTQSNGTDTITLPCRIKQ
[truncated: 78,773,117 more chars]
