# Supplementary material for: Learning from prepandemic data to forecast viral escape
Source: Nature. 2023 Oct 11;622(7984):818–25. doi: 10.1038/s41586-023-06617-0 (PMC10599991; doi:10.1038/s41586-023-06617-0)
Supplement: Supplementary file 4 — Alignments used for EVE models for Lassa virus, Nipah virus, SARS-CoV-2, HIV and influenza. [file 41586_2023_6617_MOESM4_ESM.zip › Supp_Table_2_alignments/FUS_NIPAV_b0.05.a2m]

>FUS_NIPAV/1-546
mvvildkrcYCNLLILILMISECSVGILHYEKLSKIGLVKGVTRKYKIKSNPLTKDIVIKMIPNVSNMSQCTGSVMENYK
TRLNGILTPIKGALEIYKNNTHDLVGDVRLAgviMAGVAIGIATAAQITAGVALYEAMKNADNINKLKSSIESTNEAVVK
LQETAEKTVYVLTALQDYINTNLVPTIDKISCKQTELSLDLALSKYLSDLLFVFGPNLQDPVSNSMTIQAISQAFGGNYE
TLLRTLGYATEDFDDLLESDSITGQIIYVDLSSYYIIVRVYFPILTEIQQAYIQELLPVSFNNDNSEWISIVPNFILVRN
TLISNIEIGFCLITKRSVICNQDYATPMTNNMRECLTGSTEKCPRELVVSSHVPRFALSNGVLFANCISVTCQCQTTGRA
ISQSGEQTLLMIDNTTCPTAVLGNVIISLGKYLGSVNYNSEGIAIGPPVFTDKVDISSQISSMNQSLQQSKDYIKEAQRL
LDTVNPSLISMLSMIILYVLSIASLCIGLITfISFIIVEKKRNTYSRledrrvrptssgdlyyigt
>UniRef100_R4NFP1/13-534
........lTLITRIMLILSCICLTSSLDGRPLAAAGIVVTGDKAVNIYTSSQTGSIIVKLLPNMPDKEACAKAPLEAYN
RTLTTLLTPLGDSIRRIQGSVSTSGGQKRFIgavIGSVALGVATAAQITAAAALIQANQNAANILRLKESIAATNEAVHE
VTDGLSQLAVAVGKMQQFVNDQFNNTARELDCIKITQQVGVELNLYLTELTTVFGPQITSPALTQLTIQALYNLAGGNMD
YLLTKLGVGNNQLSSLIGSGLITGHPILYDPQTQLLGIQVNLPSVGNLNNMRATYLETLSVSTTKGFASALVPKVVTQVG
SVIEELDTSYCIESDLDLYCTRIVTFPMSPGIYSCLSGNTSACMYSKTEGALTTPYMALKGSVIANCKITTCRCADPPGI
ISQNYGEAVSLIDRHSCNVLSLDGITLRLSGEFDATYQKNISILDSQVIVTGNLDISTELGNVNNSISNALDKLAESNSK
LDKVNVRLTSTSALITYIVLTVISLVFGVLSlVLACYLMYKQKAQQK...................
>UniRef100_H6VVN9/13-534
........lMLITRVMLILSCICLTSSLDGRPLAAAGIIVTGDKAVNIYTSSQTGSIIVKLLPNMPDKEACAKAPLEAYN
RTLTTLLTPLGDSIRRIQGSVSTSGGQKRFIgavIGSVALGVATAAQITAAAALIQANQNAANILRLKESIAATNEAVHE
VTDGLSQLAVAVGKMQQFVNDQFNNTARELDCIKITQQVGVELNLYLTELTTVFGPQITSPALTQLTIQALYNLAGGNMD
YLLTKLGVGNNQLSSLIGSGLIAGYPILYDSQTQLLGIQVNLPSVGNLNNMRATYLETLSVSTTKGFASALVPKVVTQVG
SVIEELDTSYCIESDLDLYCTRIVTFPMSPGIYSCLSGNTSACMYSKTEGALTTPYMALKGSVIANCKITTCRCADPPGI
ISQNYGEAVSLIDRHSCNVLSLDGITLRLSGEFDATYQKNISILDSQVIVTGNLDISTELGNVNNSISNALDKLAESNSK
LDKVNVRLTSTSALITYIVLTVISLVFGALSlVLACYLMYKQKAQQK...................
>UniRef100_T2HWP0/13-534
........lMLITRIMLILSCICLTSSLDGRPLAAAGIVVTGDKAVNIYTSSQTGSIIVKLLPNMPDKEACAKAPLEAYN
RTLTTLLTPLGDSIRRIQGSVSTSGGQKRFIgavIGSVALGVATAAQITAAAALIQANQNAANILRLKESIAATNEAVHE
VTDGLSQLAVAVGKMQQFINDQFNNTARELDCIKITQQVGVELNLYLTELTTVFGPQITSPALTQLTIQALYNLAGGNMD
YLLTKLGVGNNQLSSLIGSGLITGNPILYDSQTQLLGIQVNLPSVGNLNNMRATYLETLSVSTTKGFASALVPKVVTQVG
SVIEELDTSYCIESDLDLYCTRIVTFPMSPGIYSCLSGNTSACMYSKTEGALTTPYMALKGSVIANCKITTCRCADPPGI
ISQNYGEAVSLIDRHSCNVLSLDGITLRLSGEFDATYQKNISILDSQVIVTGNLDISTELGNVNNSISNALGRLAESNSK
LDKVNVKLTSTSALITYIVLTVISLVFGTLSlVLACYLMYKQKAQQK...................
>UniRef100_Q6WG58/13-534
........lMLITQIMLILSCICLASSLDGRPLAAAGIVVTGDKAVNIYTSSQTGSIIVKLLPNMPDKEACAKAPLEAYN
RTLTTLLTPLGDSIRRIQGSVSTSGGQKRFIgaiIGSVALGVATAAQITAAAALIQANQNAANILRLKESIAATNEAVHE
VTDGLSQLAVAVGKMQQFVNDQFNNTARELDCIKITQQVGVELNLYLTELTTVFGPQITSPALTQLTIQALYNLAGGNMD
YLLTKLGVGNNQLSSLIGSGLITGNPILYDSQTQLLGIQVNLPSVGNLNNMRATYLETLSVSTTKGFASALVPKVVTQVG
SVIEELDTSYCVESDLDLYCTRIVTFPMSPGIYSCLSGNTSACMYSKTEGALTTPYMALKGSVIANCKMTTCRCADPPGI
ISQNYGEAVSLIDRHSCNVLSLDGITLRLSGEFDATYQKNISILDSQVIVTGNLDISTELGNVNNSISDALDRLAESNSK
LDKVNVRLTSTSALITYIVLTVISLVFGALSlVLACYLMYKQKAQQK...................
>UniRef100_X5CF10/13-534
........lMLITRVILILSCICSTNSLDGRPLAAAGIVVTGDKAVNIYTSSQTGSIIVKLLPNMPDKEACAKAPLEAYN
RTLTTLLTPLGDSIRRIQGSVSTSGGQKRFIgavIGSVALGVATAAQITAAAALIQANQNAANILRLKESIAATNEAVHE
VTDGLSQLAVAVGKMQQFVNDQFNNTARELDCIKITQQVGVELNLYLTELTTVFGPQITSPALTQLTIQALYNLAGGNMD
YLLTKLGVGNNQLSSLIGSGLIAGYPILYDSQTQLLGIQVNLPSVGNLNNMRATYLETLSVSTTKGFASALVPKVVTQVG
SVIEELDTSYCIESDLDLYCTRIVTFPMSPGIYSCLSGNTSACMYSKTEGALTTPYMALKGSVIANCKITTCRCADPPGI
ISQNYGEAVSLIDRHSCNVLSLDGITLRLSGEFDATYQKNISILDSQVIVTGNLDISTELGNVNNSISNALDKLAESNSK
LDKVNVRLTSTSALITYIVLTVISLVFGALSlVFACYLMYKQKAQQK...................
>UniRef100_Q6WG46/13-534
........lMLITRIMLILSCICLTSSLDGRPLAAAGIVVTGDKAVNIYTSSQTGSIIVKLLPNMPDKEACAKAPLEAYN
RTLTTLLTPLGDSIRKIQGSVSTSGGQKRFIgavIGSVALGVATAAQITAAAALIQANQNAANILRLKESIAATNEAVHE
VTDGLSQLSVAVGKMQQFVNDQFNNTARELDCIKITQQVGVELNLYLTELTTVFGPQITSPALTQLTIQALYNLAGGNMD
YLLTKLGVGNNQLSSLIGSGLITGYPILYDSQTQLLGIQVNLPSVGNLNNMRATYLETLSVSTTKGFASALVPKVVTQVG
SVIEELDTSYCIESDLDLYCTRIVTFPMSPGIYSCLSGNTSACMYSKTEGALTTPYMALKGSVVANCKITTCRCADPPGI
ISQNYGEAVSLIDRHSCNVLSLDGITLRLSGEFDTTYQKNISILDSQVIVTGNLDISTELGNVNNSISNALDKLAESNSK
LDKVNVKLTSTSALITYIVLTVISLVFGALSlVLACYLMYKQKAQQK...................
>UniRef100_A0A7G3WDA8/13-534
........lMLITRIMLILSCICLTSSLDGRPLAAAGIVVTGDKAVNIYTSSQTGSIIVKLLPNMPDKEACAKAPLEAYN
RTLTTLLTPLGDSIRRIQGSVSTSGGQKRFIgaiIGSVALGVATSAQITAAAALIQANQNAANILRLKESIAATNEAVHE
VTDGLSQLAVAVGKMQQFVNDQFNNTARELDCIKITQQVGVELNLYLTELTTVFGPQITSPALTQLTIQALYNLAGGNMD
YLLTKLGVGNIQLSSLIGSGLITGNPILYDSQTQLLGIQVNLPSVGNLNNMRATYLETLSVSTTKGFASALVPKVVTQVG
SVIEELDTSYCIESDLDLYCTRIVTFPMSPGIYSCLSGNTSACMYSKTEGALTTPYMTLKGSVIANCKITTCRCADPPGI
ISQNYGEAVSLIDRHSCNVLSLDGITLRLSGEFDATYQKNISILDSQVIVTGNLDISTELGNVNNSISNALDRLAESNSK
LDKVNVKLTSTSALITYIVLTVISLVFGALSlVLACYLMYKQKAQQK...................
>UniRef100_A0A1S5QMY2/13-534
........lMLITRIMLILSCICLTSSLDGRPLAAAGIVVTGDKAVNIYTSSQTGSIIVKLLPNMPDKEACAKAPLEAYN
RTLTTLLTPLGDSIRKIQGSVATSGGQKRFIgavIGSVALGVATAAQITAAAALIQANQNAANILRLKESIAATNEAVHE
VTDGLSQLSVAVGKMQQFVNDQFNNTARELDCIKITQQVGVELNLYLTELTTVFGPQITSPALTQLTIQALYNLAGGNMD
YLLTKLGVGNNQLSSLIGSGLITGYPILYDSQTQLLGIQVNLPSVGNLNNMRATYLETLSVSTTKGFASALVPKVVTQVG
SVIEELDTSYCIESDLDLYCTRIVTFPMSPGIYSCLSGNTSACMYSKTEGALTTPYMALKGSVIANCKITTCRCADPPGI
ISQNYGEAVSLIDRHSCNVLSLDGITLRLSGEFDATYLKNISILDSQVIVTGNLDISTELGNVNNSISNALDKLAESNSK
LDKVNVRLTSTSALITYIVLTVISLVFGVLSlVLACYLMYKQKAQQK...................
>UniRef100_A0A173DQJ6/13-534
........lMLIIRIMLILSCIRLTSSLDGRPLAAAGIVVTGDKAVNVYTSSQTGSIIVKLLPNMPDKEACAKAPLEAYN
RTLTTLLTPLGDSIRKIQGSVSTSGRQKRFIgavIGSVALGVATAAQITAAAALIQANQNAANILRLKESIAATNEAVHE
VTDGLSQLSVAVGKMQQFVNDQFNNTARELDCIKITQQVGVELNLYLTELTTVFGPQITSPALTQLTIQALYNLAGGNMD
YLLTKLGIGNNQLSSLIGSGLITGYPILYDSQTQLLGIQVNLPSVGNLNNMRATYLETLSVSTTKGYASALVPKVVTQVG
SVIEELDTSYCIESDLDLYCTRIVTFPMSPGIYSCLSGNTSACMYSKTEGALTTPYMALKGSVIANCKITTCRCTDPPGI
ISQNYGEAVSLIDRHSCNVLSLDGITLRLSGEFDATYQKNISILDSQVIVTGNLDISTELGNVNNSISNALDRLAESNSK
LEKVNVRLTSTSALITYIVLTVISLIFGALSlVLACYLMYKQKAQQK...................
>UniRef100_B8Y4L9/13-534
........lMLIIRIMLILSCIRLTSSLDGRPLAAAGIVVTGDKAVNVYTSSQTGSIIVKLLPNMPDKEACAKAPLEAYN
RTLTTLLTPLGDSIRKIQGSVSTSGRQKRFIgavIGSVALGVATAAQITAAAALIQANQNAANILRLKESIAATNEAVHE
VTDGLSQLSVAVGKMQQFVNDQFNNTARELDCIKITQQVGVELNLYLTELTTVFGPQITSPALTQLTIQALYNLAGGNMD
YLLTKLGIGNNQLSSLIGSGLITGYPILYDSQTQLLGIQVNLPSVGNLNNMRATYLETLSVSTTKGYASALVPKVVTQVG
SVIEELDTSYCIESDLDLYCTRIVTFPMSPGIYSCLSGNTSACMYSKTEGALTTPYMALKGSVIANCKITTCRCTDPPGI
ISQNYGEAVSLIDRHSCNVLSLDGITLRLSGEFDATYQKNISILDSQVIVTGNLDISTELGNVNNSISNALDRLAESNSK
LEKVNVRLTSTSALITYIVLTVISLIFGALSlVLACYLMYKQKAQQK...................
>UniRef100_Q8QT21/13-534
........lMLITRIMLILSCICLTSSLDGRPLAAAGIVVTGDKAVNIYTSSQTGSIIVKLLPNMPDKEACAKAPLEAYN
RTLTTLLTPLGDSIRKIQGSVSTSGGQKRFIgavIGSVALGVATAAQITAAAALIQANQNAANILRLKESIAATNEAVHE
VTDGLSQLSVAVGKMQQFVNDQFNNTARELDCIKITQQIGVELNLYLTELTTVFGPQITSPALTQLTIQALYNLAGGNMD
YLLTKLGIGNNQLSSLIGSGLITGYPILYDSQTQLLGIQVNLPSVGNLNNMRATYLETLSVSTTKGYASALVPKVVTQVG
SVIEELDTSYCIESDLDLYCTRIVTFPMSPGIYSCLSGNTSACMYSKTEGALTTPYMALKGSVIANCKITTCRCADPPGI
ISQNYGEAVSLIDRHSCNVLSLDGITLRLSGEFDATYQKNISILDSQVIVTGNLDISTELGNVNNSISNALDKLAESNSK
LDKVNVRLTSTSALITYIALTVISLVFGALSlVLACYLMYKQKAQQK...................
>UniRef100_Q8V1Q0/13-534
........lMLITRIMLILSCICLTSSLDGRPLAAAGIVVTGDKAVNVYTSSQTGSIIVKLLPNMPDKEACAKAPLEAYN
RTLTTLLTPLGDSIRKIQGSVSTSGGQKRFIgavIGSVALGVATAAQITAAAALIQANQNAANILRLKESIAATNEAVHE
VTDGLSQLSVAVGKMQQFVNDQFNNTARELDCIKITQQVGVELNLYLTELTTVFGPQITSPALTQLTIQALYNLAGGNMD
YLLTKLGIGNNQLSSLIGSGLITGYPILYDSQTQLLGIQVNLPSVGNLNNMRATYLETLSVSTTKGYASALVPKVVTQVG
SVIEELDTSYCIESDLDLYCTRIVTFPMSPGIYSCLSGNTSACMYSKTEGALTTPYMALKGSVIANCKITTCRCTDPPGI
ISQNYGEAVSLIDRHSCNVLSLDGITLRLSGEFDATYQKNISILDSQVIVTGNLDISTELGNVNNSISNALDRLAESNSK
LEKVNVRLTSTSALITYIVLTVISLIFGTLSlVLACYLMYKQKAQQK...................
>UniRef100_H6VXM2/13-534
........lMLITRIMLISSCICLTSSLDGRPLAAAGIVVTGDKAVNIYTSSQTGSIIVKLLPNMPDKEACAKAPLEAYN
RTLTTLLTPLGDSIRKIQGSVSTPGGQKRFIgavIGSVALGVATAAQITAAAALIQANQNAANILQLKESIAATNEAVHE
VTNGLSQLSVAVGKMQQFVNDQFNNTARELDCIKITQQVGVELNLYLTELTTVFGPQITSPALTQLTIQALYNLAGGNMD
YLLTKLGVGNNQLSSLIGSGLITGYPILYDSQTQLLGIQVNLPSVGNLNNMRATYLETLSVSTTKGFASALVPKVVTQVG
SVIEELDTSYCIESDLDLYCTRIVTFPMSPGIYSCLSGNTSACMYSKTEGALTTPYMTLKGSVIANCKITTCRCADPPGI
ISQNYGEAVSLIDRHSCNVLSLDGITLRLSGEFDATYQKNISILDSQVIVTGNLDISTELGNVNNSISNALDKLAESNSK
LDKVNVRLTSTSALITYIVLTVISLVFGALSlVLACYLMYKQKAQQK...................
>UniRef100_Q38IB7/13-534
........lMLITRIMLILSCICPASSLDGRPLAAAGIVVTGDKAINIYTSSQTGSIIVKLLPNMPDKEACAKAPLEAYN
RTLTTLLTPLGDSIRKIQGSVSTSGGQKRFIgavIGSVALGVATAAQITAAAALIQANQNAANILRLKESIAATNEAVHE
VTDGLSQLSVAVGKMQQFVNDQFNNTARELDCIKITQQVGVELNLYLTELTTVFGPQITSPALTQLTIQALYNLAGGNMD
YLLTKLGIGNNQLSSLIGSGLITGYPILYDSQTQLLGIQVNLPSVGNLNNMRATYLETLSVSTTKGYASALVPKVVTQVG
SVIEELDTSYCIESDLDLYCTRIVTLPMSPGIYSCLSGNTSACMYSKTEGALTTPYMALKGSVIANCKITTCRCADPPGI
ISQNYGEAVSLIDRHSCNVLSLDGITLRLSGEFDATYQKNISILDSQVIVTGNLDISTELGNVNNSISNALDRLAESNSK
LDKVNVRLTSTSALITYIVLTVISLVFGALSlVLACYLMYKQKAQQK...................
>UniRef100_Q5BMS2/13-534
........lMLITRVMLILSCIRSTSSLDGRPLAAAGIVVTGDKAVNIYTSSQTGSIIVKLLPNMPDKEACAKAPLEAYN
RTLTTLLTPLGDSIRRIQGSVSTSGGQRRFIgavIGSVALGVATAAQITAAAALIQANQNAANILRLKESIAATNEAVHE
VTDGLSQLAVAVGKMQQFVNDQFNNTARELDCIKITQQVGVELNLYLTELTTVFGPQITSPALTQLTIQALYNLAGGNVD
YLLTKLGVGNNQLSSLIGSGLITGHPILYDSQTQLLAIQVTLPSVGNLNNMRATYLETLSVSTTKGFASALVPKVVTQVG
SVIEELDTSYCIESDLDLYCTRIVTFPMSPGIYSCLSGNTSACMYSKTEGALTTPYMALKGSVIANCKITTCRCADPPGI
ISQNYGEAVSLIDRHSCNVLSLDGITLRLSGEFDATYQKNISILDSQVIVTGNLDISTELGNVNNSISNALDKLEESNSK
LDKVNVRLTSTSALITYIVLTVISLVFGILSlVLACYLMYKQKAQQK...................
>UniRef100_A0A2C9DJV2/13-534
........lMLIIRIMLILSCICPTSSLDGRPLAAAGIVVTGDKAVNIYTSSQTGSIIVKLLPNMPDKEACAKAPLEAYN
RTLTTLLTPLGDSIRRIQGSVSTSGGQKRFIgaiIGSVALGVATSAQITAAAALIQANQNAANILRLKESIAATNEAVHE
VTDGLSQLAVAVGKMQQFVNDQFNNTARELDCIKITQQVGIELNLYLTELTTVFGPQITSPALTQLTIQALYNLAGGNMD
YLLTKLGVGNNQLSSLIGSGLITGNPILYDSQTQLLGIQVNLPSVGNLNNMRATYLETLSVSTTKGFASALVPKVVTQVG
SVIEELDTSHCIESDLDLYCTRIVTFPMSPGIYSCLSGNTSACMYSKTEGALTTPYMALKGSVIANCKLTTCRCADPPGI
ISQNYGEAVSLIDRHSCNVLSLDGITLRLSGEFDATYQKNISILDSQVIVTGNLDISTELGNVNNSISDALDRLAESNSK
LDKVNVKLTSTSALITYIVLAVISLVFGTISlVLACYLMYKQKAQRK...................
>UniRef100_Q15EL8/13-534
........lMLITRIMLILSCIRLTSSLDGRPLAAAGIVVTGDKAVNVYTSSQTGSIIVKLLPNMPDKEACAKAPLEAYN
RTLTTLLTPLGDSIRKIQGSVSTSGRQKRFIgavIGSVALGVATAAQITAAAALIQANQNAANILRLKESIAATNEAVHE
VTDGLSQLSVAVGKMQQFVNDQFNNTARELDCIKITQQVGVELNLYLTELTTVFGPQITSPALTQLTIQALYNLAGGNMD
YLLTKLGIGNNQLSSLIGSGLITGYPILYDSQTQLLGIQVNLPSVGNLNNMRATYLETLSVSTTKGYASALVPKVVTQVG
SVIEELDTSYCIESDLDLYCTRIVTLPMSPGIYSCLSGNTSACMYSKTEGALTTPYMALKGSVIANCKITTCRCADPPGI
ISQNYGEAVSLIDRHSCNVLSLDGITLRLSGEFDATYQKNISILDSQVIVTGNLDISTELGNVNNSISNALDRLAESNSK
LDKVNVRLTSTSALITYIVLTVISLVFGALSlVLACYLMYKQKAQQK...................
>UniRef100_A0A1P8LI92/12-534
.......plTLIIRIMLILSCICPTSSLDGRPLAAAGIVVTGDKAVNIYTSSQTGSIIIKLLPNMPDKEACAKAPLEAYN
RTLTTLLTPLGDSIRRIQGSVSTSGGQKRFIgaiIGGVALGVATSAQITAAAALIQANQNAANILRLKESIAATNEAVHE
VTDGLSQLAVAVGKMQQFVNDQFNNTARELDCIKITQQVGIELNLYLTELTTVFGPQITSPALTQLTIQALYNLAGGNMD
YLLTKLGVGNNHLSSLIGSGLITGNPILYDPQTQLLGIQVNLPSVGNLNNMRATYLETLSVSTTKGFASALVPKVVTQVG
SVIEELDTSYCIESDLDLYCTRIVTFPMSPGIYSCLSGNTSACMYSKTEGALTTPYMALKGSVIANCKMTTCRCADPPSI
ISQNYGEAVSLIDRHSCNVLSLDGITLRLSGEFDATYQKNISILDSQVIVTGNLDISAELGNVNNSISNALDKLAESNSK
LDKVNVKLTSTSALITYIVLTIISLVLGTLSlVLACYLMYKQKAQQK...................
>UniRef100_A0A343BSC5/13-534
........lMLITRIMLILGCIRPTSSLDGRPLAAAGIVVTGDKAVNVYTSSQTGSIIVKLLPNMPDKEACAKAPLEAYN
RTLTTLLTPLGDSIRKIQGSVSTSGGQKRFIgavIGSVALGVATAAQITAAAALIQANQNAANILRLKESIAATNEAVHE
VTDGLSQLSVAVGKMQQFVNDQFNNTARELDCIKITQQVGVELNLYLTELTTVFGPQITSPALTQLTIQALYNLAGGNMD
YLLTKLGIGNNQLSSLIGSGLITGYPILYDSQTQLLGIQVNLPSVGNLNNMRATYLETLSVSTTKGYASALVPKVVTQVG
SVIEELDTSYCIESDLDLYCTRIVTFPMSPGIYSCLSGNTSACMYSKTEGALTTPYMALKGSVIANCKITTCRCTDPPGI
ISQNYGEAVSLIDRHSCNVLSLDGITLRLSGEFDATYQKNISILDSQVIVTGNLDISTELGNVNNSISNALDRLAESNSK
LEKVNVRLTSTSALITYIVLTVISLVFGALSlVLACYLMYKQKAQQK...................
>UniRef100_Q8QT15/14-534
.........MLITRIMLILSCICLTSSLDGRPLAAAGIVVTGDKAVNIYTSSQTGSIIVKLLPNMPDKEACAKAPLEAYN
RTLTTLLTPLGDSIRRIQGSVSTSGGQKRFVgaiIGSVALGVATAAQITAAAALIQANQNAANILRLKESIAATNEAVHE
VTDGLSQLAVAVGKMQQFVNDQFNNTARELDCIKITQQVGVELNLYLTELTTVFGPQITSPALTQLTIQALYSLAGGNMD
YLLTKLGVGNNQLSSLIGSGLITGNPILYDSQTQLLGIQVNLPSVGNLNNMRATYLETLSVSTTKGFASALVPKVVTQVG
SVIEELDTSYCIESDLDLYCTRIVTFPMSPGIYSCLSGNTSACMYSKTEGALTTPYMALKGSVIANCKITTCRCADPPGI
ISQNYGEAVSLIDRHSCNVLSLDGITLRLSGEFDATYQKNISILDSQVIVTGNLDISTELGNVNNSISSALDRLAESNSK
LDKVNVKLTSTSAFITYIVLTIISLVSGVLSlVLACYLMYKQKAQQK...................
>UniRef100_A0A2H4UY63/13-534
........lMLITRIMLMLSCIRLTSSLDGRPLAAAGIVVTGDKAVNVYTSSQTGSIIVKLLPNMPDKEACAKAPLEAYN
RTLTTLLTPLGDSIRKIQGSVSSSGGQKRFIgavIGSVALGVATAAQITAAAALIQANQNAANILRLKESIAATNEAVHE
VTDGLSQLSVAVGKMQQFVNDQFNNTARELDCIKITQQVGVELNLYLTELTTVFGPQITSPALTQLTIQALYNLAGGNMD
YLLTKLGIGNNQLSSLIGSGLITGYPILYDSQTQLLGIQVNLPSVGNLNNMRATYLETLSVSTTKGYASALVPKVVTQVG
SVIEELDTSYCIESDLDLYCTRIVTFPMSPGIYSCLSGNTSACMYSKTEGALTTPYMALKGSVIANCKITTCRCADPPGI
ISQNYGEAVSLIDRHSCNVLSLDGITLRLSGEFDATYQKNISILDSQVIVTGNLDISTELGNVNNSISNALDRLAESNSK
LDKVNVRLTSTSALITYIVLTVISLVFGALSlVLACYLMYKQKAQQK...................
>UniRef100_E0XKS8/13-534
........lMLITRIMLILSCIRLTSSLDGRPLAAAGIVVTGDKAVNVYTSSQTGSIIVKLLPNMPDKEACAKAPLEAYN
RTLTTLLTPLGDSIRKIQGSVSTSGGQKRFIgavIGSVALGVATAAQITAAAALIQANQNAANILRLKESIAATNEAVHE
VTDGLSQLSVAVGKMQQFVNDQFNNTARELDCIKITQQVGVELNLYLTELTTVFGPQITSPALTQLTIQALYNLAGGNMD
YLLTKLGIGNNQLSSLIGSGLITGYPILYDSQTQLLGIQVNLPSVGNLNNMRATYLETLSVSTTKGYASALVPKVVTQVG
SVIEELDTSYCIESDLDLYCTRIVTFPMSPGIYSCLSGNTSACMYSKTEGALTTPYMALKGSVIANCKITTCRCADPPGI
ISQNYGEAVSLIDRHSCNVLSLDGITLRLSGEFDATYQKNISILDSQVIVTGNLDISTELGNVNNSISNALDRLAESNSK
LDKVNVRLTSTSALITYIVLTVISLVFGALSlVLACYLMYKQKAQQK...................
>UniRef100_A0A075FEV1/13-534
........lMLITRIMLILSCIRLTSSLDGRPLAAAGIVVTGDKAVNVYTSSQTGSIIVKLLPNMPDKEACAKAPLEAYN
RTLTTLLTPLGDSIRKIQGSVSTSGGQKRFIgavIGSVALGVATAAQITAAAALIQANQNAANILRLKESIAATNEAVHE
VTDGLSQLSVAVGKMQQFVNDQFNNTARELDCIKITQQVGVELNLYLTELTTVFGPQITSPALTQLTIQALYNLAGGNMD
YLLTKLGIGNNQLSSLIGSGLITGYPILYDSQTQLLGIQVNLPSVGNLNNMRATYLETLSVSTTKGYASALVPKVVTQVG
SVIEELDTSYCIESDLDLYCTRIVTFPMSPGIYSCLSGNTSACMYSKTEGALTTPYMALKGSVIANCRITTCRCADPPGI
ISQNYGEAVSLIDRHSCNVLSLDGITLRLSGEFDATYQKNISILDSQVIVTGNLDISTELGNVNNSISNALDRLAESNSK
LDKVNVRLTSTSALITYIVLTVISLVFGALSlVLACYLMYKQKAQQK...................
>UniRef100_B8Y4L2/13-534
........lMLITRIMLILSCIRPTSSLDGRPLAAAGIVVTGDKAVNVYTSSQTGSIIVKLLPNMPDKEACAKAPLEAYN
RTLTTLLTPLGDSIRKIQGSVSTSGGQKRFIgavIGSVALGVATAAQITAAAALIQANQNAANILRLKESIAATNEAVHE
VTNGLSQLSVAVGKMQQFVNDQFNNTARELDCIKITQQVGVELNLYLTELTTVFGPQITSPALTQLTIQALYNLAGGNMD
YLLTKLGIGNNQLSSLISSGLITGYPILYDSQTQLLGIQVNLPSVGNLNNMRATYLETLSVSTTKGYASALVPKVVTQVG
SVIEELDTSYCIESDLDLYCTRIVTFPMSPGIYSCLSGNTSACMYSKTEGALTTPYMALKGSVIANCKITTCRCTDPPGI
ISQNYGEAVSLIDRHSCNVLSLDGITLRLSGEFDATYQKNISILDSQVIVTGNLDISTELGNVNNSISNALDRLAESNSR
LEKVNVRLTSTSALITYIVLTVISLIFGALSlVLVCYLMYKQKAQQK...................
>UniRef100_H6VTA8/12-534
.......plMLITRIMLILSCICLTSSLDGRPLAAAGIVVTRDKAVNIYTSSQTGSIIVKLLPNMPDKEACAKAPLEAYN
RTLTTLLTPLGDSIRRIQGSATTSGGQKRFVgaiIGSVALGVATAAQITAAAALIQANQNAANILRLKESIAATNEAVHE
VTDGLSQLAMAVGKMQQFVNDQFNNTARELDCIKITQQVGVELNLYLTELTTVFGPQITSPALTQLTIQALYNLAGGNMD
YLLTKLGVGNNQLSSLIGSGLITGNPILYDSQTQLLGIQVNLPSVGNLNNMRATYLETLSVSTTKGFASALVPKVVTQVG
SVIEELDTSYCIESDLDLYCTRIVTFPMSPGIYSCLSGNTSACMYSKTEGALTTPYMALKGSVIANCKMTTCRCADPPGI
ISQNYGEAVSLIDKHSCNVLSLDGITLRLSGEFDATYQKNISILDSQVIVTGNLDISTELGNVNNSISSALDKLAESNSK
LNKVNVNLTSTSALITYIVLAVISLVFGVISlVLACYLMYKQKAQQK...................
>UniRef100_Q4PLJ1/13-534
........lMLITRIMLILSCIRLTSSLDGRPLAAAGIVVTGDKAVNVYTSSQTGSIIVKLLPNMPDKEACAKAPLEAYN
RTLTTLLTPLGDSIRKIQGSVSTSGRQKRFIgavIGSVALGVATAAQITAAAALIQANQNAANILRLKESIAATNEAVHE
VTDGLSQLSVAVGKMQQFVNDQFNNTARELDCIKITQQVGVELNLYLTELTTVFGPQITSPALTQLTIQALYNLAGGNMD
YLLTKLGIGNNQLSSLIGSGLITGYPILYDSQTQLLGIQVNLPSVGNLNNMRATYLETLSVSTTKGYASALVPKVVTQVG
SVIEELDTSYCIESDLDLYCTRIVTLPMSPGIYSCLSGNTSACMYSKTEGALTTPYMALKGSVIANCKITTCRCADPPGI
ISQNYGEAVSLIDRHSCNVLSLDGITLRLSGEFDATYQKNISILDSQVIVTGNLDISTELGNVNNSISNALDRLAESNSK
LDKVNVRLTSTSALITYIVLTVISLVFGTLSlVLACYLMYKQKAQRK...................
>UniRef100_A0A075D9K4/13-534
........lMLITRIMLILSCICLTSSLDGRPLAAAGIVVTGDKAVNIYTSSQTGSIIVKLLPNMPDKEACAKAPLEAYN
KTLTTLLTPLGDSIHRIQGSVSTSGGQKRFIgavIGSVALGVATAAQITAAAALIQANQNAANILRLKESIAATNEAVHE
VTDGLSQLSVAVGKMQQFVNDQFNNTARELDCIKITQQVGVELNLYLTELTTVFGPQITSPALTQLTIQALYNLAGGNMD
YLLTKLGVGNNQLSSLIGSGLITGYPILYDSQTQLLGIQVNLPSVGNLNNMRATYLETLSVSTTKGFASALVPKVVTQVG
SVIEELDTSYCIESDLDLYCTRIVTFPMSPGIYSCLSGNTSACMYSKTEGALTTPYMALKGSVIANCKITTCRCADPPGI
ISQNYGEAVSLIDRRSCNVLSLDGITLRLSGEFDATYQKNISILDSQVIVTGNLDISTELGNVNNSISNALDKLAESNSK
LDKVNVRLTSTSALITYIILTVVSLVFGALSlVLACYLMYKQKAQQK...................
>UniRef100_Q15EP5/13-534
........lMLIIRIMLILSCIRLTSSLDGRPLAAAGIVVTGDKAVNVYTSSQTGSIIVKLLPNMPDKEACAKAPLEAYN
RTLTTLLTPLGDSIRKIQRSVSTSGRQKRFIgavIGSVALGVATAAQITAAAALIQANQNAANILRLKESIAATNEAVHE
VTDGLSQLSVAVGKMQQFVNDQFNNTARELDCIKITQQVGVELNLYLTELTTVFGPQITSPALTQLTIQALYNLAGGNMD
YLLTKLGIGNNQLSSLIGSGLITGYPILYDSQTQLLGIQVNLPSVGNLNNMRATYLETLSVSTTKGYASALVPKVVTQVG
SVIEELDTSYCIESDLDLYCTRIVTFPMSPGIYSCLSGNTSACMYSKTEGALTTPYMALKGSVIANCKITTCRCTDPPGI
ISQNYGEAVSLIDRHSCNVLSLDGITLRLSGEFDATYQKNISILDSQVIVTGNLDISTELGNVNNSISNALERLAESNTK
LEKVNVRLTSTSALITYIVLTVISLIFGALSlVLACYLMYKQKAQQK...................
>UniRef100_A0A075DAC6/13-534
........lTLITRIMLILSCICLTSSLDGRPLAAAGIVVTGDKAVNIYTSSQTGSIIVKLLPNMPDKEACAKAPLEAYN
RTLTTLLTPLGDSIRKIQGSVSTSGGQKRFIgavIGSVALGVATAAQITAAAALIQANQNAANILRLKESIAATNEAVHE
VTNGLSQLSVAVGKMQQFVNDQFNNTARELDCIKITQQVGVELNLYLTELTTVFGPQITSPALTQLTIQALYNLAGGNMD
YLLTKLGVGNNQLSSLIGSGLITGYPILYDSQTQLLGIQVNLPSVGNLNNMRATYLETLSVSTTKGFASALVPKVVTQVG
SVIEELDTSYCIESDLDLYCTRIVTFPMSPGIYSCLSGNTSACMYSKTEGALTTPYMALKGSVIANCKITTCRCADPPGI
ISQNYGEAVSLIDRHSCNVLSLDGITLRLSGEFDATYQKNISILDSQVIVTGNLDISTELGNVNNSISNALDKLAESNSK
LDKVKVRLTSTSALITYIVLTVISLVFGAFSlVLACYLMYKQKAQQK...................
>UniRef100_A0A343BSB9/13-534
........lMLITRIMLILSCIRPTSSLDGRPLAAAGIVVTGDKAVNVYTSSQTGSIIVKLLPNMPDKEACAKAPLEAYN
RTLTTLLTPLGDSIRKIQGSVSTSGGQKRFIgavIGSVALGVATAAQITAAAALIQANQNAANILRLKESIAATNEAVHE
VTDGLSQLSVAVGKMQQFVNDQFNNTARELDCIKITQQVGVELNLYLTELTTVFGPQITSPALTQLTIQALYNLAGGNMD
YLLTKLGIGNNQLSSLIGSGLITGYPILYDSQTQLLGIQVNLPSVGNLNNMRATYLETLSVSTTKGYASALVPKVVTQVG
SVIEELDTSYCIESDLDLYCTRIVTFPMSPGIYSCLSGNTSACMYSKTEGALTTPYMALKGSVIANCKITTCRCTDPPGI
ISQNYGEAVSLIDRHSCNVLSLDGITLRLSGEFDATYQKNISILDSQVIVTGNLDISTELGNVNNSISNALDRLAESNSK
LEKVNVRLTSTSALITYIVLTVISLIFGALSlGLACYLMYKQKAQQK...................
>UniRef100_A0A0U2UVE1/12-534
.......slMLITQIMLILSCICLTSSLDGRPLAAAGIVITGDKAVKIYTSSQTGSIIVKLLPNMPDKEACAKAPLEAYN
RTLTTLLTPLGDSIHRIQGSVSTSGGQKRFIgavIGSVALGVATAAQITAAAALIQANQNAANILRLKESIAATNEAVHE
VTDGLSQLAVAVGKMQQFVNDQFNNTARELDCIKITQQVGVELNLYLTELTTVFGPQITSPALTQLTIQALYNLAGGNMD
YLLTKLGVGNNQLSSLIGSGLITGYPILYDSQTQLLGIQVNLPSVGNLNNMRATYLETLSVSTTKGFASALVPKVVTQVG
SVIEELDTSYCIESDLDLYCTRIVTFPMSPGIYSCLSGNTSACMYSKTEGALTTPYMALKGSVIANCKITTCRCADPPGI
ISQNYGEAVSLIDRHSCNVLSLDGITLRLSGEFDATYQKNVSILDSQVIVTGNLDISTELGNVNNSISNALDKLAESNSK
LDKVNVRLTSTSALITYIVLTVISLVFGTLSlVLACYLMYKQKAQQK...................
>UniRef100_A0A088FQK2/13-534
........lMLITRIMLILGCICPTSSLDGRPLAAAGIVVTGDKAVNVYTSSQTGSIIVKLLPNMPDKEACAKAPLEAYN
RTLTTLLTPLGDSIRKIQGSVSTSGGQKRFIgaiIGSVALGVATAAQITAAAALIQANQNAANILRLKESIAATNEAVHE
VTDGLSQLSVAVGKMQQFVNDQFNNTARELDCIKITQQVGVELNLYLTELTTVFGPQITSPALTQLTIQALYNLAGGNMD
YLLTKLGIGNNQLSSLIGSGLITGYPILYDSQTQLLGIQVNLPSVGNLNNMRATYLETLSVSTTKGYASALVPKVVTQVG
SVIEELDTSYCIESDLDLYCTRIVTFPMSPGIYSCLSGNTSACMYSKTEGALTTPYMALKGSVIANCKITTCRCTDPPGI
ISQNYGEAVSLIDRHSCNVLSLDGITLRLSGEFDATYQKNISILDSQVIVTGNLDISTELGNVNNSISNALDKLAESNNK
LEKVNVRLTSTSALITYIVLTVISLVFGALSlGLACYLMYKQKAQQK...................
>UniRef100_W0GIX0/12-534
.......plMLITRVVLILSCIRSTSSLDGRPLAAAGIVVTGDKAVNIYTSSQTGSIIVKLLPNMPDKEACAKAPLEAYN
RTLTTLLTPLGDSIRRIQGSVSTSGGQKRFIgavIGSVALGVATAAQITAAAALIQANQNAANILRLKESIAATNEAVHE
VTDGLSQLAVAVGKMQQFVNDQFNNTARELDCIKITQQVGVELNLYLTELTTVFGPQITSPALTQLTIQALYNLAGGNMD
YLLTKLGVGNNQLSSLIGSGLIAGYPILYDSQTQLVGIQVTLPSVGNLNNMRATYLETLSVSTTKGFASALVPKVVTQVG
SVIEELDTSYCIESDLDLYCTRIVTFPMSPGIYSCLSGNTSACMYSKTEGALTTPYMALKGSVIANCKITTCRCADPPGI
ISQNYGEAVSLIDRHSCNVLSLDGITLRLSGEFDATYQKNISILDSQVIVTGNLDISTELGNVNNSISNALDKLAESNSK
LDKVNVRLTSTSALITYIVLTVISLVFGALSlVFACYLMYKQQAQQK...................
>UniRef100_A0A4Y5QLV4/13-534
........lTLITRIMLILSCIRLTSSLDGRPLAAAGIVVTGDKAVNVYTSSQTGSIIVKLLPNMPDKEACAKAPLEAYN
RTLTTLLTPLGDSIRKIQGSVSTSGRQKRFIgavIGSVALGVATAAQITAAAALIQANQNAANILRLKESIAATNEAVHE
VTDGLSQLSVAVGKMQQFVNDQFNNTARELDCIKITQQVGVELNLYLTELTTVFGPQITSPALTQLTIQALYNLAGGNMD
YLLTKLGIGNSQLSSLIGSGLITGYPILYDSQTQLLGIQVNLPSVGNLNNMRATYLETLSVSTTKGYASALVPKVVTQVG
SVIEELDTSYCIESDLDLYCTRIVTFPMSPGIYSCLSGNTSACMYSKTEGALTTPYMALKGSVIANCKITTCRCADPPGI
ISQNYGEAVSLIDKHSCNVLSLDGITLRLSGEFDATYQKNISILDSQVIVTGNLDISTELGNVNNSISNALDRLAESNSK
LDKVNVRLTSTSALITYIVLTVISLVFGALSlVLACYLMYKQKAQQK...................
>UniRef100_K9KYP2/13-534
........lMLITRIMLILSCIRPTSSLDGRPLAAAGIVVTGDKAVNVYTSSQTGSIIVKLLPNMPDKEACAKAPLEAYN
RTLTTLLTPLGDSIRKIQGSVSTSGGQKRFIgavIGSVALGVATAAQITAAAALIQAKQNAANILRLKESIAATNEAVHE
VTDGLSQLSVAVGKMQQFVNDQFNNTARELDCIKITQQVGVELNLYLTELTTVFGPQITSPALTQLTIQALYNLAGGNMD
YLLTKLGIGNNQLSSLIGSGLITGYPILYDSHTQLLGIQVNLPSVGNLNNMRATYLETLSVSTTKGYASALVPKVVTQVG
SVIEELDTSYCIESDLDLYCTRIVTFPMSPGIYSCLSGNTSACMYSKTEGALTTPYMALRGSVIANCKITTCRCTDPPGI
ISQNYGEAVSLIDRHSCNVLSLDGITLRLSGEFDATYQKNISILDSQVIVTGNLDISTELGNVNNSISNALDRLAESNSK
LEKVNVRLTSTSALITYIVLTVISLIFGVLSlVLACYLMYKQKAQQK...................
>UniRef100_A5HU85/13-534
........lMLITRIMLMLGCICPTSSLDGRPLAAAGIVVTGDKAVNVYTSSQTGSIIIKLLPNMPDKEACAKAPLEAYN
RTLTTLLTPLGDSIRKIQGSVSTSGGQKRFIgaiIGSVALGVATAAQITAAAALIQANQNAANILRLKESIAATNEAVHE
VTDGLSQLSVAVGKMQQFINDQFNNTARELDCIKITQQVGVELNLYLTELTTVFGPQITSPALTQLTIQALYNLAGGNID
YLLTKLGIGNNQLSSLIGSGLITGYPILYDSQTQLLGIQVNLPSVGNLNNMRATYLETLSVSTTKGYASALVPKVVTQVG
SVIEELDTSYCIESDLDLYCTRIVTFPMSPGIYSCLSGNTSACMYSKTEGALTTPYMALKGSVIANCKITTCRCTDPPGI
ISQNYGEAVSLIDRHSCNVLSLDGITLRLSGEFDATYQKNISILDSQVIVTGNLDISTELGNVNNSISNALDRLAESNSK
LEKVNVRLTSTSVLITYIVLTVISLIFGALSlVLACYLMYKQKAQQK...................
>UniRef100_B8Y4L6/13-534
........lMLIIRIMLILSCIRLTSSLDGRPLAAAGIVVTGDKAVNVYTSSQTGSIIVKLLPNMPDKEACAKAPLEAYN
RTLTTLLTPLGDSIRKIQGSVSTSGRQKRFIgavIGSVALGVATAAQITAAAALIQANRNAANILRLKESIAATNEAVHE
VTDGLSQLSVAVGKMQQFVNDQFNNTARELDCIKITQQVGVELNLYLTELTTVFGPQITSPALTQLTIQALYNLAGGNMD
YLLTKLGIGNNQLSSLIGSGLITGYPILYDSQTQLLGIQVNLPSVGNLNNMRATYLETLSVSTTKGYASALVPKVVTQVG
SVIEELDTSYCIESDLDLYCTRIVTFPMSPGIYSCLSGNTSACMYSKTEGALTTPYMALKGSVIANCKITTCRCTDPPGI
ISQNYGEAVSLIDRHSCNVLSLDGITLRLSGEFDATYQKNISILDSQVIVTGNLDISTELGNVNNSISNALDRLAESNSK
LEKVNVRLTSTSALITYIVLTVISLIFGALSlVLACYLMYKQKAQQK...................
>UniRef100_A0A4Y5QLS8/13-534
........lMLITRIMLVLGCIRLTSSLDGRPLAAAGIVVTGDKAVNIYTSSQTGSIIVKLLPNMPDKEACAKAPLEAYN
RTLTTLLTPLGDSIRKIQGSVSTSGGQKRFIgavIGSVALGVATAAQITAAAALIQANQNAANILRLKESIAATNEAVHE
VTDGLSQLSVAVGKMQQFVNDQFNNTARELDCIKITQQVGVELNLYLTELTTVFGPQITSPALTQLTIQALYNLAGGNMD
YLLTKLGIGNNQLSSLIGSGLITGYPILYDSQTQLLGIQVNLPSVGNLNNMRATYLETLSVSTTKGYASALVPKVVTQVG
SVIEELDTSYCIESDLDLYCTRIVTFPMSPGIYSCLSGNTSACMYSKTEGALTTPYMALKGSVIANCKITTCRCADPPGI
ISQNYGEAVSLIDRHSCNVLSLDGITLRLSGEFDATYKKNISILDSQVIVTGNLDISTELGNVNNSISNALDRLAESNSK
LDKVNVRLTSTSALITYIVLTVISLVFGALSlVLACYLMYKQKAQQK...................
>UniRef100_E0Z2F5/13-534
........lMLITRIMLILSCIRLASSLDGRPLAAAGIVVTGDKAVNVYTSSQTGSIIVKLLPNMPDKEACAKAPLEAYN
RTLTTLLTPLGDSIRKIQGSVSTSGGQKRFIgavIGGVALGVATAAQITAAAALIQAKQNAANILRLKESIAATNEAVHE
VTDGLSQLSVAVGKMQQFVNDQFNNTARELDCIKITQQVGVELNLYLTELTTVFGPQITSPALTQLTIQALYNLAGGNMD
YLLTKLGIGNNQLSSLIGSGLITGYPILYDSHTQLLGIQVNLPSVGNLNNMRATYLETLSVSTTKGYASALVPKVVTQVG
SVIEELDTSYCIESDLDLYCTRIVTFPMSPGIYSCLSGNTSACMYSKTEGALTTPYMALRGSVIANCKITTCRCTDPPGI
ISQNYGEAVSLIDRHSCNVLSLDGVTLRLSGEFDATYQKNISILDSQVIVTGNLDISTELGNVNNSISNALDRLAESNSK
LEKVNVRLTSTSALITYIVLTVISLIFGALSlVLACYLMYKQKAQQK...................
>UniRef100_E5G3W5/13-534
........lMLITRIMLILGCIRPTSSLDGRPLAAAGIVVTGDKAVNVYTSSQTGSIIVKLLPNMPDKEACAKAPLEAYN
RTLTTLLTPLGDSIRKIQGSVSTSGGQKRFIgavIGSVALGVATAAQITAAAALIQANQNAANILRLKESIAATNEAVHE
VTDGLSQLSVAVGKMQQFVNDQFNNTARELDCIKITQQVGVELNLYLTELTTVFGPQITSPALTQLTIQALYNLAGGNMD
YLLTKLGIGNNQLSSLIGSGLITGYPILYDSQTQLLGIQVNLPSVGNLNNMRATYLETLSVSTTKGYASALVPKVVTQVG
SVIEELDTSYCIESDLDLYCTRIVTFPMSPGIYSCLSGNTSACMYSKTEGALTTPYMALKGSVIANCKITTCRCTDPPGI
ISQNYGEAVSLIDRHSCNVLSLDGITLRLSGEFDATYQKNISILDSQVIVTGNLDISTELGNVNNSISNALDKLAESNSK
LEKVNVRLTSTSALITYIVLTVISLVFGALSlGLACYLMYKQKAQQK...................
>UniRef100_G9HVT0/13-534
........lMLITRIMLILGCIRPTSSLDGRPLAAAGIVVTGDKAVNVYTSSQTGSIIVKLLPNMPDKEACAKAPLEAYN
RTLTTLLTPLGDSIRKIQGSVSTSGGQKRFIgavIGSVALGVATAAQITAAAALIQANQNAANILRLKESIAATNEAVHE
VTDGLSQLSVAVGKMQQFVNDQFNNTARELDCIKITQQVGVELNLYLTELTTVFGPQITSPALTQLTIQALYNLAGGNMD
YLLTKLGIGNNQLSSLIGSGLITGYPILYDSQTQLLGIQVNLPSVGNLNNMRATYLETLSVSTTKGYASALVPKVVTQVG
SVIEELDTSYCIESDLDLYCTRIVTFPMSPGIYSCLSGNTSACMYSKTEGALTTPYMALKGSVIANCKITTCRCTDPPGI
ISQNYGEAVSLIDRHSCNVLSLDGITLRLSGEFDATYQKNISILDSQVIVTGNLDISTELGNVNNSISNALDKLAESNSK
LEKVNVRLTSTSALITYIVLTVISLVFGALSlGLACYLMYKQKAQQK...................
>UniRef100_B2Z493/13-534
........lMLITRIMLILGCIRPTSSLDGRPLAAAGIVVTGDKAVNVYTSSQTGSIIVKLLPNMPDKEACAKAPLEAYN
RTLTTLLTPLGDSIRKIQGSVSTSGGQKRFIgavIGSVALGVATAAQITAAAALIQANQNAANILRLKESIAATNEAVHE
VTDGLSQLSVAVGKMQQFVNDQFNNTARELDCIKITQQVGVELNLYLTELTTVFGPQITSPALTQLTIQALYNLAGGNMD
YLLTKLGIGNNQLSSLIGSGLITGYPILYDSQTQLLGIQVNLPSVGNLNNMRATYLETLSVSTTKGYASALVPKVVTQVG
SVIEELDTSYCIESDLDLYCTRIVTFPMSPGIYSCLSGNTSACMYSKTEGALTTPYMALKGSVIANCKITTCRCTDPPGI
ISQNYGEAVSLIDRHSCNVLSLDGITLRLSGEFDATYQKNISILDSQVIVTGNLDISTELGNVNNSISNALDKLAESNSK
LEKVNVRLTSTSALITYIVLTVISLVFGALSlGLACYLMYKQKAQQK...................
>UniRef100_I7EFR5/13-534
........lMLITRIMLILSCIRLTSSLDGRPLAAAGIVVTGDKAVNVYTSSQTGSIIVKLLPNMPDKEACAKAPLEAYN
RTLTTLLTPLGDSIRKIQGSVSTSGGQKRFIgavIGSVALGVATAAQITAAAALIQANQNAANILRLKESIAATNEAVHE
VTDGLSQLSVAVGKMQQFVNDQFNNTARELDCIKITQQVGVELNLYLTELTTVFGPQITSPALTQLTIQALYNLAGGNMD
YLLTKLGIGNNQLSSLIGSGLITGYPILYDSHTQLLGIQVNLPSVGNLNNMRATYLETLSVSTTKGYASALVPKVVTQVG
SVIEELDTSYCIESDLDLYCTRIVTFPMSPGIYSCLSGNTSACMYSKTEGALTTPYMALRGSVIANCKITTCRCTDPPGI
ISQNYGEAVSLIDRHSCNVLSLDGITLRLSGEFDATYQKNISILDSQVIVTGNLDISTELGNVNNSISNALDKLAESNSK
LEKVNVRLTSTSALITYIVLTVISLIFGALSlVLACYLMYKQKAQQK...................
>UniRef100_K9KZ01/13-534
........lMLITRIMLILSCIRPTSSLDGRPLAAAGIVVTGDKAVNVYTSSQTGSIIVKLLPNMPDKEACAKAPLEAYN
RTLTTLLTPLGDSIRKIQGSVSTSGGQKRFIgavIGSVALGVATAAQITAAAALIQAKQNAANILRLKESIAATNEAVHE
VTDGLSQLSVAVGKMQQFVNDQFNNTARELDCIKITQQVGVELNLYLTELTTVFGPQITSPALTQLTIQALYNLAGGNMD
YLLTKLGIGNNQLSSLIGSGLITGYPILYDSHTQLLGIQVNLPSVGNLNNMRATYLETLSVSTTKGYASALVPKVVTQVG
SVIEELDTSYCIESDLDLYCTRIVTFPMSPGIYSCLSGNTSACMYSKTEGALTTPYMALRGSVIANCKITTCRCTDPPGI
ISQNYGEAVSLIDRHSCNVLSLDGITLRLSGEFDATYQKNISILDSQVIVTGNLDISTELGNVNNSISNALDRLAESNSK
LEKVNVRLTSTSALITYIVLTVISLIFGVLSlVLACYLMYKQKAQQK...................
>UniRef100_Q2HXV0/13-534
........lMLITRIMLILSCIRLTSSLDGRPLAAAGIVVTGDKAVNVYTSSQTGSIIVKLLPNMPDKEACAKAPLEAYN
RTLTTLLTPLGDSIRKIQGSVSTSGGQKRFIgavIGSVALGVATAAQITAAAALIQANQNAANILRLKESIAATNEAVHE
VTDGLSQLSVAVGKMQQFVNDQFNNTARELDCIKITQQVGVELNLYLTELTTVFGPQITSPALTQLTIQALYNLAGGNMD
YLLTKLGIGNNQLSSLIGSGLITGYPILYDSQTQLLGIQVNLPSVGNLNNMRATYLETLSVSTTKGYASALVPKVVTQVG
SVIEELDTSYCIESDLDLYCTRIVTLPMSPGIYSCLSGNTSACMYSKTEGALTTPYMALKGSVIANCKITTCRCTDPPGI
ISQNYGEAVSLIDRHSCNVLSLDGITLRLSGEFDATYQKNISILDSQVIVTGNLDISTELGNVNNSISNALDRLAESNSK
LEKVNVRLTSTSALITYIVLTVISLIFGALSlVLACYLMYKQKAQQK...................
>UniRef100_H6VTA2/13-534
........lMLITQIMLILSCICLASSLDGRPLAAAGIVVTGDKAVNIYTSSQTGSIIVKLLPNMPDKEACAKAPLEAYN
RTLTAFLTPLGDSIRRIQGSVSTSGGQKRFIgaiIGSVALGVATAAQITAAAALIQANQNAANILRLKESIAATNEAVHE
VTDGLSQLAVAVGKMQQFVNDQFNNTARELDCIKITQQVGVELNLYLTELTTVFGPQITSPALTQLTIQALYNLAGGNMD
YLLTKLGVGNNQLSSLIGSGLITGNPILYDSQTQLLGIQVNLPSVGNLNNMRATYLETLSVSTTKGFASALVPKVVTQVG
SVIEELDTSYCIESDLDLYCTRIVTFPMSPGIYSCLSGNTSACMYSKTEGALTTPYMALKGSVIANCKITTCRCADPPGI
ISQNYGEAVSLIDRHSCNVLSLDGITLRLSGEFDATYQKNISILDSQVIVTGNLDISTELGNVNNSISDALDRLAESNSK
LDKVNVRLTSTSALITYIVLTVISLVFGALSlVLACYLMYKQKAQQK...................
>UniRef100_A0A068BGD0/13-534
........lMLITRIMLILSCIRLTSSLDGRPLAAAGIVVTGDKAVNVYTSSQTGSIIVKLLPNMPDKEACARAPLEAYN
RTLTTLLTPLGDSIRKIQGSVSTSGGQKRFIgavIGSVALGVATAAQITAAAALIQANQNAANILRIKESIAATNEAVHE
VTDGLSQLSVAVGKMQQFVNDQFNNTARELDCIKITQQVGVELNLYLTELTTVFGPQITSPALTQLTIQALYNLAGGNMD
YLLTKLGIGNNQLSSLIGSGLITGYPILYDSQTQLLGIQVNLPSVGNLNNMRATYLETLSVSTTKGYASALVPKVVTQVG
SVIEELDTSYCIESDLDLYCTRIVTFPMSPGIYSCLSGNTSACMYSKTEGALTTPYMALKGSVIANCKITTCRCADPPGI
ISQNYGEAVSLIDRHSCNVLSLDGITLRLSGEFDATYQKNISILDSQVIVTGNLDISTELGNVNNSISNALDRLAESNSK
LDKVNVRLTSTSALITYIVLTVISLVFGALSlVLACYLMYKQKAQQK...................
>UniRef100_R9W1L3/13-534
........lMLITRIMLILSCIRLASSLDGRPLAAAGIVVTGDKAVNVYTSSQTGSIIVKLLPNMPDKEACAKAPLEAYN
RTLTTLLTPLGDSIRKIQGSVSTSGGQKRFIgavIGGVALGVATAAQITAAAALIQAKQNAANILRLKESIAATNEAVHE
VTDGLSQLSVAVGKMQQFVNDQFNNTARELDCIKITQQVGVELNLYLTELTTVFGPQITSPALTQLTIQALYNLAGGNMD
YLLTKLGIGNNQLSSLIGSGLITGYPILYDSHTQLLGIQVNLPSVGNLNNMRATYLETLSVSTTKGYASALVPKVVTQVG
SVIEELDTSYCIESDLDLYCTRIVTFPMSPGIYSCLSGNTSACMYSKTEGALTTPYMALRGSVIANCKITTCRCTDPPGI
ISQNYGEAVSLIDRHSCNVLSLDGVTLRLSGEFDATYQKNISILDSQVIVTGNLDISTELGNVNNSISNALDRLAESNSK
LEKVNVRLTSTSALITYIVLTVISLIFGALSlVLACYLMYKQKAQQK...................
>UniRef100_B8Y4M1/13-534
........lMLITRIMLILGCIRPTSSLDGRPLAAAGIVVTGDKAVNVYTSSQTGSIIVKLLPNMPDKEACAKAPLEAYN
RTLTTLLTPLGDSIRKIQGSVSTSGGQKRFIgavIGSVALGVATAAQITAAAALIQANQNAANILRLKESIAATNEAVHE
VTDGLSQLSVAVGKMQQFVNDQFNNTARELDCIKITQQVGVELNLYLTELTTVFGPQITSPALTQLTIQALYNLAGGNMD
YLLTKLGIGNNQLSSLIGSGLITGYPILYDSQTQLLGIQVSLPSVGNLNNMRATYLETLSVSTTKGYASALVPRVVTQVG
SVIEELDTSYCIESDLDLYCTRIVTFPMSPGIYSCLSGNTSACMYSKTEGALTTPYMALKGSVIANCKITTCRCTDPPGI
ISQNYGEAVSLIDRHSCNVLSLDGITLRLSGEFDATYQKNISILDSQVIVTGNLDISTELGNVNNSISNALDKLAESNSK
LEKVNVRLTSTSALITYIVLTVISLVFGALSlGLACYLMYKQKAQQK...................
>UniRef100_A0A060N7F5/14-534
.........MLITRTMLILSCICLANSLDGRPLAAAGIVVTGDKAVNIYTSSQTGSIIVKLLPNMPDKEACAKAPLEAYN
RTLTTLLTPLGDSIRKIQGSVSASGGQKRFIgavIGSVALGVATAAQITAAAALIQANQNAANILRLKESIAATNEAVHE
VTNGLSQLSVAVGKMQQFVNDQFNNTARELDCIKITQQVGVELNLYLTELTTVFGPQITSPALTQLTIQALYNLAGGNMD
YLLTKLGVGNNQLSSLIGSGLITGYPILYDSQTQLLGIQVNLPSVGNLNNMRATYLETLSVSTTKGFASALVPKVVTQVG
SVIEELDTSYCIESDLDLYCTRIVTFPMSPGIYSCLSGNTSACMYSKTEGALTTPYMALKGSVIANCKITTCRCADPPGI
ISQNYGEAVSMIDRHSCNVLSLDGITLRLSGEFDATYQKNISILDSQVIVTGNLDISTELGNVNNSISNALDKLAESNSK
LDKVNVRLTSTSALITYIVLTVISLVFGSLSlVLACYLMYKQKAQQK...................
>UniRef100_Q91AP6/13-534
........lTLITRIMLILSCIHLTSSLDGRPLAAAGIVVTGDKAVNVYTSSQTGSIIVKLLPNMPDKEACAKAPLEAYN
RTLTTLLTPLGDSIRKIQGSVSTSGGQKRFIgavIGSVALGVATAAQITAAAALIQANQNAANILRLKESIAATNEAVHE
VTDGLSQLSVAVGKMQQFVNDQFNNTARELDCIKITQQVGVELNLYLTELTTVFGPQITSPALTQLTIQALYNLAGGNMD
YLLTKLGIGNNQLSSLIGSGLITGYPILYDSQTQLLGIQVNLPSVGNLNNMRATYLETLSVSTTKGYASALVPKVVTQVG
SVIEELDTSYCIESDLDLYCTRIVTFPMSPGIYSCLSGNTSACMYSKTEGALTTPYMALKGSVIANCKITTCRCADPPGI
ISQNYGEAVSLIDRHSCNVLSLDGITLRLSGEFDATYQKNISILDSQVIVTGNLDISTELGNVNNSISNALDRLAESNSK
LDKVNVRLTSTSALITYIVLTVISLVFGALSlVLACYLMYKQKAQQK...................
>UniRef100_A2TKD0/13-534
........lMLITRIMLILSCIRLTSSLDGRPLAAAGIVVTGDKAVNVYTSSQTGTIIVKLLPNMPDKEACAKTPLEAYN
RTLTTLLTPLGDSIRKIQGSVSTSGGQKRFIgavIGSVALGVATAAQITAAAALIQANQNAANILRLKESIAATNEAVHE
VTDGLSQLSVAVGKMQQFVNDQFNNTARELDCIKITQQVGVELNLYLTELTTVFGPQITSPALTQLTIQALYNLAGGNMD
YLLTKLGIGNNQLSSLIGSGLITGYPILYDSQTQLLGIQVNLPSVGNLNNMRATYLETLSVSTTKGYASALVPKVVTQVG
SVIEELDTSYCIESDLDLYCTRIVTFPMSPGIYSCLSGNTSACMYSKTEGALTTPYMALKGSVIANCKITTCRCTDPPGI
ISQNYGEAVSLIDRHSCNVLSLDGITLRLSGEFDATYQKNISILDSQVIVTGNLDISTELGNVNNSISNALDRLAESNSK
LEKVNVRLTSTSALITYIVLTVISLIFGALSlVLACYLMYKQKAQQK...................
>UniRef100_A0A6B9QVX4/12-534
.......plMLITRIMLIFSCICLTSSLDGRPLAAAGIVVTGDKAVNIYTSSQTGSIIVKLLPNMPDKEACAKAPLEAYN
RTLTTLLTPLGDSIRRIQGSVSTSGGQKRFIgavIGSVALGVATAAQITAAAALIQANQNAANILRLKESIAATNEAVHE
VTDGLSQLAVAVGKMQQFVNDQFNNTARELDCIKITQQVGVELNLYLTELTTVFGPQITSPALTQLTVQALYSLAGGNMD
YLLTKLGVGNSQLSSLIGSGLITGNPILYDSQTQLLGIQVNLPSVGSLNNMRATYLETLSVSTTKGFASALVPKVVTQVG
SVIEELDTSYCIESNLDLYCTRIVTFPMSPGIYSCLSGNTSACMYSKTEGALTTPYMALKGSVIANCKITTCRCADPPGI
ISQNYGEAVSLIDRHSCNVLSLDGITLRLSGEFDATYQKNISILDSQVIVTGNLDISTELGNVNNSISSALDRLAESNNK
LDKVNVKLTSTSALITYIVLTVISLVFGALSlVLACYLMYKQKAQQK...................
>UniRef100_A0A2P1E9L4/13-534
........lMLITRIMLMFGCICPTSSLDGRPLAAAGIVVTGDKAVNVYTSSQTGSIIVKLLPNMPDKEACAKAPLEAYN
RTLTTLLTPLGDSIRKIQGSVSTSGGQKRFIgavIGSVALGVATAAQITAAAALIQANQNAANILRLKESIAATNEAVHE
VTDGLSQLSVAVGKMQQFINDQFNNTARELDCIKITQQVGVELNLYLTELTTVFGPQITSPALTQLTIQALYNLAGGNID
YLLTKLGIGNNQLSSLIGSGLITGYPILYDSQTQLLGIQVNLPSVGNLNNMRATYLETLSVSTTKGYASALVPKVVTQVG
SVIEELDTSYCIESDLDLYCTRIVTFPMSPGIYSCLSGNTSACMYSKTEGALTTPYMALKGSVIANCKITTCRCTDPPGI
ISQNYGEAVSLIDRHSCNVLSLDGITLRLSGEFDATYQKNISILDSQVIVTGNLDISTELGNVNNSISNALDKLAESNSK
LEKVNVRLTSTSALITYIVLTVISLVFGALSlGLACYLMYKQKAQQK...................
>UniRef100_D8UW16/13-534
........lMLITRIMLILGCICPTSSLDGRPLAAAGIVVTGDKAVNVYTSSQTGSIIVKLLPNMPDKEACAKAPLEAYN
RTLTTLLTPLGDSIRKIQGSVSTSGGQKRFIgaiIGSVALGVATAAQITAAAALIQANQNAANILRLKESIAATNEAVHE
VTDGLSQLSVAVGKMQQFINDQFNNTARELDCIKITQQVGVELNLYLTELTTVFGPQITSPALTQLTIQALYNLAGGNID
YLLTKLGIGNNQLSSLIGSGLITGYPILYDSQTQLLGIQVNLPSVGNLNNMRATYLETLSVSTTKGYASALVPKVVTQVG
SVIEELDTSYCIESDLDLYCTRIVTFPMSPGIYSCLSGNTSACMYSKTEGALTTPYMALKGSVIANCKITTCRCTDPPGI
ISQNYGEAVSLIDRHSCNVLSLDGITLRLSGEFDATYQKNISILDSQVIVTGNLDISTELGNVNNSISNALDKLAESNNK
LEKVNVRLTSTSALITYIVLTVISLVFGALSlGLACYLMYKQKAQQK...................
>UniRef100_A0A2P1E9G5/13-534
........lMLITRIMLMFGCICPTSSLDGRPLAAAGIVVTGDKAVNVYTSSQTGSIIVKLLPNMPDKEACAKAPLEAYN
RTLTTLLTPLGDSIRKIQGSVSTSGGQKRFIgaiIGSVALGVATAAQITAAAALIQANQNAANILRLKESIAATNEAVHE
VTDGLSQLSVAVGEMQQFINDQFNNTARELDCIKITQQVGVELNLYLTELTTVFGPQITSPALTQLTIQALYNLAGGNID
YLLTKLGIGNNQLSSLIGSGLITGYPILYDSQTQLLGIQVNLPSVGNLNNMRATYLETLSVSTTKGYASALVPKVVTQVG
SVIEELDTSYCIESDLDLYCTRIVTFPMSPGIYSCLSGNTSACMYSKTEGALTTPYMALKGSVIANCKITTCRCTDPPGI
ISQNYGEAVSLIDRHSCNVLSLDGITLRLSGEFDATYQKNISILDSQVIVTGNLDISTELGNVNNSISNALDKLAESNSK
LEKVNVRLTSTSALITYIVLTVISLVFGALSlGLACYLMYKQKAQQK...................
>UniRef100_Q9QPS2/13-534
........lMLITRIMLILSCIRLTSSLDGRPLAAAGIVVTGDKAVNVYTSSQTGSIIVKLLPNMPDKEACAKAPLEAYN
RTLTTLLTPLGDSIRKIQGSVSTSGGQKRFIgavIGSVALGVATAAQITAAAALIQANQNAANILRLKESIAATNEAVHE
VTDGLSRLSVAVGKMQQFVNDQFNNTARELDCIKITQQVGVELNLYLTELTTVFGPQITSPALTQLTIQALYNLAGGNMD
YLLTKLGIGNNQLSSLIGSGLITGYPILYDSQTQLLGIQVNLPSVGNLNNMRATYLETLSVSTTKGYASALVPKVVTQVG
SVIEELDTSYCIESDLDLYCTRIVTFPMSPGIYSCLSGNTSACMYSKTEGALTTPYMALKGSVIANCRITTCRCADPPGI
ISQNYGEAVSLIDRHSCNVLSLDGITLRLSGEFDATYQKNISILDSQVIVTGNLDISTELGNVNNSISNALDRLAESNSK
LDKVNVRLTSTSALITYIVLTVISLVFGALSlVLACYLMYKQKAQQK...................
>UniRef100_B2LU36/13-534
........lMLITRIMLILGCIRPTSSLDGRPLAAAGIVVTGDKAVNVYTSSQTGSIIVKLLPNMPDKEACAKAPLEAYN
RTLTTLLTPLGDSIRKIQGSVSTSGGQKRFIgavIGSVALGVATAAQITAAAALIQANQNAANILRLKESIAATNEAVHE
VTDGLSQLSVAVGKMQQFVNDQFNNTARELDCIKITQQVGVELNLYLTELTTVFGPQITSPALTQLTIQALYNLAGGNMD
YLLTKLGIGNNQLSSLIGSGLITGYPILYDSQTQLLGIQVNLPSVGNLNNMRATYLETLSVSTTKGYASALVPKVVTQVG
SVIEELDTSYCIESDLDLYCTRIVTFPMSPGIYSCLSGNTSACMYSKTEGALTTPYMALKGSVIANCKITTCRCTDPPGI
ISQNYGEAVSLIDRHSCNVLSLDGITLRLSGEFDATYQKNISILDSQVIVTGNLDISTELGNVNNSISNALDRLAESNSK
LEKVNVRLTSTSALITYIVLTVISLVFGALSlGLACYLMYKQKAQQK...................
>UniRef100_Q8QT24/14-534
.........MLITRIMLILSCICLASSLDGRPLAAAGIVVTGDKAVNIYTSSQTGSIIVKLLPNMPDKEACAKAPLEAYN
RTLTTLLTPLGDSIRKIQGSVSTSGGQKRFIgavIGSVALGVATAAQITAAAALIQANQNAANILRLKESIAATNEAVHE
VTDGLSQLSVAVGKMQQFVNDQFNNTARELDCIKITQQVGVELNLYLTELTTVFGPQITSPALTQLTIQALYNLAGGNMD
YLLTKLGIGNNQLSSLIGSGLITGYPILYDSQTQLLGIQVNLPSVGNLKNMRATYLETLSVSTTKGYASALVPKVVTQVG
SVIEELDTSYCIESDLDLYCTRIVTFPMSPGIYSCLRGNTSACMYSKTEGALTTPYMALKGSVIANCKITTCRCADPPGI
ISQNYGEAVSLIDRHSCNVLSLDGITLRLSGEFDATYQKNISILDSQVIVTGNLDISTELGNVNNSISNALDRLAESNSK
LDKVNVRLTSTSALITYIVLTVTSLVFGALSlVLACYLMYKQKAQQK...................
>UniRef100_Q15EL6/13-534
........lMLITRIMLILSCIRLTSSLDGRPLAAAGIVVTGDKAVNVYTSSQTGSIIVKLLPNMPDKEACAKAPLEAYN
RTLTTLLTPLGDSIRKIQGSVSTSGRQKRFIgavIGSVALGVATAAQITAAAALIQANQNAANILRLKESIAATNEAVHE
VTDGLSQLSVAVGKMQQFVNDQFNNTARELDCIKITQQVGVELNLYLTELTTVFGPQITSPALTQLTIQALYNLAGGNMD
YLLTKLGIGNNQLSSLIGSGLITGYPILYDSQTQLLGIQVNLPSVGNLNNMRATYLETLSVSTTKGYASALVPKVVTQVG
SVIEELDTSYCIESDLDLYCTRIVTLPMSPGIYSCLSGNTSACMYSKTEGALTTPYMALKGSVIANCKITTCRCADPPGI
ISQNYGEAVSLIDRHSCNVLSLDGITLRLSGEFDATYQKNISILDSQVIVTGNLDISTELGNVNNSISNALDRLAESNSR
LDKVNVRLTSTSALITYIVLTVISLVFGALSmVLACYLMYKQKAQQK...................
>UniRef100_A5HU80/13-534
........lMLITRIMLMFGCICPTSSLDGRPLAAAGIVVTGDKAVNVYTSSQTGSIIVKLLPNMPDKEACAKAPLEAYN
RTLTTLLTPLGDSIRKIQGSVSTSGGQKRFIgaiIGSVALGVATAAQITAAAALIQANQNAANILRLKESIAATNEAVHE
VTDGLSQLSVAVGKMQQFINDQFNNTARELDCIKITQQVGVELNLYLTELTTVFGPQITSPALTQLTIQALYNLAGGNID
YLLTKLGIGNNQLSSLIGSGLITGYPILYDSQTQLLGIQVNLPSVGNLNNMRATYLETLSVSTTKGYASALVPKVVTQVG
SVIEELDTSYCIESDLDLYCTRIVTFPMSPGIYSCLSGNTSACMYSKTEGALTTPYMALKGSVIANCKITTCRCTDPPGI
ISQNYGEAVSLIDRHSCNVLSLDGITLRLSGEFDATYQKNISILDSQVIVTGNLDISTELGNVNNSISNALDKLAESNSK
LEKVNVRLTSTSALITYIVLTVISLVFGALSlGLACYLMYKQKAQQK...................
>UniRef100_Q2HYI7/13-534
........lMLITRIMLILSCIRLTSSLDGRPLAAAGIVVTGDKAVNVYTSSQTGSIIVKLLPNMPDKEACAKAPLEAYN
RTLTTLLTPLGDSIRKIQGSVSTSGGQKRFIgavIGSVALGVATAAQITAAAALIQANQNAANILRLKESIAATNEAVHE
VTDGLSQLSVAVGKMQQFVNDQFNNTARELDCIKITQQVGVELNLYLTELTTVFGPQITSPALTQLTIQALYNLAGGNMD
YLLTKLGIGNNQLSSLIGSGLITGYPILYDSQTQLLGIQVNLPSVGNLNNMRATYLETLSVSTTRGYASALVPKVVTQVG
SVIEELDTSYCIESDLDLYCTRIVTLPMSPGIYSCLSGNTSACMYSKTEGALTTPYMALKGSVIANCKITTCRCTDPPGI
ISQNYGEAVSLIDRHSCNVLSLDGITLRLSGEFDATYQKNISILDSQVIVTGNLDISTELGNVNNSISNALDRLAESNSK
LEKVNVRLTSTSALITYIVLTVISLIFGALSlVLACYLMYKQKAQQK...................
>UniRef100_A0A7U3NJY2/13-534
........lMLITRIMLILSCIRLTSSLDGRPLAAAGIVVTGDKAVNVYTSSQTGSIIVKLLPNMPDKEACAKAPLEAYN
RTLTTLLTPLGDSIRKIQGSVSGGRRQKRFIgavIGSVALGVATAAQITAAAALIQAKQNAANILRLKESIAATNEAVHE
VTDGLSQLSVAVGKMQQFVNDQFNNTARELDCIKITQQVGVELNLYLTELTTVFGPQITSPALTQLTIQALYNLAGGNMD
YLLTKLGIGNNQLSSLIGSGLITGYPILYDSHTQLLGIQVNLPSVGNLNNMRATYLETLSVSTTKGYASALVPKVVTQVG
SVIEELDTSYCIESDLDLYCTRIVTFPMSPGIYSCLSGNTSACMYSKTEGALTTPYMALKGSVIANCKITTCRCADPPGI
ISQNYGEAVSLIDRHSCNVLSLDGITLRLNGEFDATYQKNISILDSQVIVTGNLDISTELGNVNNSISNALDRLAESNSK
LDKVNVRLTSTSALITYIVLTVISLVFGALSlVLACYLMYKQKAQQK...................
>UniRef100_Q58NY3/13-534
........lMLTVRVMLALSCVCPTSALDGRPLAAAGIVVTGDKAVNIYTSSQTGSIIIKLLPNMPDKEACAKAPLEAYN
RTLTTLLTPLGDSIRRIQESVTTSGGQRRFIgaiIGGVALGVATAAQITAASALIQANQNAANILRLKESIAATNEAVHE
VTNGLSQLAVAVGKMQQFVNDQFNKTAQELDCIKITQQVGVELNLYLTELTTVFGPQITSPALTQLTIQALYNLAGGNMD
YLLTKLGVGSRQLSSLISSGLITGNPILYDSQTQLLGIQVTLPSVGNLNNMRATYLETLSVSTTKGFASALVPKVVTQVG
SVIEELDTSYCIETDLDLYCTRIVTFPMSPGIYSCLSGNTSACMYSKTEGALTTPYMTLKGSVIANCKMTTCRCADPPGI
ISQNYGEAVSLIDRQSCNILSLDGITLRLSGEFDATYQKNISILDSQVIVTGNLDISTELGNVNNSISNALDKLEESNNK
LDKVNVKLTSTSALITYIVLTVISLVCGILSlVLACYLMYKQKAQQK...................
>UniRef100_I1TEA6/14-534
.........MLITRIMLILSFICLASSLDGRPLAAAGIVVTGDKAVNIYTSSQTGSIIVKLLPNMPDKEACARAPLEAYN
RTLTTLLTPLGDSIRKIQGSVSTSGGRKRFIgaiIGSVALGVATAAQITAAAALIQANQNAANILRLKESIAATNEAVHE
VTNGLSQLSVAVGKMQQFVNDQFNNTARELDCIKITQQVGVELNLYLTELTTVFGPQITSPALTQLTIQALYNLAGGNMD
YLLTKLGVGNNQLSSLIGSGLITGYPILYDSQTQLLGIQVNLPSVGNLNNMRATYLETLSVSTTKGFASALVPKVVTQVG
SVIEELDTSYCIESDLDLYCTRIVTFPMSPGIYSCLSGNTSACMYSKTEGALTTPYMALKGSVIANCKITTCRCADPPGI
ISQNYGEAVSLIDRHSCNVLSLDGITLRLSGEFDATYQKNISILDSQVIVTGNLDISTELGNVNNSISNALDKLAESNSK
LDKVNVRLTSTSALITYIVLTVISLVFGALSlILACYLMYKQKAQQK...................
>UniRef100_D8V172/14-534
.........MLITRIMLILSCICLASSLDGRPLAAAGIVVTGDKAVNIYTSSQTGSIIVKLLPNMPDKEACAKAPLEAYN
RTLTTLLTPLGDSIRKIQGSVSTSGGQKRFIgavIGSVALGVATAAQITAAAALIQANQNAANILRLKESIAATNEAVHE
VTDGLSQLSVAVGKMQQFVNDQFNNTARELDCIKITQQVGVELNLYLTELTTVFGPQITSPALTQLTIQALYNLAGGNMD
YLLTKLGIGNNQLSSLIGSGLITGYPILYDSQTQLLGIQVNLPSVGNLKNMRATYLETLSVSTTKGYASALVPKVVTQVG
SVIEELDTSYCIESDLDLYCTRIVTFPMSPGIYSCLSGNTSACMYSKTEGALTTPYMALKGSVIANCKITTCRCADPPGI
ISQNYGEAVSLIDRHSCNVLSLDGITLRLSGEFDATYQKNISILDSQVIVTGNLDISTELGNVNNSISNALDRLAESNSK
LDKVNVRLTSTSALITYIVLTVTSLVFGALSlVLACYLMYKQKAQQK...................
>UniRef100_Q9WI28/14-534
.........MLITRIMLILSCICLASSLDGRPLAAAGIVVTGDKAVNIYTSSQTGSIIVKLLPNMPDKEACAKAPLEAYN
RTLTTLLTPLGDSIRKIQGSVSTSGGQKRFIgavIGSVALGVATAAQITAAAALIQANQNAANILRLKESIAATNEAVHE
VTDGLSQLSVAVGKMQQFVNDQFNNTARELDCIKITQQVGVELNLYLTELTTVFGPQITSPALTQLTIQALYNLAGGNMD
YLLTKLGIGNNQLSSLIGSGLITGYPILYDSQTQLLGIQVNLPSVGNLKNMRATYLETLSVSTTKGYASALVPKVVTQVG
SVIEELDTSYCIESDLDLYCTRIVTFPMSPGIYSCLSGNTSACMYSKTEGALTTPYMALKGSVIANCKITTCRCADPPGI
ISQNYGEAVSLIDRHSCNVLSLDGITLRLSGEFDATYQKNISILDSQVIVTGNLDISTELGNVNNSISNALDRLAESNSK
LDKVNVRLTSTSALITYIVLTVTSLVFGALSlVLACYLMYKQKAQQK...................
>UniRef100_Q58NX7/13-534
........lMLTVRVMLALSCVCPTSALDGRPLAAAGIVVTGDKAVNIYTSSQTGSIIIKLLPNMPDKEACAKAPLEAYN
RTLTTLLTPLGDSIRRIQESVTTSGGQRRFIgaiIGGVALGVATAAQITAASALIQANQNAANILRLKESIAATNEAVHE
VTNGLSQLAVAVGKMQQFVNDQFNKTAQELDCIKITQQVGVELNLYLTELTTVFGPQITSPALTQLTIQALYNLAGGNMD
YLLTKLGVGNRQLSSLISSGLITGNPILYDSQTQLLGIQVTLPSVGNLNNMRATYLETLSVSTTKGFASALVPKVVTQVG
SVIEELDTSYCIETDLDLYCTRIVTFPMSPGIYSCLSGNTSACMYSKTEGALTTPYMTLKGSVIANCKMTTCRCADPPGI
ISQNYGEAVSLIDRQSCNILSLDGITLRLSGEFDATYQKNISILDSQVIVTGNLDISTELGNVNNSISNALDKLEESNNK
LDKVNVKLTSTSALITYIVLTVISLVCGILSlVLACYLMYKQKAQQK...................
>UniRef100_A5YV81/13-534
........lMLITRIMLILSCIRLTSSLDGRPLAAAGIVVTGDKAVNVYTSSQTGSIIVKLLPNMPDKEACAKAPLEAYN
RTLTTLLTPLGDSIRKIQGSVSTSGGQKRFIgavIGSVALGVATAAQITAAAALIQANQNAANILRLKESIAATNEAVHE
VTDGLSQLSVAVGKMQQFVNDQFNNTARELDCIKITQQVGVELNLYLTELTTVFGPQITSPALTQLTIQALYNLAGGNMD
YLLTKLGIGNNQLSSLIGSGLITGYPILYDSQTQLLGIQVNLPSVGNLNNMRATYLETLSVSTTKGYASALVPKVVTQVG
SVIEELDTSYCIESDLDLYCTRIVTFPMSPGIYSCLSGNTSACMYSKTEGALTTPYMALKGSVIANCKITTCRCTDPPGI
ISQNYGEAVSLIDRHLCNVLSLDGITLRLSGEFDATYQKNISILDSQVIVTGNLDISTELGNVNNSISNALDRLAESNSK
LEKVNVRLTSTSALITYIVLTVISLIFGALSlVLACYLMYKQKAQQK...................
>UniRef100_Q30A24/13-534
........lTLITRIMLILSCIRPTSSLDGRPLAAAGIVVTGDKAVNVYTSSQTGSIIVKLLPNMPDKEACAKAPLEAYN
RTLTTLLTPLGDSIRKIQGSVSTSGGQKRFIgavIGSVALGVATAAQITAAAALIQANQNAANILRLKESIAATNEAVHE
VTDGLSQLSVAVGKMQQFVNDQFNNTARELDCIKITQQVGVELNLYLTELTTVFGPQITSPALTQLTIQALYNLAGGNMD
YLLTKLGIGNNQLSSLIGSGLITGYPILYDSQTQLLGIQVNLPSVGNLNNMRATYLETLSVSTTKGYASALVPKVVTQVG
SVIEELDTSYCIESDLDLYCTRIVAFPMSPGIYSCLSGNTSACMYSKTEGALTTPYMALKGSVIANCKITTCRCTDPPGI
ISQNYGEAVSLIDRHSCNVLSLDGITLRLSGEFDATYQKNISILDSQVIVTGNLDISTELGNVNNSISNALDRLAESNSK
LEKVNVRLTSTSVLITYIVLTVISLIFGALSlVLVCYLMYKQKAQQK...................
>UniRef100_D2KLC4/13-534
........lMLITRIMPILSCIRPTSSLDGRPLAAAGIVVTGDKAVNVYTSSQTGSIIVKLLPNMPDKEACAKAPLEAYN
RTLTTLLTPLGDSIRKIQGSVSTSGGQKRFIgavIGSVALGVATAAQITAAAALIQANQNAANILRLKESIAATNEAVHE
VTDGLSQLSVAVGKMQQFVNDQFNNTARELDCIKITQQVGVELNLYLTELTTVFGPQITSPALTQLTIQALYNLAGGNMD
YLLTKLGIGNNQLSSLIGSGLITGYPILYDSQTQLLGIQVNLPSVGNLNNMRATYLETLSVSTTKGYASALVPKVVTQVG
SVIEELDTSYCIESDLDLYCTRIVTFPMSPGIYSCLSGNTSACMYSKTEGALTTPYMALKGSVIANCKITTCRCTDPPGI
ISQNYGEAVSLIDRHSCNVLSLDGITLRLSGEFDATYQKNISILDSQVIVTGNLDISTELGNVNNSISNALDKLEESNNK
LEKVNVRLTSTSALITYIVLTVISLVFGALSlGLACYLMYKQKAQQK...................
>UniRef100_A5HER8/13-534
........lMLITRIMLMFGCICPTSSLDGRPLAAAGIVVTGDKAVNVYTSSQTGSIIVKLLPNMPDKEACAKAPLEAYN
RTLTTLLTPLGDSIRKIQGSVSTSGGQKRFIgaiIGSVALGVATAAQITAAAALIQANQNAANILRLKESIAATNEAVHE
VTDGLSQLSVAVGKMQQFINDQFNNTARELDCIKITQQVGVELNLYLTELTTVFGPQITSPALTQLTIQALYNLAGGNID
YLLTKLGIGNNQLSSLIGSGLITGYPILYDSQTQLLGIQVNLPSVGNLNNMRATYLETLSVSTTKGYASALVPKVVTQVG
SVIEELDTSYCIESDLDLYCTRIVTFPMSPGIYSCLSGNTSACMYSKTEGALTTPYMALKGSVIANCKITTCRCTDPPGI
ISQNYGEAVSLIDRHSCNVLSLDGITLRLSGEFDATYQKNISILDSQVIVTGNLDISTELGNVNNSISNALDKLAESNSK
LEKVNVRLTSTSALITYIVLTVISLVFGALSlGLACYLMYKQKAQQK...................
>UniRef100_E0Z2F1/13-534
........lMLITRIMLILSCIRLASSLDGRPLAAAGIVVTGDKAVNVYTSSQTGSIIVKLLPNIPDKEACAKAPLEAYN
RTLTTLLTPLGDSIRKIQGSVSTSGGQKRFIgavIGGVALGVATAAQITAAAALIQAKQNAANILRLKESIAATNEAVHE
VTDGLSQLSVAVGKMQQFVNDQFNNTARELDCIKITQQVGVELNLYLTELTTVFGPQITSPALTQLTIQALYNLAGGNMD
YLLTKLGIGNNQLSSLIGSGLITGYPILYDSHTQLLGIQVNLPSVGNLNNMRATYLETLSVSTTKGYASALVPKVVTQVG
SVIEELDTSYCIESDLDLYCTRIVTFPMSPGIYSCLSGNTSACMYSKTEGALTTPYMALRGSVIANCKITTCRCTDPPGI
ISQNYGEAVSLIDRHSCNVLSLDGVTLRLSGEFDATYQKNISILDSQVIVTGNLDISTELGNVNNSISNALDRLAESNSK
LEKVNVRLTSTSALITYIVLTVISLIFGALSlVLACYLMYKQKAQQK...................
>UniRef100_Q0Z931/13-534
........lMLITRIMLILGCIRLTSSLDGRPLAAAGIVVTGDKAVNVYTSSQTGSIIVKLLPNMPDKEACARAPLEAYN
RTLTTLLTPLGDSIRKIQGSVSTSGGQKRFIgavIGSVALGVATAAQITAAAALIQANQNAANILRIKESIAATNEAVHE
VTDGLSQLSVAVGKMQQFVNDQFNNTARELDCIKITQQVGVELNLYLTELTTVFGPQITSPALTQLTIQALYNLAGGNMD
YLLTKLGIGNNQLSSLIGSGLITGYPILYDSQTQLLGIQVNLPSVGNLNNMRATYLETLSVSTTKGYASALVPKVVTQVG
SVIEELDTSYCIESDLDLYCTRIVTFPMSPGIYSCLSGNTSACMYSKTEGALTTPYMALKGSVIANCKITTCRCADPPGI
ISQNYGEAVSLIDRHSCNVLSLDGITLRLSGEFDATYQKNISILDSQVIVTGNLDISTELGNVNNSISNALDRLAESNSK
LDKVNVRLTSTSALITYIVLTVISLVFGALSlVLACYLMYKQKAQQK...................
>UniRef100_Q7T7S7/13-534
........lMLITRIMLILGCIRPTSSLDGRPLAAAGIVVTGDKAVNVYTSSQTGSIIVKLLPNMPDKEACAKAPLEAYN
RTLTTLLTPLGDSIRKIQGSVSTSGGQKRFIgavIGSVALGVATAAQITAAAALIQANQNAANILRLKESIAATNEAVHE
VTDGLSQLSVAVGKMQQFVNDQFNNTARELDCIKITQQVGVELNLYLTELTTVFGPQITSPALTQLTIQALYNLAGGNMD
YLLTKLGIGNNQLSSLIGSGLITGYPILYDSQTQLLGIQVNLPSVGNLNNMRATYLETLSVSTTKGYASALVPKVVTQVG
SVIEELDTSYCIESDLDLYCTRIVTFPMSPGIYSCLSGNTSACMYSKTEGALTTPYMALKGSVIANCRITTCRCTDPPGI
ISQNYGEAVSLIDRHSCNVLSLDGITLRLSGEFDATYQKNISILDSQVIVTGNLDISTELGNVNNSISNALDRLAESNSK
LEKVNVRLTSTSALITYIVLTVISLVFGALSlGLACYLMYKQKAQQK...................
>UniRef100_Q83847/13-534
........lMLITRIMLILNCICLTSSLDGRPLAAAGIVVTGDKAVNIYTSSQTGSIIVKLLPNMPDKEACAKTPLEAYN
RTLTTLLTPLGDSIRKIQGSVSTSGGQKRFIgavIGSVALGVATAAQITAAAALIQANQNAANILRLKESIAATNEAVHE
VTDGLSQLSVAVGKMQQFVNDQFNNTARELDCIKITQQVGVELNLYLTELTTVFGPQITSPALTQLTIQALYNLAGGNMD
YLLTKLGVGNNQLSSLIGSGLITGYPILYDSQTQLLGIQVNLPSVGHLNNMRATYLETLSVSTTKGFASALVPKVVTQVG
SVIEELDTSYCIESDLDLYCTRIVTFPMSPGIYSCLSGNTSACMYSKTEGALTTPYMALKGSVIANCKITTCRCADPPGI
ISQNYGEAISLIDRHSCNVLSLDGITLRLSGEFDATYQKNISILDSQVIVTGNLDISTELGNVNNSISNTLDKLAESNSK
LDKVNVRLTSTSALITYIVLTVISLVFGALSlVLACYLMYKQKAQQK...................
>UniRef100_A0A4Y5QLV6/13-534
........lMLITRIMLILSCIRLTSSLDGRPLAAAGIVVTGDKAVNVYTSSQTGSIIVKLLPNMPDKEACAKAPLEAYN
RTLTTLLTPLGDSIRKIQGSVSTSGGQKRFIgavIGSVALGVATAAQITAAAALIQANQNAANILRLKESIAATNEAVHE
VTDGLSQLSVAVGKMQQFVNDQFNNTARELDCIKITQQVGVELNLYLTELTTVFGPQITSPALTQLTIQALYNLAGGNMD
YLLTKLGIGNNQLSSLIGSGLITGYPILYDSQTQLLGIQVNLPSVGNLNNMRATYLETLSVSTTKGYASALVPKVVTQVG
SVIEELDTSYCIESDLDLYCTRIVTFPMSPGIYSCLSGNTSACMYSKTEGALTTPYMALKGSVIANCKITTCRCADPPGI
ISQNYGEAVSLIDRHSCNVLSLDGITLRLSGEFDATYQKNISILDSQVIVTGNLDISTELGNVNNSISNALDRLAESNSK
LDKVNVRLTSTSALITYIVLTVISLVFGALSlVLACYLLYKQKAQQK...................
>UniRef100_A0A7H1CRG2/13-534
........lMLITRIMLILSCIRPTSSLDGRPLAAAGIVVTGDKAVNVYTSSQTGSIIVKLLPNMPDKEACAKAPLEAYN
RTLTTLLTPLGDSIRKIQGSVSTSGGQKRFIgavIGSVALGVATAAQITAAAALIQAKQNAANILRLKESIAATNEAVHE
VTDGLSQLSVAVGKMQQFVNDQFNNTARELDCIKITQQVGVELNLYLTELTTVFGPQITSPALTQLTIQALYNLAGGNMD
YLLTKLGIGNNQLSSLIGSGLITGYPILYDSHTQLLGIQVNLPSVGNLNNMRATYLETLSVSTTKGYASALVPKVVTQVG
SVIEELDTSYCIESDLDLYCTRIVTFPMSPGIYSCLSGNTSACMYSKTEGALTTPYMALRGSVIANCKITTCRCTDPPGI
ISQNYGEAVSLIDRHSCNVLSLDGITLRLSGEFDATYQKNISILDSQVIVTGNLDISTELGNVNNSISNALDRLAESNSK
LEKVNVRLTSTSALITYIVLTVISLIFCALSlVLVCYLMYKQKAQQK...................
>UniRef100_I7DFM6/13-534
........lMLITRIMLILSCIRLTSSLDGRPLAAAGIVVTGDKAVNVYTSSQTGSIIVKLLPNMPDKEACAKAPLEAYN
RTLTTLLTPLGDSIRKIQGSVSTSGGQKRFIgavIGSVALGVATAAQITAAAALIQANQNAANILRLKESIAATNEAVHE
VTDGLSQLSVAVGKMQQFVNDQFNNTARELDCIKITQQVGVELNLYLTELTTVFGPQITSPALTQLTIQALYNLAGGNMD
YLLTKLGIGNNQLSSLIGSGLITGYPILYDSQTQLLGIQVNLPSVGNLNNMRATYLETLSVSTTKGYASALVPKVVTQVG
SVIEELDTSYCIESDLDLYCTRIVTFPMSPGIYSCLSGNTSACMYSKTEGALTTPYMALKGSVIANCKITTCRCADPPGI
ISQNYGEAVSLIDRHSCNVLSLDGITLRLSGEFDATYQKNISILDSQVIVTGNLDISTELGNVNNSISNALDRLAESNSK
LDKVNVRLTSTSALITYIVLTVISLVFGALSlVLAGYLMYKQKAQQK...................
>UniRef100_A0A4Y5QLM4/12-534
.......plMLITRITLILSCICLTSSLDGRPLAAAGIVVTGDKAVNIYTSSQTGSIIVKLLPNMPDKEACAKAPLEAYN
RTLTTLLTPLGDSIRRIQGSATTSGGQKRFVgaiIGSVALGVATAAQITAAAALIQANQNAANILRLKESIAATNEAVHE
VTDGLSQLAVAVGKMQQFVNDQFNNTARELDCIKITQQVGVELNLYLTELTTVFGPQITSPALTQLTIQALYNLAGGNMD
YLLTKLGVGNNQLSSLIGSGLITGNPILYDSQTQLLGIQVNLPSVGNLNNMRATYLETLSVSTTKGFASALVPRVVTQVG
SVIEELDTSYCIESDLDLYCTRVVTFPMSPGIYSCLSGNTSACMYSKTEGALTTPYMALKGSVIANCKMTTCRCADPPGI
ISQNYGEAVSLIDKHSCSVLSLDGVTLRLSGEFDATYQKNISILDSQVIVTGNLDISTELGNVNNSISSALDKLAESNSK
LNKVNVNLTSTSALITYIVLAVISLVFGIISlVLACYLMYKQKAQQK...................
>UniRef100_C9WPI2/13-534
........lMLITRIVLILSCICSTGSLDGRPLAAAGIVVTGDKAVNIYTSSQTGSIIVKLLPNMPDKEACAKAPLEAYN
RTLTTLLTPLGDSIRRIQGSVSTSRGQKRFIgavIGSVALGVATAAQITAAAALIQANQNAANILRLKESIAATNEAVHE
VTDGLSQLAVAVGKMQQFVNNQFNNTARELDCIKITQQVGVELNLYLTELTTVFGPQITSPALTQLTIQALYNLAGGNMD
YLLTKLGVGNNQLSSLISSGLIAGYPILYDSQTQLLGIQVNLPSVGNLNNMRATYLETLSVSTTKGFASALVPKVVTQVG
SVIEELDTSYCIESDLDLYCTRIVTFPMSPGIYSCLSGNTSACMYSKTEGALTTPYMALKGSVIANCKITTCRCADPPGI
ISQNYGEAVSLIDRHSCNVLSLDGITLRLSGEFDATYQKNISILDSQVIVTGNLDISTELGNVNNSISNALDKLAESNSR
LDKVNVRLISTSALITYIVLTVISLVSGALSlVLACYLMYKQRAQQK...................
>UniRef100_A0A650A7Z1/13-534
........lMLITRIMLILSCICLTSSLDGRPLAAAGIVVTGDKAVNVYTSSQTGSIIVKLLPNMPDKEACAKAPLEAYN
RTLTTLLTPLGDSIRKIQGSVATSGGQKRFIgavIGSVALGVATAAQITAAAALIQANQNAANILRLKESIAATNEAVHE
VTDGLSQLSVAVGKMQQFVNDQFNNTARELDCIKITQQVGVELNLYLTELTTVFGPQITSPALTQLTIQALYNLAGGNMD
YLLTKLGVGNNQLSSLIGSGLITGYPILYDSQTQLLGIQVNLPSVGNLNNMRATYLETLSVSTTKGFASALVPKVVTQVG
SVIEELDTSYCIESDLDLYCTRIVTFPMSPGIYSCLSGNTSACMYSKTEGALTTPYMALKGSVIANCKITTCRCADPPGI
ISQNYGEAVSLIDRHSCNVLSLDGITLRLSGEFDATYLKNISILDSQVIVTGNLDISTELGNVNNSISNALDKLAESNSK
LDKVNVRLTSTSALITYIALTVISLVFGVLSlGLACYLMYKQKAQQK...................
>UniRef100_Q7T725/14-534
.........MLITRIMLILSCIRLTSSLDGRPLAAAGIVVTGDKAVNVYTSSQTGTIIVKLLPNMPDKEACAKTPLEAYN
RTLTTLLTPLGDSIRKIQGSVSTSGGQKRFIgavIGSVALGVATAAQITAAAALIQANQNAANILRLKESIAATNEAVHE
VTDGLSQLSVAVGKMQQFVNDQFNNTARELDCIKITQQVGVELNLYLTELTTVFGPQITSPALTQLTIQALYNLAGGNMD
YLLTKLGIGNNQLSSLIGSGLITGYPILYDSQTQLLGIQVNLPSVGNLNNMRATYLETLSVSTTKGYASALVPKVVTQVG
SVIEELDTSYCIESDLDLYCTRIVTFPMSPGIYSCLSGNTSACMYSKTEGALTTPYMALKGSVIANCKITTCRCTDPPGI
ISQNYGEAVSLIDRHSCNVLSLDGITLRLSGEFDATYQKNISILDSQVIVTGNLDISTELGNVNNSISNALDRLAESNSK
LEKVNVRLTSTSALITYIVLTVISLIFGALSlVLACYLMYKQKAQQK...................
>UniRef100_E0AEY8/13-534
........lMLITRIMLILSCICPTSSLDGRPLAAAGIVVTGDKAINIYTSSQTGSIIVKLLPNMPDKEACAKAPLEAYN
RTLTTLLTPLGDSIRRIQGSVSTSGGQKRFIgaiIGSVALGVATSAQITAAAALIQANQNAANILRLKESIAATNEAVHE
VTDGLSQLAVAVGKMQQFVNDQFNNTARELDCIKITQQVGIELNLYLTELTTVFGPQITSPALTQLTIQALYNLAGGNMD
YLLTKLGIGNNHLSSLIGSGLITGNPILYDSQTQLLGIQVNLPSVGNLNNMRATYLETLSVSTTKGFASALVPKVVTQVG
SVIEELDTSYCIESDLDLYCTRIVTFPMSPGIYSCLSGNTSACMYSKTEGALNTPYMALKGSVIANCKITTCRCADPPGI
ISQNYGEAVSLIDRHSCNVLSLDGVTLRLSGEFDATYQKNISILDSQVIVTGNLDISTELGNVNNSISNALDKLAESNSK
LDKVNVKLTSTSALVTYIVLTIISLVFGTLSlVLACYLMYKQKAQQK...................
>UniRef100_C9WPE3/13-534
........lMLITRIMLILGCICLTNSLDGRPLAAAGIVITGDKAVKIYTSSQTGSIIVKLLPNMPDKEACAKAPLEAYN
RTLTTLLTPLGDSIQRIQRSVSTSGGQKRFIgavIGSVALGVATAAQITAAAALIQANQNAANILRLKESIAATNEAVHE
VTSGLSQLAVAVGKMQQFINDQFNNTARELDCIKITQQVGVELNLYLTELTTVFGPQITSPALTQLTIQALYNLAGSNMD
YLLTKLGVGNSQLSSLIGSGLITGYPILYDSQTQLLGIQVNLPSVGNLNNMRATYLETLSVSTTKGFASALVPKVVTQVG
SVIEELDTSYCIESDLDLYCTRIVTFPMSPGIYSCLSGNTSACMYSKTEGALTTPYMALKGSVIANCKITTCRCADPPGI
ISQNYGEAVSLIDRHSCNVLSLDGVTLRLSGEFDATYQKNISILDSQVIVTGNLDISTELGNVNNSISNALDKLAESNSK
LDKVNVRLTSTSALITYIVLTVISLVFGTLSlILACYLMYKQKAQQK...................
>UniRef100_E0Z2F4/13-534
........lMLITRIMLILSCIRLASSLDGRPLAAAGIVVTGDKAVNVYTSSQTGSIIVKLLPNMPDKEACAKAPLEAYN
RTLTTLLTPLGDSIRKIQGSVSTSGGQKRFIgavIGGVALGVATAAQITAAAALIQAKQNAANILRLKESIAATNEAVHE
VTDGLSQLSVAVGKMQQFVNDQFNNTARELDCIKITQQVGVELNLYLTELTTVFGPQITSPALTQLTIQALYNLAGGNMD
YLLTKLGIGNNQLSSLIGSGLITGYPILYDSHTQLLGIQVNLPSVGNLNNMRATYLETLSVSTTKGYASALVPKVVTQVG
SVIEELDTSYCIESDLDLYCTRIVTFPMSPGIYSCLSGNTSACMYPKTEGALTTPYMALRGSVIANCKITTCRCTDPPGI
ISQNYGEAVSLIDRHSCNVLSLDGVTLRLSGEFDATYQKNISILDSQVIVTGNLDISTELGNVNNSISNALDRLAESNSK
LEKVNVRLTSTSALITYIVLTVISLIFGALSlVLACYLMYKQKAQQK...................
>UniRef100_G3ESW9/13-534
........lMLITRTMLILGCIRPTSSLDGRPLAAAGIVVTGDKAVNVYTSSQTGSIIVKLLPNMPDKEACAKAPLEAYN
RTLTTLLTPLGDSIRKIQGSVSTSGGQKRFIgavIGSVALGVATAAQITAAAALIQANQNAANILRLKESIAATNEAVHE
VTDGLSQLSVAVGKMQQFVNDQFNNTARELDCIKITQQVGVELNLYLTELTTVFGPQITSPALTQLTIQALYNLAGGNMD
YLLTKLGIGNNQLSSLIGSGLITGYPILYDSQTQLLGIQVNLPSVGNLNNMRATYLETLSVSTTKGYASALVPKVVTQVG
SVIEELDTSYCIESDLDLYCTRIVTFPMSPGIYSCLSGNTSACMYSKTEGALTTPYMALKGSVIANCKITTCRCTDPPGI
ISQNYGEAVSLIDRHSCNVLSLDGITLRLSGEFDATYQKNISILDSQVIVTGNLDISTELGNVNNSISNALDRLAESNSK
LEKVNVRLTSTSALITYIVLTVISLVFGALSlGLACYLMYKQKAQQK...................
>UniRef100_C0STS5/14-534
.........MLITRITLILSCICLTSSLDGRPLAAAGIVVTGDKAVNIYTSSQTGSIIIKLLPNMPDKEACAKAPLEAYN
RTLTTLLSPLGDSIRRIQGSVSTSGGQKRFIgaiIGSVALGVATAAQITAAAALIQANQNAANILRLKESIAATNEAVHE
VTDGLSQLAVAVGKMQQFVNDQFNNTARELDCIKITQQVGVELNLYLTELTTVFGPQITSPALTQLTIQALYNLAGGNMD
YLLTKLGVGNNQLSSLIGSGLITGNPILYDSQTQLLGIQVNLPSVGNLNNMRATYLETLSVSTTKGFASALVPKVVTQVG
SVIEELDTSYCIESDLDLYCTRIVTFPMSPGIYSCLSGNTSACMYSKTEGALTTPYMALKGSVIANCKITTCRCADPPGI
ISQNYGEAVSLIDRHSCNVLSLDGITLRLSGEFDATYQKNISILDSQVIVTGNLDISTELGNVNNSISNALDRLAESNSK
LDKVNVKLTSTSALITYIVLTVISLVSGALSlVLACYLMYKQKAQQK...................
>UniRef100_A7XL36/13-534
........lTLITRTMLILSCICPTSSLDGRPLAAAGIVVTGDKAVNIYTSSQTGSIIVKLLPNMPDKEACAKAPLEAYN
RTLTTLLTPLGDSIRRIQGSVSTSGGQKRFIgaiIGSVALGVATSAQITAAAALIQANQNAANILRLKESIAATNEAVHE
VTDGLSQLAVAVGKMQQFVNDQFNNTARELDCIKITQQVGIELNLYLTELTTVFGPQITSPALTQLTIQALYNLAGGNMD
YLLTKLGVGNNHLSSLIGSGLITGNPILYDSQTQLLGIQVNLPSVGNLNNMRATYLETLSVSTTKGFASALVPKVVTQVG
SVIEELDTSYCIESDLDLYCTRIVTFPMSPGIYSCLSGNTSACMYSKTEGAFTTPYMALRGSVIANCKITTCRCADPPSI
ISQNYGEAVSLIDRHSCNVLSLDGITLRLSGEFDATYQKNISILDSQVIVTGNLDISTELGNVNNSISNALDRLAESNRK
LDKVNVKLTSTSALITYIVLTVISLVLGALSlVLACYLMYKQKAQQK...................
>UniRef100_Q0GKV2/13-534
........lMLITRIMLILSCICPASSLDGRPLAAAGIVVTGDKAINIYTSSQTGSIIVKLLPNMPDKEACAKAPLEAYN
RTLTTLLTPLGDSIRKIQGSVSTSGGQKRFIgavIGSVALGVATAAQITAAAALIQANQNAANILRLKESIAATNEAVHE
VTDGLSQLSVAVGKMQQFVNDQFNNTARELDCIKITQQVGVELNLYLTELTTVFGPQITSPALTQLTIQALYNLAGGNMD
YLLTKLGIGNNQLSSLIGSGLITGYPILYDSQTQLLGIQVNLPSVGNLNNMRATYLETLSVSTTKGYASALVPKVVTQVG
SVIEELDTSYCIESDLDLYCTRIVTLPMSPGIYSCLSGNTSACMYSKTEGALTTPYMALKGSVIANCKITTCRCADPPGI
ISQNYGEAVSLIDRHSCNVLSLDGITLRLSGEFDATYQKNISILDSQVIVTGNLDISTELGNVNNSISNALDRLVESNSK
LDKVNVRLTSTSALIAYIVLTVISLVFGALSlVLACYLMYKQKAQQK...................
>UniRef100_B8Y4J1/13-534
........lMLITRIMLMFGCICPTSSLDGRPLAAAGIVVTGDKAVNVYTSSQTGSIIVKLLPNMPDKEACAKAPLEAYN
RTLTTLLTPLGDSIRKIQGSVSTSGGQKRFIgaiIGSVALGVATAAQITAAAALIQANQNAANILRLKESIAATNEAVHE
VTDGLSQLSVAVGKMQQFINDQFNNTARELDCIKITQQVGVELNLYLTELTTVFGPQITSPALTQLTIQALYNLAGGNMD
YLLTKLGIGNNQLSSLIGSGLITGYPILYDSHTQLLGIQVNLPSVGNLNNMRATYLETLSVSTTKGYASALVPKVVTQVG
SVIEELGTSYCIESDLDLYCTRIVTFPMSPGIYSCLSGNTSACMYSKTEGALTTPYMALKGSVIANCKITTCRCTDPPGI
ISQNYGEAVSLIDRHSCNVLSLDGITLRLSGEFDATYQKNISILDSQVIVTGNLDISTELGNVNNSISNALDRLAESNSK
LEKVNVRLTSTSVLITYIVLTVISLIFGALSlVLACYLMYKQKAQQK...................
>UniRef100_A0A0B5IYF1/13-534
........lMLITRIMPILSCIRLTSSLDGRPLAAAGIVVTGDKAVNVYTSSQTGSIIVKLLPNMPDKEACAKAPLEAYN
RTLTTLLTPLGDSIRKIQGSVSTSGGQKRFIgavIGSVALGVATAAQITAAAALIQANQNAANILRLKESIAATNEAVHE
VTDGLSQLSVAVGKMQQFVNDQFNNTARELDCIKITQQVGVELNLYLTELTTVFGPQITSPALTQLTIQALYNLAGGNMD
YLLTKLGIGNNQLSSLIGSGLITGYPILYDSQTQLLGIQVNLPSVGNLNNMRATYLETLSVSTTKGYASALVPKVVTQVG
SVIEELDTSYCIESDLDLYCTRIVTFPMSPGIYSCLSGNTSACMYSKTEGALTTPYMALKGSVIANCKITTCRCTDPPGI
ISQNYGEAVSLIDRHSCNVLSLDGITLRLSGEFDATYQKNISILDSQVIVTGNLDISTELGSVNNSISNALDRLAESNSK
LEKVNVRLTSTSALITYIVLTVISLVFGALSlVLACYLMYKQKAQQK...................
>UniRef100_Q8QT17/14-534
.........MLITRITLILSCICLTSSLDGRPLAAAGIVVTGDKAVNIYTSSQTGSIIIKLLPNMPDKEACAKAPLEAYN
RTLTTLLSPLGDSIRRIQGSVSTSGGQKRFIgaiIGSVALGVATAAQITAAAALIQANQNAANILRLKESIAATNEAVHE
VTDGLSQLAVAVGKMQQFVNDQFNNTVRELDCIKITQQVGVELNPYLTELTTVFGPQITSPALTQLTIQALYNLAGGNMD
YLLTKLGVGNNQLSSLIGSGLITGNPILYDSQTQLLGIQVNLPSVGNLNNMRATYLETLSVSTTKGFASALVPKVVTQVG
SVIEELDTSYCIESDLDLYCTRIVTFPMSPGIYSCLSGNTSACMYSKTEGALTTPYMALKGSVIANCKITTCRCADPPGI
ISQNYGEAVSLIDRHSCNVLSLDGITLRLSGEFDATYQKNISILDSQVIVTGNLDISTEFGNVNNSISNALDRLAESNSK
LDKVNVKLTSTSALITYIVLTVISLVSGALSlVLACYLMYKQKAQQK...................
>UniRef100_A0A077D3Y3/11-534
......aplMLITRIMLILGCIRPTSSLDGRPLAAAGIVVTGDKAVNVYTSSQTGSIIVKLLPNMPDKEACAKAPLEAYN
RTLTTLLTPLGDSIRKIQGSVSTSGGQKRFIgavIGSVALGVATAAQITAAAALIQANQNAANILRLKESIAATNDAVHE
VTNGLSQLSVAVGKMQQFVNDQFNNTARELDCIKITQQVGVELNLYLTELTTVFGPQITSPALTQLTIQALYNLAGGNMD
YLLTKLGIGNNQLSSLIGSGLITGYPILYDSQTQLLGIQVNLPSVGNLNNMRATYLETLSVSTTKGYASALVPKVVTQVG
SVIEELDTSYCIESDLDLYCTRIVTFPMSPGIYSCLSGNTSACMYSKTEGALTTPYMALKGSVIANCKITTCRCTDPPGI
ISQNYGEAVSLIDRHSCNVLSLDGITLRLSGEFDATYQKNISILDSQVIVTGNLDISTELGNVNNSISNALDKLAESNSK
LEKVNVRLTNTSALITYIVLTVISLVFGALSlGLACYLMYKQKAQQK...................
>UniRef100_A0A1B0ZXE5/13-534
........lMLITRIMPILGCIRPTSSLDGRPLAAAGIVVTGDKAVNVYTSSQTGSIIVKLLPNMPDKEACAKAPLEAYN
RTLTTLLTPLGDSIRKIQGSVPTSGGQKRFIgavIGSVALGVATAAQITAAAALIQANQNAANILRLKESIAATNEAVHE
VTDGLSQLSVAVGKMQQFVNDQFNNTARELDCIKITQQVGVELNLYLTELTTVFGPQITSPALTQLTIQALYNLAGGNMD
YLLTKLGIGNNQLSSLIGSGLITGYPILYDSQTQLLGIQVNLPSVGNLNNMRATYLETLSVSTTKGYASALVPKVVTQVG
SVIEELDTSYCIESDLDLYCTRIVTFPMSPGIYSCLSGNTSACMYSKTEGALTTPYMALKGSVIANCKITTCRCTDPPGI
ISQNYGEAVSMIDRHSCNVLSLDGITLRLSGEFDATYQKNISILDSQVIVTGNLDISTELGNVNNSISNALDKLEESNNK
LEKVNVRLTSTSALITYIVLTVISLVFGALSlGLACYLMYKQKAQQK...................
>UniRef100_G0ZCM7/13-534
........lMLITRIMLILGCIRPTSSLDGRPLAAAGIVVTGDKAVNVYTSSQTGSIIVKLLPNMPDKEACAKAPLEAYN
RTLTTLLTPLGDSIRKIQGSVSTSGGQKRFIgavIGSVALGVATAAQITAAAALIQANQNAANILRLKESIAATNEAVHE
VTDGLSQLSVAVGKMQQFVNDQFNNTARELDCIKIIQQVGVELNLYLTELTTVFGPQITSPALTQLTIQALYNLAGGNMD
YLLTKLGIGNNQLSSLIGSGLITGYPILYDSQTQLLGIQVNLPSVGNLNNMRATYLETLSVSTTKGYASALVPKVVTQVG
SVIEELDTSYCIESDLDLYCTRIVTLPMSPGIYSCLSGNTSACMYSKTEGALTTPYMALKGSVIANCKITTCRCADPPGI
ISQNYGEAVSLIDRHSCNVLSLDGITLRLSGEFDATYQKNISILDSQVIVTGNLDISTELGNVNNSISNALDRLAESNSK
LDKVNVRLTSTSALITYIVLTVISLVFGALSlVLACYLMYKQKAQQK...................
>UniRef100_B6EAX1/13-534
........lMLITRIMLTLGCIRPTSSLDGRPLAAAGIVVTGDKAVNVYTSSQTGSIIVKLLPNMPDKEACAKAPLEAYN
RTLTTLLTPLGDSIRKIQGSVSTSGGQKRFIgavIGSVALGVATAAQITAAAALIQANQNAANILRLKESIAATNEAVHE
VTDGLSQLSVAVGKMQQFVNDQFNNTARELDCIKITQQVGVELNLYLTELTTVFGPQITSPALTQLTIQALYNLAGGNMD
YLLTKLGIGNNQLSSLIGSGLITGYPILYDSQTQLLGIQVNLPSVGNLNNMRATYLETLSVSTTKGYASALVPKVVTQVG
SVIEELDTSYCIESDLDLYCTRIVTFPMSPGIYSCLSGNTSACMYSKTEGALTTPYMALKGSVIANCKITTCRCTDPPGI
ISQNYGEAVSLIDRHSCNVLSLDGITLRLSGEFDATYQKNVSILDSQVIVTGNLDISTELGNVNNSISNALDKLAESNSK
LEKVNVRLTSTSALITYIVLTVISLVFGALSlGLACYLMYKQKAQQK...................
>UniRef100_A0A075D8C4/13-534
........lMLITRIVLILSCICLTSSLDGRPLAAAGIVVTGDKAVNIYTSSQTGSIIVKLLPNMPEKEACAKAPLEAYN
RTLTTLLTPLGDSIRKIQGSVSTSGGQKRFIgavIGSVALGVATAAQITAAAALIQANQNAANILRLKESIAATNEAVHE
VTDGLSQLSVAVGKMQQFVNDQFNNTARELDCIKITQQVGVELNLYLTELTTVFGPQITSPALTQLTVQALYNLAGGNMD
YLLTKLGVGNNQLSSLISSGLITGYPILYDSQTQLLGIQVNLPSVGNLNNMRATYLETLSVSTTKGFASALVPKVVTQVG
SVIEELDTSYCIESDLDLYCTRIVTFPMSPGIYSCLSGNTSACMYSKTEGALTTPYMALKGSVIANCKITTCRCADPPGI
ISQNYGEAVSLIDRRSCNVLSLDGITLRLSGEFDATYQKNISILDSQVIVTGNLDISTELGNVNNSISNALDKLAESNSK
LDKVNVRLTSTSALITYIILTVVSLVFGALSlVLACYLMYKQKAQQK...................
>UniRef100_A0A2P1E9C6/13-534
........lMLITRIMLMFGCICPTSSLDGRPLAAAGIVVTGDKAVNVYTSSQTGSIIVKLLPNMPDKEACAKAPLEAYN
RTLTTLLTPLGDSIRKIQGSVSTSGGQKRFIgaiIGSVALGVATAAQITAAAALIQANQNAANILRLKESIAATNEAVHE
VTDGLSQLSVAVGKMQQFFNDQFNNTARELDCIKITQQVGVELNLYLTELTTVFGPQITSPALTQLTIQALYNLAGGNMD
YLLTKLGIGNNQLSSLIGSGLITGYPILYDSHTQLLGIQVNLPSVGNLNNMRATYLETLSVSTTKGYASALVPKVVTQVG
SVIEELDTSYCIESDLDLYCTRIVTFPMSPGIYSCLSGNTSACMYSKTEGALTTPYMALKGSVIANCKITTCRCTDPPGI
ISQNYGEAVSLIDRHSCNVLSLDGITLRLSGEFDATYQKNISILDSQVIVTGNLDISTELGNVNNSISNALDRLAESNSK
LEKVNVRLTSTSVLITYIVLTVISLIFGALSlVLACYLMYKQKAQQK...................
>UniRef100_Q15EQ1/13-534
........lMLIIRIMLILSCIRLTSSLDGRPLAAAGIVVTGDKAVNVYTSSQTGSIIVKLLPNMPDKEACAKAPLEAYN
RTLTTLLTPLGDSIRKIQGSVSTSGGQKRFIgavIGSVALGVATAAQITAAAALIQANQNAANILRLKESIAATNEAVHE
VTDGLSQLSVAVGKMQQFVNDQFNNTARELDCIKITQQVGVELNLYLTELTTVFGPQITSPALTQLTIQALYNLAGGNMD
YLLTKLGIGNNQLSSLIGSGLITGYPILYDSQTQLLGIQVNLPSVGNLNNMRATYLGTLSVSTTKGYASALVPKVVTQVG
SVIEELDTSYCIESDLDLYCTRIVTFPMSPGTYSCLSGNTSACMYSKTEGALTTPYMALKGSVIANCKITTCRCTDPPGI
ISQNYGEAVSLIDRHSCNVLSLDGITLRLSGEFDATYQKNISILDSQVIVTGNLDISTELGNVNNSISNALDRLAESNSK
LEKVNVRLTSTSALITYIVLTVISLIFGALSlVLACYLMYKQKAQQK...................
>UniRef100_A0A344X6I2/13-534
........lMLITRTMLILGCIRPTSSLDGRPLAAAGIVVTGDKAVNVYTSSQTGSIIIKLLPNMPDKEACAKAPLEAYN
RTLTTLLTPLGDSIRKIQGSVSTSGGQKRFIgavIGSVALGVATAAQITAAAALIQANQNAANILRLKESIAATNEAVHE
VTNGLSQLSVAVGKMQQFVNDQFNNTARELDCIKITQQVGVELNLYLTELTTVFGPQITSPALTQLTIQALYNLAGGNMD
YLLTKLGIGNNQLSSLIGSGLITGYPILYDPQTQLLGIQVNLPSVGNLNNMRATYLETLSVSTTKGYASALVPKVVTQVG
SVIEELDTSYCIESDLDLYCTRIVTFPMSPGIYSCLSGNTSACMYSKTEGALTTPYMALKGSVIANCKITTCRCTDPPGI
ISQNYGEAVSLIDRHSCNVLSLDGITLRLSGEFDATYQKNISILDSQVIVTGNLDISTELGNVNNSISNALDRLAESNSK
LEKVNVRLTSTSALITYIVLTVISLVFGALSlGLACYLMYKQKAQQK...................
>UniRef100_H6VVN2/13-534
........lMLITRVMLILSCICSTGSLDGRPLAAAGIVVTGDKVVNIYTSSQTGSIIVKLLPNMPGKEACAKAPLEAYN
RTLTTLLTPLGDSIRRIQGSVSASGGQKRFIgavIGSVALGVATAAQITAAAALIQANQNAANILRLKESIAATNEAVHE
VTDGLSQLAVAVGKMQQFVNDQFNNTARELDCIKITQQVGVELNLYLTELTTVFGPQITSPALTQLTIQALYNLAGGNMD
YLLTKLGVGNNQLSSLIGSGLIAGYPILYDSQTQLLGIQVNLPSVGNLNNMRATYLETLSVSTTKGFASALVPKVVTQVG
SVIEELDTSYCIESDLDLYCTRIVTFPMSPGIYSCLSGNTSACMYSKTEGALTTPYMALKGSVIANCKITTCRCADPPGI
ISQNYGEAVSLIDRHSCNVLSLDGITLRLSGEFDATYRKNISILDSQVIVTGSLDISTELGNVNNSISNALDKLAESNSK
LDKVNVRLTSTSALITYIVLTVISLVFGALSlVLACYLMYKQKAQQK...................
>UniRef100_B6EAX0/13-534
........lMLITRIMLTLGCIRPTSSLDGRPLAAAGIVVTGDKAVNVYTSSQTGSIIVKLLPNMPDKEACAKAPLEAYN
RTLTTLLTPLGDSIRKIQGSVSTSGGQKRFIgavIGSVALGVATAAQITAAAALIQANHNAANILRLKESIAATNEAVHE
VTDGLSQLSVAVGKMQQFVNDQFNNTARELDCIKITQQVGVELNLYLTELTTVFGPQITSPALTQLTIQALYNLAGGNMD
YLLTKLGIGNNQLSSLIGSGLITGYPILYDSQTQLLGIQVNLPSVGNLNNMRATYLETLSVSTTKGYASALVPKVVTQVG
SVIEELDTSYCIESDLDLYCTRIVTFPMSPGIYSCLSGNTSACMYSKTEGALTTPYMALKGSVIANCKITTCRCTDPPGI
ISQNYGEAVSLIDRHSCNVLSLDGITLRLSGEFDATYQKNVSILDSQVIVTGNLDISTELGNVNNSISNALDKLAESNSK
LEKVNVRLTSTSALITYIVLTVISLVFGALSlGLACYLMYKQKAQQK...................
>UniRef100_Q2HYI4/13-534
........lMLITRIMLILGCIRPTSSLDGRPLAAAGIVVTGDKAVNVYTSSQTGSIIVKLLPNMPDKEACAKAPLEAYN
RTLTTLLTPLGDSIRKIQGSVSTSGGQKRFIgavIGSVALGVATAAQITAAAALIQANQNAANILRLKESIAATNEAVHE
VTDGFSQLSVAVGKMQQFVNDQFNNTARELDCIKITQQVGVELNLYLTELTTVFGPQITSPALTQLTIQALYNLAGGNMD
YLLTKLGIGNNQLSSLIGSGLITGYPILYDSQTQLLGIQVNLPSVGNLNNMRATYLETLSVSTTKGYASALVPKVVTQVG
SVIEELDTSYCIESDLDLYCTRIVTFPMSPGIYSCLSGNTSACMYSKTEGALTTPYMALKGSVIANCKITTCRCTDPPGI
ISQNYGEAVSLIDRHSCNVLSLDGITLRLSGEFDATYQKNISILDSQVIVTGNLDISTELGNVNNSISNALDKLAESNSK
LEKVNVRLTSTSALITYIVLTVISLVFGALSlGLACYLMYKQKAQQK...................
>UniRef100_R4L8X3/13-534
........lMLITRIMLILSCIRLTSSLDGRPLAAAGIVVTGDKAVNVYTSSQTGSIIVKLLPNMPDKEACAKAPLEAYN
RTLTTLLTPLGDSIRKIQGSVSTSGGQKRFIgavIGSVALGVATAAQITAAAALIQAKQNAANILRLKESIAATNEAVHE
VTDGLSQLSVAVGKMQQFVNDQFNNTARELDCIKITQQVGVELNLYLTELTTVFGPQITSPALTQLTIQALYNLAGGNMD
YLLTKLGIGNNQLSSLIGSGLITGYPILYDSHTQLLGIQVNLPSVGNLNNMRATYLETLSVSTTKGYASALVPKVVTQVG
SVIEELDTSYCIESDLDLYCTRIVTFPMSPGIYSCLSGNTSACMYSKTEGALTTPYMALRGSVIANCKITTCRCTDPPGI
ISQNYGEAVSLIDRHSCNVLSLDGVTLRLSGEFDATYQKNISILDSQVIVTGNLDISTELGNVNNSISNALDRLAESNSK
LEKVNVRLTSTPALITYIVLTVISLIFGALSlVLACYLMYKQKAQQK...................
>UniRef100_D0Q1F4/13-534
........lTLITRTMLILSCICPTSSLDGRPLAAAGIVVTGDKAVNIYTSSQTGSIIVKLLPNMPDKEACAKAPLEAYN
RTLTTLLTPLGDSIRRIQGSVSTSGGQKRFIgaiIGSVALGVATSAQITAAAALIQANQNAANILRLKESIAATNEAVHE
VTDGLSQLAVAVGKMQQFVNDQFNNTARELDCIKITQQVGIELNLYLTELTTVFGPQITSPALTQLTIQALYNLAGGNMD
YLLTKLGVGNNHLSSLIGSGLITGNPILYDSQTQLLGIQVNLPSVGNLNNMRATYLETLSVSTTKGFASALVPKVVTQVG
SVIEELDTSYCIESDLDLYCTRIVTFPMSPGIYSCLSGNTSACMYSKTEGAFTTPYMALRGSVIANCKITTCRCADPPSI
ISQNYGEAVSLIDRHSCNVLSLDGITLRLSGEFDATYQKNISILDSQVIVTGNLDISTELGNVNNSISNALDRLAESNRK
LDKVNVKLTSTSALITYIVLTVISLVLGALSlVLACYLMYKQKAQQK...................
>UniRef100_A0A6M6CYN3/14-534
.........MLITLIMLILSFICPASSLDGRPLAAAGIVVTGDKAVNIYTSSQTGSIIVKLLPNMPDKEACARAPLEAYN
RTLTTLLTPLGDSIRKIQGSVSTSGGRKRFIgaiIGSVALGVATAAQITAAAALIQANQNAANILRLKESIAATNEAVHE
VTNGLSQLSVAVGKMQQFVNDQFNNTARELDCIKITQQVGVELNLYLTELTTVFGPQITSPALTQLTIQALYNLAGGNMD
YLLTKLGVGNNQLSSLIGSGLITGYPILYDSQTQLLGIQVNLPSVGNLNNMRATYLETLSVSTTKGFASALVPKVVTQVG
SVIEELDTSYCIESDLDLYCTRIVTFPMSPGIYSCLSGNTSACMYSKTEGALTTPYMTLKGSVIANCKITTCRCADPPGI
ISQNYGEAVSLIDRHSCNVLSLDGTTLRLSGEFDATYQKNISILDAQVIVTGNLDISTELGNVNNSISNALDKLAESNSK
LDKVNVRLTSTSALITYIVLTVISLVFGALSlILACYLMYKQKAQQK...................
>UniRef100_B9UCP9/12-534
.......plMLITRIMLILSCICLTSSLDGRPLAAAGIVVTGDKAVNIYTSSQTGSIIVKLLPNMPDKEACAKAPLEAYN
RTLTTLLTPLGDSIRRIQGSATTSGGQKRFIgaiIGSVALGVATAAQITAAAALIQANQNAANILRLKESIAATNEAVHE
VTDGLSQLAVAVGKMQQFVNDQFNNTARELDCIKITQQVGVELNLYLTELTTVFGPQITSPALTQLTIQALYNLAGGNMD
YLLTKLGVGNNQLSSLIGSGLITGNPILYDSQTQLLGIQVNLPSVGNLNNMRATYLETLSVSTTKGFASALVPKVVTQVG
SVIEELDTSYCIESDLDLYCTRVVTFPMSPGIYSCLSGNTSACMYSKTEGALTTPYMALKGSVIANCKMITCRCADPPGI
ISQNYGEAVSLIDKHSCNVLSLDGITLRLSGEFDATYQKNISILDSQVIVTGNLDISTELGNVNNSISSALDKLAESNSR
LNKVNVNLTSTSALITYIVLAVISLAFGVISlVLACYLMYKQKAQQK...................
>UniRef100_A5HMF6/13-534
........lMLVTRIMLILGCIRPTSSLDGRPLAAAGIVVTGDKAVNVYTSSQTGSIIVKLLPNMPDKEACAKAPLEAYN
RTLTTLLTPLGDSIRKIQGSVSTSGGQKRFIgavIGSVALGVATAAQITAAAALIQANQNAANILRLKESIAATNEAVHE
VTDGLSQLSVAVGKMQQFVNDQFNNTARELDCIKITQQVGVELNLYLTELTTVFGPQITSPALTQLTIQALYNLAGGNMD
YLLTKLGIGNNQLSSLIGSGLITGYPILYDSQTQLLGIQVNLPSVGNLNNMRATYLETLSVSTTKGYASALVPKVVTQVG
SVIEELDTSYCIESDLDLYCTRIVTFPMSPGIYSCLSGNTSACMYSKTEGALTTPYMALKGSVIANCRITTCRCADPPGI
ISQNYGEAVSLIDRHSCNVLSLDGITLRLSGEFDATYQKNISILDSQVIVTGNLDISTELGNVNNSISNALDRLAESNSK
LEKVNVRLTSTSALITYIVLTVISLVFGALSlGLACYLMYKQKAQQK...................
>UniRef100_A0A0A0VDG3/13-534
........lMLITRVMLILSYIRSTGSLDGRPLAAAGIVVTGDKAVNIYTSSQTGSIIVKLLPNMPDKEACTRAPLEAYN
RTLTTLLAPLGDSIRRIQESVSTSGGQKRFIgavIGSVALGVATAAQITAAAALIQANQNAANILRLKESIAATNEAVHE
VTNGLSQLAVAVGKMQQFVNNQFNNTARELDCIKITQQVGVELNLYLTELTTVFGPQITSPALTQLTIQALYNLAGGNMD
YLLTKLGVGNNQLSSLISSGLITGYPILYDSQTQLLGIQVNLPSVGNLNNMRATYLATLSVSTTKGFASALVPKVVTQVG
SVIEELDTSYCIESELDLYCTRIVTFPMSPGIYSCLSGNTSACMYSKTEGALTTPYMALKGSVIANCKMTTCRCADPPGI
ISQNYGEAVSLIDRHSCNVLSLDGITLRLSGEFDTTYQKNISILDSQVIVTGNLDISTELGNVNNSISNALDKLEESNSK
LDKVNVRLTSTSALITYIVLTVISLVLGTLSlVLACYLMYKQRAQQK...................
>UniRef100_B8Y4M5/13-534
........lMLITRIMLILGCIRPTSSLDGRPLAAAGIVVTGDKAVNVYTSSQTGSIIVKLLPNMPDKEACAKAPLEAYN
RTLTTLLTPLGDSIRKIQGSVSTSGGQKRFIgavIGSIALGVATAAQITAAAALIQANQNAANVLRLKESIAATNEAVHE
VTDGLSQLSVAVGKMQQFVNDQFNNTARELDCIKITQQVGVELNLYLTELTTVFGPQITSPALTQLTIQALYNLAGGNMD
YLLTKLGIGNNQLSSLIGSGLITGYPILYDSQTQLLGIQVNLPSVGNLNNMRATYLETLSVSTAKGYASALVPKVVTQVG
SVVEELDTSYCIESDLDLYCTRIVTFPMSPGIYSCLSGNTSACMYSKTEGALTTPYMALKGSVIANCKITTCRCTDPPGI
ISQNYGEAVSLIDRHSCNVLSLDGITLRLSGEFDATYQKNISILDSQVIVTGNLDISTELGNVNNSISNALDKLAKSNSK
LEKVNVRLTSTSALITYIILIVISLVFGALSlGLACYLMYKQKAQQR...................
>UniRef100_Q2HQS7/13-534
........lTLITRTMLILSCICPTSSLDGRPLAAAGIVVTGDKAVNIYTSSQTGSIIVKLLPNMPDKEACAKAPLEAYN
RTLTTLLTPLGDSIRRIQGSVSTSGGQKRFIgaiIGSVALGVATSAQITAAAALIQANQNAANILRLKESIAATNEAVHE
VTDGLSQLAVAVGKMQQFVNDQFNNTARELDCIKITQQVGIELNLYLTELTTVFGPQITSPALTQLTIQALYNLAGGNMD
YLLTKLGVGNNHLSSLIGSGLITGNPILYDSQTQLLGIQVNLPSVGNLNNMRATYLETLSVSTTKGFASALVPKVVTQVG
SVIEELDTSYCIESDLDLYCTRIVTFPMSPGIYSCLSGNTSACMYSKTEGALTTPYMALRGSVIANCKITTCRCADPPSI
ISQNYGEAVSLIDRHSCNVLSLDGITLRLSGEFDATYQKNISILDSQVIVTGNLDISTELGNVNNSISNALDRLAESNRK
LDKVNVKLTSTSALITYIVLTVISLVLGALSlVLACYLMYKQKAQQK...................
>UniRef100_A0A1B0ZXF0/13-534
........lMLITRTMLILGCIRPTSSLDGRPLAAAGIVVTGDKAVNVYTSSQTGSIIIKLLPNMPDKEACAKAPLEAYN
RTLTTLLTPLGDSIRKIQGSVSTSGGQKRFIgavIGSVALGVATAAQITAAAALIQANQNAANILRLKESIAATNEAVHE
VTDGLSQLSVAVGKMQQFVNDQFNNTARELDCIKITQQVGVELNLYLTELTTVFGPQITSPALTQLTIQALYNLAGGNMD
YLLTKLGIGNNQLSSLIGSGLITGYPILYDSQTQLLGIQVNLPSVGNLNNMRATYLETLSVSTTKGYASALVPKVVTQVG
SVIEELDTSYCIESDLDLYCTRIVTFPMSPGIYSCLSGNTSACMYSKTEGALTTPYMALKGSVIANCKITTCRCTDPPGI
ISQNYGEAVSLIDRHSCNVLSLDGITLRLSGEFDATYQKNISILDSQVIVTGNLDISTELGNVNNSISNALDRLAESNSK
LEKVNVRLTSTSALITYIVLTVISLVFGALSlGLACYLMYKQKAQQK...................
>UniRef100_Q58NX1/12-534
.......plMLTVRVMLALSCVCPTSALDGRPLAAAGIVVTGDKAVNIYTSSQTGSIIIKLLPNMPDKEACAKAPLEAYN
RTLTTLLTPLGDSIRRIQESVTTSGGQRRFIgaiIGGVALGVATAAQITAASALIQANQNAANILRLKESIAATNEAVHE
VTNGLSQLAVAVGKMQQFVNDQFNKTAQELDCIKITQQVGVELNLYLTELTTVFGPQITSPALTQLTIQALYNLAGGNMD
YLLTKLGVGSRQLSSLISSGLITGNPILYDSQTQLLGIQVTLPSVGNLNNMRATYLETLSVSTTKGFASALVPKVVTQVG
SVIEELDTSYCIETDLDLYCTRIVTFPMSPGIYSCLSGNTSACMYSKTEGALTTPYMTLKGSVIANCKMTTCRCADPPGI
ISQNYGEAVSLIDRQSCNILSLDGITLRLSGEFDATYQKNISIQDSQVIVTGNLDISTELGNVNNSISNALDKLEESNSK
LDKVNVKLASTSALITYIVLTVISLVCGILSlVLACYLMYKQKAQQK...................
>UniRef100_A0A1B0ZXM4/13-534
........lMLITRIMPILGCIRPTSSLDGRPLAAAGIVVTGDKAVNVYTSSQTGSIIVKLLPNMPDKEACAKAPLEAYN
RTLTTLLTPLGDSIRKIQGSVSTSGGQKRFIgavIGSVALGVATAAQITAAAALIQANQNAANILRLKESIAATNEAVHE
VTDGLSQLSVAVGKMQQFVNDQFNNTARELDCIKITQQVGVELNLYLTELTTIFGPQITSPALTQLTIQALYNLAGGNMD
YLLTKLGIGNNQLSSLIGSGLITGSPILYDSQTQLLGIQVNLPSVGNLNNMRATYLETLSVSTTKGYASALVPKVVTQVG
SVIEELDTSYCIESDLDLYCTRIVTFPMSPGIYSCLSGNTSACMYSKTEGALTTPYMALKGSVIANCKITTCRCTDPPGI
ISQNYGEAVSLIDRHSCNVLSLDGITLRLSGEFDATYQKNISILDSQVIVTGNLDISTELGNVNNSISNALDKLEESNNK
LEKVNVRLTSTSALITYIVLTVISLVFGALSlGLACYLMYKQKAQQK...................
>UniRef100_R4L7K4/13-534
........lMLITRIMLILGCIRPTSSLDGRPLAAAGIVVTGDKAVNVYTSSQTGSIIVKLLPNMPDKEACAKAPLEAYN
RTLTTLLTPLGDSIRKIQGSVSTSGGQKRFIgavIGSIALGVATAAQITAAAALIQANQNAANILRLKESIAATNEAVHE
VTDGLSQLSVAVGKMQQFVNDQFNNTARELDCIKITQQVGVELNLYLTELTTVFGPQITSPALTQLTIQALYNLAGGNMD
YLLTKLGIGNNQLSSLIGSGLITGYPILYDSQTQLLGIQVNLPSVGNLNNMRATYLETLSVSTAKGYASALVPKVVTQVG
SVVEELDTSYCIESDLDLYCTRIVTFPMSPGIYSCLSGNTSACMYSKTEGALTTPYMALKGSVIANCKITTCRCTDPPGI
ISQNYGEAVSLIDRHSCNVLSLDGITLRLSGEFDATYQKNISILDSQVIVTGNLDISTELGNVNNSISNALDKLAKSNSK
LEKVNVRLTSTSALITYIVLIVISLVFGALSlGLACYLMYKQKAQQK...................
>UniRef100_A0A1B0ZXE0/13-534
........lMLITRIMPILGCIRPTSSLDGRPLAAAGIVVTGDKAVNVYTSSQTGSIIVKLLPNMPDKEACAKAPLEAYN
RTLTTLLTPLGDSIRKIQGSVSTSGGQKRFIgavIGSVALGVATAAQITAAAALIQANQNAANILRLKESIAATNEAVHE
VTDGLSQLSVAVGKMQQFVNDQFNNTARELDCIKITQQVGVELNLYLTELTTVFGPQITSPALTQLTIQALYNLAGGNMD
YLLTKLGIGNNQLSSLIGSGLITGYPILYDSQTQLLGIQVNLPSVGNLNNMRATYLETLSVSTTKGYASALVPKVVTQVG
SVIEELDTSYCIESDLDLYCTRIVTFPMSPGIYSCLSGNTSACMYSKTEGALTTPYMALKGSVIANCKITTCRCTDPPGI
ISQNYGEAVSLIDRHSCNVLSLDGITLRLSGEFDATYQKNISILDSQVIVTGNLDISTELGNVNNSISNALDKLEESNNK
LEKVNVRLTSTSALITYIVLTVISLVFGALSlGLACYLMYKQKAQQK...................
>UniRef100_R4L2Q8/13-534
........lMLITRIMLILGCIRPTSSLDGRRLAAAGIVVTGDKAVNVYTSSQTGSIIVKLLPNMPDKEACAKAPLEAYN
RTLTTLLTPLGDSIRKIQGSVSTSGGQKRFIgavIGSVALGVATAAQITAAAALIQANQNAANILRLKESIAATNEAVHE
VTDGLSQLSVAVGKMQQFVNDQFNNTARELDCIKITQQVGVELNLYLTELTTVFGPQITSPALTQLTIQALYNLAGGNMD
YLLTKLGIENNQLSSLIGSGLITGYPILYDSQTQLLGIQVNLPSVGNLNNMRATYLETLSVSTTKGYASALVPKVVTQVG
SVIEELDTSYCIESDLDLYCTRIVTFPMSPGIYSCLSGNTSACMYSKTEGALTTPYMALKGSVIANCKITTCRCTDPPGI
ISQNYGEAVSLIDRHSCNVLSLDGTTLRLSGEFDATYQKNISILDSQVIVTGNLDISTELGNVNNSISNALDKLAESNSK
LEKVNVRLTSTSALITYIVLTVISLVFGALSlGLACYLMYKQKAQQK...................
>UniRef100_A0A1P8DCP0/13-534
........lMLITRITLILSCIRPTSSLDGRPLAAAGIVVTGDKAVNVYTSSQTGSIIVKLLPNMPDKEACAKAPLEAYN
RTLTTLLTPLGDSIRKIQGSVSTSGGQKRFIgavIGSVALGVATAAQITAAAALIQANQNAANILRLKESIAATNEAVHE
VTDGLSQLSVAVGKMQQFVNDQFNNTARELDCIKITQQVGVELNLYLTELTTVFGPQITSPALTQLTIQALYNLAGGNMD
YLLTKLGIGNNQLSSLIGSGLITGYPILYDSQTQLLGIQVNLPSVGNLNNMRATYLETLSVSTTKGYASALVPKVVTQVG
SVIEELDTSYCIESDLDLYCTRIVTFPMSPGIYSCLSGNTSACMYSKTEGALTTPYMALKGSVIANCKITTCRCTDPPGI
ISQNYGEAVSLIDRHSCNVLSLDGITLRLSGEFDATYQKNISILDSQVIVTGNLDISTELGNVNNSISNALDRLAESNSK
LEKVNVRLTSTSALITYIVLTVISLVFGAFSlGLACYLMYKQKAQQK...................
>UniRef100_Q8QSI8/13-534
........lMLITRIMLILGCIRPTSSLDGRPLAAAGIVVTGDKAVNVYTSSQTGSIIVKLLPNMPDKEACAKAPLEAYN
RTLTTLLTPLGDSIRKIQGSVSTSGGQKRFIgavIGSVALGVATAAQITAAAALIQANQNAANILRLKESIAATNEAVHE
VTDGLSQLSVAVGKMQQFVNDQFNNTARELDCIKITQQVGVELNLYLTELTTVFGPQITSPALTQLTIQALYNLAGGNMD
YLLTKLGIGNNQLSSLIGSGLITGYPILYDSQTQLLGIQVNLPSVGNLNNMRATYLETLSVSTTKGYASALVPKVVTQIG
SVIEELDTSYCIESDLDLYCTRIVTFPMSPGIYSCLSGNTSACMYSKTEGALTTPYMALKGSVIANCKITTCRCTDPPGI
ISQNYGEAVSLIDRHSCNVLSLDGITLRLSGEFDATYQKNISILESQVIVTGNLDISTELGNVNNSISNALDRLAESNSK
LEKVNVRLTSTSALITYIVLTVISLVFGALSlGLACYLMYKQKAQQK...................
>UniRef100_A0A343BSB3/13-534
........lMLITRIMLILGCIRLTSSLDGRPLAAAGIVVTGDKAVNVYTSSQTGSIIVKLLPNMPDKEACAKAPLEAYN
RTLTTLLTPLGDSIRKIQGSVSTSGGQKRFIgavIGSVALGVATAAQITAAAALIQAKQNAANILRLKESIAATNEAVHE
VTDGLSQLSVAVGKMQQFVNDQFNNTARELDCIKITQQVGVELNLYLTELTTVFGPQITSPALTQLTIQALYNLAGGNMD
YLLTKLGIGNNQLSSLIGSGLITGYPILYDSQTQLLGIQVNLPSVGNLNNMRATYLETLSVSTTKGYASALVPKVVTQVG
SVIEELDTSYCIESDLDLYCTRIVTFPMSPGIYSCLSGNTSACMYSKTEGALTTPYMALKGSVIANCKITTCRCTDPPGI
ISQNYGEAVSLIDRHSCNVLSLDGITLRLSGEFDATYQKNISILDSQVIVTGNLDISTELGNVNNSISNALDRLAESNSK
LEKVNVRLTSTSALITYIVLTVISLIFGALSlGLACYLMYKQKAQQK...................
>UniRef100_H2FH90/12-534
.......slMLITRIMLILGCIRPTSSLDGRPLAAAGIVVTGDKAVNVYTSSQTGSIIVKLLPNMPDKEACAKAPLEAYN
RTLTALLTPLGDSIRKIQGSVSTSGGQKRFIgavIGSVALGVATAAQITAAAALIQANQNAANILRLKESIAATNEAVHE
VTNGLSQLSVAVGKMQQFVNDQFNNTARELDCIKITQQVGVELNLYLTELTTVFGPQITSPALTQLTIQALYNLAGGNMD
YLLTKLGIGNNQLSSLIGSGLITGYPILYDSQTQLLGIQVNLPSVGNLNNMRATYLETLSVSTTKGYASALVPKVVTQVG
SVIEELDTSYCIESDLDLYCTRIVTFPMSPGIYSCLSGNTSACMYSKTEGALTTPYMALKGSVIANCKITTCRCTDPPGI
ISQNYGEAVSLIDRHSCNVLSLDGITLRLSGEFDATYQKNISILDSQVIVTGNLDISTELGNVNNSISNALDKLAESNSK
LEKVNVRLTSTSALITYIVLTVISLVFGALSlGLACYLMYKQKAQQK...................
>UniRef100_D1MGZ6/13-534
........lMLVTRIMLILGCIRSTSSLDGRPLAAAGIVVTGDKAVNVYTSSQTGSIIVKLLPNMPDKEACAKAPLEAYN
RTLTTLLTPLGDSIRKIQGSVSTSGRQKRFIgavIGSVALGVATAAQITAAAALIQANKNAANILRLKESIAATNEAVHE
VTDGLSQLSVAVGKMQQFVNDQFNNTARELDCIKITQQVGVELNLYLTELTTVFGPQITSPALTQLTIQALYNLAGGNMD
YLLTKLGIGNNQLSSLIGSGLITGYPILYDSQTQLLGIQVNLPSVGNLNNMRATYLETLSVSTTKGYASALVPKVVTQVG
SVIEELDTSYCIESDLDLYCTRIVTFPMSPGIYSCLSGNTSACMYSKTEGALTTPYMALKGSVIANCKITTCRCTDPPGI
ISQNYGEAVSLIDRHSCNVLSLDGITLRLSGEFDATYQKNISILDSQVIVTGNLDISTELGNVNNSISNALDKLAESNSK
LEKVNVRLTSTSALITYIVLTVISLVFGALSlGLACYLMYKQKAQQK...................
>UniRef100_H6WJJ0/12-534
.......plMLITRITLILSCICLTSSLDGRPLAAAGIVVTGDKAVNIYTSSQTGSIIVKLLPNMPDKEACAKAPLEAYN
RTLTTLLTPLGDSIRRIQGSATTSGGQKRFVgaiIGSVALGVATAAQITAAAALIQANQNAANILRLKESIAATNEAVHE
VTDGLSQLAVAVGKMQQFVNDQFNNTARELDCIKITQQVGVELNLYLTELTTVFGPQITSPALTQLTIQALYNLAGGNMD
YLLTKLGVGNNQLSSLIGSGLITGNPILYDSQTQLLGIQVNLPSVGNLNNMRATYLETLSVSTTKGFASALVPKVVTQVG
SVIEELDTSYCIESDLDLYCTRIVTFPMSPGIYSCLSGNTSACMYSKTEGALTTPYMALKGSVIANCKMTTCRCADPPGI
ISQNYGEAVSLIDKHSCNVLALDGITLRLSGEFDATYQKNISILDSQVIVTGNLDISTELGNVNNSISSALDKLAESNSK
LNKVNVNLTSTSALITYIVLAVISLVFGVISlVLACYLMYKQKAQQK...................
>UniRef100_Q8V1Q3/13-534
........lMLITRIMLILSCIRLTSSLDGRPLAAAGIVVTGDKAVNVYTSSQTGSIIVKLLPNMPDKEECAKAPLEAYN
RTLTTLLTPLGDSIRKIQGSVSTSGGQKRFIgavIGSVALGVATAAQITAAAALIQANQNAANILRLKESIAATNEAVHE
VTDGLSQLSVAVGKMQQFVNDQFNNTARELDCIKITQQVGVELNLYLTELTTVFGPQITSPALTRLTIQALYNLAGGNMD
YLLTKLGIGNNQLSSLIGSGLITGYPILYDSQTQLLGIQVNLPSVGNLNNMRATYLETLSVSTTKGYASALVPKVVTQVG
SVIEELDTSYCIESDLDLYCTRIVTFPMSPGIYSCLSGNTSACMYSKTEGALTTPYMTLKGSVIANCKITTCRCADPPGI
ISQNYGEAVSLIDRHSCNVLSLDGITLRLSGEFDATYQKNISILDSQVIVTGNLDISTELGNVNNSISNALDRLAESNSK
LDKVNVRLTSTSALITYIVLTVISLVLGALSlVLACHLMYKQKAQQK...................
>UniRef100_A0A1S5QMX1/14-534
.........MLITRIMLILSFICLASSLDGRPLAAAGIVVTGDKAVNIYTSSQTGSIIVKLLPNMPDKEACARAPLEAYN
RTLTTLLTPLGDSIRKIQGSVSTSGGRKRFIgaiIGSVALGVATAAQITAAAALIQANQNAANILRLKESIAATNEAVHE
VTNGLSQLSVAVGKMQQFVNDQFNNTARELDCIKITQQVGVELNLYLTELTTVFGPQITSPALTQLTIQALYNLAGGNMD
YLLTKLGVGNNQLSSLIGSGLITGYPILYDSQTQLLGIQVNLPSVGNLNNMRATYLETLSVSTTKGFASALVPKVVTQVG
SVIEELDTSYCIESDLDLYCTRIVTFPMSPGIYSCLSGNTSACMYSKTEGALTTPYMTLKGSVIANCKITTCRCADPPGI
ISQNYGEAVSLIDRRSCNVLSLDGITLRLSGEFDATYQKNISILDSQVIVTGNLDISTELGNVNNSISNALDKLAESNSK
LDKVNVRLTSTSALITYIVLTVISLVFGALSlILACYLMYKQKAQQK...................
>UniRef100_D8V166/14-534
.........MLITRIMLILSCICLASSLDGRPLAAAGIVVTGDKAVNIYTSSQTGSIIVKLLPNMPDKEACAKAPLEAYN
RTLTTLLTPLGDSIRKIQGSVSTSGGQKRFIgavIGSVALGVATAAQITAAAALIQANQNAANILRLKESIAATNEAVHE
VTDGLSQLSVAVGKMQQFVNDQFNNTARELDCIKITQQVGVELNLYLTELTTVFGPQITSPALTQLTIQALYNLAGGNMD
YLLTKLGIGNNQLSSLIGSGLITGYPILYDSQTQLLGIQVNLPSVGNLKNMRATYLETLSVSTTKGYASALVPKVVTQVG
SVIEELDTSYCIESDLDLYCTRIVTFPMSPGIYSCLSGNTSACMYSKTEGALTTPYMALKGSVIANCKITTCRCADPPGI
ISQNYGEAVSLIDRHSCNVLSLDGITLRLSGEFDATYQKNISILDSQVIVTGNLDISTELGNVNNSISNALDRLAESNSK
LDKVKVRLTSTSALITYIVLTVTSLVFGALSlVLACYLMYKQKAQQK...................
>UniRef100_D0Q1G0/13-534
........lTLITRTMLILSCICPTSSLDGRPLAAAGIVVTGDKAVNIYTSSQTGSIIVKLLPNMPDKEACAKAPLEAYN
RTLTTLLTPLGDSIRRIQGSVSTSGGQKRFIgaiIGSVALGVATSAQITAAAALIQANQNAANILRLKESIAATNEAVHE
VTDGLSQLAVAVGKMQQFVNDQFNNTARELDCIKITQQVGIELNLYLTELTTVFGPQITSPALTQLTIQALYNLAGGNMD
YLLTKLGVGNNHLSSLIGSGLITGNPILYDSQTQLLGIQVNLPSVGNLNNMRATYLETLSVSTTKGFASALVPKVVTQVG
SVIEELDTSYCIESDLDLYCTRIVTFPMSPGIYSCLSGNTSACMYSKTEGALTTPYMALRGSVIANCKITTCRCADPPSI
ISQNYGEAVSLIDRHSCNVLSLDGITLRLSGEFDATYQKNISILDSQVIVTGNLDISTELGNVNNSISNALDRLAESNRK
LDKVNVKLTSTSVLITYIVLTVISLVLGALSlVLACYLMYKQKAQQK...................
>UniRef100_Q914E7/14-534
.........MLITRIMLILSCICLASSLDGRPLAAAGIVVTGDKAVNIYTSSQTGSIIVKLLPNMPDKEACAKAPLEAYN
RTLTTLLTPLGDSIRKIQGSVSTSGGQKRFIgavIGSVALGVATAAQITAAAALIQANQNAANILRLKESIAATNEAVHE
VTDGLSQLSVAVGKMQQFVNDQFNNTARELDCLKITQQVGVELNLYLTELTTVFGPQITSPALTQLTIQALYNLAGGNMD
YLLTKLGIGNNQLSSLIGSGLITGYPILYDSQTQLLGIQVNLPSVGNLKNMRATYLETLSVSTTKGYASALVPKVVTQVG
SVIEELDTSYCIESDLDLYCTRIVTFPMSPGIYSCLSGNTSACMYSKTEGALTTPYMALKGSVIANCKITTCRCADPPGI
ISQNYGEAVSLIDRHSCNVLSLDGITLRLSGEFDATYQKNISILDSQVIVTGNLDISTELGNVNNSISNALDRLAESNSK
LDKVNVRLTSTSALITYIVLTVTSLVFGALSlVLACYLMYKQKAQQK...................
>UniRef100_D8UW13/11-534
......ahlMLITRTMLILGCIRPTSSLDGRPLAAAGIVVTGDKAVNVYTSSQTGSIIVKLLPNMPDKEACAKAPLEAYN
RTLTTLLTPLGDSIRKIQGSVSTSEGQKRFIgavIGSVALGVATAAQITAAAALIQANQNAANILRLKESIAATNEAVHE
VTDGLSQLSVAVGKMQQFVNDQFNNTARELDCIKITQQVGVELNLYLTELTTVFGPQITSPALTQLTIQALYNLAGGNMD
YLLTKLGIGNNQLSSLIGSGLITGYPILYDSQTQLLGIQVNLPSVGNLNNMRATYLETLSVSTTKGYASALVPKVVTQVG
SVIEELDTSYCIESDLDLYCTRIVTFPMSPGIYSCLSGNTSACMYSKTEGALTTPYMALKGSVIANCKITTCRCTDPPGI
ISQNYGEAVSLIDRHSCNVLSLDGITLRLSGEFDATYQKNISILDSQVIVTGNLDISTELGNVNNSISNALDKLAESNSK
LEKVNVRLTSTSALITYIVLTVISLFFGALSlGLACYLMYKQKAQQK...................
>UniRef100_J7G939/13-534
........lMLTVRVMLALSCVCPTSALDGRPLAAAGIVVTGDKAVNIYTSSQTGSIIIKLLPNMPDKEACAKAPLEAYN
RTLTTLLTPLGDSIRRIQESVTTSGGQRRLIgaiIGGVALGVATAAQITAASALIQANQNAANILRLKESIAATNEAVHE
VTNGLSQLAVAVGKMQQFVNDQFNKTAQELDCIKITQQVGVELNLYLTELTTVFGPQITSPALTQLTIQALYNLAGGNMD
YLLTKLGVGNNQLSSLISSGLITGNPILYDSQTQLLGIQVTLPSVGNLNNMRATYLETLSVSTTKGFASALVPKVVTQVG
SVIEELDTSYCIETDLDLYCTRIVTFPMSPGIYSCLSGNTSACMYSKTEGAFTTPYMTLKGSVIANCKMTTCRCADPPGI
ISQNYGEAVSLIDRQSCNILSLDGITLRLSGEFDATYQKNISIQDSQVIVTGNLDISTELGNVNNSISNALDKLEESNSK
LDKVNVKLTSTSALITYIVLTVISLVCGILSlVLACYLMYKQKAQQK...................
>UniRef100_Q15EL3/13-534
........lMLIIRIMLILSSIRLTSSLDGRPLAAAGIVVTGDKAVNVYTSSQTGSIIVKLLPNMPDKEACAKAPLEAYN
RTLTTLLTPLGDSIRKIQGSVSTSGRQKRFIgavIGSVALGVATAAQITAAAALIQANQNAANILRLKESIAATNEAVHE
VTDGLSQLSVAVGKMQQFVNDQFNNTARELDCIKITQQVGVELNLYLTELTTVFGPQITSPALTQLTIQALYNLAGGNMD
YLLTKLGIGNNQLSSLIGSGLITGYPILYDSQTQLLGIQVNLPSVGNLNNMRATYLETLSVSTTKGYASALVPKVVTQVG
SVIEELDTSYCIESDLDLYCTRIVTFPMSPGIYSCLSGNTSACMYSKTEGALTTPYMALKGSVIANCKITTCRCTDPPGI
ISQNYGEAVSLIDRHSCNVLSLDGITLRLSGEFDATYQKNISILDSQVIVTGNLDISTELGNVNNSISNALDRLAESNSK
LEKVNVRLTSTSALITYIVLTVIPLIFGALSlVLACYLMYKQKAQQK...................
>UniRef100_B9UCP7/12-534
.......plMLITRIMLILSCICLTSSLDGRPLAAAGIVVTGDKAVNIYTSSQTGSIIVKLLPNMPDKEACAKAPLEAYN
RTLTTLLTPLGDSIRRIQGSATTSGGQKRFVgaiIGSVALGVATAAQITAAAALIQANQNAANILRLKESIAATNEAVHE
VTDGLSQLAVAVGKMQQFVNDQFNNTARELDCIKITQQVGVELNLYLTELTTVFGPQITSPALTQLTIQALYNLAGGNMD
YLLTKLGVGNNQLSSLIGSGLITGNPILYDSQTQLLGIQVNLPSVGNLNNMRATYLETLSVSTTKGFASALVPKVVTQVG
SVIEELDTSYCIESDLDLYCTRVVTFPMSPGIYSCLSGNTSACMYSKTEGALTTPYMALKGSVIANCKMITCRCADPPGI
ISQNYGEAVSLIDKHSCNVLSLDGITLRLSGEFDATYQKNISILDSQVIVTGNLDISTELGNVNNSISSALDKLAESNSR
LNKVNVNLTSTSALITYIVLAVISLAFGVISlVLACYLMYKQKAQQK...................
>UniRef100_H6UKE1/13-534
........lVLITRIMLILGCICPTSSLDGRPLAAAGIVVTGDKAVNVYTSSQTGSIIVKLLPNMPDKEACAKAPLEAYN
RTLTTLLTPLGDSIRKIQGSVSTSRGQKRFIgavIGSVALGVATAAQITAAAALIQANQNAANILRLKESIAATNEAVHE
VTDGLSQLSVAVGKMQQFVNDQFNNTARELDCIKITQQVGVELNLYLTELTTVFGPQITSPALTQLTLQALYNLAGGNMD
YLLTKLGIGNNQLSSLIGSGLITGYPILYDSQTQLLGIQVNLPSVGNLNNMRATYLETLSVSTTKGYASALVPKVVTQVG
SVIEELDTSYCIESDLDLYCTRIVTFPMSPGIYSCLSGNTSACMYSKTEGALTTPYMALKGSVIANCKITTCRCTDPPGI
ISQNYGEAVSLIDRHSCNVLSLDGITLRLSGEFDATYQKNISILDSQVIVTGNLDISTELGNVNNSISNALDRLAESNSK
LEKVNVRLTSTSALITYIVLTVISLVFGALSlGLACYLMYKQKAQQK...................
>UniRef100_R4KZI7/13-534
........lMLITRIMLILGCIYPTSSLDGRPLAAAGIVVTGDKAVNVYTSSQTGSIIVKLLPNMPDKEACAKAPLEAYN
RTLTTLLTPLGDSIRKIQGSVSTSGGQKRFIgaiIGSVALGVATAAQITAAAALIQANQNAANILRLKESIAATNEAVHE
VTDGLSQLSVAVGKMQQFINDQFNNTARELDCIKITQQVGVELNLYLTELTTVFGPQITSPALTQLTIQALYNLAGGNID
YLLTKLGIGNNQLSSLIGSGLITGYPILYDSQTQLLGIQVNLPSVGNLNNMRATYLETLSVSTTKGYASALVPKVVTQVG
SVIEELDTSYCIESDLDLYCTRIVTFPMSPGIYSCLSGNTSACMYSKTEGALTTPYMALKGSVIANCKITTCRCTDPPGI
ISQNYGEAVSLIDRHSCNVLSLDGITLRLSGEFDATYQKNISILDSQVIVTGNLDISTELGNVNNSISNALDKLAESNNK
LEKVNVRLTSTSALITYIVLTVISLVFGALSlGLACYLMYKQKAQQK...................
>UniRef100_A0A1P8LI93/13-534
........lMLITRITLVLSCICLTSSLDGRPLAAAGIVVTGDKAINIYTSSQTGSIIVKLLPNMPDKEACAKAPLEAYN
RTLTTLLTPLGDSIRRIQGSVSTSGGQKRFIgaiIGGVALGIATSAQITAAAALIQANQNAANILRLKESIAATNEAVHE
VTDGLSQLAVAVGKMQQFVNDQFNNTARELDCIKITQQVGIELNLYLTELTTVFGPQITSPALTQLTIQALYNLAGGNMD
YLLTKLGIGNNHLSSLIGSGLITGNPILYDSQTQLLGIQVNLPSVGNLNNMRATYLETLSVSTTKGFASALVPKVVTQVG
SVIEELDTSYCIESDLDLYCTRIVTFPMSPGIYSCLSGNTSACMYSKTEGALNTPYMALKGSVIANCKITTCRCADPPGI
ISQNYGEAVSLIDRHSCNVLSLDGVTLRLSGEFDATYQKNISILDSQVIVTGNLDISTELGNVNNSISNALDRLAESNNK
LDKVNVKLTSTSALITYIVLTIISLVFGALSlVLACYLMYKQKAQQK...................
>UniRef100_A0A077D1Z1/12-534
.......plMLITRIMLILGCICPTSSLDGRPLAAAGIVVTGDKAVNVYTSSQTGSIIVKLLPNMPDKEACAKAPLEAYN
RTLTTLLTPLGDSIRKIQGSVSTSGGQKRFIgavIGSVALGVATAAQITAAAALIQANQNAANILRLKESIAATNEAVHE
VTDGLSQLSVAVGKMQQFVNDQFNNTARELDCIKITQQVGVELNLYLTELTTVFGPQITSPALTQLTIQALYNLAGGNMD
YLLTKLGIGNNQLSSLIGSGLITGYPILYDSQTQLLGIQVNLPSVGNLNNMRATYLETLSVSTTKGYASALVPKVVTQVG
SVIEELDTSYCIESDLDLYCTRIVTFPMSPGIYSCLSGNTSACMYSKTEGALTTPYMALKGSVIANCKITTCRCADPPGI
ISQNYGEAVSLIDRHSCNVLSLDGITLRLSGEFDATYQKNISILDSQVIVTGNLDISTELGNVNNSISNALDKLAESNSK
LEKVNVRLTSTSALITYIVLTVISLVFGALSlGLACHLMYKQKAQQK...................
>UniRef100_A0A1B0XZY4/13-534
........lMLITRIMPILGCICPTSSLDGRPLAAAGIVVTGDKAVNVYTSSQTGSIIVKLLPNMPDKEACAKAPLEAYN
RTLTTLLTPLGDSIRKIQGSVSTSGGQKRFIgavIGSVALGVATAAQITAAAALIQANQNAANILRLKESIAATNEAVHE
VTDGLSQLSVAVGKMQQFVNDQFNNTARELDCIKITQQVGVELNLYLTELTTVFGPQITSPALTQLTIQALYNLAGGNMD
YLLTKLGIGNNQLSSLIGSGLITGYPILYDSQTQLLGIQVNLPSVGNLNNMRATYLETLSVSTTKGYASALVPKVVTQVG
SVIEELDTSYCIESDLDLYCTRIVTFPMSPGIYSCLSGNTSACMYSKTEGALTTPYMALKGSVIANCKITTCRCIDPPGI
ISQNYGEAVSLIDRHSCNVLSLDGITLRLSGEFDATYQKNISILDSQVIVTGNLDISTELGNVNNSISNALDKLEESNNK
LEKVNVRLTSTSALITYIVLTVISLVLGALSlGLACYLMYKQKAQQK...................
>UniRef100_E5G3W8/14-534
.........MLITRTMLILSCIRLTSSLDGRPLAAAGIVVTGDKAVNVYTSSQTGSIIVKLLPNMPDKEACAKAPLEAYN
RTLTTLLTPLGDSIRKIQGSVSTSGGQKRFIgavIGSVALGVATAAQITAAAALIQAKQNAANILRLKESIAATNEAVHE
VTDGLSQLSVAVGKMQQFVNDQFNNTARELDCIKITQQVGVELNLYLTELTTVFGPQITSPALTQLTIQALYNLAGGNMD
YLLTKLGIGNNQLSSLIGSGLITGYPILYDSHTQLLGIQVNLPSVGNLNNMRATYLETLSVSTTKGYASALVPKVVTQVG
SVIEELDTSYCIESDLDLYCTRIVTFPMSPGIYSCLSGNTSACMYSKTEGALTTPYMALRGSVIANCKMTTCRCTDPPGI
ISQNYGEAVSLIDRHSCNVLSLDGITLRLSGEFDATYQKNISILDSQVIVTGNLDISTELGNVNNSISNALDRLAESNSK
LEKVNVRLTSTSALITYIVLTVISLIFGALSlVLACYLMYKQKAQQK...................
>UniRef100_R4L7I3/13-534
........lMLITRIMLILSCIRLTSSLDGRPLAAAGIVVTGDKAVNVYTSSQTGSIIVKLLPNMPDKEACAKAPLEAYN
RTLTTLLTPLGDSIRKIQGSVSTSGGQKRFIgavIGSVALGVATAAQITAAAALIQAKQNAANILRLKESIAATNEAVHE
VTDGLSQLSVAVGKMQQFVNDQFNNTARELDCIKITQQVGVELNLYLTELTTVFGPQITSPALTQLTIQALYNLAGGNMD
YLLTKLGIGNNQLSSLIGSGLITGYPILYDSHTQLLGIQVNLPSVGNLNNMRATYLETLSVSTTKGYASALVPKVVTQVG
SVIEELDTSYCIESDLDLYCTRIVTFPMSPGIYSCLSGNTSACMYSKTEGALTTPYMALRGSVIANCKITTCRCTDPPGI
ISQNYGEAVSLIDRHSCNVLSLDGITLRLSGEFDATYQKNISILDSQVIVTGNLDISTELGNVNNSISSALDRLAESNSK
LEKVNVRLTSTSALITYIVLTVISLIFGALSlVLACYLMYKQKAQQK...................
>UniRef100_D8UW38/14-534
.........MLITRTMLILSCIRLTSSLDGRPLAAAGIVVTGDKAVNVYTSSQTGSIIVKLLPNMPDKEACAKAPLEAYN
RTLTTLLTPLGDSIRKIQGSVSTSGGQKRFIgavIGSVALGVATAAQITAAAALIQAKQNAANILRLKESIAATNEAVHE
VTDGLSQLSVAVGKMQQFVNDQFNNTARELDCIKITQQVGVELNLYLTELTTVFGPQITSPALTQLTIQALYNLAGGNMD
YLLTKLGIGNNQLSSLIGSGLITGYPILYDSHTQLLGIQVNLPSVGNLNNMRATYLETLSVSTTKGYASALVPKVVTQVG
SVIEELDTSYCIESDLDLYCTRIVTFPMSPGIYSCLSGNTSACMYSKTEGALTTPYMALRGSVIANCKMTTCRCTDPPGI
ISQNYGEAVSLIDRHSCNVLSLDGITLRLSGEFDATYQKNISILDSQVIVTGNLDISTELGNVNNSISNALDRLAESNSK
LEKVNVRLTSTSALITYIVLTVISLIFGALSlVLACYLMYKQKAQQK...................
>UniRef100_D8UW34/13-534
........lMLITRTMLILSCIRLTSSLDGRPLAAAGIVVTGDKAVNVYTSSQTGSIIVKLLPNMPDKEACAKAPLEAYN
RTLTTLLTPLGDSIRKIQGSVSTSGGQKRFIgavIGSVALGVATAAQITAAAALIQAKQNAANILRLKESIAATNEAVHE
VTDGLSQLSVAVGKMQQFVNDQFNNTARELDCIKITQQVGVELNLYLTELTTVFGPQITSPALTQLTIQALYNLAGGNMD
YLLTKLGIGNNQLSSLIGSGLITGYPILYDSHTQLLGIQVNLPSVGNLKNMRATYLETLSVSTTKGYASALVPKVVTQVG
SVIEELDTSYCIESDLDLYCTRIVTFPMSPGIYSCLSGNTSACMYSKTEGALTTPYMALRGSVIANCKITTCRCTDPPGI
ISQNYGEAVSLIDRHSCNVLSLDGITLRLSGEFDATYQKNISILDSQVIVTGNLDISTELGNVNNSISNALDRLAESNSK
LEKVNVRLTSTSALITYIVLTVISLIFGALSlVLACYLMYKQKAQQK...................
>UniRef100_A0A2S1ZWB9/13-534
........lTLITWIMLILSCICLTSSLDGRPLAAAGIIVTGDKAVNIYTSFQTGSIIVKLLPNMPDKEACAKAPLEAYN
RTLTTLLAPLGDSIRRIQGSVSTSEGQKRFIgaiIGSVALGVATAAQITAAAALIQANQNAANILRLKESIAATNEAVHE
VTDGLSQLAVAVGKMQQFVNDQFNNTARELDCIKITQQVGVELNLYLTELTTVFGPQITSPALTQLTIQALYNLAGGNMD
YLLTKLGVGNNQLSSLIGSGLITGYPILYDSQTQLLGIQVNLPSVGNLNNMRATYLETLSVSTTKGFASALIPKVVTQVG
SVIEELDTSYCIESDLDLYCTRIVTFPMSPGIYSCLSGNTSACMYSKTEGALTTPYMVLKGSVIANCKITTCRCADPPGI
ISQNYGEAVSLIDRHSCNVLSLDGITLRLSGEFDATYQKNISILDSQVIVTGNLDISTELGNVNNSISNALDRLAESNSK
LDKVNVRLTSTSALITYIVLTVISLVFGTLSlVLACYLMYKQKAQQK...................
>UniRef100_Q5XQ29/14-534
.........MLIIRIVLTLSCIRLTSSLDGRPLAAAGIVVTGDKAVNIYTSSQTGSIIVKLLPNMPDKEACAKAPLEAYN
RTLTTLLTPLGDSIRRIQESVTTSGGQRRFIgaiIGSVALGVATAAQITAASALIQANQNAANILRLKESIAATNEAVHE
VTDGLSQLAVAVGKMQQFVNDQFNNTAQELDCIKITQQVGVELNLYLTELTTVFGPQITSPALTQLTIQALYNLAGGNMD
YLLTKLGVGNNQLSSLIGSGLITGNPILYDSQTQILGIQVTLPSVGNLNNMRATYLETLSVSTTKGFASALVPKVVTQVG
SVIEELDTSYCIGTDLDLYCTRIVTFPMSPGIYSCLSGNTSACMYSKTEGALTTPYMALKGSVIANCKMTTCRCADPPGI
ISQNYGEAVSLIDRHSCNVLSLDGITLRLSGEFDATYQKNISILDSQVIVTGNLDISTELGNVNNSISNALNKLEESNSK
LDKVNVRLTSTSALITYIVLTVISLVFGVLSlVLACYLMYKQKAQQK...................
>UniRef100_T1QG23/13-534
........lMLITRIMLILGCICPTNSLDGRPLAAAGIVITGDKAVKIYTSSQTGSIIVKLLPNMPDKEACAKAPLEAYN
RTLTTLLTPLGDSIQRIQRSVSTSGGQKRFIgavIGSVALGVATAAQITAAAALIQANQNAANILRLKESIAATNEAVHE
VTSGLSQLAVAVGKMQQFINDQFNNTARELDCIKITQQVGVELNLYLTELTTVFGPQITSPALTQLTIQALYNLAGSNMD
YLLTKLGVGNSQLSSLIGSGLITGYPILYDSQTQLLGIQVNLPSVGNLNNMRATYLETLSVSTTKGFASALVPKVVTQVG
SVIEELDTSYCIESDLDLYCTRIVTFPMSPGIYSCLSGNTSACMYSKTEGALTTPYMALKGSVIANCKITTCRCADPPGI
ISQNYGEAVSLIDRHSCNVLSLDGVTLRLSGEFDATYQKNISILDSQVIVTGNLDISTELGNVNNSISNALDKLAESNSK
LDKVNVRLTSTSALIIYIVLTVISLVFGTLSlTLACYLMYKQKAQQK...................
>UniRef100_B8Y4N7/13-534
........lMLITRIMLILGCIRLTSSLDGRPLAAAGIVVTGDKAVNVYTSSHTGSIIVKLLPNMPDKEACARAPLEAYN
RTLTTLLTPLGDSIRKIQGSVSTSGGQKRFIgavIGSVALGVATAAQITAAAALIQANQNAANILRIKESIAATNEAVHE
VTDGLSQLSVAVGKMQQFVNDQFNNTARELDCIKITQQVGVELNLYLTELTTVFGPQITSPALTQLTIQALYNLAGGNMD
YLLTKLGIGNNQLSSLIGSGLITGYPILYDSQTQLLGIQVNLPSVGNLNNMRATYLETLSVSTTKGYASALVPKVVTQVG
SVVEELDTSYCIESDLDLYCTRIVTFPMSPGIYSCLSGNTSACMYSKTEGALTTPYMALKGSVIANCKITTCRCADPPGI
ISQNYGEAVSLIDRHSCNVLSLDGITLRLSGEFDATYQKNISILDSQVIVTGNLDISTELGNVNNSISNALDRLAESNSK
LDKVNVRLTSTSALITYIVLTVISLVFGALSlVLACYLMYKQKAQQK...................
>UniRef100_A0A088FLH3/14-534
.........MLITRAMLILSCIRLTSSLDGRPLAAAGIVVTGDKAVNVYTSSQTGSIIVKLLPNMPDKEACAKAPLEAYN
RTLTTLLTPLGDSIRKIQGSVSTSGGQKRFIgavIGSVALGVATAAQITAAAALIQAKQNAANILRLKESIAATNEAVHE
VTDGLSQLSVAVGKMQQFVNDQFNNTARELDCIKITQQVGVELNLYLTELTTVFGPQITSPALTQLTIQALYNLAGGNMD
YLLTKLGIGNNQLSSLIGSGLITGYPILYDSHTQLLGIQVNLPSVGNLNNMRATYLETLSVSTTKGYASALVPKVVTQVG
SVIEELDTSYCIESDLDLYCTRIVTFPMSPGIYSCLSGNTSACMYSKTEGALTTPYMALRGSVIANCKMTTCRCTDPPGI
ISQNYGEAVSLIDRHSCNVLSLDGITLRLSGEFDATYQKNISILDSQVIVTGNLDISTELGNVNNSISNALDRLAESNSK
LEKVNVRLTSTSALITYIVLTVISLIFGALSlVLACYLMYKQKAQQK...................
>UniRef100_A0A2P1E9J5/13-534
........lMLITRIMLMFGCICPTSSLDGRPLAAAGIVVTGDKAVNVYTSSQTGSIIVKLLPNMPDKEACAKAPLEAYN
RTLTTLLTPLGDSIRKIQGSVSTSGGQKRFIgaiIGSVALGVATAAQITAAAALIQANQNAANILRLKESIAATNEAVHE
VTDGLSQLSVAVGKMQQFINDQFNNTARELDCIKITQQVGVELNLYLTELTTVFGPQITSPALTQLTIQALYNLAGGNID
YLLTKLGIGNNQLSSLIGSGLITGYPILYDSQTQLLGIQVNLPPVGNLNNMRATYLETLSVSTTKGYASALVPKVVTQVG
SVIEELDTSYCIESDLDLYCTRIVTFPMSPGIYSCLSGNTSACMYSKTEGALTTPYMALKGSVIANCKITTCRCTDPPGI
ISQNYGEAVSLIDRHSCNVLSLDGITLRLSGEFDATYQKNISILDSQVIVTGNLDISTELGNVNNSISNALDKLAESNSK
LEKVNVRLTSTSALITYIVLTVISLVFGALSlGLACYLMYKQKAQQK...................
>UniRef100_F2X1U6/14-534
.........MLITRAMLILSCIRLTSSLDGRPLAAAGIVVTGDKAVNVYTSSQTGSIIVKLLPNMPDKEACAKAPLEAYN
RTLTTLLTPLGDSIRKIQGSVSTSGGQKRFIgavIGSVALGVATAAQITAAAALIQAKQNAANILRLKESIAATNEAVHE
VTDGLSQLSVAVGKMQQFVNDQFNNTARELDCIKITQQVGVELNLYLTELTTVFGPQITSPALTQLTIQALYNLAGGNMD
YLLTKLGIGNNQLSSLIGSGLITGYPILYDSHTQLLGIQVNLPSVGNLNNMRATYLETLSVSTTKGYASALVPKVVTQVG
SVIEELDTSYCIESDLDLYCTRIVTFPMSPGIYSCLSGNTSACMYSKTEGALTTPYMALRGSVIANCKMTTCRCTDPPGI
ISQNYGEAVSLIDRHSCNVLSLDGITLRLSGEFDATYQKNISILDSQVIVTGNLDISTELGNVNNSISNALDRLAESNSK
LEKVNVRLTSTSALITYIVLTVISLIFGALSlVLACYLMYKQKAQQK...................
>UniRef100_Q8V1Q1/13-534
........lMLITRIMLMLGCIRPTSSLDGRPLAAAGIVVTGDKAVNVYTSSQTGSIIVKLLPNMPDKEACAKAPLEAYN
RTLTTLLTPLGDSIRKIQGSVSTSGGQKRFIgaiIGSVALGVATAAQITAAAALIQANQNAANILRLKESIAATNEAVHE
VTDGLSQLSVAVGKMQQFVNDQFNNTARELDCIKITQQVGVELNLYLTELTTVFGPQITSPALTQLTIQALYNLAGGNMD
YLLTKLGIGNNQLSSLIGSGLITGYPILYDSQTQLLGIQVNLPSVGNLNNMRATYLETLSVSTTKGYASALVPKVVTQVG
SVIEELDTSYCIESDLDLYCTRIVTFPMSPGIYSCLSGNTSACMYSKTEGALTTPYMALKGSVIANCKITTCRCTDPPGI
ISQNYGEAVSLIDRHSCNVLSLDGITLRLSGEFDATYQKNISILDSQVIVTGNLDISTELGNVNNSISNALDKLAESNSK
LEKVNVRLTSTSALITYIVLTVISLVFGALSlGLACYLMIKQKAQQK...................
>UniRef100_A0A088FLJ8/13-534
........lMLVTRIMLILGCIRSTSSLDGRPLAAAGIVVTGDKAVNVYTSSQTGSIIVKLLPNMPDKEACAKAPLEAYN
RTLTTLLTPLGDSIRKIQGSVSTSGGQKRFIgavIGSVALGVATAAQITAAAALIQAKQNAANILRLKESIAATNEAVHE
VTDGLSQLSVAVGKMQQFVNDQFNNTARELDCIKITQQVGVELNLYLTELTTVFGPQITSPALTQLTIQALYNLAGGNMD
YLLTKLGIGNNQLSSLIGSGLITGYPILYDSQTQLLGIQVNLPSVGNLNNMRATYLETLSVSTTKGYASALVPKVVTQVG
SVIEELDTSYCIESDLDLYCTRIVTFPMSPGIYSCLSGNTSACMYSKTEGALTTPYMALKGSVIANCKITTCRCTDPPGI
ISQNYGEAVSLIDRHSCNVLSLDGITLRLSGEFDATYQKNISILDSQVIVTGNLDISTELGNVNNSISNALDKLAESNSK
LEKVNVRLTSTSALITYIVLTVISLFFGALSlGLACYLMYKQKAQQK...................
>UniRef100_C1JZ65/13-534
........lMLITRIMLILGCIRPTSSLDGRPLAAAGIVVTGDKAINVYTSSQTGSIIVKLLPNMPDKEACAKAPLEAYN
RTLTTLLTPLGDSIRKIRGSVSTSGGQKRFIgavIGSVALGVATAAQITAAAALIQANQNAANILRLKESIAATNEAVHE
VTDGLSQLSVAVGKMQQFVNDQFNNTARELDCIKITQQVGVELNLYLTELTTVFGPQITSPALTQLTIQALYNLAGGNMD
YLLTKLGIGNNQLSSLIGSGLITGYPILYDSQTQLLGIQVNLPSVGNLNNMRATYLETLSVSTTKGYASALVPKVVTQVG
SVIEELDTSYCIESDLDLYCTRIVTFPMSPGIYSCLSGNTSACMYSKTEGALTTPYMALKGSVIANCKITTCRCTDPPGI
ISQNYGEAVSLIDRHSCNVLSLDGITLRLSGEFDATYQKNISILDSQVIVTGNLDISTELGNVNNSISNALDRLAESNSK
LEKVNVRLTSTSALITYIVLTVISLVFGALSlGLACYLMYKQKAQQK...................
>UniRef100_B9VVF8/13-534
........lMLITRIMLILGCIRPTSTLDGRPLAAAGIVVTGDKAVNVYTSSQTGSIIVKLLPNMPDKEACAKAPLEAYN
RTLTTLLTPLGDSIRKIQGSVSTSGGRKRFIgavIGSVALGVATAAQITAAAALIQANQNAANILRLKESIAATNEAVHE
VTDGLSQLSVAVGKMQQFVNDQFNNTARELDCIKITQQVGVELNLYLTELTTVFGPQITSPALTQLTIQALYNLAGGNMD
YLLTKLGIGNNQLSSLIGSGLITGYPILYDSQTQLLGIQVNLPSVGNLNNMRATYLETLSVSTTKGYASALVPKVVTQVG
SVIEELDTSYCIESDLDLYCTRIVTFPMSPGIYSCLSGNTSACMYSKTEGALTTPYMALKGSVIANCKITTCRCTDPPGI
ISQNYGEAVSLIDRHSCNVLSLDGITLRLSGEFDATYQKNISILDSQVIVTGNLDISTELGNVNNSISNALDKLAESNSK
LEKVNVRLTSTSALITYIVLTVISLVFGALSlGLACYLMYKQKAQQK...................
>UniRef100_Q7T7T1/13-534
........lMLITRIMLILSCIRLTSSLDGRPLAAAGIVVTGDKAVNVYTSSQTGSIIVKLLPNMPDKEACAKAPLEAYN
RTLTTLLTPLGDSIRKIQGSVSTSGRQKRFIgavIGSVALGVATAAQITAAAALIQANQNAANILRLKESIAATNEAVHE
VTDGLSQLSVAVGKMQQFVNDQFNNTARELDCIKITQQVGVELNLYLTKLTTVFGPQITSPALTQLTIQALYNLAGGNMD
YLLTKLGIGNNQLSSLISSGLITGYPILYDSQTQLLGIQVNLPSVGNLNNMRATYLETLSVSTTKGYASALVPKVVTQVD
SVIEELDTSYCIESDLDLYCTRIVTLPMSPGIYSCLSGNTSACMYSKTEGALTTPYMALKGSVIANCKITTCRCADPPGI
ISQNYGEAVSLIDRHSCNVLSLDGITLRLSGEFDATYQKNISILDSQVIVTGNLDISTELGNVNNSISNALDRLAESNGK
LDKVNVRLTSTSALITYIVLTIISLVFGALSlVLACYLMYKQKAQQK...................
>UniRef100_A0A1B0XZY6/13-534
........lMLITRIMPILGCICPTSSLDGRPLAAAGIVVTGDKAVNVYTSSQTGSIIVKLLPNMPGKEACAKAPLEAYN
RTLTTLLTPLGDSIRKIQGSVSTSGGQKRFIgavIGSVALGVATAAQITAAAALIQANQNAANILRLKESIAATNEAVHE
VTDGLSQLSVAVGKMQQFVNDQFNNTARELDCIKITQQVGVELNLYLTELTTVFGPQITSPALTQLTIQALYNLAGGNMD
YLLTKLGIGNNQLSSLIGSGLITGYPILYDSQTQLLGIQVNLPSVGNLNNMRATYLETLSVSTTKGYASALVPKVVTQVG
SVIEELDTSYCIESDLDLYCTRIVTFPMSPGIYSCLSGNTSACMYSKTEGALTTPYMALKGSVIANCKITTCRCTDPPGI
ISQNYGEAVSLIDRHSCNVLSLDGITLRLSGEFDATYQKNISILDSQVIVTGNLDISTELGNVNNSISNALDKLEESNNK
LEKVNVRLTSTSALITYIVLTVISLVFGALSlGLACYLMYKQKAQQK...................
>UniRef100_D8UW41/13-534
........lMLITRIMLILSCIRLTSSLDGRPLAAAGIVVTGDKAVNVYTSSQTGSIIVKLLPNMPDKEACAKAPLEAYN
RTLTTLLTPLGDSIRKIQGSVSTSGGQKRFIgavIGSVALGVATAAQITAAAALIQAKQNAANILRLKESIAATNEAVHE
VTDGLSQLSVAVGKMQQFVNDQLNNTARELDCIKITQQVGVELNLYLTELTTVFGPQITSPALTQLTIQALYNLAGGNMD
YLLTKLGIGNNQLSSLIGSGLITGYPILYDSHTQLLGIQVNLPSVGNLNNMRAPYLETLSVSTTKGYASALVPKVVTQVG
SVIEELDTSYCIESDLDLYCTRIVTFPMSPGIYSCLSGNTSACMYSKTEGALTTPYMALRGSVIANCKITTCRCTDPPGI
ISQNYGEAVSLIDRHSCNVLSLDGITLRLSGEFDATYQKNISILDSQVIVTGNLDISTELGNVNNSISNALDRLAESNSK
LEKVNVRLTSTSALITYIVLTVISLIFGALSlVLACYLMYKQKAQQK...................
>UniRef100_A0A1W6GW46/12-534
.......plMLITLIILILSFICPASSLDGRPLAAAGIVVTGDKAVNIYTSSQTGSIIVKLLPNMPDKEACARAPLEAYN
RTLTTLLTPLGDSIRKIQRSVSTSGGRKRFIgaiIGSVALGVATAAQITAAAALIQANQNAANILRLKESIAATNEAVHE
VTNGLSQLSVAVGKMQQFVNDQFNNTARELDCIKITQQVGVELNLYLTELTTVFGPQITSPALTQLTIQALYNLAGGNMD
YLLTKLGVGNNQLSSLIGSGLITGYPILYDSQTQLLGIQVNLPSVGNLNNMRATYLETLSVSTTKGFASALVPKVVTQVG
SVIEELDTSYCIESDLDLYCTRIVTFPMSPGIYSCLSGNTSACMYSKTEGALTTPYMTLKGSVIANCKITTCRCADPPGI
ISQNYGEAVSLIDRHSCNVLSLDGITLRLSGEFDATYQKNISILDAQVIVTGNLDISTELGNVNNSISNALDKLAESNSK
LDKVNVRLTSTSALITYIVLTVISLVFGALSlILACYLMYKQKAQQK...................
>UniRef100_Q8QT18/14-534
.........MLITQITLILSCICLTSSLDGRPLAAAGIVVTGDKAVNIYTSSQTGSIIIKLLPNMPDKEACAKAPLEAYN
RTLTTLLSPLGDSIRRIQGSVSTSGGQKRFIgaiIGSVALGVATAAQITAAAALIQANQNAANILRLKESIAATNEAVHE
VTDGLSQLAVAVGKMQQFVNDQFNNTARELDCIKITQQVGVELNLYLTELTTVFGPQITSPALTQLTIQALYNLAGGNMD
YLLTKLGVGNNQLSSLIGSGLITGNPILYDSQTQLLGIQVNLPSVGNLNNMRTTYLETLSVSTTKGFASALVPKVVTQVG
SVIEELDTSYCIESDLDLYCTRIVTFPMSPGIYSCLSGNTSACMYSKTEGALTTPYMALKGSVIANCKITTCRCADPPGI
ISQNYGEAVSLIDRHSCNVLSLDGITLRLSGEFDATYQKNISILDSQVIVTGNLDISTELGNVNNSISNALDRLAESNSK
LDKVNVKLTSTSALITYIVLTVISLVSGALSlVLACYLMYKQKAQQK...................
>UniRef100_A0A088FMJ1/13-534
........lMLITRIMLILGCIRPTSSLDGRRLAAAGIVVTGDKAVNVYTSSQTGSIIVKLLPNMPDKEACAKAPLEAYN
RTLTTLLTPLGDSIRKIQGSVSTSGGQKRFIgavIGSVALGVATAAQITAAAALIQANQNAANILRLKESIAATNEAVHE
VTDGLSQLSVAVGKMQQFVNDQFNNTARELDCIKITQQVGVELNLYLTELTTVFGPQITSPALTQLTIQALYNLAGGNMD
YLLTKLGIENNQLSSLIGSGLITGYPILYDSQTQLLGIQVNLPSVGNLNNMRATYLETLSVSTTKGYASALVPKVVTQVG
SVIEELDTSNCIESDLDLYCTRIVTFPMSPGIYSCLSGNTSACMYSKTEGALTTPYMALKGSVIANCKITTCRCTDPPGI
ISQNYGEAVSLIDRHSCNVLSLDGTTLRLSGEFDATYQKNISILDSQVIVTGNLDISTELGNVNNSISNALDKLAESNSK
LEKVNVRLTSTSALITYIVLTVISLVFGALSlGLACYLMYKQKAQQK...................
>UniRef100_A0A1B0XZY2/13-534
........lMLITRIMPILGCIRPTSSLDGRPLAAAGIVVTGDKAVNVYTSSQTGSIIVKLLPNMPDKEACAKAPLEAYN
RTLTTLLTPLGDSIRKIQGSVSTSGGQKRFIgavIGSVALGVATAAQITAAAALIQANQNAANILRLKESIAATNEAVHE
VTDGLSQLSVAVGKMQQFVNDQFNNTARELDCIKITQQVGVELNLYLTELTTVFGPQITSPALTQLTIQALYNLAGGNMD
YLLTKLGIGNNQLSSLIGSGLITGYPILYDSQTQLLGIQVNLPSVGSLNNMRATYLETLSVSTTKGYASALVPKVVTQVG
SVIEELDTSYCIESDLDLYCTRIVTFPMSPGIYSCLSGNTSACMYSKTEGALTTPYMALKGSVIANCKITTCRCTDPPGI
ISQNYGEAVSLIDRHSCNVLSLDGITLRLSGEFDATYQKNISILDSQVIVTGNLDISTELGNVNNSISNALDKLEESNNK
LEKVNVRLTSTSALITYIVLTVISLVFGALSlGLACYLMYKQKAQQK...................
>UniRef100_A0A1Q0XEV7/13-534
........lMLITRVILILSCICSTNSLDGRPLAAAGIVVTGDKAVNIYTSSQTGSIIVKLLPNMPDKEACAKAPLEAYN
RTLTTLLTPLGDSIRRIQGSVSTSGGQKRFIgavIGSVALGVATAAQITAAAALIQANQNAANILRLKESIAATNEAVHE
VTDGLSQLAVAVGKMQQFVNDQFNNTARELDCIKITQQVGVELNLYLTELTTVFGPQITSPALTQLTIQALYNLAGGNMD
YLLTKLGVGNNQLSSLIGSGLIAGYPILYDSQTQILGIQVNLPSVGSLNNMRATYLETLSVSTTKGFASALVPKVVTQVG
SVIEELDTSYCIESNLDLYCTRIVTFPMSPGIYSCLSGNTSACMYSKTEGALTTPYMTLKGSVIANCKITTCRCADPPGI
ISQNYGEAVSLIDRHSCNVLSLDGITLRLSGEFDATYQKNISILESQVIVTGNLDISTELGNVNNSISNALDKLAESNSK
LDKVNVRLTSTSALITYIVLTAISLAFGALSlVLACYLMYKQKAQQK...................
>UniRef100_A0A2C9DK04/14-534
.........MLITRIMLILSCICLTSSLDGRPLAAAGIVVTGDKAVNIYTSSQTGSIIVKLLPNIPDKEACAKAPLEAYN
RTLTTLLTPLGDSIRKIQGSVSTSGGRKRFIgaiIGSVALGVATAAQITAAAALIQANQNAANILRLKESIAATNEAVHE
VTDGLSQLAVAVGKMQQFVNDQFNNTARELDCIKITQQVGVELNLYLTELTTVFGPQITSPALTQLTIQALYNLAGGNMD
YLLTKLGVGNNQLSSLIGSGLITGNPILYDSQTQLLGIQVNLPSVGNLNSMRATYLETLSVSTSKGFASALVPKVVTQVG
SVIEELDTSYCIESDLDLYCTRIVTFPMSPGIYSCLSGNTSACMYSKTEGALTTPYMALKGSVIANCKITTCRCADPPGI
ISQNYGEAVSLIDRHSCNVLSLDGITLRLSGEFDASYQKNISILDSQVIVTGNLDISTELGNVNNSISNALDRLAESNSK
LDKVNVKLTSTSALITYIVLTTISLVFGALSlVLACYLMYKQKAQQK...................
>UniRef100_A5HU78/13-534
........lILITRIMLILSCIHLTSSLDGRPLAAAGIVVTGDKAVNVYTSSQTGSIIVKLLPNMPDKEACAKAPLEAYN
RTLTTLLTPLGDSIRKIQGSVSTSGGQKRFIgavIGSVALGVATAAQITAAAALIQAKQNAANILRLKESIAATNEAVHE
VTDGLSQLSVAVGKMQQFVNDQFNNTARELDCIKITQQVGVELNLYLTELTTVFGPQITSPALTQLTIQALYNLAGGNMD
YLLTKLGIGNNQLSSLIGSGLITGYPILYDSHTQLLGIQVNLPSVGNLNNMRATYLETLSVSTTKGYASALVPKVVTQVG
SVIEELDTSYCIESDLDLYCTRIVTFPMSPGIYSCLSGNTSACMYSKTEGALTTPYMALKGSVIANCKITTCRCTDPPGI
ISQNYGEAVSLIDRHSCNVLSLDGITLRLSGEFDATYQKNISILDSQVIVTGNLDISTELGNVNNSISNALDRLAESNSK
LEKVNVRLTSTSVLITYIVLTVISLIFGALSlVLACYLMYKQKAQQK...................
>UniRef100_Q2HYI5/13-534
........lVLVTRIMLILGCIRPTSSLDGRPLAAAGIVVTGDKAVNVYTSSQTGSIIVKLLPNMPDKEACAKAPLEAYN
RTLTTLLTPLGDSIRKIQGSVSTSGGQKRFIgavIGSVALGVATAAQITAAAALIQANQNAANILRLKESIAATNEAVHE
VTDGLSQLSVAVGKMQQFVNDQFNNTARELDCIKITQQVGVELNLYLTELTTVFGPQITSPALTQLTIQALYNLAGGNMD
YLLTKLGIGNNQLSSLIGSGLITGYPILYDSQTQLLGIQVNLPSVGNLNNMRATYLETLSVSTTKGYASALVPKVVTQVG
SVIEELDTSYCIESDLDLYCTRIVTFPMSPGIYSCLSGNTSACMYSKTEGALTTPYMALKGSVIANCKITTCRCTDPPGI
ISQNYGEAVSLIDRHSCNVLSLDGITLRLSGEFDATYQKNISILDSQVIVTGNLDISTELGNVNNSISNALDKLAESNSK
LEKVNVRLTSTSALITYIVLTVISLVFGALSlGLACYLMYKQKAQQK...................
>UniRef100_A0A482G9L2/12-534
.......plMLITRVMLFLSCICFTDSLDGRPLAAAGIVVTGDKAVNIYTSSQTGSIIVKLLPNMPDKEACAKAPLEAYN
RTLTTLLAPLGDSIRRIQGSVSTSGGQKRFIgavIGSVALGVATAAQITAAAALIQANQNAANILRLKESIAATNEAVHE
VTDGLSQLAVAVGKMQQFVNDQFNNTARELDCIKITQQVGVELNLYLTELTTVFGPQITSPALTQLTIQALYNLAGGNMD
YLLTKLGVGNNQLSSLISSGLIAGYPILYDSQTQLLGIQVNLPSVGNLNNMRATYLETLSVSTTKGFASALVPKVVTQVG
SVIEELDTSYCIESDLDLYCTRVVTFPMSPGIYSCLSGNTSACMYSKTEGALTTPYMALKGSVIANCKITTCRCADPPGI
ISQNYGEAVSLIDRHSCNVLSLDGITLRLSGEFDATYQKNISILDSQVIVTGNLDISTELGNVNNSISNALDKLVESNSK
LDNVNVRLTSTSALITYIVLTVISLVFGTISlVLACYLMYKQRAHQK...................
>UniRef100_A0A482G3Q3/12-534
.......plMLITRVMLFLSCICFTDSLDGRPLAAAGIVVTGDKAVNIYTSSQTGSIIVKLLPNMPDKEACAKAPLEAYN
RTLTTLLAPLGDSIRRIQGSVSTSGGQKRFIgavIGSVALGVATAAQITAAAALIQANQNAANILRLKESIAATNEAVHE
VTDGLSQLAVAVGKMQQFVNDQFNNTARELDCIKITQQVGVELNLYLTELTTVFGPQITSPALTQLTIQALYNLAGGNMD
YLLTKLGVGNNQLSSLISSGLIAGYPILYDSQTQLLGIQVNLPSVGNLNNMRATYLETLSVSTTKGFASALVPKVVTQVG
SVIEELDTSYCIESDLDLYCTRVVTFPMSPGIYSCLSGNTSACMYSKTEGALTTPYMALKGSVIANCKITTCRCADPPGI
ISQNYGEAVSLIDRHSCNVLSLDGITLRLSGEFDATYQKNISILDSQVIVTGNLDISTELGNVNNSISNALDKLVESNSK
LDNVNVRLTSTSALITYIVLTVISLVFGTISlVLACYLMYKQRAHQK...................
>UniRef100_A0A088FMI3/13-534
........lMLITRIMLILDCIRPTSSLDGRPLAAAGIVVTGDKAVNVYTSSQTGSIIVKLLPNMPDKEACAKDPLEAYN
RTLTTLLTPLGDSIRKIQGSVSTSGGQKRFIgavIGSVALGVATAAQITAAAALIQAKQNAANILRLKESIAATNEAVHE
VTDGLSQLSVAVGKMQQFVNDQFNNTARELDCIKITQQVGVELNLYLTELTTVFGPQITSPALTQLTIQALYNLAGGNMD
YLLTKLGIGNNQLSSLIGSGLITGYPILYDSQTQLLGIQVNLPSVGNLNNMRATYLETLSVSTTKGYASALVPKVVTQVG
SVIEELDTSYCIESDLDLYCTRIVTFPMSPGIYSCLSGNTSACMYSKTEGALTTPYMALKGSVIANCKITTCRCTDPPGI
ISQNYGEAVSLIDRHSCNVLSLDGITLRLSGEFDATYQKNISILDSQVIVTGNLDISTELGNVNNSISNALDKLAESNSK
LEKVNVRLTSTSALITYIVLTVISLVFGALSlGLACYLMYKQKAQQK...................
>UniRef100_D8UW06/13-534
........lMLVTRIMLILGCIRSTSSLDGRPLAAAGIVVTGDKAVNVYTSSQTGSIIVKLLPNMPDKEACAKAPLEAYN
RTLTTLLTPLGDSIRKIQGSVSTSGGQKRFIgavIGSVALGVATAAQITAAAALIQANKNAANILRLKESIAATNEAVHE
VTDGLSQLSVAVGKMQQFVNDQFNNTARELDCIKITQQVGVELNLYLTELTTVFGPQITSPALTQLTIQALYNLAGGNMD
YLLTKLGIGNNQLSSLIGSGLITGYPILYDSQTQLLGIQVNLPSVGNLNNMRATYLETLSVSTTKGYASALVPKVVTQVG
SVIEELDTSYCIESDLDLYCTRIVTFPMSPGIYSCLSGNTSACMYSKTEGALTTPYMALKGSVIANCKITTCRCTDPPGI
ISQNYGEAVSLIDRHSCNVLSLDGITLRLSGEFDATYQKNISILDSQVIVTGNLDISTELGNVNNSISNALDKLAESNSK
LEKVNVRLTSTSALITYIVLTVISLVFGVLSlGLACYLMYKQKAQQK...................
>UniRef100_R4L8V2/13-534
........lMLITRIMLILSCIRPTSSLDGRPLAAAGIVVTGDKAVNVYTSSQTGSIIVKLLPNMPDKEACAKAPLEAYN
RTLTTLLTPLGDSIRKIQGSVSTSGGQKRFIgavIGSVALGVATAAQITAAAALIQAKQNAANILRLKESIAATNEAVHE
VTDGLSQLSVAVGKMQQFVNDQFNNTARELDCIKITQQVGVELNLYLTELTTVFGPQITSPALTQLTIQALYNLAGGNID
YLLTKLGIGNDQLSSLIGSGLITGYPILYDSHTQLLGIQVNLPSVGNLNNMRATYLETLSVSTTKGYASALVPKVVTQVG
SVIEELDTSYCIESDLDLYCTRIVTFPMSPGIYSCLSGNTSACMYSKTEGALTTPYMALRGSVIANCKITTCRCTDPPGI
ISQNYGEAVSLIDRHSCNVLSLDGITLRLSGEFDATYQKNISILDSQVIVTGNLDISTELGNVNNSISNALDRLAESNSK
LEKVNVRLTSTSALITYIVLTVISLIFGALSlVLVCYLMYKQKAQQK...................
>UniRef100_Q91AP4/13-534
........lMLITRIMLILGCIRPTSSLDGRPLAAAGIVVTGDKAVNVYTSSQTGSIIVKLLPNMPDKEACAKAPLEAYN
RTLTTLLTPLGDSIRKIQGSVSTSGGQKRFIgavIGSVALGVATAAQITAAAALIQANQNAANILRLKESIAATNEAVHE
VTDGLSQLSVAVGKMQQFVNDQFNNTARELDCLKITQQVGVELNLYLTELTTVFGPQITSPALTQLTIQALYNLAGGNMD
YLLTKLGIGNNQLSSLIGSGLITGYPILYDSQTQLLGIQVNLPSVGNLNNMRATYLETLSVSTTKGYASALVPKVVTQVG
SVIEELDTSYCIESDLDLYCTRIVTFPMSPGIYSCLSGNTSACMYSKTEGALTTPYMALKGSVIANCKITTCRCTDPPGI
ISQNYGEAVSLIDRHSCNVLSLDGITLRLSGEFDATYQKNISILESQVIVTGNLDISTELGNVNNSISNALDRLAESNSK
LEKVNVRLTSTSALITYIVLTVISLVFGALSlGLACYLMYKQKAQQK...................
>UniRef100_B8Y4N5/14-534
.........ILITRIMLILSCIHLTSSLDGRPLAAAGIVVTGDKAVNVYTSSQTGSIIVKLLPNMPDKEACAKAPLEAYN
RTLTTLLTPLGDSIRKIQGSVSTSGGQKRFIgaiIGSVALGVATAAQITAAAALIQAKQNAANILRLKESIAATNEAVHE
VTDGLSQLSVAVGKMQQFVNDQFNNTARELDCIKITQQVGVELNLYLTELTTVFGPQITSPALTQLTIQALYNLAGGNMD
YLLTKLGIGNNQLSSLIGSGLITGYPILYDSHTQLLGIQVNLPSVGNLNNMRATYLETLSVSTTKGYASALVPKVVTQVG
SVIEELDTSYCIESDLDLYCTRIVTFPMSPGIYSCLSGNTSACMYSKTEGALTTPYMALKGSVIANCKITTCRCTDPPGI
ISQNYGEAVSLIDRHSCNVLSLDGITLRLSGEFDATYQKNISILDSQVIVTGNLDISTELGNVNNSISNALDRLAESNSK
LEKVNVRLTSTSALITYIVLTVISLIFGALSlVLACYLMYKQKAQQK...................
>UniRef100_A0A1P8LI85/12-534
.......plTLITRTMLILCCICPASSLDGRPLAAAGIVVTGDKAVNIYTSSQTGSIIVKLLPNMPDKEACAKAPLEAYN
RTLTTLLTPLGDSIRRIQGSVSTSGRQKRFIgaiIGSVALGVATSAQITAAAALIQANQNAANILRLKESIAATNEAVHE
VTDGLSQLAVAVGKMQQFVNDQFNNTARELDCIKITQQVGIELNLYLTELTTVFGPQITSPALTQLTIQALYNLAGGNMD
YLLTKLGVGNNHLSSLIGSGLITGNPILYDSQTQLLGIQVNLPSVGNLNNMRATYLETLSVSTTKGFASALVPKVVTQVG
SVIEELDTSYCIESDLDLYCTRIVTFPMSPGIYSCLSGNTSACMYSKTEGALTTPYMALKGSVIANCKITTCRCADPPSI
ISQNYGEAVSLIDRHSCNVLSLDGVTLRLSGEFDATYQKNISILDSQVIVTGNLDISTELGNVNNSISNALDRLAESNSK
LDKVNVKLTSTSALITYIVLTVISLVLGALSlVLACYLMYKQRAQQK...................
>UniRef100_A0A6G7BMZ2/14-534
.........MLITRIMLILSFICLASSLDGRPLAAAGIVVTGDKTVNIYTSSQTGSIIVKLLPNMPDKEACARAPLEAYN
RTLTTLLTPLGDSIRKIQGSVSTSGGQKRFIgaiIGSVALGVATAAQITAAAALIQANQNAANILRLKESIAATNEAVHE
VTNGLSQLSVAIGKMQQFVNDQFNNTARELDCIKITQQVGVELNLYLTELTTVFGPQITSPALNQLTIQALYNLAGGNMD
YLLTKLGVGNNQLSSLIGSGLITGYPILYDSQTQLLGIQVNLPSVGNLNNMRATYLETLSVSTTKGFASALVPKVVTQVG
SVIEELDTSYCIESDLDLYCTRIVTFPMSPGIYSCLSGNTSACMYSKTEGALTTPYMALKGSVIANCKITTCRCADPPGI
ISQNYGEAVSLIDRHSCNVLSLDGITLRLSGEFDATYQKNISILDSQVIVTGNLDISTELGNVNNSISNALDKLAESNSK
LDKVNVRLTSTSALITYIVLTVISLVFGALSlILACYLMYKQKAQQK...................
>UniRef100_G9HVS4/14-534
.........MLITRAMLILSCIRLTSSLDGRPLAAAGIVVTGDKAVNVYTSSQTGSIIVKLLPNMPDKEACAKAPLEAYN
RTLTTLLTPLGDSIRKIQGSVSTSGGQKRFIgavIGSVALGVATAAQITAAAALIQAKQNAANILRLKESIAATNEAVHE
VTDGLSQLSVAVGKMQQFVNDQFNNTAREMDCIKITQQVGVELNLYLTELTTVFGPQITSPALTQLTIQALYNLAGGNMD
YLLTKLGIGNNQLSSLIGSGLITGYPILYDSHTQLLGIQVNLPSVGNLNNMRATYLETLSVSTTKGYASALVPKVVTQVG
SVIEELDTSYCIESDLDLYCTRIVTFPMSPGIYSCLSGNTSACMYSKTEGALTTPYMALRGSVIANCKMTTCRCTDPPGI
ISQNYGEAVSLIDRHSCNVLSLDGITLRLSGEFDATYQKNISILDSQVIVTGNLDISTELGNVNNSISNALDRLAESNSK
LEKVNVRLTSTSALITYIVLTVISLIFGALSlVLACYLMYKQKAQQK...................
>UniRef100_K7YDQ6/13-534
........lMLITRITLVLSCICLTSSLDGRPLAAAGIVVTGDKAINIYTSSQTGSIIVKLLPNMPDKEACAKAPLEAYN
RTLTTLLTPLGDSIRRIQGSVSTSGGQKRFIgaiIGSVALGVATSAQITAAAALIQANQNAANILRLKESIAATNEAVHE
VTDGLSQLAVAVGKMQQFVNDQFNNTARELDCIKITQQVGIELNLYLTELTTVFGPQITSPALTQLTIQALYNLAGGNMD
YLLTKLGIGNNHLSSLIGSGLITGNPILYDSQTQLLGIQVNLPSVGNLNNMRATYLETLSVSTTKGFASALVPKVVTQVG
SVIEELDTSYCIESDLDLYCTRIVTFPMSPGIYSCLSGNTSACMYSKTEGALNTPYMALKGSVIANCKITTCRCADPPGI
ISQNYGEAVSLIDRHSCNVLSLDGVTLRLSGEFDATYQKNISILDSQVIVTGNLDISTELGNVNNSISNALDRLAESNSK
LDKVNVKLTSTSALITYIVLTIISLVFGALSlVLACYLMYKQKAQQK...................
>UniRef100_K7Z0X9/13-534
........lMLITRITLVLSCICLTSSLDGRPLAAAGIVVTGDKAINIYTSSQTGSIIVKLLPNMPDKEACAKAPLEAYN
RTLTTLLTPLGDSIRRIQGSVSTSGGQKRFIgaiIGSVALGVATSAQITAAAALIQANQNAANILRLKESIAATNEAVHE
VTDGLSQLAVAVGKMQQFVNDQFNNTARELDCIKITQQVGIELNLYLTELTTVFGPQITSPALTQLTIQALYNLAGGNMD
YLLTKLGIGNNHLSSLIGSGLITGNPILYDSQTQLLGIQVNLPSVGNLNNMRATYLETLSVSTTKGFASALVPKVVTQVG
SVIEELDTSYCIESDLDLYCTRIVTFPMSPGIYSCLSGNTSACMYSKTEGALNTPYMALKGSVIANCKITTCRCADPPGI
ISQNYGEAVSLIDRHSCNVLSLDGVTLRLSGEFDATYQKNISILDSQVIVTGNLDISTELGNVNNSISNALDRLAESNSK
LDKVNVKLTSTSALITYIVLTIISLVFGALSlVLACYLMYKQKAQQK...................
>UniRef100_A0A344X6H0/13-534
........lMLITRTMLILGCIRPTSSLDGRPLAAAGIVVTGDKAVNVYTSSQTGSIIIKLLPNMPDKEACAKAPLEAYN
RTLTTLLTPLGDSIRKIQGSVSGGRRQKRFIgavIGSVALGVATAAQITAAAALIQANQNAANILRLKESIAATNEAVHE
VTNGLSQLSVAVGKMQQFVNDQFNNTARELDCIKITQQVGVELNLYLTELTTVFGPQITSPALTQLTIQALYNLAGGNMD
YLLTKLGIGNNQLSSLIGSGLITGYPILYDSQTQLLGIQVNLPSVGNLNNMRATYLETLSVSTTKGYASALVPKVVTQVG
SVIEELDTSYCIESDLDLYCTRIVTFPMSPGIYSCLSGNTSACMYSKTEGALTTPYMALKGSVIANCKITTCRCTDPPGI
ISQNYGEAVSLIDRHSCNVLSLDGITLRLSGEFDATYQKNISILDSQVIVTGNLDISTELGNVNNSISNALDRLAESNSK
LEKVNVRLTSTSALITYIVLTVISLVFGALSlGLACYLMYKQKAQQK...................
>UniRef100_A0A173DQK5/13-534
........lMLITRIMLILGCICPTSSLDGRPLAAAGIVVTGDKAVNVYTSSQTGSIIVKLLPNMPDKEACAKAPLEAYN
RTLTTLLTPLGDSIRKIQGSVSTSGGQKRFIgavIGSVALGVATAAQITAAAALIQANQNAANILRLKESIAATNEAVHE
VTDGLSQLSVAVGKMQQFVNDQFNNTARELDCVKITQQVGVELNLYLTELTTVFGPQITSPALTQLAIQALYNLAGGNMD
YLLTKLGIGNNQLSSLIGSGLITGYPILYDSQTQLLGIQVNLPSVGNLNNMRATYLETLSVSTTKGYASALVPKVVTQVG
SVIEELDTSYCIESDLDLYCTRIVPFPMSPGIYSCLSGNTSACMYSKTEGALTTPYMALKGSVIANCKITTCRCTDPPGI
ISQNYGEAVSLIDRHSCNVLSLDGITLRLSGEFDATYQKNISILDSQVIVTGNLDISTELGNVNNSISNALDKLAESNSK
LEKVNVRLTSTSALITYIVLTVISLVFGVLSlGLACYLMYKQKARQK...................
>UniRef100_D4P096/13-534
........lMLITRITLVLSCICLTSSLDGRPLAAAGIVVTGDKAINIYTSSQTGSIIVKLLPNMPDKEACAKAPLEAYN
RTLTTLLTPLGDSIRRIQGSVSTSGGQKRFIgaiIGSVALGVATSAQITAAAALIQANQNAANILRLKESIAATNEAVHE
VTDGLSQLAVAVGKMQQFVNDQFNNTARELDCIKITQQVGIELNLYLTELTTVFGPQITSPALTQLTIQALYNLAGGNMD
YLLTKLGIGNNHLSSLIGSGLITGNPILYDPQTQLLGIQVNLPSVGNLNNMRATYLETLSVSTTKGFASALVPKVVTQVG
SVIEELDTSYCIESDLDLYCTRIVTFPMSPGIYSCLSGNTSACMYSKTEGALNTPYMALKGSVIANCKITTCRCADPPGI
ISQNYGEAVSLIDRHSCNVLSLDGVTLRLSGEFDATYQKNISILDSQVIVTGNLDISTELGNVNNSISNALDRLAESNSK
LDKVNVKLTSTSALITYIVLTIISLVFGALSlVLACYLMYKQKAQQK...................
>UniRef100_A0A482G7I8/14-534
.........MIITRVMLFLSCICSTGSLDGRPLAAAGIVVTGDKAVNIYTSSQTGSIIVKLLPNMPDKEACAKAPLEAYN
RTLTTLLAPLGDSIRRIQGSVSTSGGQKRFIgavIGSVALGVATAAQITAAAALIQANQNAANILRLKESIAATNEAVHE
VTNGLSQLAVAVGKMQQFVNDQFNNTARELDCIKITQQVGVELNLYLTELTTVFGPQITSPALTPLTIQALYNLAGGNMD
YLLTKLGVGNNQLSSLISSGLIAGYPILYDSQTQLLGIQVNLPSVGNLNNMRATYLETLSVSTTKGFASALVPKVVTQVG
SVIEELDTSYCIESDLDLYCTRVVTFPMSPGIYSCLSGNTSACMYSKTEGALTTPYMALKGSVIANCKITTCRCADPPGI
ISQNYGEAVSLIDRHSCNVLSLDGITLRLSGEFDATYQKNISILDSQVIVTGNLDISTELGNVNNSISNALDKLVESNSK
LDNVNVRLTSTSALITYIVLTVISLVFGTISlVLACYLMCKQRAQQK...................
>UniRef100_A0A2C9DJU6/14-534
.........MLITRITLILSCICLTSSLDGRPLAAAGIVVTGDKAVNIYTSSQTGSIIIKLLPNMPDKEACAKAPLEAYN
RTLTTLLSPLGDSIRRIQGSVSTSGGQKRFIgaiIGSVALGVATAAQITAAAALIQANQNAANILRLKESIAATNEAVHE
VTDGLSQLAVAVGKMQQFVNDQFNNTARELDCIKITQQVGVELNLYLTELTTVFGPQITSPALTQLTIQALYNLAGGNMD
YLLTKLGVGNNQLSSLIGSGLITGNPILYDSQTQLLGIQVNLPSVGNLNNMRATYLETLSVSTTKGFASALVPKVVTQVG
SVIEELDTSYCIESDLDLYCTRIVTFPMSPGIYSCLSGNTSACMYSKTEGALTTPYMALKGSVIANCKITTCRCADPPGI
ISQNYGEAVSLIDRHSCNVLSLDGITLRLSGVFDATYQKNISILDSQVIVTGNLDISTELGNVNNSISNALDRLAESNSK
LDKVNVKLTSTSVLITYIILTVISLVSGALSlVLACYLMYKQKAQQK...................
>UniRef100_H9CCH3/13-534
........lRLITRVMLILSCICLTSSLDGRPLAAAGIVVTGDKAVNIYTSSQTGSIIVKLLPNMPDKEACAKAPLEAYN
RTLTTLLTPLGDSIRRIQGSVSTSGGQKRFIgavIGSVALGVATAAQITAAAALIQANQNAANILRLKESIAATNEAVHE
VTDGLSQLAVAVGKMQQFVNDQFNNTARELDCIKITQQVGVELNLYLTELTTVFGPQITSPALTQLTIQALYNLAGGNVD
YLLTKLGVGNNQLSSLIGSGLITGHPILYDSQTQLLGIQVTLPSVGNLNNMRATYLETLSVSTTKGFASALVPKVVTQVG
SVIEELDTSYCIESDLDLYCTRIVTFPMSPGIYSCLSGNTSACMYSKTEGALTTPYMALKGSVIANCKITTCRCADPPGI
ISQNYGEAISLIDRHSCNVLSIDGITLRLSGEFDATYQKNISILDSQVIVTGNLDISTELGNVNNSISNALDKLAESNSK
LDKVNVRLTSASALITYIVLTVISLVFGALSlVLACYLMYKQKAQQK...................
>UniRef100_A4D8X4/13-534
........lMLITRIMLILGCIRPTSSLDGRPLAAAGIVVTGDKAVNVYTSSQTGSIIVKLLPNMPDKEACAKAPLEAYN
RTLTTLLTPLGDSIRKIQGSVSTSGGQKRFIgavIGSVALGVATAAQITAAAALIQANQNAVNILRLKESIAATNEAVHE
VTDGLSQLSVAVGKMQQFVNDQFNNTARELDCIKITQQVGVELNLYLTELTTVFGPQITSPALTQLTIQALYNLAGGNMD
YLLTKLGIGNNQLSSLIGSGLITGYPILYDSQTQLLGIQVNLPSVGNLNNMRATYLETLSVSTTKGYASALVPKVVTQVG
SVIEELDTSYCIESDLDLYCTRIVTFPMSPGIYSCLSGNTSACMYSKTEGALTTPYMALKGSVIANCKITTCRCTDPPGI
ISQNYGEAVSLIDRHSCNVLSLDGITLRLSGEFDATYQKNISILDSQVIVTGNLDISTELGNVNNSINNALDKLAESNSK
LEKVNVRLTSTSALITYIVLTVISLVFGALSlGLACYLMYKQNAQQK...................
>UniRef100_A0A5B9G7U8/14-534
.........MLITRIMLILSPICMASSLDGRPLAAAGIVVTGDKAVNIYTSSQTGSIIVKLLPNMPDKEACARAPLEAYN
RTLTTLLTPLGDSIRKIQGSVSTSGGQKRFIgaiIGSVALGVATAAQITAAAALIQANQNAANILRLKESIAATNEAVHE
VTNGLSQLSVAVGKMQQFVNDQFNNTARELDCIKITQQVGVELNLYLTELTTVFGPQITSPALTQLTIQALYNLAGGNMD
YLLTKLGVGNNQLSSLIGSGLITGYPILYDSQTQLLGIQVNLPSVGNLNNMRATYLETLSVSTTKGFASALVPKVVTQVG
SVIEELDTSYCIESDLDLYCTRIVTFPMSPGIYSCLSGNTSACMYSKTEGALTTPYMALKGSVIANCKITTCRCADPPGI
ISQNYGEAVSLIDRHSCNVLSLDGITLRLSGEFDATYQKNISILDSQVIVTGNLDISTELGNVNNSISNALGKLAESNSK
LDKVNVRLTSTSALITYIVLTVISLVFGALSlILACYLMYKQKAQQK...................
>UniRef100_H6VVN8/13-534
........lMLITWTMLILSCICQTSSLDGRPLAAAGIVVTGDKAVNIYTSSQTGSIIVKLLPNMPDKEACAKAPLEAYN
RTLTTLLTPLGDSIRRIQGSATTSGGQKRFVgaiIGSVALGVATAAQITAAAALIQANQNAANILRLKESIAATNEAVHE
VTDGLSQLAVAVGKMQQFVNDQFNNTARELDCIKITQQVGVELNLYLTELTTVFGPQITSPALTQLTIQALYNLAGGNMD
YLLTKLGVGNNQLSSLIGSGLITGNPILYDSQTQLLGIQVNLPSVGNLNNMRATYLETLSVSTTKGFASALVPKVVTQVG
SVIEELDTSYCIESDLDLYCTRVVTFPMSPGIYSCLSGNTSACMYSKTEGALTTPYMALKGSVIANCKMTTCRCADPPGI
ISQNYGEAVSLIDKHSCSVLSLDGITLRLSGEFDATYQKNISILDSQVIVTGNLDISTELGNVNNSISSALDKLAESNSK
LNKVNVNLTSTSALITYIVLAVISLAFGVISlVLACYLMYKQKAQQK...................
>UniRef100_S0F164/13-534
........lMLITRIMLILGCICLTNSLDGRPLAAAGIVITGDKAVKIYTSSQTGSIIVKLLPNMPDKEACAKAPLEAYN
RTLTTLLTPLGDSIQRIQRSVSTSGGQKRFVgavIGSVALGVATAAQITAAAALIQANQNAANILRLKESIAATNEAVHE
VTSGLSQLAVAVGKMQQFINDQFNNTVRELDCIKITQQVGVELNLYLTELTTVFGPQITSPALTQLTIQALYNLAGSNMD
YLLTKLGVGNSQLSSLIGSGLITGYPILYDSQTQLLGIQVNLPSVGNLNNMRATYLETLSVSTTKGFASALVPKVVTQVG
SVIEELDTSYCIESDLDLYCTRIVTFPMSPGIYSCLSGNTSACMYSKTEGALTTPYMVLKGSVIANCKITTCRCADPPGI
ISQNYGEAVSLIDRHSCNVLSLDGVTLRLSGEFDATYQNNISILDSQVIVTGNLDISTELGNVNNSISNALDKLAESNSK
LDKVNVRLTSTSALITYIVLTVISLVFGTLSlILACYLMYKQKAQQK...................
>UniRef100_A0A7U3RY67/13-534
........lMLITRIMLIVSCICPTSSLDGRPLAAAGIVVTGDKAVNVYTSSQTGSIIIKLLPNMPDKEACAKAPLEAYN
RTLTTLLTPLGDSIRKIQGSVSGGRRQKRFIgavIGSVALGVATAAQITAAAALIQAKQNAANILRLKESIAATNEAVHE
VTDGLSQLSVAVGKMQQFVNDQFNNTARELDCIKITQQVGVELNLYLTELTTVFGPQITSPALTQLTIQALYNLAGGNMD
YLLTKLGIGNNQLSSLIGSGLITGYPILYDSHTQLLGIQVNLPSVGNLNNMRATYLETLSVSTTKGYASALVPKVVTQVG
SVIEELDTSYCIESDLDLYCTRIVTFPMSPGIYSCLSGNTSACMYSKTEGALTTPYMALKGSVIANCKITTCRCTDPPGI
ISQNYGEAVSLIDRHSCNVLSLDGITLRLNGEFDATYQKNISILDSQVIVTGNLDISTELGNVNNSISNALDRLAESNSK
LEKVDVRLASTSALITYIVLTVISLIFGAISlVLACYLMYKQKAQQK...................
>UniRef100_A0A482G4Z1/13-534
........lMLITQVMLFLSCICSTGSLDGRPLAAAGIVVTGDKAVNIYTSSQTGSIIIKLLPNMPDKEACAKAPLEAYN
RTLTTLLTPLGDSIRRIQGSVSASGGQKRFIgavIGSVALGVATAAQITAAAALIQANQNAANILRLKESIAATNEAVHE
VTNGLSQLAVAVGKMQQFVNDQFNNTARELDCIKITQQVGVELNLYLTELTTVFGPQITSPALTQLTVQALYNLAGGNMD
YLLTKLGVGNNQLSSLISSGLIAGYPILYDSQTQLLGIQVNLPSVGNLNNMRATYLETLSVSTTKGFASALVPKVVTQVG
SVIEELDTSYCIESDLDLYCTRVVTFPMSPGIYSCLSGNTSACMYSKTEGALTTPYMALKGSVIANCKITTCRCADPPGI
ISQNYGEAVSLIDRHSCNVLSLDGITLRLSGEFDATYQKNISILDSQVIVTGNLDISTELGNVNNSISNALDKLVESNRK
LDNVNVRLTSTSALITYIVLTIISLVFGTISlVLACYLMYKQRAQQK...................
>UniRef100_K4LNU7/13-534
........lMLITRITLVLSCICLTSSLDGRPLAAAGIVVTGDKAINIYTSSQTGSIIVKLLPNMPDKEACAKAPLEAYN
RTLTTLLTPLGDSIRRIQGSVSTSGRQKRFIgaiIGSVALGVATSAQITAAAALIQANQNAANILRLKESIAATNEAVHE
ITDGLSQLAVAVGKMQQFVNDQFNNTARELDCIKITQQVGIELNLYLTELTTVFGPQITSPALTQLTIQALYNLAGGNMD
YLLTKLGIGNNHLSSLIGSGLITGNPILYDSQTQLLGIQVNLPSVGNLNNMRATYLETLSVSTTKGFASALVPKVVTQVG
SVIEELDTSYCIESDLDLYCTRIVTFPMSPGIYSCLSGNTSACMYSKTEGALNTPYMALKGSVIANCKITTCRCADPPGI
ISQNYGEAVSLIDRHSCNVLSLDGVTLRLSGEFDATYQKNISILDSQVIVTGNLDISTELGNVNNSISNALDKLAESNSK
LDKVNVKLTSTSALVTYIVLTIISLVFGTLSlVLACYLMYKQKAQQK...................
>UniRef100_A0A140EXQ4/14-534
.........MLITLIILILSFICPASSLDGRPLAAAGIVVTGDKAVNIYTSSQTGSIIVKLLPNMPDKEACARAPLEAYN
RTLTTLLTPLGDSIRKIQGSVSTSGGRKRFIgaiIGSVALGVATAAQITAAAALIQANQNAANILRLKESIAATNEAVHE
VTNGLSQLSVAVGKMQQFVNDQFNNTARELDCIKITQQVGVELNLYLTELTTVFGPQITSPALTQLTIQALYNLAGGNMD
YLLTKLGVGNNQLSSLIGSGLITGYPILYDSQTQLLGIQVNLPSVGNLNNMRATYLETLSVSTTKGFASALVPKVVTQVG
SVIEELDTSYCIESDLDLYCTRIVTFPMSPGIYSCLSGNTSACMYSKTEGALTTPYMTLKGSVIANCKITTCRCADPPGI
ISQNYGEAVSLIDRHSCNVLSLDGITLRLSGEFDATYQKNISILDAQVIVTGNLDISTELGNVNNSISNALDKLAESNSK
LDKVNVRLTSTSALITYIVLTVISLVFGALSlILACYLMYKQKAQQK...................
>UniRef100_A0A482G4D6/13-534
........lMLITRVMLILSYIRSTGSLDGRPLAAAGIVVTGDKAVNIYTSSQTGSIIVKLLPNMPDKEACTRAPLEAYN
RTLTTLLAPLGDSIRRIQESVSTSGGQKRFIgavIGSVALGVATAAQITAAAALIQANQNAANILRLKESIAATNEAVHE
VTDGLSQLAVAVGKMQQFVNNQFNNTAQELDCIKITQQVGVELNLYLTELTTVFGPQITSPALTQLTIQALYNLAGGNMD
YLLTKLGVGNNQLSSLISSGLITGYPILYDSQTQLLGIQVNLPSVGNLNNMRATYLETLSVSTTKGFASALVPKVVTQVG
SVIEELDTSYCIESELDLYCTRIVTFPMSPGIYSCLSGNTSACMYSKTEGALTTPYMALKGSVIANCKMTTCRCADPPGI
ISQNYGEAVSLIDRRSCNVLSLDGITLRLSGEFDTTYQKNISILDSQVIVTGNLDISTELGNVNNSISNALDKLEESNSK
LDKVNVRLTSTSALITYIVLTVISLVLGTLSlVLACYLMYKQRAQQK...................
>UniRef100_D7F438/14-534
.........MLITQITLILSCICLTSSLDGRPLAAAGIVVTGDKAVNIYTSSQTGSIIIKLLPNMPDKEACAKAPLEAYN
RTLTTLLSPLGDSIRRIQGSVSTSGGQKRFIgaiIGSVALGVATAAQITAAAALIQANQNAANILRLKESIAATNEAVHE
VTDGLSQLAVAVGKMQQFVNDQFNNTARELDCIKITQQVGVELNLYLTELTTVFGPQITSPALTQLTIQALYNLAGGNMD
YLLTKLGVGNNQLSSLIGSGLITGNPILYDSQTQLLGIQVNLPSVGNLNNMRATYLETLSVSTTKGFASALVPKVVTQVG
SVIEELDTSYCIESDLDLYCTRIVTFPMSPGIYSCLSGNTSACMYSKTEGALTTPYMALKGSVIANCKITTCRCADPPGI
ISQNYGEAVSLIDRHSCNVLSLDGITLRLSGEFDATYQKNISILDSQVIVTGNLDISTELGNVNNSISNALDRLAESNSK
LDKVNVELTSTSALITYIVLTVISLVSGALSlVLACYLMYKQKAQQK...................
>UniRef100_A0A1B0ZXT2/13-534
........lTLITRIMPILSCIRPTSSLDGRPLAAAGIVVTGDKAVNVYTSSQTGSIIVKLLPNMPDKEACAKAPLEAYN
RTLTTLLTPLGDSIRKIQGSVSTSGGQKRFIgavIGSVALGVATAAQITAAAALIQANQNAANILRLKESIAATNEAVHE
VTDGLSQLSVAVGKMQQFVNDQFNNTARELDCIKITQQVGVELNLYLTELTTVFGPQITSPALTQLTIQALYNLAGGNMD
YLLTKLGIGNNQLSSLIGSGLITGYPILYDSQTQLLGIQVNLPSVGNLNNMRATYLETLSVSTTKGYASALVPKVVTQVG
SVIEELDTSYCIESDLDLYCTRIVTFPMSPGIYSCLSGNTSACMYSKTEGALTTPYMALKGSVIANCKITTCRCTDPPGI
ISQNYGEAVSLIDRHSCNVLSLDGITLRLSGEFDATYQKNISILDSQVIVTGNLDISTELGNVNNSISNALDKLEESNNK
LEKVNVRLTSTSALITYIVLTVISLVFGALSlGLACYLMYKQKAQQK...................
>UniRef100_A0A5B9GCF0/14-534
.........MLITRIMLILSFICMASSLDGRPLAAAGIVVTGDKAVNIYTSSQTGSIIVKLLPNMPDKEACAKAPLEAYN
RTLTTLLTPLGDSIRRIQESVTTSGGQGRLIgaiIGGVALGVATAAQITAASALIQANQNAANILRLKESIAATNEAVHE
VTNGLSQLAVAVGKMQQFVNDQFNKTAQELDCIKITQQVGVELNLYLTELTTVFGPQITSPALTQLTIQALYNLAGGNMD
YLLTKLGVGNNQLSSLISSGLITGNPILYDSQTQLLGIQVTLPSVGNLNNMRATYLETLSVSTTKGFASALVPKVVTQVG
SVIEELDTSYCIETDLDLYCTRIVTFPMSPGIYSCLSGNTSACMYSKTEGALTTPYMTLKGSVIANCKMTTCRCADPPGI
ISQNYGEAVSLIDRQSCNILSLDGITLRLSGEFDATYQKNISIQDSQVIVTGNLDISTELGNVNNSISNALDKLEESNSK
LDKVNVKLTSTSALITYIVLTVISLVCGILSlVLACYLMYKQKAQQK...................
>UniRef100_A0A088FQN6/13-534
........lMLVTRIMLILGCIRSTSSLDGRPLAAAGIVVTRDKAVNVYTSSQTGSIIVKLLPNMPDKEACAKAPLEAYN
RTLTTLLTPLGDSIRKIQGSVSTSGGQKRFIgavIGSVALGVATAAQITAAAALIQAKQNAANILRLKESIAATNEAVHE
VTDGLSQLSVAVGKMQQFVNDQFNNTARELDCIKITQQVGVELNLYLTELTTVFGPQITSPALTQLTIQALYNLAGGNMD
YLLTKLGIGNNQLSSLIGSGLITGYPILYDSQTQLLGIQVNLPSVGNLNNMRATYLETLSVSTTKGYASALVPKVVTQVG
SVIEELDTSYCIESDLDLYCTRIVTFPMSPGIYSCLSGNTSACMYSKTEGALTTPYMALKGSVIANCKITTCRCTDPPGI
ISQNYGEAVSLIDRHSCNVLSLDGITLRLSGEFDATYQKNISILDSQVIVTGNLDISTELGNVNNSISNALDKLAESNSK
LEKVNVRLTSTSALITYIVLTVISLVFGALSlGLACYLMYKQKAQQK...................
>UniRef100_B8Y4K7/13-534
........lMLVTRIMLILGCIRSTSSLDGRPLAAAGIVVTGDKAVNVYTSSQTGSIIVKLLPNMPDKEACAKAPLEAYN
RTLTTLLTPLGDSIRKIQGSVSTSGGQKRFIgavIGSVALGVATAAQITAAAALIQANKNAANILRLKESIAATNEAVHE
VTDGLSQLSVAVGKMQQFVNDQFNNTARELDCIKITQQVGVELNLYLTELTTVFGPQITSPALTQLTIQALYNLAGGNMD
YLLTKLGIGNSQLSSLIGSGLITGYPILYDSQTQLLGIQVNLPSVGNLNNMRATYLETLSVSTTKGYASALVPKVVTQVG
SVIEELDTSYCIESDLDLYCTRIVTFPMSPGIYSCLSGNTSACMYSKTEGALTTPYMALKGSVIANCKITTCRCTDPPGI
ISQNYGEAVSLIDRHSCNVLSLDGITLRLSGEFDATYQKNISILDSQVIVTGNLDISTELGNVNNSISNALDKLAESNSK
LEKVNVRLTSTSALITYIVLTVISLVFGALSlGLACYLMYKQKAQQK...................
>UniRef100_Q91AL4/13-534
........lMLITRIMLTLGCIRPTGSLDGRPLAAAGIVVTGDKAVNVYTSSQTGSIIVKLLPNMPDKEACAKAPLEAYN
RTLTTLLTPLGDSIRKIQGSVSTSGGQKRFIgavIGSVALGVATAAQITAAAALIQANQNAANILRLKESIAATNEAVHE
VTDGLSQLSVAVGKMQQFVNDQFNNTARELDCLKITQQVGVELNLYLTELTTVFGPQITSPALTQLTIQALYNLAGGNMD
YLLTKLGIGNNQLSSLIGSGLITGYPILYDSQTQLLGIQVNLPSVGNLNNMRATYLETLSVSTTKGYASALVPKVVTQVG
SVIEELDTSYCIESDLDLYCTRIVTFPMSPGIYSCLSGNTSACMYSKTEGALTTPYMALKGSVIANCKITTCRCTDPPGI
ISQNYGEAVSLIDRHSCNVLSLDGITLRLSGEFDATYQKNISILDSQVIVTGNLDISTELGNVNNSISNALDRLAESNSK
LEKVNVRLTSTSALITYIVLTVISLVFGALSlGLACYLMYKQKAQQK...................
>UniRef100_B8Y4N4/13-534
........lMLVTRIMLILGCIRSTSSLDGRPLAAAGIVVTGDKAVNVYTSSQTGSIIVKLLPNMPDKEACAKAPLEAYN
RTLTTLLTPLGDSIRKIQGSVSTSGGQKRFIgavIGSVALGVATAAQITAAAALIQANKNAANILRLKESIAATNEAVHE
VTDGLSQLSVAVGKMQQFVNDQFNNTARELDCIKITQQVGVELNLYLTELTTVFGPQITSPALTQLTIQALYNLAGGNMD
YLLTKLGIGNNQLSSLIGSGLITGYPILYDSQTQLLGIQVNLPSVGNLNNMRATYLETLSVSTTKGYASALVPKVVTQVG
SVIEELDTSYCIESDLDLYCTRIVTFPMSPGIYSCLSGNTSACMYSKTEGALTTPYMALKGSVIANCKITTCRCTDPPGI
ISQNYGEAVSLIDRHSCNVLSLDGITLRLSGEFDATYQKNISILDSQVIVTGNLDISTELGNVNNSISNALDKLAESNSK
LEKVNVRLTSTSALITYIILTVISLVFGALSlGLACYLMYKQKAQQK...................
>UniRef100_A0A7D5XX52/13-534
........lMLITRITLVLSCICLTSSLDGRPLAAAGIVVTGDKAINIYTSSQTGSIIVKLLPNMPDKEACAKAPLEAYN
RTLTTLLTPLGDSIRRIQGSVSTSGGQKRFIgaiIGSVALGVATSAQITAAAALIQANQNAANILRLKESIAATNEAVHE
VTDGLSQLAVAVGKMQQFVNDQFNNTARELDCIKITQQVGIELNLYLTELTTVFGPQITSPALTQLTIQALYNLAGGNMD
YLLTKLGIGNNHLSSLIGSGLITGNPILYDPQTQLLGIQVNLPSVGNLNNMRATYLETLSVSTTKGFASALVPKVVTQVG
SVIEELDTSYCIESDLDLYCTRIVTFPMSPGIYSCLSGNTSACMYSKTEGALNTPYMALKGSVIANCKITTCRCADPPGI
ISQNYGEAVSLIDRHSCNVLSLDGVTLRLSGEFDATYQKNISILDSQVIVTGNLDISTELGNVNNSISNALDRLAESNSK
LDKVNVKLTSTSALITYIVLTIISLVFGTLSlVLACYLMYKQKAQQK...................
>UniRef100_Q58NU7/12-534
.......plMLTVRVMLALSCVCPTSALDGRPLAAAGIVVTGDKAVNIYTSSQTGSIIIKLLPNMPDKEACAKAPLEAYN
RTLTTLLTPLGDSIRRIQESVTTSGGQRRFIgaiIGGVALGVATAAQITAASALIQANQNAANILRLKESIAATNEAVHE
VTNGLSQLAVAVGKMQQFVNDQFNKTAQELDCIKITQQVGVELNLYLTELTTVFGPQITSPALTQLTIQALYNLTGGNMD
YLLTKLGVGNRQLSSLISSGLITGNPILYDSQTQLLGIQVTLPSVGNLNNMRATYLETLSVSTTKGFASALVPKVVTQVG
SVIEELDTSYCIETDLDLYCTRIVTFPMSPGIYSCLSGNTSACMYSKTEGALTTPYMTLKGSVIANCKMTTCRCADPPGI
ISQNYGEAVSLIDRQSCNILSLDGITLRLSGEFDATYQKNISIQDSQVIVTGNLDISTELGNVNNSISNALDKLEESNSK
LDKVNVKLASTSALITYIVLTVISLVCGILSlVLACYLMYKQKAQQK...................
>UniRef100_A0A2H4TDD0/14-534
.........MLITLIILILSFICLASSLDGRPLAAAGIVVTGDKAVNIYTSSQTGSIIVKLLPNMPDKEACAKAPLEAYN
RTLTTLLTPLGDSIRKIQGSVSTSGGRKRFIgaiIGSVALGVATAAQITAAAALIQANQNAANILRLKESIAATNEAVHE
VTNGLSQLSVAVGKMQQFVNDQFNNTARELDCIKITQQVGVELNLYLTELTTVFGPQITSPALTQLTIQALYNLAGGNMD
YLLTKLGVGNNQLSSLIGSGLITGYPILYDSQTQLLGIQVNLPSVGNLNNMRATYLETLSVSTTKGFASALVPKVVTQVG
SVIEELDTSYCIESDLDLYCTRIVTFPMSPGIYSCLSGNTSACMYSKTEGALTTPYMTLKGSVIANCKITTCRCADPPGI
ISQNYGEAVSLIDRRSCNVLSLDGITLRLSGEFDATYQKNISILDSQVIVTGNLDISTELGNVNNSISNALDKLAESNNK
LDKVNVRLTSTSALITYIVLTVISLVFGALSlILACYLMYKQKAQQK...................
>UniRef100_G1CD87/13-534
........lMLITRTMMILGCIRPTSSLDGRPLAAAGIVVTGDKAVNVYTSSQTGSIIVKLLPNMPDKEACAKAPLEAYN
RTLTTLLTPLGESIRKIQGSVSTSGRQKRFIgavIGSVALGVATAAQITAAAALIQANQNAANILRLKESIAATNEAVHE
VTDGLSQLSVAVGKMQQFVNDQFNNTARELDCIKITQQVGVELNLYLTELTTVFGPQITSPALTQLTIQALYNLAGGNMD
YLLTKLGIGNNQLSSLIGSGLITGYPILYDSQTQLLGIQVNLPSVGNLNNMRATYLETLSVSTTKGYASALVPKVVTQVG
SVIEELDTSYCIESDLDLYCTRIVTFPMSPGIYSCLSGNTSACMYSKTEGALTTPYMALKGSVIANCKITTCRCTDPPGI
ISQNYGEAVSLIDRHSCNVLSLDGITLRLSGEFDATYQKNISILDSQVIVTGNLDISTELGNVNNSISNALDRLAESNSK
LEKVNVRLTSTSALITYIVLTVISLVFGALSlGLACYLMYKQKAQQK...................
>UniRef100_A0A166MWX1/13-534
........lMLVTRIMLILGCIRSTSSLDGRPLAAAGIVVTGDKAVNVYTSSQTGSIIVKLLPNMPDKEACAKAPLEAYN
RTLTTLLTPLGDSIRKIQGSVSTSGGQKRFIgavIGSVALGVATAAQITAAAALIQANKNAANILRLKESIAATNEAVHE
VTDGLSQLSVAVGKMQQFVNDQFNNTARELDCIKITQQVGVELNLYLTELTTVFGPQITSPALTQLTIQALYNLAGGNMD
YLLTKLGIGNNQLSSLIGSGLITGYPILYDSQTQLLGIQVNLPSVGNLNNMRATYLETLSVSTTKGYASALVPKVVTQVG
SVIEELDTSYCIESDLDLYCTRIVTFPMSPGIYSCLSGNTSACMYSKTEGALTTPYMALKGSVIANCKITTCRCTDPPGI
ISQNYGEAVSLIDRHSCNVLSLDGITLRLSGEFDATYQKNISILDSQVIVTGNLDISTELGNVNNSISNALDKLAESNSK
LEKVNVRLTSTSALITYIVLTVISLVFGALSlGLACYLMYKQKAQQK...................
>UniRef100_Q1WAA6/13-534
........lMLVTRIMLILGCIRSTSSLDGRPLAAAGIVVTGDKAVNVYTSSQTGSIIVKLLPNMPDKEACAKAPLEAYN
RTLTTLLTPLGDSIRKIQGSVSTSGGQKRFIgavIGSVALGVATAAQITAAAALIQANKNAANILRLKESIAATNEAVHE
VTDGLSQLSVAVGKMQQFVNDQFNNTARELDCIKITQQVGVELNLYLTELTTVFGPQITSPALTQLTIQALYNLAGGNMD
YLLTKLGIGNNQLSSLIGSGLITGYPILYDSQTQLLGIQVNLPSVGNLNNMRATYLETLSVSTTKGYASALVPKVVTQVG
SVIEELDTSYCIESDLDLYCTRIVTFPMSPGIYSCLSGNTSACMYSKTEGALTTPYMALKGSVIANCKITTCRCTDPPGI
ISQNYGEAVSLIDRHSCNVLSLDGITLRLSGEFDATYQKNISILDSQVIVTGNLDISTELGNVNNSISNALDKLAESNSK
LEKVNVRLTSTSALITYIVLTVISLVFGALSlGLACYLMYKQKAQQK...................
>UniRef100_B8Y4K5/13-534
........lMLVTRIMLILGCIRSTSSLDGRPLAAAGIVVTGDKAVNVYTSSQTGSIIVKLLPNMPDKEACAKAPLEAYN
RTLTTLLTPLGDSIRKIQGSVSTSGGQKRFIgavIGSVALGVATAAQITAAAALIQANKNAANILRLKESIAATNEAVHE
VTDGLSQLSVAVGKMQQFVNDQFNNTARELDCIKITQQVGVELNLYLTELTTVFGPQITSPALTQLTIQALYNLAGGNMD
YLLTKLGIGNNQLSSLIGSGLITGYPILYDSQTQLLGIQVNLPSVGNLNNMRATYLETLSVSTTKGYASALVPKVVTQVG
SVIEELDTSYCIESDLDLYCTRIVTFPMSPGIYSCLSGNTSACMYSKTEGALTTPYMALKGSVIANCKITTCRCTDPPGI
ISQNYGEAVSLIDRHSCNVLSLDGITLRLSGEFDATYQKNISILDSQVIVTGNLDISTELGNVNNSISNALDKLAESNSK
LEKVNVRLTSTSALITYIVLTVISLVFGALSlGLACYLMYKQKAQQK...................
>UniRef100_A0A344X6S8/13-534
........lMLITRIMLTLSCIRLTSSLDGRPLAAAGIVVTGDKAVNVYTSSQTGSIIVKLLPNMPDKEACARAPLEAYN
RTLTTLLTPLGDSIRKIQGSVSTSGGQKRFIgavIGSVALGVATAAQITAAAALIQAKQNAANILRLKESIAATNEAVHE
VTDGLSQLSVAVGKMQQFVNDQFNNTARELDCIKITQQVGVELNLYLTELTTVFGPQITSPALTQLTIQALYNLAGGNMD
YLLTKLGIGNNQLSSLIGSGLITGYPILYDSHTQLLGIQVNLPSVGNLNNMRATYLETLSVSTTKGYASALVPKVVTQVG
SVIEELDTSYCIESDLDLYCTRIVTFPMSPGIYSCLSGNTSACMYSKTEGALTTPYMALRGSVIANCKITTCRCTDPPGI
ISQNYGEAVSLIDRHSCNVLSLDGITLRLSGEFDATYQKNISISDSQVIVTGNLDISTELGNVNNSISNALDRLAESNSK
LEKVNVRLTSTSALITYIVLTVISLIFGALSlALACYLMYKQKAQQK...................
>UniRef100_A0A1B0ZXR0/13-534
........lMLITWTMLILGCIRPTSSLDGRPLAAAGIVVTGDKAVNVYTSSQTGSIIIKLLPNMPDKEACAKAPLEAYN
RTLTTLLTPLGDSIRKIQESVSTPGGQKRFIgavIGSIALGVATAAQITAAAALIQANQNAANILRLKESIAATNEAVHE
VTDGLSQLSVAVGKMQQFVNDQFNNTARELDCIKITQQVGVELNLYLTELTTVFGPQITSPALTQLTIQALYNLAGGNMD
YLLTKLGIGNNQLSSLIGSGLITGYPILYDSQTQLLGIQVNLPSVGNLNNMRATYLETLSVSTTKGYASALVPKVVTQVG
SVIEELDTSYCIESDLDLYCTRIVTFPMSPGIYSCLSGNTSACMYSKTEGALTTPYMALKGSVIANCKITTCRCTDPPGI
ISQNYGEAVSLIDRHSCNVLSLDGITLRLSGEFDATYQKNISILDSQVIVTGNLDISTELGNVNNSISNALDKLEESNNK
LEKVNVRLTSTSALITYIVLTVISLVFGALSlGLACYLMYKQKAQQK...................
>UniRef100_B9VVG9/13-534
........lMLITRIMLILDCIRPTSSLDGRRLAAAGIVVTGDKAVNVYTSSQTGSIIVKLLPNMPDKEACAKAPLEAYN
RTLTTLLTPLGDSIRKIQGSVSTSGGQKRFIgavIGSVALGVATAAQITAAAALIQANQNAANILRLKESIAATNEAVHE
VTDGLSQLSVAVGKMQQFVNDQFNNTARELDCIKITQQVGVELNLYLTELTTVFGPQITSPALTQLTIQALYNLAGGNMD
YLLTKLGIENNQLSSLIGSGLITGYPILYDSQTQLLGIQVNLPSVGNLNNMRATYLETLSVSTTKGYASALVPKVVTQVG
SVIEELDTSYCIESDLDLYCTRIVTFPMSPGIYSCLSGNTSACMYSKTEGALTTPYMALKGSVIANCKITTCRCTDPPGI
ISQNYGEAVSLIDRHSCNVLSLDGTTLRLSGEFDATYQKNISILDSQVIVTGNLDISTELGNVNNSISNALDKLAESNSK
LEKVNVRLTSTSALITYIVLTVISLVFGALSlGLACYLMYKQKAQQK...................
>UniRef100_H9CCH4/13-534
........lRLITRVMLILSCICLTSSLDGRPLAAAGIVVTGDKAVNIYTSSQTGSIIVKLLPNMPDKEACAKAPLEAYN
RTLTTLLTPLGDSIRRIQGSVSTSGGQKRFIgavIGSVALGVATAAQITAAAALIQANQNAANILRLKESIAATNEAVHE
VTDGLSQLAVAVGKMQQFVNDQFNNTARELDCIKITQQVGVELNLYLTELTTVFGPQITSPALTQLTIQALYNLAGGNVD
YLLTKLGVGNNQLSSLIGSGLITGHPILYDPQTQLLGIQVTLPSVGNLNNMRATYLETLSVSTTKGFASALVPRVVTQVG
SVIEELDTSYCIESDLDLYCTRIVTFPMSPGIYSCLSGNTSACMYSKTEGALTTPYMALKGSVIANCKITTCRCADPPGI
ISQNYGEAISLIDRHSCNVLSIDGITLRLSGEFDATYQKNISILDSQVIVTGNLDISTELGNVNNSISNALDKLAESNSK
LDKVNVRLTNASALIIYIVLTVISLVFGALSlVLACYLMYKQKAQQK...................
>UniRef100_A9YTT5/13-534
........lMLIIRIALTLSCIRLTSSLDGRPLAAAGIVVTGDKAVNIYTSSQTGSIIVKLLPNMPDKEACAKAPLEAYN
RTLTTLLTPLGNSIRRIQESVTTSGGQRRFIgaiIGSVALGVATAAQITAASALIQANQNAANILRLKESIAATNEAVHE
VTDGLSQLAVAVGKMQQFVNDQFNNTAQELDCIKITQQVGVELNLYLTELTTVFGPQITSPALTPLTIQALYNLAGGNMD
YLLTKLGVGNNQLSSLIGSGLITGNPILYDSQTQILGIQITLPSVGNLNNMRATYLETLSVSTTKGFASALVPKVVTQVG
SVIEELDTSYCMETDLDLYCTRIVTFPMSPGIYSCLSGNTSACMYSKTEGALTTPYMALKGSVIANCKMTTCRCADPPGI
ISQNYGEAVSLIDRHSCNVLSLDGITLRLSGEFDATYQKNISILDSQVIVTGNLDISTELGNVNNSISNALNKLEESNSK
LDKVNVKLTSTSALITYIVLTVISLVFGVLSlVLACYLMYKQKAQQK...................
>UniRef100_A0A0C5B4X2/13-534
........lMLITRIILILSCIRLTSSLDGRPLAAAGIVVTGDKAVNVYTSSQTGSIIVKLLPNMPDKEACAKAPLEAYN
RTLTTLLTPLGDSIRKIQGSVSTSGGQKRFIgavIGSVALGVATAAQITAAAALIQAKQNAANILRLKESIAATNEAVHE
VTDGLSQLSVAVGKMQQFVNDQFNNTARELDCIKITQQVGVELNLYLTELTTVFGPQITSPALTQLTIQALYNLAGGNMD
YLLTKLGIGNNQLSSLIGSGLITGYPILYDSHTQLLGIQVNLPSVGNLNNMRATYLETLSVSTTKGYASALVPKVVTQVG
SVIEELDTSYCIESDLDLYCTRIVTFPMSPGIYSCLSGNTSACMYSKTEGALTTPYMALRGSVIANCKITTCRCTDPPGI
ISQNYGEAVSLIDRHSCNVLSLDGITLRLSGEFDATYQKNISILDSQVIVTGNLDISTELGNVNNSISSALDRLAESNSK
LEKVNVRLTSTSALITYIVLTVISLIFGALSlVLACYLMYKQKAQQK...................
>UniRef100_K7NCR3/14-534
.........MLITRIMLILGCICLTNSLDGRPLAAAGIVITGDKAVKIYTSSQTGSIIVKLLPNMPDKEACAKAPLEAYN
RTLTTLLTPLGDSIQRIQRSVSTSGGQKRFIgavIGSVALGVATAAQITAAAALIQANQNAANILRLKESIAATNEAVHE
VTSGLSQLAVAVGKMQQFINDQFNNTARELDCIKITQQVGVELNLYLTELTTVFGPQITSPALTQLTIQALYNLAGSNMD
YLLTKLGVGNSQLSSLIGSGLITGYPILYDSQTQLLGIQVNLPSVGNLNNMRATYLETLSVSTTKGFASALVPKVVTQVG
SVIEELDTSYCIESDLDLYCTRIVTFPMSPGIYSCLSGNTSACMYSKTEGALTTPYMALKGSVIANCKITTCRCADPPGI
ISQNYGEAVSLIDRHSCNVLSLDGATLRLSGEFDATYQKNISILDSQVIVTGNLDISTELGNVNNSISNALDKLAESNSK
LDKVNVRLTSTSALITYIVLTVISLVFGTLSlILACYLMYKQKAQQK...................
>UniRef100_A0A344X6L2/13-534
........lMLITQTMLILGCIRPTSSLDGRPLAAAGIVVTGDKAVNVYTSSQTGSIIIKLLPNMPDKEACAKAPLEAYN
RTLTTLLTPLGDSIRKIQGSVSTSGGQKRFIgavIGSVALGVATAAQITAAAALIQANQNAANILRLKESIAATNEAVHE
VTNGLSQLSVAVGKMQQFVNDQFNNTARELDCIKITQQVGVELNLYLTELTTVFGPQITSPALTQLTIQALYNLAGGNMD
YLLTKLGIGNNQLSSLIGSGLITGYPILYDPQTQLLGIQVNLPSVGNLNNMRATYLETLSVSTTKGYASALVPKVVTQVG
SVIEELDTSYCIESDLDLYCTRIVTFPMSPGIYSCLSGNTSACMYSKTEGALTTPYMALKGSVIANCKITTCRCTDPPGI
ISQNYGEAVSLIDRHSCNVLSLDGITLRLSGEFDATYQKNISILDSQVIVTGNLDISTELGNVNNSISNALDRLAESNSK
LEKVNVRLTSTSALITYIVLTVISLVFGALSlGLACYLMYKQKAQQK...................
>UniRef100_A0A191Z363/14-534
.........MLITLIILILSFICLASSLDGRPLAAAGIVVTGDKAVNIYTSSQTGSIIVKLLPNMPDKEACARAPLEAYN
RTLTTLLTPLGDSIRKIQGSVSTSGGRKRFIgaiIGGVALGVATAAQITAAAALIQANQNAANILRLKESIAATNEAVHE
VTNGLSQLSVAVGKMQQFVNDQFNNTARELDCIKITQQVGVELNLYLTELTTVFGPQITSPALTQLTIQALYNLAGDNMD
YLLTKLGVGNNQLSSLIGSGLITGYPILYDSQTQLLGIQVNLPSVGNLNNMRATYLETLSVSTTKGFASALVPKVVTQVG
SVIEELDTSYCIESDLDLYCTRIVTFPMSPGIYSCLSGNTSACMYSKTEGALTTPYMTLKGSVIANCKITTCRCADPPGI
ISQNYGEAVSLIDRRSCNVLSLDGITLRLSGEFDATYQKNISILDSQVIVTGNLDISTELGNVNNSISNALDKLAESNSK
LDKVNVRLTSTSALITYIVLTVISLVFGALSlILACYLMYKQKAQQK...................
>UniRef100_H6VVP0/12-534
.......plMLITRTMLILSCICPTSSLDGRPLAAAGIVVTGDKAVNIYTSSQTGSIIVKLLPNMPDKEACAKAPLEAYN
RTLTTLLTPLGDSIRRIQGSATTSGGQKRFVgaiIGSVALGVATAAQITAAAALIQANQNAANILRLKESIAATNEAVHE
VTDGLSQLAVAVGKMQQFVNDQFNNTARELDCIKITQQVGVELNLYLTELTTVFGPQITSPALTQLTIQALYNLAGGNMD
YLLTKLGVGNNQLSSLIGSGLITGNPILYDSQTQLLGIQVNLPSVGNLNNMRATYLETLSVSTTKGFASALVPKVVTQVG
SVIEELDTSYCIESDLDLYCTRVVTFPMSPGIYSCLSGNTSACMYSKTEGALTTPYMALKGSVIANCKMTTCRCADPPGI
ISQNYGEAVSLIDKHSCSVLSLDGITLRLSGEFDATYQKNVSILDSQVIVTGNLDISTELGNVNNSISSALDKLAESNSK
LNKVNVNLTSTSALIAYIVLAVISLAFGVISlVLACYLMYKQKAQQK...................
>UniRef100_I6W6D3/12-534
.......plMLITRITLILSCICLTSSLDGRPLAAAGIVVTGDKAVNIYTSSQTGSIIVKLLPNMPDKEACAKTPLEAYN
RTLTTLLTPLGDSIRRIQGSVTTSGGQKRFIgaiIGSVALGVATAAQITAAAALIQANQNAANILRLKESIAATNEAVHE
VTDGLSQLAVAVGKMQQFVNDQFNNTARELDCIKIAQQVGVELNLYLTELTTVFGPQITSPALTQLTIQALYNLAGGNMD
YLLTKLGVGNSQLSSLIGSGLITGNPILYDSQTQLLGIQVTLPSVGNLNNMRATYLETLSVSTTKGFASALVPKVVTQVG
SVIEELDTSYCIESDLDLYCTRIVTFPMSPGIYSCLSGNASACMYSKTEGALTTPYMALKGSVIANCKMTTCRCADPPGI
ISQNYGEAVSLIDKHSCNVLSLDGITLRLSGEFDATYQKNISILDSQVIVTGNLDISTELGNVNNSISNALDKLSESNSK
LDKVNVKLTSTSALITYIVLTVISLVSGVFSlVLACYLMYKQKAQQK...................
>UniRef100_D8UW10/13-534
........lMLVTRIMLILGCIRSTSSLDGRPLAAAGIVVTGDKAVNVYTSSQTGSIIVKLLPNMPDKEACAKAPLEAYN
RTLTTLLTPLGDSIRKIQGSVSTSGGQKRFIgavIGSVALGVATAAQITAAAALIQANKNAANILRLKESIAATNEAVHE
VTDGLSQLSVAVGKMQQFVNDQFNNTARELDCIKITQQVGVKLNLYLTELTTVFGPQITSPALTQLTIQALYNLAGGNMD
YLLTKLGIGNNQLSSLIGSGLITGYPILYDSQTQLLGIQVNLPSVGNLNNMRATYLETLSVSTTKGYASAPVPKVVTQVG
SVIEELDTSYCIESDLDLYCTRIVTFPMSPGIYSCLSGNTSACMYSKTEGALTTPYMALKGSVIANCKITTCRCTDPPGI
ISQNYGEAVSLIDRHSCNVLSLDGITLRLSGEFDATYQKNISILDSQVIVTGNLDISTELGNVNNSISNALDKLAESNSK
LEKVNVRLTSTSALITYIVLTVISLVFGVLSlGLACYLMYKQKAQQK...................
>UniRef100_F2Y9L1/14-534
.........MLITRITLILSCICLTSSLDGRPLAAAGIVVTGDKAVNIYTSSQTGSIIIKLLPNMPDKEACAKAPLEAYN
RTLTTLLSPLGDSIRRIQGSVSTSGGQKRFIgaiIGSVALGVATAAQITAAAALIQANQNAANILRLKESIAATNEAVHE
ITDGLSQLAVAVGKMQQFVNDQFNNTARELDCIKITQQVGVELNLYLTELTTVFGPQITSPALTQLTIQALYNLAGGNMD
YLLTKLGVGNNQLSSLIGSGLITGNPILYDSQTQLLGIQVNLPSVGNLNNMRATYLETLSVSTTKGFASALVPKVVTQVG
SVIEELDTSYCIESDLDLYCTRIVTFPMSPGIYSCLSGNTSACMYSKTEGALTTPYMALKGSVIANCKITTCRCADPPGI
ISQNYGEAVSLIDRHSCNVLSLDGITLRLSGEFDATYQKNISILDSQVIVTGNLDISTELGNVNNSISNALDRLAESNSK
LDKVNVKLTSTSVLITYIVLTVISLVSGALSlVLACHLMYKQKAQQK...................
>UniRef100_A0A1B1FIX8/13-534
........lMLITRIILILSCIRLTSSLDGRPLAAAGIVVTGDKAVNVYTSSQTGSIIVKLLPNMPDKEACAKAPLEAYN
RTLTTLLTPLGDSIRKIQGSVSTSGGQRRFIgavIGSVALGVATAAQITAAAALIQAKQNAANILRLKESIAATNEAVHE
VTDGLSQLSVAVGKMQQFVNDQFNNTARELDCIKITQQVGVELNLYLTELTTVFGPQITSPALTQLTIQALYNLAGGNMD
YLLTKLGIGNNQLSSLIGSGLITGYPILYDSHTQLLGIQVNLPSVGNLNNMRATYLETLSVSTTKGYASALVPKVVTQVG
SVIEELDTSYCIESDLDLYCTRIVTFPMSPGIYSCLSGNTSACMYSKTEGALTTPYMALRGSVIANCKITTCRCTDPPGI
ISQNYGEAVSLIDRHSCNVLSLDGITLRLSGEFDATYQKNISILDSQVIVTGNLDISTELGNVNNSISSALDRLAESNSK
LEKVNVRLTSTSALITYIVLTIISLIFGALSlVLACYLMYKQKAQQK...................
>UniRef100_A0A7D6BXQ0/13-534
........lMLITRITLVLSCICLTSSLDGRPLAAAGIVVTGDKAINIYTSSQTGSIIVKLLPNMPDKEACAKAPLEAYN
RTLTTLLTPLGDSIRRIQGSVSTSGGQKRFIgaiIGSVALGVATSAQITAAAALIQANQNAANILRLKESIAATNEAVHE
VTDGLSQLAVAVGKMQQFVNDQFNNTARELDCIKITQQVGIELNLYLTELTTVFGPQITSPALTQLTIQALYNLAGGNMD
YLLTKLGIGNNHLSSLIGSGLITGNPILYDPQTQLLGIQINLPSVGNLNNMRATYLETLSVSTTKGFASALVPKVVTQVG
SVIEELDTSYCIESDLDLYCTRIVTFPMSPGIYSCLSGNTSACMYSKTEGALNTPYMALKGSVIANCKITTCRCADPPGI
ISQNYGEAVSLIDRHSCNVLSLDGVTLRLSGEFDATYQKNISILDSQVIVTGNLDISTELGNVNNSISNALDRLAESNSK
LDKVNVKLTSTSALITYIVLTIISLVFGALSlVLACYLMYKQKAQQK...................
>UniRef100_D8UW11/13-534
........lMLVTRIMLILSCIRSTSSLDGRPLAAAGIVVTGDKAVNVYTSSQTGSIIVKLLPNMPDKEACAKAPLEAYN
RTLTTLLTPLGDSIRKIQGSVSTSGGQKRFIgavIGSVALGVATAAQITAAAALIQANKNAANILRLKESIAATNEAVHE
VTDGLSQLSVAVGKMQQFVNDQFNNTARELDCIKITQQVGVELNLYLTELTTVFGPQITSPALTQLTIQALYNLAGGNMD
YLLTKLGIGNNQLSSLIGSGLITGYPILYDSQTQLLGIQVNLPSVGNLNNMRATYLETLSVSTTKGYASALVPKVVTQVG
SVIEELETSYCIESDLDLYCTRIVTFPMSPGIYSCLSGNTSACMYSKTEGALTTPYMALKGSVIANCKITTCRCTDPPGI
ISQNYGEAVSLIDRHSCNVLSLDGITLRLSGEFDATYQKNISILDSQVIVTGNLDISTELGNVNNSISNALDKLAESNSK
LEKVNVRLTSTSALITYIVLTVISLVFGVLSlGLACYLMYKQKAQQK...................
>UniRef100_A0A4D6QBS7/13-534
........lMLITRIMLTLSCIRLTSSLDGRPLAAAGIVVTGDKAVNVYTSSQTGSIIVKLLPNMPDKEACARAPLEAYN
RTLTTLLTPLGDSIRKIQGSVSTSGGQKRFIgaiIGSVALGVATAAQITAAAALIQAKQNAANILRLKESIAATNEAVHE
VTDGLSQLSVAVGKMQQFVNDQFNNTARELDCIKITQQVGVELNLYLTELTTVFGPQITSPALTQLTIQALYNLAGGNMD
YLLTKLGIGNNQLSSLIGSGLITGYPILYDSHTQLLGIQVNLPSVGNLNNMRATYLETLSVSTTKGYASALVPKVVTQVG
SVIEELDTSYCIESDLDLYCTRIVTFPMSPGIYSCLSGNTSACMYSKTEGALTTPYMALRGSVIANCKITTCRCTDPPGI
ISQNYGEAVSLIDRHSCNVLSLDGITLRLSGEFDATYQKNISISDSQVIVTGNLDISTELGNVNNSISNALDRLAESNSK
LEKVNVRLTSTSALITYIVLTVISLIFGALSlALACYLMYKQKAQQK...................
>UniRef100_A0A2H4UY77/13-534
........lTLITRIMLILSCICETSSLDGRPLAAAGIIVTGDKAVNIYTSSQTGSIIVKLLPNMPDKEACAKAPLEAYN
RTLTTLLTPLGDSIRRIQGSVSTSGGQKRFIgavIGSVALGVATAAQITAAAALIQANQNAANILRLKESIAATNEAVHE
VTNGLSQLAVAVGKMQQFVNDQFNNTARELDCIKITQQVGVELNLYLTELTTVFGPQITSPALTQLTIQALYSLAGGNVD
YLLTKLGVGNNQLSSLIGSGLIAGYPILYDAQTQLLGIQVNLPSVGNLNNMRATYLETLSVSTTKGFASALVPKVVTQVG
SVIEELDTSYCIESDLDLYCTRIVTFPMSPGIYSCLSGNTSACMYSKTEGALTTPYMALKGSVIANCKITTCRCADPPGI
ISQNYGEAVSLIDRHSCNVLSLDGITLRLSGEFDATYQKNISILDSQVIVTGNLDISTELGNVNNSISNALDKLAESNSK
LDKVNVRLISTSALITYIVLTVISLVFGTLSlVLACYLMYKQKAQQK...................
>UniRef100_B9VVG0/13-534
........lMPITRIMLILGCIRPTSSLDGRRLAAAGIVVTGDKAVNVYTSSQTGSIIVKLLPNMPDKEACAKAPLEAYN
RTLTTLLTPLGDSIRKIQGSVSTSGGQKRFIgavIGSVALGVATAAQITAAAALIQANQNAANILRLKESIAATNEAVHE
VTDGLSQLSVAVGKMQQFVNDQFNNTARELDCIKITQQVGVELNLYLTELTTVFGPQITSPALTQLTIQALYNLAGGNMD
YLLTKLGIENNQLSSLIGSGLITGYPILYDSQTQLLGIQVNLPSVGNLNNMRATYLETLSVSTTKGYASALVPKVVTQVG
SVIEELDTSYCIESDLDLYCTRIVTFPMSPGIYSCLSGNTSACMYSKTEGALTTPYMALKGSVIANCKITTCRCTDPPGI
ISQNYGEAVSLIDRHSCNVLSLDGTTLRLSGEFDATYQKNISILDSQVIVTGNLDISTELGNVNNSISNALDKLAESNSK
LEKVNVRLTSTSALITYIVLTVISLVFGALSlGLACYLMYKQKAQQK...................
>UniRef100_Q8QT23/13-534
........lMLITRIMLVLSCIRLTSSLDGRPLAAAGIVVTGDKAVNVYTSSQTGSIIVKLLPNMPDKEACAKAPLEAYN
RTLTTLLTPLGDSIRKIQGSVSTSGGQKRFIgavIGSVALGVATAAQITAAAALMQANQNAANILRLKESIAATNEAVHE
VTDGLSQLSVAVGKMQQFVNDQFNNTARELDCIKITQQVGVELNLYLTELTTVFGPQITSPALTQLTIQALYNLAGGNMD
YLLTKLGIGNNQLSSLIGSGLITGYPILYDSQTQLLGIQVTLPSVGNLNNMRATYLETLSVSTTKGFASALVPKVVTQVG
SVIEELDTSYCVETDLDLYCTRIVTFPMSPGIYSCLSGNTSACMYSKTEGALTTPYMTIKGSVIANCKMTTCRCADPPGI
VSQNYGEAVSLIDRHSCNVLSLDGITLRLSGEFDVTYQKNISILDSQVIVTGNLDISTELGNVNNSISNALDKLEESNSK
LDKVNVKLTGTSALITYIVLTIISLVCGILSlVLACYLMYKQKAQQK...................
>UniRef100_B8Y4J9/13-534
........lILITRIMLILSCIHLTSSLDGRPLAAAGIVVTGDKAVNVYTSSQTGSIIVKLLPNMPDKEACAKAPLEAYN
RTLTTLLTPLGDSIRKIQGSVSTSGGQKRFIgavIGSVALGVATAAQITAAAALIQAKQNAANILRLKESIAATNEAVHE
VTDGLSQLSVAVGKMQQFVNDQFNNTARELDCIKITQQVGVELNLYLTELTTVFGPQITSPALTQLTIQALYNLAGGNMD
YLLTKLGIGNNQLSSLIGSGLITGYPILYDSHTQLLGIQVNLPSVGNLNNMRATYLETLSVSTTKGYASALVPKVVTQVG
SVIEELDTSYCIESDLDLYCTRIVTFPMSPGIYSCLSGNTSACMYSKTEGALTTPYMALKGSVIANCKITTCRCTDPPGI
ISQNYGEAVSLIDRHSCNVLSLDGITLRLSGEFDATYQKNISILDSQVIVTGNLDISTELGNVNNSISNALNRLAESNSK
LEKVNVRLTSTSVLITYIVLTVISLIFGALSlVLACYLMYKRKAQQK...................
>UniRef100_A0A6B9QRJ9/14-534
.........MLITRIMLILSFICLASSLDGRPLAAAGIIVTGDKAVNIYTSSQTGSIIVKLLPNMPDKEACARAPLEAYN
RTLTALLTPLGDSIRKIQGSVSTSGGQKRFIgaiIGSVALGVATAAQITAAAALIQANQNAANILRLKESIAATNEAVHE
VTNGLSQLSVAVGKMQQFVNDQFNNTARELDCIKITQQVGVELNLYLTELTTVFGPQITSPALTQLTIQALYNLAGGNMD
YLLTKLGVGNNQLSSLIGSGLITGYPILYDSQTQLLGIQVNLPSVGNLNNMRATYLETLSVSTTKGFASALVPKVVTQVG
SVIEELDTSYCIESDLDLYCTRIVTLPMSPGIYSCLSGNTSACMYSKTEGALTTPYMALKGSVIANCKITTCRCADPPGI
ISQNYGEAVSLIDRHSCNVLSLDGITLRLSGEFDATYQKNISILDSQVIVTGNLDISTELGNVNNSISNALDKLAESNSK
LDKVNVRLTSTSALITYIVLTVISLVFGAFSlILACYLMYKQKAQQK...................
>UniRef100_A8D7F2/13-534
........lMLITRITLILSCIRPTSSLDGRPLAAAGIVVTGDKAVNVYTSSQAGSIIVKLLPNMPDKEACAKAPLEAYN
RTLTTLLTPLGDSIRKIQGSVSTSGGQKRFIgavIGSVALGVATAAQITAAAALIQANQNAANILRLKESIAATNEAVHE
VTDGLSQLSVAVGKMQQFVNDQFNNTARELDCIKITQQVGVELNLYLTELTTVFGPQITSPALTQLTIQALYNLAGGNMD
YLLTKLGIGNNQLSSLIGSGLITGYPILYDSQTQLLGIQVNLPSVGNLNNMRATYLETLSVSTTKGYASALVPKVVTQVG
SVIEELDTSYCIESDLDLYCTRIVTFPMSPGIYSCLSGNTSACMYSKTEGALTTPYMALKGSVIANCKITTCRCTDPPGI
ISQNYGEAVSLIDRHSCNVLSLDGITLRLSGEFDATYQKNISILDSQVIVTGNLDISTELGNVNNSISNALDRLAESNSK
LEKVNVRLTSTSALITYIVLTVISLVFGAFSlGLACYLMYKQKAQQK...................
>UniRef100_A0A1P8C9T1/13-534
........lMLTVRLVLALSCICPTSSLDGRPLAAAGIVVTGDKAVNIYTSSQTGSIIVKLLPNMPDKEACAKAPLEAYN
RTLTTLLTPLGDSIRRIQESVTTSGGQGRLIgaiIGGAALGVATAAQITAASALIQANQNAANILRLKESIAATNEAVHE
VTDGLSQLAVAVGKMQQFVNDQFNKTAQELDCIKITQQVGVELNLYLTELTTVFGPQITSPALTQLTIQALYNLAGGNMD
YLLTKLGVGNNQLSSLIGSGLITGNPILYDSQTQLLGIQVTLPSVGNLNNMRATYLETLSVSTTKGFASALVPKVVTQVG
SVIEELDTSYCIETDLDLYCTRIVTFPMSPGIYSCLSGNTSACMYSKTEGALTTPYMTLKGSVIANCKMTTCRCADPPGI
ISQNYGEAVSLIDRQSCNVLSLDGITLRLSGEFDATYQKNISIQDSQVIVTGNLDISTELGNVNNSISNALDKLEESNSK
LDKVNVKLTSTSALITYIVLTVISLVCGILSlVLACYLMYKQKAQQK...................
>UniRef100_K9KYV2/13-534
........lMLITRIILILSCIRLTSSLDGRPLAAAGIVVTGDKAVNVYTSSQTGSIIVKLLPNMPDKEACAKAPLEAYN
RTLTTLLTPLGDSIRKIQGSVSTSGGQKRFIgavIGSVALGVATAAQITAAAALIQAKQNAANILRLKESIAATNEAVHE
VTDGLSQLSVAVGKMQQFVNDQFNNTARELDCIKITQQVGVELNLYLTELTTVFGPQITSPALTQLTIQALYNLAGGNMD
YLLTKLGIGNNQLSSLIGSGLITGYPILYDSHTQLLGIQVNLPSVGNLNNMRATYLETLSVSTTKGYASALVPKVVTQVG
SVIEELDTSYCIESDLDLYCTRIVTFPMSPGIYSCLSGNTSACMYSKTEGALTTPYMALRGSVIANCKITTCRCTDPPGI
ISQNYGEAVSLIDRHSCNVLSLDGITLRLSGEFDATYQKNISILDSQVIVTGNLDISTELGNVNNSISSALDRLAESNSK
LEKVNVRLTSTSALITYIVLTVISLIFGALSlVLACYLMYKQKAQQK...................
>UniRef100_D8UW09/13-534
........lMLVTRIMLILGCIRSTSSLDGRPLAAAGIVVTGDKAVNVYTSSQTGSIIVKLLPNMPDKEACAKAPLEAYN
RTLTTLLTPLGDSIRKIQGSVSTSGGQKRFIgavIGSVALGVATAAQITAAAALIQANKNAANILRLKESIAATNEAVHE
VTDGLSQLSVAVGKMQQFVNDQFNNTARELDCIKITQQVGVELNLYLTELTTVFGPQITSPALTQLTIQALYNLAGGNMD
YLLTKLGIGNNQLSSLIGSGLITGYPILYDSQTQLLGIQVNLPSVGNLNNMRATYLETLSVSTTKGYASALVPKVVTQVG
SVIEELDTSYCIESDLDLYCTRIVTFPMSPGIYSCLSGNTSACMYSKTEGALTTPYMALKGSVIANCKITTCRCTDPPGI
ISQNYGEAVSLIDRHSCNVLSLDGITLRLSGEFDATYQKNISILDSQVIVTGNLDISTELGNVNNSISNALDKLAESNSK
LEKVNVRLTSTSVLITYIVLTVISLVFGVLSlGLACYLMYKQKAQQK...................
>UniRef100_Q83849/13-534
........lMLIIRIALTLSCIRLTSSLDGRPLTAAGIVVTGDKAVNIYTSSQTGSIIVKLLPNMPDKEACAKAPLEAYN
RTLTTLLTPLGDSIRRIQESVTTSGGQRRFIgaiIGSVALGVATAAQITAASALIQANQNAANILRLKESIAATNEAAHE
VTDGLSQLAMAVGKMQQFVNDQFNNTAQELDCIKITQQVGVELNLYLTELTTVFGPQITSPALTPLTIQALYNLAGGNMD
YLLTKLGVGNNQLSSLIGSGLITGNPILYDSQTQILGIQITLPSVGNLNNMRATYLETLSVSTTKGFASALVPKVVTQVG
SVIEELDTSYCIETDLDLYCTRIVTFPMSPGIYSCLSGNTSACMYSKTEGALTTPYMALKGSVIANCKMTTCRCADPPGI
ISQNYGEAVSLIDRHSCNVLSLDGITLRLSGEFDATYQKNISILDSQVIVTGNLDISTELGNVNNSISNALNKLEESNSK
LDKVNVKLTSTSALITYIVLTVISLVFGVLSlVLACYLMYKQKAQQK...................
>UniRef100_A0A4D6EUJ8/14-534
.........MLITRITLVLSCICPTSSLDGRPLAAAGIVVTGDKAINIYTSSQTGSIIVKLLPNMPDKEACAKAPLEAYN
RTLTTLLTPLGDSIRRIQGSVSTSGGQKRFIgaiIGSVALGVATSAQITAAAALIQANQNAANILRLKESIAATNEAVHE
ITDGLSQLAVAVGKMQQFVNDQFNNTARELDCIKITQQVGIELNLYLTELTTVFGPQITSPALTQLTIQALYNLAGGNMD
YLLTKLGIGNNHLSSLIGSGLITGNPILYDSQTQLLGIQVNLPSVGNLNNMRATYLETLSVSTTKGFASALVPKVVTQVG
SVIEELDTSYCIESDLDLYCTRIVTFPMSPGIYSCLSGNTSACMYSKTEGALNTPYMALKGSVIANCKITTCRCADPPGI
ISQNYGEAVSLIDRHSCNVLSLDGVTLRLSGEFDATYQKNISILDSQVIVTGNLDISTELGNVNNSISNALDKLAESNSK
LDKVNVKLTSTSALVTYIVLTIISLVFGTLSlVLACYLMYKQKAQQK...................
>UniRef100_K9KYZ9/13-534
........lMLITRIILILSCIRLTSSLDGRPLAAAGIVVTGDKAVNVYTSSQTGSIIVKLLPNMPDKEACAKAPLEAYN
RTLTTLLTPLGDSIRKIQGSVSTSGGQKRFIgavIGSVALGVATAAQITAAAALIQAKQNAANILRLKESIAATNEAVHE
VTDGLSQLSVAVGKMQQFVNDQFNNTARELDCIKITQQVGVELNLYLTELTTVFGPQITSPALTQLTIQALYNLAGGNMD
YLLTKLGIGNNQLSSLIGSGLITGYPILYDSHTQLLGIQVNLPSVGNLNNMRATYLETLSVSTTKGYASALVPKVVTQVG
SVIEELDTSYCIESDLDLYCTRIVTFPMSPGIYSCLSGNTSACMYSKTEGALTTPYMALRGSVIANCKITTCRCTDPPGI
ISQNYGEAVSLIDRHSCNVLSLDGITLRLSGEFDATYQKNISILDSQVIVTGNLDISTELGNVNNSISSALDRLAESNSK
LEKVNVRLTSTSALITYIVLTIISLIFGALSlVLACYLMYKQKAQQK...................
>UniRef100_A2TKC7/13-534
........lMLVTRIMLILGCIRSTSSLDGRPLAAAGIVVTGDKAVNVYTSSQTGSIIVKLLPNMPDKEACAKAPLEAYN
RTLTTLLTPLGDSIRKIQGSVSTSGGQKRFIgavIGSVALGVATAAQITAAAALIQANKNAANILRLKESIAATNEAVHE
VTDGLSQLSVAVGKMQQFVNDQFNNTARELDCIKITQQVGVELNLYLTELTTVFGPQITSPALTQLTIQALYNLAGGNMD
YLLTKLGIGNNQLSSLIGSGLITGYPILYDSQTQLLGIQVNLPSVGNLNNMRATYLETLSVSTTKGYASALVPKVVTQVG
SVIEELDTSYCIESDLDIYCTRIVTFPMSPGIYSCLSGNTSACMYSKTEGALTTPYMALKGSVIANCKITTCRCTDPPGI
ISQNYGEAVSLIDRHSCNVLSLDGITLRLSGEFDATYQKNISILDSQVIVTGNLDISTELGNVNNSISNALDKLAESNSK
LEKVNVRLTSTSALITYIVLTVISLVFGALSlGLACYLMYKQKAQQK...................
>UniRef100_D7F334/13-534
........sMLITRIMLILSCICPTGSLDGRPLAAAGIVVTGDKAVNIYTSSQTGSIIVKLLPNMPDKEACARTPLEAYN
RTLTTLLTPLGDSIRRIQGSVTTSGGQKRFIgavIGSVALGVATAAQITAAAALIQANQNAANILRLKESIAATNEAVHE
VTDGLSQLAVAVGKMQQFVNDQFNNTARELDCIKIAQQVGVELNLYLTELTTVFGPQITSPALTQLTVQALYNLAGGNMD
YLLTKLGVGNNQLSSLIGSGLITGNPILYDSQTQLLGIQVTLPSVGNLNNMRATYLETLSVSTTKGFASALVPKVVTQVG
SVIEELDTSYCIESDLDLYCTRIVTFPMSPGIYSCLSGNTSACMYSKTEGALTTPYMALKGSVIANCKMTTCRCADPPGI
ISQNYGEAVSLIDKHSCNVLSLDGITLRLSGEFDATYQKNISILDSQVIVTGNLDISTELGNVNNSISNALDKLSESNSK
LDKVNVKLTSTSALIIYIVLIVISLVSGVLSlVLTCYLMYKQKAQQK...................
>UniRef100_A2TKC8/13-534
........lMLVTRIMLILGCIRLTSSLDGRPLAAAGIVVTGDKAVNVYTSSQTGSIIVKLLPNMPDKEACAKAPLEAYN
RTLTTLLTPLGDSIRKIQGSVSTSGGQKRFIgavIGSVALGVATAAQITAAAALIQANKNAANILRLKESIAATNEAVHE
VTDGLSQLSVAVGKMQQFVNDQFNNTARELDCIKITQQVGVELNLYLTELTTVFGPQITSPALTQLTIQALYNLAGGNMD
YLLTKLGIGNNQLSSLIGSGLITGYPILYDSQTQLLGIQVNLPSVGNLNNMRATYLETLSVSTTKGYASALVPKVVTQVG
SVIEELDTSYCIESDLDLYCTRIVTFPMSPGIYSCLSGNTSACMYSKTEGALTTPYMALKGSVIANCKITTCRCTDPPGI
ISQNYGEAVSLIDRHSCNVLSLDGITLRLSGEFDATYQKNISILDSQVIVTGNLDISTELGNVNNSISNALDKLAESNSK
LEKVNVRLTSTSALITYIVLTVISLVFGALSlGLACYLMYKQKAQQK...................
>UniRef100_A0A068BF97/13-534
........lMLITRIILILSCIRLTSSLDGRPLAAAGIVVTGDKAVNIYTSSQTGSIIVKLLPNMPDKEACAKAPLEAYN
RTLTTLLTPLGDSIRKIQGSVSTSGGPKRFIgavIGSVALGVATAAQITAAAALIQAKQNAANILRLKESIAATNEAVHE
VTDGLSQLSVAVGKMQQFVNDQFNNTARELDCIKITQQVGVELNLYLTELTTVFGPQITSPALTQLTIQALYNLAGGNMD
YLLTKLGIGNNQLSSLIGSGLITGYPILYDSHTQLLGIQVNLPSVGNLNNMRATYLETLSVSTTKGYASALVPKVVTQVG
SVIEELDTSYCIESDLDLYCTRIVTFPMSPGIYSCLSGNTSACMYSKTEGALTTPYMALRGSVIANCKITTCRCTDPPGI
ISQNYGEAVSLIDRHSCNVLSLDGITLRLSGEFDATYQKNISILDSQVIVTGNLDISTELGNVNNSISSALDRLAESNSK
LEKVNVRLTSTSALITYIVLTVISLIFGALSlVLACYLMYKQKAQQR...................
>UniRef100_A0A6H0C9J1/13-534
........lTLITWIMLILSCICLTSSLDGRPLAAAGIIVTGDKAVNIYTSSQTGSIIVKLLPNMPDKEACAKAPLEAYN
RTLTTLLAPLGDSIRRIQGSVSTSEGQKRFIgaiIGSVALGVATAAQITAAAALIQANQNAANILRLKESIAATNEAVHE
VTDGLSQLAVAVGKMQQFVNDQFNNTARELDCIKITQQVGVELNLYLTELTTVFGPQITSPALTQLTIQALYNLAGGNMD
YLLTKLGVGNNQLSSLIGSGLITGYPILYDSQTQLLGIQVNLPSVGNLNNMRATYLETLSVSTTKGFASALIPKVVTQVG
SVIEELDTSYCIESDLDLYCTRIVTFPMSPGIYSCLSGNTSACMYSKTEGAHTTPYMVLKGSVIANCKITTCRCADPPGI
ISQIYGEAVSLIDRHSCNVLSLDGITLRLSGEFDATYQKNISILDSQVIVTGNLDISTELGNVNNSISNALDRLAESNSK
LDKVNVRLTSTSALITYIVLTVISLVFGTLSlVLACYLMYKQKAQQK...................
>UniRef100_A0A2P1E9J4/13-534
........lILITRIMLILSCIHLTSSLDGRPLAAAGIVVTGDKAVNVYTSSQTGSIIVKLLPNMPDKEACAKAPLEAYN
RTLTTLLTPLGDSIRKIQGSVSTSGGQKRFIgavIGSVALGVATAAQITAAAALIQAKQNAANILRLKESIAATNEAVHE
VTDGLSQLSVAVGKMQQFVNDQFNNTARELDCIKITQQVGVELNLYLTELTTVFGPQITSPALTQLTIQALYNLAGGNMD
YLLTKLGIGNNQLSSLIGSGLITGYPILYDSHTQLLGIQVNLPSVGNLNNMRATYLETLSVSTTKGYASALVPKVVTQVG
SVIEELDTSYCIESDLDLYCTRIVTFPMSPGIYSCLSGNTSACMYSKTEGALTTPYMALKGSVIANCKITTCRCTDPPGI
ISQNYGEAVSLIDRHSCNVLSLDGITLRLSGEFDATYQKNISILDSQVIVTGNLDISTELGNVNNSISNALDRLAESNSK
LEKVNVRLTSTSVLITYIVLTVISLIFGALSlVLACYLMYKQQAQQK...................
>UniRef100_H2DLZ5/13-534
........lTLITRIMLILSCICETSSLDGRPLAAAGIIVTGDKAVNIYTSSQTGSIIVKLLPNMPDKEACAKAPLEAYN
RTLTTLLTPLGDSIRRIQGSVSTSGGQKRFIgavIGSVALGVATAAQITAAAALIQANQNAANILRLKESIAATNEAVHE
VTNGLSQLAVAVGKMQQFVNDQFNNTARELDCIKITQQVGVELNLYLTELTTVFGPQITSPALTQLTIQALYSLAGGNVD
YLLTKLGVGNNQLSSLIGSGLIAGYPILYDSQTQLLGIQVNLPSVGNLNNMRATYLETLSVSTTKGFASALVPKVVTQVG
SVIEELDTSYCIESDLDLYCTRIVTFPMSPGIYSCLSGNTSACMYSKTEGALTTPYMALKGSVIANCKITTCRCADPPGI
ISQNYGEAVSLIDRHSCNVLSLDGITLRLSGEFDATYQKNISILDSQVIVTGNLDISTELGHVNNSISNALDKLAESNSK
LDKVNVRLISTSALITYIVLTVISLVFGTLSlVLACYLMYKQKAQQK...................
>UniRef100_A0A088FQJ7/13-534
........lMLVTRIMLILSCIRLTSSLDGRPLAAAGIVVTGDKAVNVYTSSQTGSIIVKLLPNMPDKEACAKAPLEAYN
RTLTTLLTPLGDSIRKIQGSVSTSGGQKRFIgavIGSVALGVATAAQITAAAALIQAKQNAANILRLKESIAATNEAVHE
VTDGLSQLSVAVGKMQQFVNDQFNNTARELDCIKITQQVGVELNLYLTELTTVFGPQITSPALTQLTIQALYNLARGNMD
YLLTKLGIGNNQLSSLIGSGLITGYPILYDSHTQLLGIQVNLPSVGNLNNMRATYLETLSVSTTKGYASALVPKVVTQVG
SVIEELDTSYCIESDLDLYCTRIVTFPMSPGIYSCLSGNTSACMYSKTEGALTTPYMALRGSVIANCKMATCRCTDPPGI
ISQNYGEAVSLIDRHSCNVLSLDGITLRLSGEFDATYQKNISILDSQVIVTGNLDISTELGNVNNSISNALDRLAESNSK
LEKVNVRLTSTSALITYIVLTVISLIFGALSlVLACYLMYKQKAQQK...................
>UniRef100_B9VVG7/13-534
........lMLITRIMLILGCIRPTSSLDGRRLAAAGIVVTGDKAVNVYTSSQTGSIIVKLLPNMPDKEACAKAPLEAYN
RTLTTLLTPLGDSIRKIQGSVSTSGGQKRFIgavIGSVALGVATAAQITAAAALIQANQNAANILRLKESIAATNEAVHE
VTDGLSQLSVAVGKMQQFVNDQFNNTARELDCIKITQQVGVELNLYLTELTTVFGPQITSPALTQLTIQALYNLAGGNMD
YLLTKLGIENNQLSSLIGSGLITGYPILYDSQTQLLGIQVNLPSVGNLNNMRATYLETLSVSTTKGYASALVPKVVTQVG
SVIEELDTSYCIESDLDLYCTRIVTFPMSPGIYSCLSGNTSACMYSKTEGALTTPYMALKGSVIANCKITTCRCTGPPGI
ISQNYGEAVSLIDRHSCNVLSLDGTTLRLSGEFDATYQKNISILDSQVIVTGNLDISTELGNVNNSISNALDKLAESNSK
LEKVNVRLTSTSALITYIVLSVISLVFGALSlGLACYLMYKQKAQQK...................
>UniRef100_A0A4D6EU29/14-534
.........MLITRITLVLSCICPTSSLDGRPLAAAGIVVTGDKAINIYTSSQTGSIIVKLLPNMPDKEACAKAPLEAYN
RTLTTLLTPLGDSIRRIQGSVSTSGGQKRFIgaiIGSVALGVATSAQITAAAALIQANQNAANILRLKESIAATNEAVHE
ITDGLSQLAVAVGKMQQFVNDQFNNTAQELDCIKITQQVGIELNLYLTELTTVFGPQITSPALTQLTIQALYNLAGGNMD
YLLTKLGIGNNHLSSLIGSGLITGNPILYDSQTQLLGIQVNLPSVGNLNNMRATYLETLSVSTTKGFASALVPKVVTQVG
SVIEELDTSYCIESDLDLYCTRIVTFPMSPGIYSCLSGNTSACMYSKTEGALNTPYMALKGSVIANCKITTCRCADPPGI
ISQNYGEAVSLIDRHSCNVLSLDGVTLRLSGEFDATYQKNISILDSQVIVTGNLDISTELGNVNNSISNALDKLAESNSK
LDKVNVKLTSTSALVTYIVLTIISLVFGTLSlVLACYLMYKQKAQQK...................
>UniRef100_A0A4D6Q6B8/13-534
........lMLITRIMLTLSCIRLTSSLDGRPLAAAGIVVTGDKAVNVYTSSQTGSIIVKLLPNMPDKEACARAPLEAYN
RTLTTLLTPLGDSIRKIQGSVSTSGGQKRFIgavIGSVALGVATAAQITAAAALIQAKQNAANILRLKESIAATNEAVHE
ITDGLSQLSVAVGKMQQFVNDQFNNTARELDCIKITQQVGVELNLYLTELTTVFGPQITSPALTQLTIQALYNLAGGNMD
YLLTKLGIGNNQLSSLIGSGLITGYPILYDSHTQLLGIQVNLPSVGNLNNMRATYLETLSVSTTKGYASALVPKVVTQVG
SVIEELDTSYCIESDLDLYCTRIVTFPMSPGIYSCLSGNTSACMYSKTEGALTTPYMALRGSVIANCKITTCRCTDPPGI
ISQNYGEAVSLIDRHSCNVLSLDGITLRLSGEFDATYQKNISILDSQVIVTGNLDISTELGNVNNSISNALDRLAESNSK
LEKVNVRLTSTSALITYIVLTVISLIFGALSlALACYLMYKQKAQQK...................
>UniRef100_A8D7G0/13-534
........lMLITRITLILSCIRPTSSLDGRPLAAAGIVVTGDKAVNVYTSSQTGSVIVKLLPNMPDKEACAKAPLEAYN
RTLTTLLTPLGDSIRKIQGSVSTSGGQKRFIgavIGSVALGVATAAQITAAAALIQANQNAANILRLKESIAATNEAVHE
VTDGLSQLSVAVGKMQQFVNDQFNNTARELDCIKITQQVGVELNLYLTELTTVFGPQITSPALTQLTIQALYNLAGGNMD
YLLTKLGIGNNQLSSLIGSGLITGYPILYDSQTQLLGIQVNLPSVGNLNNMRATYLETLSVSTTKGYASALVPKVVTQVG
SVIEELDTSYCIESDLDLYCTRIVTFPMSPGIYSCLSGNTSACMYSKTEGALTTPYMALKGSVIANCKITTCRCTDPPGI
ISQNYGEAVSLIDRHSCNVLSLDGITLRLSGEFDATYQKNISILDSQVIVTGNLDISTELGNVNNSISNALDRLAESNSK
LEKVNVRLTSTSALITYIVLTVISLVFGAFSlGLACYLMYKQKAQQK...................
>UniRef100_D8UW39/13-534
........lMLITRTMLILSCIRLTSSLDGRPLAAAGIVVTGDKAVNVYTSSQTGSIIVKLLPNMPDKEACAKAPLEAYN
RTLTTLLTPLGDSIRKIQGSVSTSGGQKRFIgavIGSVALGVATAAQITAAAALIQAKQNAANILRLKESIAATNEAVHE
VTDGLSQLSVAVGKMQQFVNDQFNNTARKLDCIKITQQVGVELNLYLTELTTVFGPQITSPALTQLTIQALYNLAGGNMD
YLLTKLGIGNNQLSSLIGSGLITGYPILYDSHTQLLGIQVNLPSVGNLKNMRATYLETLSVSTTKGYASALVPKVVTQVG
SVIEELDTSYCIESDLDLYCTRIVTFPMSPGIYSCLSGNTSACMYSKTEGALTTPYMALRGSVIANCKITTCRCTDPPGI
ISQNYGEAVSLIDRHSCNVLSLDGITLRLSGEFDATYQKNISILDSQVIVTGNLDISTELGNVNNSISNALDRLAESNSK
LKKVNVRLTSTSALITYIVLTVLSLIFGALSlVLACYLMYKQKAQQK...................
>UniRef100_B8Y4M7/13-534
........lMLITRIMLILGCIRPTSSLDGRPLAAAGIVVTGDKAVNVYTSSQTGSIIVKLLPNMPDKEACAKAPLEAYN
RTLTTLLTPLGDSIRKIQGSVSTSGGQKRFIgavIGSVALGVATAAQITAATALIQANQNAANILRLKESIAATNEAVHE
VTDGLSQLSVAVGKMQQFVNDQFNNTARELDCIKITQQVGVELNLYLTELTTVFGPQITSPALTPLTIQALYNLAGGNMD
YLLTKLGIGNNQLSSLIGSGLITGYPILYDSQTQLLGIQVNLPSVGNLNNMRATYLETLSVSTAKGYASALVPKVVTQVG
SVVEELDISYCIESDLDLYCTRIVTFPMSPGIYSCLSGNTSACMYSKTEGALTTPYMALKGSVIANCKMITCRCTDPPGI
ISQNYGEAVSLIDRHSCNVLSLDGITLRLSGEFDATYQKNISILDSQVIVTGNLDISTELGNVNNSISNALDKLAKSNSK
LEKVNVGLTSTSALITYIALTVISLVFGALSlGLACYLMYKQKAQQK...................
>UniRef100_A0A4Y5QP52/12-534
.......plMLITRITLILSCICLTSSLDGRPLAAAGIVVTGDKAVNIYTSSQTGSIIVKLLPNMPDKEACAKAPLEAYN
RTLTTLLAPLGDSIRRIQESATTSGGQKRFVgaiIGSVALGVATAAQITAAAALIQANQNAANILRLKESIAATNEAVHE
VTDGLSQLAVAVGKMQQFVNDQFNNTARELDCIKITQQVGVELNLYLTELTTVFGPQITSPALTQLTIQALYNLAGGNMD
YLLTKLGVGNNQLSSLIGSGLITGNPILYDSQTQLLGIQINLPSVGNLNNMRATYLETLSVSTTKGFASALVPKVVTQVG
SVIEELDTSYCIESDLDLYCTRVVTFPMSPGIYSCLSGNTSACMYSKTEGALTTPYMALKGSVIANCKMTTCRCADPPGI
ISQNYGEAVSLIDKHSCNVLSLDGITLRLSGEFDATYQKNISILDSQVIVTGNLDISTELGNVNNSISSALDKLAESNSK
LNKVNVNLTSTSALITYIVLAVISLVFGAISlVLACYLMYKQKAQQK...................
>UniRef100_A0A088FLJ0/14-534
.........MLITRTMLILSCIRLTSSLDGRPLAAAGIVVTGDKAVSVYTSSQTGSIIVKLLPNMPDKEACAKAPLEAYN
RTLTTLLTPLGDSIRKIQGSVSTSGGQKRFIgavIGSVALGVATAAQITAAAALIQAKQNAANILRLKESIAATNEAVHE
VTDGLSQLSVAVGKMQQFVNDQFNNTARELDCIKITQQVGVELNLYLTELTTVFGPQITSPALTQLTIQALYNLAGGNMD
YLLTKLGIGNNQLSSLIGSGLITGYPILYDSHTQLLGIQVNLPSVGNLNNMRATYLETLSVSTTKGYASALVPKVVTQVG
SVIEELDTSYCIESDLDLYCTRIVTFPMSPGIYSCLSGNTSACMYSKTEGALTTPYMALRGSVIANCKMTTCRCTDPPGI
ISQNYGEAVSLIDRHSCNVLSLDGITLRLSGEFDATYQKNISILDSQVIVTGNLDISTELGNVNNSISNALDRLAESNSK
LEKVNVRLTSTSALITYIVLTVISLIFGALSlVLACYLMYKQKAQQK...................
>UniRef100_A0A5B9G8E1/13-534
........lMLITRIMLILSYICLTSSLDGRPLAAAGIVVTGDKAVNVYTSSQTGSIIVKLLPNMPDKEACAKAPLEAYN
RTLTTLLTPLGDSIRKIQGSVATSGGQKRFIgavIGSVALGVATAAQITAAAALIQANQNAANILRLKESIAATNEAVHE
VTDGLSQLSVAVGKMQQFVNDQFNNTARELDCIKITQQVGVELNLYLTELTTVFGPQITSPALTQLTIQALYNLAGGNMD
YLLTKLGVGNNQLSSLIGSGLITGYPILYDSQTQLLGIQVNLPSVGNLNNMRATYLETLSVSTTKGFASALVPKVVTQVG
SVIEELDTSYCIESDLDLYCTRIVTFPMSPGIYSCLSGNTSACMYSKTEGALTTPYMTLKGSVIANCKITTCRCADPPGI
ISQNYGEAVSLIDRHSCNVLSLDGITLRLSGEFDATYLKNISILDSQVIVTGNLDISTELGNVNNSISNALDKLAESNSK
LDKVNVRLTSTSALITYIALTVISLFFGVLSlGLACYLMYKQKAQQK...................
>UniRef100_A5YRE8/13-534
........lMLVTRIMLILGCIRSTSSLDGRPLAAAGIVVTGDKAVNVYTSSQTGSIIVKLLPNMPDKEACAKAPLEAYN
RTLTTLLTPLGDSIRKIQGSVSTSGGQKRFIgavIGSVALGVATAAQITAAAALIQANKNAANILRLKESIAATNEAVHE
VTDGLSQLSVAVGKMQQFVNDQFNNTARELDCIKITQQVGVELNLYLTELTTVFGPQITSPALTQLTIQALYNLAGGNMD
YLLTKLGIGNNQLSSLIGSGLITGYPILYDSQTQLLGIQVNLPSVGNLNNMRATYLETLSVSTTKGYASALVPKVVTQVG
SVIEELDTSYCIESDLDLYCTRIVTFPMSPGIYSCLSGNTSACMYSKTEGALTTPYMALKGSVIANCKITTCRCTDPPGI
ISQNYGEAVSLIDRHSCNVLSLDGITLRLSGEFDATYQKNISILDSQVIVTGNLDISTELGNVNNSISNALDKLAESNSK
LEKVNVRLTSTSALITYIVLTVISLFFGALSlGLACYLMYKQKAQQK...................
>UniRef100_D9I7S9/12-534
.......plMLITRIMLILSCICLTSSLDGRPLAAAGIVATGDKAVNIYTSSQTGSIIVKLLPNMPDKEACAKAPLEAYN
RTLTTLLTPLGDSIRRIQGSATTSGGQKRFIgaiIGSVALGVATAAQITAAAALIQANQNAANILRLKESIAATNEAVHE
VTDGLSQLAVAVGKMQQFVNDQFNNTARELDCIKITQQVGVELNLYLTELTTVFGPQITSPALTQLTIQALYNLAGGNMD
YLLTKLGVGNNQLSSLIGSGLITGNPILYDSQTQLLGIQVNLPSVGNLNNMRATYLETLSVSTTKGFASALVPKVVTQVG
SVIEELDTSYCIESDLDLYCTRVVTFPMSPGIYSCLSGNTSACMYSKTEGALTTPYMALKGSVIANCKMITCRCADPPGI
ISQNYGEAVSLIDKHSCNVLSLDGITLRLSGEFDATYQKNISILDSQVIVTGNLDISTELGNVNNSISSALDKLAESNSR
LNKVNVNLTSTSALITYIVLAVISLAFGVISlVLACYLMYKQKAQQK...................
>UniRef100_A9LSD3/13-534
........lMLITQIMLILSCICLTSSLDGRPLAAAGIVVTGDKAVNVYTSSQTGSIIVKLLPNMPDKEACAKAPLEAYN
RTLTTLLTPLGDSIRKIQGSVYTSGGQKRFIgavIGSVALGVATAAQITAAAALIQAKQNAANILRLKESIAATNEAVHE
VTDGLSQLSVAVGKMQQFVNDQFNNTARELDCIKITQQVGVELNLYLTELTTVFGPQITSPALTQLTIQALYNLAGGNMD
YLLTKLGIGNNQLSSLIGSGLITGYPILYDSHTQILGIQVNLPSVGNLNNMRATYLETLSVSTTKGYASALVPKVVTQVG
SVIEELDTSYCIESDLDLYCTRIVTFPMSPGIYSCLSGNTSACMYSKTEGALTTPYMALKGSVIANCKITTCRCTDPPGI
ISQNYGEAVSLIDRHSCNVLSLDGITLRLSGEFDATYQKNISILDSQVIVTGNLDISTELGNVNNSISNALDRLAESNSK
LEKVNVRLTSTSALITYIVLTVISLISGALSlVLACYLMYKQKAQQK...................
>UniRef100_A0A482G2U7/13-534
........pMLITRATLFLSCICSTDSLDGRPLAAAGIVVTGDKAVNIYTSSQTGSIIVKLLPNMPDKEACAKAPLEAYN
RTLTTLLAPLGDSIRRIQGSVSTSGGQKRFIgavIGSVALGVATAAQITAAAALIQANQNAANILRLKESIAATNEAVHE
VTDGLSQLAVAVGKMQQFVNDQFNNTARELDCMKITQQVGVELNLYLTELTTVFGPQITSPALTQLTIQALYNLAGGNMD
YLLTKLGVGNNQLSSLIGSGLIAGYPILYDSQTQLLGIQVNLPSVGNLNNMRATYLETLSVSTTKGFASALVPKVVTQVG
SVIEELDTSYCIESDLDLYCTRVVTFPMSPGIYSCLSGNTSACMYSKTEGALTTPYMALKGSVIANCKITTCRCADPPGI
ISQNYGEAVSLIDRHSCNVLSLDGITLRLSGEFDATYQKNISILDSQVIVTGNLDISTELGNVNNSISNALDKLAESNSK
LDKVNVRLTSTSALITYIVLTVISLVFGTLSlVLACYLMYKQRAQQK...................
>UniRef100_D6R3F3/13-534
........lMLITRITLVLSCICLTSSLDGRPLAAAGIVVTGDKAINIYTSSQTGSIIVKLLPNMPDKEACAKAPLEAYN
RTLTTLLTPLGDSIRRIQGSVSTSGGQKRFIgaiIGSVALGVATSAQITAAAALIQANQNAANILRLKESIAATNEAVHE
ITDGLSQLAVAVGKMQQFVNDQFNNTARELDCIKITQQVGIELNLYLTELTTVFGPQITSPALTQLTIQALYNLAGGNMD
YLLTKLGIGNNHLSSLIGSGLITGNPILYDSQTQLLGIQVNLPSVGNLNNMRATYLETLSVSTTKGFASALVPKVVTQVG
SVIEELDTSYCIESDLDLYCTRIVTFPMSPGIYSCLSGNTSACMYSKTEGALNTPYMALKGSVIANCKITTCRCADPPGI
ISQNYGEAVSLIDRHSCNVLSLDGVTLRLSGEFDATYQKNISILDSQVIVTGNLDISTELGNVNNSISNALDKLAESNSK
LDKVNVKLTSTSALVTYIVLTIISLVFGTLSlVLACYLMYKQKAQQK...................
>UniRef100_A0A2R2XDX4/12-534
.......slMLITRITLVLSCICLTSSLDGRPLAAAGIVVTGDKAINIYTSSQTGSIIVKLLPNMPGKEACAKAPLEAYN
RTLTTLLTPLGDSIRRIQGSVSTSGGQKRFIgaiIGSVALGVATSAQITAAAALIQANQNAANILRLKESIAATNEAVHE
VTDGLSQLAVAVGKMQQFVNDQFNNTARELDCIKITQQVGIELNLYLTELTTVFGPQITSPALTQLTIQALYNLAGGNMD
YLLTKLGIGNNQLSSLIGSGLITGNPILYDSQTQLLGIQVNLPSVGNLNNMRATYLETLSVSTTKGFASALVPKVVTQVG
SVIEELDTSYCIESDLDLYCTRIVTFPMSPGIYSCLSGNTSACMYSKTEGALNTPYMTLKGSVIANCKITTCRCTDPPGI
ISQNYGEAVSLIDRHSCNVLSLDGVTLRLSGEFDATYQKNISILDSQVIVTGNLDISTELGNVNNSISNALDKLAESNSK
LDKVNVKLTSTSALITYIVLTIISLVFGALSlVLACYLMYKQKAQQK...................
>UniRef100_A2TKC9/13-534
........lMLVTRIMLILGCIRSTSSLDGRPLAAAGIVVTGDKAVNVYTSSQTGSIIVKLLPNMPDKEACAKAPLEAYN
RTLTTLLTPLGDSIRKIQGSVSTSGGQKRFIgavIGSVALGVATAAQITAAAALIQANKNAANILRLKESIAATNEAVHE
VTDGLSQLSVAVGKMQQFVNDQFNNTARELDCIKITQQVGVELNLYLTELTTVFGPQITSPALTQLTIQALYNLAGGNMD
YLLTKLGIGNNQLSSLIGSGLITGYPILYDSQTQLLGIQVNLPSVGNLNNMRATYLETLSVSTTKGYASALVPKVVTQVG
SVIEELDTSYCIESDLDLYCTRIVTFPMSPGIYSCLSGNTSACMYSKTEGALTTPYMALKGSVIANCKITTCRCTDPPGI
ISQNYGEAVSLIDRHSCNVLSLDGITLRLSGEFDATYQKNISILDSQVIVTGNLDISTELGNVNNSISNALDKLAESNSK
LEKVNVRLTSTSALITYIVLTVVSLVFGALSlGLACYLMYKQKAQQK...................
>UniRef100_K9KZ52/13-534
........lMLITRIILILSCIRLTSSLDGRPLAAAGIVVTGDKAVNVYTSSQTGSIIVKLLPNMPDKEACAKAPLEAYN
RTLTTLLTPLGDSIRKIQGSVSTSGGQKRFIgavIGSVALGVATAAQITAAAALIQAKQNAANILRLKESIAATNEAVHE
VTDGLSQLSVAVGKMQQFVNDQFNNTARELDCIKITQQVGVELNLYLTELTTVFGPQITSPALTQLTIQALYNLAGGNMD
YLLTKLGIGNNQLSSLIGSGLITGYPILYDSHTQLLGIQVNLPSVGNLNNMRATYLETLSVSTTKGYASALVPKVVTQVG
SVIEELDTSYCIESDLDLYCTRIVTFPMSPGIYSCLSGNTSACMYSKTEGALTTPYMALRGSVIANCKITTCRCTDPPGI
ISQNYGEAVSLIDRHSCNVLSLDGITLRLSGEFDATYQKNISILDSQVIVTGNLDISTELGNVNNSISSALDRLAESNSK
LEKVNVRLTSTSALITYIVLTVISLIFGALSlVLACYLMYKQKAQQK...................
>UniRef100_Q58NV3/12-534
.......plMLTVRVMLALSCVCPTSALDGRPLAAAGIVVTGDKAVNIYTSSQTGSIIIKLLPNMPDKEACAKAPLEAYN
RTLTTLLTPLGDSIRRIQESVTTSGGQGRFIgaiIGGVALGVATAAQITAASALIQANQNAANILRLKESIAATNEAVHE
VTNGLSQLAVAVGKMQQFVNDQFNKTAQELDCIKITQQVGVELNLYLTELTTVFGPQITSPALTQLTIQALYNLAGGNMD
YLLTKLGVGNRQLSSLISSGLITGNPILYDSQTQLLGIQVTLPSVGNLNNMRATYLETLSVSTTKGFASALVPKVVTQVG
SVIEELDTSYCIETDLDLYCTRIVTFPMSPGIYSCLSGNTSACMYSKTEGALTTPYMTLKGSVIANCKMTTCRCADPPGI
ISQNYGEAVSLIDRQSCNILSLDGITLRLSGEFDATYQKNISIQDSQVIVTGNLDISTELGNVNNSISNALDKLEESNSK
LDKVNVKLASTSALITYIVLTVISLVCGILSlVLACYLMYKQKAQQK...................
>UniRef100_I1TEB5/13-534
........lMLITRIMLILSYICLTSSLDGRPLAAAGIVVTGDKAVNVYTSSQTGSIIVKLLPNMPDKEACAKAPLEAYN
RTLTTLLTPLGDSIRKIQGSVATSGGQKRFIgavIGSVALGVATAAQITAAAALIQANQNAANILRLKESIAATNEAVHE
VTDGLSQLSVAVGKMQQFVNDQFNNTARELDCIKITQQVGVELNLYLTELTTVFGPQITSPALTQLTIQALYNLAGGNMD
YLLTKLGVGNNQLSSLIGSGLITGYPILYDSQTQLLGIQVNLPSVGNLNNMRATYLETLSVSTTKGFASALVPKVVTQVG
SVIEELDTSYCIESDLDLYCTRIVTFPMSPGIYSCLSGNTSACMYSKTEGALTTPYMALKGSVIANCKITTCRCADPPGI
ISQNYGEAVSLIDRHSCNVLSLDGITLRLSGEFDATYLKNISILDSQVIVTGNLDISTELGNVNNSISNALDKLAESNSK
LDKVNVRLTSTSALITYIALTVISLFFGVLSlGLACYLMYKQKAQQK...................
>UniRef100_A9LSB7/13-534
........lMLITRIMLILGCIRPTSSLDGRPLAAAGIVVTGDKAVNVYTSSQTGSIIVKLLPNMPDKEACAKAPLEAYN
RTLTTLLTPLGDSIRKIQGSVSTSGGQKRFIgavIGSVALGVATAAQITAAAALIQANQNAANILRLKESIAATNEAVHE
VTDGLSQLSVAVGKMQQFVNDQFNNTARELDCIKITQQVGVELNLYLTELTTVFGPQITSPALTQLTIQALYNLAGGNMD
YLLTKLGIGNNQLSSLIGSGLITGYPILYDSQTQLLGIQVNLPSVGNLNNMRATYLGTLSVSTTKGYASALVPKVVTQIG
SVIEELDTSYCIESDLDLYCTRIVTFPMSPGIYSCLSGNTSACMYSKTEGALTTPYMALKGSVIANCKITTCRCTDPPGI
ISQNYGEAVSLIDRHSCNVLSLDGITLRLSGEFDATYQKNISILESQVIVTGNLDISTELGNVNNSISNALDRLAESNSK
LEKVNVRLTSTSALITYIVLTVISLVFGALSlGLACYLMYKQKAQQK...................
>UniRef100_B8Y4J7/13-534
........lILITRIMLILSCIHLTSSLDGRPLAAAGIVVTGDKAVNVYTSSQTGSIIVKLLPNMPDKEACAKAPLEAYN
RTLTTLLTPLGDSIRKIQGSVSTSGGQKRFIgavIGSVALGVATAAQITAAAALIQAKQNAANILRLKESIAATNEAVHE
VTDGLSQLSVAVGKMQQFVNDQFNNTARELDCIKITQQVGVELNLYLTELTTVFGPQITSPALTQLTIQALYNLAGGNMD
YLLTKLGIGNNQLSSLIGSGLITGYPILYDSHTQLLGIQVNLPSVGNLNNMRATYLETLSVSTTKGYASALVPKVVTQVG
SVIEELDTSYCIESDLDLYCTRIVTFPMSPGIYSCLSGNTSACMYSKTEGALTTPYMALKGSVIANCKITTCRCTDPPGI
ISQNYGEAVSLIDRHSCNVLSLGGITLRLSGEFDATYQKNISILDSQVIVTGNLDISTELGNVNNSISNALDRLAESNSK
LEKVNVRLTSTSVLITYIVLTVISLIFGALSlVLACYLMYKQKAQQK...................
>UniRef100_Q8V1Q2/13-534
........lMLITRIMLMLGCIRPTSSLDGRPLAAAGIVVTGDKAVNVYTSSQTGSIIVKLLPNMPDKEACAKAPLEAYN
RTLTTLLTPLGDSIRKIQGSVSTSGGQKRLIgaiIGSVALGVATAAQITAAAALIQANQNAANILRLKESIAATNEAVHE
VTDGLSQLSVAVGKMQQFVNDQFNNTARELDCIKITQQVGVELNLYLTELTTVFGPQITSPALTQLTIQALYNLAGGNMD
YLLTKLGIGNNQLSSLIGSGLITGYPILYDSQTQLLGIQVNLPSVGNLNNMRATYLETLSVSTTKGYASALVPKVVTQVG
SVIEELDTSYCIESDLDLYCTRIVTFPMSPGIYSCLSGNTSACMYSKTEGALTTPYMALKGSVIANCKITTCRCTDPPGI
ISQNYGEAVSLIDRHSCNVLSLDGITLRLSGEFDATYQKNISILDSQVIVTGNLDISTELGNVNNSISNALDKLAESNSK
LEKVNVRLTSTSALITYIVLTVISLVFGALSlGLACYLMYKQKAQQK...................
>UniRef100_Q9WF46/13-534
........lTLITRTMLILSCICPTSSLDGRPLAAAGIVVTGDKAVNIYTSSQTGSIIVKLLPNMPDKEACAKAPLEAYN
RTLTTLLTPLGDSIRRIQGSVSTSGGQKRFIgaiIGSVALGVATSAQITAAAALIQANQNAANILRLKESIAATNEAVHE
VTDGLSQLAVAVGKMQQFVNDQFNNTARELDCIKITQQVGIELNLYLTELTTVFGPQITSPALTQLTIQALYNLAGGNMD
YLLTKLGVGNNHLSSLIGSGLITGNPILYDSQTQLLGIQVNLPSVGNLNNMRATYLETLSVSTTKGFASALVPKVVTQVG
SVIEELDTSYCIESDLDLYCTRXVTFPMSPGIXXCLSGNTSACMYSKTEGALTTPYMALKGSVIANCKITTCRCADPPSI
ISQNYGEAVSLIDRHSCNVLSLDGITLRLSGEFDATYQKNISILDSQVIVTGNLDISTELGNVNNSISNALDRLAESNSK
LDKVNVKLTSTSALITYIVLTVISLVLGAISlVLACYLMYKQKAQQK...................
>UniRef100_K7YM24/13-534
........lMLITRITLVLSCICSTSSLDGRPLAAAGIVVTGDKAINIYTSSQTGSIIVKLLPNMPDKEACAKAPLEAYN
RTLTTLLTPLGDSIRRIQGSVSTSGGQKRFVgaiIGSVALGVATSAQITAAAALIQANQNAANILRLKESIAATNEAVHE
VTDGLSQLAVAVGKMQQFVNDQFNNTARELDCIKITQQVGIELNLYLTELTTVFGPQITSPALTQLTIQALYNLAGGNMD
YLLTKLGIGNNHLSSLIGSGLITGNPILYDSQTQLLGIQVNLPSVGNLNNMRATYLETLSVSTTKGFASALVPKVVTQVG
SVIEELDTSYCIESDLDLYCTRIVTFPMSPGIYSCLSGNTSACMYSKTEGALNTPYMALKGSVIANCKITTCRCADPPGI
ISQNYGEAVSLIDRHSCNVLSLDGVTLRLSGEFDATYRKNISILDSQVIVTGNLDISTELGNVNNSISNALDRLAESNSK
LDKVNVKLTSTSALITYIVLTIISLVFGALSlVLACYLMYKQKAQQK...................
>UniRef100_D8UW28/14-534
.........MLITRTMLILSCIRLTSSLDGRPLAAAGIVVTGDKAVNVYTSSQTGSIIVKLLPNMPDKEACAKASLEAYN
RTLTTLLTPLGDSIRKIQGSVSTSGGQKRFIgavIGSVALGVATAAQITAAAALIQAKQNAANILRLKESIAATNEAVHE
VTDGLSQLSVAVGKMQQFVNDQFNNTARELDCIKITQQVGVELNLYLTELTTVFGPQITSPALTQLTIQALYNLAGGNMD
YLLTKLGIGNNQLSSLIGSGLITGYPILYDSHTQLLGIQVNLPSVGNLNNMRATYLETLSVSTTKGYASALVPKVVTQVG
SVIEELDTSYCIESDLDLYCTRIVTFPMSPGIYSCLSGNTSACMYSKTEGALTTPYMALRGSVIANCKMTTCRCTDPPGI
ISQNYGEAVSLIDRHSCNVLSLDGITLRLSGEFDATYQKNISILDSQVIVTGNLDISTELGNVNNSISNALDRLAESNSK
LEKVNVRLTSTSALITYIVLTVISLIFGALSlVLACYLMYKQKAQQK...................
>UniRef100_A5YRE6/13-534
........lMLITRIMLILGCIRPTSSLDGRRLAAAGIVVTGDKAVNVYTSSQTGSIIVKLLPNMPDKEACAKAPLEAYN
RTLTTLLTPLGDSIRKIQGSVSRGRRQKRFIgavIGSIALGVATAAQITAAAALIQANQNAANILRLKESIAATNEAVHE
VTDGLSQLSVAVGKMQQFVNDQFNNTARELDCIKITQQVGIELNLYLTELTTVFGPQITSPALTQLTIQALYNLAGGNMD
YLLTKLGIGNNQLSSLIGSGLITGYPILYDSQTQLLGIQVNLPSVGNLNNMRATYLETLSVSTTKGYASALIPKVVTQVG
SVIEELDTSYCIESDLDLYCTRIVTFPMSPGIYSCLSGNTSACMYSKTEGALTTPYMALKGSVIANCKMTTCRCTDPPGI
ISQNYGEAVSLIDRHSCNVLSLDGITLRLSGEFDATYQKNISILDSQVIVTGNLDISTELGNVNNSISNALDKLAESNSK
LEKVNVRLTSTSALITYIVLTVISLVLGALSlGLACYLMYKQKAQQK...................
>UniRef100_A0A191Z2U2/14-534
.........MLITLIILILSFICLASSLDGRPLAAAGIVVTGDKAVNIYTSSQTGSIIVKLLPNMPDKEACARAPLEAYN
RTLTTLLTPLGDSIRKIQGSVSTSGGRKRFIgaiIGSVALGVATAAQITAAAALIQANQNAANILRLKESIAATNEAVHE
VTNGLSQLSVAVGKMQQFVNDQFNNTARELDCIKITQQVGVELNLYLTELTTVFGPQITSPALTQLTIQALYNLAGGNMD
YLLTKLGVGNNQLSSLIGSGLITGYPILYDSQTQLLGIQVNLPSVGNLNNMRATYLETLSVSTTKGFASALVPKVVTQVG
SVIEELDTSYCIESDLDLYCTRIVTFPMSPGIYSCLSGNTSACMYSKTEGALTTPYMTLKGSVIANCKITTCRCADPPGI
ISQNYGEAVSLIDRRSCNVLSLDGITLRLSGEFDATYQKNISILDSQVIVTGNLDISTELGNVNNSISNALDKLAESNSK
LDKVNVRLTSTSALITYIVLTVISLVFGALSlILACYLMYKQKAQQK...................
>UniRef100_C3VM06/13-534
........lMLITRIMLILGCIRPTSSLDGRPLAAAGIVVTGDKAVNVYTSSQTGSIIVKLLPNMPDKEACAKAPLEAYN
RTLTALLTPLGDSIRKIQGSVSTSGGQKRFIgavIGSVALGVATAAQITAAAALIQANQNAANILRLKESIAATNEAVHE
VTDGLSQLSVAVGKMQQFVNDQFNNTARELDCIKITQQVGVELNLYLTELTTVFGPQITSPALTQLTIQALYNLAGGNMD
YLLTKLGIGNNQLSSLIGSGLITGYPILYDSQTQLLGIQVNLPSVGNLNNMRATYLETLSVSTTKGYASALVPKVVTQVG
SVIEELDTSYCIESDLDLYCTRIVTFPMSPGIYSCLSGNTSACMYSKTEGALTTPYMALKGSVIANCKITTCRCTDPPGI
ISQNYGEAVSLIDRHSCNVLSLDGITLRLSGEFDATYQKNISILDSQVIVTGNLDISTELGNVNNSISNALDRLAESNSK
LEKVNVRLTSTSALITYIVLTVISLVFGALNlGLACYLMYKQKAQQK...................
>UniRef100_M1FK82/13-534
........lMLITRITLVLSCICLTSSLDGRPLAAAGIVVTGDKAINIYTSSQTGSIIVKLLPNMPDKEACAKAPLEAYN
RTLTTLLTPLGDSIRRIQGSVSTSGGQKRFIgaiIGSVALGVATSAQITAAAALIQANQNAANILRLKESIAATNEAVHE
VTDGLSQLAVAVGKMQQFVNDQFNNTARELDCIKITQQVGIEFNLYLTELTTVFGPQITSPALTQLTIQALYNLAGGNMD
YLLTKLGIGNNHLSSLIGSGLITGNPILYDSQTQLLGIQVNLPSVGNLNNMRATYLETLSVSTTKGFASALVPKVVTQVG
SVIEELDTSYCIESDLDLYCTRIVTFPMSPGIYSCLSGNTSACMYSKTEGALNTPYMALKGSVIANCKITTCRCADPPGI
ISQNYGEAVSLIDRHSCNVLSLDGVTLRLSGEFDATYQKNISILDSQVIVTGNLDISTELGNVNNSISNALDRLAESNSK
LDKVNVKLTSTSALVTYIVLTIISLVFGALSlVLACYLMYKQKAQQK...................
>UniRef100_A0A482G2F7/13-534
........lMLITRATLVLSCIRSTGSLDGRPLAAAGIVVTGEKAVNIYTSSQTGSIIIKLLPNMPDKEACAKAPLEAYN
RTLTTLLAPLGDSIRRIQGSVSTSGGQKRFIgavIGSVALGVATAAQITAAAALIQANQNAANILRLKESIAATNEAVHE
VTDGLSQLAVAVGKMQQFVNDQFNNTARELDCIKITQQVGVELNLYLTELTTVFGPQITSPALTQLTIQALYNLAGGNMD
YLLTKLGVGNNQLSSLIGSGLIAGYPILYDSQTQLLGIQVNLPSVGNLNNMRATYLETLSVSTTKGFASALVPKVVTQVG
SVIEELDTSYCIESDLDLYCTRIVTFPMSPGIYSCLSGNTSACMYSKTEGALTTPYMTLKGSVIANCKITTCRCADPPGI
ISQNYGEAVSLIDRHSCNVLSLDGITLRLSGEFDATYQKNISILDSQVIVTGNLDISTELGNVNNSISNALNKLAESNSK
LDKVNVRLTSTSALITYIVLTVISLVFGTLSlVLACYLMYKQRAQQK...................
>UniRef100_A5YV79/14-534
.........MLITRSMLILSCIRLTSSLDGRPLAAAGIVVTGDKAVNVYTSSQTGSIIVKLLPNMPDKEACAKAPLEAYN
RTMTTLLTPLGDSIRKIQGSVSTSGGQKRFIgavIGSVALGVATAAQITAAAALIQANQNAANILRLKESIAATNEAVHE
VTDGLSQLSVAVGKMQQFVNDQFNNTARELDCIKITQQVGVELNLYLTELTTVFGPQITSPALTQLTIQALYNLAGGNMD
YLLTKLGIGNNQLSSLIGSGLITGYPILYDSQTQLLGIQVNLPSVGNLNNMRATYLETLSVSTTKGYASALVPKVVTQVG
SVIEELDTSYCIESDLDLYCTRIVTFPMSPGIYSCLSGNTSACMYSKTEGALTTPYMALKGSVIANCKITTCRCADPPGI
ISQNYGEAVSLIDRHSCNVLSLDGITLRLSGEFDATYQKNISILDSQVIVTDNLDISTELGNVNNSISNALDRLAESNSK
LDKVNVRLTSTSALITYIVLTVISLVFGALSlVLACYLMYKQKAQQK...................
>UniRef100_K9P0T1/13-534
........lLLIIRTTLILSCICLTSSLDGRPLAAAGIVVTGDKAVNIYTSSQTGSIIVKLLPNMPDKEACAKAPLEAYN
RTLTTLLTPLGDSIRRIQESVTTSGRQKRFIgaiIGSVALGVATAAQITAAAALIQANQNAANILRLKESIAATNEAVHE
VTDGLSQLAVAVGKMQQFVNDQFNNTAQELDCIKITQQVGVELNLYLTELTTVFGPQITSPALTQLTIQALYNLAGGNMD
YLLTKLGVGNNQLSSLIGSGLITGNPILYDSQTQLLGIQVTLPSVGNLNNMRATYLETLSVSTTKGFASALVPKVVTQVG
SAIEELDTSYCIETDLDLYCTRIVTFPMSPGIYSCLSGNTSACMYSKTEGALTTPYMALKGSVIANCKMTTCRCADPPGI
ISQNYGEAVSLIDRHSCNVLSLDGITLRLRWEFDATYQKNISILDSQVIVTGNLDISTELGNVNNSISNALDKLAESNSK
LDKVNAKLTSTSALITYIVLTVISLVSGVLSlVLACYLMYKQKAQQK...................
>UniRef100_A0A067ZA07/13-534
........lMLITRIMLTLSCIRLTSSLDGRPLAAAGIVVTGDKAVNVYTSSQTGSIIVKLLPNMPDKEACARAPLEAYN
RTLTTLLTPLGDSIRKIQGSVSTSGGQKRFIgavIGSVALGVATAAQITAAAALIQAKQNAANILRLKESIAATNEAVHE
VTDGLSQLSVAVGKMQQFVNDQFNNTARELDCIKITQQVGVELNLYLTELTTVFGPQITSPALTQLTIQALYNLAGGNMD
YLLTKLGIGNNQLSSLIGSGLITGYPILYDSHTQLLGIQVNLPSVGNLNNMRATYLETLSVSTTKGYASALVPKVVTQVG
SVIEELDTSYCIESDLDLYCTRIVTFPMSPGIYSCLSGNTSACMYSKTEGALTTPYMALRGSVIANCKITTCRCTDPPGI
ISQNYGEAVSLIDRHSCNVLSLDGITLRLSGEFDATYQKNISILDSQVIVTGNLDISTELGNVNNSISNALDRLAESNSK
LEKVNVRLTSTSALITYIVLTVISLIFGALSlALACYLMYKQKAQQK...................
>UniRef100_A0A2P1E9B4/13-534
........lILITRIMLILSCIHLTSSLDGRPLAAAGIVVTGDKAVNVYTSSQTGSIIVKLLPNMPDKEACAKAPLEAYN
RTLTTLLTPLGDSIRKIQGSVSTSGGQKRFIgavIGSVALGVATAAQITAAAALIQAKQNAANILRLKESIAATNEAVHE
VTDGLSQLSVAVGKMQQFVNDQFNNTARELDCIKITQQVGVELNLYLTELTTVFGPQITSPALTQLTIQALYNLAGGNMD
YLLTKLGIGNNQLSSLIGSGLITGYPILYDSHTQLLGIQVNLPSVGNLNNMRATYLETLSVSTTKGYASALVPKVVTQVG
SVIEELDTSYCIESDLDLYCTRIVTFPMSPGIYSCLSGNTSACMYSKTEGALTTPYMALKGSVIANCKITTCRCTDPPGI
ISQNYGEAVSLIDRHSCNVLSLDGITLRLSGEFDATYQKNISILDSQVIVTGNLDISTELGNVNNSISNALDRLAESNSK
LEKVNVRLTSTSVLITYIVLTVISLIFGALSlVLACYLMYKXKAQQK...................
>UniRef100_R9YKR4/12-534
.......plMLITRIMLILSCICLTSSLDGRPLAAAGIVVTRDKAVNIYTSSQTGSIIVKLLPNMPDKEACAKAPLEAYN
RTLTTLLTPLGDSIRRIQGSATTPGGQKRFIgaiIGSVALGVATAAQITAAAALIQANQNAANILRLKESIAATNEAVHE
VTDGLSQLAVAVGKMQQFVNDQFNNTARELDCIKITQQVGVELNLYLTELTTVFGPQITSPALTQLTIQALYNLAGGNMD
YLLTKLGVGNNQLSSLIGSGLITGNPILYDSQTQLLGIQVNLPSVGNLNNMRATYLETVSVSTTKGFASALVPKVVTQVG
SVIEELDTSYCIESDLDLYCTRVVTFPMSPGIYSCLSGNTSACMYSKTEGALTTPYMALKGSVIANCKMITCRCADPPGI
ISQNYGEAVSLIDKHSCNVLSLDGITLRLSGEFDATYQKNISILDSQVIVTGNLDISTELGNVNNSISRALDKLAESNSR
LNKVNVNLTSTSALITYIVLAVISLAFGVISlVLACYLMYKQKAQQK...................
>UniRef100_X4Y2K3/12-534
.......plMLITRITLILSCICLTSSLDGRPLAAAGIVVTGDKAVNIYTSSQTGSIIVKLLPNMPDKEACAKAPLEAYN
RTLTTLLTPLGDSIRRIQGSATTSGGQKRFVgaiIGSVALGVATAAQITAAAALIQANQNAANILRLKESIAATNEAVHE
VTDGLSQLAVAVGKMQQFVNDQFNNTARELDCIKITQQVGVELNLYLTELTTVFGPQITSPALTQLTIQALYNLAGGNMD
YLLTKLGVGNNQLSSLIGSGLITGNPILYDSQTQLLGIQVNLPSVGNLNNMRATYLETLSVSTTKGFASALVPKVVTQVG
SVIEELDTSYCIESDLDLYCTRIVTFPMSPGIYSCLSGNTSACMYSKTEGALTTPYMALKGSVIANCKLTTCRCADPPGI
ISQNYGEAVSLIDRHSCSVLSLDGITLRLSGEFDVTYQKNISILDSQVIVTGNLDISTELGNVNNSISSALDKLAESNSK
LNKVNVNLTSTSALITYIVLAVVSLLFGVISlVLVCYLMYKQKAQQK...................
>UniRef100_A0A088FQI1/13-534
........lMLITRIMLILSCIRLTSSLDGRPLAAAGIVVTRDKAVNVYTSSQTGSIIVKLLPNMPDKEACAKAPLEAYN
RTLTTLLTPLGDSIRKIQGSVSGGRRQKRFIgavIGSVALGVATAAQITAAAALIQAKQNAANILRLKESIAATNEAVHE
VTDGLSQLSVAVGKMQQFVNDQFNNTARELDCIKITQQVGVELNLYLTELTTVFGPQITSPALTQLTIQALYNLAGGNMD
YLLTKLGIGNNQLSSLIGSGLITGYPILYDSHTQLLGIQVNLPSVGNLNNMRATYLETLSVSTTKGYASALVPKVVTQVG
SVIEELDTSYCIESDLDLYCTRIVTFPMSPGIYSCLSGNTSACMYSKTEGALTTPYMALKGSVIANCKITTCRCTDPPGI
ISQNYGEAVSLIDRHSCNVLSLDGITLRLNGEFDATYQKNISILDSQVIVTGNLDISTELGNVNNSISNALDRLAESNSK
LEKVDVRLTSTSALITYIVLTVISLIFGALSlVLACYLMYKQKAQQK...................
>UniRef100_A0A088FQH6/13-534
........lMLITRIMLILSCIRLTSSLDGRPLAAAGIVVTRDKAVNVYTSSQTGSIIVKLLPNMPDKEACAKAPLEAYN
RTLTTLLTPLGDSIRKIQGSVSGGRRQKRFIgavIGSVALGVATAAQITAAAALIQAKQNAANILRLKESIAATNEAVHE
VTDGLSQLSVAVGKMQQFVNDQFNNTARELDCIKITQQVGVELNLYLTELTTVFGPQITSPALTQLTIQALYNLAGGNMD
YLLTKLGIGNNQLSSLIGSGLITGYPILYDSHTQLLGIQVNLPSVGNLNNMRATYLETLSVSTTKGYASALVPKVVTQVG
SVIEELDTSYCIESDLDLYCTRIVTFPMSPGIYSCLSGNTSACMYSKTEGALTTPYMALKGSVIANCKITTCRCTDPPGI
ISQNYGEAVSLIDRHSCNVLSLDGITLRLNGEFDATYQKNISILDSQVIVTGNLDISTELGNVNNSISNALDRLAESNSK
LEKVDVRLTSTSALITYIVLTVISLIFGALSlVLACYLMYKQKAQQK...................
>UniRef100_A5YV82/14-534
.........MLITRSMLILSCIRLTSSLDGRPLAAAGIVVTGDKAVNVYTSSQTGSIIVKLLPNMPDKEACAKAPLEAYN
RTLTTLLTPLGDSIRKIQGSVSTSGGQKRFIgavIGSVALGVATAAQITAAAALIQANQNAANILRLKESIAATNEAVHE
VTDGLSQLSVAVGKMQQFVNDQFNNTARELDCIKITQQVGVELNLYLTELTTVFGPQITSPALTQLTIQALYNLAGGNMD
YLLTKLGIGNNQLSSLIGSGLITGYPILYDSQTQLLGIQVNLPSVGNLNNMRATYLETLSVSTTKGYASALVPKVVTQVG
SVIEELDTSYCIESDLDLYCTRIVTFPMSPGIYSCLSGNTSACMYSKTEGALTTPYMALKGSVIANCKITTCRCADPPGI
ISQNYGEAVSLIDRHSCNVLSLDGITLGLSGEFDATYQKNISILDSQVIVTGNLDISTELGNVNNSISNALDRLAESNSK
LDKVNVRLTSTSALITYIVLTVISLVFGALSlVLACYLMYKQKAQQK...................
>UniRef100_A0A4Y5QPC3/12-534
.......plMLITRIMLILSCICLTSSLDGRPLAAAGIVVTRDKAVNIYTSSQTGSIIVKLLPNMPDKEACAKAPLEAYN
RTLTTLLTPLGDSIRRIQGSATTPGGQKRFIgaiIGSVALGVATAAQITAAAALIQANQNAANILRLKESIAATNEAVHE
VTDGLSQLAVAVGKMQQFVNDQFNNTARELDCIKITQQVGVELNLYLTELTTVFGPQITSPALTQLTIQALYNLAGGNMD
YLLTKLGVGNNQLSSLIGSGLITGNPILYDSQTQLLGIQVNLPSVGNLNNMRATYLETLSVSTTKGFASALVPKVVTQVG
SVIEELDTSYCIESDLDLYCTRVVTFPMSPGIYSCLSGNTSACMYSKTEGALTTPYMALKGSVIANCKMITCRCADPPGI
ISQNYGEAVSLIDKHSCNVLSLDGITLRLSGEFDATYQKNISILDSQVIVTGNLDISTELGNVNNSISRALDKLAESNSR
LNKVNVNLTSTSALITYIVLAVISLAFGVISlVLACYLMYKQKAQQK...................
>UniRef100_H2DLZ6/13-534
........lTLITRIMLILSCICETSSLDGRPLAAAGIIVTGDKAVNIYTSSQTGSIIVKLLPNMPDKEACAKAPLEAYN
RTLTTLLTPLGDSIRRIQGSVSTSGGQKRFIgavIGSVALGVATAAQITAAAALIQANQNAANILRLKESIAATNEAVHE
VTNGLSQLAVAVGKMQQFVNDQFNNTARELDCIKIAQQVGVELNLYLTELTTVFGPQITSPALTQLTIQALYSLAGGNVD
YLLTKLGVGNNQLSSLIGSGLIAGYPILYDAQTQLLGIQVNLPSVGNLNNMRATYLETLSVSTTKGFASALVPKVVTQVG
SVIEELDTSYCIESDLDLYCTRIVTFPMSPGIYSCLSGNTSACMYSKTEGALTTPYMALKGSVIANCKITTCRCADPPGI
ISQNYGEAVSLIDRHSCNVLSLDGITLRLSGEFDATYQKNISILDSQVIVTGNLDISTELGNVNNSISNALDKLAESNSK
LDKVNVRLISTSALITYIVLTVISLVFGTLSlVLACYLMYKQKAQQK...................
>UniRef100_H9CCH0/13-534
........lRLITRVMLILSCICLTSSLDGRPLAAAGIVVTGDKAVNIYTSSQTGSIIVKLLPNMPDKEACAKAPLEAYN
RTLTTLLTPLGDSIRRIQGSVSTSGGRKRFIgavIGSVALGVATAAQITAAAALIQANQNAANILRLKESIAATNEAVHE
VTDGLSQLAVAVGKMQQFVNDQFNNTARELDCIKITQQVGVELNLYLTELTTVFGPQITSPALTQLTIQALYNLAGGNVD
YLLTKLGVGNNQLSSLIGSGLITGHPILYDSQTQLLGIQVTLPSVGNLNNMRATYLETLSVSTTKGFASALVPKVVTQVG
SVIEELDTSYCIESDLDLYCTRIVTFPMSPGIYSCLSGNTSACMYSKTEGALTTPYMALKGSVIANCKITTCRCADPPGI
ISQNYGEAISLIDRHSCNVLSIDGITLRLSGEFDATYQKNISILDSQVIVTGNLDISTELGNVNNSISNALDKLAESNSK
LDKVNVRLTSASALITYIVLTVISLVFGALSlVLACYLMYKQKAQQK...................
>UniRef100_A0A1B0ZXF9/13-534
........lMLITRIMPILGRICPTSSLDGRPLAAAGIVVTGDKAVNVYTSSQTGSIIVKLLPNMPDKEACAKAPLEAYN
RTLTTLLTPLGDSIRKIQGSVSTSGGQKRFIgavIGSVALGVATAAQITAAAALIQANQNAANILRLKESIAATNEAVHE
VTDGLSQLSVAVGKMQQFVNDQFNNTARELDCIKITQQVGVELNLYLTELTTVFGPQITSPALTQLTIQALYNLAGGNMD
YLLTKLGIGNNQLSSLIGSGLITGYPILYDSQTQLLGIQVNLPSVGNLNNMRATYLETLSVSTTKGYASALVPKVVTQVG
SVIEELDTSYCIESDLDLYCTRIVTFPMSPGIYSCLSGNTSACMYSKTEGALTTPYMALKGSVIANCKITTCRCTDPPGI
ISQNYGEAVSLIDRHSCNVLSLDGITLRLSGEFDATYQKNISILDSQVIVTGNLDISTELGNVNNSISNALDKLEESNNK
LEKVNVRLTSTSALITYIVLTVISLVFGALSlGLACYLMYKQKAQQK...................
>UniRef100_B8Y4L1/13-534
........lMLITRIMLILSCIRPTSSLDGRPLAAAGIVVTGDKAVNVYTSSQTGSIIVKLLPNMPDKEACAKAPLEAYN
RTLTTLLTPLGDSIRKIQGSVSTSGGQKRFIgavIGSVALGVATAAQITAAAALIQANQNAANILRLKESIAATNEAVHE
VTDGLSQLSVAVGKMQQFVNDQFNNTARELDCIKITQQVGVELNLYLTELTTVFGPQITSPALTQLTIQALYNLAGGNMD
YLLTKLGIGNNQPSSLIGSGLITGYPILYDSQTQLLGIQVNLPSVGNLNNMRATYLETLSVSTTKGYASALVPKVVTQVG
SVIEELDTSYCIESDLDLYCTRIVTFPMSPGIYSCLSGNTSACMYSKTEGALTTPYMALKGSVIANCKITTCRCTDPPGI
ISQNYGEAVSLIDRHSCNVLSLDGITLRLSGEFDATYQKNISILDSQVIVTGNLDISTELGNVNNSISNALDRLAESNSK
LEKVNVRLTSTSALITYIVLTVISLIFGALSlVLVCNLMYKQKAQQK...................
>UniRef100_A5HU79/13-534
........lILITRIMLILSCIHLTSSLDGRPLAAAGIVVTGDKAVNVYTSSQTGSIIVKLLPNMPDKEACAKAPLEAYN
RTLTTLLTPLGDSIRKIQGSVSTSGGQKRFIgavIGSVALGVATAAQITAAAALIQAKQNAANILRLKESIAATNEAVHE
VTDGLSQLSVAVGKMQQFVNDQFNNTARELDCIKITQQVGVELNLYLTELTTVFGPQITSPALTQLTIQALYNLAGGNMD
YLLTKLGIGNNQLSSLIGSGLITGYPILYDSHTQLLGIQVNLPSVGNLNNMRATYLETLSVSTTKGYASALVPKVVTQVG
SVIEELDTSYCIESDLDLYCTRIVTFPMSPGIYSCLSGNTSACMYSKTEGALTTPYMALKGSVIANCKITTCRCTDPPGI
ISQNYGEAVSLIDRHSCNVLSLDGITLRLSGEFDATYQKNISILDSQVIVTGNLDISTELGNVNNSISNALDRLAESNSK
LEKVNVRLTSTSVLITYIVLAVISLIFGALSlVLACYLMYKQRAQQK...................
>UniRef100_Q4EWB9/13-534
........lMLITRTMLILGCIRPTSSLDGRPLAAAGIVVTGDKAVNVYTSSQTGSIIVKLLPNMPDKEACAKAPLEAYN
RTLTTLLTPLGDSIRKIQGSVSTSGGQKRFIgavIGSVALGVATAAQITAAAALIQANQNAANILRLKESIAATNEAVHE
VTDGLSQLSVAVGKMQQFVNDQLNNTARELDCIKITQQVGVELNLYLTELTTVFGPQITSPALTQLTIQALYNLAGGNMD
YLLTKLGIGNNQLSSLIGSGLIAGYPILYDSQTQLLGIQVNLPSVGNLNNMRATYLETLSVSTTKGYASALVPKVVTQVG
SVMEELDTSYCIESDLDLYCTRIVTFPMSPGIYSCLSGNTSACMYSKTEGALTTPYMALKGSVIANCKITTCRCTDPPGI
ISQNYGEAVSLIDRHSCNVLSLDGITLRLSGEFDATYQKNISILDSQVIVTGNLDISTELGNVNNSISNALDRLAESNSK
LEKVNVRLTSTSALITYIVLTVISLVFGALSlGLACYLMYKQRAQQK...................
>UniRef100_A0A1L3FRP2/13-534
........lWLITRVMLILSCICLTSSLDGRPLAAAGIVVTGDKAVNIYTSSQTGSIIVKLLPNIPDKEACAKAPLEAYN
RTLTTLLTPLGDSIRRIQGSVSTSGGQKRFIgavIGSVALGVATAAQITAAAALIQANQNAANILRLKESIAATNEAVHE
VTDGLSQLAVAVGKMQQFVNDQFNNTARELDCIKITQQVGVELNLYLTELTTVFGPQITSPALTQLTIQALYNLAGGNMD
YLLTKLGVGNNQLSSLIGSGLIAGYPILYDSQTQILGIQVNLPSVGSLNNMRATYLETLSVSTTKGFASALVPKVVTQVG
SVIEELDTSYCIESNLDLYCTRIVTFPMSPGIYSCLSGNTSACMYSKTEGALTTPYMTLKGSVIANCKITTCRCADPPGI
ISQNYGEAVSLIDRHSCNVLSLDGITLRLSGEFDATYQKNISILESQVIVTGNLDISTELGNVNNSISNALDKLAESNSK
LDKVNVRLTSTSALITYIVLTAISLAFGALSlVLACYLMYKQKAQQK...................
>UniRef100_Q8QT22/13-534
........lMLITRIMLILSCIRLTSSLDGRPLAAAGIVVTGDKAVNVYTSSQTGSIIVKLLPNMPDKEASAKAPLEAYN
RTLTTLLTPLGDSIRKIQGSVSTSGGQKRFIgavIGSVALGVATAAQITAAAALIQANQNAANILRLKESIAATNEAVHE
VTDGLSQLAVAVGKMQQFVNDQFNNTAQELDCIKITQQVGVELNLYLTELTTVFGPQITSPALTQLTIQALYNLAGGNMD
YLLTKLGVGNNQLSSLIGSGLITGNPILYDSQTQLLGIQVTLPSVGNLNNMRATYLETLSVSTTKGFASALVPKVVTQVG
SVIEELDTSYCVETDLDLYCTRIVTFPMSPGIYSCLSGNTSACMYSKTEGALTTPYMTIKGSVIANCKMTTCRCADPPGI
ISQNYGEAVSLIDRHSCNVLSLDGITLRLSGEFDVTYQKNISILDSQVIVTGNLDISTELGNVNNSISNALDKLEESNSK
LDKVNVKLTGTSALITYIVLTIISLVCGILSlVLACYLMYKQKAQQK...................
>UniRef100_D8UW25/13-534
........lMLITRTMLILSCIRLTSSLDGRPLAAAGIVVTGDKAVNVYTSSQTGSIIVKLLPNMPDKEACAKAPLEAYN
RTLTTLLTPLGDSIRKIQGSVSTSGGQKRFIgavIGSVALGVATAAQITAAAALIQAKQNAANILRLKESIAATNEAVHE
VTDGLSQLSVAVGKMQQFVNDQFNNTARELDCIKITQQVGVELNLYLTELTTVFGPQITSPALTQLTIQALYNLAGGNMD
YLLTKLGIGNNQLSSLIGSGLITGYPILYDSHTQLLGIQVNLPSVGNLKNMRATYLETLSVSTTKGYASALVPKVVTQVG
SVIEELDTSYCIESDLDLYCTRIVTFPMSPGIYSCLSGNTSACMYSKTEGALTTPYMALRGSVIANCKITTCRCTDPPGI
ISQNYGEAVSLIDRHSCNVLSLDGITLRLSGEFDATYQKNISILDSQVVVTGNLDISTELGNVNNSISNALDRLAESNSK
LEKVNVRLTSTSALITYIVLTVISLIFGALSlVLTCYLMYKQKAQQK...................
>UniRef100_R4L2X9/13-534
........lMLITRIMLILNCIRLTSSLDGRPLAAAGIVVTGDKAVNVYTSSQTGSIIVKLLPNMPDKEACARAPLEAYN
RTLTTLLTPLGDSIRKIQGSVSTSGGQKRFIgavIGSVALGVATAAQITAAAALIQAKQNAANILRLKESIAATNEAVHE
VTDGLSQLSVAVGKMQQFVNDQFNNTARELDCIKITQQVGVELNLYLTELTTVFGPQITSPALTQLTIQALYNLAGGNMD
YLLTKLGIGNNQLSSLIGSGLITGYPILYDSHTQLLGIQVNLPSVGNLNNMRATYLETLSVSTTKGYASALVPKVVTQVG
SVIEELDTSYCIESDLDLYCTRIVTFPMSPGIYSCLSGNTSACMYSKTEGALTTPYMALRGSVIANCKITTCRCTDPPGI
ISQNYGEAVSLIDRHSCNVLSLDGITLRLSGEFDATYQKNISILDSQVIVTGNLDISTELGNVNNSISNALDRLAESNSK
LEKVNVRLTSTSALITYIVLTVISLIFGALSlVLACYLMYKQKAQQK...................
>UniRef100_Q8QT19/14-534
.........MLITQITLILSCICLTSSLDGRPLAAAGIVVTGDKAVNIYTSSQTGSIIIKLLPNMPDKEACAKAPLEAYN
RTLTTLLSPLGDSIRRIQGSVSTSGGQKRFIgaiIGSVALGVATAAQITAAAALIQANQNAANILRLKESIAATNEAVHE
VTDGLSQLAVAVGKMQQFVNDQFNNTARELDCIKITQQVGVELNLYLTELTTVFGPQITSPALTQLTIQALYNLAGGNMD
YLLTKLGVGNNQLSSLIGSGLITGNPILYDSQTQLLGIQVNLPSVGNLNNMRATYLEALSVSTTKGFASALVPKVVTQVG
SVIEELDTSYCIESDLDLYCTRIVTFPMSPGIYSCLSGNTSACMYSKTEGALTTPYMALKGSVIANCKITTCRCADPPGI
ISQNYGEAVSLIDRHSCNVLSLDGITLRLSGEFDATYQKNISILDSQVIVTGNLDISTELGNVNNSISNALDRLAESNSK
LDKVNVKLTSTSALITYIVLTVISLVSGALSlVLACYLMYKQKAQQK...................
>UniRef100_D7F420/13-534
........lMLVTRITLVLSCIRLTSSLDGRPLAAAGIVVTGDKAINIYTSSQTGSIIVKLLPNMPDKEACAKAPLEAYN
RTLTTLLTPLGDSIRRIQGSVSTSGGQKRFIgaiIGSVALGVATSAQITAAAALIQANQNAANILRLKESIAATNEAVHE
VTDGLSQLAVAVGKMQQFVNDQFNNTARELDCIKITQQVGIELNLYLTELTTVFGPQITSPALTQLTIQALYNLAGGNMD
YLLTKLGIGNNQLSSLIGSGLITGNPILYDSQTQLLGIQVNLPSVGNLNNMRATYLETLSVSTTKGFASALVPKVVTQVG
SVIEELDTSYCIESDLDLYCTRIVTFPMSPGIYSCLSGNTSACMYSKTEGALNTPYMALKGSVIANCKITTCRCADPPGI
ISQNYGEAVSLIDRHSCNVLSLDGVTLRLSGEFDATYQKNISILDSQVIVTGNLDISTELGNVNNSISNALDRLAESNSK
LDKVNVKLTSTSALITYIVLTIISLFFGALSlVLACYLMYKQKAQQK...................
>UniRef100_D8UW31/14-534
.........MLITRIMLILSCIRLTSSLDGRPLAAAGIVVTGDKAVNVYTSSQTGSIIVKLLPNMPDKEACAKAPLEAYN
RTLTTLLTPLGDSIRKIQGSVSTSGGQKRFIgavIGSVALGVATAAQITAAAALIQAKQNAANILRLKESIAATNEAVHE
VTDGLSQLSVAVGKMQQFVNDQFNNTARELDCIKITQQVGVELNLYLTELTTVFGPQITSPALTQLTIQALYNLAGGNMD
YLLTKLGIGNNQLSSLIGSGLISGYPILYDSHTQLLGIQVNLPSVGNLNNMRATYLETLSVSTTKGYASALVPKVVAQVG
SVIEELDTSYCIESDLDLYCTRIVTFPMSPGIYSCLSGNTSACMYSKTEGALTTPYMTLRGSVIANCKITTCRCTDPPGI
ISQNYGEAVSLIDRHSCNVLSLDGITLRLSGEFDATYQKNISILDSQVIVTGNLDISTELGNVNNSISSALDRLAESNSK
LEKVNVRLTSTSALITYIVLTVISLIFGALSlVLACYLMYKQKAQQK...................
>UniRef100_B8Y4J5/13-534
........lILITRIMLILSCIHLTSSLDGRPLAAAGIVVTGDKAVNVYTSSQTGSIIVKLLPNMPDKEACAKAPLEAYN
RTLTTLLTPLGDSIRKIQGSVSTSGGQKRFIgavIGSVALGVATAAQITAAAALIQAKQNAANILRLKESIAATNEAVHE
VTDGLSQLSVAVGKMQQFVNDQFNNTARELDCIKITQQVGVELNLYLTELTTVFGPQITSPALTQLTIQALYNLAGGNMD
YLLTKLGIGNNQLSSLIGSGLITGYPILYDSHTQLLGIQVNLPSVGNLNNMRATYLETLSVSTTKGYASALVPKVVTQVG
SVIEELDTSYCIESDLDLYCTRIVTFPMSPGIYSCLSGNTSACMYSKTEGALTTPYMALKGSVIANCKITTCRCADPPGI
ISQNYGEAVSLIDRHSCNVLSLDGITLRLSGEFDATYQKNISILDSQVIVTGNLDISTELGNVNNSISNALDRLAESNSK
LEKVNVRLTSTSVLITYIVLAVISLIFGALSlVLACYLMYKQRAQQK...................
>UniRef100_A0A088FLK8/13-534
........lMLITRIMLTLSCIRLTSSLDGRPLAAAGIVVTGDKAVNVYTSSQTGSIIVKLLPNMPDKEACARAPLEAYN
RTLTTLLTPLGDSIRKIQGSVSTSGGQKRFIgavIGSVALGVATAAQITAAAALIQAKQNAANILRLKESIAATNEAVHE
VTDGLSQLSVAVGKMQQFVNDQFNNTARELDCIKITQQVGVELNLYLTELTTVFGPQITSPALTQLTIQALYNLAGGNMD
YLLTKLGIGNNQLSSLIGSGLITGYPILYDSHTQLLGIQVNLPSVGNLNNMRATYLETLSVSTTKGYASALVPKVVTQVG
SVIEELDTSYCIESDLDLYCTRIVTFPMSPGIYSCLSGNTSACMYSKTEGALTTPYMALRGSVIANCKITTCRCTDPPGI
ISQNYGEAVSLIDRHSCNVLSLDGITLRLSGEFDATYQKNISILDSQVIVTGNLDISTELGNVNNSISNALDRLAESNSK
LEKVNVRLTSTSALITYIVLTVISLIFGALSlALACYLMYKQKAQQK...................
>UniRef100_J7IML0/13-534
........lMLITRIMLILNCIRLTSSLDGRPLAAAGIVVTGDKAVNVYTSSQTGSIIVKLLPNMPDKEACAKAPLEAYN
RTLTTLLTPLGDSIRKIQGSVSTSGRQKRFIgavIGSVALGVATAAQITAAAALIQANQNAANILRLKESIAATNEAVHE
VTGGLSQLSVAVGKMQQFVNDQFNNTARELDCIKITQQVGVELNLYLTELTTVFGPQITSPALTQLTIQALYNLAGGNMD
YLLTKLGIGNNQLSSLIGSGLITGYPILYDSQTQLLGIRVNLPSVGNLNNMRATYLETLSVSMTKGYASALVPRVVTQVG
SVIEELDTSYCIESDLDLYCTRIVTLPMSPGIYSCLSGNTSACMYSKTEGALTTPYMALKGSVIANCKITTCRCADPPGI
ISQNYGEAVSLIDRHSCNVLSLDGITLRLSGEFDATYQKNISILDSQVIVTGNLDISTELGNVNNSISNALDRLAESNSK
LDKVNVRLTSTSALITYIVLTVISLVFGALSmVLACYLMYKQKAQQK...................
>UniRef100_I7FNK3/14-534
.........MLVTRITLVLSCIRLTSSLDGRPLAAAGIVVTGDKAINIYTSSQTGSIIVKLLPNMPDKEACAKAPLEAYN
RTLTTLLTPLGDSIRRIQGSVSTSGGQKRFIgaiIGSVALGVATSAQITAAAALIQANQNAANILRLKESIAATNEAVHE
VTDGLSQLAVAVGKMQQFVNDQFNNTARELDCIKITQQVGIELNLYLTELTTVFGPQITSPALTQLTIQALYNLAGGNMD
YLLTKLGTGNNQLSSLIGSGLITGNPILYDSQTQLLGIQVNLPSVGNLNNMRATYLETLSVSTTKGFASALVPKVVTQVG
SVIEELDTSYCIESDLDLYCTRIVTFPMSPGIYSCLSGNTSACMYSKTEGALNTPYMALKGSVIANCKITTCRCADPPGI
ISQNYGEAVSLIDRHSCNVLSLDGVTLRLSGEFDATYQKNISILDSQVIVTGNLDISTELGNVNNSISNALDRLAESNSK
LDKVNVKLTSTSALITYIILTIISLFFGALSlVLACYLMYKQKAQQK...................
>UniRef100_A0A1B1FMC7/13-534
........lMLITRIMLTLSCIRLTSSLDGRPLAAAGIVVTGDKAVNVYTSSQTGSIIVKLLPNMPDKEACAKAPLEAYN
RTLTTLLTPLGDSIRKIQGSVSTSGGQKRFIgavIGSVALGVATAAQITAAAALIQAKQNAANILRLKESIAATNEAVHE
VTNGLSQLSVAVGKMQQFVNDQFNNTARELDCIKITQQVGVELNLYLTELTTVFGPQITSPALTQLTIQALYNLAGGNMD
YLLTKLGIGNNQLSSLIGSGLITGYPILYDSHTQLLGIQVNLPSVGNLNNMRATYLETLSVSTTKGYASALVPKVVTQVG
SVIEELDTSYCIESDLDLYCTRIVTFPMSPGIYSCLSGNTSACMYSKTEGALTTPYMALRGSVIANCKITTCRCTDPPGI
ISQNYGEAVSLIDRHSCNVLSLDGITLRLSGEFDATYQKNISILDSQVIVTGNLDISTELGNVNNSISNALDRLAESNSK
LKKVNVRLTSTSALITYIVLTVISLIFGAFSlALACYLMYKQKAQQK...................
>UniRef100_D8UW32/13-534
........lMLITRTMLILSCIRLTSSLDGRPLAAAGIVVTGDKAVNVYTSSQTGSIIVKLLPNMPDKEACAKAPLEAYN
RTLTTLLTPLGDSIRKIQGSVSTSGGQKRFIgavIGSVALGVATAAQITAAAALIQAKQNAANILRLKESIAATNEAVHE
VTDGLSQLSVAVGKMQQFVNDQFNNTARELDCIKITQQVGVELNLYLTELTTVFGPQITSPALTQLTIQALYNLAGGNMD
YLLTKLGIGNNQLSSLIGSGLITGYPILYDSHTQLLGIQVNLPSVGNLKNMRATYLETLSVSTTKGYASALVPKVVTQVG
SVIEELDTSYCIESDLDLYCTRIVTFPMSPGIYSCLSGNTSACMYSKTEGALTTPYMALRGSVIANCKITTCRCTDPPGI
ISQNYGEAVSLIDRHSCNVLSLDGITLRLSGEFDATYQKNISILDSQVIVTGNLDISTEFGNVNNSISNALDRLAESNSK
LEKVNVRLTSTSALITYIVLTVISLIFGALSlVLACYLMYKQKAQQK...................
>UniRef100_B8Y4J8/13-534
........lMLITRIMLMFGCICPTSSLDGRPLAAAGIVATGDKAVNVYTSSQTGSIIVKLLPNMPDKEACAKAPLEAYN
RTLTTLLTPLGDSIRKIQGSVSTSGGQKRFIgaiIGSVALGVATAAQITAAAALIQANQNAANILRLKESIAATNEAVHE
VTDGLSQLSVAVGEMQQFINDQFNNTARELDCIKITQQVGVELNLYLTELTTVFGPQITSPALTQLTIQALYNLAGGNID
YLLTKLGIGNNQLSSLIGSGLITGYPILYDSQTQLLGIQVNLPSVGNLNNMRATYLETLSVSTTKGYASALVPKVVTQVG
SVIEELDTSYCIESDLDLYCTRIVTFPMSPGIYSCLSGNTSACMYSKTEGALTTPYMALKGSVIANCKITTCRCTDPPGI
ISQNYGEAVSLIDRHSCNVLSLDGITLRLSGEFDATYQKNISILDSQVIVTGNLDISTELGNVNNSISNALDKLAGSNSK
LEKVNVRLTSTSALITYIVLTVISLVFGALSlGLACYLMYKQKAQQK...................
>UniRef100_A0A8B6STV3/3-524
........lMLITRIMLILSCICLTSSLDGRPLAAAGIVVTGDKAVNVYTSSQTGSIIVKLLPNMPDKEACAKAPLEAYN
RTLTTLLTPLGDSIRKIQGSVATSGGRKRFIgavIGSVALGVATAAQITAAAALIQANQNAANILRLKESIAATNEAVHE
VTDGLSQLSVAVGKMQQFVNDQFNNTARELDCIKITQQVGVELNLYLTELTTVFGPQITSPALTQLTIQALYNLAGGNMD
YLLTKLGVGNNQLRSLIGSGLITGYPILYDSQTQLLGIQVNLPSVGNLNNMRATYLETLSVSTTKGFASALVPKVVTQVG
SVIEELDTSYCIESDLDLYCTRIVTFPMSPGIYSCLSGNTSACMYSKTEGALTTPYMALKGSVIANCKITTCRCADPPGI
ISQNYGEAVSLIDRHSCNVLSLDGITLRLSGEFDATYLKNISILDSQVIVTGNLDISTELGNVNNSISNALDKLAESNSK
LDKVNVRLTSTSALITYIALTVISLVFGVLSlGLACYLMYKQKAQQK...................
>UniRef100_A2TKC5/13-534
........lMLVTRIMLILGCIRSTSSLDGRPLAAAGIVVTGDKAVNVYTSSQTGSIIVKLLPNMPDKEACAKAPLEAYN
RTLTTLLTPLGDSIRKIQGSVSTSGGQKRFIgavIGSVALGVATAAQITAAAALIQANKNAANILRLKESIAATNEAVHE
VTDGLSQLSVAVGKMQQFVNDQFNNTARELDCIKITQQVGVELNLYLTELTTVFGPQITSPALTQLTIQALYNLAGGNMD
YLLTKLGIGNNQLSSLIGSGLITGYPILYDSQTQLLGIQVNLPSVGNLNNMRATYLETLSVSTTKGYASALVPKVVTQVG
SVIEELDTSYCIESDLDLYCTRIVTFPMSPGIYSCLSGNTSACMYSKTEGALATPYMALKGSVIANCKITTCRCTDPPGI
ISQNYGEAVSLIDRHSCNVLSLDGITLRLSGEFDATYQKNISILDSQVIVTGNLDISTELGNVNNSISNALDKLAESNSK
LEKVNVRLTSTSALITYIVLTVISLFFGALSlGLACYLMYKQKAQQK...................
>UniRef100_B9UCQ1/12-534
.......plMLITRIMLILSCICLTSSLDGRPLAAAGIVVTGDKAVNIYTSSQTGSIIVKLLPNMPDKEACAKAPLEAYN
RTLTTLLTPLGDSIRRIQGSATGGRRQKRFIgaiIGSVALGVATAAQITAAAALIQANQNAANILRLKESIAATNEAVHE
VTDGLSQLAVAVGKMQQFVNDQFNNTARELDCIKITQQVGVELNLYLTELTTVFGPQITSPALTQLTIQALYNLAGGNMD
YLLTKLGVGNNQLSSLIGSGLITGNPILYDSQTQLLGIQVNLPSVGNLNNMRATYLETLSVSTTKGFASALVPKVVTQVG
SVIEELDTSYCIESDLDLYCTRVVTFPMSPGIYSCLSGNTSACMYSKTEGALTTPYMALKGSVIANCKMITCRCADPPGI
ISQNYGEAVSLIDKHSCNVLSLDGITLRLSGEFDATYQKNISILDSQVIVTGNLDISTELGNVNNSISSALDKLAESNSR
LNKVNVNLTSTSALITYIVLAVISLAFGVISlVLACYLMYKQKAQQK...................
>UniRef100_A0A5C0C9L0/12-534
.......plMLITRITLILSCICQTSSLDGRPLAAAGIVVTGDKAVNIYTSSQTGSIIVKLLPNMPDKEACAKAPLEAYN
RTLTTLLTPLGDSIRRIQGSVNTSGGQKRFVgaiIGSVALGVATAAQITAAAALIQANQNAANILRLKESIAATNEAVHE
VTDGLSQLAVAVGKMQQFVNDQFNNTARELDCIKITQQVGVELNLYLTELTTVFGPQITSPALTQLTIQALYNLAGGNMD
YLLTKLGVGNNQLSSLIGSGLITGNPILYDSQTQLLGIQVNLPSVGNLNNMRATYLETLSVSTTKGFASALVPKVVTQVG
SVIEELDTSYCIESDLDLYCTRIVTFPMSPGIYSCLSGNTSACMYSKTEGALTTPYMALKGSVIANCKMTTCRCADPPGI
ISQNYGEAVSLIDKHSCNVLSLDGITLRLSGEFDATYQKNISILESQVIVTGNLDISTELGNVNNSISSALDKLAESNSK
LNKVNVNLTSTSALITYIVLAGLSLVFGVVSlVLVCYLMYKQKAQQK...................
>UniRef100_A0A0X7YXP6/13-534
........lMLITRIMLILSYICLTSSLDGRPLAAAGIVVTGDKAVNVYTSSQTGSIIVKLLPNMPDKEACAKAPLEAYN
RTLTTLLTPLGDSIRKIQGSVATSGGQKRFIgavIGSVALGVATAAQITAAAALIQANQNAANILRLKESIAATNEAVHE
VTNGLSQLSVAVGKMQQFVNDQFNNTARELDCIKITQQVGVELNLYLTELTTVFGPQITSPALTQLTIQALYNLAGGNMD
YLLTKLGVGNNQLSSLISSGLITGYPILYDSQTQLLGIQVNLPSVGNLNNMRATYLETLSVSTTKGFASALVPKVVTQVG
SVIEELDTSYCIESDLDLYCTRIVTFPMSPGIYSCLSGNTSACMYSKTEGALTTPYMALKGSVIANCKITTCRCADPPGI
ISQNYGEAVSLIDRHSCNVLSLDGITLRLSGEFDATYLKNISILDSQVIVTGNLDISTELGNVNNSISNALDKLTESNSK
LDKVNVRLTSTSALITYIALTVISLFFGVLSlGLACYLMYKQKAQQK...................
>UniRef100_A0A161GXA3/14-534
.........MLITLIILILSFICPASSLDGRPLAAAGIVVTGDKAVNIYTSSKTGSIIVKLLPNMPDKEACARAPLEAYN
RTLTTLLTPLGDSIRKIQGSVSTSGGRKRFIgaiIGSVALGVATAAQITAAAALIQANQNAANILRLKESIAATNEAVHE
VTNGLSQLSVAVGKMQQFVNDQFNNTARELDCIKITQQVGVELNLYLTELTTVFGPQITSPALTQLTIQALYNLAGGNMD
YLLTKLGVGNNQLSSLIGSGLITGYPILYDSQTQLLGIQVNLPSVGNLNNMRATYLETLSVSTTKGFASALVPKVVTQVG
SVIEELDTSYCIESDLDLYCTRIVTFPMSPGIYSCLSGNTSACMYSKTEGALTTPYMTLKGSVIANCKITTCRCADPPGI
ISQNYGEAVSLIDRHSCNVLSLDGITLRLSGEFDATYQKNISILDAQVIVTGNLDISTELGNVNNSISNALDKLAESNSK
LDKVNVRLTNTSALITYIVLTVISLVFGALSlILACYLMYKQKAQQK...................
>UniRef100_A0A0F6P993/13-534
........lMLITRIMLILSYICLTSSLDGRPLAAAGIVVTGDKAVNVYTSSQTGSIIVKLLPNMPDKEACAKAPLEAYN
RTLTTLLTPLGDSIRKIQGSVATSGGQKRFIgavIGSVALGVATAAQITAAAALIQANQNAANILRLKESIAATNEAVHE
VTNGLSQLSVAVGKMQQFVNDQFNNTARELDCIKITQQVGVELNLYLTELTTVFGPQITSPALTQLTIQALYNLAGGNMD
YLLTKLGVGNNQLSSLISSGLITGYPILYDSQTQLLGIQVNLPSVGNLNNMRATYLETLSVSTTKGFASALVPKVVTQVG
SVIEELDTSYCIESDLDLYCTRIVTFPMSPGIYSCLSGNTSACMYSKTEGALTTPYMALKGSVIANCKITTCRCADPPGI
ISQNYGEAVSLIDRHSCNVLSLDGTTLRLSGEFDATYLKNISILDSQVIVTGNLDISTELGNVNNSISNALDKLTESNSK
LDKVNVRLTSTSALITYIALTVISLFFGVLSlGLACYLMYKQKAQQK...................
>UniRef100_A0A3G2GRP7/13-534
........lMLITRIMLILNCIRLTSSLDGRPLAAAGIVVTGDKAVNVYTSSQTGSIIVKLLPNMPDKEACAKAPLEAYN
RTLTTLLTPLGDSIRKIQGSVSTSGGQKRFIgavIGSVALGVATAAQITAAAALIQAKQNAANILRLKESIAATNEAVHE
VTDGLSQLSVAVGKMQQFVNDQFNNTARELDCIKITQQVGVELNLYLTELTTVFGPQITSPALTQLTIQALYNLAGGNMD
YLLTKLGIGNNQLSSLIGSGLITGYPILYDSHTQLLGIQVNLPSVGNLNNMRATYLETLSVSTTKGYASALVPKVVTQVG
SVIEELDTSYCIESDLDLYCTRIVTFPMSPGIYSCLSGNTSACMYSKTEGALTTPYMALRGSVIANCKITTCRCTDPPGI
ISQNYGEAVSLIDRHSCNVLSLDGITLRLSGEFDATYQKNISILDSQVIVTGNLDISTELGNVNNSISNALDRLAESNSK
LEKVNVRLTSTSALITYIVLTVISLIFGALSlALACYLMYKQKAQQK...................
>UniRef100_A0A4Y1PJ51/13-534
........pMLIVRIALMLSCIRLTSSLDGRPLAAAGVVVTGDKAVNIYTSSQTGSIIVKLLPNMPDKEACAKAPLEAYN
RTLTTLLTPLGDSIRRIQESVTTSGGQRRFIgavIGSVALGVATAAQITAAAALIQANQNAANILRLKESIAATNEAVHE
VTDGLSQLAVAVGKMQQFVNDQFNNTARELDCIKIAQQVGVELNLYLTELTTVFGPQITSPALTQLTVQALYSLAGGNMD
YLLTKLGIGNNQLSSLIGSGLITGNPILYDSQTQILGIQVTLPSVGNLNNMRATYLETLSVSTTKGFASALVPKVVTHVG
SVIEELDTSYCIETDLDLYCTRIVTFPMSPGIYSCLSGNTSACMYSKTEGALTTPYMALKGSVIANCKMTTCRCADPPGI
ISQNYGEAVSLIDRHSCKVLSLDGITLRLSGEFDATYQKNISILDSQVIVTGNLDISTELGNVNNSISNALSKLEESNSK
LDKVNVKLTSTSALITYIVLTVISLVFGVLSlVLACYLMYKQKAQQK...................
>UniRef100_A0A344X698/13-534
........lMLITRIMLTLSCIRLTSSLDGRPLAAAGIVVTGDKAVNVYTSSQTGSIIVKLLPNMPDKEACARAPLEAYN
RTLTTLLTPLGDSIRKIQGSVSTSGGQKRFIgavIGSIALGVATAAQITAAAALIQAKQNAANILRLKESIAATNEAVHE
VTDGLSQLSVAVGKMQQFVNDQFNNTARELDCIKITQQVGVELNLYLTELTTVFGPQITSPALTQLTIQALYNLAGGNMD
YLLTKLGIGNNQLSSLIGSGLITGYPILYDSHTQLLGIQVNLPSVGNLNNMRATYLETLSVSTTKGYASALVPKVVTQVG
SVIEELDTSYCIESDLDLYCTRIVTFPMSPGIYSCLSGNTSACMYSKTEGALTTPYMALRGSVIANCKITTCRCTDPPGI
ISQNYGEAVSLIDRHSCNVLSLDGITLRLSGEFDATYQKNISILDSQVIVTGNLDISTELGNVNNSISNALDRLAESNSK
LEKVNVRLTSTSALITYIVLTIISLIFGALSlALACYLMYKQKAQQK...................
>UniRef100_A0A0G3FCJ9/13-534
........lMLTVRVMLALSCVCPTSALDGRPLAAAGIVVTGDKAVNIYTSSQTGSIIIKLLPNMPDKEACAKAPLEAYN
RTLTTLLTPLGDSIRRIQESVTTSGGQGRLIgaiIGGVALGVATAAQITAASALIQANQNAANILRLKESIAATNEAVHE
VTNGLSQLAVAVGKMQQFVNDQFNKTAQELDCIKITQQVGVELNLYLTELTTVFGPQITSPALTQLTIQALYNLAGGNMD
YLLTKLGVGNNQLSSLISSGLITGNPILYDSQTQLLGIQVTLPTVGNLNNMRATYLETLSVSTTKGFASALVPKVVTQVG
SVIEELDTSYCIETDLDLYCTRIVTFPMSPGIYSCLSGNTSACMYSKTEGTLTTPYMTLKGSVIANCKMTTCRCADPPGI
ISQNYGEAVSLIDRQSCNILSLDGITLRLSGEFDATYQKNISIQDSQVIVTGNLDISTELGNVNNSISNALDKLEESNSK
LDKVNVKLTSTSALITYIVLTVISLVCGILSlVLACYLMYKQKAQQK...................
>UniRef100_M4QK52/13-534
........lTLITRIMLILSCICETSSLDGRPLAAAGIIVTGDKAVNIYTSSQTGSIIVKLLPNMPDKEACAKAPLEAYN
RTLTTLLTPLGDSIRRIQGSVSTSGGQKRFIgavIGSVALGVATAAQITAAAALIQANQNAANILRLKESIAATNEAVHE
VTNGLSQLAVAVGKMQQFVNNQFNNTARELDCIKITQQVGVELNLYLTELTTVFGPQITSPALTQLTIQALYSLAGGNVD
YLLTKLGVGNNQLSSLIGSGLIAGYPILYDSQTQLLGIQVNLPSVGNLNNMRATYLETLSVSTTKGFASALVPKVVTQVG
SVIEELDTSYCIESDLDLYCTRIVTFPMSPGIYSCLSGNTSACMYSKTEGALTTPYMALKGSVIANCKITTCRCADPPGI
ISQNYGEAVSLIDRHSCNVLSLDGITLRLSGEFDATYQKNISILDSQVIVTGNLDISTELGHVNNSISNALDKLAESNSK
LDKVNVRLISTSALITYIVLTVISLVFGTLSlVLACYLMYKQKAQQK...................
>UniRef100_A0A4Y5QLW3/13-534
........lTLITRIMLILSRIRLTSSLDGRPLAAAGIVVTGDKAVNVYTSSQTGSIIVKLLPNMPDKEACAKAPLEAYN
RTLTTLLTPLGDSIRKIQGSVSTSGRQKRFIgavIGSVALGVATAAQITAAAALIQANQNAANILRLKESIAATNEAVHE
VTDGLSQLSVAVGKMQQFVNDQFNNTARELDCIKITQQVGVELNLYLTELTTVFGPQITSPALTQLTIQALYNLAGGNMD
YLLTKLGIGNSQLSSLIGSGLITGYPILYDSQTQLLGIQVNLPSVGNLNNMRATYLETLSVSTTKGYASALVPKVVTQVG
SVIEELDTSYCIESDLDLYCTRIVTLPMSPGIYSCLSGNTSACMYSKTEGALTTPYMALKGSVIANCKITTCRCADPPGI
ISQNYGEAVSLIDKHSCNVLSLDGITLRLSGEFDATYQKNISILDSQVIVTGNLDISTELGNVNNSISNALDRLAESNSK
LDKVNVRLTSTSALITYIVLTVISLVFGALSlVLACYLMYKQKAQQK...................
>UniRef100_A5HU83/13-534
........lILITRIMLILSCIHLTSSLDGRPLAAAGIVVTGDKAVNVYTSSQTGSIIVKLLPNMPDKEACAKAPLEAYN
RTLTTLLTPLGDSIRKIQGSVSTSGGQKRFIgavIGSVALGVATAAQITAAAALIQAKQNAANILRLKESIAATNEAVHE
VTDGLSQLSVAVGKMQPFVNDQFNNTARELDCIKITQQVGVELNLYLTELTTVFGPQITSPALTQLTIQALYNLAGGNMD
YLLTKLGIGNNQLSSLIGSGLITGYPILYDSHTQLLGIQVNLPSVGNLNNMRATYLETLSVSTTKGYASALVPKVVTQVG
SVIEELDTSYCIESDLDLYCTRIVTFPMSPGIYSCLSGNTSACMYSKTEGALTTPYMALKGSVIANCKITTCRCTDPPGI
ISQNYGEAVSLIDRHSCNVLSLDGITLRLSGEFDATYQKNISILDSQVIVTGNLDISTELGNVNNSISNALDRLAESNSK
LEKVNVRLTSTSVLITYIVLTVISLIFGALSlVLACYLMYKQKAQQK...................
>UniRef100_A5GZW2/13-534
........lMLITRIMLILSCIRLTSSLDGRPLAAAGIVVTGDKAVNVYTSSQTGSIIVKLLPNMPDKEACAKAPLEAYN
RTLTTLLTPLGDSIRKIQGSVSGGRRQKRFIgavIGSVALGVATAAQITAAAALIQAKQNAANILRLKESIAATNEAVHE
VTDGLSQLSVAVGKMQQFVNDQFNNTARELDCIKITQQVGVELNLYLTELTTVFGPQITSPALTQLTIQALYNLAGGNMD
YLLTKLGIGNNQLSSLIGSGLITGYPILYDSHTQLLGIQVNLPSVGNLNNMRATYLETLSVSTTKGYASALVPKVVTQVG
SVIEELDTSYCIESDLDLYCTRIVTFPMSPGIYSCLSGNTSACMYSKTEGALTAPYMALKGSVIANCKITTCRCTDPPGI
ISQNYGEAVSLIDRHSCNVLSLDGITLRLNGEFDATYQKNISILDSQVIVTGNLDISTELGNVNNSISNALDRLAESNSK
LEKVDVRLTSTSALITYIVLTVISLIFGALSlVLACYLMYKQKAQQK...................
>UniRef100_H6VTA6/12-534
.......plMLITRITLILSCICLTSSLDGRPLAAAGIVVTGDKAVNIYTSSQTGSIIVKLLPNMPDKEACAKAPLEAYN
RTLTTLLTPLGDSIRRIQGSATTSGGQKRFVgaiIGSVALGVATAAQITAAAALIQANQNAANILRLKESIAATNEAVHE
VTDGLSQLAVAVGKMQQFVNDQFNNTARELDCIKITQQVGVELNLYLTELTTVFGPQITSPALTQLTIQALYNLAGGNMD
YLLTKLGVGNNQLSSLIGSGLITGNPILYDSQTQLLGIQVNLPSVGNLNNMRATYLETLSVSTTKGFASALVPKVVTQVG
SVIEELDTSYCIESDLDLYCTRVVTFPMSPGIYSCLSGNTSACMYSKTEGALTTPYMALKGSVIANCKMTTCRCADPPGI
ISQNYGEAVSLIDKHSCNVLSLDGITLRLSGEFDATYQKNISILDSQVIVTGNLDISTELGNVNNSISSALDKLAESNSK
LNKVNVNLTSTSALITYIVLAVISLVFGVISlVLSCCLMYKQKAQQK...................
>UniRef100_A0A0C5G5U4/13-534
........lMLITRIMLTLSCIRLTSSLDGRPLAAAGIVVTGDKAVNVYTSSQTGSIIVKLLPNMPDKEACARAPLEAYN
RTLTTLLTPLGDSIRKIQGSVSTSGGQKRFIgavIGSVALGVATAAQITAAAALIQAKQNAANILRLKESIAATNEAVHE
VTDGLSQLSVAVGKMQQFVNDQFNNTARELDCIKITQQVGVELNLYLTELTTVFGPQITSPALTQLTIQALYNLAGGNMD
YLLTKLGIGNNQLSSLIGSGLITGYPILYDSHTQLLGIQVNLPSIGNLNNMRATYLETLSVSTTKGYASALVPKVVTQVG
SVIEELDTSYCIESDLDLYCTRIVTFPMSPGIYSCLSGNTSACMYSKTEGALTTPYMALRGSVIANCKITTCRCTDPPGI
ISQNYGEAVSLIDRHSCNVLSLDGITLRLSGEFDATYQKNISILDSQVIVTGNLDISTELGNVNNSISNALDRLAESNSK
LEKVNVRLTSTSALITYIVLTVISLIFGALSlALACYLMYKQKAQQK...................
>UniRef100_R9YK26/12-534
.......plMLITRIMLILSCICLTSSLDGRPLAAAGIVVTRDKAVNIYTSSQTGSIIVKLLPNMPDKEACAKAPLEAYN
RTLTTLLTPLGDSIRRIQGSATTPGGQKRFIgaiIGSVALGVATAAQITAAAALIQANQNAANILRLKESIAATNEAVHE
VTDGLSQLAVAVGKMQQFVNDQFNNTARELDCIKITQQVGVELNLYLTELTTVFGPQITSPALTQLTIQALYNLAGGNMD
YLLTKLGVGNNQLSSLIGSGLITGNPILYDSQTQLLGIQVNLPSVGNLNNMRATYLETLSVSTTKGFASALVPKVVTQVG
SVIEELDTSYCIESDLDLYCTRVVTFPMSPGIYSCLSGNTSACMYSKTEGALTTPYMALKGSVIANCKMITCRCADPPGI
ISQNYGEAVSLIDKHSCNVLSLDGITLRLSGEFDATYQKNISILDSQVIVTGNLDISTELGNVNNSISSALDKLAESNSR
LNKVNVNLTSTSALITYIVLAVISLAFGVISlVLACYLMYKQKAQQK...................
>UniRef100_A5HU88/13-534
........lILITRIMLILSCIHLTSSLDGRPLAAAGIVVTGDKAVNVYTSSQTGSIIVKLLPNMPDKEACAKAPLEAYN
RTLTTLLTPLGDSIRKIQGSVSTSGGQKRFIgavIGSVALGVATAAQITAAAALIQAKQNAANILRLKESIAATNEAVHE
VTDGLSQLSVAVGKMQQFVNDQFNNTARELDCIKITQQVGVELNLYLTELTTVFGPQITSPALTQLTIQALYNLAGGNMD
YLLTKLGIGNNQLSSLIGSGLITGYPILYDSHTQLLGIQVNLPSVGNLNNMRATYLETLSVSTTKGYASALVPKVVTQVG
SVIEELDTSYCIESDLDLYCTRIVTFPMSPGIYSCLSGNTSACMYSKTEGALTTPYMALKGSVIANCKITTCRCTDPPGI
ISQNYGEAVSLIDRHSCNVLSLDGITLRLSGEFDATYQKNISILDSQVIVTGNLDISTELGNVKNSISNALDRLAESNSK
LEKVNVRLTSTSVLITYIVLTVISLIFGALSlVLACYLMYKQKAQQK...................
>UniRef100_A5HU87/13-534
........lILITRIMLILSCIHLTSSLDGRPLAAAGIVVTGDKAVNVYTSSQTGSIIVKLLPNMPDKEACAKAPLEAYN
RTLTTLLTPLGDSIRKIQGSVSTSGGQKRFIgavIGSVALGVATAAQITAAAALIQAKQNAANILRLKESIAATNEAVHE
VTDGLSQLSVAVGKMQQFVNDQFNNTARELDCIKITQQVGVELNLYLTELTTVFGPQITSPALTQLTIQALYNLAGGNMD
YLLTKLGIGNNQLSSLIGSGLITGYPILYDSHTQLLGIQVNLPSVGNLNNMRATYLETLSVSTTKGYASALVPKVVTQVG
SVIEELDTSYCIESDLDLYCTRIVTFPMSPGIYSCLSGNTSACMYSKTEGALTTPYMALKGSVIANCKITTCRCTDPPGI
ISQNYGEAVSLIDRHSCNVLSLDGITLRLSGEFDATYQKNISILDSQVIVTGNLDISTELGNVKNSISNALDRLAESNSK
LEKVNVRLTSTSVLITYIVLTVISLIFGALSlVLACYLMYKQKAQQK...................
>UniRef100_A0A218MNK7/13-534
........lMLITRTMMTLGCIRPTSSLDGRPLAAAGIVVTGDKAVNVYTSSQTGSIIVKLLPNMPDKEACAKAPLEAYN
RTLTTLLTPLGESIRKIQGSVSTSGRQKRFIgavIGSVALGVATAAQITAAAALIQANQNAANILRLKESIAATNEAVHE
VTDGLSQLSVAVGKMQQFVNDQFNNTARELDCIKITQQVGVELNLYLTELTTVFGPQITSPALTQLTIQALYNLAGGNMD
YLLTKLGIGNNQLSSLIGSGLITGYPILYDSQTQLLGIQVNLPSVGNLNNMRATYLETLSVSTTKGYASALVPKVVTQVG
SVIEELDTSYCIESDLDLYCTRIVTFPMSPGIYSCLSGNTSACMYSKTEGALTTPYMALKGSVIANCKITTCRCTDPPGI
ISQNYGEAVSLIDRHSCNVLSLDGITLRLSGEFDATYQKNISILDSQVIVTGNLDISTELGNVNNSVSNALDRLAESNSK
LEKVNVRLTSTSALITYIVLTVISLVFGALSlGLACYLMYKQKAQQK...................
>UniRef100_H6VX46/13-534
........lTLITRTMLILSCICPTSSLDGRPLAAAGIVVTGDKAVNIYTSSQTGSIIVKLLPNMPDKEACAKAPLEAYN
RTLTTLLTPLGDSIRRIQGSVSTSGGQKRFIgaiIGSVALGVATSAQITAAAALIQANQNAANILRLKESIAATNEAVHE
VTDGLSQLAVAVGKMQQFVNDQFNNTARELDCIKITQQVGIELNLYLTELTTVFGPQITSPALTQLTIQALYNLAGGNID
YLLTKLGVGNNHLSSLIGSGLITGNPILYDSQTQLLGIQVNLPSVGNLNNMRATYLETLSVSTTKGFASALVPKVVTQVG
SVIEELDTSYCIESDLDLYCTRIVTFPMSPGIYSCLSGNTSACMYSKTEGALTTPYMALKGSVIANCKITTCRCADPPSI
ISQNYGEAVSLIDRHSCNVLSLDGITLRLSGEFDATYQKNISILDSQVIVTGNLDISTELGNVNNSISNALDRLTESNSK
LEKVNVKLTSTSALITYIVLTVISLVLGALSlVLACYLMYKQKAQQK...................
>UniRef100_A0A0S1M2N0/13-534
........sMLITLIILILSFICLASSLDGRPLAAAGIVVTGDKAVNIYTSSQTGSIIVKLLPNMPDKEACARAPLEAYN
RTLTTLLTPLGDSIRKIQGSVSTSGGRKRFIgaiIGSVALGVATAAQITAAAALIQANQNAANILRLKESIAATNEAVHE
VTNGLSQLSVAVGKMQQFVNDQFNNTARELDCIKITQQVGVELNLYLTELTTVFGPQITSPALTQLTIQALYNLAGGNMD
YLLTKLGVGNNQLSSLIGSGLITGYPILYDSQTQLLGIQVNLPSVGNLNNMRATYLETLSVSTTKGFASALVPKVVTQVG
SVIEELDTSYCIESDLDLYCTRIVTFPMSPGIYSCLSGNTSACMYSKTEGALTTPYMTLKGSVIANCKITTCRCADPPGI
ISQNYGEAVSLIDRRSCNVLSLDGITLRLSGEFDATYQKNISILDSQVIVTGNLDISTELGNVNNSISNALDKLAESNNK
LDKVNVRLTSTSALITYIVLTVISLVFGALSlILACYLMYKQKAQQK...................
>UniRef100_S4WZA5/13-534
........lMLTVRLVLALSCVCPTSSLDGRPLAAAGIVVTGDKAVNIYTSSQTGSIIVKLLPNMPDKEACAKAPLEAYN
RTLTTLLTPLGDSIRRIQESVTTSGGQGRLIgaiIGGAALGVATAAQITAASALIQANQNAANILRLKESIAATNEAVHE
VTDGLSQLAVAVGKMQQFVNDQFNKTAQELDCIKITQQVGVELNLYLTELTTVFGPQITSPALTQLTIQALYNLAGGNMD
YLLTKLGVGNNQLSSLIGSGLITGNPILYDSQTQLLGIQVTLPSVGNLNNMRATYLETLSVSTTKGFASALVPKVVTQVG
SVIEELDTSYCIETDLDLYCTRIVTFPMSPGIYSCLSGNTSACMYSKTEGALTTPYMTLKGSVIANCKMTTCRCADPPGI
ISQNYGEAVSLIDRQSCNVLSLDGITLRLSGEFDATYQKNISIQDSQVIVTGNLDISTELGNVNNSISNALDKLEESNSK
LDKVNVKLTSTSALITYIVLTVISLVCGILSlVLACYLMYKQKAQQK...................
>UniRef100_A0A1C9C443/13-534
........lMLITRIMLILSYICLTSSLDGRPLAAAGIVVTGDKAVNVYTSSQTGSIIVKLLPNMPDKEACAKAPLEAYN
RTLTTLLTPLGDSIRKIQGSVATSGGQKRFIgavIGSVALGVATAAQITAAAALIQANQNAANILRLKESIAATNEAVHE
VTNGLSQLSVAVGKMQQFVNDQFNNTARELDCIKITQQVGVELNLYLTELTTVFGPQITSPALTQLTIQALYNLAGGNMD
YLLTKLGVGNNQLSSLISSGLITGYPILYDSQTQLLGIQVNLPSVGNLNNMRATYLETLSVSTTKGFASALVPKVVTQVG
SVIEELDTSYCIESDLDLYCTRIVTFPMSPGIYSCLSGNTSACMYSKTEGALTTPYMTLKGSVIANCKITTCRCADPPGI
ISQNYGEAVSLIDRHSCNVLSLDGITLRLSGEFDATYLKNISILDSQVIVTGNLDISTELGNVNNSISNALDKLTESNSK
LDKVNVRLTSTSALITYIALTVISLFFGVLSlGLACYLMYKQKAQQK...................
>UniRef100_A0A2S1ZWD1/14-534
.........MLIILIILILSFICPASSLDGRPLAAAGIVVTGDKAVNMYTSSQTGSIIVKLLPNMPDKEACARAPLEAYN
RTLTTLLTPLGDSIRKIQGSVSTSGGRKRFIgaiIGSVALGVATAAQITAAAALIQANQNAANILRLKESIAATNEAVHE
VTNGLSQLSVAVGKMQQFVNDQFNNTARELDCIKITQQVGVELNLYLTELTTVFGPQITSPALTQLTIQALYNLAGGNMD
YLLTKLGVGNNQLSSLIGSGLITGYPILYDSQTQLLGIQVNLPSVGNLNNMRATYLETLSVSTTKGFASALVPKVVTQVG
SVIEELDTSYCIESDLDLYCTRIVTFPMSPGIYSCLSGNTSACMYSKTEGALTTPYMTLKGSVIANCKITTCRCADPPGI
ISQNYGEAVSLIDRHSCNVLSLDGITLRLSGEFDATYQKNISILDAQVIVTGNLDISTELGNVNNSISNALDKLAESNSK
LDKVNVRLTSTSALITYIVLTVISLVFGALSlILACYLMYKQKAQQK...................
>UniRef100_A0A140EXP8/14-534
.........MLITLIILILSFICPASSLDGRPLAAAGIVVTGDKAVNIYTSSHTGSIIVKLLPNMPDKEACARAPLEAYN
RTLTTLLTPLGDSIRKIQGSVSTSGGRRRFIgaiIGSVALGVATAAQITAAAALIQANQNAANILRLKESIAATNEAVHE
VTNGLSQLSVAVGKMQQFVNDQFNNTARELDCIKITQQVGVELNLYLTELTTVFGPQITSPALTQLTIQALYNLAGGNMD
YLLTKLGVGNNQLSSLIGSGLITGYPILYDSQTQLLGIQVNLPSVGNLNNMRATYLETLSVSTTKGFASALVPKVVTQVG
SVIEELDTSYCIESDLDLYCTRIVTFPMSPGIYSCLSGNTSACMYSKTEGALTTPYMTLKGSVIANCKITTCRCADPPGI
ISQNYGEAVSLIDRHSCNVLSLDGITLRLSGEFDATYQKNISILDAQVIVTGNLDISTELGNVNNSISNALDKLAESNSK
LDKVNVRLTSTSALITYIVLTVISLVFGALSlILACYLMYKQKAQQK...................
>UniRef100_A0A4D6QEA6/13-534
........lMLITRIMLTLSCIRLTSSLDGRPLAAAGIVVTGDKAVNVYTSSQTGSIIVKLLPNMPDKEACARAPLEAYN
RTLTTLLTPLGDSIRKIQGSVSTSRGQKRFIgavIGSVALGVATAAQITAAAALIQAKQNAANILRLKESIAATNEAVHE
VTDGLSQLSVAVGKMQQFVNDQFNNTARELDCIKITQQVGVELNLYLTELTTVFGPQITSPALTQLTIQALYNLAGGNMD
YLLTKLGIGNNQLSSLIGSGLITGYPILYDSHTQLLGIQVNLPSVGNLNNMRATYLETLSVSTTKGYASALVPKVVTQVG
SVIEELDTSYCIESDLDLYCTRIVTFPMSPGIYSCLSGNTSACMYSKTEGALTTPYMALRGSVIANCKITTCRCTDPPGI
ISQNYGEAVSLIDRHSCNVLSLDGITLRLSGEFDATYQKNISILDSQVIVTGNLDISTELGNVNNSISNALDRLAESNSK
LEKVNVRLTSTSALITYIVLTVISLIFGALSlALACYLMYKQKAQQK...................
>UniRef100_A0A109ZKU0/11-534
......ahlMLITRIMLILSCIRLTSSLDGRPLAAAGIVVTGDKAVNVYTSSQTGSIIVKLLPNMPDKEACAKAPLEAYN
RTLTTLLTPLGDSIRKIQGSVSGGRRQKRFIgavIGSVALGVATAAQITAAAALIQAKQNAANILRLKESIAATNEAVHE
VTDGLSQLSVAVGKMQQFVNDQFNNTARELDCIKITQQVGVELNLYLTELTTVFGPQITSPALTQLTIQALYNLAGGNMD
YLLTKLGIGNNQLSSLIGSGLITGYPILYDSHTQLLGIQVNLPSVGNLNNMRATYLETLSVSTTKGYASALVPKVVTQVG
SVIEELDTSYCIESDLDLYCTRIVTFPMSPGIYSCLSGNTSACMYSKTEGALTAPYMALKGSVIANCKITTCRCTDPPGI
ISQNYGEAVSLIDRHSCNVLSLDGITLRLNGEFDATYQKNISILDSQVIVTGNLDISTELGNVNNSISNALDRLAESNSK
LEKVDVRLTSTSALITYIVLTVISLIFGALSlVLACYLMYKQKAQQK...................
>UniRef100_H6VXM8/13-534
........lMLITRIMLILSCIRPTSSLDGRPLAAAGIVVTGDKAVNVYTSSQTGSIIVKLLPNMPDKEACAKAPLEAYN
RTLTTLLTPLGDSIRKIQGSVSTSGGQKRFIgavIGSVALGIATAAQITAAAALIQANQNAANILRLKESIAATNEAVHE
VTDGLSQLSVAVGKMQQFVNDQFNNTARELDCIKIAQQIGVELNLYLTELTTVFGPQITSPALTQLTIQALYNLAGGNMD
YLLTKLGIGNNQLSSLIGSGLITGYPILYDSQTQLLGIQVNLPSVGNLNNMRATYLETLSVSTTKGYASALVPKVVAQVG
SVIEELDTSYCIESDLDLYCTRIVTFPMSPGIYSCLSGNTSACMYSKTEGALTTPYMAFKGSVIANCKITTCRCTDPPGI
ISQNYGEAVSLIDSHSCNVLSLDGITLRLSGEFDATYQKNISILDSQVIVTGNLDISTELGNVNNSIINALDRLAESNSK
LEKVNVRLTSTTALITYIVLTVISLVFGALSlGLACYLMYKQKAQQK...................
>UniRef100_A0A4Y5QLP9/13-534
........lMLITRIMLILSYICLTSSLDGRPLAAAGIVVTGDKAVNVYTSSQTGSIIVKLLPNMPDKEACAKAPLEAYN
RTLTTLLTPLGDSIRKIQGSVATSGRQKRFIgavIGSVALGVATAAQITAAAALIQANQNAANILRLKESIAATNEAVHE
VTDGLSQLSVAVGKMQQFVNDQFNNTARELDCIKITQQVGVELNLYLTELTTVFGPQITSPALTQLTIQALYNLAGGNMD
YLLTKLGVGNNQLSSLIGSGLITGYPILYDSQTQLLGIQVNLPSVGNLNNMRATYLETLSVSTTKGFASALVPKVVTQVG
SVIEELDTSYCIESDLDLYCTRIVTFPMSPGIYSCLSGNTSACMYSKTEGALTTPYMALKGSVIANCKITTCRCADPPGI
ISQNYGEAISLIDRHSCNVLSLDGITLRLSGEFDATYLKNISILDSQVIVTGNLDISTELGNVNNSISNALDKLTESNSK
LDKVNVRLTSTSALITYIALTVISLLFGVLSlGLACYLMYKQKAQQK...................
>UniRef100_A0A4Y5QLU2/13-534
........lMLITRIMLILSYICLTSSLDGRPLAAAGIVVTGDKAVNVYTSSQTGSIIVKLLPNMPDKEACAKAPLEAYN
RTLTTLLTPLGDSIRKIQGSVTGGRRQKRFIgavIGSVALGVATAAQITAAAALIQANQNAANILRLKESIAATNEAVHE
VTDGLSQLSVAVGKMQQFVNDQFNNTARELDCIKITQQVGVELNLYLTELTTVFGPQITSPALTQLTIQALYNLAGGNMD
YLLTKLGVGNNQLSSLIGSGLITGYPILYDSQTQLLGIQVNLPSVGNLNNMRATYLETLSVSTTKGFASALVPKVVTQVG
SVIEELDTSYCIESDLDLYCTRIVTFPMSPGIYSCLSGNTSACMYSKTEGALTTPYMALKGSVIANCKMTTCRCADPPGI
ISQNYGEAVSLIDRHSCNVLSLDGITLRLSGEFDATYLKNISILDSQVIVTGNLDISTELGNVNNSISNALDKLTESNSK
LDKVNVRLTSTSALITYIALTVISLFFGVLSlGLACYLMYKQKAQQK...................
>UniRef100_A0A3Q9CYT1/13-534
........lMLITRIMLTLSCIRLTSSLDGRPLAAAGIVVTGDKAVNVYTSSQTGSIIVKLLPNMPDKEACARAPLEAYN
RTLTTLLTPLGDSIRKIQGSVSTSGGQKRFIgavIGSVALGVATAAQITAAAALIQAKQNAANILRLKESIAATNEAVHE
VTDGLSQLSVAVGKMQQFVNDQFNNTARELDCIKITQQVGVELNLYLTELTTVFGPQITSPALTQLTIQALYNLAGGNMD
YLLTKLGIGNNQLSSLIGSGLITGYPILYDSHTQLLGIQVNLPSVGNLNNMRATYLETLSVSTTKGYASALVPKVVTQVG
SVIEELDTSYCIESDLDLYCTRIVTFPMSPGIYSCLSGNTSACMYSKTEGALTTPYMALRGSVIANCKITTCRCTDPPGI
ISQNYGEAVSLIDRHSCNVLSLDGITLRLSGEFDATYQKNISILDSQVIVTGNLDISTELGNVNNSISNALDRLAESNSK
LEKVNVRLTSTSALITYIVLTVISLIFGALSlALACYLMYKQKAQQK...................
>UniRef100_A0A088FQS4/13-534
........lMLITRIMLTLSCIRLTSSLDGRPLAAAGIVVTGDKAVNVYTSSQTGSIIVKLLPNMPDKEACARAPLEAYN
RTLTTLLTPLGDSIRKIQGSVSTSGGQKRFIgavIGSVALGVATAAQITAAAALIQAKQNAANILRLKESIAATNEAVHE
VTDGLSQLSVAVGKMQQFVNDQFNNTARELDCIKITQQVGVELNLYLTELTTVFGPQITSPALTQLTIQALYNLAGGNMD
YLLTKLGIGNNQLSSLIGSGLITGYPILYDSHTQLLGIQVNLPSVGNLNNMRATYLETLSVSTTKGYASALVPKVVTQVG
SVIEELDTSYCIESDLDLYCTRIVTFPMSPGIYSCLSGNTSACMYSKTEGALTTPYMALRGSVIANCKITTCRCTDPPGI
ISQNYGEAVSLIDRHSCNVLSLDGITLRLSGEFDATYQKNISILDSQVIVTGNLDISTELGNVNNSISNALDRLAESNSK
LEKVNVRLTSTSALITYIVLTVISLIFGALSlALACYLMYKQKAQQK...................
>UniRef100_G9L8C8/13-534
........lMLITRIMLTLSCIRLTSSLDGRPLAAAGIVVTGDKAVNVYTSSQTGSIIVKLLPNMPDKEACARAPLEAYN
RTLTTLLTPLGDSIRKIQGSVSTSGGQKRFIgavIGSVALGVATAAQITAAAALIQAKQNAANILRLKESIAATNEAVHE
VTDGLSQLSVAVGKMQQFVNDQFNNTARELDCIKITQQVGVELNLYLTELTTVFGPQITSPALTQLTIQALYNLAGGNMD
YLLTKLGIGNNQLSSLIGSGLITGYPILYDSHTQLLGIQVNLPSVGNLNNMRATYLETLSVSTTKGYASALVPKVVTQVG
SVIEELDTSYCIESDLDLYCTRIVTFPMSPGIYSCLSGNTSACMYSKTEGALTTPYMALRGSVIANCKITTCRCTDPPGI
ISQNYGEAVSLIDRHSCNVLSLDGITLRLSGEFDATYQKNISILDSQVIVTGNLDISTELGNVNNSISNALDRLAESNSK
LEKVNVRLTSTSALITYIVLTVISLIFGALSlALACYLMYKQKAQQK...................
>UniRef100_A0A088FLJ7/13-534
........lMLITRIMLTLSCIRLTSSLDGRPLAAAGIVVTGDKAVNVYTSSQTGSIIVKLLPNMPDKEACARAPLEAYN
RTLTTLLTPLGDSIRKIQGSVSTSGGQKRFIgavIGSVALGVATAAQITAAAALIQAKQNAANILRLKESIAATNEAVHE
VTDGLSQLSVAVGKMQQFVNDQFNNTARELDCIKITQQVGVELNLYLTELTTVFGPQITSPALTQLTIQALYNLAGGNMD
YLLTKLGIGNNQLSSLIGSGLITGYPILYDSHTQLLGIQVNLPSVGNLNNMRATYLETLSVSTTKGYASALVPKVVTQVG
SVIEELDTSYCIESDLDLYCTRIVTFPMSPGIYSCLSGNTSACMYSKTEGALTTPYMALRGSVIANCKITTCRCTDPPGI
ISQNYGEAVSLIDRHSCNVLSLDGITLRLSGEFDATYQKNISILDSQVIVTGNLDISTELGNVNNSISNALDRLAESNSK
LEKVNVRLTSTSALITYIVLTVISLIFGALSlALACYLMYKQKAQQK...................
>UniRef100_A0A088FQR2/13-534
........lMLITRIMLTLSCIRLTSSLDGRPLAAAGIVVTGDKAVNVYTSSQTGSIIVKLLPNMPDKEACARAPLEAYN
RTLTTLLTPLGDSIRKIQGSVSTSGGQKRFIgavIGSVALGVATAAQITAAAALIQAKQNAANILRLKESIAATNEAVHE
VTDGLSQLSVAVGKMQQFVNDQFNNTARELDCIKITQQVGVELNLYLTELTTVFGPQITSPALTQLTIQALYNLAGGNMD
YLLTKLGIGNNQLSSLIGSGLITGYPILYDSHTQLLGIQVNLPSVGNLNNMRATYLETLSVSTTKGYASALVPKVVTQVG
SVIEELDTSYCIESDLDLYCTRIVTFPMSPGIYSCLSGNTSACMYSKTEGALTTPYMALRGSVIANCKITTCRCTDPPGI
ISQNYGEAVSLIDRHSCNVLSLDGITLRLSGEFDATYQKNISILDSQVIVTGNLDISTELGNVNNSISNALDRLAESNSK
LEKVNVRLTSTSALITYIVLTVISLIFGALSlALACYLMYKQKAQQK...................
>UniRef100_A0A385I6S9/13-534
........lMLITRIMLILSYICLTSSLDGRPLAAAGIVVTGDKAVNVYTSSQTGSIIVKLLPNMPDKEACAKAPLEAYN
RTLTTLLTPLGDSIRKIQGSVATSGGQKRFIgavIGSVALGVATAAQITAAAALIQANQNAANILRLKESIAATNEAVHE
VTNGLSQLSVAVGKMQQFVNDQFNNTARELDCIKITQQVGVELNLYLTELTTVFGPQITSPALTQLTIQALYNLAGGNMD
YLLTKLGVGNNQLSSLISSGLITGYPILYDSQTQLLGIQVNLPSVGNLNNMRATYLETLSVSTTKGFASALVPKVVTQVG
SVIEELDTSYCIESDLDLYCTRIVTFPMSPGIYSCLSGNTSACMYSKTEGALTTPYMALKGSVIANCKITTCRCADPPGI
ISQNYGEAVSLIDRHSCNVLSLDGITLRLSGEFDATYLKNISILDSQVIVTGNLDISTELGNVNNSISNALDKLTESNSK
LDKVNVRLTSTSALITYIALTVISLFFGVLSlGLACYLMYKQKAQQK...................
>UniRef100_A0A142I9I8/13-534
........lMLITRIMLILSYICLTSSLDGRPLAAAGIVVTGDKAVNVYTSSQTGSIIVKLLPNMPDKEACAKAPLEAYN
RTLTTLLTPLGDSIRKIQGSVATSGGQKRFIgavIGSVALGVATAAQITAAAALIQANQNAANILRLKESIAATNEAVHE
VTNGLSQLSVAVGKMQQFVNDQFNNTARELDCIKITQQVGVELNLYLTELTTVFGPQITSPALTQLTIQALYNLAGGNMD
YLLTKLGVGNNQLSSLISSGLITGYPILYDSQTQLLGIQVNLPSVGNLNNMRATYLETLSVSTTKGFASALVPKVVTQVG
SVIEELDTSYCIESDLDLYCTRIVTFPMSPGIYSCLSGNTSACMYSKTEGALTTPYMALKGSVIANCKITTCRCADPPGI
ISQNYGEAVSLIDRHSCNVLSLDGITLRLSGEFDATYLKNISILDSQVIVTGNLDISTELGNVNNSISNALDKLTESNSK
LDKVNVRLTSTSALITYIALTVISLFFGVLSlGLACYLMYKQKAQQK...................
>UniRef100_Q4JJY4/13-534
........lMLITRIMLILGCIRPTSSLDGRPLAAAGIVVTGDKAVNVYTSSQTGSIIVKLLPNMPDKEACAKAPLEAYN
RTLTALLTPLGDSIRKIQGSVSTSGGQKRFIgavIGSVALGVATAAQITAAAALIQANQNAANILRLKESIAATNEAVHE
VTDGLSQLSVAVGKMQQFVNDQFNNTARELDCIKITQQVGVELNLYLTELTTVFGPQITSPALTQLTIQALYNSAGGNMD
YLLTKLGIGNNQLSSLIGSGLITGYPILYDSQTQLLGIQVNLPSVGNLNNMRATYLETLSVSTTKGYASALVPKVVTQVG
SVIEELDTSYCIESDLDLYCTRIVTFPMSPGIYSCLSGNTSACMYSKTEGALTTPYMALKGSVIANCKITTCRCTDPPGI
ISQNYGEAVSLIDRHSCNVLSLDGITLRLSGEFDATYQKNISILDSQVIVTGNLDISTELGNVNNSISNALDRLAESNSK
LEKVNVRLTSTSALITYIVLTVISLVFGALNlGLACYLMYKQKAQQK...................
>UniRef100_A0A191Z336/14-534
.........MLITLIILILSFICLASSLDGRPLAAAGIVVTGDKAVNIYTSSQTGSIIVKLLPNMPDKEACARAPLEAYN
RTLTTLLTPLGDSIRKIQGSVSTSGGRKRFIgaiIGSVALGVATAAQITAAAALIQANQNAANILRLKESIAATNEAVHE
VTNGLSQLSVAVGKMQQFVNDQFNNTARELDCIKITQQVGVELNLYLTELTTVFGPQITSPALTQLTIQALYNLAGGNMD
YLLTKLGVGNNQLSSLIGSGLITGYPILYDSQTQLLGIQVNLPSVGNLNNMRATYLETLSVSTTKGFASALVPKVVTQVG
SVIEELDTSYCIESDLDLYCTRIVTFPMSPGIYSCLSGNTSACMYSKTEGALTTPYMTLKGSVIANCKITTCRCADPPGI
ISQNYGEAVSLIDRRSCNVLSLDGITLRLSGEFDATYQKNISILDSQVIVTGNLDISTELGNVNNSISNALDKLAESNNK
LDKVNVRLTSTSALITYIVLTVISLVFGALSlILACYLMYKQKAQQK...................
>UniRef100_U4MHM4/13-534
........lMLITRITLILSCICPTSSLDGRPLAAAGIVVTGDKAINIYTSSQTGSIIVKLLPNMPDKEACAKAPLEAYN
RTLTTLLTPLGDSIRRIQGSVSTSGGKKRFIgaiIGSVALGVATSAQITAAAALIQANQNAANILRLKESIAATNEAVHE
VTDGLSQLAVAVGKMQQFVNDQFNNTARELDCIKITQQVGIELNLYLTELTTVFGPQITSPALTQLTIQALYNLAGGNMD
YLLTKLGIGNNHLSSLIGSGLITGNPILYDSQTQLLGIQVNLPSVGNLNNMRATYLETLSVSTTKGFASALVPKVVTQVG
SVIEELDTSYCIESDLDLYCTRIVTFPMSPGIYSCLSGNTSACMYSKTEGALNTPYMALRGSVIANCKITTCRCTDPPGI
ISQNYGEAVSLIDRHSCNVLSLDGITLRLSGEFDATYQKNISILDSQVIVTGNLDISTELGNVNNSISNALDKLAESNSK
LDKVNVKLTSTSALITYIVLTIISLVLGALSlVLACYLMYKQRAQQK...................
>UniRef100_A0A5B9G9X9/14-534
.........MLITRIMLILSFICMASSLDGRPLAAAGIVVTGDKAVNIYTSSQTGSIIVKLLPNMPDKEACARAPLEAYN
RTLTTLLTPLGDSIRKIQGSVSTSGGRKRFIgaiIGSVALGVATAAQITAAAALIQANQNAANILRLKESIAATNEAVHE
VTNGLSQLSVAVGKMQQFVNDQFNNTARELDCIKITQQVGVELNLYLTELTTVFGPQITSPALTQLTIQALYNLAGGNMD
YLLTKLGVGNNQLRSLIGSGLITGYPILYDSQTQLLGIQVNLPSVGNLNNMRATYLETLSVSTTKGFASALVPKVVTQVG
SVIEELDTSYCIESDLDLYCTRIVTFPMSPGIYSCLSGNTSACMYSKTEGALTTPYMALKGSVIANCKITTCRCADPPGI
ISQNYGEAVSLIDRHSCNVLSLDGITLRLSGEFDSAYQKNISILDSQVIVTGNLDISTELGNVNNSISNALGKLAESNSK
LDKVNVRLTSTSALITYIVLTVISLVFGALSlILACYLMYKQKAQQK...................
>UniRef100_Q1WAA5/13-534
........lMLITRIMLILSCIRLTSSLDGRPLAAAGIVVTGDKAVNVYTSSQTGSIIVKLLPNMPDKEACAKAPLEAYN
RTLTTLLTPLGDSIRKIQGSVSTSGGQKRFIgavIGSVALGVATAAQITAAAALIQANQNAANILRLKESIAATNEAVHE
VTDGLSQLAVAVGKMQQFVNDQFNKTAQELGCIKITQQVGVELNLYLTELNTVFGPQITSPALTQVTIQALYNLAGGNMD
YLLTKLGIGNNQLSSLIGSGLITGYPILYDSQTQLLGIQVNLPSVGNLNNMRATYLETLSVSTTRGYASALVPKVVTQVG
SVIEELDTSYCIESDLDLYCTRIVTLPMSPGIYSCLSGNTSACMYSKTEGALTTPYMALKGSVIANCKITTCRCTDPPGI
ISQNYGEAVSLIDRHSCNVLSLDGITLRLSGEFDATYQKNISILDSQVIVTGNLDISTELGNVNNSISNALDRLAESNSK
LEKVNVRLTSTSALITYIVLTVISLIFGALSlVLACYLMYKQKAQQK...................
>UniRef100_A5HU82/13-534
........lMLITRIMLMLGCICPTSSLDGRPLAAAGIVVTGDKAVNVYTSSQTGSIIIKLLPNMPDKEACAKAPLEAYN
RTLTTLLTPLGDSIRKIQGSVSTSGGQKRFIgaiIGSVALGVATAAQITAAAALIQANQNAANILRLKESIAATNEAVHE
VTDGLSQLSVAVGKMQQFINDQFNNTARELDCIKITQQVGVELNLYLTELTTVFGPQITSPALTQLTIQALYNLAGGNID
YLLTKLGIGNNQLSSLIGSGLITGYPILYDSQTQLLGIQVNLPSVGNLNNMRATYLETLSVSTTKGYASALVPKVVTQVG
SVIEELDTSYCIESDLDLYCTRIVTFPMSPGIYSCLSGNTSACMYSKTEGALTTPYMALKGSVIANCKITICRCTDPPGI
ISQNYGEAVSLIDRHSCNVLSLDGITLRLSGEFDATYQKNISILDSQVIVTGNLDISTELGNVNNSISNALDKLAESNSK
LEKVNVRLTSTSAPITYIVLTVISLVFGALSlGLACYLMYKQKAQQK...................
>UniRef100_B8Y4J0/13-534
........lILITRIMLILSCIHLTSSLDGRPLAAAGIVVTGDKAVNVYTSSQTGSIIVKLLPNMPDKEACAKAPLEAYN
RTLTTLLTPLGDSIRKIQGSVSTSGGQKRFIgavIGSVALGVATAAQITAAAALIQAKQNAANILRLKESIAATNEAVHE
VTDGLSQLSVAVGKMQQFVNDQFNNTARELDCIKITQQVGVELNLYLTELTTVFGPQITSPALTQLTIQALYNLAGGNMD
YLLTKLGIGNNQLSSLIGSGLITGYPILYDSHTQLLGIQVNLPSVGNLNNMRATYLETLSVSTTKGYASALVPKVVTQVG
SVIEELDTSYCIESDLDLYCTRIVTFPMSPGIYSCLSGNTSACMYSKTEGALTTPYMALKGSVIANCKITTCRCTDPPGI
ISQNYGEAVSLIDRHSCNVLSLDGITLRLSGEFDATYQKNISMLDSQVIVTGNLDISTELGNVNNSISNALDRLAESNSK
LEKVNVRLTSTSVLITYIVLTVISLIFGALSlVLACYLMYKQKAQQK...................
>UniRef100_K9KYQ1/13-534
........lMLITRIMLTLSCIRLTSSLDGRPLAAAGIVVTGDKAVNVYTSSQTGSIIVKLLPNMPDKEACARAPLEAYN
RTLTTLLTPLGDSIRKIQGSVSTSGGQKRFIgavIGSVALGVATAAQITAAAALIQAKQNAANILRLKESIAATNEAVHE
VTDGLSQLSVAVGKMQQFVNDQFNNTARELDCIKITQQVGVELNLYLTELTTVFGPQITSPALTQLTIQALYNLAGGNMD
YLLTKLGIGNNQLSSLIGSGLITGYPILYDSHTQLLGIQVNLPSVGNLNNMRATYLETLSVSTTKGYASALVPKVVTQVG
SVIEELDTSYCIESDLDLYCTRIVTFPMSPGIYSCLSGNTSACMYSKTEGALTTPYMALRGSVIANCKITTCRCTDPPGI
ISQNYGEAVSLIDRHSCNVLSLDGITLRLSGEFDATYQKNISILDSQVIVTGNLDISTELGNVNNSISNALDRLAESNSK
LEKVNVRLTSTSALITYIVLTVISLIFGALSlALACYLMYKQKAQQK...................
>UniRef100_A0A7T0Q2V9/13-534
........lMLITWTVLILGCIRPTSSLDGRPLAAAGIIVTGDKAVNVYTSSQTGSIIVKLLPNMPDKEACAKAPLEAYN
RTLTTLLTPLGDSIRKIQGSVSTSGGQKRFIgavIGSVALGVATAAQITAAAALIQANQNAANILRLKESIAATNEAVHE
VTDGLSQLSVAVGKMQQFVNDQFNNTARELDCIKITQQVGVELNLYLTELTTVFGPQITSPALTQLTIQALYNLAGGNMD
YLLTKLGIGNNQLSSLIGSGLITGYPILYDSQTQLLGIQVNLPSVGNLNNMRATYLETLSVSTTKGYASALVPKVVTQVG
SVIEELDTSYCIESDLDLYCTRIVTFPMSPGIYSCLSGNTSACMYSKTEGALTTPYMALKGSVIANCKITTCRCTDPPGI
ISQNYGEAVSLIDRHSCNVLSLDGITLRLSGEFDATYQKNISILDSQVIVTGNLDISTELGNVNNSISNALDRLAESNSK
LEKVNVRLTSTSALITYIVLTVISLVFGALSlGLACYMMYKQKAQQK...................
>UniRef100_A0A2H4TDD1/14-534
.........MLIILIILILSFICLASSLDGRPLAAAGIVVTGDKAVNIYTSSQTGSIIVKLLPNMPDKEACARAPLEAYN
RTLTTLLTPLGDSIRKIQGSVSTSGGRKRFIgaiIGSVALGVATAAQITAAAALIQANQNAANILRLKESIAATNEAVHE
VTNGLSQLSVAVGKMQQFVNDQFNNTARELDCIKITQQVGVELNLYLTELTTVFGPQITSPALTQLTIQALYNLAGGNMD
YLLTKLGVGNNQLSSLIGSGLITGYPILYDSQTQLLGIQVNLPSVGNLNNMRATYLETLSVSTTKGFASALVPKVVTQVG
SVIEELDTSYCIESDLDLYCTRIVTFPMSPGIYSCLSGNTSACMYSKTEGALTTPYMTLKGSVIANCKITTCRCADPPGI
ISQNYGEAVSLIDRRSCNVLSLDGITLRLSGEFDATYQKNISILDSQVIVTGNLDISTELGNVNNSISNALDKLAESNNK
LDKVNVRLTSTSALITYIVLTVISLVFGALSlILACYLMYKQKAQQK...................
>UniRef100_A0A344X4M4/13-534
........lMLITRIMLTLSCIRLTSSLDGRPLAAAGIVVTGDKAVNVYTSSQTGSIIVKLLPNMPDKEACARAPLEAYN
RTLTTLLTPLGDSIRKIQGSVSTSGGQKRFIgavIGSIALGVATAAQITAAAALIQAKQNAANILRLKESIAATNEAVHE
VTDGLSQLSVAVGKMQQFVNDQFNNTARELDCIKITQQVGVELNLYLTELTTVFGPQITSPALTQLTIQALYNLAGGNMD
YLLTKLGIGNNQLSSLIGSGLITGYPILYDSHTQLLGIQVNLPSVGNLNNMRATYLETLSVSTTKGYASALVPKVVTQVG
SVIEELDTSYCIESDLDLYCTRIVTFPMSPGIYSCLSGNTSACMYSKTEGALTTPYMALRGSVIANCKITTCRCTDPPGI
ISQNYGEAVSLIDRHSCNVLSLDGITLRLSGEFDATYQKNISILDSQVIVTGNLDISTELGNVNNSISNALDRLAESNSK
LEKVNVRLTSTSALITYIVLTVISLIFGALSlALACYLMYKQKAQQK...................
>UniRef100_R4KZN2/13-534
........lMLITRIMLTLSCIRLTSSLDGRPLAAAGIVVTGDKAVNVYTSSQTGSIIVKLLPNMPDKEACARAPLEAYN
RTLTTLLTPLGDSIRKIQGSVSTSGGQKRFIgavIGSIALGVATAAQITAAAALIQAKQNAANILRLKESIAATNEAVHE
VTDGLSQLSVAVGKMQQFVNDQFNNTARELDCIKITQQVGVELNLYLTELTTVFGPQITSPALTQLTIQALYNLAGGNMD
YLLTKLGIGNNQLSSLIGSGLITGYPILYDSHTQLLGIQVNLPSVGNLNNMRATYLETLSVSTTKGYASALVPKVVTQVG
SVIEELDTSYCIESDLDLYCTRIVTFPMSPGIYSCLSGNTSACMYSKTEGALTTPYMALRGSVIANCKITTCRCTDPPGI
ISQNYGEAVSLIDRHSCNVLSLDGITLRLSGEFDATYQKNISILDSQVIVTGNLDISTELGNVNNSISNALDRLAESNSK
LEKVNVRLTSTSALITYIVLTVISLIFGALSlALACYLMYKQKAQQK...................
>UniRef100_R9YJH7/12-534
.......plMLIIRIMLILSCICLTSSLDGRPLAAAGIVVTRDKAVNIYTSSQTGSIIVKLLPNMPDKEACAKAPLEAYN
RTLTTLLTPLGDSIRRIQGSATTPGGQKRFIgaiIGSVALGVATAAQITAAAALIQANQNAANILRLKESIAATNEAVHE
VTDGLSQLAVAVGKMQQFVNDQFNNTARELDCIKITQQVGVELNLYLTELTTVFGPQITSPALTQLTIQALYNLAGGNMD
YLLTKLGVGNNQLSSLIGSGLITGNPILYDSQTQLLGIQVNLPSVGNLNNMRATYLETLSVSTTKGFASALVPKVVTQVG
SVIEELDTSYCIESDLDLYCTRVVTFPMSPGIYSCLSGNTSACMYSKTEGALTTPYMALKGSVIANCKMITCRCADPPGI
ISQNYGEAVSLIDKHSCNVLSLDGITLRLSGEFDATYQKNISILDSQVIVTGNLDISTELGNVNNSISSALDKLAESNSR
LNKVNVNLTSTSALITYIVLAVISLAFGVISlVLACYLMYKQKAQQK...................
>UniRef100_B7U334/13-534
........lMLVTRIMLILGCIRSTSSLDGRPLAAAGIVVTGDKAVNVYTSSQTGSIIVKLLPNMPDKEACAKAPLEAYN
RTLTTLLTPLGDSIRKIQGSVSTSGGQKRFIgavIGSVALGVATAAQITAAAALIQANKNAANILRLKESIAATNEAVHE
VTDGLSQLSMAVGKMQQFVNDQFNNTARELDCIKITQQVGVELNLYLTELTTVFGPQITSPALTQLTIQALYNLAGGNMD
YLLTKLGIGNNQLSSLIGSGLITGYPILYDSQTQLLGIQVNLPSVGNLNNMRATYLETLSVSTTKGYASALVPKVVTQVG
SVIEELDTSYCIESDLDLYCTRIVTFPMSPGIYSCLSGNTSACMYSKTEGALTTPYMALKGSVIANCKITTCRCTDPPGI
ISQNYGEAVSLIDRHSCNVLSLDGITLRLSGEFDATYQKNISILDSQVIVTGNLDISTELGNVNNSISNALDKLAESNSK
LEKVNVRLTSTSALITYIVLTVISLVFGALSlGLACYLMYKQNAQQK...................
>UniRef100_A0A077D1X9/13-534
........lMLITRIMLILGCIRPTCSLDGRPLAAAGIIVTGDKAVNVYTSSQTGSIIVKLLPNMPDKEACAKAPLEAYN
RTLTTLLTPLGDSIRKIQGSVSTSGGQKRFIgavIGSVALGVATAAQITAAAALIQANQNAANILRLKESIAATNEAVHE
VTNGLSQLSVAVGKMQQFVNDQFNNTARELDCIKITQQVGVELNLYLTELTTVFGPQITSPALTQLTIQALYNLAGGNMD
YLLTKLGIGNNQLSSLIGSGLITGYPILYDSQTQLLGIQVNLPSVGNLNNIRATYLETLSVSTTKGYASALVPKVVTQVG
SVIEELDTSYCIESDLDLYCTRIVTFPMSPGIHSCLSGNTSACMYSKTEGALTTPYMALKGSVIANCKITTCRCTDPPGI
ISQNYGEAVSLIDRHSCNVLSLDGITLRLSGEFDATYQKNISILDSQVIVTGNLDISTELGNVNNSISNALDKLAESNSK
LEKVNVRLTSTSALITYIVLTVVSLVFGALGlGLACYLMYKQKAQQK...................
>UniRef100_Q15EL2/12-534
.......plMLITRIMLILGCIRPTSSLDGRPLAAAGIVVTGDKAVNVYTSSQTGSIIVKLLPNMPDKEACAKATLEAYN
RTLTTLLTPLGDSIRKIQGSVSTSGGQKRFIgavIGSVALGVATAAQITAAAALIQANQNAANILRLKESIAATNEAVHE
VTDGLSQLSVAVGKMQQFVNDQFNNTARELDCIKITQQVGVELNLYLTELTTVFGPQITSPALTQLTIQALYNLAGGNMD
YLLTKLGIGNNQLSSLIGSGLITGYPILYDSQTQLLGIQVNLPSVGNLNNMRATYLETLSVSTTKGYASALVPKVVTQVG
SVIEELDTSYCIESDLDLYCTRIVTFPMSPGIYSCLSGNTSACMYSKTEGALTTPYMALKGSVIANCKITTCRCTDPPGI
ISQNYGEAVSLIDRHSCNVLSLDGIILRLSGEFDATYQKNISILDSQVIVTGNLDISTELGNVNNSISNALDKLAESNSK
LEKVNVRLTSTSALITYIVLTVISLVFGALSlGLACYLMYKQKAQQK...................
>UniRef100_A0A4D6Q690/13-534
........lMLITRIMLTLSCIRLTSSLDGRPLAAAGIVVTGDKAVNVYTSSQTGSIIVKLLPNMPDKEACARAPLEAYN
RTLTTLLTPLGDSIRKIQGPVSTSGGQKRFIgavIGSVALGVATAAQITAAAALIQAKQNAANILRLKESIAATNEAVHE
ITDGLSQLSVAVGKMQQFVNDQFNNTARELDCIKITQQVGVELNLYLTELTTVFGPQITSPALTQLTIQALYNLAGGNMD
YLLTKLGIGNNQLSSLIGSGLITGYPILYDSHTQLLGIQVNLPSVGNLNNMRATYLETLSVSTTKGYASALVPKVVTQVG
SVIEELDTSYCIESDLDLYCTRIVTFPMSPGIYSCLSGNTSACMYSKTEGALTTPYMALRGSVIANCKITTCRCTDPPGI
ISQNYGEAVSLIDRHSCNVLSLDGITLRLSGEFDATYQKNISILDSQVIVTGNLDISTELGNVNNSISNALDRLAESNSK
LEKVNVRLTSTSALITYIVLTVISLIFGALSlALACYLMYKQKAQQK...................
>UniRef100_E0Z2E7/13-534
........lMLITRIMLILSCIRLASSLDGRPLAAAGIVVTGDKAVNVYTSSQTGSIIVKLLPNMPDKEACAKAPLEAYN
RTLTTLLTPLGDSIRKIQGSVSTSGGQKRFIgavIGGVALGVTTAAQITAAAALIQAKQNAANILRLKESIAATNEAVHE
VTDGLSQLSVAVGKMQQFVNDQFNNTARELDCIKITQQVGVELNLYLTELTTVFGPQITSPALTQLTIQALYNLAGGNMD
YLLTKLGIGNNQLSSLIGSGLITGYPILYDSHTQLLGIQVNLPSVGNLNNMRATYLETLSVSTTKGYASALVPKVVTQVG
SVIEELDTSYCIESDLDLYCTRIVTFPMSPGIYSCLSGNTSACMYSKTEGALTTPYMALRGSVIANCKITTCRCTDPPGI
ISQNYGEAVSLIDRHSCNVLPLDGVTLRLSGEFDATYQKNISILDSQVIVTGNLDISTELGNVNNSISNALDRLAESNSK
LEKVNVRLTSTSALITYIVLTVISLIFGALSlVLACYLMYKQKAQQK...................
>UniRef100_A0A1C9C446/13-534
........lMLITRIMLILSYICLTSSLDGRPLAAAGIVVTGDKAVNVYTSSQTGSIIVKLLPNMPDKEACAKAPLEAYN
RTLTTLLTPLGDSIRKIQGSVATSGGQKRFIgavIGSVALGVATAAQITAAAALIQANQNAANILRLKESIAATNEAVHE
VTNGLSQLSVAVGKMQQFVNDQFNNTARELDCIKITQQVGVELNLYLTELTTVFGPQITSPALTQLTIQALYNLAGGNMD
YLLTKLGVGNNQLSSLIGSGLITGYPILYDSQTQLLGIQVNLPSVGNLNNMRATYLETLSVSTTKGFASALVPKVVTQVG
SVIEELDTSYCIESDLDLYCTRIVTFPMSPGIYSCLSGNTSACMYSKTEGALTTPYMTLKGSVIANCKITTCRCADPPGI
ISQNYGEAVSLIDRHSCNVLSLDGITLRLSGEFDATYLKNISILDSQVIVTGNLDISTELGNVNNSISNALDKLTESNSK
LDKVNVRLTSTSALITYIALTVISLFFGVLSlGLACYLMYKQKAQQK...................
>UniRef100_A0A0C5G5V2/13-534
........lMLITRIMLILNCIRLTSSLDGRPLAAAGIVITGDKAVNVYTSSQTGSIIVKLLPNMPDKEACARAPLEAYN
RTLTTLLTPLGDSIRKIQGSVSTSGRQKRFIgavIGSVALGVATAAQITAAAALIQAKQNAANILRLKESIAATNEAVHE
VTDGLSQLSVAVGKMQQFVNDQFNNTARELDCIKITQQVGVELNLYLTELTTVFGPQITSPALTQLTIQALYNLAGGNMD
YLLTKLGIGNNQLSSLIGSGLITGYPILYDSHTQLLGIQVNLPSVGNLNNMRATYLETLSVSTTKGYASALVPKVVTQVG
SVIEELDTSYCIESDLDLYCTRIVTFPMSPGIYSCLSGNTSACMYSKTEGALTTPYMALRGSVIANCKITTCRCTDPPGI
ISQNYGEAVSLIDRHSCNVLSLDGITLRLSGEFDATYQKNISILDSQVIVTGNLDISTELGNVNNSISNALDRLAESNSK
LEKVNVRLTSTSALITYIVLTVISLIFGALSlVLACYLMYKQKAQQK...................
>UniRef100_Q38IA9/13-535
........lMLITRIILILSCICPASSLDGRPLAAAGIVVTGDKAINIYTSSQTGSIIVKLLPNMPDKEACAKAPLEAYN
RTLTTLLTPLGDSIRKIQGSVSTSGGQKRFIgavIGSVALGVATAAQITAAAALIQANQNAANILRLKESIAATNEAVHE
VTDGLSQLSVAVGKMQQFVNDQFNNTARELDCIKITQQVGVELNLYLTELTTVFGPQITSPALTQLTIQALYNLAGGNMD
YLLTKLGIGNNQLSSLIGSGLITGYPILYDSQTQLLGIQVNLPSVGNLNNMRATYLETLSVSTTKGYASALVPKVVTQVG
SVIEELDTSYCIESDLDLYCTRIVTLPMSPGIYSCLSGNTSACMYSKTEGALTTPYMALKGSVIANCKITTCRCADPPGI
ISQNYGEAVSLIDRHSCNVLSLDGITLRLSGEFDATYQKNISILDSQVIVTGNLDISTELGNVNNSISNALDRLAESNSK
LDKVNVRLTSTSALITYNVLTVISLVFGALSlVLACYLMYKQKVQRKd..................
>UniRef100_A0A1L7B743/13-534
........lMLITRIMLTLSCIRLTSSLDGRPLAAAGIVVTGDKAVNVYTSSQTGSIIVKLLPNMPDKEACARAPLEAYN
RTLTTLLTPLGDSIRKIQGSVSTSGGQKRFIgavIGSVALGVATAAQITAAAALIQAKQNAANILRLKESIAATNEAVHE
VTDGLSQLSVAVGKMQQFVNDQFNNTARELDCIKITQQVGVELNLYLTELTTVFGPQITSPALTQLTIQALYNLAGGNMD
YLLTKLGIGNNQLSSLIGSGLITGYPILYDSHTQLLGIQVNLPSVGNLNNMRATYLETLSVSTTKGYASALVPKVVTQVG
SVIEELDTSYCIESDLDLYCTRIVTFPMSPGIYSCLSGNTSACMYSKTEGALTTPYMALRGSVIANCKIITCRCTDPPGI
ISQNYGEAVSLIDRHSCNVLSLDGITLRLSGEFDATYQKNISILDSQVIVTGNLDISTELGNVNNSISNALDRLAESNSK
LEKVNVRLTSTSALITYIVLTVISLIFGALSlALACYLMYKQKAQQK...................
>UniRef100_R4KZG9/13-534
........lMLITRIMLILGCIRPTSSLDGRPLAAAGIVVTGDKAVNVYTSSQTGSIIVKLLPNMPDKEACAKAPLEAYN
RTLTTLLTPLGDSIRKIQGSVSTSGGQKRFIgavIGSVALGVATAAQITAAAALIQANQNAANILRLKESIAATNEAVHE
VTDGLSQLSVAVGKMQQFVNDQFNNTARELDCIKITQQVGVELNLYLTELTTVFGPQITSPALTQLTIQALYNLAGGNMD
YLLTKLGIGNNQLSSLIGSGLITGYPILYDSQTQLLGIQVNLPSVGNLNNMRATYLETLSVSTTKGYASALVPKVVTQVG
SVIEELDTSYCIESDLDLYCTKIVTFPMSPGIYSCLSGNTSACMYSKTEGALTTPYMALKGSVIANCKITTCRCTDPPGI
ISQNYGEAVSLIDRHSCNVLSLDGITLRLSGEFDATYQKNISILDSQVIVTGNLDISTELGNVNNSISSALDKLAESNSK
LEKVNVRLTSTSALITYIVLTVISLVFGALNlGLACYLMYKQKAQQK...................
>UniRef100_R4L2V7/13-534
........lMLITRIMLTLSCIRLTSSLDGRPLAAAGIVVTGDKAVNVYTSSQTGSIIVKLLPNMPDKEACARAPLEAYN
RTLTTLLTPLGDSIRKIQGSVSTSGGQKRFIgavIGSVALGVATAAQITAAAALIQAKQNAANILRLKESIAATNEAVHE
VTDGLSQLSVAVGKMQQFVNDQFNNTARELDCIKITQQVGVELNLYLTELTTVFGPQITSPALTQLTIQALYNLAGGNMD
YLLTKLGIGNNQLSSLIGSGLITGYPILYDSHTQLLGIQVNLPSVGNLNNMRATYLETLSVSTTKGYASALVPKVVTQVG
SVIEELDTSYCIESDLDLYCTRIVTFPMSPGIYSCLSGNTSACMYSKTEGALTTPYMALRGSVIANCKITTCRCTDPPGI
ISQNYGEAVSLIDRHSCNVLSLDGITLRLSGEFDATYQKNISILDSQVIVTGNLDISTELGNVNNSISNALDRLAESNSK
LEKVNVRLTSTSALITYIVLTVISLIFGALSlALACYLMYKQKAQQK...................
>UniRef100_M1FK79/13-534
........lMLITRIMLILSCIRLTSSLDGRPLAAAGIVVTGDKAVNVYTSSQTGSIIVKLLPNMPDKEACAKAPLEAYN
RTLTTLLTPLGDSIRKIQGSVSTSGGQKRFIgavIGSVALGVATAAQITAAAALIQAKQNAANILRLKESIAATNEAVHE
VTDGLSQLSVAVGKMQQFVNDQFNNTARELDCIKITQQVGVELNLYLTELTTVFGPQITSPALTQLTIQALYNLAGGNMD
YLLTKLGIGNNQLSSLIGSGLITGYPILYDSHTQLLGIQVNLPSVGNLNNMRATYLETLSVSTTKGYASALVPKVVTQVG
SVIEELDTSYCIESDPDLYCTRIVTFPMSPGIYSCLSGNTSACMYSKTEGALTTPYMALRGSVIANCKITTCRCTDPPGI
ISQNYGEAVSLIDRHSCNVLSLDGVTLRLSGEFDATYQKNISILDSQVIVTGNLDISTELGNVNNSISNALDRLAESSSK
LEKVNVRLTSASALITYIVLTVISLIFGALSlVLACYLMYKQKAQQK...................
>UniRef100_A0A075UHZ0/13-534
........lMLTVRVMLALSCVCPTSALDGRPLAAAGIVVTGDKAVNIYTSSQTGSIIIKLLPNMPDKEACAKAPLEAYN
RTLTTLLTPLGDSIRRIQESVTTSGGQGRLIgaiIGGVALGVATAAQITAASALIQANQNAANILRLKESIAATNEAVHE
VTNGLSQLAVAVGKMQQFVNDQFNKTAQELDCIKITQQVGVELNLYLTELTTVFGPQITSPALTQLTIQALYNLAGGNMD
YLLTKLGVGNNQLSSLISSGLITGNPILYDSQTQLLGIQVTLPSVGNLNNMRATYLETLSVSTTKGFASALVPKVVTQVG
SVIEELDTSYCIETDLDLYCTRIVTFPMSPGIYSCLSGNTSACMYSKTEGALTTPYMTLKGSVIANCKMTTCRCADPPGI
ISQNYGEAVSLIDRQSCNILSLDGITLRLSGEFDATYQKNISIQDSQVIVTGNLDISTELGNVNNSISNALDKLEESNSK
LDKVNVKLTSTSALITYIVLTVISLVCGILSlVLACYLMYKQKAQQK...................
>UniRef100_Q9J1C8/13-534
........lMLTVRVMLALSCVCPTSALDGRPLAAAGIVVTGDKAVNIYTSSQTGSIIIKLLPNMPDKEACAKAPLEAYN
RTLTTLLTPLGDSIRRIQESVTTSGGQGRLIgaiIGGVALGVATAAQITAASALIQANQNAANILRLKESIAATNEAVHE
VTNGLSQLAVAVGKMQQFVNDQFNKTAQELDCIKITQQVGVELNLYLTELTTVFGPQITSPALTQLTIQALYNLAGGNMD
YLLTKLGVGNNQLSSLISSGLITGNPILYDSQTQLLGIQVTLPSVGNLNNMRATYLETLSVSTTKGFASALVPKVVTQVG
SVIEELDTSYCIETDLDLYCTRIVTFPMSPGIYSCLSGNTSACMYSKTEGALTTPYMTLKGSVIANCKMTTCRCADPPGI
ISQNYGEAVSLIDRQSCNILSLDGITLRLSGEFDATYQKNISIQDSQVIVTGNLDISTELGNVNNSISNALDKLEESNSK
LDKVNVKLTSTSALITYIVLTVISLVCGILSlVLACYLMYKQKAQQK...................
>UniRef100_A4D8X3/13-534
........lMLITRIMLILGCIRPTSSLDGRPLAAAGIVVTGDKAVNVYTSSQTGSIIVKLLPNMPDKEACAKAPLEAYN
RTLTTLLTPLGDSIRKIQGSVSTSGGQRRFIgavIGSVALGVATAAQITAAAALIQANQNAVNILRLKESIAATNEAVHE
VTDGLSQLSVAVGKMQQFVNDQFNNTARELDCIKITQQVGVELNLYLTELTTVFGPQITSPALTQLTIQALYNLAGGNMD
YLLTKLGIGNNQLSSLIGSDLITGYPILYDSQTQLLGIQVNLPSVGNLNNMRATYLETLSVSTTKGYASALVPKVVTQVG
SVIEELDTSYCIESDLDLYCTRIVTFPMSPGIYSCLSGNTSACMYSKTEGALTTPYMALKGSVIANCKITTCRCTDPPGI
ISQNYGEAVSLIDRHSCNVLSLDGITLRLSGEFDATYQKNISILDSQVIVTGNLDISTELGNVNNSINNALDKLAESNSK
LEKVNVRLTSTSALITYIVLTVISLVFGALSlGLACYLMYKQNAQQK...................
>UniRef100_B8Y4J6/13-534
........lILITRIMLILSCIHLTSSLDGRPLAAAGIVVTGDKAVNVYTSSQTGSIIVKLLPNMPDKEACAKAPLEAYN
RTLTTLLTPLGDSIRKIQGSVSTSGGQKRFIgavIGSVALGVATAAQITAAAALIQAKQNAANILRLKESIAATNEAVHE
VTDGLSQLSVAVGKMQQFVNDQFNNTARELDCIKITQQVGVELNLYLTELTTVFGPQITSPALTQLTIQALYNLAGGNMD
YLLTKLGIGNNQLSSLIGSGLITGYPTLYDSHTQLLGIQVNLPSVGNLNNMRATYLETLSVSTTKGYASALVPKVVTQVG
SVIEELDTSYCIESDLDLYCTRIVTFPMSPGIYSCLSGNTSACMYSKTEGALTTPYMALKGSVIANCKITTCRCTDPPGI
ISQNYGEAVSLIDRHSCNVLSLDGITLRLSGEFDATYQKNISILDSQVIVTGNLDISTELGNVNNSISNALDRLAESNSK
LEKVNVRLTSTSVLITYIVLTVISLIFGALSlVLACYLMYKQKAQQK...................
>UniRef100_A0A077CYX8/13-534
........lMLTVRVMLALSCVCPTSALDGRPLAAAGIVVTGDKAVNIYTSSQTGSIIIKLLPNMPDKEACAKAPLEAYN
RTLTTLLTPLGDSIRRIQESVTTSGGQGRLIgaiIGGVALGVATAAQITAASALIQANQNAANILRLKESIAATNEAVHE
VTNGLSQLAVAVGKMQQFVNDQFNKTAQELDCIKITQQVGVELNLYLTELTTVFGPQITSPALTQLTIQALYNLAGGNMD
YLLTKLGVGNNQLSSLISSGLITGNPILYDSQTQLLGIQVTLPSVGNLNNMRATYLETLSVSTTKGFASALVPKVVTQVG
SVIEELDTSYCIETDLDLYCTRIVTFPMSPGIYSCLSGNTSACMYSKTEGALTTPYMTLKGSVIANCKMTTCRCADPPGI
ISQNYGEAVSLIDRQSCNILSLDGITLRLSGEFDATYQKNISIQDSQVIVTGNLDISTELGNVNNSISNALDKLEESNSK
LDKVNVKLTSTSALITYIVLTVISLVCGILSlVLACYLMYKQKAQQK...................
>UniRef100_A0A077D078/13-534
........lMLTVRVMLALSCVCPTSALDGRPLAAAGIVVTGDKAVNIYTSSQTGSIIIKLLPNMPDKEACAKAPLEAYN
RTLTTLLTPLGDSIRRIQESVTTSGGQGRLIgaiIGGVALGVATAAQITAASALIQANQNAANILRLKESIAATNEAVHE
VTNGLSQLAVAVGKMQQFVNDQFNKTAQELDCIKITQQVGVELNLYLTELTTVFGPQITSPALTQLTIQALYNLAGGNMD
YLLTKLGVGNNQLSSLISSGLITGNPILYDSQTQLLGIQVTLPSVGNLNNMRATYLETLSVSTTKGFASALVPKVVTQVG
SVIEELDTSYCIETDLDLYCTRIVTFPMSPGIYSCLSGNTSACMYSKTEGALTTPYMTLKGSVIANCKMTTCRCADPPGI
ISQNYGEAVSLIDRQSCNILSLDGITLRLSGEFDATYQKNISIQDSQVIVTGNLDISTELGNVNNSISNALDKLEESNSK
LDKVNVKLTSTSALITYIVLTVISLVCGILSlVLACYLMYKQKAQQK...................
>UniRef100_Q38IB2/13-534
........lMLVTRIMLILGCIRSTSSLDGRPLAAAGIVVTGDKAVNVYTSSQTGSIIVKLLPNMPDKEACAKAPLEAYN
RTLTTLLTPLGDSIRKIQGSVSTSGGQKRFIgavIGSVALGVATAAQITAAAALIQANQNAANILRLKESIAATNEAVHK
VTDGLSQLSVAVGKMQQFVNDQFNNTARELDCIKITQQVGVELNLYLTELTTVFGPQISSPALTQLTIQALYNLAGGNMD
YLLTKLGIGNNQLSSLIGSGLITGYPILYDSQTQLLGIQVNLPSVGNLNNMRATYLETLSVSTTKGYASALVPKVVTQVG
SVIEELDTSYCIESDLDLYCTRIVTFPMSPGIYSCLSGNTSACMYSKTEGALTTPYMALKGSVIANCKITTCRCTDPPGI
ISQNYGEAVSLIDRHSCNVLSLDGITLRLSGEFDATYQKNISILDSQVIVTGNLDISTELGNVNNSISNALDKLAESNSK
LEKVNVRLTSTSALITYIVLTVISLVFGALSlGLACYLMYKQKAQQK...................
>UniRef100_A0A4Y5QLM8/12-534
.......plMLITRITLILSCICLTSSLDGRPLAAAGIVVTGDKAVNIYTSSQTGSIIIKLLPNMPDKEACAKAPLEAYN
RTLTTLLTPLGDSIRRIQGSATTSGGQKRFVgaiIGSVALGVATAAQITAAAALIQANQNAANILRLKESIAATNEAVHE
VTDGLSQLAVAVGKMQQFVNDQFNNTARELDCIKITQQVGVELNLYLTELTTVFGPQITSPALTQLTIQALYNLAGGNMD
YLLTKLGVGNSQLSSLIGSGLITGNPILYDSQTQLLGIQVNLPSVGNLNNMRATYLETLSVSTTKGFASALVPKVVTQVG
SVIEELDTSYCIESDLDLYCTRVVTFPMSPGIYSCLSGNTSACMYSKTEGALTTPYMALKGSVIANCKMTTCRCADPPGI
ISQNYGEAVSLIDKHSCNVLSLDGITLRLSGEFDATYQKNISILDSQVIVTGNLDISTELGNVNNSIISALDKLAESNSK
LNKVNVNLTSTSALITYIVLAVISLVFGVISlVLACYLMYKQKAQQK...................
>UniRef100_Q15EL0/13-534
........lTLITRIMLILSCICLTSSLDGRPLAAAGIVVTGDKAVNVYTSSQTGSIIVKLLPNMPDKEACAKAPLEAYN
RTLTTLLTPLGDSIRKIQGSVSTSGGQKRFIgavIGSVALGVATAAQITAAAALIQAKQNAANILRLKESIAATNEAVHE
VTDGLSQLSVAVGKMQQFVNDQFNNTARELDCIKITQQVGVELNLYLTELTTVFGPQITSPALTQLTIQALYNLAGGNMD
YLLTKLGIGNNQLSSLIGSGLITGYPILYDSHTQLLAIQVNLPSVGNLNNMRATYLETLSVSTTKGYASALVPKVVTQVG
SVIEELDTSYCIESDLDLYCTRIVTFPMSPGIYSCLSGNTSACMYSKTEGALTTPYMALKGSVIANCKITTCRCTDPPGI
ISQNYGEAVSLIDRHSCNVLSLDGITLRLSGEFDATYQKNISILDSQVIVTGNLDISTELGNVNNSISNALGRLAESNSK
LEKVNVRLTSTSALITYIVLTVISLIFGALSlVLACYLMYKQKAQQK...................
>UniRef100_W0LU61/13-534
........lWLITRVMLILSCICLTSSLDGRPLAAAGIVVTGDKAVNIYTSSQTGSIIVKLLPNIPDKEACAKAPLEAYN
RTLTTLLTPLGDSIRRIQGSVSTSGGQKRFIgavIGSVALGVATAAQITAAAALIQANQNAANILRLKESIAATNEAVHE
VTDGLSQLAVAVGKMQQFVNDQFNNTARELDCIKITQQVGVELNLYLTELTTVFGPQITSPALTQLTIQALYNLAGGNMD
YLLTKLGVGNNQLSSLIGSGLIAGYPILYDSQTQILGIQVNLPSVGNLNNMRATYLETLSVSTTKGFASALVPKVVTQVG
SVIEELDTSYCIESNLDLYCTRIVTFPMSPGIYSCLGGNTSACMYSKTEGALTTPYMTLKGSVIANCKITTCRCADPPGI
ISQNYGEAVSLIDRHSCNVLSLDGITLRLSGEFDATYQKNISILESQVIVTGNLDISTELGNVNNSISNALDKLAESNSK
LDKVNVRLTSTSALITYIVLTAISLAFGALSlVLACYLMYKQKAQQK...................
>UniRef100_A0A385I6S7/13-534
........lMLITRIMLILSYICLTSSLDGRPLAAAGIVVTGDKAVNVYTSSQTGSIIVKLLPNMPDKEACAKAPLEAYN
RTLTTLLTPLGDSIRKIQGSVATSGGQKRFIgavIGSVALGVATAAQITAAAALIQANQNAANILRLKESIAATNEAVHE
VTNGLSQLSVAVGKMQQFVNDQFNNTARELDCIKITQQVGVELNLYLTELTTVFGPQITSPALTQLTIQALYNLAGGNMD
YLLTKLGVGNNQLSSLIGSGLITGYPILYDSQTQLLGIQVNLPSVGNLNNMRATYLETLSVSTTKGFASALVPKVVTQVG
SVIEELDTSYCIESDLDLYCTRIVTFPMSPGIYSCLSGNTSACMYSKTEGALTTPYMALKGSVIANCKITTCRCADPPGI
ISQNYGEAVSLIDRHSCNVLSLDGITLRLSGEFDATYLKNISILDSQVIVTGNLDISTELGNVNNSISNALDKLTESNSK
LDKVNVRLTSTSALITYIALTVISLFFGVLSlGLACYLMYKQKAQQK...................
>UniRef100_A0A191Z339/14-534
.........MLITLIILILSFICLASSLDGRPLAAAGIVVTGDKAVNIYTSSQTGSIIVKLLPNMPDKEACARAPLEAYN
RTLTTLLTPLGDSIRKIQGSVSTSGGRKRFIgaiIGSVALGVATAAQITAAAALIQANQNAANILRLKDSIAATNEAVHE
VTNGLSQLSVAVGKMQQFVNDQFNNTARELDCIKITQQVGVELNLYLTELTTVFGPQITSPALTQLTIQALYNLAGGNMD
YLLTKLGVGNNQLSSLIGSGLITGYPILYDSQTQLLGIQVNLPSVGNLNNMRATYLETLSVSTTKGFASALVPKVVTQVG
SVIEELDTSYCIESDLDLYCTRIVTFPMSPGIYSCLSGNTSACMYSKTEGALTTPYMTLKGSVIANCKITTCRCADPPGI
ISQNYGEAVSLIDRRSCNVLSLDGITLRLSGEFDATYQKNISILDSQVIVTGNLDISTELGNVNNSISNALDKLAESNSK
LDKVNVRLTSTSALITYIVLTVISLVFGALSlILACYLMYKQKAQQK...................
>UniRef100_A0A191Z3A1/14-534
.........MLITLIILILSFICLASSLDGRPLAAAGIVVTGDKAVNIYTSSQTGSIIVKLLPNMPDKEACARAPLEAYN
RTLTTLLTPLGDSIRKIQGSVSTSGGRKRFIgaiIGSVALGVATAAQITAAAALIQANQNAANILRLKDSIAATNEAVHE
VTNGLSQLSVAVGKMQQFVNDQFNNTARELDCIKITQQVGVELNLYLTELTTVFGPQITSPALTQLTIQALYNLAGGNMD
YLLTKLGVGNNQLSSLIGSGLITGYPILYDSQTQLLGIQVNLPSVGNLNNMRATYLETLSVSTTKGFASALVPKVVTQVG
SVIEELDTSYCIESDLDLYCTRIVTFPMSPGIYSCLSGNTSACMYSKTEGALTTPYMTLKGSVIANCKITTCRCADPPGI
ISQNYGEAVSLIDRRSCNVLSLDGITLRLSGEFDATYQKNISILDSQVIVTGNLDISTELGNVNNSISNALDKLAESNSK
LDKVNVRLTSTSALITYIVLTVISLVFGALSlILACYLMYKQKAQQK...................
>UniRef100_A0A075DVV2/13-534
........lMLITRIMLILSYICLTSSLDGRPLAAAGIVVTGDKAVNVYTSSQTGSIIVKLLPNMPDKEACAKAPLEAYN
RTLTTLLTPLGDSIRKIQGSVATSGGQKRFIgavIGSVALGVATAAQITAAAALIQANQNAANILRLKESIAATNEAVHE
VTNGLSQLSVAVGKMQQFVNDQFNNTARELDCIKITQQVGVELNLYLTELTTVFGPQITSPALTQLTIQALYNLAGGNMD
YLLTKLGVGNNQLSSLIGSGLITGYPILYDSQTQLLGIQVNLPSVGNLNNMRATYLETLSVSTTKGFASALVPKVVTQVG
SVIEELDTSYCIESDLDLYCTRIVTFPMSPGIYSCLSGNTSACMYSKTEGALTTPYMALKGSVIANCKITTCRCADPPGI
ISQNYGEAVSLIDRHSCNVLSLDGITLRLSGEFDATYLKNISILDSQVIVTGNLDISTELGNVNNSISNALDKLTESNSK
LDKVNVRLTSTSALITYIALTVISLFFGVLSlGLACYLMYKQKAQQK...................
>UniRef100_A0A075DW71/13-534
........lMLITRIMLILSYICLTSSLDGRPLAAAGIVVTGDKAVNVYTSSQTGSIIVKLLPNMPDKEACAKAPLEAYN
RTLTTLLTPLGDSIRKIQGSVATSGGQKRFIgavIGSVALGVATAAQITAAAALIQANQNAANILRLKESIAATNEAVHE
VTDGLSQLSVAVGKMQQFVNDQFNNTARELDCIKITQQVGVELNLYLTELTTVFGPQITSPALTQLTIQALYNLAGGNMD
YLLTKLGVGNNQLSSLIGSGLITGYPILYDSQTQLLGIQVNLPSVGNLNNMRATYLETLSVSTTKGFASALVPKVVTQVG
SVIEELDTSYCIESDPDLYCTRIVTFPMSPGIYSCLSGNTSACMYSKTEGALTTPYMALKGSVIANCKITTCRCADPPGI
ISQNYGEAISLIDRHSCNVLSLDGITLRLSGEFDATYLKNISILDSQVIVTGNLDISTELGNVNNSISNALDKLKESNSK
LDKVNVRLTSTSALITYIALTVISLFFGVLSlGLACYLMYKQKAQQK...................
>UniRef100_A0A0B5JUZ3/13-534
........lMLITRIMLILGCIRPTSSLDGRPLAAAGIVVTGDKAVNVYTSSQTGSIIVKLLPNMPDKEACAKAPLEAYN
RTLTALLTPLGDSIRKIQGSVSTSGGQKRFIgavIGSVALGVATAAQITAAAALIQANQNAANILRLKESIAATNEAVHE
VTDGLSQLSVAVGKMQQFVNDQFNNTARELDCIKITQQVGVELNLYLTELTTVFGPQVTSPALTQLTIQALYNLAGGNMD
YLLTKLGIGNNQLSSLIGSGLITGYPILYDSQTQLLGIQVNLPSVGNLNNMRATYLETLSVSTTKGYASALVPKVVTQVG
SVIEELDTSYCIESDLDLYCTRIVTFPMSPGIYSCLSGNTSACMYSKTEGALTTPYMALKGSVIANCKITTCRCTDPPGI
ISQNYGEAVSLIDRHSCNVLSLDGITLRLSGEFDATYQKNISILDSQVIVTGNLDISTELGNVNNSISNALDRLAESNSK
LEKVNVRLTSTSALITYIVLTVISLVFGALNlGLACYLMYKQKAQQK...................
>UniRef100_G1CD88/13-534
........lMLITQTMLILGCIRPTSSLDGRPLAAAGIVVTGDKAVNVYTSSQTGSIIIKLLPNMPDKEACAKAPLEAYN
RTLTTLLTPLGDSIRKIQGSVPTSGGQKRFIgavIGSVALGVATAAQITAAAALIQANQNAANILRLKESIAATNEAVHE
VTNGLSQLSVAVGKMQQFVNDQFNNTARELDCIKITQQVGVELNLYLTELTTVFGPQITSPALTQLTIQALYNLAGGNMD
YLLTKLGIGNNQLSSLIGSGLITGYPILYDPQTQLLGIQVNLPSVGNLNNMRATYLETLSVSTTKGYASALVPKVVTQVG
SVIEELDTSYCIESDLDLYCTRIVTFPMSPGIYSCLSGNTSACMYSKTEGALTTPYMALKGSVIANCKITTCRCTDPPGI
ISQNYGEAVSLIDRHSCNVLSLDGITLRLSGEFDATYQKNISILDSQVIVTGNLDISTELGNVNNSISNALDRLAESNSK
LEKVNVRLTSTSALITYIVLTVISLVFGALSlGLACYLMYKQKAQQK...................
>UniRef100_A0A344X790/13-534
........lMLITRIMLILSYICLTSSLDGRPLAAAGIVVTGDKAVNVYTSSQTGSIIVKLLPNMPDKEACAKAPLEAYN
RTLTTLLTPLGDSIRKIQGSVATSGGQKRFIgavIGSVALGVATAAQITAAAALIQANQNAANILRLKESIAATNEAVHE
VTDGLSQLSVAVGKMQQFVNDQFNNTARELDCIKITQQVGVELNLYLTELTTVFGPQITSPALTQLTIQALYNLAGGNMD
YLLTKLGVGNNQLSSLIGSGLITGYPILYDSQTQLLGIQVNLPSVGNLNNMRATYLETLSVSTTKGFASALVPKVVTQVG
SVIEELDTSYCIESDLDLYCTRIVTFPMSPGIYSCLNGNTSACMYSKTEGALTTPYMALKGSVIANCKITTCRCADPPGI
ISQNYGEAVSLIDRHSCNVLSLDGITLRLSGEFDATYLKNISILDSQVIVTGNLDISTELGNVNNSISNALDKLTESNSK
LDKVNVRLTSTSALITYIALTVISLFFGVLSlGLACYLMYKQKAQQK...................
>UniRef100_A0A1L7B730/13-534
........lMLITRIMLTLSCIRLTSSLDGRPLAAAGIVVTGDKAVNVYTSSQTGSIIVKLLPNMPDKEACARAPLEAYN
RTLTTLLTPLGDSIRKIQGSVSTSGGQKRFIgavIGSVALGVATAAQITAAAALIQAKQNAANILRLKESIAATNEAVHE
VTDGLSQLSVAVGKMQQFVNDQFNNTARELDCIKITQQVGVELNLYLTELTTVFGPQITSPALTQLTIQALYNLAGGNMD
YLLTKLGIGNNQLSSLIGSGLITGYPILYDSHTQLLGIQVNLPSVGNLNNMRATYLETLSVSTTKGYASALVPKVVTQVG
SVIEELDTSYCIESDLDLYCTRIVTFPMSPGIYSCLSGNTSACMYSKTEGALTTPYMALRGSVVANCKITTCRCTDPPGI
ISQNYGEAVSLIDRHSCNVLSLDGITLRLSGEFDATYQKNISILDSQVIVTGNLDISTELGNVNNSISNALDRLAESNSK
LEKVNVRLTSTSALITYIVLTVISLIFGALSlALACYLMYKQKAQQK...................
>UniRef100_C3VND8/13-534
........lMLITRIMLILSCIRLTSSLDGRPLAAAGIVVTGDKAVNVYTSSQTGSIIVKLLPNMPDKEACAKAPLEAYN
RTLTTLLTPLGDSIRKIQGSVSTSGGQKRFIgavIGSVALGVATAAQITAAAALIQAKQNAANILRLKESIAATNEAVHE
VTDGLSQLSVAVGKMQQFVNDQFNNTARELDCIKITQQVGVELNLYLTELTTVFGPQITSPALTQLTIQALYNLAGSNMD
YLLTKLGIGNNQLSSLIGSGLITGYPILYDSHTQLLGIQVNLPSVGNLNNMRATYLETLSVSTTKGYASALVPKVVTQVG
SVIEELDTSYCIESDLDLYCTRIVTFPMSPGIYSCLSGNTSACMYSKTEGALTTPYMALRGSVIANCKITTCRCTDPPGI
ISQNYGEAVSLIDRHSCNVLSLDGITLRLSGEFDATYQKNISILDSQVIVTGNLDISTELGNVNNSVSNALDRLAESNGK
LEKVNVRLTSTSALITYIVLTVISLIFGALSlVLACYLMYKQKAQQK...................
>UniRef100_K9KYK9/13-534
........lMLITRIMLTLSCIRLTSSLDGRPLAAAGIVVTGDKAVNVYTSSQTGSIIVKLLPNMPDKEACARAPLEAYN
RTLTTLLTPLGDSIRKIQGSVSTSGGQKRFIgavIGSVALGVATAAQITAAAALIQAKQNAANILRLKESIAATNEAVHE
VTDGLSQLSVAVGKMQQFVNDQFNNTARELDCIKITQQVGVELNLYLTELTTVFGPQITSPALTQLTIQALYNLAGGNMD
YLLTKLGIGNNQLSSLIGSGLITGYPILYDSHTQLLGIQVNLPSVGNLNNMRATYLETLSVSTTKGYASALVPKVVTQVG
SVIEELDTSYCIESDLDLYCTRIVTFPMSPGIYSCLSGNTSACMYSKTEGALTTPYMALRGSVIANCKITTCRCTDPPGI
ISQNYGEAVSLIDRHSCNVLSLDGITLRLSGEFDATYQKNISILDSQVIVTGNLDISTELGNVNNSISNALDRLAESNSK
LEKVNVRLTSTSALITYIVLTVISLIFGALSlALACYLMYKQKAQQK...................
>UniRef100_H6VTA0/13-534
........lMLTVRVALALSCVCPTSSLDGRPLAAAGIVVTGDKAVNIYTSSQTGSIIVKLLPNMPDKEACAKAPLEAYN
RTLTTLLTPLGDSIRRIQESVTTSGGQGRLIgaiIGGAALGVATAAQITAASALIQANQNAANILRLKESIAATNEAVHE
VTDGLSQLAVAVGKMQQFVNDQFNKTAQELDCIKITQQVGVELNLYLTELTTVFGPQITSPALTQLTIQALYNLAGGNMD
YLLTKLGVGNNQLSSLIGSGLITGNPILYDSQTQLLGIQVTLPSVGNLNNMRATYLETLSVSTTKGFASALVPKVVTQVG
SVIEELDTSYCIETDLDLYCTRIVTFPMSPGIYSCLSGNTSACMYSKTEGALTTPYMTLKGSVIANCKMTTCRCADPPGI
ISQNYGEAVSLIDRQSCNVLSLDGITLRLSGEFDATYQKNISIQDSQVIVTGNLDISTELGNVNNSISNALDKLEESNSK
LDKVNVKLTSTSALITYIVLTVISLVCGILSlVLACYLMYKQKAQQK...................
>UniRef100_Q6WG50/13-534
........lMLITWITLILSCICLTSSLDGRPLAAAGIVVTGDKAINIYTSSQTGSIIVKLLPNMPDKEACAKAPLEAYN
RTLTTLLTPLGDSIRRIQGSVSTSGGQKRFIgaiIGSVALGIATSAQITAAAALIQANQNAANILRLKESIAATNEAVHE
VTBGLSQLAVAVGKMQQFVNDQFNNTARELDCIKITQQVGIELNLYLTELTTVFGPQITSPALTQLTIQALYNLAGGNMD
YLLTKLGIGNNHLSSLIGSGLITGNPILYDSQTQLLGIQVNLPSVGNLNNMRATYLETLSVSTTKGFASALVPKVVTQVG
SVIEELDTSYCIESDLDLYCTRIVTFPMSPGIYSCLSGNTSACMYSKTEGALNTPYMALKGSVIANCKITTCRCADPPGI
ISQNYGEAVSLIDRHSCNVLSLDGVTLRLSGEFDATYQKNISILDSQVIVTGNLDISTELGNVNNSISDALDRLAESNSK
LDKVNVKLTSTSALITYIVLTIISLVFGALSlVLACYLMYKQKAQQK...................
>UniRef100_A7TTY5/13-534
........lMLITRITLVLSCICLTSSLDGRPLAAAGIVVTGDKAINIYTSSQTGSIIVKLLPNMPDKEACAKAPLEAYN
RTLTTLLTPLGDSIRRIQGSVSTSGGQKRFIgaiIGSVALGVATSAQITAAAALIQANQNAANILRLKESIAATNEAVHE
VTDGLSQLAVAVGKMQQFVNDQFNNTARELDCIKITQQVGIELNLYLTELTTVFGPQITSPALTQLTIQALYNLAGGNMD
YLLTKLGIGNNHLSSLIGSGLITGNPILYDSQTQLLGIQVNLPSVGNLNNMRATYLETLSVSTTKGFASALVPKVVTQVG
SVIEELDTSYCIESDLDLYCTRIVTFPMSPGIYSCLSGNTSACMYSKTEGALNTPYMALKGSVIANCKITTCRCADPPGI
ISQNYGEAVSLIDRHSCNVLSLDGVTLRLSGEFDATYQKNISILDPQVIVTGNLDISTELGNVNNSISNALDRLAESNSK
LDKVNVKLTSTSALITYIVLTIISLVFGALSlVLACYLMYKQKAQQK...................
>UniRef100_H6VVN7/12-534
.......plMLITRTMLILSCICPTSSLDGRPLAAAGIVVTGDKAVNIYTSSQTGSIIVKLLPNMPDKEACAKAPLEAYN
RTLTTLLTPLGDSIRRIQGSATTSGGQKRFVgaiIGSVALGVATAAQITAAAALIQANQNAANILRLKESIAATNEAVHE
VTDGLSQLAVAVGKMQQFVNDQFNNTARELDCIKITQQVGVELNLYLTELTTVFGPQITSPALTQLTIQALYNLAGGNMD
YLLTKLGVGNNQLSSLIGSGLITGNPILYDSQTQLLGIQVSLPSVGNLNNMRATYLETLSVSTTKGFASALVPKVVTQVG
SVIEELDTSHCIESDLDLYCTRVVTFPMSPGIYSCLSGNTSACMYSKTEGALTTPYMALKGSVIANCKMTTCRCADPPGI
ISQNYGEAVSLIDKHSCSVLSLDGITLRLSGEFDATYQKNISILDSQVIVTGNLDISTELGNVNNSISSTLDKLAESDSK
LNKVNVNLTSTSALITYIVLAVISLAFGVISlVLACYLMYKQKAQQK...................
>UniRef100_B5TSP5/13-534
........lMLVTRIMLILGCIRSTSSLDGRPLAAAGIVVTGDKAVNVYTSSQTGSIIVKLLPNMPDKEACAKAPLEAYN
RTLTTLLTPLGDSIRKIQGSVSTSGGQKRFIgavIGSVALGVATAAQITAAAALIQANKNAANILRLKESIAATNEAVHE
VTDGLSQLSVAVGKMQQFVNDQFNNTARELDCIKITQQVGVELNLYLTELTTVFGPQITSPALTQLTIQALYNLAGGNMD
YLLTKLGIGNNQLSSLIGSGLITGYPILYDSQTQLLGIQVNLPSVGNLNNMRATYLETLSVSTTKGYASALVPKVVTQVG
SVIEELDTSYCIESDLDLYCTRIVTFPMSPGIYSCLSGNTSACMYSKTEGALTTPYMALKGSVIANCKITTCRCTDPPGI
ISQNYGEAVSLIDRHSCNVLSLDGITLRLSGEFDATYQKNISILDSQVIVTGNLDISTELGNVNNSISNVLDKLAESNSK
LEKVNVRLTSTSALITYIVLTVISLVFGALSlGLACYLMYKQKAQQK...................
>UniRef100_A0A1C9C445/13-534
........lMLITRIMLILSYICLTSSLDGRPLAAAGIVVTGDKAVNVYTSSQTGSIIVKLLPNMPDKEACAKAPLEAYN
RTLTTLLTPLGDSIRKIQGSVATSGGQKRFIgavIGSVALGVATAAQITAAAALIQANQNAANILRLKESIAATNEAVHE
VTNGLSQLSVAVGKMQQFINDQFNNTARELDCIKITQQVGVELNLYLTELTTVFGPQITSPALTQLTIQALYSLAGGNMD
YLLTKLGVGNNQLSSLISSGLITGYPILYDSQTQLLGIQINLPSVGNLNNMRATYLETLSVSTTKGFASALVPKVVTQVG
SVIEELDTSYCIESDLDLYCTRIVTFPMSPGIYSCLSGNTSACMYSKTEGALTTPYMTLKGSVIANCKITTCRCADPPGI
ISQNYGEAVSLIDRHSCNVLSLDGITLRLSGEFDATYLKNISILDSQVIVTGNLDISTELGNVNNSISNALDKLTESNSK
LDKVNVRLTSTSALITYIALTVISLFFGVLSlGLACYLMYKQKAQQK...................
>UniRef100_B8Y4L5/13-534
........lMLITRIMLILSCIRLTSSLDGRPLAAAGIVVTGDKAVNVYTSSQTGSIIVKLLPNMPDKEACAKAPLEAYN
RTLTTLLTPLGDSIRKIQGSVSTSGGQKRFIgavIGSVALGVATAAQITAAAALIQAKQNAANILRLKESIAATNEAVHE
VTDGLSQLSVAVGKMQQFVNDQFNNTARELDCIKITQQVGVELNLYLTELTTVFGPQITSPALTQLTIQALYNLAGSNMD
YLLTKLGIGNNQLSSLIGSGLITGYPILYDSHTQLLGIQVNLPSVGNLNNMRATYLETLSVSTTKGYASALVPKVVTQVG
SVIEELDTSYCIESDLDLYCTRIVTFPMSPGIYSCLSGNTSACMYSKTEGALTTPYMALRGSVIANCKITTCRCTDPPGI
ISQNYGEAVSLIDRHSCNVLSLDGITLRLSGEFDATYQKNISILDSQVIVTGNLDISTELGNVNNSISNALDRLAESNSK
LEKVNVRLTSTSALITYIVLTVISLISGALSlVLACYLMYKQKAQQK...................
>UniRef100_W5XAV4/13-534
........lMLITRIMLTLSCIRLTSSLDGRPLAAAGIVVTGDKAVNVYTSSQTGSIIVKLLPNMPDKEACARAPLEAYN
RTLTTLLTPLGDSIRKIQGSVSTSGGQKRFIgavIGSVALGVATAAQITAAAALIQAKQNAANILRLKESIAATNEAVHE
VTDGLSQLSVAVGKMQQFVNDQFNNTARELDCIKITQQVGVELNLYLTELTTVFGPQITSPALTQLTIQALYNLAGGNMD
YLLTKLGIGNNQLSSLIGSGLITGYPILYDSHTQLLGIQVNLPSVGNLNNMRATYLETLSVSTTKGYASALVPKVVTQVG
SVIEELDTSYCIESDLDLYCTRIVTFPMSPGIYSCLSGNTSACMYSKTEGALTTPYMALRGSVIANCKITTCRCTDPPGI
ISQNYGEAVSLIDRHSCNVLSLDGITLRLSGEFDATYQKNISILDSQVIVTGNLDISTELGNVNNSISNALDRLAESNSK
LERVNVRLTSTSALITYIVLTVISLIFGALSlALACYLMYKQKAQQK...................
>UniRef100_D8UW24/12-534
.......plMLIIRIMLILSCIRLTSSLDGRPLAAAGIVVTGDKAVNVYTSSQTGSIIVKLLPNMPDKEACAKAPLEAYN
RTLTTLLTPLGDSIRKIQGSVSTSRGQKRFIgavIGSVALGVATAAQITAAAALIQAKQNAANILRLKESIAATNEAVHE
VTDGLSQLSVAVGKMQQFVNDQFNNTARELDCIKITQQVGVELNLYLTELTTVFGPQITSPALTQLTIQALYNLAGGNMD
YLLTKLGIGNNQLSSLIGSGLITGYPILYDSHTQLLGIQVNLPSVGNLNNMRATYLGTLSVSTTKGYASALVPKVVTQVG
SVIEELDTSYCIESDLDLYCTRIVTFPMSPGIYSCLSGNTSACMYSKTEGALTTPYMALRGSVIANCKITTCRCTDPPGI
ISQNYGEAVSLIDRHSCNVLSLDGITLRLSGEFDAAYQKNISILDSQVIVTGNLDISTELGNVNNSISNALDRLAESNSK
LEKVNVRLTSTSALITYIVLTVISLIFGALSlVLACYLMYKQKAQQK...................
>UniRef100_H6VTH2/12-534
.......plMLITRTMLILSCICPTSSLDGRPLAAAGIVVTGDKAVNIYTSSQTGSIIVKLLPNMPDKEACAKAPLEAYN
RTLTTLLTPLGDSIRRIQGSATTSGGQKRFVgaiIGSVALGVATAAQITAAAALIQANQNAANILRLKESIAATNEAVHE
VTDGLSQLAVAVGKMQQFVNDQFNNTARELDCIKITQQVGVELNLYLTELTTVFGPQITSPALTQLTIQALYNLAGGNMD
YLLTKLGVGNNQLSSLIGSGLITGNPILYDSQTQLLGIQVNLPSVGNLNNMRATYLETLSVSTPKGFASALVPKVVTQVG
SVIEELDTSYCIESDLDLYCTRVVTFPMSPGIYSCLSGNTSVCMYSKTEGALTTPYMALKGSVIANCKMTTCRCADPPGI
ISQNYGEAVSLIDKHSCSVLSLDGITLRLSGEFDATYQKNISILDSQVIVTGNLDISAELGNVNNSISSALDKLAESNSK
LNKVNVNLTNTSAFITYIVLAVISLAFGVISlVLACYLMYKQKAQQK...................
>UniRef100_A0A1C9C444/13-534
........lMLITRIMLILSYICLTSSLDGRPLAAAGIVVTGDKAVNVYTSSQTGSIIVKLLPNMPDKEACAKAPLEAYN
RTLTTLLTPLGDSIRKIQGSVATSGGQKRFIgavIGSVALGVATAAQITAAAALIQANQNAANILRLKESIAATNEAVHE
VTNGLSQLSVAVGKMQQFINDQFNNTARELDCIKITQQVGVELNLYLTELTTVFGPQITSPALTQLTIQALYSLAGGNMD
YLLTKLGVGNNQLSSLISSGLITGYPILYDSQTQLLGIQINLPSVGNLNNMRATYLETLSVSTTKGFASALVPKVVTQVG
SVIEELDTSYCIESDLDLYCTRIVTFPMSPGIYSCLSGNTSACMYSKTEGALTTPYMALKGSVIANCKITTCRCADPPGI
ISQNYGEAVSLIDRHSCNVLSLDGITLRLSGEFDATYLKNISILDSQVIVTGNLDISTELGNVNNSISNALDKLTESNSK
LDKVNVRLTSTSALITYIALTVISLFFGVLSlGLACYLMYKQKAQQK...................
>UniRef100_Q7T7T3/13-534
........lMLITRIMLILGCIRPTSSLDGRPLAAAGIVVTGDKAVNVYTSSQTGSIIVKLLPNMPDKEACANAPLEAYN
RTLTTLLTPLGESIRRIQGSVSTSGGQKRFIgavIGSVALGVATAAQITAAAALIQANQNAANILRLKESIAATNEAVHE
VTDGLSQLSVAVGKMQQFVNDQFNNTARELDCIKITQQVGVELNLYLTELTTVFGPQITSPALTQLTIQALYNLAGGNMD
YLLTKLGIGNNQLSSLIGSGLITGYPILYDSQTQLLGIQVNLPSVGNLNNMRATYLETLSVSTTKGYASALVPKVVTQIG
SVIEELDTSYCIESDLDLYCTRIVTFPMSPGIYSCLSGNTSACMYSKTEGALTTPYMALKGSVIANCKITTCRCTDPPGI
ISQNYGEAVSLIDRHSCNVLSLDGITLRLSGEFDATYQKNISILESQVIVTGNLDISTELGNVNNSISNALDRLAESNSK
LEKVNVRLTSTSALITYIVLTVISLVFGALSlGLACYLMYKQKAQQK...................
>UniRef100_A0A0X9INJ9/13-534
........mMLTVRVALILSCICPANSIDGRPLAAAGIVVTGDKAVNIYTSSQTGSIIVKLLPNLPDKEACAKAPLDAYN
RTLTTLLTPLGDSIRRIQESVTTSGGQKRFIgaiIGGVALGVATAAQITAAAALIQAKQNAANILRLKESIAATNEAVHE
VTDGLSQLAVAVGKMQQFVNDQFNKTAQELGCIRIAQQVGVELNLYLTELTTVFGPQITSPALNKLTIQALYNLAGGNMD
YLLTKLGVGNNQLSSLIGSGLITGNPILYDSQTQLLGIQVTLPSVGNLNNMRATYLETLSVSTTRGFASALVPKVVTQVG
SVIEELDTSYCIETDLDLYCTRIVTFPMSPGIYSCLSGNTSACMYSKTEGALTTPYMTTKGSVIANCKMTTCRCVNPPGI
ISQNYGEAVSLIDKQSCNVLSLDGITLRLSGEFDATYQKNISIQDSQVIITGNLDISTELGNVNNSISNALNKLEESNSK
LDKVNVKLTSTSALITYIVLTIISLVFGILSlVLACYLMYKQKAQQK...................
>UniRef100_E0Y446/13-534
........lMLITRVMLILSCIRSISSLDGRPLAAAGIVVTGDKAVNIYTSSQTGSIIVKLLPNMPDKEACAKAPLEAYN
RTLTTLLTPLGDSIRRIQGSVSTSGGQRRFIgavIGSVALGVATAAQITAAAALIQANQNAANILRLKESIAATNEAVHE
VTDGLSQLAVAVGKMQQFVNDQFNNTARELDCIKITQQVGVELNLYLTELTTVFGPQITSPALTQLTIQALYNLAGGNVD
YLLTKLGVGNNQLSSLIGSGLITGYPILYDSQTQLLGIQVTLPSVGNLNNMRATYLETLSVSTTKGFASALVPKVVTQVG
SVIEELDTSYCIESDLDLYCTRIVTFPMSPGIYSCLSGNTSACMYSKTEGALTTPYMALKGSVIANCKITTCRCADPPGI
ISQNYGEAISLIDRHSCNVLSLDGITLRLNGEFDATYQKNISILDSQVIVTGNLDISTELGNVNNSISNALDKLAESNSK
LNKVNVRLISTSALITYIALTVISLVFGALSlVLACYLMYKQKAQQK...................
>UniRef100_Q6WG48/13-534
........lMLIARVMLILSCICLTSSLDGRPLAAAGIVVTRDKAVNIYTSSQTGSIIVKLLPNIPDKEACAKAPLEAYN
RTLTTLLTPLGDSIRRIQGSVSTSGGQKRFIgaiIGSVALGVATSAQITAAAALIQANQNAANILRLKESIAATNDAVHE
VTDGLSQLAVAVGKMQQFVNDQFNNTARELDCIKITQQVGIELNLYLTELTTVFGPQITSPALTQLTIQALYNLAGGNMD
YLLTKLGVGNSQLSSLIGSGLITGNPILYDSQTQLLGIQVNLPSVGNLNNMRATYLETLSVSTTRGFASALVPKVVTQVG
SVIEELDTSYCIETDLDLYCTRIVTFPMSPGIYSCLSGNTSACMYSKTEGALTTPYMALKGSVIANCKITTCRCTDPPGI
ISQNYGEAVSLIDRHSCNVLSLDGITLRLSGEFDATYQKNISILDSQVIVTGNLDISTELGNVNNSISNALDRLAESNSK
LDKVNVNLTSTSALITYIVLTIISLVFGALSlALACYLMHKQKAQQK...................
>UniRef100_Q9QPR2/1-521
.........MLITQIMLILSCICLTSSLDGRPLAAAGIVVTGDKAVNIYTSSQTGSIIVKLLPNMPDKEACAKAPLEAYN
RTLTTLLTPLGDSIRKIQGSVSTSGGQKRFIgavIGSVALGVATAAQITAAAALIQANQNAANILRLKESIAATNEAVHE
VTDGLSQLSVAVGKMQQFVNDQFNNTARELDCIKITQQVGVELNLYLTELTTVFGPQITSPALTQLTIQALYNLAGGNMD
YLLTKLGVGNNQLSSLIGSGLITGYPILYDSQTQLLGIQVNLPSVGHLNNMRATYLETLSVSTTKGFASALVPKVVTQVG
SVIEELDTSYCIESDLDLYCTRIVTLPMSPGIYSCLSGNTSACMYSKTEGALTTPYMALKGSVIANCKITTCKCADPPGI
ISQNYGEAVSLIDRHSCNVLSLDGITLRLSGEFDATYLKNISILDSQVIVTGNLDISTELGNVNNSISNALDKLAESNSK
LDKVNVRLTSTSALITYIVLTVISLVFGILSlVLACYLMYNRKAQQK...................
>UniRef100_W0P1X3/12-534
.......plMLITRIMLILSCICLTSSLDGRPLAAAGIVVTGDKAVNIYTSSQTGSIIVKLLPNMPDKEACAKAPLEAYN
RTLTTLLTPLGDSIRRIQGSATTSGGQKRFIgaiIGSVALGVATAAQITAAAALIQANQNAANILRLKESIAATNEAVHE
VTDGLSQLAVAVGKMQQFVNDQFNNTARELDCIKITQQVGVELNLYLTELTTVFGPQITSPALTQLTIQALYNLAGGNMD
YLLTKLGVGNNQLSSLIGSGLITGNPILYDSQTQLLGIQVNLPSVGNLNNMRATYLETLSVSTTKGFASALVPKVVTQVG
SVIEELDTSYCIESDLDLYCTRVVTFPMSPGIYSCLSGNTSACMYSKTEGALTTPYMALKGSIIANCKMITCRCADPPGI
ISQNYGEAVSLIDKHSCNVLSLDGITLRLSGEFDATYQKNISILDSQVIVTGNLDISTELGNVNNSISSALDKLAESNSR
LNKVNVNLTSTFALITYIVLAVISLAFGVISlVLACYLMYKQKAQQK...................
>UniRef100_A0A8F9RVS6/13-534
........lMLITRITLVLSCICLTSSLDGRPLAAAGIVVTGDKAINIYTSSQTGSIIVKLLPNMPDKEACAKAPLEAYN
RTLTTLLTPLGDSIRRIQGSVSTSGGQKRFIgaiIGSVALGVATSAQITAAAALIQANQNAANILRLKESIAATNEAVHE
VTDGLSQLAVAVGKMQQFVNDQFNNTARELDCIKITQQVGIELNLYLTELTTVFGPQITSPALTQLTIQALYNLAGGNMD
YLLTKLGIGNNHLSSLIGSGLITGNPILYDSQTQLLGIQVNLPSVGNLNNMRATYLETLSVSTTKGFASALVPKVVTQVG
SVIEELDTSYCIESDLDLYCTRIVTFPMSPGIYSCLSGNTSACMYSKTEGALNTPYMALKGSVIANCKITTCRCADPPGI
ISQNYGEAVSLIDRHSCNVLSLDGVTLRLSGEFDATYQKNISILDSQVIVTGNLDISTELGNVNNSISNALDRLAESNSK
LDRVNVKLTSTSALVTYIVLTIISLVFGALSlVLACYLMYKQKAQQK...................
>UniRef100_B8Y4M4/13-534
........lMLITRIMLILGCIRPTSSLDGRPLAAAGIVVTGDKAVNVYTSSQTGSIIVKLLPNMPDKEACAKAPLEAYN
RTLTTLLTPLGDSIRKIQGSVSTSGGQKRFIgavIGSIALGVATAAQITAAAALIQANQNAANILRLKESIAATNEAVHE
VTDGLSQLSVAVGKMQQFVNDQFNNTARELDCIKITQQVGVELNLYLTELTTVFGPQITSPALTQLTIQALYNLAGGNMD
YLLTKLGIRNNQLSSLIGSGLITGYPILYDSQTQLLGMQVNLPSVGNLNNMRATYLETLSVSTAKGYASALVPKVVTQVG
SVVEELDTSYCIESDLDLYCTRIVTFPMSPGIYSCLSGNTSACMYSKTEGALTTPYMALKGSVIANCKITTCRCTDPPGI
ISQNYGEAVSLIDRHSCNVLSLDGITLRLSGEFDATYQKNISILDSQVIVTGNLDISTELGNVNDSISNALDKLAKSNSK
LEKVNVRLTSTSALITYIILIVISLVFGALSlGLACYLMYKQKTQQK...................
>UniRef100_I1TEA0/13-534
........lMLITRIMLILSYICLTSSLDGRPLAAAGIVVTGDKAVNVYTSSQTGSIIVKLLPNMPDKEACAKAPLEAYN
RTLTTLLTPLGDSIRKIQGSVATSGGQKRFIgavIGSVALGVATAAQITAAAALIQANQNAANILRLKESIAATNEAVHE
VTDGLSQLSVAVGKMQQFVNDQFNNTARELDCIKITQQVGVELNLYLTELTTVFGPQITSPALTQLTIQALYNLAGGNMD
YLLTKLGVGNNQLSSLIGSGLITGYPILYDSQTQLLGIQVNLPSVGNLNNMRATYLETLSVSTTKGFASALVPKVVTQVG
SVIEELDTSYCIESDLDLYCTRIVTFPMSPGIYSCLSGNTSACMYSKTEGALTTPYMALKGSVIANCKITTCRCADPPGI
ISQNYGEAVSLIDRHSCNVLSLDGITLRLSGEFDATYLKNISILDSQVIVTGNLDISTELGNVNNSISNALDKLTESNSK
LDKVNVRLTSTSALITYIALTVISLFFGVLSlGLACYLMYKQKAQQK...................
>UniRef100_A0A344X784/13-534
........lMLITRIMLILSYICLTSSLDGRPLAAAGIVVTGDKAVNVYTSSQTGSIIVKLLPNMPDKEACAKAPLEAYN
RTLTTLLTPLGDSIRKIQGSVATSGGQKRFIgavIGSVALGVATAAQITAAAALIQANQNAANILRLKESIAATNEAVHE
VTDGLSQLSVAVGKMQQFVNDQFNNTARELDCIKITQQVGVELNLYLTELTTVFGPQITSPALTQLTIQALYNLAGGNMD
YLLTKLGVGNNQLSSLIGSGLITGYPILYDSQTQLLGIQVNLPSVGNLNNMRATYLETLSVSTTKGFASALVPKVVTQVG
SVIEELDTSYCIESDLDLYCTRIVTFPMSPGIYSCLSGNTSACMYSKTEGALTTPYMALKGSVIANCKITTCRCADPPGI
ISQNYGEAVSLIDRHSCNVLSLDGITLRLSGEFDATYLKNISILDSQVIVTGNLDISTELGNVNNSISNALDKLTESNSK
LDKVNVRLTSTSALITYIALTVISLFFGVLSlGLACYLMYKQKAQQK...................
>UniRef100_A0A088FQQ7/13-534
........lMLITRIMLTLSCIRLTSSLDGRPLAAAGIVVTGDKAVNVYTSSQTGSIIVKLLPNMPDKEACARAPLEAYN
RTLTTLLTPLGDSIRKIQGSVSTSGGQKRFIgavIGSVALGVATAAQITAAAALIQAKQNAANILRLKESIAATNEAVHE
VTDGLSQLSVAVGKMQQFVNDQFNNTARELDCIKITQQVGVELNLYLTELTTVFGPQITSPALTQLTIQALYNLAGGNMD
YLLTKLGIGNNQLSSLIGSGLITGYPILYDSHTQLLGIQVNLPSVGNLNNMRATYLETLSVSTTKGYASALVPKVVTQVG
SVIEELDTSYCIESDLDLYCTRIVTFPMSPGIYSCLSGNTSACMYSKTEGALTTPYMALRGSVIANCKITTCRCTDPPGI
ISQNYGEAVSLIDRHSCNVLSLDGITLRLSGEFDATYQKNISILDSQVIVTGNLDISTELGNVNNSISNALDRLAESNSK
LEKVNVRLTSTSALITYIVLTVISLIFGALSlALACYLMYKQKAQQK...................
>UniRef100_A0A344X522/13-534
........lMLITRIMLILSYICLTSSLDGRPLAAAGIVVTGDKAVNVYTSSQTGSIIVKLLPNMPDKEACAKAPLEAYN
RTLTTLLTPLGDSIRKIQGSVATSGGQKRFIgavIGSVALGVATAAQITAAAALIQANQNAANILRLKESIAATNEAVHE
VTNGLSQLSVAVGKMQQFVNDQFNNTARELDCIKITQQVGVELNLYLTELTTVFGPQITSPALTQLTIQALYNLAGGNMD
YLLTKLGVGNNQLSSLIGSGLITGYPILYDSQTQLLGIQVNLPSVGNLNNMRATYLETLSVSTTKGFASALVPKVVTQVG
SVIEELDTSYCVESDLDLYCTRIVTFPMSPGIYSCLSGNTSACMYSKTEGALTTPYMALKGSVIANCKITTCRCADPPGI
ISQNYGEAVSLIDRHSCNVLSLDGITLRLSGEFDATYLKNISILDSQVIVTGNLDISTELGNVNNSISNALDKLTESNSK
LDKVNVRLTSTSALITYIALTVISLFFGVLSlGLACYLMYKQKAQQK...................
>UniRef100_A0A6B9IWQ7/14-534
.........MLITRIMLTLSCIRLTSSLDGRPLAAAGIVVTGDKAVNVYTSSQTGSIIVKLLPNMPDKEACAKAPLEAYN
RTLTTLLTPLGDSIRKIQGSVSTSGGQKRFIgavIGSVALGVATAAQITAAAALIQAKQNAANIHRLKESIAATNEAVHE
VTDGLSQLSVAVGKMQQFVNDQFNNTARELDCIKITQQVGVELNLYLTELTTVFGPQITSPALTQLTIQALYNLAGGNMD
YLLTKLGIGNNQLSSLIGSGLITGYPILYDSHTQLLGIQVNLPSVGNLNNMRATYLETLSVSTTKGYASALVPKVVTQVG
SVIEELDTSYCIESDLDLYCTRIVTFPMSPGIYSCLSGNTSACMYSKTEGALTTPYMALRGSVIANCKITTCRCTDPPGI
ISQNYGEAVSLIDRHSCNVLSLDGITLRLSGEFDATYQKNISILDSQVIVTGNLDISTELGNVNNSISNALDRLAESNSK
LEKVNVRLTSTSALITYIVLTVISLIFGALSlALACYLMYKQKAQQK...................
>UniRef100_A0A482G2F9/13-534
........lMLITRVTLVLSCIRLTGSLDGRPLAAAGIVVTGDKAVNIYTSSQTGSIIIKLLPNMPDKEACAKAPLEAYN
RTLTTLLAPLGDSIRRIQGSVSTSGGQKRFIgavIGSVALGVATAAQITAAAALIQANQNAANILRLKESIAATNEAVHE
VTDGLSQLAVAVGKMQQFVNDQFNNTARELDCIKITQQVGVELNLYLTELTTVFGPQITSPALTQLTIQALYNLAGGNMD
YLLTKLGVGNNQLSSLIGSGLIAGYPILYDSQTQLLGIQVNLPSVGNLNNMRATYLGTLSVSTTKGFASALVPKVVTQVG
SVIEELDTSYCIESDLDLYCTRIVTFPMSPGIYSCLSGNTSACMYSKTEGALTTPYMTLKGSVIANCKITTCRCADPPGI
ISQNYGEAVSLIDRHSCNVLSLDGITLRLSGEFDATYQKNISILDSQVIVTGNLDISTELGNVNNSISNALNKLAESNSK
LDKVNVRLTSTSALITYIVLTVISLVFGTLSlVLACYLMYKQRAQQK...................
>UniRef100_A0A2R2XDZ1/12-534
.......slMLITRITLVLSCICLTSSLDGRPLAAAGIVVTGDKAINIYTSSQTGSIIVKLLPNMPGKEACAKAPLEAYN
RTLTTLLTPLGDSIRRIQGSVSTSGGQKRFIgavIGSVALGVATSAQITAAAALIQANQNAANILRLKESIAATNEAVHE
VTDGLSQLAVAVGKMQQFVNDQFNNTARELDCIKITQQVGIELNLYLTELTTVFGPQITSPALTQLTIQALYNLAGGNMD
YLLTKLGIGNNHLSSLIGSGLITGNPILYDSQTQLLGIQVNLPSVGNLNNMRATYLETLSVSTTKGFASALVPKVVTQVG
SVIEELDTSYCIESDLDLYCTRIVTFPMSPGIYSCLSGNTSACMYSKTEGALNTPYMTLKGSVIANCKITTCRCTDPPGI
ISQNYGEAVSLIDRHSCNVLSLDGVTLRLSGEFDATYQKNISILDSQVIVTGNLDISTELGNVNNSISNALDKLAESNSK
LDKVNVKLTSTSALITYIVLTIISLVFGALSlVLACYLMYKQKAQQK...................
>UniRef100_A0A4Y5QMQ6/13-534
........lMLITRIMLTLSCIRLTSSLDGRPLAAAGIVVTGDKAVNVYTSSQTGSIIVKLLPNMPDKEACARAPLEAYN
RTLTTLLTPLGDSIRKIQGSVSTSGGQKRFIgavIGSVALGVATAAQITAAAALIQAKQNAANILRLKESIAATNEAVHE
VTDGLSQLSVAVGKMQQFVNDQFNNTARELDCIKITQQVGVELNLYLTELTTVFGPQITSPALTQLTIQALYNLAGGNMD
YLLTKLGIGNNQLSSLIGSGLITGYPILYDSHTQLLGIQVNLPSVGNLNNMRATYLETLSVSTTKGYASALVPKVVTQVG
SVIEELDTSYCIESDLDLYCTRIVTFPMSPGIYSCLSGNTSACMYSKTEGALTTPYMALRGSVIANCKITTCRCTDPPGI
ISQNYGEAVSLIDRHSCNVLSLDGITLRLSGEFDATYQKNISILDSQVIVTGNLDISTELGNVNNSISNALDRLAESNSK
LEKVNVRLTSTPALITYIVLTVISLIFGALSlALACYLMYKQKAQQK...................
>UniRef100_A0A4Y5QLT6/13-534
........lMLITRIVLILSCIRLTSSLDGRPLAAAGIVVTGDKAVNVYTSSQTGSIIVKLLPNMPDKEACAKAPLEAYN
RTLTTLLTPLGDSIRKIQGSVSTSGGKKRFIgaiIGSVALGVATAAQITAAAALIQANQNAANILRLKESIAATNEAVHE
VTGGLSQLSVAVGKMQQFVNDQFNNTARELDCIKITQQVGVELNLYLTELTTVFGPQITSPALTRLTIQALYNLAGGNMD
YLLTKLGIGNKQLSSLIGSGLITGYPILYDSQTQLLGIQVNLPSVGNLNNMRATYLETLSVSTTKGYASALVPKVVTQVG
SVIEELDTSYCIESDLDLYCTRIVTFPMSPGIYSCLSGNTSACMYSKTEGALTTPYMALKGSVIANCKITTCRCADPPGI
ISQNYGEAVSLIDRHSCNVLSLDGITLRLSGEFDATYQKNISILDSQVIVTGNLDISTELGNVNNSISNALDRLAESNSK
LDKVNVRLTSTSALITYIVLTVISLVFGALSlVLACYLMYKQNAQQK...................
>UniRef100_K7Z115/13-534
........lMLITRITLVLSCICLTSSLDGRPLAAAGIVVTGDKAINIYTSSQTGSIIVKLLPNMPDKEACAKAPLEAYN
RTLTTLLTPLGDSIRRIQGSVSTSRRQKRFIgaiIGSVALGIATSAQITAAAALIQANQNAANILRLKESIAATNEAVHE
VTDGLSQLAVAVGKMQQFVNDQFNNTARELDCIKITQQVGIELNLYLTELTTVFGPQITSPALTQLTIQALYNLAGGNMD
YLLTKLGIGNNHLSSLIGSGLITGNPILYDSQTQLLGIQVNLPSVGNLNNMRATYLETLSVSTTKGFASALVPKVVTQVG
SVIEELDTSYCIESDLDLYCTRIVTFPMSPGIYSCLSGNTSACMYSKTEGALNTPYMALKGSVIANCKITTCRCADPPGI
ISQNYGEAVSLIDRHSCNVLSLDGVTLRLSGEFDATYQKNISILDSQVIVTGNLDISTELGNVNNSISNALDRLAESNSK
LDKVNVKLTSTSALITYIVLTIISLVFGALSlVLACYLMYKQKAQQK...................
>UniRef100_P35936/13-534
........lMLTVRIMLALSCVCPTSSLDGRPLAAAGIVVTGDKAVNIYTSSQTGSIIIKLLPNMPDKEACAKAPLEAYN
RTLTTLLTPLGDSIRRIQESVTTSGGQGRLIgaiIGGVALGVATAAQITAASALIQANQNAANILRLKESIAATNEAVHE
VTDGLSQLAVAVGKMQQFVNDQFNKTAQELDCIKITQQVGVELNLYLTELTTVFGPQITSPALTQLTIQALYNLAGGNMD
YLLTKLGVGNNQLSSLIGSGLITGNPILYDSQTQLLGIQVTLPSVGNLNNMRATYLETLSVSTTKGFASALVPKVVTQVG
SVIEELDTSYCIETDLDLYCTRIVTFPMSPGIYSCLSGNTSACMYSKTEGALTTPYMTLKGSVIANCKMTTCRCADPPGI
ISQNYGEAVSLIDRQSCNILSLDGITLRLSGEFDATYQKNISIQDSQVIVTGNLDISTELGNVNNSISNALDKLEESNSK
LDKVNVKLTSTSALITYIFLTVISLVCGILSlVLACYLMYKQKAQQK...................
>UniRef100_M1FLV6/13-534
........lMLITRIMLIMSCIRLTSSLDGRPLAAAGIVVTGDKAVNVYTSPQTGSIIVKLLPNMPDKEACAKAPLEAYN
RTLTTLLTPLGDSIRKIQGSVSGGRRQKRFIgavIGSVALGVATAAQITAAAALIQAKQNAANILRLKESIAATNEAVHE
VTNGLSQLSVAVGKMQQFVNDQFNNTARELDCIKITQQVGVELNLYLTELTTVFGPQITSPALTQLTIQALYNLAGGNMD
YLLTKLGIGNNQLSSLIGSGLITGYPILYDSHTQLLGIQVNLPSVGNLNNMRATYLETLSVSTTKGYASALVPKVVTQVG
SVIEELDTSYCIESDLDLYCTRIVTFPMSPGIYSCLSGNTSACMYSKTEGALTTPYMALKGSVIANCKITTCRCTDPPGI
ISQNYGEAVSLIDRHSCNVLSLDGITLRLNGEFDATYQKNISILDSQVIVTGNLDISTELGNVNNSISNALDRLAESNSK
LEKVDVRLASTSALITYIVLTVISLIFGALSlVLACYLMYKQKAQQK...................
>UniRef100_A0A4Y5QMN6/13-534
........mMLTVRVALVLSCICPANSIDGRPLAAAGIVVTGDKAVNIYTSSQTGSIIVKLLPNLPDKEACAKAPLDAYN
RTLTTLLTPLGDSIRRIQESVTTSGGQKRFIgaiIGGVALGVATAAQITAAAALIQAKQNAANILRLKESIAATNEAVHE
VTDGLSQLAVAVGKMQQFVNDQFNKTAQELDCIKIAQQVGVELNLYLTELTTVFGPQITSPALNKLTIQALYNLAGGNMD
YLLTKLGVGNNQLSSLIGSGLITGNPILYDSQTQLLGIQVTLPSVGNLNNMRATYLETLSVSTTRGFASALVPKVVTQVG
SVIEELDTSYCIETDLDLYCTRIVTFPMSPGIYSCLSGNTSACMYSKTEGALTTPYMTIKGSVIANCKMTTCRCVNPPGI
ISQNYGEAVSLIDKQSCNVLSLDGITLRLSGEFDATYQKNISIQDSQVIITGNLDISTELGNVNNSISNALNKLEESNSK
LDKVNVKLTSTSALITYIVLTIISLVFGILSlVLACYLMYKQKAQQK...................
>UniRef100_T2HV52/13-534
........lMLITRIMPILSCIRLTSSLDGRPLAAAGIVVTGDKAVNVYTSSQTGSIIVKLLPNMPDKEACARAPLEAYN
RTLTTLLTPLGDSIRKIQGSVSTSGGQKRFIgavIGSVALGVATAAQITAAAALIQANQNAANILRLKESIAATNEAVHE
VTDGLSQLSVAVGKMQQFVNDQFNNTARELDCIKITQQVGVELNLYLTELTTVFGPQITSPALTQLTIQALYNLAGGNMD
YLLTKLGIGNNQLSSLIGSGLITGYPILYDSQTQLLGIQVNLPSVGNLNNMRATYLETLSVSTTKGYASALVPKVVTQVG
SVIEELDTSYCIESDLDLYCTRIVTLPMSPGIYSCLSGNTSACMYSKTDGALTTPYMALKGSVIANCKITTCRCADPPGI
ISQNYGEAVSLIDRHSCNVLSLDGITLRLSGEFDATYQKNISILDSQVIVTGNLDISTELGNVNNSISNALDKLAESNSK
LDKVNVRLTSTSALITYIVLTVISLVFGALSlVSACYLMYKQKAQQK...................
>UniRef100_A9LSD7/13-534
........lVLITRIMLILSCIRLTSSLDGRPLAAAGIVVTGDKAVNVYTSSQTGSIIVKLLPNMPDKEACAKAPLEAYN
KTLTTLLTPLGDSIRKIQGSVSTSGGQKRFIgavIGSVALGVATAAQITAAAALIQAKQNAANILRLKESIAATNEAVHE
VTDGLSQLSVAVGKMQQFVNDQFNNTARELDCIKITQQVGVELNLYLTELTTVFGPQITSPALTQLTIQALYNLAGGNMD
YLLTKLGIGNNQLSSLIGSGLITGYPILYDSHTQLLGIQVNLPSVGNLNNMRATYLETLSVSTTKGYASALVPKVVTQVG
SVIEELDASYCIESDLDLYCTRIVTFPMSPGIYSCLSGNASACMYSKTEGALTTPYMALKGSVIANCKITTCRCTDPPGI
ISQNYGEAVSLIDRHSCNVLSLDGITLRLSGEFDATYQKNISILDSQVIVTGNLDISTELGNVNNSISNALDRLAESNSK
LEKVNVRLTSTSALITYIVLTVISLIFGALSlVLACYLMYKQKAQQK...................
>UniRef100_E0XKS9/13-534
........lMLITRIMLILSCIRLTSSLDGRPLAAAGIVVTGDKAVNVYTSSQTGSIIVKLLPNMPDKEACAKAPLEAYN
RTLTTLLTPLGESIRKIQGSVSTSGGKKRFIgavIGSVALGVATAAQITAAAALIQANQNAANILRLKESIAATNEAVHE
VTDGLSQLSVAVGKMQQFVNDQFNNTARELDCIKITQQVGVELNLYLTELTTVFGPQITSPALTQLTIQALYNLAGGNMD
YLLTKLGIGNNQLSSLIGSGLITGYPILYDSQTQLLGIQVNLPSVGNLNNMRATYLETLSVSTTKGYASALIPKVVTQVG
SVIEELDTSYCIESDLDLYCTRIVTFPMSPGIYSCLSGNTSACMYSKTEGALTTPYMALKGSVIANCKITTCRCADPPGI
ISQNYGEAVSLIDRHSCNVLSLDGITLRLSGEFDAAYQKNISILDSQVIVTGNLDISTELGNVNNSISNALDRLAESNSK
LDKVNVRLTSTSALITYIVLTITSLVFGALSlILACYLMYKQKAQQK...................
>UniRef100_A0A646QXD4/13-534
........lMLITRIMLILSYICMTSSLDGRPLAAAGIVVTGDKAVNVYTSSQTGSIIVKLLPNMPDKEACAKAPLEAYN
RTLTTLLTPLGDSIRKIQGSVATSGGQKRFIgavIGSIALGVATAAQITAAAALIQANQNAANILRLKESIAATNEAVHE
VTDGLSQLSVAVGKMQQFVNDQFNNTARELDCIKITQQVGVELNLYLTELTTVFGPQITSPALTQLTIQALYNLAGGNMD
YLLTKLGVGNNQLSSLIGSGLITGYPILYDSQTQLLGIQVNLPSVGNLNNMRATYLETLSVSTTKGFASALVPKVVTQVG
SVIEELDTSYCIESDLDLYCTRIVTFPMSPGIYSCLSGNTSACMYSKTEGALTTPYMALKGSVIANCKITTCRCADPPGI
ISQNYGEAVSLIDRHSCNVLSLDGITLRLSGEFDATYLKNISILDSQVIVTGNLDISTELGNVNNSISNALDKLTESNSK
LDKVNVRLTSTSALITYIALTVISLFFGVLSlGLACYLMYKQKAQQK...................
>UniRef100_A4D8X5/13-534
........lMLITRIMLILGCIRPTSSLDGRPLAAAGIVVTGDKAVNVYTSSQTGSIIVKLLPNMPDKEACAKAPLEAYN
RTLTTLLTPLGDSIRKIQGSVSTSGGQKRFIgavIGSVALGVATAAQITAAAALIQANQNAVNILRLKEGIAATNEAVHE
VTDGLSQLSVAVGKMQQFVNDQFNNTARELDCIKITQQVGVELNLYLTELTTVFGPQITSPALTQLTIQALYNLAGGNMD
YLLTKLGIGNNQLSSLIGSGLITGYPILYDSQTQLLGIQVNLPSVGNLNNMRATYLETLSVSTTKGYASALVPKVVTQVG
SVIEELDTSYCIESDLDLYCTRIVTFPMSPGIYSCLSGNTSACMYSKTEGALTTPYMALKGSVIANCKITTCRCTDPPGI
ISQNYGEAVSLIDRHSCNVLSLDGITLRLSGEFDATYQKNISILDSQVIVTGNLDISTELGNVNNSINNALDKLAESNSK
LEKVNVRLTSTSALITYIVLTVISLVFGALSlGLACYLMYKQNAQQK...................
>UniRef100_A0A344X748/13-534
........lMLITQIMLTLSCIRLTSSLDGRPLAAAGIVVTGDKAVNVYTSSQTGSIIVKLLPNMPDKEACARAPLEAYN
RTLTTLLTPLGDSIRKIQGSVSTSGGQKRFIgavIGSVALGVATAAQITAAAALIQAKQNAANILRLKESIAATNEAVHE
VTDGLSQLSVAVGKMQQFVNDQFNNTARELDCIKITQQVGVELNLYLTELTTVFGPQITSPALTQLTIQALYNLAGGNMD
YLLTKLGIGNNQLSSLIGSGLITGYPILYDSHTQLLGIQVNLPSVGNLNNMRATYLETLSVSTTKGYASALVPKVVTQVG
SVIEELDTSYCIESDLDLYCTRIVTFPMSPGIYSCLSGNTSACMYSKTEGALTTPYMALRGSVIANCKITTCRCTDPPGI
ISQNYGEAVSLIDRHSCNVLSLDGITLRLSGEFDATYQKNISISDSQVIVTGNLDISTELGNVNNSISNALDRLAESNSK
LEKVNVRLTSTSALITYIVLTVISLIFGALSlALACYLMYKQKAQQK...................
>UniRef100_A0A075DWM8/13-534
........lMLITRIMLILSYICLTSSLDGRPLAAAGIVVTGDKAVNVYTSSQTGSIIVKLLPNMPDKEACAKAPLEAYN
RTLTTLLTPLGDSIRKIQGSVATSGGQKRFIgavIGSVALGVATAAQITAAAALIQANQNAANILRLKESIAATNEAVHE
VTDGLSQLSVAVGKMQQFVNDQFNNTARELDCIKITQQVGVELNLYLTELTTVFGPQITSPALTQLTIQALYNLAGGNMD
YLLTKLGVGNNQLSSLIGSGLITGYPILYDSQTQLLGIQVNLPSVGNLNNMRATYLETLSVSTTKGFASALVPKVVTQVG
SVIEELDTSYCIESDPDLYCTRIVTFPMSPGIYSCLSGNTSACMYSKTEGALTTPYMALKGSVIANCKITTCRCADPPGI
ISQNYGEAVSLIDRHSCNVLSLDGITLRLSGEFDATYLKNISILDSQVIVTGNLDISTELGNVNNSISNALDKLTESNSK
LDKVNVRLTSTSALITYIALTVISLFFGVLSlGLACYLMYKQKAQQK...................
>UniRef100_A0A4D6Q7T3/13-534
........lMLITRIMLTLSCIRLTSSLDGRPLAAAGIVVTGDKAVNVYTSSQTGSIIVKLLPNMPDKEACARAPLEAYN
RTLTTLLTPLGDSIRKIQGSVSTSGGQKRFIgavIGSVALGVATAAQITAAAALIQAKQNAANILRLKESIAATNEAVHE
ITDGLSQLSVAVGKMQQFVNDQFNNTARELDCIKITQQVGVELNLYLTELTTVFGPQITSPALTQLTIQALYNLAGGKMD
YLLTKLGIGNNQLSSLIGSGLITGYPILYDSHTQLLGIQVNLPSVGNLNNMRATYLETLSVSTTKGYASALVPKVVTQVG
SVIEELDTSYCIESDLDLYCTRIVTFPMSPGIYSCLSGNTSACMYSKTEGALTTPYMALRGSVIANCKITTCRCTDPPGI
ISQNYGEAVSLIDRHSCNVLSLDGITLRLSGEFDATYQKNISILDSQVIVTGNLDISTELGNVNNSISNALDRLAESNSK
LEKVNVRLTSTSALITYIVLTVISLIFGALSlALACYLMYKQKAQQK...................
>UniRef100_J7IF22/14-534
.........MLSTLIILILSFICPASSLDGRPLAAAGIVVTGDKAVNIYTSSQTGSIIVKLLPNMPDKEACARAPLEAYN
RTLTTLLAPLGDSIRKIQGSVSTSGGRKRFIgaiIGSVALGVATAAQVTAAAALIQANQNAANILRLKESIAATNEAVHE
VTNGLSQLSVAVGKMQQFVNDQFNNTARELDCIKITQQVGVELNLYLTELTTVFGPQITSPALTQLTIQALYNLAGGNMD
YLLTKLGVGNNQLSSLIGSGLITGYPILYDSQTQLLGIQVNLPSVGNLNNMRATYLETLSVSTTKGFASALVPKVVTQVG
SVIEELDTSYCIESDLDLYCTRIVTFPMSPGIYSCLSGNTSACMYSKTEGALTTPYMTLKGSVIANCKITTCRCADPPGI
ISQNYGEAVSLIDRHSCNVLSLDGITLRLSGEFDATYQKNISILDSQVIVTGNLDISTELGNVNNSISNALDKLAESNSK
LDKVNVRLTSTSALITYIVLTVISLVFGALSlILACYLMYKQKTQQK...................
>UniRef100_A0A2U8N6A9/13-534
........lMLITRIMLILSYICLTSSLDGRPLAAAGIVVTGDKAVNVYTSSQTGSIIVKLLPNMPDKEACAKAPLEAYN
RTLTTLLTPLGDSIRKIQGSVATSGGQKRFIgavIGSIALGVATAAQITAAAALIQANQNAANILRLKESIAATNEAVHE
VTDGLSQLSVAVGKMQQFVNDQFNNTARELDCIKITQQVGVELNLYLTELTTVFGPQITSPALTQLTIQALYNLAGGNMD
YLLTKLGVGNNQLSSLIGSGLITGYPILYDSQTQLLGIQVNLPSVGNLNNMRATYLETLSVSTTKGFASALVPKVVTQVG
SVIEELDTSYCIESDLDLYCTRIVTFPMSPGIYSCLSGNTSACMYSKTEGALTTPYMALKGSVIANCKITTCRCADPPGI
ISQNYGEAVSLIDRHSCNVLSLDGITLRLSGEFDATYLKNISILDSQVIVTGNLDISTELGNVNNSISNALDKLTESNSK
LDKVNVRLTSTSALITYIALTVISLFFGVLSlGLACYLMYKQKAQQK...................
>UniRef100_A0A221C7V5/14-534
.........MLITRIMLILSCICPTGSLDGRPLAAAGIVVTGDKAINIYTSSQTGSIIVKLLPNMPDKEACAKAPLEAYN
RTLTTLLTPLGDSIRRIQGSVSTSGGQKRFIgaiIGSVALGVATSAQITAAAALIQANQNAANILRLKESIAATNEAVHE
VTDGLSQLAVAVGKMQQFVNDQFNNTARELDCIKITQQVGVELNLYLTELTTVFGPQITSPALTQLTIQALYNLAGGNMD
YLLTKLGIGNNHLSSLIGSGLITGNPILYDSQTQLLGIQVNLPSVGNLNNMRATYLETLSVSTTKGFASALVPKVVTQVG
SVIEELDTSYCIETDLDLYCTKIVTFPMSPGIYSCLSGNTSACMYSKTEGALTTPYMALKGSIIANCKITTCRCADPPGI
ISQNYGEAVSLIDRHSCNVLSLDGITLRLSGEFDATYQKNISILDSQVIVTGNLDISTELGNVNNSISNALDRLAESNGK
LDKVNVRLINTSALITYIVLTVISLVFSALGlILGCYLMYKQKAQQK...................
>UniRef100_A0A3T0ICA3/13-534
........lMLITRIMLILSYICLTSSLDGRPLAAAGIVVTGDKAVNVYTSSQTGSIIVKLLPNMPDKEACAKAPLEAYN
RTLTTLLTPLGDSIRKIQGSVATSRGQKRFIgavIGSVALGVATAAQITAAAALIQANQNAANILRLKESIAATNEAVHE
VTDGLSQLSVAVGKMQQFVNDQFNNTARELDCIKITQQVGVELNLYLTELTTVFGPQITSPALTQLTIQALYNLAGGNMD
YLLTKLGVGNNQLSSLIGSGLITGYPILYDSQTQLLGIQVNLPSVGNLNNMRATYLETLSVSTTKGFASALVPKVVTQVG
SVIEELDTSYCIESDLDLYCTRIVTFPMSPGIYSCLSGNTSACMYSKTEGALTTPYMALKGSVIANCKITTCRCADPPGI
ISQNYGEAVSLIDRHSCNVLSLDGITLRLSGEFDATYLKNISILDSQVIVTGNLDISTELGNVNNSISNALDKLAESNSK
LDKVNVRLTSTSALITFIALTVISLFFGVLSlGLACYLMYKQKAQQK...................
>UniRef100_A0A4Y5QLU7/13-534
........lMLITRIMLILSYICLTSSLDGRPLAAAGIVVTGDKAVNVYTSSQTGSIIVKLLPNMPDKEACAKAPLEAYN
RTLTTLLTPLGDSIRKIQGSVTGGRRQKRFIgavIGSVALGVATAAQITAAAALIQANQNAANILRLKESIAATNEAVHE
VTDGLSQLSVAVGKMQQFVNDQFNNTARELDCIKITQQVGVELNLYLTELTTVFGPQITSPALTQLTIQALYNLAGGNMD
YLLTKLGVGNNQLSSLIGSGLITGYPILYDSQTQLLGIQVSLPSVGNLNNMRATYLETLSVSTTKGFASALVPKVVTQVG
SVIEELDTSYCIESDLDLYCTRIVTFPMSPGIYSCLSGNTSACMYSKTEGALTTPYMALKGSVIANCKMTTCRCADPPGI
ISQNYGEAVSLIDRHSCNVLSLDGITLRLSGEFDATYLKNISILDSQVIVTGNLDISTELGNVNNSISNALDKLTESNSK
LDKVNVRLTSTSALITYIALTVISLFFGVLSlGLACYLMYKQKAQQK...................
>UniRef100_A0A067Z8W0/13-534
........lMLITRIMLILNCIRLTSSLDGRPLAAAGIVVTGDKAVNVYTSSQTGSIIVKLLPNMPDKEACARAPLEAYN
RTLTTLLTPLGDSIRKIQRSVSTSGGQKRFIgavIGSVALGVATAAQITAAAALIQAKQNAANILRLKESIAATNEAVHE
VTDGLSQLSVAVGKMQQFVNDQFNNTARELDCIKITQQVGVELNLYLTELTTVFGPQITSPALTQLTIQALYNLAGGNMD
YLLTKLGIGNNQLSSLIGSGLITGYPILYDSHTQLLGIQVNLPSVGNLNNMRATYLETLSVSTTKGYASALVPKVVTQVG
SVIEELDTSYCIESDLDLYCTRIVTFPMSPGIYSCLSGNTSACMYSKTEGALTTPYMALRGSVIANCKITTCRCTDPPGI
ISQNYGEAVSLIDRHSCNVLSLDGITLRLSGEFDATYQKNISILDSQVIVTGNLDISTELGNVNNSISNALDRLAESNSK
LEKVNVRLTSTSALITYIVLTVISLIFGALSlVLACYLMYKQKAQQK...................
>UniRef100_A0A0Y0CPS9/11-534
......ahlMLITRIMLILSCIRLTSSLDGRPLAAAGIVVTGDKAVNVYTSSQTGSIIVKLLPNMPDKEACAKAPLEAYN
RTLTTLLTPLGDSIRKIQGSVSGGRRQKRFIgavIGSVALGVATAAQITAAAALIQAKQNAANILRLKESIAATNEAVHE
VTDGLSQLSVAVGKMQQFVNDQFNNTARELDCIKITQQVGVELNLYLTELTTVFGPQITSPALTQLTIQALYNLAGGNMD
YLLTKLGIGNNQLSSLIGSGLITGYPILYDSHTQLLGIQVNLPSVGNLNNMRATYLETLSVSTTKGYASALVPKVVTQVG
SVIEELDTSYCIESDLDLYCTRIVTFPMSPGIYSCLSGNTSACMYSKTEGALSAPYMALKGSVIANCKITTCRCTDPPGI
ISQNYGEAVSLIDRHSCNVLSLDGITLRLNGEFDATYQKNISILDSQVIVTGNLDISTELGNVNNSISNALDRLAESNSK
LEKVDVRLTSTSALITYIVLTVISLIFGALSlVLACYLMYKQKAQQK...................
>UniRef100_A0A3S9JJ27/13-534
........lMLVTRIMLILGCIRSTSSLDGRPLAAAGIVVTRDKAVNVYTSSQTGSIIVKLLPNMPDKEACAKAPLEAYN
RTLTTLLTPLGDSIRKIQGSVSTSGGQKRFIgavIGSVALGVATAAQITAAAALIQANKNAADILRLKESIAATNEAVHE
VTDGLSQLSVAVGKMQQFVNDQFNNTARELDCIKITQQVGVELNLYLTELTTVFGPQITSPALTQLTIQALYNLAGGNMD
YLLTKLGIGNNQLSSLIGSGLITGYPILYDSQTQLLGIQVNLPSVGNLNNMRATYLETLSVSTTKGYASALVPKVVTQVG
SVIEELDTSYCIESDLDLYCTRIVTFPMSPGIYSCLSGNTSACMYSKTEGALTTPYMALKGSVIANCKITTCRCTDPPGI
ISQNYGEAVSLIDRHSCNVLSLDGITLRLSGEFDATYQKNISILDSQVIVTGNLDISTELGNVNNSISNALDKLAESNSK
LEKVNVRLTSTSALITYIVLTVISLVFGALSlGLACYLMYKQKAQQK...................
>UniRef100_A0A191Z2Y4/13-534
........pMLITLIILILSFICLASSLDGRPLAAAGIVVTGDKAVNIYTSSQTGSIIVKLLPNMPDKEACARAPLEAYN
RTLTTLLTPLGDSIRKIQGSVSTSGGRKRFIgaiIGSVALGVATAAQITAAAALIQANQNAANILRLKESIAATNEAVHE
VTNGLSQLSVAVGKMQQFVNDQFNNTARELDCIKITQQVGVELNLYLTELTTVFGPQITSPALTQLTIQALYNLAGDNMD
YLLTKLGVGNNQLSSLIGSGLITGYPILYDSQTQLLGIQVNLPSVGNLNNMRATYLETLSVSTTKGFASALIPKVVTQVG
SVIEELDTSYCIESDLDLYCTRIVTFPMSPGIYSCLSGNTSACMYSKTEGALTTPYMTLKGSVIANCKITTCRCADPPGI
ISQNYGEAVSLIDRHSCNVLSLDGITLRLSGEFDATYQKNISILDSQVIVTGNLDISTELGNVNNSISNALDKLAESNSK
LDKVNVRLTSTSALITYIVLTVISLVFGALSlILACYLMYKQKAQQK...................
>UniRef100_A0A7U3NIY8/13-534
........lMLVTRIILILGCIRSTSSLDGRPLAAAGIVVTGDKAVNVYTSSQTGSIIVKLLPNMPDKEACAKAPLEAYN
RTLTTLLTPLGDSIRKIQGSVSTSGGQKRFIgavIGSVALGVATAAQITAATALIQANKNAANILRLKESIAATNEAVHE
VTDGLSQLSVAVGKMQQFVNDQFNNTARELDCIKITQQVGVELNLYLTELTTVFGPQITSPALTQLTIQALYNLAGGNMD
YLLTKLGIGNNQLSSLIGSGLITGYPILYDSQTQLLGIQVNLPSVGNLNNMRATYLETLSVSTTKGYASALVPKVVTQVG
SVIEELDTSYCIESDLDLYCTRIVTFPMSPGIYSCLSGNTSACMYSKTEGALTTPYMALKGSVIANCKITTCRCTDPPGI
ISQNYGEAVSLIDRHSCNVLSLDGITLRLSGEFDATYQKNISILDSQVIVTGNLDISTELGNVNNSISNALDKLAESNSK
LEKVNVRLTSTSALITYIVLTVISLVFGALSlGLACYLMYKQKAQQK...................
>UniRef100_A0A067ZA03/13-534
........lMLITRIMLILSCIRLTSSLDGRPLAAAGIVVTGDKAVNVYTSSQTGSIIVKLLPNMPDKEACARAPLEAYN
RTLTTLLTPLGDSIRKIQGSVSTSGGQKRFIgavIGSVALGVATAAQITAAAALIQAKQNAANILRLKESIAATNEAVHE
VTDGLSQLSVAVGKMQQFVNDQFNNTARELDCIKITQQVGVELNLYLTELTTVFGPQITSPALTQLTIQALYNLAGGNMD
YLLTKLGIGNNQLSSLIGSGLITGYPILYDSHTQLLGIQVNLPSVGNLNNMRATYLETLSVSTIKGYASALVPKVVTQVG
SVIEELDTSYCIESDLDLYCTRIVTFPMSPGIYSCLSGNTSACMYSKTEGALTTPYMALRGSVIANCKMTTCRCTDPPGI
ISQNYGEAVSLIDRHSCNVLSLDGITLRLSGEFDATYQKNISILDSQVIVTGNLDISTELGNVNNSISNALDRLAESNSQ
LEKVNVRLTSTSALITYIVLTVISLIFGALSlVLACYLMYKQKAQQK...................
>UniRef100_A0A077D4G8/13-534
........lMLTVRVMLALSCVCPTSALDGRPLAAAGIVVTGDKAVNIYTSSQTGSIIIKLLPNMPDKEACAKAPLEAYN
RTLTTLLTPLGDSIRRIQESVTTSGGQGRLIgaiIGGVALGVATAAQITAASALIQANQNAANILRLKESIAATNEAVHE
VTNGLSQLAVAVGKMQQFVNDQFNKTAQELDCIKITQQVGVELNLYLTELTTVFGPQITSPALTQLTIQALYNLAGGNMD
YLLTKLGVGNNQLSSLISSGLITGNPILYDSQTQLLGIQVTLPSVGNLNNMRATYLETLSVSTTKGFASAIVPKVVTQVG
SVIEELDTSYCIETDLDLYCTRIVTFPMSPGIYSCLSGNTSACMYSKTEGALTTPYMTLKGSVIANCKMTTCRCADPPGI
ISQNYGEAVSLIDRQSCNILSLDGITLRLSGEFDATYQKNISIQDSQVIVTGNLDISTELGNVNNSISNALDKLEESNSK
LDKVNVKLTSTSALITYIVLTVISLVCGILSlVLACYLMYKQKAQQK...................
>UniRef100_A0A222YRL4/13-534
........lMLITRIMLTLSCIRLTSSLDGRPLAAAGIVVTGDKAVNVYTSSQTGSIIVKLLPNMPDKEACARAPLEAYN
RTLTTLLTPLGDSIRKIQGSVSTSGGQKRFIgavIGGVALGVATAAQITAAAALIQAKQNAANILRLKESIAATNEAVHE
VTDGLSQLSVAVGKMQQFVNDQFNNTARELDCIKITQQVGVELNLYLTELTTVFGPQITSPALTQLTIQALYNLAGGNMD
YLLTKLGIGNNQLSSLIGSGLITGYPILYDSHTQLLGIQVNLPSVGNLNNMRATYLETLSVSTTKGYASALVPKVVTQVG
SVIEELDTSYCIESDLDLYCTRIVTFPMSPGIYSCLSGNTSACMYSKTEGALTTPYMALRGSVIANCKITTCRCTDPPGI
ISQNYGEAVSLIDRHSCNVLSLDGITLRLSGEFDATYQKNISILDSQVIVTGNLDISTELGNVNNSISNALDRLAESSSK
LEKVNVRLTSTSALITYIVLTVISLIFGALSlALACYLMYKQKAQQK...................
>UniRef100_A8D7G3/13-534
........lILTTRITLILSCICPTSSLDGRPLAAAGIVVTGDKAVNVYTSSQTGSIIVKLLPNMPDKEACAKAPLEAYN
RTLTTLLTPLGDSIRKIQGSVSTSGGQKRFIgavIGSVALGVATAAQITAAAALIQANQNAANILRLKESIAATNEAVHE
VTDGLSQLSVAVGKMQQFVNDQFNNTARELDCIKITQQVGVELNLYLTELTTVFGPQITSPALTQLTIQALYNLAGGNMD
YLLTKLGIGNNQLSSLIGSGLITGYPILYDSQTQLLGIQVNLPSVGNLNNMRATYLETLSVSTTKGYASALVPKVVTQVG
SVIEELDTSYCIESDLDLYCTRIVTFPMSPGIYSCLSGNTSACMYSKTEGALTTPYMALKGSVIANCKITTCRCTDPPGI
ISQNYGEAVSLIDRHSCNVLSLDGITLRLSGEFDATYQKNISILDSQVIVTGNLDISTELGNVNNSISNALDRLAESNSK
LEKINVRLTSTSALITYIVLTVISLVFGAFSlGLACYLMYKQKAQQK...................
>UniRef100_A0A142ZCV9/13-534
........lTLITRIALILSCICLTSSLDGRPLAAAGIIVTGDKAVNIYTSSQTGSIIVKLLPNMPDKEACARAPLEAYN
RTLTTLLNPLGDSIRRIQGSVSTSGGQKRFIgavIGSVALGVATAAQITAAAALIQANQNAANILRLKESIAATNEAVHE
VTDGLSQLAVAVGKMQQFVNDQFNNTARELDCIKITQQVGVELNLYLTELTTVFGPQITSPALTQLTIQALYNLAGGNMD
YLLTKLGVGNNQLSSLISSGLIVGYPILYDSQTQLLGIQVNLPSVGNLNNMRATYLETLSVSTTKGFASALVPKVVTQVG
SVIEELDTSYCIEADLDLYCTRIVTFPMSPGIYSCLSGNTSACMYSKTEGALTTPYMALKGSVIANCKITTCRCADPPGI
ISQNYGEAVSLIDRHSCNVLSLDGITLRLSGEFDTTYQKNISILDSQVIVTGNLDISTELGNVNNSISNALDKLAESNSK
LDKVNVRLTSTSALITYIVLTVISLVFGTLSlVLACYLMYKQKAQQK...................
>UniRef100_A0A4Y1PJ56/14-534
.........MLIIRIALTLSCIRLTSSLDGRPLAAAGIVVTGDKAVNIYTSSQTGSIIVKLLPNMPDKEVCAKAPLEAYN
KTLTTLLTPLGDSIRRIQESVTSSGGQRRFIgaiIGGVALGVATAAQITAAAALIQANQNAANILRLKESIAATNEAVHE
VTDGLSQLAVAVGKMQQFVNDQFNNTAQELDCVKVTQQIGVELNLYLTELTTVFGPQITSPALTQLTIQALYNLAGGNMD
YLLTKLGVGNNQLSSLIGSGLITGSPILYDSQTQILGIQITLPSVGNLNNMRATYLETLSVSTTKGFASALVPKVVTQVG
SVIEELDTSYCIETDLDLYCTRIVTFPMSPGIYSCLSGNTSACTYSKTEGALTTPYMALKGSVIANCKMTTCRCADPPGI
ISQNYGEAVSLIDRHSCNVLSLDGITLRLSGEFDATYQKNISILDSQVIVTGNLDISAELGNVNNSISNALNKLEESNNK
LDRVNVKLTSTSALITYIVLTVISLVFGVLSlVLACYLMYKQKAQQK...................
>UniRef100_Q80H66/13-534
........lMLITRIMLILGCIRPTSSLDGRPLAAAGIVVTGDKAVNVYTSSQTGSIIVKLLPNMPDKEACANAPLEAYN
RTLTTLLTPLGDSIRKIQGSVSTSGGQKRFIgavIGSVALGVATAAQITAAAALIQANQNAANILRLKESIAATNEAVHE
VTDGLSQLSVAVGKMQQFVNDQFNNTARELDCIKITQQVGVELNLYLTELTTVFGPQINSPALTQLTIQALYNLAGGNMD
YLLTKLGIGNNQLSSLIGSGLITGYPILYDSQTQLLGIQVNLPSVGNLNNMRATYLETLSVSTTKGYASALVPKVVTQVG
SVIEELDTSYCIESDLDLYCTRIVTFPMSPGIYSCVSGNTSACMYSKTEGALTTPYMALKGSVIANCKITTCRCTDPPGI
ISQNYGEAVSLIDRHSCNVLSLDGITLRLSGEFDATYQKNISILDSQVIVTGNLDISTELGNVNNSISNALDKLAESNSK
LEKVNVRLTSTSALITYIVLTVISLVFGALSlGLACYLMYKQKAQQK...................
>UniRef100_A0A191Z2S1/14-534
.........MLITLIILILSFICLASSLDGRPLAAAGIVVTGDKAVNIYTSSQTGSIIVKLLPNMPDKEACARAPLEAYN
RTLTTLLTPLGDSIRKIQGSVSTSGGRKRFIgaiIGSVALGVATAAQITAAAALIQANQNAANILRLKDSIAATNEAVHE
VTNGLSQLSVAVGKMQQFVNDQFNNTARELDCIKITQQVGVELNLYLTELTTVFGPQITSPALTQLTIQALYNLAGGNMD
YLLTKLGVGNNQLSSLIGSGLITGYPILYDSQTQLLGIQVNLPSVGNLNNMRATYLETLSVSTTKGFASALVPKVVTQVG
SVIEELDTSYCIESDLDLYCTRIVTFPMSPGIYSCLSGNTSACMYSKTEGALTTPYMTLKGSVIANCKITTCRCADPPGI
ISQNYGEAVSLIDRRSCNVLSLDGITLRLSGEFDATYQKNISILDSQVIVTGNLDISTELGNVNNSISNALDKLAESNNK
LDKVNVRLTSTSALITYIVLTVISLVFGALSlILACYLMYKQKAQQK...................
>UniRef100_A0A1B0XZX8/14-534
.........MLITRTMLILGCIRPTSSLDGRPLAAAGIVVTGDKAVNVYTSSQTGSIIIKLLPNMPDKEACAKAPLEAYN
RTLTTLLTPLGDSIRKIQGSVSTSGGQKRFIgavIGSVALGVATAAQITAAAALIQANQNAANILRLKESIAATNEAVHE
VTDGLSQLSVAVGKMQQFVNDQFNNTARELDCIKITQQVGVELNLYLTELTTVFGPQITSPALTQLTIQALYNLAGGNMD
YLLTKLGIGNNQLSSLIGSGLITGYPILYDSQTQLLGIQVNLPSVGNLNNMRATYLETLSVSTTKGYASALVPKVVTQVG
SVIEELDTSYCIESDLDLYCTRIVTFPMSPGIYSCLSGNTSACMYSKTEGALTTPYMALKGSVIANCKITTCRCTDPPGI
ISQNYGEAVSLIDRHSCNVLSLDGITLRLSGEFDATYQKNISILDSQVIVTGNLDISTELGNVNNSISNALDRLAESNSK
LEKVNVRLTSTSALITYTVLTVISLVFGALSlGLVCYLMYKQKAQQK...................
>UniRef100_D8UW17/13-534
........lMLITRIMLILGCICPTSSLDGRPLAAAGIVVTGDKAVNVYTSSQTGSIIVKLLPNMPDKEACAKAPLEAYN
RTLTTLLTPLGDSIRKIQGSVSTSGGQKRFIgaiIGSVALGVATAAQITAAAALIQANQNAANILRLKESIAATNEAVHE
VTDGLSQLSVAVGKMQQFINDQFNNTARELDCIKITQQVGVELNLYLTELTTVFGPQITSPALTQLTIQALYNLAGGNID
YLLTKLGIGNNQLSSLIGSGLITGYPILYDSQTQLLGIQVNLPSVGNLNNMRATYLETLSVSTTKGYASALVPKVVTQVG
SVIEELDTSYCIESDLDLYCTRIVTFPMSPGIYSCLSGNTSACMYSKTEGALTTPYMALKGSVIANCKITTCRCTDPPGI
ISQNYGESVSLIDRHSCNVLSLDGITLRLSGEFDATYQKNISILDSQVIVTGNLDISTVLGNVNNSISNALDKLAESNNK
LEKVNVRLTSTSALITYIVLTVISLVFGALSlGLACYLMYKQKAQQK...................
>UniRef100_K9ZTL9/14-532
.........MLITRIMLILSFICLASSLDGRPLAAAGIVVTGDKAVNIYTSSQTGSIIVKLLPNMPDKEACARAPLEAYN
RTLTTLLTPLGDSIRKIQGSVSTSGGRKRFIgaiIGSVALGVATAAQITAAAALIQANQNAANILRLKESIAATNEAVHE
VTNGLSQLSVAVGKMQQFVNDQFNNTARELDCIKITQQVGVELNLYLTELTTVFGPQITSPALTQLTIQALYNLAGGNMD
YLLTKLGVGNNQLSSLIGSGLITGYPILYDSQTQLLGIQVNLPSVGNLNNMRATYLETLSVSTTKGFASALVPKVVTQVG
SVIEELDTSYCIESDLDLYCTRIVTFPMSPGIYSCLSGNTSACMYSKTEGALTTPYMTLKGSVIANCKITTCRCADPPGI
ISQNYGEAVSLIDRHSCNVLSLDGITLRLSGEFDATYQKNISILDSQVIVTGNLDISTELGNVNNSISNALDKLAESNSK
LDKVNVRLTSTSALITYIVLTVISLVFGALSlILACYLMYKQKAQ--...................
>UniRef100_H6WNH5/14-534
.........MLVTRITLVLSCIRLTSSLDGRPLAAAGIVVTGDKAINIYTSSQTGSIIVKLLPNMPDKEACAKAPLEAYN
RTLTTLLTPLGDSIRRIQGSVSTSGGQKRFIgaiIGSVALGVATSAQITAAAALIQANQNAANILRLKESIAATNEAVHE
VTDGLSQLAVAVGKMQQFVNDQFNNTARELDCIKITQQVGIELNLYLTELTTVFGPQITSPALTQLTIQALYNLAGGNMD
YLLTKLGIGNNQLSSLIGSGLITGNPILYDSQTQLLGIQVNLPSVGNLNNMRATYLETLSVSTTKGFASALVPKVVTQVG
SVIEELDTSYCIESDLDLYCTRIVTFPMSPGIYSCLSGNTSACMYSKTEGALNTPYMALKGSVIANCKITTCRCADPPGI
ISQNYGEAVSLIDRHSCNVLSLDGVTLRLSGEFDATYQKNISILDSQVIVTGNLDISTELGNVNNSISNALDRLAESNSK
LDKVNVKLTSTSALITYIVLTIISLFFGALSlVLACYLMYKQKAQQK...................
>UniRef100_A0A1C9C441/13-534
........lMLITRIMLILSYICLTSSLDGRPLAAAGIVVTGDKAVNVYTSSQTGSIIVKLLPNMPDKEACAKAPLEAYN
RTLTTLLTPLGDSIRKIQGSVATSGGQKRFIgavIGSVALGVATAAQITAAAALIQANQNAANILRLKESIAATNEAVHE
VTNGLSQLSVAVGKMQQFVNDQFNNTARELDCIKITQQVGVELNLYLTELTTVFGPQITSPALTQLTIQALYNLAGGNMD
YLLTKLGVGNNQLSSLIGSGLITGYPILYDSQTQLLGIQVNLPSVGNLNNMRATYLETLSVSTTKGFASALVPKVVTQVG
SVIEELDTSYCIESDLDLYCTRIVTFPMSPGIYSCLSGNTSACMYSKTEGALTTPYMALKGSVIANCKITTCRCADPPGI
ISQNYGEAVSLIDRHSCNVLSLDGITLRLSGEFDATYLKNISILDSQVVVTGNLDISTELGNVNNSISNALDKLTESNSK
LDKVNVRLTSTSALITYIALTVISLFFGVLSlGLACYLMYKQKAQQK...................
>UniRef100_A0A096ZJT2/13-534
........lMLTVRVMLALSCVCPTSALDGRPLAAAGIVVTGDKAVNIYTSSQTGSIIIKLLPNMPDKEACAKAPLEAYN
RTLTTLLTPLGDSIRRIQESVTTSGGQGRLIgaiIGGVALGVATAAQITAASALIQANQNAANILRLKESIAATNEAVHE
VTNGLSQLAVAVGKMQQFVNDQFNKTAQELDCIKITQQVGVELNLYLTELTTVFGPQITSPALTQLTIQALYNLAGGNMD
YLLTKLGVGNNQLSSLISSGLITGNPILYDSQTQLLGIQVTLPSVGNLNNMRATYLETLSVSTTKGFASALVPKVVTQVG
SVIEELDTSYCIETDLDLYCTRIVTFPMSPGIYSCLSGNTSACMYSKTEGALTTPYMTLKGSVIANCKMTTCRCADPPGI
ISQNYGEAVSLIDRQSCNILSLDGITLRLSGEFDATYQKNISIQDSQVIVTGNLDISTELGNVNNSISNALDKLEESNSK
LDKVNVKLTSTSALITYIVLTVVSLVCGILSlVLACYLMYKQKAQQK...................
>UniRef100_D8UW22/13-534
........lMLITRIMLILSCIRLTSSLDGRPLAAAGIIVTGDKAVNVYTSSQTGSIIVKLLPNMPDKEACAKAPLEAYN
RTLTTLLTPLGDSIRKIQGSVSTSGGQKRFIgavIGSVALGVATAAQITAAAALIQAKQNAANILRLKESIAATNEAVHE
VTDGLSQLSVAVGKMQQFVNDQFNNTARELDCIKITQQVGVELNLYLTELTTVFGPQITSPALTQLTIQALYNLAGGNMD
YLLTKLGIGNNQLSSLIGSGLITGYPILYDSHTQLLGIQVNLPSVGNLNNMRATYLETLSVSTTKGYASALVPKVVTQVG
SVIEELDTSYCIESDLDLYCTRIVTFPMSPGIYSCLSGNTSACMYSKTEGALTTPYVALRGSVIANCKITTCRCTDPPGI
ISQNYGEAVSPIDRHSCNVLSLDGITLRLSGEFDATYQKNISILDSQVIMTGNLDISTELGNVNNSISNALDRLAESNSK
LEKVNVRLTSTSALITYIVLTVISLIFGALSlVLACYLMYKQKAQQK...................
>UniRef100_A0A067Z980/13-534
........lMLITRIMLILNCIRLTSSFDGRPLAAAGIVVTGDKAVNVYTSSQTGSIIVKLLPNMPDKEACARAPLEAYN
RTLTTLLTPLGDSIRKIQGSVSTSGGQKRFIgavIGSVALGVATAAQITAAAALIQAKQNAANILRLKESIAATNEAVHE
VTDGLSQLSVAVGKMQQFVNDQFNNTARELDCIKITQQVGVELNLYLTELTTVFGPQITSPALTQLTIQALYNLAGGNMD
YLLTKLGIGNNQLSSLIGSGLITGYPILYDSHTQLLGIQVNLPSVGNLNNMRATYLETLSVSTTKGYASALVPKVVTQVG
SVIEELDTSYCIESDLDLYCTRIVTFPMSPGIYSCLSGNTSACMYSKTEGALTTPYMALRGSVIANCKITTCRCTDPPGI
ISQNYGEAVSLIDRHSCNVLSLDGITLRLSGEFDATYQKNISILDSQVIVTGNLDISTELGNVNNSISNALDRLAESNSK
LEKVNVRLTSTSALITYIVLTVISLIFGALSlVLACYLMYKQKAQQK...................
>UniRef100_A0A7D6C692/13-534
........lMLITRIMLILSCIHLTSSLDGRPLAAAGIVVTGDKAVNVYTSSQTGSIIVKLLPNMPDKGACAKAPLEAYN
RTLTTLLTPLGDSIRKIQGSVSTSGGKKRFIgavIGSVALGVATAAQITAAAALIQANQNAANILRLKESIAATNEAVHE
VTDGLSQLSVAVGKMQQFVNDQFNNTARELDCIKITQQVGVELNLYLTELTTVFGPQITSPALTQLTVQALYNLAGGNMD
YLLTKLGIGNNQLSSLIGSGLITGYPILYDSQTQLLGIQVNLPSVGNLNNMRATYLETLSVSTTKGYASALVPKVVTQVG
SVIEELDTSYCIESDLDLYCTRIVTFPMSPGIYSCLSGNTSACMYSKTEGALTTPYMALKGSVIANCKITMCRCVDPPGI
ISQNYGEAVSLIDRHSCNVLSLDGITLRLNGEFDATYQKNISILDSQVIVTGNLDISAELGNVNNSISNALDRLAESNSK
LDKVNVRLTSTSALITYIVLTVISLVFGALSlVLACYLMYKQKAQQK...................
>UniRef100_A0A7U3NIZ3/13-534
........lMLITRIMLILSCIRLTSSLDGRSLAAAGIVVTGDKAVNVYTSSQTGSIIVKLLPNMPDKEACAKAPLEAYN
RTLTTLLTPLGDSIRKIQGSVSGGRRQKRFIgavIGSVALGVATAAQITAAAALIQAKQNAANILRLKESIAATNEAVHE
VTDGLSQLSVAVGKMQQFVNDQFNNTARELDCIKITQQVGVELNLYLTELTTVFGPQITSPALTQLTIQALYNLAGGNMD
YLLTKLGIGNNQLSSLIGSGLITGYPILYDSHTQLLGIQVNLPSVGNLNNMRATYLETLSVSTTKGYASALVPKVVTQVG
SVIEELDTSYCIESDLDLYCTRIVTFPMSPGIYSCLSGNTSACMYSKTEGALTTPYMALKGSVIANCKITTCRCTDPPGI
ISQNYGEAVSLIDRHSCNVLSLDGITLRLNGEFDATYQKNISILDSQVIVTGNLDISTELGNVNNSISNALDRLAESNSK
LEKVDVRLTSTSALITYIVLTVISLIFGALSlVLACYLMYKQKAQQK...................
>UniRef100_M1FEJ8/13-534
........lTLITRIMLILSCIRLTSSLDGRPLAAAGIVVTGDKAVNVYTSSQTGSIIVKLLPNMPDKEACAKAPLEAYN
RTLTTLLTPLGDSIRKIQGSVSTSGGQKRFIgavIGSVALGVATAAQITAAAALIQAKQNAANILRLKESIAATNEAVHE
VTDGLSQLSVAVGKMQQFVNDQFNNTARELDCIKITQQVGVELNLYLTELTTVFGPQITSPALTQLTIQALYNLAGGNMD
YLLTKLGIGNNQLSSLIGSGLITGYPILYDSHTQLLGIQVNLPSVGNLNNMRATYLETLSVSTTKGYASALVPKVVTQIG
SVIEELDTSYCIESDLDLYCTRIVTFPISPGIYSCLSGNTSACMYSKTEGALTTPYMALKGSVIANCKITTCRCTDPPGI
ISQNYGEAVSLIDRHSCNVLSLDGITLRLSGEFDATYQKNISILDSQVIVTGNLDISTELGNVNNSISNALDRLAESNSK
LEKVNVRLTSTSALITYIVLTVISLIFGALSlVLACYLMYKQKAQQK...................
>UniRef100_B9VVH2/13-534
........lMLITRIMLILSCIRLTSSLDGRPLAAAGIVVTGDKAVNVYTSSQTGSIIVKLLPNMPDKEACAKAPLEAYN
RTLTTLLTPLGDSIRKIQGSVSTSGGQKRFIgavIGSVALGVATAAQITAAAALIQAKQNAANILRLKESIAATNEAVHE
VTDGLSQLSVAVGKMQQFVNDQFNNTARELDCIKITQQVGVELNLYLTELTTVFGPQITSPALTQLTIQALYNLAGSNMD
YLLTKLGIGNNQLSSLIGSGLITGYPILYDSHTQLLGIQVNLPSVGNLNNMRATYLETLSVSTTKGYASALVPKVVTQVG
SVIEELDTSYCIESDLDLYCTRIVTFPMSPGIYSCLSGNTSACMYSKTEGALTTPYMALRGSVIANCKITTCRCTDPPGI
ISQNYGEAVSLIDRHSCNVLSLDGITLRLSGEFDATYQKNITILDSQVIVTGNLDISTELGNVNNSVSNALDRLAESNGK
LEKVNVRLTSTSALITYIVLTVISLIFGALSlVLACYLMYKQKAQQK...................
>UniRef100_D8UW29/13-534
........lMLITRIMLILSCIRLTSSLDGRPLAAAGIVVTGDKAVNVYTSSQTGSIIVKLLPNMPDKEACAKAPLEAYN
RTLTTLLTPLGDSIRKIQGSVSTSGGRKRFIgavIGSVALGVATAAQITAAAALIQAKQNAANILRLKESIAATNEAVHE
VTDGLSQLSVAVGKMQQFVNDQFNNTARELDCIKITQQVGVELNLYLTELTTVFGPQITSPALTQLTIQALYNLAGGNMD
YLLTKLGIGNNQLSSLIGSGLITGYPILYDSHTQLLGIQVNLPSVGNLNNMRATYLETLSVSTTKGYASALVPKVVTQVG
SVIEELDTSYCIESDLDLYCTRIVTFPMSPGIYSCLSGNTSACMYSKTEGALTTPYMTLRGSVIANCKITTCRCTDPPGI
ISQNYGEAVSLIDRHSCNVLSLDGITLRLSGEFDATYQTNISILDSQVIVTGNLDISTELGNVNNSISSALDRLAESNSK
LEKVNVRLTSTSALITYIVLTVISLIFGALSlVLACYLMYKQKAQQK...................
>UniRef100_A0A2H4UY76/13-534
........lTLITRIMLILSCICETSSLDGRPLAAAGIIVTGDKAVNIYTSSQTGSIIVKLLPNMPDKEACAKAPLEAYN
RTLTTLLTPLGDSIRRIQGSVSTSGGQKRFIgavIGSVALGVATAAQITAAAALIQANQNAANILRLKESIAATNEAVHE
VTNGLSQLAVAVGKMQQFVNDQFNNTARELDCIKIAQQVGVELNLYLTELTTVFGPQITSPALTQLTIQALYSLAGGNVD
YLLTKLGVGNNQLSSLIGSGLIAGYPILYDAQTQLLGIQVNLPSVGNLNNMRATYLETLSVSTTKGFASALVPKVVTQVG
SVIEELDTSYCIESDLDLYCTRIVTFPMSPGIYSCLSGNTSACMYSKTEGALTTPYMALKGSVIANCKITTCRCADPPGI
ISQNYGEAVSLIDRHSCNVLSLDGITLRLSGEFDATYQKNISILDSQVIATGNLDISTELGNVNNSISNALDKLAESNSK
LDKVNVRLISTSALITYIVLTVISLVFGTLSlVLACYLMYKQKAQQK...................
>UniRef100_K7XPF7/13-534
........lMLITRILLILNCIRLTSSLDGRPLAAAGIVVTGDKAVNVYTSSQTGSIIVKLLPNMPDKEACARAPLEAYN
RTLTTLLTPLGDSIRKIQGSVSTSGGQKRFIgavIGSVALGVATAAQITAAAALIQAKQNAANILRLKESIAATNEAVHE
VTDGLSQLSVAVGKMQQFVNDQFNNTARKLDCIKITQQVGVELNLYLTELTTVFGPQITSPALTQLTIQALYNLAGGNMD
YLLTKLGIGNNQLSSLIGSGLITGYPILYDSHTQLLGIQVNLPSVGNLNNMRATYLETLSVSTTKGYASALVPKVVTQVG
SVIEELDTSYCIESDLDLYCTRIVTFPMSPGIYSCLSGNTSACMYSKTEGALTTPYMALRGSVIANCKITTCRCTDPPGI
ISQNYGEAVSLIDRHSCNVLSLDGITLRLSGEFDATYQKNISILDSQVIVTGNLDISTELGNVNNSISNALDRLAESNSK
LEKVNVRLTSTSALITYIVLTVISLIFGALSlVLACYLMYKQKAQQK...................
>UniRef100_Q38IB4/13-534
........lTLITRIMLILSCIRPTSSLDGRPLAAAGIVVTGDKAVNVYTSSQTGSIIVKLLPNMPDKEACAKAPLEAYN
RTLTTLFTPLGDSIRKIQGSVSTSGGQKRFIgavIGSVALGVATAAQITAAAALIQANQNAANILRLKESIAATNEAVHE
VTDGLSQLSVAVGKMQQFVNDQFNNTARELDCIKIAQQVGVELNLYLTELTTVFGPQITSPALTQLTIQALYNLAGGNMD
YLLTKLGIGNNQLSSLIGSGLITGYPILYDSQTQLLGIQVNLPSVGNLNNMRATYLETLSVSTTKGYASALVPKVVTQVG
SVIEELDTSYCIESDLDLYCTRIVTFPMSPGIYSCLSGNTSACMYLKTEGALTTPYMALKGSVIANCKITTCRCTDPPGI
ISQNYGEAVSLIDRHSCNVLSLDGITLRLSGEFDATYQKNISILDSQVIVTGNLDISTELGNVNNSISNALDRLAESNSK
LEKVNVGLTSTSVLITYIVLTVISLIFGALSlVLVCYLMYKQKAQQK...................
>UniRef100_A0A515MFT5/14-534
.........MLVTRIMLILGCIRSTSSLDGRPLAAAGIVVTGDKAVNVYTSSQTGSIIVKLLPNMPDKEACAKAPLEAYN
RTLTTLLTPLGDSIRKIQGSVSTSGGQKRFIgavIGSVALGVATAAQITAAAALIQANKNAANILRLKESIAATNEAVHE
VTDGLSQLSVAVGKMQQFVNDQFNNTARELDCIKITQQVGVELNLYLTELTTVFGPQITSPALTQLTIQALYNLAGGNMD
YLLTKLGIGNNQLSSLIGSGLITGYPILYDSQTQLLGIQVNLPSVGNLNNMRATYLETLSVSTTKGYASALVPKVVTQVG
SVIEELDTSYCIESDLDLYCTRIVTFPMSPGIYSCLSGNTSACMYSKTEGALTTPYMALKGSVIANCKITTCRCTDPPGI
ISQNYGEAVSLIDRHSCNVLSLDGITLRLSGEFDATYRKNISILDSQVIVTGNLDISTELGNVNNSISNALDKLAESNSK
LEKVNVRLTSTSALITYIVLTVISLVFGALSlGLACYLMYKQKAQQK...................
>UniRef100_D8UW36/13-534
........lMLITRTILILSCIRLTSSLDGRPLAAAGIVVTGDKAVNVYTSSQTGSIIVKLLPNMPDKEACAKAPLEAYN
RTLTTLLTPLGDSIRKIQGSVSTSGGQKRFIgavIGSVALGVATAAQITAAAALIQAKQNAANILRLKESIAATNEAVHE
VTDGLSQLSVAVGKMQQFVNDQFNNTARELDCIKITQQVGVELNLYLTELTTVFGPQITSPALTQLTIQALYNLAGGNMD
YLLTKLGIGNNQLSSLIGSGLVTGYPILYDSHTQLLGIQVNLPSVGNLKNMRATYLETLSVSTTKGYASALVPKVVTQVG
SVIEELDTSYCIESDLDLYCTRIVTFPMSPGIYSCLSGNTSACMYSKTEGALTTPYMALRGSVIANCKITTCRCTDPPGI
ISQNYGEAVSLIDRHSCNVLSLDGITLRLSGEFDATYQKNISILDSQVIVTGNLDISTELGNVNNSISNALDRLAESNSK
LEKVNVRLTSTSALITYIVLTVISLIFGALSlVLACYLMYKQKAQQK...................
>UniRef100_A0A7U3M8L4/13-534
........lMLITRIMLILSYICLTSSLDGRPLAAAGIVVTGDKAVNVYTSSQTGSIIVKLLPNMPDKEACAKAPLEAYN
RTLTTLLTPLGDSIRKIQGSVATSGRQKRFIgavIGSVALGVATAAQITAAAALIQANQNAANILRLKESIAATNEAVHE
VTDGLSQLSVAVGKMQQFVNDQFNNTARELDCIKITQQVGVELNLYLTELTTVFGPQITSPALTQLTIQALYNLAGGNMD
YLLTKLGVGNNQLSSLIGSGLITGYPILYDSQTQLLGIQVNLPSVGNLNNMRATYLETLSVSTTKGFASALVPKVVTQVG
SVIEELDTSYCIESDLDLYCTRIVTFPMSPGIYSCLSGNTSACMYSKTEGALTTPYMALKGSVIANCKITTCRCADPPGI
ISQNYGEAISLIDRHSCNVLSLDGITLRLSGEFDATYLKNISILDSQVIVTGNLDISTELGNVNNSISNALDKLTESNSK
LDKVNVRLTSTSALITYIALTVISLFFGVLSlGLACYLMYKQKAQQK...................
>UniRef100_D8UW23/13-534
........lMLITRIMLILSCIRPTSSLDGRPLAAAGIIITGDKAVNVYTSSQTGSIIVKLLPNMPDKEACAKAPLEAYN
RTLTTLLTPLGDSIRKIQGSVSTSGGKKRFIgavIGSVALGVATAAQITAAAALIQAKQNAANILRLKESIAATNEAVHE
VSDGLSQLSVAVGKMQQFVNDQFNNTTRELDCIKITQQVGVELNLYLTELTTVFGPQITSPALTQLTIQALYNLAGGNMD
YLLTKLGIGNNQLSSLIGSGLITGYPILYDSHTQLLGIQVNLPSVGNLNNMRATYLETLSVSTTKGYASALVPKVVTQVG
SVIEELDTSYCIESDLDLYCTRIVTFPMSPGIYSCLSGNTSACMYSKTEGALTTPYMALRGSVIANCKITTCRCTDPPGI
ISQNYGEAVSLIDRHSCNVLSLDGITLRLSGEFDATYQKNISILDSQVIVTGNLDISTELGNVNNSISSALDRLAESNSK
LEKVNVRLTSTSALITYIVLTVISLIFGALSlVLACYLMYKQKAQQK...................
>UniRef100_I7F5H9/12-534
.......plMLITRIMLILSCVCLTSSLDGRPLAAAGIVVTRDKAVNIYTSSQTGSIIVKLLPNMPDKEACAKAPLEAYN
RTLTTLLTPLGDSIRRIQGSATTPGGQKRFIgaiIGSVALGVATAAQITAAAALIQANQNAANILRLKESIAATNEAVHE
VTDGLSQLAVAVGKMQQFVNDQFNNTARELDCIKITQQVGVELNLYLTELTTVFGPQITSPALTQLTIQALYNLAGGNMD
YLLTKLGVGNNQLSSLIGSGLITGNPILYDSQTQLLGIQVNLPSVGNLNNMRATYLETLSVSTTKGFASALVPKVVTQVG
SVIEELDTSYCIESDLDLYCTRVVTFPMSPGIYSCLSGNTSACMYSKTEGALTTPYMALKGSVIANCKMITCRCADPPGI
ISQNYGEAVSLIDKHSCNVLSLDGITLRLSGEFDATYQKNISILDSQVIVTGNLDISTELGNVNNSISSALDKLAESNSR
LNKVNVNLTSTSALITYIVLAVISLAFGVISlVLACYLMYKQKAQQK...................
>UniRef100_A0A075DVV7/13-534
........lMLITRIMLILSYICLTSSLDGRPLAAAGIVVTGDKAVNVYTSSQTGSIIVKLLPNMPDKEACAKAPLEAYN
RTLTTLLTPLGDSIRKIQGSVTGGRRQKRFIgavIGSVALGVATAAQITAAAALIQANQNAANILRLKESIAATNEAVHE
VTDGLSQLSVAVGKMQQFVNDQFNNTARELDCIKITQQVGVELNLYLTELTTVFGPQITSPALTQLTIQALYNLAGGNMD
YLLTKLGVGNNQLSSLIGSGLITGYPILYDSQTQLLGIQVNLPSVGNLNNMRATYLETLSVSTTKGFASALVPKVVTQVG
SVIEELDTSYCIESDLDLYCTRIVTFPMSPGIYSCLSGNTSACMYSKTEGALTTPYMALKGSVIANCKITTCRCADPPGI
ISQNYGEAVSLIDRHSCNVLSLDGITLRLSGEFDATYLKNISILDSQVIVTGNLDISTELGNVNNSISNALDKLTESNSK
LDKVNVRLTSTSALITYIALTVISLFFGVLSlGLACYLMYKQKAQQK...................
>UniRef100_R9W5E7/13-534
........lMLITRIMLIMSCIRLTSSLDGRPLAAAGIVVTGDKAVNVYTSSQTGSIIVKLLPNMPDKEACAKAPLEAYN
RTLTTLLTPLGDSIRKIQGSVSGGRRQKRFIgavIGSVALGVATAAQITAAAALIQAKQNAANILRLKESIAATNEAVHE
VTNGLSQLSVAVGKMQQFVNDQFNNTARELDCIKITQQVGVELNLYLTELTTVFGPQITSPALTQLTIQALYNLAGGNMD
YLLTKLGIGNNQLSSLIGSGLITGYPILYDSHTQLLGVQVNLPSVGNLNNMRATYLETLSVSTTKGYASALVPKVVTQVG
SVIEELDTSYCIESDLDLYCTRIVTFPMSPGIYSCLSGNTSACMYSKTEGALTTPYMALKGSVIANCKITTCRCTDPPGI
ISQNYGEAVSLIDRHSCNVLSLDGITLRLNGEFDATYQKNISILDSQVIVTGNLDISTELGNVNNSISNALDRLAESNSK
LEKVDVRLASTSALITYIVLTVISLIFGALSlVLACYLMYKQKAQQK...................
>UniRef100_X4YIL8/12-534
.......plMLITRIMLLLSCICLTSSLDGRPLAAAGIVVTGDKAVNIYTSSQTGSIIVKLLPNMPDKEACAKAPLEAYN
RTLTTLLTPLGDSIRRIQESATTSGGQKRFVgaiIGSVALGVATAAQITAAAALIQANKNAANILRLKESIAATNEAVHE
VTDGLSQLAVAVGKMQQFVNDQFNNTARELDCIKITQQVGVELNLYLTELTTVFGPQITSPALTQLTIQALYNLAGGNMD
YLLTKLGVGNNQLSSLIGSGLITGNPILYDSQTQLLGIQVNLPSVGNLNNMRATYLETLSVSTTKGFASALVPKVVTQVG
SVIEELDTSYCIESDLDLYCTRVVTFPMSPGIYSCLSGNTSACMYSKTEGALTTPYMALKGSVIANCKMTTCRCADPPGI
ISQNYGEAVSLIDKHSCNVLSLDGITLRLSGEFDATYQKNISILDSQVIVTGNLDISTELGNVNNSISSALDKLAESNSK
LNKVNVNLTSTSALITYIVLAVISLASGVISlVLACYLMYKQKAQQK...................
>UniRef100_A0A344X6V8/13-534
........lMLITRIMLTLSCIRLTSSLDGRPLAAAGIVVTGDKAVNVYTSSQTGSIIVKLLPNMPDKEACARAPLEAYN
RTLTTLLTPLGDSIRKIQGSVSTSGGQKRFIgavIGSVALGVATAAQITAAAALIQAKQNAANILRLKESIAATNEAVHE
VTDGLSQLSVAVGKMQQFVNDQFNNTARELDCIKITQQVGVELNLYLTELTTVFGPQITSPALTQLTIQALYNLAGGNMD
YLLTKLGIGNNQLSSLIGSGLITGYPILYDSHTQLLGIQVNLPSVGNLNNMRATYLETLSVSTTKGYASALVPKVVTQVG
SVIEELDTSYCIESDLDLYCTRIVTFPMSPGIYSCLSGNTSACMYSKTEGALTTPYMXLRGSVIANCKITTCRCTDPPGI
ISQNYGEAVSLIDRHSCNVLSLDGITLRLSGEFDATYQKNISILDSQVIVTGNLDISTELGNVNNSISNALDRLAESNSK
LEKVNVRLTSTSALITYIVLTVISLIFGALSlALACYLMYKQKAQQK...................
>UniRef100_A0A385I6S5/13-534
........lMLITRIMLILSYICLASSLDGRPLAAAGIVVTGDKAVNVYTSSQTGSIIVKLLPNMPDKEACAKAPLEAYN
RTLTTLLTPLGDSIRKIQGSVATSGGQKRFIgavIGSVALGVATAAQITAAAALIQANQNAANILRLKESIAATNEAVHE
VTNGLSQLSVAVGKMQQFVNDQFNNTARELDCIKITQQVGVELNLYLTELTTVFGPQITSPALTQLTIQALYNLAGGNMD
YLLTKLGVGNNQLSSLISSGLITGYPILYDSQTQLLGIQVNLPSVGNLNNMRATYLETLSVSTTKGFASALVPKVVTQVG
SVIEELDTSYCIESDLDLYCTRIVTFPMSPGIYSCLSGNTSACMYSKTEGALTTPYMALKGSVIANCKITTCRCADPPGI
ISQNYGEAVSLIDRHSCNVLSLDGITLRLSGEFDATYLKNISILDSQVIVTGNLDISTELGNVNNSISNALDKLTESNSK
LDKVNVRLTSTSALITYIALTVISLFFGVLSlGLACYLMYKQKAQQK...................
>UniRef100_M1FM66/13-534
........lMLITRVTLVLSCICLTSSLDGRPLAAAGIVVTGDKAINIYTSSQTGSIIVKLLPNMPDKEACAKAPLEAYN
RTLTTLLTPLGDSIRRIQGSVSTSGGQKRFIgaiIGSVALGVATSAQITAAAALIQANQNAANILRLKESIAATNEAVHE
VTDGLSQLAVAVGKMQQFVNDQFNNTARELDCIKITQQVGIELNLYLTELTTVFGPQITSPALTQLTIQALYNLAGGNMD
YLLTKLGIGNNHLSSLIGSGLITGNPILYDSQTQLLGIQVNLPSVGNLNNMRATYLETLSVSTTKGFASALVPKVVTQVG
SVIEELDTSYCIESDLDLYCTRIVTFPMSPGIYSCLSGNTSACMYSKTEGALNTPYMALKGSVIANCKITTCRCADPPGI
ISQNYGEAVSLIDRHSCNVLSLDGVTLRLSGEFDATYQKNISILDSQVIVTGNLDISTELGNVNNSISNALDRLAESNSK
LDKVNVKLTSTSALVTYIVLTIISLVFGALSlVLACYLMYKQKAQQK...................
>UniRef100_A0A1C9C438/13-534
........lMLITRIMLILSYICLASSLDGRPLAAAGIVVTGDKAVNVYTSSQTGSIIVKLLPNMPDKEACAKAPLEAYN
RTLTTLLTPLGDSIRKIQGSVATSGGQKRFIgavIGSVALGVATAAQITAAAALIQANQNAANILRLKESIAATNEAVHE
VTNGLSQLSVAVGKMQQFVNDQFNNTARELDCIKITQQVGVELNLYLTELTTVFGPQITSPALTQLTIQALYNLAGGNMD
YLLTKLGVGNNQLSSLISSGLITGYPILYDSQTQLLGIQVNLPSVGNLNNMRATYLETLSVSTTKGFASALVPKVVTQVG
SVIEELDTSYCIESDLDLYCTRIVTFPMSPGIYSCLSGNTSACMYSKTEGALTTPYMALKGSVIANCKITTCRCADPPGI
ISQNYGEAVSLIDRHSCNVLSLDGITLRLSGEFDATYLKNISILDSQVIVTGNLDISTELGNVNNSISNALDKLTESNSK
LDKVNVRLTSTSALITYIALTVISLFFGVLSlGLACYLMYKQKAQQK...................
>UniRef100_C9WPH9/13-534
........lMLITRIVLXLSCICSTGSLDGRPLAAAGIVVTGDKAVNIYTSSQTGSIIVKLLPNMPDKEACAKAPLEAYN
RTLTTLLTPLGDSIRRIQGSVSTSRGQKRFIgavIGSVALGVATAAQITAAAALIQANQNAANILRLKESIAATNEAVHE
VTDGLSQLAVAVGKMQQFVNBXFNNTARELDCIKITQQVGVELNLYLTELTTVFGPQITSPALTQLTIQALYNLAGGNMD
YLLTKLGVGNNQLSSLISSGLIAGYPILYDSQTQLLGIQVNLPSVGNLNNMRATYLETLSVSTTKGFASALVPKVVTQVG
SVIEELDTSYCIESDLDLYCTRIVTFPMSPGIYSCLSGNTSACMYSKTEGALTTPYMALKGSVIANCKITTCRCADPPGI
ISQNYGEAVSLIDRHSCNVLSLDGITLRLSGEFDATYQKNISILDSQVIVTGNLDISTELGNVNNSISNALDKLAESNSR
LDKVNVRLISTSALITYIVLTVISLVSGALSlVLACYLMYKQRAQQK...................
>UniRef100_T1VYI4/14-534
.........MLITRIMLILSFICLASSLDGRPLAAAGIVVTGDKAVNIYTSSQTGSIIVKLLPNMPDKEACARAPLEAYN
RTLTTLLTPLGDSIRKIQGSVSTSGGRKRFIgaiIGSVALGVATAAQITAAAALIQANQNAANILRLKESIAATNEAVHE
VTNGLSQLSVAVGKMQQFVNDQFNNTARELDCIKITQQVGVELNLYLTELTTVFGPQITSPALTQLTIQALYNLAGGNMD
YLLTKLGVGNNQLSSLIGSGLITGYPILYDSQTQLLGIQVNLPSVGNLNNKRATYLETLSVSTTKGFASALVPKVVTQVG
SVIEELDTSYCIESDLDLYCTRIVTFPMSPGIYSCLSGNTSACMYSKTEGALTTPYMTLKGSVIANCKITTCRCADPPGI
ISQNYGEAVSLIDRRSCNVLSLDGITLRLSGEFDATYQKNISILDSQVIVTGNLDISTELGNVNNSISNALDKLAESNSK
LDKVNVRLTSTSALITYIVLTVISLVFGALSlILACYLMYKQKAQQK...................
>UniRef100_Q91AP5/13-534
........lMLITRIMLILGCIRPTSSLDGRPLAAAGIVVTGDKAVNVYTSSQTGSIIVKLLPNMPDKEACAKAPLEAYN
RTLTTLLTPLGDSIRKIQGSVSTSGGQKRFIgavIGSVALGVATAAQITAAAALIQANQNAANILRLKESIAATNEAVHE
VTDGLSQLSVAVGKMQQFVNDQFNNTARELDCLKITQQVGVELNLYLTELTTVFGPQITSPALTQLTIQALYNLAGGNMD
YLLTKLGIGNNQLSSLIGSGLITGYPILYDSQTQLLGIQVNLPSVGNLNNMRATYLETLSVSTTKGYASALVPKVVTQVG
SVIEELDTSYCIESDLDLYCTRIVTLPMSPGIYSCLSGNTSACMYSKTEGALTTPYMALKGSVIANCKITTCRCTDPPGI
ISQNYGEAVSLIDRHLCNVLSLDGITLRLSGEFDATYQKNISILDSQVIVTGNLDISTELGNVNNSISNALDRLAESNSK
LEKVNVRLTSTSALITYIVLTVISLVFGALSlGLACYLMYKQKAQQK...................
>UniRef100_K7VT99/13-534
........lMLITRIMLILDCIRPTSSLDGRPLAAAGIVVTGDKAVNVYTSSQTGSIIVKLLPNMPDKEACAKDPLEAYN
RTLTTLLTPLGESIRKIQGSVSTSGGQKRFIgavIGSVALGVATAAQITAAAALIQANQNAANILRLKESIAATNEAVHE
VTDGLSQLSVAVGKMQQFVNDQFNNTARELDCIKITQQVGVELNLYLTELTTVFGPQITSPALTQLTIQALYNLAGGNMD
YLLTKLGIGNNQLSSLIGSGLITGYPILYDSQTQLLGIQVNLPSVGNLNNMRATYLETLSVSTAKGYASALVPKVVTQVG
SVIEELDTSYCIESDLDLYCTRIVTFPMSPGIYSCLSGNTSACMYSKTEGALTTPYMALKGSVIANCKITTCRCTDPPGI
ISQNYGEAVSLIDRHSCNVLSLDGITLRLSGEFDATYQKNISILDSQVIVTGNLDISTELGNVNNSISNALDKLAKSNSK
LEKVNVRLTSTSALITYIVLTVISLVFGALSlGLTCYLMYKQKAQQK...................
>UniRef100_A0A7H1JFI0/13-534
........lMLITRIMLILNCIRLTSSLDGRPLAAAGIVITGDKAVNVYTSSQTGSIIVKLLPNMPDKEACARAPLEAYN
RTLTTLLTPLGDSIRKIQGSVSTSGGQKRFIgavIGSVALGVATAAQITAAAALIQAKQNAANILRLKESIAATNEAVHE
VTDGLSQLSVAVGKMQQFVNDQFNNTARELDCIKITQQVGVELNLYLTELTTVFGPQITSPALTQLTIQALYNLAGGNMD
YLLTKLGIGNNQLSSLIGSGLITGYPILYDSHTQLLGIQVNLPSVGNLNNMRATYLETLSVSTTKGYASALVPKVVTQVG
SVIEELDTSYCIESDLDLYCTRIVTFPMSPGIYSCLSGNTSACMYSKTEGALTTPYMALRGSVIANCKITTCRCTDPPGI
ISQNYGEAVSLIDRHSCNVLSLDGITLRLSGEFDATYQKNISILDSQVIVTGNLDISTELGNVNNSISNALDKLAESNSK
LEKVNVRLTSTSALITYIVLTVISLIFGALSlVLACYLMYKQKAQQK...................
>UniRef100_D8UW14/13-534
........lMLVTRIMLILGCICSTSSLDGRPLAAAGIVVTGDKAVNVYTSSQTGSIIIKLLPNMPDKEACAKAPLEAYN
RTLTALLTPLGNSIRKIQGSVSTSGRQKRFIgavIGSVALGVATAAQITAAAALIQANKNAANILRLKESIAATNEAVHE
VTDGLSQLSVAVGKMQQFVNDQFNNTARELDCIKITQQVGVELNLYLTELTTVFGPQITSPALTQLTIQALYNLAGGNMD
YLLTKLGIGNNQLSSLIGSGLITGYPILYDSQTQLLGIQVNLPSVGNLNNMRATYLETLSVSTTKGYASALVPKVVTQVG
SVIEELDTSYCIESDLDLYCTRIVTFPMSPGIYSCLSGNTSACMYSKTEGALTTPYMALKGSVIANCKITTCRCTDPPGI
ISQNYGEAVSLIDRHSCNVLSLDGITLRLSGEFDATYQKNISILDSQVIVTGNLDISTELGNVNNSISNALDKLAESNSK
LEKVNVRLTSTSALITYIVLTVISLVFGALSlGLACYLMYKQKAQQK...................
>UniRef100_Q8V1Q6/13-534
........lMLITRIMLILGCIRPTSSLDGRPLAAAGIVVTGDKAVNVYTSSQTGSIIVKLLPNMPDREACAKAPLEAYN
RTLTALLTPLGDSIRKIQGSVSTSGGQKRFIgavIGSVALGVATAAQITAAAALIQANQNAANILRLKESIAATNEAVHE
VTDGLSQLSVAVGKMQQFVNDQFNNTARELDCIKITQQVGVELNLYLTELTTVFGPQITSPALTQLTIQALYNLAGGNMD
YLLTKLGIGNNQLSSLIGSGLITGYPILYDSQTQLLGIQVNLPSVGNLNNMRATYLETLSVSTTKGYASALVPKVVTQVG
SVIEELDTSYCIESDLDLYCTRIVTFPMSPGIYSCLSGNTSACTYSKTEGALTTPYMALKGSVIANCKITTCRCTDPPGI
ISQNYGEAVSLIDRHSCNVLSLDGITLRLSGEFDATYQKNISILDSQVIVTGNLDISTELGNVNNSISNALDRLAESNSK
LEKVNVRLTSTSALITYIVLTVISLVFGALSlGLACYLMYKQKAQQK...................
>UniRef100_B5TSP6/13-534
........lMLVTRIMLILGCIRSTSSLDGRPLAAAGIVVTGDKAVNVYTSSQTGSIIVKLLPNMPDKEACAKAPLEAYN
RTLTTLLIPLGDSIRKIQGSVSTSGGQKRFIgavIGSVALGVATAAQITAAAALIQANKNAANILRLKESIAATNEAVHE
VTDGLSQLSVAVGKMQQFVNDQFNNTARELDCIKITQQVGVELNLYLTELTTVFGPQITSPALTQLTIQALYNLAGGNMD
YLLTKLGIGNNQLSSLIGSGLITGYPILYDSQTQLLGIQVNLPSVGNLNNMRATYLETLSVSTTKGYASALVPKVVTQVG
SVIEELDTSYCIESDLDLYCTRIVTFPMSPGIYSCLSGNTSACMYSKTEGALTTPYMALKGSVIANCKITTCRCTDPPGI
ISQNYGEAVSLIDRHSCNVLSLDGITLRLSGEFDATYQKNISILDSQVIVTGNLDISTELGNVNNSISNALDKLAESNSK
LEKVNVRLTSTSALITYIVLTVISLVFGALSlGLACYLMYKQKAQQK...................
>UniRef100_A0A2S1ZWC2/14-534
.........MLIILIILILSFICPASSLDGRPLAAAGIVVTGDKAVNMYTSSQTGSIIVKLLPNMPDKEACARAPLEAYN
RTLTTLLTPLGDSIRKIQGSVSKSGGRKRFIgaiIGSVALGVATAAQITAAAALIQANQNAANILRLKESIAATNEAVHE
VTNGLSQLSVAVGKMQQFVNDQFNNTARELDCIKITQQVGVELNLYLTELTTVFGPQITSPALTQLTIQALYNLAGGNMD
YLLTKLGVGNNQLSSLIGSGLITGYPILYDSQTQLLGIQVNLPSVGNLNNMRATYLETLSVSTTKGFASALVPKVVTQVG
SVIEELDTSYCIESDLDLYCTRIVTFPMSPGIYSCLSGNTSACMYSKTEGALTTPYMTLKGSVIANCKITTCRCADPPGI
ISQNYGEAVSLIDRHSCNVLSLDGITLRLSGEFDATYQKNISILDAQVIVTGNLDISTELGNVNNSISNALDKLAESNSK
LDKVNVRLTSTSALITYIVLTVISLVFGALSlILACYLMYKQKAQQK...................
>UniRef100_A0A1L7B742/13-534
........lMLITRIMLTLSCIRLTNSLDGRPLAAAGIVVTGDKAVNVYTSSQTGSIIVKLLPNMPDKEACARAPLEAYN
RTLTTLLTPLGDSIRKIQGSVSTSGGQKRFIgavIGSVALGVATAAQITAAAALIQAKQNAANILRLKESIAATNEAVHE
VTDGLSQLSVAVGKMQQFVNDQFNNTARELDCIKITQQVGVELNLYLTELTTVFGPQITSPALTQLTIQALYNLAGGNMD
YLLTKLGIGNNQLSSLIGSGLITGYPILYDSHTQLLGIQVNLPSVGNLNNMRATYLETLSVSTTKGYASALVPKVVTQVG
SVIEELDTSYCIESDLDLYCTRIVTFPMSPGIYSCLSGNTSACMYSKTEGALTTPYMALRGSVIANCKITTCRCTDPPGI
ISQNYGEAVSLIDRHSCNVLSLDGITLRLSGEFDATYQKNISILDSQVIVTGNLDISTELGNVNNSISNALDRLAESNSK
LEKVNVRLTSTSALITYIVLTVISLIFGALSlALACYLMYKQKAQQK...................
>UniRef100_A0A4D6Q6B7/13-534
........lMLITRIMLTLSCIRLTNSLDGRPLAAAGIVVTGDKAVNVYTSSQTGSIIVKLLPNMPDKEACARAPLEAYN
RTLTTLLTPLGDSIRKIQGSVSTSGGQKRFIgavIGSVALGVATAAQITAAAALIQAKQNAANILRLKESIAATNEAVHE
VTDGLSQLSVAVGKMQQFVNDQFNNTARELDCIKITQQVGVELNLYLTELTTVFGPQITSPALTQLTIQALYNLAGGNMD
YLLTKLGIGNNQLSSLIGSGLITGYPILYDSHTQLLGIQVNLPSVGNLNNMRATYLETLSVSTTKGYASALVPKVVTQVG
SVIEELDTSYCIESDLDLYCTRIVTFPMSPGIYSCLSGNTSACMYSKTEGALTTPYMALRGSVIANCKITTCRCTDPPGI
ISQNYGEAVSLIDRHSCNVLSLDGITLRLSGEFDATYQKNISILDSQVIVTGNLDISTELGNVNNSISNALDRLAESNSK
LEKVNVRLTSTSALITYIVLTVISLIFGALSlALACYLMYKQKAQQK...................
>UniRef100_B8Y4J2/13-534
........lMLITRIMLMFGCICPTSSLDGRPLAAAGIVVTGDKAVNVYTSSQTGSIIVKLLPNMPDKEACAKAPLEAYN
RTLTTLLTPLGDSIRKIQGSVSTSGGQKRFIgaiIGSVALGVATAAQITAAAALIQANQNAANILRLKESIAATNEAVHE
VTDGLSQLSVAVGKMQQFINDQFNNTARELDCIKITQQVGVELNLYLTELTTVFGPQITSPALTQLTIQALYNLAGGNID
YLLTKLGIGNNQLSSLIGSGLITGYPILYDSQTQLLGIQVNLPPVGNLNNMRATYLETLSVSTTKGYASALVPKVVTQVG
SVIEELDTSYCIESDLDLYCTRIVTFPMSPGIYSCLSGNTSACMYSKTEGALTTPYMALKGSVIANCKITTCRCTDPPGI
ISQNYGEAVSLIDRHSCNVLSLDGITLRLSGEFDATYQKNISILDSQVIVTGNLDISTGLGNVNNSISNALDKLAESNSK
LEKVNVRLTSTSALITYIVLTVISLVFGALSlGLACYLMYKQKAQQK...................
>UniRef100_A0A6C0W8D3/13-534
........lMLITRIMLTLSCIRLTSSLDGRPLAAAGIVVTGDKAVNVYTSSQTGSIIVKLLPNMPDKEACARAPLEAYN
RTLTTLLTPLGDSIRKIQGSVSTSGGQRRFIgavIGSVALGVATAAQITAAAALIQAKQNAANILRLKESIAATNEAVHE
VTDGLSQLSVAVGKMQQFVNDQFNNTARELDCIKITQQVGVELNLYLTELTTVFGPQITSPALTQLTIQALYNLAGGNMD
YLLTKLGIGNNQLSSLIGSGLITGYPILYDSHTQLLGIQVNLPSVGNLNNMRATYLETLSVSTTKGYASALVPKVVTQVG
SVIEELDTSYCIESDLDLYCTRIVTFPMSPGIYSCLSGNTSACMYSKTEGALTTPYMALRGSVIANCKITTCRCTDPPGI
ISQNYGEAVSLIDRHSCNVLSLDGITLRLSGEFDATYQKNISILDSQVIVTGNLDISTELGNVNNSISNALDRLAESNSK
LEKVNVRLTSTSALITYIVLTVISLIFGALSlALACYLMYKQKAQQK...................
>UniRef100_A0A075DV95/13-534
........lMLITRIMLILSYICLTSSLDGRPLAAAGIVVTGDKAVNVYTSSQTGSIIVKLLPNMPDKEACAKAPLEAYN
RTLTTLLTPLGDSIRKIQGSVATSGGQKRFIgavIGSVALGVATAAQITAAAALIQANQNAANILRLKESIAATNEAVHE
VTDGLSQLSVAVGKMQQFVNDQFNNTARELDCIKITQQVGVELNLYLTELTTVFGPQITSPALTQLTIQALYNLAGGNMD
YLLTKLGVGNNQLSSLIGSGLITGYPILYDSQTQLLGIQVNLPSVGNLNNMRATYLETLSVSTTKGFASALVPKVVTQVG
SVIEELDTSYCIESDLDLYCTRIVTFPMSPGIYSCLSGNTSACMYSKTEGALTTPYMALKGSVIANCKITTCRCADPPGI
ISQNYGEAVSLIDRHSCNVLSLDGITLRLSGEFDATYLKNISILDSQVVVTGNLDISTELGNVNNSISNALDKLTESNSK
LDKVNVRLTSTSALITYIALTVISLFFGVLSlGLACYLMYKQKAQQK...................
>UniRef100_A0A4D6EUH5/14-534
.........MLITRITLVLSCICPTSSLDGRPLAAAGIVVTGDKAINIYTSSQTGSIIVKLLPNMPDKEACAKAPLEAYN
RTLTTLLTPLGDSIRRIQGSVSTSGGQKRFIgaiIGSVALGVATSAQITAAAALIQANQNAANILRLKESIAATNEAVHE
ITDGLSQLAVAVGKMQQFVNDQFNNTARELDCIKITQQVGIELNLYLTELTTVFGPQITSPALTQLTIQALYNLAGGNMD
YLLTKLGIGNNHLSSLISSGLITGNPILYDSQTQLLGIQVNLPSVGNLNNMRATYLETLSVSTTKGFASALVPKVVTQVG
SVIEELDTSYCIESDLDLYCTRIVTFPMSPGIYSCLSGNTSACMYSKTEGALNTPYMALKGSVIANCKITTCRCADPPGI
ISQNYGEAVSLIDRHSCNVLSLDGVTLRLSGEFDATYQKNISILDSQVIVTGNLDISTELGNVKNSISNALDKLAESNSK
LDKVNVKLTSTSALVTYIVLTIISLVFGTLSlVLACYLMYRQKAQQK...................
>UniRef100_A0A088FQK8/13-534
........lMLITRIMLTLSCIRLTSSLDGRPLAAAGIVVTGDKAVNVYTSSQTGSIIVKLLPNMPDKEACARAPLEAYN
RTLTTLLTPLGDSIRKIQGSVSTSGGQKRFIgavIGSVALGVATAAQITAAAALIQAKQNAANILRLKESIAATNEAVHE
VTDGLSQLSVAVGKMQQFVNDQFNNTARELDCIKITQQVGVELNLYLTELTTVFGPQITSPALTQLTIQALYNLAGGNMD
YLLTKLGIGNNQLSSLIGSGLITGYPILYDSHTQLLGIQVNLPSVGNLNNMRATYLETLSVSTTKGYASALVPKVVTQVG
SVIEELDTSYCIESDLDLYCTRIVTFPMSPGIYSCLSGNTSACMYSKTEGALTTPYMALRGSVIANCKITTCRCTDPPGI
ISQNHGEAVSLIDRHSCNVLSLDGITLRLSGEFDATYQKNISILDSQVIVTGNLDISTELGNVNNSINNALDRLAESNSK
LEKVNVRLTSTSALITYIVLTVISLIFGALSlALACYLMYKQKAQQK...................
>UniRef100_A0A7H1D0C9/13-534
........lTLITRIMLILSCICETNSLDGRPLAAAGIIVTGDKAVNIYTSSQTGSIIVKLLPNMPDKEACAKAPLEAYN
RTLTTLLTPLGDSIRRIQGSVSTSGGQKRFIgavIGSVALGVATAAQITAAAALIQANQNAANILRLKESIAATNEAVHE
VTNGLSQLAVAVGKMQQFVNDQFNNTARELDCIKIAQQVGVELNLYLTELTTVFGPQITSPALTQLTIQALYSLAGGNLD
YLLTKLGVGNNQLSSLIGSGLIAGYPILYDAQTQLLGIQVNLPSVGSLNNMRATYLETLSVSTTKGFASALVPKVVTQVG
SVIEELDTSYCIEADLDLYCTRIVTFPMSPGIYSCLSGNTSACMYSKTEGALTTPYMAFKGSVIANCKITTCRCADPPGI
ISQNYGEAVSLIDRHSCNVLSLDGITLRLSGEFDATYQKNISILDSQVIVTGNLDISTELGNVNNSISNALDKLAESNSK
LDKVNVRLISTSALITYIVLTVISLVFGTLSlVLACYLMYKQKAQQK...................
>UniRef100_K7YJQ9/13-534
........lTLITRIILVLSCICSTSSLDGRPLAAAGIVVTGDKAINIYTSSQTGSIIVKLLPNMPDKEACAKAPLEAYN
RTLTTLLTPLGDSIRRIQGSVSTSGGQKRFIgaiIGSVALGVATSAQITAAAALIQANQNAANILRLKESIAATNEAVHE
VTNGLSQLAVAIGKMQQFVNDQFNNTARELDCIKISQQVGIELNLYLTELTTVFGPQITSPALTQLTIQALYNLAGGNMD
YLLTKLGIGNNHLSSLIGSGLITGNPILYDSQTQLLGIQVNLPSVGNLNNMRATYLETLSVSTTKGFASALVPKVVTQVG
SVIEELDTSYCIESDLDLYCTRIVTFPMSPGIYSCLSGNTSACMYSKTEGALNTPYMALKGSVIANCKITTCRCADPPGI
ISQNYGEAVSLIDRHSCNVLSLDGITLRLSGEFDATYQKNISILDSQVIVTGNLDISTELGNVNNSISNALDRLAESNSK
LDKVNVKLTSTSALITYIILTIISLVFGALSlVLACYLMYKQKAQQK...................
>UniRef100_I1W6U9/13-534
........lMLTVRVMLALSCVCPTSALDGRPLAAAGIVVTGDKAVNIYTSSQTGSIIIKLLPNMPDKEACAKAPLEAYN
RTLTTLLTPLGDSIRRIQESVTTSGGQGRLIgaiIGGVALGVATAAQITAASALIQANQNAANILRLKESIAATNEAVHE
VTNGLSQLAVAVGKMQQFVNDQFNKTAQELDCIKITQQVGVELNLYLTELTTVFGPQITSPALTQLTIQALYNLAGGNMD
YLLTKLGVGNNQLSSLISSGLITGNPILYDSQTQLLGIQVTLPSVGNLNNMRATYLETLSVSTTKGFASALVPKVVTQVG
SVIEELDTSYCIETDLDLYCTRIVTFPMSPGIYSCLSGNTSACMYSKTEGALTTPYMTLKGSIIANCKMTTCRCADPPGI
ISQNYGEAVSLIDRQSCNILSLDGITLRLSGEFDATYQKNISIQDSQVIVTGNLDISTELGNVNNSISNALDKLEESNSK
LDKVNVKLTSTSALITYIVLTVISLVCGILSlVLACYLMYKQKAQQK...................
>UniRef100_A0A344X686/13-534
........lMLVTRIMLTLSCIRLTSSLDGRPLAAAGIVVTGDKAVNVYTSSQTGSIIVKLLPNMPDKEACARAPLEAYN
RTLTTLLTPLGDSIRKIQGSVSTSGGQKRFIgavIGSVALGVATAAQITAAAALIQAKQNAANILRLKESIAATNEAVHE
VTDGLSQLSVAVGKMQQFVNDQFNNTARELDCIKITQQVGVELNLYLTELTTVFGPQITSPALTQLTIQALYNLAGGNMD
YLLTKLGIGNNQLSSLIGSGLITGYPILYDSHTQLLGIQVNLPSVGNLNNMRATYLETLSVSTTKGYASALVPKVVTQVG
SVIEELDTSYCIESDLDLYCTRIVTFPMSPGIYSCLSGNTSACMYSKTEGALTTPYMALRGSVIANCKITTCRCTDPPGI
ISQNYGEAVSLIDRHSCNVLSLDGITLRLSGEFDATYQKNISILDSQVIVTGNLDISTELGNVNNSISNALDRLAESNSK
LEKVNVRLTSTSALITYIVLTVISLIFGALSlALACYLMYKQKAQQK...................
>UniRef100_A0A088FLI3/13-534
........lMLVTRIMLTLSCIRLTSSLDGRPLAAAGIVVTGDKAVNVYTSSQTGSIIVKLLPNMPDKEACARAPLEAYN
RTLTTLLTPLGDSIRKIQGSVSTSGGQKRFIgavIGSVALGVATAAQITAAAALIQAKQNAANILRLKESIAATNEAVHE
VTDGLSQLSVAVGKMQQFVNDQFNNTARELDCIKITQQVGVELNLYLTELTTVFGPQITSPALTQLTIQALYNLAGGNMD
YLLTKLGIGNNQLSSLIGSGLITGYPILYDSHTQLLGIQVNLPSVGNLNNMRATYLETLSVSTTKGYASALVPKVVTQVG
SVIEELDTSYCIESDLDLYCTRIVTFPMSPGIYSCLSGNTSACMYSKTEGALTTPYMALRGSVIANCKITTCRCTDPPGI
ISQNYGEAVSLIDRHSCNVLSLDGITLRLSGEFDATYQKNISILDSQVIVTGNLDISTELGNVNNSISNALDRLAESNSK
LEKVNVRLTSTSALITYIVLTVISLIFGALSlALACYLMYKQKAQQK...................
>UniRef100_A0A344X5B1/13-534
........lMLITRIMLTLSCIRLTSSLDGRPLAAAGIVVTGDKAVNVYTSSQTGSIIVKLLPNMPDKEACARAPLEAYN
RTLTTLLTPLGDSIRKIQGSVSTSGGQKRFIgavIGSVALGVATAAQITAAAALIQAKQNAANILRLKESIAATNEAVHE
VTDGLSQLSVAVGKMQQFVNDQFNNTARELDCIKITQQVGVELNLYLTELTTVFGPQITSPALTQLTIQALYNLAGGNMD
YLLTKLGIGNNQLSSLIGSGLITGYPILYDSHTQLLGIQVNLPSVGNLNNMRATYLETLSVSTTKGYASALVPKVVTQVG
SVIEELDTSYCIESDLDLYCTRIVTFPMSPGIYSCLSGNTSACMYSKTEGALTTPYMALRGSVIANCKITTCRCTDPPGI
ISQNYGEAVSLIDRHSCNVLSLDGITLRLSGEFDATYQKNISILDSQVIVTGNLDISTELGNVNNSISNALDRLAESNSK
LEKVNVRLTSTSALITYIVLTVISLIFGALSlTLACYLMYKQKAQQK...................
>UniRef100_R4KXH2/13-534
........lTLITRIMLILNCIRPTSSLDGRPLAAAGIVVTGDKAVNVYTSSQTGSIIVKLLPNMPDKEACARAPLEAYN
RTLTTLLTPLGDSIRKIQGSVSTSGGQKRFIgavIGSVALGVATAAQITAAAALIQAKQNAANILRLKESIAATNEAVHE
VTDGLSQLSVAVGKMQQFVNDQFNNTARELDCIKITQQVGVELNLYLTELTTVFGPQITSPALTQLTIQALYNLAGGNMD
YLLTKLGIGNNQLSSLIGSGLITGYPILYDSHTQLLGIQVNLPSVGNLNNMRATYLETLSVSTTKGYASALVPKVVTQVG
SVIEELDTSYCIESDLDLYCTRIVTFPMSPGIYSCLSGNTSACMYSKTEGALTTPYMALRGSVIANCKITTCRCTDPPGI
ISQNYGEAVSLIDRHSCNVLSLDGITLRLSGEFDATYQKNISILDSQVIVTGNLDISTELGNVNNSISNALDRLAESNSK
LEKVNVRLTSTSALITYIVLTVISLIFGALSlVLACYLMYKQKAQQK...................
>UniRef100_A0A7M4DCQ2/13-534
........mMLTVRVALVLSCICPANSIDGRPLAAAGIVVTGDKAVNIYTSSQTGSIIVKLLPNLPDKEACAKAPLDAYN
RTLTTLLTPLGDSIRRIQDSVTTSGGQKRFIgaiIGGVALGVATAAQITAAAALIQAKQNAANILRLKESIAATNEAVHE
VTDGLSQLAVAVGKMQQFVNDQFNKTAQELDCIKIAQQVGVELNLYLTELTTVFGPQITSPALNKLTIQALYNLAGGNMD
YLLTKLGVGNNQLSSLIGSGLITGNPILYDSQTQLLGIQVTLPSVGNLNNMRATYLETLSVSTTRGFASALVPKVVTQVG
SVIEELDTSYCIETDLDLYCTRIVTFPMSPGIYSCLSGNTSACMYSKTEGALTTPYMTIKGSVIANCKMTTCRCVNPPGI
ISQNYGEAVSLIDKQSCNVLSLDGITLRLSGEFDATYQKNISIQDSQVIITGNLDISTELGNVNNSISNALNKLEESNSK
LDKVNVKLTSTSALITYIVLTIISLVFGILSlVLACYLMYKQKAQQK...................
>UniRef100_W5X1X4/13-534
........lMLITRIMLILSYICLTSSLDGRPLAAAGIVVTGDKAVNVYTSSQTGSIIIKLLPNMPDKEACAKAPLEAYN
RTLTTLLTPLGDSIRKIQGSVATSGGQKRFIgavIGSVALGVATAAQITAAAALIQANQNAANILRLKESIAATNEAVHE
VTNGLSQLSVAVGKMQQFVNDQFNNTARELDCIKITQQVGVELNLYLTELTTVFGPQITSPALTQLTIQALYNLAGGNMD
YLLTKLGVGNNQLSSLIGSGLITGYPILYDSQTQLLGIQVNLPSVGNLNNMRATYLETLSVSTTKGFASALVPKVVTQVG
SVIEELDTSYCIESDLDLYCTRIVTFPMSPGIYSCLSGNTSACMYSKTEGALTTPYMALKGSVIANCKITTCRCADPPGI
ISQNYGEAVSLIDRHSCNVLSLDGITLRLSGEFDATYLKNISILDSQVVVTGNLDISTELGNVNNSISNALDKLTESNSK
LDKVNVRLTSTSALITYIALTVISLFFGVLSlGLACYLMYKQKAQQK...................
>UniRef100_H6VTC4/12-534
.......plMLITRIMLILGCIRLTSSLDGRPLAAAGIVVTGDKAVNVYTSSQTGSIIVKLLPNMPDKEACAKAPLEAYN
RTLTTLLTPLGDSIRKIQGSVSTSGGQKRFIgavIGSVALGVATAAQITAAAALIQANQNAANILRLKESIAATNEAVHE
VTDGLSQLSVAVGKMQQFVNDQFNNTARELDCIKITQQVGVELNLYLTELTTVFGPQITSPALTQLTIQALYNLAGGNMD
YLLTKLGIGNNQLSSLIGSGLITGYPILYDSQTQLLGIQVNLPSVGNLNNMRATYLETLSVSTTKGYASALVPKVVTQVG
SVIEELDTSYCIESDLDLYCTRIVTFPMSPGIYSCLSGNTSACMYSKTEGALTTPYMALKGSVIANCKITTCRCTDPPGI
ISQNYGEAVSLIDRHSCNVLSLDGIILRLSGEFDATYQKNISILDSQVIVTGNLDISTELGNVNNSISNALDKLAESNSK
LEKVNVRLTSTSALITYIVLTVISLVFGVLSlGLACHLMYKQKAQQK...................
>UniRef100_A0A7U3NJX8/13-534
........lMLITRIMLILSCIRLTSSLDGRPLAAAGIVVTGDKAVNVYTSSQTGSIIVKLLPNMPDKEACAKAPLEAYN
RTLTTLLTPLGDSIRKIQGSVSGGRRQKRFIgavIGSVALGVATAAQITAAAALIQAKQNAANILRLKESIAATNEAVHE
VTDGLSQLSVAVGKMQQFVNDQFNNTARELDCIKITQQVGVELNLYLTELTTVFGPQITSPALTQLTIQALYNLAGGNMD
YLLTKLGIGNNQLSSLIGSGLITGYPILYDSHTQLLGIQVNLPSVGNLNNMRATYLETLSVSTTKGYASALVPKVVTQVG
SVIEELDTSYCIESDLDLYCTRIVTFPMSPGIYSCLSGNTSACMYSKTEGALTTPYMALKGSVIANCKITTCRCTDPPGI
ISQNYGEAVSLIDRHSCNVLSLDGITLRLNGEFDATYQKNISILDSQVIVTGNLDISTELGNVNNSISNALDRLAESNSK
LEKVDVRLTSTSALTTYIVLTVISLIFGALSlVLACYLMYKQKAQQK...................
>UniRef100_A0A3G2GRN0/14-534
.........MLITRIMLTLSCIRLTSSLDGRPLAAAGIVVTGDKAVNVYTSSQTGSIIVKLLPNMPDKEACARAPLEAYN
RTLTTLLTPLGDSIRKIQGSVSTSGGQKRFIgavIGSVALGVATAAQITAAAALIQAKQNAANILRLKESIAATNEAVHE
VTDGLSQLSVAVGKMQQFVNDQFNNTARELDCIKITQQVGVELNLYLTELTTVFGPQITSPALTQLTIQALYNLAGGNMD
YLLTKLGIGNNQLSSLIGSGLITGYPILYDSHTQLLGIQVNLPSVGNLNNMRATYLETLSVSTTKGYASALVPKVVTQVG
SVIEELDTSYCIESDLDLYCTRIVTFPMSPGIYSCLSGNTSACMYSKTEGALTTPYMALRGSVIANCKITTCRCTDPPGI
ISQNYGEAVSLIDRHSCNVLSLDGITLRLSGEFDATYQKNISILDSQVIVTGNLDISTELGNVNNSISNALDRLAESNSK
LEKVNVRLTSTSALITYIVLTVISLIFGALSlALACYLMYKQKAQQK...................
>UniRef100_Q58NV9/12-534
.......plMLTVRVMLALSCVCPTSALDGRPLAAAGIVVTGDKAVNIYTSSQTGSIIIKLLPNMPDKEACAKAPLEAYN
RTLTTLLTPLGDSIRRIQESVTTSGGQRRLIgaiIGGVALGVATAAQITAASALIQANQNAANILRLKESIAATNEAVHE
VTNGLSQLAVAVGKMQQFVNDQFNKTAQELDCIKITQQVGVELNLYLTELTTVFGPQITSPALTQLTIQALYNLAGGNMD
YLLTKLGVGSRQLSSLISSGLITGNPILYDSQTQLLGIQVTLPSVGNLNNMRATYLETLSVSTTKGFASALVPKVVTQVG
SVIEELDTSYCIETDLDLYCTRIVTFPMSPGIYSCLSGNTSACMYSKTEGALTTPYMTLKGSVIANCKMTTCRCADPPGI
ISQNYGEAVSLIDRQSCNILSLDGITLRLSGEFDATYQKNISIQDSQVIVTGNLDISTELGNVNNSISNALDKLEESNSK
LDKVNVKLASTSALITYIVLTVISLVCGILSlVLACYLMYKQKAQQK...................
>UniRef100_A0A1V0QHI1/13-534
........lMLITRIMLILSYICLTSSLDGRPLAAAGIVVTGDKAVNVYTSSQTGSIIVKLLPNMPDKEACAKAPLEAYN
RTLTTLLTPLGDSIRKIQGSVATSGGQKRFIgavIGSVALGVATAAQITAAAALIQANQNAANILRLKESIAATNEAVHE
VTNGLSQLSVAVGKMQQFVNDQFNNTARELDCIKITQQVGVELNLYLTELTTVFGPQITSPALTQLTIQALYSLAGGNMD
YLLTKLGVGNNQLSSLISSGLITGYPILYDSQTQLLGIQINLPSVGNLNNMRATYLETLSVSTTKGFASALVPKVVTQVG
SVIEELDTSYCIESDLDLYCTRIVTFPMSPGIYSCLSGNTSACMYSKTEGALTTPYMALKGSVIANCKITTCRCADPPGI
ISQNYGEAVSLIDRHSCNVLSLDGITLRLSGEFDATYLKNISILDSQVIVTGNLDISTELGNVNNSISNALDKLTESNSK
LDKVNVRLTSTSALITYIALTVISLFFGVLSlGLACYLMYKQKAQQK...................
>UniRef100_M4NBN0/13-534
........lMLITRIMLILSCIRLTSSLDGRPLAAAGIVVTGDKAVNVYTSSQTGSIIVKLLPNMPDKEACARAPLEAYN
RTLTTLLTPLGDSIRKIQGSVSTSGGQKRFIgavIGSVALGVATAAQITAAAALIQAKQNAANILRLKESIAATNEAVHE
VTDGLSQLSVAVGKMQQFVNDQFNNTARELDCVKITQQVGVELNLYLTELTTVFGPQITSPALTQLTIQALYNLAGGNMD
YLLTKLGIGNNQLSSLIGSGLVTGYPILYDPHTQLLGIQVNLPSVGNLNNMRATYLETLSVSTTKGYASALVPKVVTQVG
SVIEELDTSYCIESDLDLYCTRIVTFPMSPGIYSCLSGNTSACMYSKTEGALTTPYMALRGSVIANCKITTCRCTDPPGI
ISQNYGEAVSLIDKHSCNVLSLDGITLRLSGEFDATYQKNISILDSQVIVTGNLDISTELGNVNNSISNALDRLAESNSK
LEKVNVRLTSTSALITYIVLTVISLIFGALSlVLACYLMYKQKAQQK...................
>UniRef100_A0A075DVV5/13-534
........lMLITRIMLILSYICLTSSLDGRPLAAAGIVVTGDKAVNVYTSSQTGSIIVKLLPNMPDKEACAKAPLEAYN
RTLTTLLTPLGDSIRKIQGSVATSGGQKRFIgavIGSVALGVATAAQITAAAALIQANQNAANILRLKESIAATNEAVHE
VTDGLSQLSVAVGKMQQFVNDQFNNTARELDCIKITQQVGVELNLYLTELTTVFGPQITSPALTQLTIQALYNLAGGNMD
YLLTKLGVGNNQLSSLIGSGLITGYPILYDSQTQLLGIQVNLPSVGNLNNMRATYLETLSVSTTKGFASALVPKVVTQVG
SVIEELDTSYCIESDLDLYCTRIVTFPMSPGIYSCLSGNTSACMYSKTEGALTTPYMALKGSVIANCKITTCRCADPPGI
ISQNYGEAISLIDRHSCNVLSLDGITLRLSGEFDATYLKNISILDSQVIVTGNLDISTELGNVNNSISNALDKLTESNSK
LDKVNVRLTSTSALITYIALTVISLLFGVLSlGLACYLMYKQKAQQK...................
>UniRef100_A0A6B9P8V9/13-534
........lMLITRIMLTLSCIRLTSSLDGRPLAAAGIVVTGDKAVNVYTSSQTGSIIVKLLPNMPDKEACARAPLEAYN
RTLTTLLTPLGDSIRKIQGSVSTSGGQKRFIgavIGSVALGVATAAQITAAAALIQAKQNAANILRLKESIAATNEAVHE
VTDGLSQLSVAVGKMQQFVNDQFNNTARELDCIKITQQVGVELNLYLTELTTVFGPQITSPALTQLTIQALYNLAGGNMD
YLLTKLGIGNNQLSSLIGSGLITGYPILYDSHTQLLGIQVNLPSVGNLNNMRATYLETLSVSTTKGYASALVPKVVTQVG
SVIEELDTSYCIESDLDLYCTRIVTFPMSPGIYSCLSGNTSACMYSKTEGALTTPYMALRGSVIANCKITTCRCTDPPSI
ISQNYGEAVSLIDRHSCNVLSLDGITLRLSGEFDATYQKNISILDSQVIVTGNLDISTELGNVNNSISNALDRLAESNSK
LEKVNVRLTSTSALITYIVLTVISLIFGALSlALACYLMYKQKAQQK...................
>UniRef100_A0A344X766/13-534
........lMLITRIMLTLSCIRLTSSLDGRPLAAAGIVVTGDKAVNVYTSSQTGSIIVKLLPNMPDKEACARAPLEAYN
RTLTTLLTPLGDSIRKIQGSVSTSGGQKRFIgavIGSVALGVATAAQITAAAALIQAKQNAANILRLKESIAATNEAVHE
VTDGLSQLSVAVGKMQQFVNDQFNNTARELDCIKITQQVGVELNLYLTELTTVFGPQITSPALTQLTIQALYNLAGGNMD
YLLTKLGIGNNQLSSLIGSGLITGYPILYDSHTQLLGIQVNLPSVGNLNNMRATYLETLSVSTTKGYASALVPKVVTQVG
SVIEELDTSYCIESDLDLYCTRIVTFPMSPGIYSCLSGNTSACMYSKTEGALTTPYMALRGSVIANCKITTCRCTDPPGI
ISQNYGEAVSLIDRHSCNVLSLDGITLRLSGEFDATYQKNISILDSQVIVTGNLDISTELGNVNNSISNALDRLAESNSK
LEKVNVRLTSTSALIAYIVLTVISLIFGALSlALACYLMYKQKAQQK...................
>UniRef100_H6VTC0/13-534
........lTLITRITLVLSCICSTSSLDGRPLAAAGIVVTGDKAINIYTSSQTGSIIVKLLPNMPDKEACAKAPLEAYN
RTLTTLLTPLGDSIRRIQGSVSTSGGQKRFIgaiIGSVALGVATSAQITAAAALIQANQNAANILRLKESIAATNEAVHE
VTDGLSQLAVAIGKMQQFVNDQLNNTARELDCIKISQQVGVELNLYLTELTTVFGPQITSPALTQLTIQALYNLAGGNMD
YLLTKLGIGNNHLSSLIGSGLITGNPILYDSQTQLLGIQVNLPSVGNLNNMRATYLETLSVSTTKGFASALVPKVVTQVG
SVIEELDTSYCIESDLDLYCTRIVTFPMSPGIYSCLSGNTSACMYSKTEGALNTPYMVLKGSVIANCKITTCRCADPPGI
ISQNYGEAVSLIDRHSCNVLSLDGVTLRLSGEFDATYQKNISILDSQVIVTGNLDISTELGNVNNSISNALDRLAESNSK
LDKVNVKLTSTSALITYIILTIISLVFGALSlVLACYLMYKQKAQQK...................
>UniRef100_A0A344X4V6/13-534
........lMLITRIMLTLSCIRLTSSLDGRPLAAAGIVVTGDKAVNVYTSSQTGSIIVKLLPNMPDKEACARAPLEAYN
RTLTTLLTPLGDSIRKIQGSVSTSGGQKRFIgavIGSVALGVATAAQITAAAALIQAKQNAANILRLKESIAATNEAVHE
VTDGLSQLSVAVGKMQQFVNDQFNNTARELDCIKITQQVGVELNLYLTELTTVFGPQITSPALTQLTIQALYNLAGGNMD
YLLTKLDIGNNQLSSLIGSGLITGYPILYDSHTQLLGIQVNLPSVGNLNNMRATYLETLSVSTTKGYASALVPKVVTQVG
SVIEELDTSYCIESDLDLYCTRIVTFPMSPGIYSCLSGNTSACMYSKTEGALTTPYMALRGSVIANCKITTCRCTDPPGI
ISQNYGEAVSLIDRHSCNVLSLDGITLRLSGEFDATYQKNISILDSQVIVTGNLDISTELGNVNNSISNALDRLAESNSK
LEKVNVRLTSTSALITYIVLTVISLIFGALSlALACYLMYKQKAQQK...................
>UniRef100_B5TSQ2/13-534
........lMLVTRIMLILGCIRSTSSLDGRPLAAAGIVVTGDKAVNVYTSSQTGSIIVKLLPNMPDKEACAKAPLEAYN
RTLTTLLTPLGDSIRKIQGSVSTSGGQKRFIgavIGSVALGVATAAQITAAAALIQANKNAANILRLKESIAATNEAVHE
VTDGLSQLSVAVGKMQQFVNDQFNNTARELDCIKITQQVGVELNLYLTELTTVFGPQITSPALTQLTIQALYNLAGGNMD
YLLTKLGIGNNQLSSLIGSGLITGYPILYDSQTQLLGIQVNLPSVGNLNNMRATYLETLSVSTTKGYASALVPKVVTQVG
SVIEELDTSYCIESDLDLYCTRIVTFPMSPGIYSCLSGNTSACMYSKTEGALTTPYMALKGSVIANCKITTCRCTDPPGI
ISQNYGEAVSLIDRHSCNVLSLDGITPRLSGEFDATYQKNISILDSQVIVTGNLDISTELGNVNNSISNALDKLAESNSK
LEKVNVRLTSTSALITYIVLTVISLVFGALSlGLACYLMYKQKAQQK...................
>UniRef100_A0A023UMF8/13-534
........lMLITRIMLILDCIRPTSSLDGRPLAAAGIVVTGDKAVNVYTSSQTGSIIVKLLPNIPDKEACAKDPLEAYN
RTLTTLLTPLGESIRKIQGSVSTSGGQKRFIgavIGSVALGVATAAQITAAAALIQANQNAANILRLKESIAATNEAVHE
VTDGLSQLSVAVGKMQQFVNDQFNNTARELDCIKITQQVGVELNLYLTELTTVFGPQITSPALTQLTIQALYNLAGGNMD
YLLTKLGIGNNQLSSLIGSGLITGYPILYDSQTQLLGIQVNLPSVGNLNNMRATYLETLSVSTAKGYASALVPKVVTQVG
SVIEELDTSYCIESDLDLYCTRIVTFPMSPGIYSCLSGNTSACMYSKTEGALTTPYMALKGSVIANCKITTCRCTDPPGI
ISQNYGEAVSLIDRHSCNVLSLDGITLRLSGEFDATYQKNISILDSQVIVTGNLDISTELGNVNNSISNALDKLAKSNSK
LEKVNVRLTSTSALITYIVLTVISLVFGALSlGLACYLMYKQKAQQK...................
>UniRef100_A0A2P1JI62/13-534
........lRLITRVMLILSCICPTSSLDGRPLAAAGIVVTGDKAVNIYTSSQTGSIIVKLLPNMPDKEACAKAPLEAYN
RTLTTLLTPLGDSIRRIQGSVSASGGQKRFIgavIGSVALGVATAAQITAAAALIQANQNAANILRLKESIAATNEAVHE
VTDGLSQLAVAVGKMQQFVNDQFNNTARELDCIRITQQVGVELNLYLTELTTVFGPQITSPALTQLTIQALYNLAGGNMD
YLLTKLGVGNNQLSSLIGSGLIAGYPILYDSQTQLLGIQVNLPSVGNLNNMRATYLETLSVSTTKGFASALVPKVVTQVG
SVIEELDTSYCIESDLDLYCTRIVTFPMSPGIYSCLSGNTSACMYSKTEGALTTPYMTLKGSVIANCKITTCRCADPPGI
ISQNYGEAVSLIDRHSCNVLSLDGITLRLSGEFDATYQKNISILESQVIVTGNLDISTELGNVNNSISNALDKLAESNSK
LDKVNVRLTSTSALITYIVLTAVSLVSGALSlVLSCYLMYKQKAQQK...................
>UniRef100_M1FPF5/12-534
.......slMLITRITLVLSCICLTSSLDGRPLAAAGIVVTGDKAINIYTSSQTGSIIVKLLPNMPDKEACAKAPLEAYN
RTLTTLLTPLGDSIRRIQGSVSTSGGQKRFIgaiIGSVALGVATSAQITAAAALIQANQNAANILRLKESIAATNEAVHE
VTDGLSQLAVAVGKMQQFVNDQFNNTARELDCIKITQQVGVELNLYLTELTTVFGPQITSPALTQLTIQALYNLAGGNMD
YLLTKLGIGNNHLSSLIGSGLITGNPILYDSQTQLLGIQVNLPSVGNLNNMRATYLETLSVSTTKGFASALVPKVVTQVG
SVIEELDTSYCIESDLDLYCTRIVTFPMSPGIYSCLSGNTSACMYSKTEGALNTPYMALKGSVIANCKITTCRCADPPGI
ISQNYGEAVSLIDRHSCNVLSLDGVTLRLSGEFDATYQKNVSILDSQVIVTGNLDISTELGNVNNSISNALDRLAESNSK
LDKVNVKLTSTSALVTYIVLTIISLVFGALSlVLACYLMYKQKAQQK...................
>UniRef100_I1W6U8/13-534
........lMLTVRVMLALSCVCPTSALDGRPLAAAGIVVTGDKAVNIYTSSQTGSIIIKLLPNMPDKEACAKAPLEAYN
RTLTTLLTPLGDSIRRIQESVTTSGGQGRLIgaiIGGVALGVATAAQITAASALIQANQNAANILRLKESIAATNEAVHE
VTNGLSQLAVAVGKMQQFVNDQFNKTAQELDCIKITQQVGVELNLYLTELTTVFGPQITSPALTQLTIQALYNLAGGNMD
YLLTKLGVGNNQLSSLISSGLITGNPILYDSQTQLLGIQVTLPSVGNLNNMRATYLETLSVSTTKGFASALVPKVVTQVG
SVIEELDTSYCIETDLDLYCTRIVTFPMSPGIYSCLSGNTSACMYSKTEGALTTPYMTLKGSVIANCKMTTCRCADPPGI
ISQNYGEAVSLIDRQSCNILSLDGITLRLSGEFDATYQKNISIQDSQVIVTGNLDISTELGNVNNSISNALDKLEESNSK
LDKVNVKLTSTSALITYIVLTVISLVCGILSlVLACYLMYKQKAQQK...................
>UniRef100_A0A191Z2X9/14-534
.........MLIILIILILSFICLASSLDGRPLAAAGIVVTGDKAVNIYTSSQTGSIIVKLLPNMPDKEACARAPLEAYN
RTLTTLLTPLGDSIRKIQGSVSTSGGRKRFIgaiIGSVALGVATAAQITAAAALIQANQNAANILRLKESIAATNEAVHE
VTNGLSQLSVAVGKMQQFVNDQFNNTARELDCIKITQQVGVELNLYLTELTTVFGPQITSPALTQLTIQALYNLAGDNMD
YLLTKLGVGNNQLSSLIGSGLITGYPILYDSQTQLLGIQVNLPSVGNLNNMRATYLETLSVSTTKGFASALVPKVVTQVG
SVIEELDTSYCIESDLDLYCTRIVTFPMSPGIYSCLSGNTSACMYSKTEGALTTPYMTLKGSVIANCKITTCRCADPPGI
ISQNYGEAVSLIDRRSCNVLSLDGITLRLSGEFDATYQKNISILDSQVIVTGNLDISTELGNVNNSISNALDKLAESNSK
LDKVNVRLTSTSALITYIVLTVISLVFGALSlILACYLMYKQKAQQK...................
>UniRef100_R4KXJ2/13-534
........lMLITRIMLILNCIRLTSSLDGRPLAAAGIVVTGDKAVNVYTSSQTGSIIVKLLPNMPDKEACARAPLEAYN
RTLTTLLTPLGDSIRKIQGSVSTSGGQKRFIgavIGSVALGVATAAQITAAAALIQAKQNAANILRLKESIAATNEAVHE
VTDGLSQLSVAVGKMQQFVNDQFNNTARELDCIKITQQVGVELNLYLTELTTVFGPQITSPALTQLTIQALYNLAGGNMD
YLLTKLGIGNNQLSSLIGSGLITGYPILYDSHTQLLGIQVNLPSVGNLNNMRATYLETLSVSTTKGYASALVPKVVTQVG
SVIEELDTSYCIESDLDLYCTRIVTFPMSPGIYSCLSGNTSACMYSKTEGALTTPYMAIRGSVIANCKITTCRCTDPPGI
ISQNYGEAVSLIDRHSCNVLSLDGITLRLSGEFDATYQKNISILDSQVIVTGNLDISTELGNVNNSISNALDRLAESNSK
LEKVNVRLTSTSALITYIVLTVISLIFGALSlVLACYLMYKQKAQQK...................
>UniRef100_K9KYL0/13-534
........lMLITRIMLTLSCIRLTSSLDGRPLAAAGIVVTGDKAVNVYTSSQTGSIIVKLLPNMPDKEACARAPLEAYN
RTLTTLLTPLGDSIRKIQGSVSTSGGQKRFIgavIGSVALGVATAAQITAAAALIQAKQNAANILRLKESIAATNEAVHE
VTDGLSQLSVAVGKMQQFVNDQFNNTARELDCIKITQQVGVELNLYLTELTTVFGPQITSPALTQLTIQALYNLAGGNMD
YLLTKLGIGNNQLSSLIGSGLITGYPILYDSHTQLLGIQVNLPSVGNLNNMRATYLETLSVSTTKGYASALVPKVVTQVG
SVIEELDTSYCIESDLDLYCTRIVTFPMSPGIYSCLSGNTSACMYSKTEGALTTPYMALRGSVIANCKITTCRCTDPPGI
ISQNYGEAVSLIDRHSCNVLSLDGITLRLSGEFDATYQKNISILDSQVIVTGNLDISTELGNVNNSISNALDRLAESNSK
LEKVNVRLISTSALITYIVLTVISLIFGALSlALACYLMYKQKAQQK...................
>UniRef100_U4MKT4/13-534
........lMLITRITLILSCICPTSSLDGRPLAAAGIVVTGDKAINIYTSSQTGSIIVKLLPNMPDKEACAKAPLEAYN
RTLTTLLTPLGDSIRRIQGSVSTSGGKKRFIgaiIGSVALGVATSAQITAAAALIQANQNAANILRLKESIAATNEAVHE
VTDGLSQLAVAVGKMQQFVNDQFNNTARELDCIKITQQVGIELNLYLTELTTVFGPQITSPALTQLTIQALYNLAGGNMD
YLLTKLGIGNNHLSSLIGSGLITGNPILYDSQTQLLGIQVNLPSVGNLNNMRATYLETLSVSTTKGFASALVPKVVTQVG
SVIEELDTSYCIESDLDLYCTRIVTFPMSPGIYSCLSGNTSACMYSKTEGALNTPYMALRGSVIANCKITTCRCTDPPGI
ISQNYGEAVSLIDRHSCNVLSLDGITLRLSGEFDATYQKNISILDSQVIVTGNLDISTELGNVNNSISNALDKLAESNSK
LDKVNVKLTSTSALITYIVLTIISLVLGALSlALACYLMYKQRAQQK...................
>UniRef100_Q8V1Q4/14-534
.........MLITRIMLILSCICPTGSLDGRPLAAAGIVVTGDKAINIYTSSQTGSIIVKLLPNMPDKEACAKAPLEAYN
RTLTTLLTPLGDSIRRIQGSVSTSGEQKRFIgaiIGSVALGVATSAQITAAAALIQANQNAANILRLKESIAATNEAVHE
VTDGLSQLAVAVGKMQQFVNDQFNNTARELDCIKITQQVGVELNLYLTELTTVFGPQITSPALTQLTIQALYNLAGGNMD
YLLTKLGIGNNHLSSLIGSGLITGNPILYDSQTQLLGIQVNLPSVGNLNNMRATYLETLSVSTTKGYASALVPKVVTQVG
SVIEELDTSYCIESDLDLYCTRIVTFPMSPGIYSCLSGNTSACMYSKTEGALTTPYMALKGSVIANCKITTCRCADPPGI
ISQNYGEAVSLIDRHSCNVLSLDGITLRLSGEFDATYQKNISILDSQVIVTGNLDISTELGNVNNSISNALDRLAESNGK
LDKVNVRLINTSALITYIVLTVISLVFSALGlILGCYLMYKQKAQQK...................
>UniRef100_Q0MW41/13-534
........lMLTTRITLILSCIRPTSSLDGRPLAAAGIVVTGDKAVNVYTSSQTGSIIVKLLPNMPDKEACAKAPLEAYN
RTLTTLLTPLGDSIRKIQGSVSTSGGQKRFIgavIGSVALGVATAAQITAAAALIQANQNAANILRLKESIAATNEAVHE
VTDGLSQLSVAVGKMQQFVNDQFNNTARELDCIKITQQVGVELNLYLTELTTVFGPQITSPALTQLTIQALYNLAGGNMN
YLLTKLGIGNNQLSSLIGSGLITGYPILYDSQTQLLGIQVNLPSVGNLNNMRATYLETLSVSTTKGYASALVPKVVTQVG
SVIEELDTSYCIESDLDLYCTRIVTFPMSPGIYSCLSGNTSACMYSKTEGALTTPYMALKGSVIANCKITTCRCTDPPGI
ISQNYGEAVSLIDRHSCNVLSLDGITLRLSGEFDATYQKNISILDSQVIVTGNLDISTELGNVNNSISNALDSLAESNSK
LEKINVRLTSTSALITYIVLTVISLVFGAFSlGLACYLMYKQKAQQK...................
>UniRef100_A0A1U9GS85/13-534
........lMLITRIMLILSYICLTSSLDGRPLAAAGIVVTGDKAVNVYTSSQTGSIIVKLLPNMPDKEACAKAPLEAYN
RTLTTLLTPLGDSIRKIQGSVATSGGQKRFIgavIGSIALGVATAAQITAAAALIQANQNAANILRLKESIAATNEAVHE
VTNGLSQLSVAVGKMQQFVNDQFNNTARELDCIKITQQVGVELNLYLTELTTVFGPQITSPALTQLTIQALYSLAGGNMD
YLLTKLGVGNNQLSSLISSGLITGYPILYDSQTQLLGIQINLPSVGNLNNMRATYLETLSVSTTKGFASALVPKVVTQVG
SVIEELDTSYCIESDLDLYCTRIVTFPMSPGIYSCLSGNTSACMYSKTEGALTTPYMALKGSVIANCKITTCRCADPPGI
ISQNYGEAVSLIDRHSCNVLSLDGITLRLSGEFDATYLKNISILDSQVIVTGNLDISTELGNVNNSISNALDKLTESNSK
LDKVNVRLTSTSALITYIALTVISLFFGVLSlGLACYLMYKQKAQQK...................
>UniRef100_A0A6G6CUX2/14-534
.........MLITRIMLILSFICLASSLDGRPLAAAGIVVTGDKAVNIYTSSQTGSIIVKLLPNIPDKEACARAPLEAYN
RTLTTLLTPLGDSIRKIQGSVSTSGGRKRFIgaiIGSVALGVATAAQITAAAALIQANQNAANILRLKESIAATNEAVHE
VTNGLSQLSVAVGKMQQFVNDQFNNTARELDCIKITQQVGVELNLYLTELTTVFGPQITSPALTQLTIQALYNLAGSNMD
YLLTKLGVGNNQLSSLIGSGLITGYPILYDSQTQLLGIQVNLPSVGNLNNMRATYLETLSVSTTKGFASALVPKVVTQVG
SVIEELDTSYCIESDLDLYCTRIVTFPMSPGIYSCLSGNTSACMYSKTEGALTTPYMALKGSVIANCKITTCRCADPPGI
ISQNYGEAVSLIDRHSCNVLSLDGITLRLSGEFDATYQKNISILDSQVIVTGNLDISTELGNVNNSISNALDKLAESNSK
LDKVNVRLTSTSALITYIALTVISLVFGALSlILACYLMYKQKAQQK...................
>UniRef100_B9VVH0/13-534
........lMLITRIMLILGCIRPTSSLDGRRLAAAGIVVTGDKAVNVYTSSQTGSIIVKLLPNMPDKEACAKAPLEAYN
RTLTTLLTPLGDSIRKIQGSVSTSGGQKRFIgavIGSVALGVATAAQITAAAALIQANQNAANILRLKESIAATNEAVHE
VTDGLSQLSVAVGKMQQFVNDQFNNTARELDCIKITQQVGVELNLYLTELTTVFGPQITSPALTQLTIQALYNLAGSNMD
YLLTKLGIGNNQLSSLIGSGLITGYPILYDSHTQLLGIQVNLPSVGNLNNMRATYLETLSVSTTKGYASALVPKVVTQVG
SVIEELDTSYCIESDLDLYCTRIVTFPMSPGIYSCLSGNTSACMYSKTEGALTTPYMALRGSVIANCKITTCRCTDPPGI
ISQNYGEAVSLIDRHSCNVLSLDGITLRLSGEFDATYQKNISILDSQVIVTGNLDISTELGNVNNSVSNALDRLAESNGK
LEKVNVRLTSTSALITYIVLTVISLIFGALSlVLACYLMYKQKAQQK...................
>UniRef100_Q8QT16/14-534
.........MLITRITLILSCICLTSSLDGRPLAAAGIVVTGDKAVNIYTSSQTGSIIIKLLPNMPDKEACAKAPLEAYN
RTLTTLLSPLGDSIRRIQGSVSTSGGQKRFIgaiIGSVALGVATAAQITAAAALIQANQNAANILRLKESIAATNEAVHE
VTDGLSQLAVAVGKMQQFVNDQFNNTARELDCIKITQQVGVELNLYLTELTTVFGPQITSPALTQLTIQALYNLAGGNMD
YLLTKLGVGNNQLSSLIGSGLITGNPILYDSQTQLLGIQVNLPSVGNLNNMRATYLETLSVSTTKGFASALVPKVVTQVG
SVIEELDTSYCIESDLDLYCTRIVTFPMSPGIYSCLSGNTSACMYSKTEGALTTPYMALKGSVIANCKITTCRCADPPGI
ISQNYGEAVSLIDRHSCSVLSLDGITLRLSGEFDATYQKNISILDSQVIVTGNLDISTEFGNVNNSISNALDRLAESNSK
LDKVNVKLTSTSALITYIVLTVTSLVSGALSlVLACYLMYKQKAQQK...................
>UniRef100_A0A7M4DC25/13-534
........lMLITRIMLTLSCIRLTSSLDGRPLAAAGIVVTGDKAVNVYTSSQTGSIIVKLLPNMPDKEACARAPLEAYN
RTLTTLLTPLGDSIRKIQGSVSTSGGQKRFIgavIGSVALGVATAAQITAAAALIQAKQNAANILRLKESIAATNEAVHE
VTDGLSQLSVAVGKMQQFVNDQFNNTARELDCIKITQQVGVELNLYLTELTTVFGPQITSPALTQLTIQALYNLAGGNMD
YLLTKLGIGNNQLSSLIGSGLITGYPILYDSHTQLLGIQVNLPSVGNLNNMRATYLETLSVSTTKGYASALVPKVVTQVG
SVIEELDTSYCIESDLDLYCTRIVTFPMSPGIYSCLSGNTSACMYSKTEGALTTPYMALRGSVIANCKITTCRCTDPPSI
ISQNYGEAVSLIDRHSCNVLSLDGITLRLSGEFDATYQKNISILDSQVIVTGNLDISTELGNVNNSISNALDRLAESNSK
LEKVNVRLTSTSALITYIVLTVISLIFGALSlALACYLMYKQKAQQK...................
>UniRef100_R4L2T3/13-534
........lMLITRIMLILDCIRPTSSLDGRPLAAAGIVVTGDKAVNVYTSSQTGSIIVKLLPNMPDKEACAKDPLEAYN
RTLTTLLTPLGESIRKIQGSVSTSGGQKRFIgavIGSVALGVATAAQITAAAALIQANQNAANILRLKESIAATNEAVHE
VTDGLSQLSVAVGKMQQFVNDQFNNTARELDCIKITQQVGVELNLYLTELTTVFGPQITSPALTQLTIQALYNLAGGNMD
YLLTKLGIGNNQLSSLIGSGLITGYPILYDSQTQLLGIQVNLPSVGNLNNMRATYLETLSVSTAKGYASALVPKVVTQVG
SVIEELDTSYCIESDLDLYCTRIVTFPMSPGIYSCLSGNTSACMYSKTEGALTTPYMALKGSVIANCKITTCRCTDPPGI
ISQNYGEAVSLIDRHSCNVLSLDGITLRLSGEFDATYQKNISILDSQVIVTGNLDISTELGNVNNSISNALDKLAKSNSK
LEKVNVRLTSTSALITYIVLTVISLVFGALSlGLTCYLMYKQKAQQK...................
>UniRef100_D7F426/13-534
........lMLITRITLVLSCICLTSSLDGRPLAAAGIVVTGDKAINIYTSSQTGSIIVKLLPNMPDKEACAKAPLEAYN
RTLTTLLTPLGDSIRRIQGSVSTSGGRKRFIgaiIGSVALGVATSAQITAAAALIQANQNAANILRLKESIAATNEAVHE
VTDGLSQLAVAVGKMQQFVNDQFNNTARELDCIKITQQVGIELNLYLTELTTVFGPQITSPALTQLTIQALYNLAGGNMD
YLLTKLGIGNNHLSSLIGSGLITGNPILYDSQTQLLGIQVNLPSVGSLNNMRATYLETLSVSTTKGFASALVPKVVTQVG
SVIEELDTSYCIESDLDLYCTRIVTFPMSPGIYSCLSGNTSACMYSKTEGALNTPYMVLKGSVIANCKITTCRCADPPGI
ISQNYGEAVSLIDRHSCNVLSLDGVTLRLSGEFDATYQKNISILDSQVIVTGNLDISTELGNVNNSISNALDRLAESNSK
LDKVNVKLTSTSALITYIVLTVISLVFGALSmVLACYLMYKQKAQQK...................
>UniRef100_A0A173DQH9/12-534
.......plMLITRIMLILGCIRPTSSLDGRPLAAAGIVVTGDKAVNVYTSSQTGSIIVKLLPNMPDKEACAKAPLEAYN
RTLTTLLTPLGDSIRKIQGSVSTSGGQKRFIgavIGSVALGVATAAQITAAAALIQANQNAANILRLKESIAATNEAVHE
VTDGLSQLSVAVGKMQQFVNDQFNNTARELDCIKITQQVGVELNLYLTELTTVFGPQITSPALTQLTIQALYNLAGGNMD
YLLTKLGIGNNQLSSLIGSGLITGYPILYDSQTQLLGIQVNLPSVGNLNNMRATYLETLSVSTTKGYASALVPKVVTQIG
SVIEELDTSYCIESDLDLYCTRIVTFPMSPGIYSCLSGNTSACMYSKTEGALTTPYMVLKGSVIANCKITTCRCTDPPGI
ISQNYGEAVSLIDRHSCNVLSLDGETLRLSGEFDATYQKNISILESQVIVTGNLDISTELGNVNNSISNALDRLAESNSK
LEKVNVRLTSTSALITYIVLTVISLVFGALSlGLACYLMYKQKAQQK...................
>UniRef100_A0A385I6U3/13-534
........lMLITRIMLILSYTCLTSSLDGRPLAAAGIVVTGDKAVNVYTSSQTGSIIVKLLPNMPDKEACAKAPLEAYN
RTLTTLLTPLGDSIRKIQGSVATSGGQKRFIgavIGSVALGVATAAQITAAAALIQANQNAANILRLKESIAATNEAVHE
VTNGLSQLSVAVGKMQQFVNDQFNNTARELDCIKITQQVGVELNLYLTELTTVFGPQITSPALTQLTIQALYNLAGGNMD
YLLTKLGVGNNQLSSLISSGLITGYPILYDSQTQLLGIQVNLPSVGNLNNMRATYLETLSVSTTKGFASALVPKVVTQVG
SVIEELDTSYCIESDLDLYCTRIVTFPMSPGIYSCLSGNTSACMYSKTEGALTTPYMALKGSVIANCKITTCRCADPPGI
ISQNYGEAVSLIDRHSCNVLSLDGITLRLSGEFDATYLKNISILDSQVIVTGNLDISTELGNVNNSISNALDKLTESNSK
LDKVNVRLTSTSALITYIALTVISLFFGVLSlGLACYLMYKQKAQQK...................
>UniRef100_A0A1D6XWM3/13-534
........lMLITRIMLILSYICLASSLDGRPLAAAGIVVTGDKAVNVYTSSQTGSIIVKLLPNMPDKEACAKAPLEAYN
RTLTTLLTPLGDSIRKIQGSVATSGGQKRFIgavIGSVALGVATAAQITAAAALIQANQNAANILRLKESIAATNEAVHE
VTNGLSQLSVAVGKMQQFVNDQFNNTARELDCIKITQQVGVELNLYLTELTTVFGPQITSPALTQLTIQALYNLAGGNMD
YLLTKLGVGNNQLSSLISSGLITGYPILYDSQTQLLGIQVNLPSVGNLNNMRATYLETLSVSTTKGFASALVPKVVTQVG
SVIEELDTSYCIESDLDLYCTRIVTFPMSPGIYSCLSGNTSACMYSKTEGALTTPYMALKGSVIANCKITTCRCADPPGI
ISQNYGEAVSLIDKHSCNVLSLDGITLRLSGEFDATYLKNISILDSQVIVTGNLDISTELGNVNNSISNALDKLTESNSK
LDKVNVRLTSTSALITYIALTVISLFFGVLSlGLACYLMYKQKAQQK...................
>UniRef100_A0A4V1G5V7/13-534
........lMLITRIMLTLSCIRLTSSLDGRPLAAAGIVVTGDKAVNVYTSSQTGSIIVKLLPNMPDKEACARAPLEAYN
RTLTTLLTPLGDSIRKIQGSVSTSGGQKRFIgavIGSVALGVATAAQITAAAALIQAKQNAANILRLKESIAATNEAVHE
VTDGLSQLSVAVGKMQQFVNDQFNNTARELDCIKITQQVGVELNLYLTELTTVFGPQITSPALAQLTIQALYNLAGGNMD
YLLTKLGIGNNQLSSLIGSGLITGYPILYDSHTQLLGIQVNLPSVGNLNNMRATYLETLSVSTTKGYASALVPKVVTQVG
SVIEELDTSYCIESDLDLYCTRIVTFPMSPGIYSCLSGNTSACMYSKTEGALTTPYMALRGSVIANCKITTCRCTDPPGI
ISQNYGEAVSLIDRHSCNVLSLDGITLRLSGEFDATYQKNISILDSQVIVTGNLDISTELGNVNNSISNALDRLAESNSK
LEKVNVRLTSTSALITYIVLTVISLIFGALSlALACYLMYKQKAQQK...................
>UniRef100_W6DH11/13-534
........lMLITRIMLTLSCIRLTSSLDGRPLAAAGIVVTGDKAVNVYTSSQTGSIIVKLLPNMPDKEACARAPLEAYN
RTLTTLLTPLGDSIRKIQGSVSTSGGQKRFIgavIGSVALGVATAAQITAAAALIQAKQNAANILRLKESIAATNEAVHE
VTDGLSQLSVAVGKMQQFVNDQFNNTARELDCIKITQQVGVELNLYLTELTTVFGPQITSPALTQLTIQALYNLAGGNMD
YLLTKLGIGNNQLSSLIGSGLITGYPILYDSHTQLLGIQVNLPSVGNLNNMRATYLETLSVSTTKGYASALVPKVVTQVG
SVIEELDTSYCIESDLDLYCTRIVTFPMSPGIYSCLSGNTSACMYSKTEGALTTPYMALRGSVIANCKITTCRCTDPPGI
ISQNYGEAVSLIDRHSCNVLSLDGITLRLSGEFDATYQKNISILDSQVIVTGNLDISTELGNVNNSISNALDRLAESNSK
LGKVNVRLTSTSALITYIVLTVISLIFGALSlALACYLMYKQKAQQK...................
>UniRef100_A0A067Z836/13-534
........lMLITRIILILSCIRLTSSLDGRPLAAAGIVVTGDKAVNVYTSSQTGSIIVKLLPNMPDKEACAKAPLEAYN
RTLTTLLTPLGDSIRKIQGSVSTSGGQKRFIgavIGSVALGVATAAQITAAAALIQAKQNAANILRLKESIAATNEAVHE
VTDGLSQLSVAVGKMQQFVNDQFNNTARELDCIKITQQVGVELNLYLTELTTVFGPQITSPALTQLTIQALYNLAGGNMD
YLLTKLGIGNNQLSSLIGSGLITGYPILYDSHTQLLGIQVNLPSVGNLNNMRATYLETLSVSTTKGYASALVPKVVTQVG
SVIEELDTSYCIESDLDLYCTRIVTFPMSPGIYSCLSGNTSACMYSKTEGALTTPYMALRGSVIANCKITTCRCTDPPGI
ISQNYGEAVSLIDRHSCNVLSLDGITLRLSGEFDATYQKNISILDSQVIVTGNLDISTELGNVNNSISSALDRLAESNSK
LEKVNVRLTSTSALITYIVLTVISLISGALSlVLACYLMYKQKAQQK...................
>UniRef100_A0A2H4UY74/13-534
........lMLITQIMLIMSCIRLTSSLDGRPLAAAGIVVTGDKAVNVYTSSQTGSIIVKLLPNMPDKEACAKAPLEAYN
RTLTTLLTPLGDSIRKIQGSVSTSGGQKRFIgavIGSVALGVATAAQITAAAALIQAKQNAANILRLKESIAATNEAVHE
VTNGLSQLSVAVGKMQQFVNDQFNNTARELDCIKITQQVGVELNLYLTELTTVFGPQITSPALTQLTIQALYNLAGGNMD
YLLTKLGIGNNQLSSLIGSGLITGYPILYDSHTQLLGIQVNLPSVGNLNNMRATYLETLSVSTTKGYASALVPKVVTQVG
SVIEELDTSYCIESDLDLYCTRIVTFPMSPGIYSCLSGNTSACMYSKTEGALTTPYMALKGSVIANCKITTCRCTDPPGI
ISQNYGEAVSLIDRHSCNVLSLDGITLRLNGEFDATYQKNIPILDSQVIVTGNLDISTELGSVNNSISNALDRLTESNSK
LEKVDVRLASTSALITYIVLTVISLIFGALSlVLACYLMYKQKAQQK...................
>UniRef100_A0A6M6D0A0/13-534
........lMLTVRLVLALSCICPTSSLDGRPLAAAGIVVTGDKAVNIYTSSQTGSIIVKLLPNMPDKEACAKAPLEAYN
RTLTTLLTPLGDSIRRIQESVTTSEGQGRLIgaiIGGVALGVATAAQITAASALIQANQNAANILRLKESIAATNEAVHE
VTDGLSQLAVAVGKMQQFVNDQFNKTAQELDCIKIAQQVGVELNLYLTELTTVFGPQITSPALTQLTIQALYNLAGGNMD
YLLTKLGVGNNQLSSLIGSGLITGNPILYDSQTQLLGIQVTLPSVGNLNNMRATYLETLSVSTTKGFASALVPKVVTQVG
SVIEELDTSYCIETDLDLYCTRIVTFPMSPGIYSCLSGNTSACMYSKTEGALTTPYMTLKGSVIANCKMTTCRCADPPGI
ISQNYGEAVSLIDRQSCNVLSLDGITLRLSGEFDATYQKNISIQESQVIVTGNLDISTELGNVNNSISNALDKLEESNSK
LDKVNVKLTSTSALITYIILTVISLVCGILSlVLACYLMYKQKAQQK...................
>UniRef100_A0A2H4TDC3/14-534
.........MLITLIILILSFICLASSLDGRPLAAAGIVVTGDKAVNIYTSSQTGSIIVKLLPNMPDKEACARAPLEAYN
RTLTTLLTPLGDSIRKIQGSVSTSGGRKRFIgaiIGSVALGVATAAQITAAAALIQANQNAANILRLKESIAATNEAVHE
VTNGLSQLSVAVGKMQQFVNDQFNNTARELDCIKITQQVGVELNLYLTELTTVFGPQITSPALTQLTIQALYNLAGGNMD
YLLTKLGVGNNQLSSLIGSGLITGYPILYDSQTQLLGIQVNLPSVGNLNNMRATYLETLSVSTTKGFASALVPKVVTQVG
SVIEELDTSYCIESDLDLYCTRIVTFPMSPGIYSCLSGNTSACMYSKTEGALTTPYMTLKGSVIANCKITTCRCADPPGI
ISQNYGEAVSLIDRRSCNVLSLDGITLRLSGEFDATYQKNISILDSQVIVTGNLDISTELGNVNNSISSALDKLAESNNK
LDKVNVRLTSTSALITYIVLTVISLVFGALSlILACYLMYKQKAQQK...................
>UniRef100_A0A6M6CSA7/13-534
........lMLTVRLVLALSCICPTSSLDGRPLAAAGIVVTGDKAVNIYTSSQTGSIIVKLLPNMPDKEACAKAPLEAYN
RTLTTLLTPLGDSIRRIQESVTTSEGQGRLIgaiIGGIALGVATAAQITAASALIQANQNAANILRLKESIAATNEAVHE
VTDGLSQLAVAVGKMQQFVNDQFNKTAQELDCIKIAQQVGVELNLYLTELTTVFGPQITSPALTQLTIQALYNLAGGNMD
YLLTKLGVGNNQLSSLIGSGLITGNPILYDSQTQLLGIQVTLPSVGNLNNMRATYLETLSVSTTKGFASALVPKVVTQVG
SVIEELDTSYCIETDLDLYCTRIVTFPMSPGIYSCLSGNTSACMYSKTEGALTTPYMTLKGSVIANCKMTTCRCADPPGI
ISQNYGEAVSLIDRQSCNVLSLDGITLRLSGEFDATYQKNISIQDSQVIVTGNLDISTELGNVNNSISNALDKLEESNSK
LDKVNVKLTSTSALITYIVLTVISLVCGVLSlVLACYLMYKQKAQQK...................
>UniRef100_A0A514YDJ9/13-534
........lMLITRVMLILSYIRSTGSLDGRPLAAAGIVVTGDKAVNIYTSSQTGSIIVKLLPNMPDKEACTRAPLEAYN
RTLTTLLAPLGDSIRRIQESVSTSGGQKRFIsavIGSVALGVATAAQITAAAALIQANQNAANILRLKESIAATNEAVHE
VTDGLSQLAVAVGKMQQFVNNQFNNTARELDCIKITQQVGVELNLYLTELTTVFGPQITSPALTQLTIQALYNLAGGNMD
YLLTKLGVGNNQLSSLISSGLITGYPILYDSQTQLLGIQVNLPSVGNLNNMRATYLETLSVSTTKGFASALVPKVVTQVG
SVIEELDTSYCIESELDLYCTRIVTFPMSPGIYSCLSGNTSACMYSKTEGALTTPYMALKGSVIANCKMTTCRCADPPGI
ISQNYGEAVSLIDRHSCNVLSLDGITLRLSGEFDTTYQKNISILDSQVIVTGNLDISTELGNVNNSISNALDKLEESNSK
LDKVNVRLTSTSALITYIVLTVISLVLGTLSlVLACYLMYKQRAQQK...................
>UniRef100_A0A344X6B0/13-534
........lMLITRIMLILSYICLTSSLDGRPLAAAGIVVTGDKAVNVYTSSQTGSIIVKLLPNMPDKEACAKAPLEAYN
RTLTTLLTPLGDSIRKIQGSVATSGGQKRFIgavIGSVALGVATAAQITAAAALIQANQNAANILRLKESIAATNEAVHE
VTDGLSQLSVAVGKMQQFVNDQFNNTARELDCIKITQQVGVELNLYLTELTTVFGPQITSPALTQLTIQALYNLAGGNMD
YLLTKLGVGNNQLSSLIGSGLITGYPILYDSQTQLLGIQVNLPSVGNLNNMRATYLETLSVSTTKGFASALVPKVVTQVG
SVIEELDTSYCIESDLDLYCTRIVTFPMSPGIYSCLSGNTSACMYSKTEGALTTPYMXLKGSVIANCKITTCRCADPPGI
ISQNYGEAVSLIDRHSCNVLSLDGITLRLSGEFDATYLKNISILDSQVIVTGNLDISTELGNVNNSISNALDKLTESNSK
LDKVNVRLTSTSALITYIALTVISLFFGVLSlGLACYLMYKQKAQQK...................
>UniRef100_A0A3T0IC57/14-534
.........MLITRIMLILSFICMASSLDGRPLAAAGIVVTGDKAVNIYTSSQTGSIIVKLLPNMPDKEACAKAPLEAYN
RTLTTLLTPLGDSIRKIQGSVATSGGQKRFIgavIGSVALGVATAAQITAAAALIQANQNAANILRLKESIAATNEAVHE
VTDGLSQLSVAVGKMQQFVNDQFNNTARELDCIKITQQVGVELNLYLTELTTVFGPQITSPALTQLTIQALYNLAGGNMD
YLLTKLGVGNNQLSSLIGSGLITGYPILYDSQTQLLGIQVNLPSVGNLNNMRATYLETLSVSTTKGFASALVPKVVTQVG
SVIEELDTSYCIESDLDLYCTRIVTFPMSPGIYSCLSGNTSACMYSKTEGALTTPYMALKGSVIANCKITTCRCADPPGI
ISQNYGEAVSLIDRHSCNVLSLDGITLRLSGEFDATYLKNISILDSQVIVTGNLDISTELGNVNNSISNALDKLAESNSK
LDKVNVRLTSTSALITFIALTVISLFFGVLSlGLACYLMYKQKAQQK...................
>UniRef100_Q1WAA4/13-534
........mMLTVRVALVLSCICPANSIDGRPLAAAGIVVTGDKAVNIYTSSQTGSIIVKLLPNLPDKEACAKAPLDAYN
RTLTTLLTPLGDSIRRIQESVTTSGGQKRFIgaiIGGVALGVATAAQITAAAALIQAKQNAANILRLKESIAATNEAVHE
VTDGLSQLAVAVGKMQQFVNDQFNKTAQELDCIKITQQVGVELNLYLTELTTVFGPQITSPALTQLTIRALYNLAGGNMD
YLLTKLGIGNNQLSSLIGSGLITGYPILYDSQTQLLGIQVNLPSVGNLNNMRATYLETLSVSTTRGYASALVPKVVTQVG
SVIEELDTSYCIESDLDLYCTRIVTLPMSPGIYSCLSGNTSACMYSKTEGALTTPYMALKGSVIANCKITTCRCTDPPGI
ISQNYGEAVSLIDRHSCNVLSLDGITLRLSGEFDATYQKNISILDSQVIVTGNLDISTELGNVNNSISNALDRLAESNSK
LEKVNVRLTSTSALITYIVLTVISLIFGALSlVLACYLMYKQKAQQK...................
>UniRef100_A0A5B8KEE3/35-557
.......plMLTVRVMLALSCVCPTSALDGRPLAAAGIVVTGDKAVNIYTSSQTGSIIIKLLPNMPDKEACAKAPLEAYN
RTLTTLLTPLGDSIRRIQESVTTSGGQGRLIgaiIGGVALGVATAAQITAASALIQANQNAANILRLKESIAATNEAVHE
VTDGLSQLAVAVGKMQQFVNDQFNKTAQELDCIKITQQVGVELNLYLTELTTVFGPQITSPALTQLTIQALYNLAGGNMD
YLLTKLGVGNNQLSSLISSGLITGNPILYDSQTQLLGIQVTLPSVGNLNNMRATYLETLSVSTTKGFASALVPKVVTQVG
SVIEELDTSYCIETDLDLYCTRIVTFPMSPGIYSCLSGNTSACMYSKTEGALTTPYMTLKGSVIANCKMTTCRCADPPGI
ISQNYGEAVSLIDRQSCNILSLDGITLRLSGEFDATYQKNISIQDSQVIVTGNLDISTELGNVNNSISNALDKLEESNSK
LDKVNVKLTSTSALITYIVLTVIFLVCGILSlVLACYLMYKQKAQQK...................
>UniRef100_R4L8R1/14-534
.........MLITRIMLILSCIRLTSSLDGRPLAAAGIVVTGDKAVNVYTSSQTGSIIVKLLPNMPDKEACAKAPLEAYN
RTLTTLLTPLGDSIRKIQGSVSTSGGQKRFIgavIGSVALGVATAAQITAAAALIQAKQNAANILRLKESIAATNEAVHE
VTDGLSQLSVAVGKMQQFVNDQFNNTARELDCIKITQQVGVELNLYLTELTTVFGPQITSPALTQLTIQALYNLAGSNMD
YLLTKLGIGNNQLSSLIGSGLITGYPILYDSHTQLLGIQVNLPSVGNLNNMRATYLETLSVSTTKGYASALVPKVVTQVG
SVIEELDTSYCIESDLDLYCTRIVTFPMSPGIYSCLSGNTSACMYSKTEGALTTPYMALRGSVIANCKITTCRCTDPPGI
ISQNYGEAVSLIDRHSCNVLSLDGITLRLSGEFDATYQKNISILDSQVIVTGNLDISTELGNVNNSVSNALDRLAESNGK
LEKVNVRLTSTSALITYIVLTVISLIFGALSlVLACYLMYKQKAQQK...................
>UniRef100_A0A344X6E0/13-534
........lMLITQTMLILGCIRPTSSLDGRPLAAAGIVVTGDKAVNVYTSSQTGSIIIKLLPNMPDKEACAKAPLEAYN
RTLTTLLTPLGDSIRKIQGSVSTSGGQKRFIgavIGSVALGVATAAQITAAAALIQANQNAANILRLKESIAATNEAVHE
VTNGLSQLSVAVGKMQQFVNDQFNNTARELDCIKITQQVGVELNLYLTELTTVFGPQITSPALTQLTIQALYNLAGGNMD
YLLTKLGIGNNQLSSLIGSGLITGYPILYDPQTQLLGIQVNLPSVGNLNNMRATYLETLSVSTTKGYASALVPKVVTQVG
SVIEELDTSYCIESDLDLYCTRIVTFPMSPGIYSCLSGNTSACMYSKTEGALTTPYMALKGSVIANCKITTCRCTDPPGI
ISQNYGEAVSLIDRHSCNILSLDGITLRLSGEFDATYQKNISILDSQVIVTGNLDISTELGNVNNSISNALDRLAESNSK
LEKVNVRLISTSALITYIVLTVISLVFGALSlGLACYLMYKQKAQQK...................
>UniRef100_H6VTH0/14-534
.........MLITRIMLILSCICQTSSLDGRPLAAAGIVVTGDKAINIYTSSQTGSIIVKLLPNMPDKEACAKAPLEAYN
RTLTTLLTPLGDSIRRIQGSVSTSGEQKRFIgaiIGSVALGVATSAQITAAAALIQANQNAANILRLKESIAATNEAVHE
VTDGLSQLAVAVGKMQQFVNDQLNNTARELDCIKITQQVGIELNLYLTELTTVFGPQITSPALTQLTIQALYNLAGGNMD
YLLTKLGIGNNHLSSLIGSGLITGNPILYDSQTQLLGIQVNLPSVGNLNNMRATYLETLSVSTTKGFASALVPKVVTQVG
SVIEELDTSYCIESDLDLYCTKIVTFPMSPGIYSCLSGNTSACMYSKTEGALTTPYMALKGSVIANCKITTCRCADPPSI
ISQNYGEAVSLIDRHSCNVLSLDGVTLRLSGEFDATYQKNISILDSQVIVTGNLDISTELGNVNNSISNALDRLAESNSK
LDKVNVKLTSTSALITYIILTAISLVFGALGlVLACYLMYKQKAQQK...................
>UniRef100_A0A4D6EWC8/14-534
.........MLITRITLVLSCIRLTSSLDGRPLAAAGIVVTGDKAINIYTSSQTGSIIVKLLPNMPDKEACAKAPLEAYN
RTLTTLLTPLGDSIRRIQGSVSTSGGQKRFIgaiIGSVALGVATSAQITAAAALIQANQNAANILRLKESIAATNEAVHE
ITDGLSQLAVAVGKMQQFVNDQFNNTARELDCIKITQQVGIELNLYLTELTTVFGPQITSPALTPLTIQALYNLAGGNMD
YLLTKLGIGNNHLSSLIGSGLITGNPILYDSQTQLLGIQVNLPSVGNLNNMRATYLETLSVSTTKGFASALVPKVVTQVG
SVIEELDTSYCIESDLDLYCTRIVTFPMSPGIYSCLSGNTSACMYSKTEGALNTPYMALKGSVIANCKITTCRCADPPGI
ISQNYGEAVSLIDRHSCNVLSLDGVTLRLSGEFDATYQKNISILDSQVIVTGNLDISTELGNVNNSISNALDKLAESNSK
LDKVNVKLTSTSALITYIVLTIMSLVFGTLSlVLACYLMHKQKAQQK...................
>UniRef100_A0A059V6V2/13-534
........lMLITRIMLTLSCIRLTSSLDGRPLAAAGIVVTGDKAVNVYTSSQTGSIIVKLLPNMPDKEACARAPLEAYN
RTLTTLLTPLGDSIRKIQGSVSTSGGQKRFIgavIGSVALGVATAAQITAAAALIQAKQNAANILRLKESIAATNEAVHE
VTDGLSQLSVAVGKMQQFVNDQFNNTARELDCIKITQQVGVELNLYLTELTTVFGPQITSPALTQLTIQALYNLAGGNMD
YLLTKLGIGNNQLSSLIGSGLITGYPILYDSHTQLLGIQVNLPSVGNLNNMRATYLETLSVSTTKGYASALVPKVVTQVG
SVIEELDTSYCIESDLDLYCTRIVTFPMSPGIYSCLSGNTSACMYSKTEGALTTPYMALRGSVIANCKITTCRCIDPPGI
ISQNYGEAVSLIDRHSCNVLSLDGITLRLSGEFDATYQKNISILDSQVIVTGNLDISTELGNVNNSISNALDRLAESNSK
LEKVNVRLTSTSALITYIVLTVISLIFGALSlALACYLMYKQKAQQK...................
>UniRef100_A0A2H4TDC2/14-534
.........MLNTLIILILSFICLASSLDGRPLAAAGIVVTGDKAVNIYTSSQTGSIIVKLLPNMPDKEACARAPLEAYN
RTLTTLLTPLGDSIRKIQGSVSTSGGRKRFIgaiIGSVALGVATAAQITAAAALIQANQNAANILRLKESIAATNEAVHE
VTNGLSQLSVAVGKMQQFVNDQFNNTARELDCIKITQQVGVELNLYLTELTTVFGPQITSPALTQLTIQALYNLAGDNMD
YLLTKLGVGNNQLSSLIGSGLITGYPILYDSQTQLLGIQVNLPSVGNLNNMRATYLETLSVSTTKGFASALVPKVVTQVG
SVIEELDTSYCIESDLDLYCTRIVTFPMSPGIYSCLSGNTSACMYSKTEGALTTPYMTLKGSVIANCKITTCRCADPPGI
ISQNYGEAVSLIDRHSCNVLSLDGITLRLSGEFDATYQKNISILDSQVIVTGNLDISTELGNVNNSISNALDKLAESNSK
LDKVNVRLTSTSALITYIVLTVISLVFGALSlILACYLMYKQKAQQK...................
>UniRef100_G9L8D4/13-534
........lMLITRIMLTLSCIRLTSSLDGRPLAAAGIVVTGDKAVNVYTSSQTGSIIVKLLPNMPDKEACARAPLEAYN
RTLTTLLTPLGDSIRKIQGSVSTSGGQKRFIgavIGSVALGVATAAQITAAAALIQAKQNAANILRLKESIAATNEAVHE
VTDGLSQLSVAVGKMQQFVNDQFNNTARELDCIKITQQVGVELNLYLTELTTVFGPQITSPALTQLTIQALYNLAGGNMD
YLLTKLGIGNNQLSSLIGSGLITGYPILYDSHTQLLGIQVNLPSVGNLNNMRATYLETLSVSTTKGYASALVPKVVTQVG
SVIEELDTSYCIESDLDLYCTRIVTFPMSPGIYSCLSGNTSACMYSKTEGALTTPYMALRGSVIANCKITTCRCIDPPGI
ISQNYGEAVSLIDRHSCNVLSLDGITLRLSGEFDATYQKNISILDSQVIVTGNLDISTELGNVNNSISNALDRLAESNSK
LEKVNVRLTSTSALITYIVLTVISLIFGALSlALACYLMYKQKAQQK...................
>UniRef100_A4UNW5/13-534
........lMLTVRVMLALSCVCPTSALDGRPLAAAGIVVTGDKAVNIYTSSQTGSIIIKLLPNMPDKEACAKAPLEAYN
RTLTTLLTPLGDSIRRIQESVTTSGGQGRLIgaiIGGVALGVATAAQITAASALIQANQNAANILRLKESIAATNEAVHE
VTNGLSQLAVAVGKMQQFVNDQFNKTAQELDCIKITQQVGVELNLYLTELTTVFGPQITSPALTQLTIQALYNLAGGNMD
YLLTKLGVGNNQLSSLISSGLITGNPILYDSQTQLLGIQVTLPSVGNLNNMRATYLETLSVSTTKGFASALVPKVVTQVG
SVIGELDTSYCIETDLDLYCTRIVTFPMSPGIYSCLSGNTSACMYSKTEGALTTPYMTLKGSVIANCKMTTCRCADPPGI
ISQNYGEAVSLIDRQSCNILSLDGITLRLSGEFDATYQKNISIQDSQVIVTGNLDISTELGNVNNSISNALDKLEESNSK
LDKVNVKLTSTSALITYIVLTVISLVCGILSlVLACYLMYKQKAQQK...................
>UniRef100_A2TKC3/13-534
........lMLITRIMLILGCIRPTSSLDGRPLAATGIVVTGDKAVNVYTSSQTGSIIVKLLPNMPDKEACAKAPLEAYN
RTLTTLLTPLGDSIRKIQGSVSTSGGQKRFIgavIGSVALGVATAAQITAAAALIQANQNAVNILRLKESIAATNEAVHE
VTDGLSQLSVAVGKMQQFVNDQFNNTARELDCIKITQQVGVELNLYLTELTTVFGPQITSPALTQLTIQALYNLAGGNMD
YLLTKLGIGNNQLSSLIGSGLITGYPILYDSQTQLLGIQVNLPSVGNLNNMRATYLETLSVSTTKGYASALVPKVVTQVG
SAIEELDTSYCIESDLDLYCTRIVTFPMSPGIYSCLSGNTSACMYSKTEGALTTPYMALKGSVIANCKITTCRCTDPPGI
ISQNYGEAVSLIDRHSCNVLSLDGITLRLSGEFDATYQKNISILDSQVIVTGNLDISTELGNVNNSINNALDKLAESNSK
LEKVNVRLTSTSALITYIVLTVISLVFGALSlGLACYLMYKQNAQQK...................
>UniRef100_A0A0C5GGK3/13-534
........lMLITRIMLTLSCIRLTSSLDGRPLAAAGIVVTGDKAVNVYTSSQTGSIIVKLLPNMPDKEACARASLEAYN
RTLTTLLTPLGDSIRKIQGSVSTSGGQKRFIgavIGSVALGVATAAQITAAAALIQAKQNAANILRLKESIAATNEAVHE
VTNGLSQLSVAVGKMQQFVNDQFNNTARELDCIKITQQVGVELNLYLTELTTVFGPQITSPALTQLTIQALYNLAGGNMD
YLLTKLGIGNNQLSSLIGSGLITGYPILYDSHTQLLGIQVNLPSVGNLNNMRATYLETLSVSTTKGYASALVPRVVTQVG
SVIEELDTSYCIESDLDLYCTRIVTFPMSPGIYSCLSGNTSACMYSKTEGALTTPYMALRGSVIANCKITTCRCTDPPGI
ISQNYGEAVSLIDRHSCNVLSLDGITLRLSGEFDATYQKNISILDSQVIVTGNLDISTELGNVNNSISNALDRLAESNSK
LEKVNVRLTSTSALITYIVLTVISLIFGALSlALACYLMYKQKAQQK...................
>UniRef100_A9LSD6/13-534
........lVLITRIMLILSCIRLTSSLDGRPLAAAGIVVTGDKAVNVYTSSQTGSIIVKLLPNMPDKEACAKAPLEAYN
KTLTTLLTPLGDSIRKIQGSVSTSGGQKRFIgavIGSVALGVATAAQITAAAALIQAKQNAANILRLKESIAATNEAVHE
VTDGLSQLSVAVGKMQQFVNDQFNNTARELDCIKITQQVGVELNLYLTELTTVFGPQITSPALTQLTIQALYNLAGGNMD
YLLTKLGIGNNQLSSLIGSGLITGYPILYDSHTQLLGIQVNLPSVGNLNNMRATYLETLSVSTTKGYASALVPKVVTQVG
SVIEELDTSYCIESDLDLYCTRIVAFPMSPGIYSCLSGNASACMYSKTEGALTTPYMALKGSVIANCKITTCRCTDPPGI
ISQNYGEAVSLIDRHSCNVLSLDGITLRLSGEFDATYQKNISILDSQVIVTGNLDISTELGNVNNSISNALDRLAESNSK
LEKVNVRLTSTSALITYIVLTVISLIFGALSlVLACYLMYKQKAQQK...................
>UniRef100_A0A344X4Y6/13-534
........lMLITRIMLTLSCIRLTSSLDGRPLAAAGIVVTGDKAVNVYTSSQTGSIIVKLLPNMPDKEACARAPLEAYN
RTLTTLLTPLGDSIRKIQGSVSTSGGQKRFIgavIGSVALGVATAAQITAAAALIQAKQNAANILRLKESIAATNEAVHE
VTDGLSQLSVAVGKMQQFVNDQFNNTARELDCIKITQQVGVELNLYLTELTTVFGPQITSPALTQLTIQALYNLAGGNMD
YLLTKLGIGNNQLSSLIGSGLITGYPILYDSHTQLLGIQVNLPSVGNLNNMRATYLETLSVSTTKGYASALVPKVVTQVG
SVIEELDTSYCIESDLDLYCTRIVTLPMSPGIYSCLSGNTSACMYSKTEGALTTPYMALRGSVIANCKITTCRCTDPPGI
ISQNYGEAVSLIDRHSCNVLSLDGITLRLSGEFDATYQKNISILDSQVIVTGNLDISTELGNVNNSISNALDRLAESNSK
LEKVNVRLTSTSALITYIVLTVISLIFGALSlALACYLMYKQKAQQK...................
>UniRef100_A8RX08/13-534
........lMLIVRLVLALSCVCPTSSLDGRPLAAAGIVVTGDKAVSIYTSSQTGSIIVKLLPNMPDKEACAKAPLEAYN
RTLTTLLTPLGDSIRRIQESVTTSGGQGRLLgaiIGGAALGVATAAQITAASALIQANQNAANILRLKESIAATNEAVHE
VTDGLSQLAVAVGKMQQFVNDQFNKTAQELDCIKITQQVGVELNLYLTELTTVFGPQITSPALTQLTIQALYNLAGGNMD
YLLTKLGVGNNQLSSLIGSGLITGNPILYDSQTQLLGIQVTLPSVGNLNNMRATYLETLSVSTTKGFASALVPKVVTQVG
SVIEELDTSYCIETDLDLYCTRIVTFPMSPGIYSCLSGNTSACMYSKTEGALTTPYMTLKGSVIANCKMTTCRCADPPGI
ISQNYGEAVSLIDRQSCNVLSLDGITLRLSGEFDATYQKNISIQDSQVIVTGNLDISTELGNVNNSISNALDKLEESNNK
LDKVNVKLTSTSALITYIVLTVISLVCGILSlVLACYLMYKQKAQQK...................
>UniRef100_D1M8Z5/13-534
........lMLITQIMLILSCICLTSSLDGRPLAAAGIVVTGDKAVNVYTSSQTGSIIVKLLPNMPDKEACAKAPLEAYN
RTLTTLLTPLGDSIRKIQGSVYTSGGQKRFIgavIGSVALGVATAAQITAAAALIQAKQNAANILRLKESIAATNEAVHE
VTDGLSQLSVAVGKMQQFVNDQFNNTARELDCIKITQQVGVELNLYLTELTTVFGPQITSPALTQLTIQALYNLAGGNMD
YLLTKLGIGNNQLSSLIGSGVITGYPILYDSHTQILGIQVNLPSVGNLNNMRATYLETLSVSTTKGYASALVPKVVTQVG
SVIEELDTSYCIESDLDLYCTRIVTFPMSPGIYSCLSGNTSACMYSKTEGALTTPYMALKGSVIANCKITTCRCTDPPGI
ISQNYGEAVSLIDRHSCNVLSLDGITLRLSGEFDATYQKNISILESQVIVTGNLDISTELGNVNNSISNALDRLAESNSK
LEKVNVRLTSTSALITYIVLTVISLVFGALSlGLACYLMYKQKAQQK...................
>UniRef100_A0A7T0LY77/13-534
........lMLITWTVLILGCIRLTSSLDGRPLAAAGIIVTGDKAVNVYTSSQTGSIIIKLLPNMPDKEACAKTPLEAYN
RTLTTLLTPLGDSIRKIQGSVSTSGGQKRFIgavIGSVALGVATAAQITAAAALIQANQNAANILRLKESIAATNEAVHE
VTNGLSQLSVAVGKMQQFVNDQFNNTARELDCIKITQQVGVELNLYLTELTTVFGPQITSPALTQLTIQALYNLAGGNMD
YLLTKLGIGNNQLSSLIGSGLITGYPILYDSQTQLLGIQVNLPSVGNLKNMRATYLETLSVSTNKGYASALVPKVVTQVG
SVIEELDTSYCIESDLDLYCTRIVTFPMSPGIYSCLSGNTSSCMYSKTEGALTTPYMTLKGSVIANCKITTCRCTDPPGI
ISQNYGEAVSLIDRHSCNVLSLDGITLRLSGEFDATYQKNISILDSQVIVTGNLDISTELGNVNNSISNALDRLAESNSK
LEKVNVRLTSTSALITYIILTVISLVLGALSlGLACYMMYKQKAQQK...................
>UniRef100_A0A0C5GD07/13-534
........lMLITRIMLTLSCIRLTSSLDGRPLAAAGIVVTGDKAVNVYTSSQTGSIIVKLLPNMPDKEACARAPLEAYN
RTLTTLLTPLGDSIRKIQGSVSTSGGQKRFIgavIGSVALGVATAAQITAAAALIQAKQNAANILRLKESIAATNEAVHE
ITDGLSQLSVAVGKMQQFVNDQFNNTARELDCIKITQQVGVELNLYLTELTTVFGPQITSPALTQLTIQALYNLAGGNMD
YLLTKLGIGNNQLSSLIGSGLITGYPILYDSHTQLLGIQVNLPSVGNLNNMRATYLETLSVSTTKGYASALVPKVVTQVG
SVIEELDTSYCIESDLDLYCTRIVTFPMSPGIYSCLSGNTSACMYSKTEGALTTPYMALRGSVIANCKITTCRCTDPPGI
ISQNYGEAVSLIDRHSCNVLSLDGITLRLSGEFDATYQKNISILDSQVIVTGNLDISTELGNVNNSISNALDRLAESNSK
LEKVNVRLTSTSALITYIVLTVISLISGALSlALACYLMYKQKAQQK...................
>UniRef100_D8UW02/13-534
........lMLTVRVMLALSCVCPTSALDGRPLAAAGIVVTGDKAVNIYTSSQTGSIIIKLLPNMPDKEACAKAPLEAYN
RTLTTLLTPLGDSIRRIQESVTTSGGQGRLIgaiIGGVALGVATAAQITAASALIQANQNAANILRLKESIAATNEAVHE
VTNGLSQLAVAVGKMQQFVNDQFNKTAQELDCIKITQQVGVELNLYLTELTTVFGPQITSPALTQLTIQALYNLAGGNMD
YLLTKLGVGNNQLSSLISSGLITGNPILYDSQTQLLGIQVTLPSVGNLSNMRATYLETLSVSTTKGIASALVPKVVTQVG
SVIEELDTSYCIETDLDLYCTRIVTFPMSPGIYSCLSGNTSACMYSKTEGALTTPYMTLKGSVIANCKMTTCRCADPPGI
ISQNYGEAVSLIDRQSCNILSLDGITLRLSGEFDATYQKNISIQDSQVIVTGNLDISTELGNVNNSISNALDKLEESNSK
LDKVNVKLTSTSALITYIVLTVISLVCGILSlVLACYLMYKQKAQQK...................
>UniRef100_A0A089FKV9/14-534
.........MLITRITLVLSCICPTSSLDGRPLAAAGIVVTGDKAINIYTSSQTGSIIVKLLPNMPDKEACAKAPLEAYN
RTLTTLLTPLGDSIRRIQGSVSTPGGQKRFIgaiIGSVALGVATSAQITAAAALIQANQNAANILRLKESIAATNEAVHE
VTDGLSQLAVAVGKMQQFVNDQFNNTARELDCIKITQQVGIELNLYLTELTTVFGPQITSPALTQLTIQALYNLAGGNMD
YLLTKLGIGNNHLSSLIGSGLITGNPILYDSQTQLLGIQVNLPSVGNLNNMRATYLETLSVSTTKGFASALVPKVVTQVG
SVIEELDTSYCIESDLDLYCTRIVTFPMSPGIYSCLSGNTSACMYSKTEGALNTPYMALRGSVIANCKITTCRCADPPGI
ISQNYGEAVSLIDRHSCNVLSLDGVTLRLSGEFDATYQKNISILDSQVIVTGNLDISTELGNVNNSISNALDRLAESNSK
LNKVNVKLTSTSALITYIILTIISLVFGALSlILACYLMYKQKAQQK...................
>UniRef100_A8D7F7/13-534
........lMLTTRITLILSCIRPTSSLDGRPLAAAGIVVTGDKAVNVYTSSQTGSIIVKLLPNMPDKEACAKAPLEAYN
RTLTTLLTPLGDSIRKIQGSVSTSGGQKRFIgavIGSVALGVATAAQITAAAALIQANQNAANILRLKESIAATNEAVHE
VTDGLSQLSVAVGKMQQFVNDQFNNTARELDCIKITQQVGVELNLYLTELTTVFGPQITSPALTQLTIQALYNLAGGNMN
YLLTKLGIGNNQLSSLIGSGLITGYPILYDSQTQLLGIQVNLPSVGNLNNMRATYLETLSVSTTKGYASALVPKVVTQVG
SVIEELDTSYCIESDLDLYCTRIVTFPMSPGIYSCLSGNTSACMYSKTEGALTTPYMALKGSVIANCKITTCRCTDPPGI
ISQNYGEAVSLIDRHSCNVLSLDGITLRLSGEFDATYQKNISILDSQVIVTGNLDISTELGNVNNSISNALDSLAESNSK
LEKINVRLTSTSALITYIVLTVISLVFGAFSlGLACYLMYKQKAQQK...................
>UniRef100_A0A0X9HNJ3/11-534
......apmMLTIRVALVLSCICPANSIDGRPLAAAGIVVTGDKAVNIYTSSQTGSIIVKLLPNMPDKEACAKAPLDAYN
RTLTTLLTPLGDSIRRIQESVTTSGGQRRFIgaiIGGVALGVATAAQITAAAALIQAKQNAANILRLKESIAATNEAVHE
VTDGLSQLAVAVGKMQQFVNDQFNRTAQELDCIKIAQQVGVELNLYLTELTTVFGPQITSPALNKLTIQALYNLAGGNMD
YLLTKLGVGNNQLSSLIGNGLITGNPILYDSHTQLLGIQVTLPSVGNLNNLRATYLETLSVSTTKGFASALVPKVVTQVG
SVIEELDTSYCIETDLDLYCTRIVTFPMSPGIFSCLNGNTSACMYSKTEGALTTPYMTIKGSVIANCKMTTCRCVNPPGI
ISQNYGEAVSLIDKQSCNVLSLDGITLKLSGEFDATYQKNISIQDSQVIVTGNLDISTELGNVNNSISNALDKLEESNSK
LDKVNVKLTSTSALITYIVLTIISLVFGILSlVLACYLMYKQKAQQK...................
>UniRef100_A0A344X5E1/13-534
........lMLITRTMLILSYICLTSSLDGRPLAAAGIVVTGDKAVNVYTSSQTGSIIVKLLPNMPDKEACAKAPLEAYN
RTLTTLLTPLGDSIRKIQGSVATSGGQKRFIgavIGSVALGVATAAQITAAAALIQANQNAANILRLKESIAATNEAVHE
VTDGLSQLSVAVGKMQQFVNDQFNNTARELDCIKITQQVGVELNLYLTELTTVFGPQITSPALTQLTIQALYNLAGGNMD
YLLTKLGVGNNQLSSLIGSGLITGYPILYDSQTQLLGIQVNLPSVGNLNNMRATYLETLSVSTTKGFASALVPKVVTQVG
SVIEELDTSYCIESDLDLYCTRIVTFPMSPGIYSCLSGNTSACMYSKTEGALTTPYMALKGSVIANCKITTCRCADPPGI
ISQNYGEAVSLIDRHSCNVLSLDGITLRLSGEFDATYLKNISILDSQVIVTGNLDISTELGNVNNSISNALDKLTESNSK
LDKVNVRLTSTSALITYIALTVISLFFGVLSlGLACYLMYKQKAQQK...................
>UniRef100_A0A344X6Y2/13-534
........lMLITRIMLILSYICLTSSLDGRPLAAAGIVVTGDKAVNVYTSSQTGSIIVKLLPNMPDKEACAKAPLEAYN
RTLTTLLTPLGDSIRKIQGSVATSGGQKRFIgavIGSVALGVATAAQITAAAALIQANQNAANILRLKESIAATNEAVHE
VTDGLSQLSVAVGKMQQFVNDQFNNTARELDCIKITQQVGVELNLYLTELTTVFGPQITSPALTQLTIQALYNLAGGNMD
YLLTKLGVGNNQLSSLIGSGLITGYPILYDSQTQLLGIQVNLPSVGNLNNLRATYLETLSVSTTKGFASALVPKVVTQVG
SVIEELDTSYCIESDLDLYCTRIVTFPMSPGIYSCLSGNTSACMYSKTEGALTTPYMALKGSVIANCKITTCRCADPPGI
ISQNYGEAVSLIDRHSCNVLSLDGITLRLSGEFDATYLKNISILDSQVIVTGNLDISTELGNVNNSISNALDKLTESNSK
LDKVNVRLTSTSALITYIALTVISLFFGVLSlGLACYLMYKQKAQQK...................
>UniRef100_A0A385JBZ3/13-534
........lMLITRIMLILSYTCLTSSLDGRPLAAAGIVVTGDKAVNVYTSSQTGSIIVKLLPNMPDKEACAKAPLEAYN
RTLTTLLTPLGDSIRKIQGSVATSGGQKRFIgavIGSIALGVATAAQITAAAALIQANQNAANILRLKESIAATNEAVHE
VTNGLSQLSVAVGKMQQFVNDQLNNTARELDCIKITQQVGVELNLYLTELTTVFGPQITSPALTQLTIQALYNLAGGNMD
YLLTKLGVGNNQLSSLIGSGLITGYPILYDSQTQLLGIQVNLPSVGNLKNMRATYLETLSVSTTKGFASALVPKVVTQVG
SVIEELDTSYCIESDLDLYCTRIVTFPMSPGIYSCLSGNTSACMYSKTEGALTTPYMALKGSVIANCKITTCRCADPPGI
ISQNYGEAVSLIDRHSCNVLSLDGITLRLSGEFDATYLKNISILDSQVIVTGNLDISTELGNVNNSISNALDKLTESNSK
LDKVNVRLTSTSALITYIALTVISLFFGVLSlGLACYLMYKQKAQQK...................
>UniRef100_D1MG56/13-534
........lMLITRIMLILGCIRSTSSLDGRPLAAAGIVVTGDKAVNVYTSSQTGSIIVKLLPNMPGKEACAKAPLEAYN
RTLTTLLTPLGDSIRKIQGSVSTSGGQKRFIgavIGSVALGVATAAQITAAAALIQANKNAANILRLKESIAATNEAVHE
VTDGLSQLSVAVGKMQQFVNDQFNNTARELDCIKITQQVGVELNLYLTELTTVFGPQITSPALTQLTIQALYNLAGGNMD
YLLTKLGIGNNQLSSLIGSGLITGYPILYDSQTQLLGIQVNLPSVGNLNNMRATYLETLSVSTTKGYASALVPKVVTQVG
SVIEELDTSYCIESDLDLYCTRIVTFPMSPGIYSCLSGNTSACMYSKTEGALTTPYMALKGSVIANCKITTCRCTDPPGI
ISQNYGEAVSLIDRHSCNVLSLDGITLRLSGEFDATYQKNISILDSQVIVTGNLDISTELGNVNNSISNALNRLAESNSK
LEKVNVRLTSTSALITYIVLTVISLVFGALSlGLACYLMYKQKAQQK...................
>UniRef100_Q58NZ5/12-534
.......plMLTVRFMLALSCVCPTSALDGRPLAAAGIVVTGDKAVNIYTSSQTGSIIIKLLPNMPDKEACAKAPLEAYN
RTLTTLLTPLGDSIRRIQESVTTSGGQRRFIgaiIGGVALGVATAAQITAASALIQANQNAANILRLKESIAATNEAVHE
VTNGLSQLAVAVGKMQQFVNNQFNKTAQELDCIKITQQVGVELNLYLTELTTVFGPQITSPALTQLTIQALYNLAGGNMD
YLLTKLGVGNRQLSSLISSGLITGNPILYDSQTQLLGIQVTLPSVGNLNNMRATYLETLSVSTTKGFASALVPKVVTQVG
SVIEELDTSYCIETDLDLYCTRIVTFPMSPGIYSCLSGNTSACMYSKTEGALTTPYMTLKGSVIANCKMTTCRCADPPGI
ISQNYGEAVSLIDRQSCNILSLDGITLRLSGEFDATYQKNISIQDSQVIVTGNLDISTELGNVNNSISNALDKLEESNSK
LNKVNVKLASTSALITYIGLTVISLVCGILSlVLACYLMYKQKAQQK...................
>UniRef100_S0F0Q9/13-534
........lMLIIRAMLILSCVCPANSLDGRPLAAAGIVITGDKAVKIYTSSQTGSIIVKLLPNMPDKEACAKAPLEAYN
RTLTTLLTPLGDSIHRIQGSVSASGGQKRFIgavIGSVALGVATAAQITAAAALIQANQNAANILRLKESIAATNEAVHE
VTSGLSQLAVAVGKMQQFVNDQFNNTARELDCIKITQQVGVELNLYLTELTTVFGPQITSPALTQLTIQALYNLAGNNMD
YLLTKLGVGNNQLSSLIGSGLITGYPILYDSQTQLLGIQVNLPSVGNLNNMRATYLETLSISTTKGLASALVPKVVTQVG
SVIEELDTSYCIESDLDLYCTRIVTFPMSPGIYSCLSGNTSACMYSKTEGALTTPYIALKGSVIANCKITTCRCADPPGI
ISQNYGEAVSLIDRHSCNVLSLDGITLRLSGEFDATYQKNISILDSQVIVTGNLDISTELGSVNNSISNALDKLAESNSK
LDKVNVRLTSTSALITYIVLTVISLVFGTLSlILACYLMYKQKAQQK...................
>UniRef100_U4MIH4/13-534
........lMLITRITLILSCICPTSSLDGRPLAAAGIVVTGDKAINIYTSSQTGSIIVKLLPNMPDKEACAKAPLEAYN
RTLTTLLTPLGDSIRRIQGSVSTSGGKKRFIgaiIGSVALGVATSAQITAAAALIQANQNAANILRLKESIAATNEAVHE
VTDGLSQLAVAVGKMQQFVNDQFNNTARELDCIKITQQVGIELNLYLTELTTVFGPQITSPALTQLTIQALYNLAGGNMD
YLLTKLGIGNNHLSSLIGSGLITGNPILYDSQTQLLGIQVNLPSVGNLNNMRATYLETLSVSTTKGFASALVPKVVTQVG
SVIEELDTSYCIESDLDLYCTRIVTFPMSPGIYSCLSGNTSACMYSKTEGALNTPYMALRGSVIANCKITTCRCTDPPGI
ISQNYGEAVSLIDRHSCNVLSLDGITLRLSGEFDATYQKNISILDSQVIVTGNLDISAELGNVNNSISNALDKLAESNSK
LDKVNVKLTSTSALITYIVLTIISLVLGALSlALACYLMYKQRAQQK...................
>UniRef100_A0A7M4DC73/13-534
........lMLITRIMLTLSCIRLTSSLDGRPLAAAGIVVTGDKAVNVYTSSQTGSIIVKLLPNMPDKEACARAPLEAYN
RTLTTLLTPLGDSIRKIQGSVSTSGGQKRFIgavIGSVALGVATAAQITAAAALIQAKQNAASILRLKESIAATNEAVHE
VTDGLSQLSVAVGKMQQFVNDQFNNTARELDCIKITQQVGVELNLYLTELTTVFGPQITSPALTQLTIQALYNLAGGNMD
YLLTKLGIGNNQLSSLIGSGLITGYPILYDSHTQLLGIQVNLPSVGNLNNMRATYLETLSVSTTKGYASALVPKVVTQVG
SVIEELDTSYCIESDLDLYCTRIVTFPMSPGIYSCLSGNTSACMYSKTEGALTTPYMALRGSVIANCKITTCRCTDPPGI
ISQNYGEAVSLIDRHSCNVLSLDGITLRLSGEFDATYQKNISILDSQVIVTGNLDISTELGNVNNSISNALDKLAESNSK
LEKVNVRLTSTSALITYIVLTVISLIFGALSlALACYLMYKQKAQQK...................
>UniRef100_S0F1B0/12-534
.......slILTIRITLILSCVCMTSSLDGRPLAAAGIVVTGDKAVKIYTSSQTGSIIVKLLPNMPDKETCAKTPLEAYN
RTLTTLLTPLGDSIRKIQGSVSTSGGQKRFIgavIGSVALGVATAAQITAAAALIQANQNAANILRLKESIAATNEAVHE
VTDGLSQLAVAVGKMQQFVNDQFNNTARELDCIKIAQQVGVELNLYLTELTTVFGPQITSPALTQLTIQALYNLAGGNMD
YLLTKLGVGNNQLSSLIGSGLITGYPILYDSQTQLLGIQVNLPSVGNLNNMRATYLETLSVSTTKGFASALVPKVVTQVG
SVIEELDTSYCIESDLDLYCTRIVTFPMSPGIYSCLSGNTSACMYSKTEGALTTPYMTLKGSVIANCKITTCRCADPPGI
ISQNYGEAVSLIDRHSCNVLSLDGITLRLSGEFDATYQKNVSIQDSQVVVTGNLDISTELGSVNNSISNALDKLAESDSK
LDKVNVRLTSTSALITYIVLTVVSLVFGTLSlVLACYLMYKQKAQQR...................
>UniRef100_A0A2U9QGD5/12-534
.......plMLITRIMLILSCVCLTSSLDGRPLAAAGIVVTRDKAVNIYTSSQTGSIIVKLLPNMPDKEACAKAPLEAYN
RTLTTLLTPLGDSIRRIQGSATTPGGQKRFIgaiIGSVALGVATAAQITAAAALIQANQNAANILRLKESIAATNEAVHE
VTDGLSQLAVAVGKMQQFVNDQFNNTARELDCIKITQQVGVELNLYLTELTTVFGPQITSPALTQLTIQALYNLAGGNMD
YLLTKLGVGNNQLSSLIGSGLITGNPILYDSQTQLLGIQVNLPSVGNLNNMRATYLETLSVSTTKGFASALVPKVVTQVG
SVIEELDTSYCIESDLDLYCTRVVTFPMSPGIYSCLSGNTSACMYSKTEGALTTPYMALEGSVIANCKMITCRCADPPGI
ISQNYGEAVSLIDKHSCNVLSLDGITLRLSGEFDATYQKNISILDSQVIVTGNLDISTELGNVNNSISSALDKLAESNSR
LNKVNVNLTSTSALITYIVLAVISLAFGVISlVLACYLMYKQKAQQK...................
>UniRef100_A0A344X5Z0/13-534
........lMLITQTMLILGCIRPTSSLDGRPLAAAGIVVTGDKAVNVYTSSQTGSIIIKLLPNMPDKEACAKAPLEAYN
RTLTTLLTPLGDSIRKIQGSVSTSGGQKRFIgavIGSVALGVATAAQITAAAALIQANQNAANILRLKESIAATNEAVHE
VTNGLSQLSVAVGKMQQFVNDQFNNTARELDCIKITQQVGVELNLYLTELTTVFGPQITSPALTQLTIQALYNLAGGNMD
YLLTKLGIGNNQLSSLIGSGLITGYPILYDPQTQLLGIQVNLPSVGNLNNMRATYLETLSVSTTKGYASALVPKVVTQVG
SVIEELDTSYCIESDLDLYCTRIVTFPMSPGIYSCLSGNTSACMYSKTEGALTTPYMALKGSVIANCKITTCRCTDPPGI
ISQNYGEAVSLIDRHSCNVLSLDGITLRLSGEFDATYQKNISILDSQVIVTGNLDISTELGNVNNSISNALDRLAESNSK
LEKVNVRLTSTFALITYIVLTVISLVFGALSlGLACYLMYKQKAQQK...................
>UniRef100_B5TSP7/13-534
........lMLVTRIMLILGCIRSTSSLDGRPLAAAGIVVTGDKAVNVYTPSQTGSIIVKLLPNMPDKEACAKAPLEAYN
RTLTTLLTPLGDSIRKIQGSVSTSGGQKRFIgavIGSVALGVATAAQITAAAALIQANKNAANILRLKESIAATNEAVHE
VTDGLSQLSVAVGKMQQFVNDQFNNTARELDCIKITQQVGVELNLYLTELTTVFGPQITSPALTQLTIQALYNLAGGNMD
YLLTKLGIGNNQLSSLIGSGLITGYPILYDSQTQLLGIQVNLPSVGNLNNMRATYLETLSVSTTKGYASALVPKVVTQVG
SVIEELDTSYCIESDLDLYCTRIVTFPMSPGIYSCLSGNTSACMYSKTEGALTTPYMALKGSVIANCKITTCRCTDPPGI
ISQNYGEAVSLIDRHSCNVLSLDGITLRLSGEFDATYQKNISILDSQVIVTGNLDISTELGNVNNSISNVLDKLAESNSK
LEKVNVRLTSTSALITYIVLTVISLVFGALSlGLACYLMYKQKAQQK...................
>UniRef100_Q0PVR1/13-534
........mMLTVRVALVLSCICPANSIDGRPLAAAGIVVTGDKAVNIYTSSQTGSIIVKLLPNLPDKEACAKAPLDAYN
RTLTTLLTPLGDSIRRIQESVTTSGGQKRFIgaiIGGVALGVATAAQITAAAALIQAKQNAANILRLKESIAATNEAVHE
VTDGLSQLAVAVGKMQQFVNDQFNKTAQELGCIRIAQQVGVELNLYLTELTTVFGPQITSPALNKLTIQALYNLAGGNMD
YLLTKLGVGNNQLSSLIGSGLITGNPILYDSQTQLLGIQVTLPSVGNLNNMRATYLETLSVSTTRGFASALVPKVVTQVG
SVIEELDTSYCIETDLDLYCTRIVTFPMSPGIYSCLSGNTSACMYSKTEGALTTRYMTIKGSVIANCKMTTCRCVNPPGI
ISQNYGEAVSLIDKQSCNVLSLDGITLRLSGEFDATYQKNISIQDSQVIITGNLDISTELGNVNNSISNALNKLEESNSK
LDKVNVKLTSTSALITYIVLTIISLVFGILSlVLACYLMYKQKAQQK...................
>UniRef100_A0A4D6Q9P4/13-534
........lMLITRIMLTLSCIRLTSSLDGRPLAAAGIVVTGDKAVNVYTSSQTGSIIVKLLPNMPDKEACARAPLEAYN
RTLTTLLTPLGDSIRKIQGSVSTPGGQKRFIgavIGSVALGVATAAQITAAAALIQAKQNAANILRLKESIAATNEAVHE
VTDGLSQLSVAVGKMQQFVNDQFNNTARELDCIKITQQVGVELNLYLTELTTVFGPQITSPALTQLTIQALYNLAGGNMD
YLLTKLGIGNNQLSSLIGSGLITGYPILYDSHTQLLGIQVNLPSVGNLNNMRATYLETLSVSTTKGYASALVPKVVTQVG
SVIEELDTSYCIESDLDLYCTRIVTFPMSPGIYSCLSGNTSACMYSKTEGALTTPYMALRGSVIANCKITTCRCTDPPGI
ISQNYGEAVSLIDRHSCNVLSLDGITLRLSGEFDATYQKNISILDSQVIVTGNLDISTELGNVNNSISNALDRLAESNSK
LEKVNVRLTSTSALITYIVLTVISLIFGALSlALACYLMYKQKAQQK...................
>UniRef100_J7IF43/13-534
........lMLTVRVMLALSCVCPTSALDGRPLAAAGIVVTGDKAVNIYTSSQTGSIIIKLLPNMPDKEACAKAPLEAYN
RTLTTLLTPLGDSIRRIQESVTTSGGQGRLIgaiIGGVALGVATAAQITAASALIQANQNAANILRLKESIAATNEAVHE
VTNGLSQLAVAVGKMQQFVNDQFNKTAQELDCIKITQQVGVELNLYLTELTTVFGPQITSPALTQLTIQALYNLAGGNMD
YLLTKLGVGNNQLSSLISSGLITGNPILYDSQTQLLGIQVTLPSVGNLNNMRATYLETLSVSTTKGFASALVPKVVTQVG
SVIEELDTSYCIETDLDLYCTRIVTFPMSPGIYSCLSGNTSACMYSKTEGALTTPYMTLKGSVIANCKMTTCRCADPPGI
ISQNYGEAVSLIDRQSCNILSLDGITLRLSGEFDATYQKNISIQDSQVIVTGNLDISTELGNVNNSISNALDKLEESNSK
LDKVNVKLTSTSALITYIVLTVISLVCGILSlVLACYLMYKQKAQQK...................
>UniRef100_K4MTG5/13-534
........lTLITRITLILSCICPTSSLDGRPLAAAGIVVTGDKAINIYTSSQTGSIIVKLLPNMPDKEACAKAPLEAYN
RTLTTLLTPLGDSIRRIQGSVSTTGGQKRFIgaiIGSVALGVATSAQITAAAALIQANQNAANILRLKESIAATNEAVHE
VTDGLSQLAVAVGKMQQFVNDQFNNTARELDCIKITQQVGIELNLYLTELTTVFGPQITSPALTQLTIQALYNLAGGNMD
YLLTKLGIGNNHLSSLIGSGLITGNPILYDSQTQLLGIQVNLPSVGNLNNMRATYLETLSVSTTKGFASALVPKVVTQVG
SVIEELDTSYCIESDLDLYCTRIVTFPMSPGIYSCLSGNTSACMYSKTEGALNTPYMALRGSVIANCKITTCRCADPPGI
ISQNYGEAVSLIDRHSCNVLSLDGITLRLSGEFDATYQKNISILDSQVIVTGNLDISTELGNVNNSISNALDKLAESNSK
LDKVNVKLTSTSALITYIVLTIISLVLGALSlVLACYLMYKQRAQQK...................
>UniRef100_A0A344X6B6/13-534
........lMLITRIMLILSYICLTSSLDGRPLAAAGIVVTGDKAVNVYTSSQTGSIIVKLLPNMPDKEACAKAPLEAYN
RTLTTLLTPLGDSIRKIQGSVATSGGQKRFIgavIGSVALGVATAAQITAAAALIQANQNAANILRLKESIAATNEAVHE
VTDGLSQLSVAVGKMQQFVNDQFNNTARELDCIKITQQVGVELNLYLTELTTVFGPQITSPALTQLTIQALYNLAGGNMD
YLLTKLGVGNNQLSSLIGSGLITGYPILYDSQTQLLGIQVNLPSVGNLNNMRATYLETLSVSTTKGFASALVPKVVTQVG
SVIEELDTSYCIESDLDLYCTRIVTFPMSPGIYSCLSGNTSACMYSKTEGALTTPYMXLKGSVIANCKITTCRCADPPGI
ISQNYGEAVSLIDRHSCKVLSLDGITLRLSGEFDATYLKNISILDSQVIVTGNLDISTELGNVNNSISNALDKLTESNSK
LDKVNVRLTSTSALITYIALTVISLFFGVLSlGLACYLMYKQKAQQK...................
>UniRef100_A0A385I6R6/13-534
........lMLITRIMLILSYTCLTSSLDGRPLAAAGIVVTGDKAVNVYTSSQTGSIIVKLLPNMPDKEACAKAPLEAYN
RTLTTLLTPLGDSIRKIQGSVATSGGQKRFIgavIGSVALGVATAAQITAAAALIQANQNAANILRLKESIAATNEAVHE
VTNGLSQLSVAVGKMQQFINDQFNNTARELDCIKITQQVGVELNLYLTELTTVFGPQITSPALTQLTIQALYSLAGGNMD
YLLTKLGVGNNQLSSLISSGLITGYPILYDSQTQLLGIQINLPSVGNLNNMRATYLETLSVSTTKGFASALVPKVVTQVG
SVIEELDTSYCIESDLDLYCTRIVTFPMSPGIYSCLSGNTSACMYSKTEGALTTPYMALKGSVIANCKITTCRCADPPGI
ISQNYGEAVSLIDRHSCNVLSLDGITLRLSGEFDATYLKNISILDSQVIVTGNLDISTELGNVNNSISNALDKLTESNSK
LDKVNVRLTSTSALITYIALTVISLFFGVLSlGLACYLMYKQKAQQK...................
>UniRef100_A0A1P8LI96/13-534
........lMLIIRITLVLSCICLTSSLDGRPLAAAGIVVTGDKAINIYTSSQTGSIIVKLLPNMPDKEACAKAPLEAYN
RTLTTLLTPLGDSIRRIQGSVTTPGGQKRFIgaiIGSVALGIATSAQITAAAALIQANQNAANILRLKESIAATNEAVHE
VTDGLSQLAVAVGKMQQFVNDQFNKTARELDCIKITQQVGIELNLYLTELTTVFGPQITSPALTQLTIQALYNLAGGNMD
YLLTKLGIGNNHLSSLIGSGLITGNPILYDSQTQLLGIQVNLPSVGNLNNMRATYLETLSVSTTKGFASALVPKVVTQVG
SVIEELDTSYCIESDLDLYCTRIVTFPMSPGIHSCLSGNTSACMYSKTEGALNTPYMALKGSVIANCKITTCRCADPPGI
ISQNYGEAVSLIDRHSCNVLSLDGVTLRLSGEFDATYQKNISILDSQVIVTGNLDISTELGNVNNSISNALDRLAESNSK
LDKVNVKLTSTSALITYIVLTIISLVFGALSlVLACYLMYKQKAQQK...................
>UniRef100_D8UW26/13-534
........lMLITRIMLILSCIRLTSSLDGRPLAAAGIVVTGDKAVNVYTSSQTGSIIVKLLPNMPDKEACAKAPLEAYN
RTLTTLLTPLGDSIRKIQGSVSTSGGQKRFIgavIGSVALGVATAAQITAAAALIQAKQNAANILRLKESIAATNEAVHE
VTDGLSQLSVAVGKMQQFVNDQFNNTARELDCIKITQQVGVELNLYLTELTTVFGPQITSPALTQLTIQALYNLAGSNMD
YLLTKLGIGNNQLSSLIGSGLITGYPILYDSHTQLLGIQVNLPSVGNLNNMRATYLETLSVSTTKGYASALVPKVVTQVG
SVIEELDTSYCIESDLDLYCTRIVTFPMSPGIYSCLSGNTSACMYSKTEGALTTPYMAFRGSVIANCKITTCRCTDPPGI
ISQNYGEAVSLIDRHPCNVLSLDGITLRLSGEFDATYQKNISILDSQVIVTGNLDISTELGNVNNSVSNALDRLAESNGK
LEKVNVRLTSTSALITYIVLTVISLIFGALSlVLACYLMYKQKAQQK...................
>UniRef100_A0A2U9QGC7/13-534
........sMLIIPIALTLSCIRLASSLDGRPLAAAGIVVTGDKAVNIYTSSQTGSIIVKLLPNMPDKEACAKAPLEAYN
KTLTTLLTPLGDSIRRIQESVTTSGGQRRFIgaiIGGVALGVATAAQITAAAALIQAKQNAANILRLKESIAATNEAVHE
VTDGLSQLAVAVGKMQQFVNDQFNNTAQELDCIKITQQVGVELNLYLTELTTVFGPQITSPALTQLTIQALYSLAGGNMD
YLLTKLGVGNNQLSSLIGSGLITGNPILYDSQTQILGIQVTLPSVGNLNNMRATYLETLSVSTTKGFASALVPKVVTQVG
SVIEELDTSYCIETDLDLYCTRIVTFPMSPGIYSCLSGNTSACMYSKTEGALTTPYMALKGSVIANCKMTTCRCADPPGI
ISQNYGEAVSLIDRRSCNVLSLDGITLRLSGEFDTTYQKNISILDSQVIVTGNLDISTELGNVNNSISSALNKLEESNSK
LDKVNVKLTSTSALITYIVLTVISLVFGILSlVLACYLMYKQKAQQK...................
>UniRef100_A0A067Z9A2/13-534
........lMLITRIMLTLSCIRLTSSLDGRPLAAAGIVVTGDKAVNVYTSSQTGSIIVKLLPNMPDKEACARASLEAYN
RTLTTLLTPLGDSIRKIQGSVSTSGGQKRFIgavIGSVALGVATAAQITAAAALIQAKQNAANILRLKESIAATNEAVHE
VTDGLSQLSVAVGKMQQFVNDQFNNTARELDCIKITQQVGVELNLYLTELTTVFGPQITSPALTQLTIQALYNLAGGNMD
YLLTKLGIGNNQLSSLIGSGLITGYPILYDSHTQLLGIQVNLPSVGNLNNMRATYLETLSVSTTKGYASALVPKVVTQVG
SVIEELDTSYCIESDLDLYCTRIVTFPMSPGIYSCLSGNTSACMYSKTEGALTTPYMALRGSVIANCKITTCRCTDPPGI
ISQNYGEAVSLIDRHSCNVLSLDGITLRLSGEFDATYQKNISILDSQVIVTGNLDISTELGNVNNSISNALDRLAESNSK
LEKVNVRLTSTSALITYIVLTVISLIFGALSlALACYLMYKQKAQQK...................
>UniRef100_A0A385JDA8/13-534
........lMLITRIMLILSYICLTSSLDGRPLAAAGIVVTGDKAVNVYTSSQTGSIIVKLLPNMPDKEACAKAPLEAYN
RTLTTLLTPLGDSIRKIQGSVATSGGQKRFIgavIGSIALGVATAAQITAAAALIQANQNAANILRLKESIAATNEAVHE
VTDGLSQLSVAVGKMQQFVNDQLNNTARELDCIKITQQVGVELNLYLTELTTVFGPQITSPALTQLTIQALYNLAGGNMD
YLLTKLGVGNNQLSSLIGSGLITGYPILYDSQTQLLGIQVNLPSVGNLKNMRATYLETLSVSSTKGFASALVPKVVTQVG
SVIEELDTSYCIESDLDLYCTRIVTFPMSPGIYSCLSGNTSACMYSKTEGALTTPYMALKGSVIANCKITTCRCADPPGI
ISQNYGEAVSLIDRHSCNVLSLDGITLRLSGEFDATYLKNISILDSQVIVTGNLDISTELGNVNNSISNALDKLTESNSK
LDKVNVRLTSTSALITYIALTVISLFFGVLSlGLACYLMYKQKAQQK...................
>UniRef100_A0A7T0Q239/13-534
........lMLITWTVLILGCIRLTSSLDGRPLAAAGIIVTGDKAVNVYTSSQTGSIIVKLLPNMPDKEACAKAPLEAYN
RTLTTLLTPLGDSIRKIQGSVSTSGGQKRFIgavIGSVALGVATAAQITAAAALIQANQNAANILRLKESIAATNEAVHE
VTDGLSQLSVAVGKMQQFVNDQFNNTARELDCIKITQQVGVELNLYLTELTTVFGPQITSPALTQLTIQALYNLAGGNMD
YLLTKLGIGNNQLSSLIGSGLITGYPILYDSQTQLLGIQVNLPSVGNLNNMRATYLETLSVSTTKGYASALVPKVVTQVG
SVIEELDTSYCIESDLDLYCTRIVTFPMSPGIYSCLSGNTSACMYSKTEGALTTPYMALKGSVIANCKITTCRCTDPPGI
ISQNYGEAVSLIDRHSCNVLSLDGITLRLSGEFDATYQKNISILDSQVIVTGNLDISTELGNVNNSISNALDRLAESNSK
LKKVNVRLTSTSALITYIVLTVISLVFGALSlGLACYMMYKQKAQQK...................
>UniRef100_A0A385I6T9/13-534
........lMLITRIMLILSYICLTSSLDGRPLAAAGIVVTGDKAVNVYTSSQTGSIIVKLLPNMPDKEACAKAPLEAYN
RTLTTLLTPLGDSIRKIQGSVATSGGQKRFIgavIGSIALGVATAAQITAAAALIQANQNAANILRLKESIAATNEAVHE
VTDGLSQLSVAVGKMQQFVNDQLNNTARELDCIKITQQVGVELNLYLTELTTVFGPQITSPALTQLTIQALYNLAGGNMD
YLLTKLGVGNNQLSSLIGSGLITGYPILYDSQTQLLGIQVNLPSVGNLKNMRATYLETLSVSSTKGFASALVPKVVTQVG
SVIEELDTSYCIESDLDLYCTRIVTFPMSPGIYSCLSGNTSACMYSKTEGALTTPYMALKGSVIANCKITTCRCADPPGI
ISQNYGEAVSLIDRHSCNVLSLDGITLRLSGEFDATYLKNISILDSQVIVTGNLDISTELGNVNNSISNALDKLTESNSK
LDKVNVRLTSTSALITYIALTVISLFFGVLSlGLACYLMYKQKAQQK...................
>UniRef100_A0A0G3V246/13-534
........lMLITRIMLILSYICLTSSLDGRPLAAAGIVVTGDKAVNVYTSSQTGSIIVKLLPNMPDKEACAKAPLEAYN
RTLTTLLTPLGDSIRKIQGSVATSGRQKRFIgavIGSVALGVATAAQITAAAALIQANQNAANILRLKESIAATNEAVHE
VTDGLSQLSVAVGKMQQFVNDQFNNTARELDCIKITQQVGVELNLYLTELTTVFGPQITSPALTQLTIQALYNLAGGNMD
YLLTKLGVGNNQLSSLIGSGLITGYPILYDSQTQLLGIQVNLPSVGNLNNMRATYLETLSVSTTKGFASALVPKVVTQVG
SVIEELDTSYCIESDLDLYCTRIVTFPMSPGIYSCLSGNTSACMYSKTEGALTTPYMALKGSVIANCKITTCRCADPPGI
ISQNYGEAISLIDRHSCNVLSLDGITLRLSGEFDATYLKNVSILDSQVIVTGNLDISTELGNVNNSISNALDKLTESNSK
LDKVNVRLTSTSALITYIALTVISLFFGVLSlGLACYLMYKQKAQQK...................
>UniRef100_A0A2Z2GXM5/13-534
........lMLITQIMLTLSCIRLTSSLDGRPLAAAGIVVTGDKAVNVYTSSQTGSIIVKLLPNMPDKEACARAPLEAYN
KTLTTLLTPLGDSIRKIQGSVSTSGGQKRFIgavIGSIALGVATAAQITAAAALIQAKQNAANILRLKESIAATNEAVHE
VTDGLSQLSVAVGKMQQFVNDQFNNTARELDCIKITQQVGVELNLYLTELTTVFGPQITSPALTQLTIQALYNLAGGNMD
YLLTKLGIGNNQLSSLIGSGLITGYPILYDSHTQLLGIQVNLPSVGNLNNMRATYLETLSVSTTKGYASALVPKVVTQVG
SVIEELDTSYCIESDLDLYCTRIVTFPMSPGIYSCLSGNTSACMYSKTEGALTTPYMALRGSVIANCKITTCRCTDPPGI
ISQNYGEAVSLIDRHSCNVLSLDGITLRLSGEFDATYQKNISISDSQVIVTGNLDISTELGNVNNSISNALDRLAESNSK
LEKVNVRLTSTSALITYIVLTVISLIFGALSlALACYLMYKQKAQQK...................
>UniRef100_A0A385JBX9/13-534
........lMLITRIMLILSYTCLTSSLDGRPLAAAGIVVTGDKAVNVYTSSQTGSIIVKLLPNMPDKEACAKAPLEAYN
RTLTTLLTPLGDSIRKIQGSVATSGGQKRFIgavIGSIALGVATAAQITAAAALIQANQNAANILRLKESIAATNEAVHE
VTDGLSQLSVAVGKMQQFVNDQLNNTARELDCIKITQQVGVELNLYLTELTTVFGPQITSPALTQLTIQALYNLAGGNMD
YLLTKLGVGNNQLSSLIGSGLITGYPILYDSQTQLLGIQVNLPSVGNLKNMRATYLETLSVSTTKGFASALVPKVVTQVG
SVIEELDTSYCIESDLDLYCTRIVTFPMSPGIYSCLSGNTSACMYSKTEGALTTPYMALKGSVIANCKITTCRCADPPGI
ISQNYGEAVSLIDRHSCNVLSLDGITLRLSGEFDATYLKNISILDSQVIVTGNLDISTELGNVNNSISNALDKLTESNSK
LDKVNVRLTSTSALITYIALTVISLFFGVLSlGLACYLMYKQKAQQK...................
>UniRef100_A0A109P8C4/13-534
........mMLTVRVALVLSCICPANSIDGRPLAAAGIVVTGDKAVNIYTSSQTGSIIVKLLPNLPDKEACAKAPLDAYN
RTLTTLLTPLGDSIRRIQESVTTSGGQKRFIgaiIGGVALGVATAAQITAAAALIQAKQNAANILRLKESIAATNEAVHE
VTDGLSQLAVAVGKMQQFVNDQFNKTAQELGCIRIAQQVGVELNLYLTELTTVFGPQITSPALNKLTIQALYNLAGGNMD
YLLTKLGVGNNQLSSLIGSGLITGNPILYDSQTQLLGIQVTLPSVGNLNNMRATYLETLSVSTTRGFASALVPKVVTQVG
SVIEELDTSYCIETDLDLYCTRIVTFPMSPGIYSCLSGNTSACMYSKTEGALTTPYMTIKGSVIANCKMTTCRCVNPPGI
ISQNYGEAVSLIDKQSCNVLSLDGITLRLSGEFDATYQKNISIQDSQVIITGNLDISTELGNVNNSISNALNKLEESNSK
LDKVNVKLTSTSALITYIVLTIISLVFGILSlVLACYLMYKQKAQQK...................
>UniRef100_A0A1I7PJK4/13-534
........lMLITRIMLILSYTCLTSSLDGRPLAAAGIVVTGDKAVNVYTSSQTGSIIVKLLPNMPDKEACAKAPLEAYN
RTLTTLLTPLGDSIRKIQGSVATSGGQKRFIgavIGSIALGVATAAQITAAAALIQANQNAANILRLKESIAATNEAVHE
VTDGLSQLSVAVGKMQQFVNDQLNNTARELDCIKITQQVGVELNLYLTELTTVFGPQITSPALTQLTIQALYNLAGGNMD
YLLTKLGVGNNQLSSLIGSGLITGYPILYDSQTQLLGIQVNLPSVGNLKNMRATYLETLSVSTTKGFASALVPKVVTQVG
SVIEELDTSYCIESDLDLYCTRIVTFPMSPGIYSCLSGNTSACMYSKTEGALTTPYMALKGSVIANCKITTCRCADPPGI
ISQNYGEAVSLIDRHSCNVLSLDGITLRLSGEFDATYLKNISILDSQVIVTGNLDISTELGNVNNSISNALDKLTESNSK
LDKVNVRLTSTSALITYIALTVISLFFGVLSlGLACYLMYKQKAQQK...................
>UniRef100_A0A4D6Q682/13-534
........lMLITRIMLTLSCIRLTSSLDGRPLAAAGIVVTGDKAVNVYTSSQTGSIIVKLLPNMPDKEACARAPLEAYN
RTLTTLLTPLGDSIRKIQGSVSTSGGQKRFIgalIGSVALGVATAAQITAAAALIQAKQNAANILRLKESIAATNEAVHE
VTDGLSQLSVAVGKMQQFVNDQFNNTARELDCIKITQQVGVELNLYLTELTTVFGPQITSPALTQLTIQALYNLAGGNMD
YLLTKLGIGNNQLSSLIGSGLITGYPILYDSHTQLLGIQVNLPSVGNLNNMRATYLETLSVSTTKGYASALVPKVVTQVG
SVIEELDTSYCIESDLDLYCTRIVTFPMSPGIYSCLSGNTSACMYSKTEGALTTPYMALRGSVIANCKVTTCRCTDPPGI
ISQNYGEAVSLIDRHSCNVLSLDGITLRLSGEFDATYQKNISILDSQVIVTGNLDISTELGNVNNSISNALDRLAESNSK
LEKVNVRLTSTSALITYIVLTVISLIFGALSlALACYLMYKQKAQQK...................
>UniRef100_A0A6G8MPS2/13-534
........lMLITRIMLTLSCIRLTNSLDGRPLAAAGIVVTGDKAVNVYTSSQTGSIIVKLLPNMPDKEACARAPLEAYN
RTLTTLLTPLGDSIRKIQGSVSTSGGQKRFIgavIGSVALGVATAAQITAAAALIQAKQNAANILRLKESIAATNEAVHE
VTDGLSQLSVAVGKMQQFVNDQFNNTARELDCIKITQQVGVELNLYLTELTTVFGPQITSPALTQLTIQALYNLAGGNMD
YLLTKLGVGNNQLSSLIGSGRITGYPILYDSHTQLLGIQVNLPSVGNLNNMRATYLETLSVSTTKGYASALVPKVVTQVG
SVIEELDTSYCIESDLDLYCTRIVTFPMSPGIYSCLSGNTSACMYSKTEGALTTPYMALRGSVIANCKITTCRCTDPPGI
ISQNYGEAVSLIDRHSCNVLSLDGITLRLSGEFDATYQKNISILDSQVIVTGNLDISTELGNVNNSISNALDRLAESNSK
LEKVNVRLTSTSALITYIVLTVISLIFGALSlALACYLMYKQKAQQK...................
>UniRef100_E0Z2E5/13-534
........lMLITRIMLMFGCIRPTSSLDGRPLAAAGIVVTGDKAVNVYTSSQTGSIIVKLLPNMPDKEACAKAPLEAYN
RTLTTLLTPLGDSIRKIQGSVSTSGGQKRFIgaiIGSVALGVATAAQITAAAALIQANQNAANILRLKESIAATNEAVHE
VTDGLSQLSVAVGKMQQFINDQFNNTARELDCIKITQQVGVELNLYLTELTTVFGPQITSPALTQLTIQALYNLAGGNID
YLLTKLGIGNNQLSSLIGSGLITGYPILYDSQTQLLGIQVNLPPVGNLNNMRATYLETLSVSTTKGYASALVPKVVTQVG
SVIEELDTSYCIESDLDLYCTRIVTFPMSPGIYSCLSGNTSACMYSKTEGALTTPYMALKGSVIANCKITTCRCTDPPGI
ISQNYGEAVSLIDRHSCNVLSLDGITLRLSGEFDATYQKNISILDSQVIVTGNLDISTGLGNVNNSISNALDKLAESNSK
LEKVNVRLTSTSALITYIVLTVISLVFGALSlGLACYLMYKQKAQQK...................
>UniRef100_Q8V1P9/14-534
.........TLITRIMLILSCIRLTSSLGGRPLAAAGIVVTGDKAVNVYTSSQTGSIIVKLLPNMPDKEACAKAPLEAYN
RTLTTLLTPLGDSIRKIQGSVSTSGGQKRFIgavIGSVALGVATAAQITAAAALIQANQNAANILRLKESIAATNEAVHE
VTDGLSQLSVAVGKMQQFVNDQFNNTARELDCMKITQQVGVELNLYLTELTTVFGPQITSPALTQLTIQALYNLAGGNMD
YLLTKLGIGNNQLSSLIGSGLITGYPILYDSQTQLLGIQVNLPSVGNLNNMRATYLETLSVSTTKGYASALVPKVVTQVG
SVIEELDTSYCIESDLDLYCTRIVTFPMSPGIYSCLSGNTSACMYSKTEGALTTPYMALKGSVIANCKITTCRCTDPPGI
ISQNYGEAVSLIDRHSCNVLSLDGITLRLSGEFDATYQKNISILDSQVIVTGNLDISTELGNVNNSISNALDRLAESNSK
LEKVNVRLTSTSALITYIVLTVISLVFGALSlGLACYLMYKQKAQQK...................
>UniRef100_W5X341/13-534
........lMLITQTMLILGCIRPTSSLDGRPLAAAGIVVTGDKAVNVYTSSQTGSIIIKLLPNMPDKEACAKAPLEAYN
RTLTTLLTPLGDSIRKIQGSVPTSGGQKRFIgavIGSVALGVATAAQITAAAALIQANQNAANILRLKESIAATNEAVHE
VTNGLSQLSVAVGKMQQFVNDQFNNTARELDCIKITQQVGVELNLYLTELTTVFGPQITSPALTQLTIQALYNLAGGNMD
YLLTKLGIGNNQLSSLIGSGLITGYPILYDPQTQLLGIQVNLPSVGNLNNMRATYLETLSVSTTKGYASALVPKVVTQVG
SVIEELDTSYCIESDLDLYCTRIVTFPMSPGIYSCLSGNTSACMYSKTEGALTTPYMALKGSVIANCKITTCRCTDPPGI
ISQNYGEAVSLIDRHSCNVLSLDGITLRLSGEFDATYQKNISILDSQVIVTGNLDISTELGNVNNSISNALDRLAESNSK
LEKVNVRLTSISALITYIVLTVISLVFGALSlGLACYLMYKQKAQQK...................
>UniRef100_C9WPF4/13-534
........lMLIIRTMLVLSCVCLTNSLDGRPLAAAGIVITGDKAVKIYTSSQTGSIIVKLLPNMPDKEACARAPLEAYN
RTLTTLLTPLGDSIHRIQGSVSTPGGQKRFIgavIGSVALGVATAAQITAAAALIQANQNAANILRLKESIAATNEAVHE
VTSGLSQLAVAVGKMQQFVNDQFNNTARELDCIKITQQVGVELNLYLTELTTVFGPQITSPALTQLTIQALYNLAGSNMD
YLLTKLGVGNNQLSSLIGSGLITGYPILYDSQTQLLGIQVNLPSIGNLNNMRATYLETLSISTTKGFASALVPKVVTQIG
SVIEELDTSYCIESDLDLYCTRIVTFPMSPGIYSCLSGNTSACMYSKTEGALTTPYIALKGSVIANCKMTTCRCADPPGI
ISQNYGEAVSLIDRHSCNVLSLDGVTLRLSGEFDATYQKNISILDSQVIVTGNLDISTELGNVNNSISNALDKLAESNSK
LDKVNVRLTSTSALITYIVLTVISLAFGIISlILACYLMYKQKAQQK...................
>UniRef100_D6R3G5/13-534
........lMLITRITLVLSCICLTSSLDGRPLAAAGIVVTGDKAINIYTSSQTGSIIVKLLPNMPDKEACAKAPLEAYN
RTLTTLLTPLGDSIRRIQGSVSTSGGQKRFIgaiIGSVALGVATSAQITAAAALIQANQNAANILRLKESIAATNEAVHE
VTDGLSQLAVAVGKMQQFVNDQFNNTARELDCIKITQQVGIELNLYLTELTTVFGPQITSPALTQLTIQALYNLAGGNMD
YLLTKLGIGNNHLSSLIGSGLITGNPILYDSQTQLLGIQVNLPSVGNLNNMRATYLETLSVSTTKGFASALVPKVVTQVG
SVIEELDTSYCIESDLDLYCTRIVTFPMSPGIYSCLSGNTSACMYSKTEGALNTPYMALKGSVIANCKITTCRCVDPPGI
ISQNYGEAVSLIDRHSCNVLSLDGVTLRLSGEFDATYQKNISILDSQVIVTGNLDISTELGNVNNSISNALDRLAESNSK
LDKVNVKLTSTSALVIYIVLTIISLVFGALSlVLACYLMYKQKAQQK...................
>UniRef100_K9KZ51/13-534
........lMLITRIMLTLSCIRLTSSLDGRPLAAAGIVVTGDKAVNVYTSSQTGSIIVKLLPNMPDKEACARAPLEAYN
RTLTTLLTPLGDSIRKIQGSVSTSGGQKRFIgavIGSVALGVATAAQITAAAALIQAKQNAANILRLKESIAATNEAVHE
ITDGLSQLSVAVGKMQQFVNDQFNNTARELDCIKITQQVGVELNLYLTELTTVFGPQITSPALTQLTIQALYNLAGGNMD
YLLTKLGIGNNQLSSLIGSGLITGYPILYDSHTQLLGIQVNLPSVGNLNNMRATYLETLSVSTTKGYASALVPKVVTQVG
SVIEELDTSYCIESDLDLYCTRIVTFPMSPGIYSCLSGNTSACMYSKTEGALTTPYMALRGSVIANCKITTCRCTDPPGI
ISQNYGEAVSLIDRHSCNVLSLDGITLRLSGEFDATYQKNISILDSQVIVTGNLDISTELGNVNNSISNALDRLAESNSK
LEKVNVRLTSTSALITYIVLTVISLISGALSlALACYLMYKQKAQQK...................
>UniRef100_A0A3G2KYF5/13-534
........lMLTVRVMLALSCVCPTSALDGRPLAAAGIVVTGDKAVNIYTSSQTGSIIIKLLPNMPDKEACAKAPLEAYN
RTLTTLLTPLGDSIRRIQESVTTSGGQGRLIgaiIGGVALGVATAAQITAASALIQANQNAANILRLKESIAATNEAVHE
VTNGLSQLAVAVGKMQQFVNDQFNKTAQELDCIKITQQVGVELNLYLTELTTVFGPQITSPALTQLTIQALYNLAGGNMD
YLLTKLGVGNNQLSSLISSGLITGNPILYDSQTQLLGIQVTLPSVGNLNNMRATYLETLSVSTTKGFASALVPKVVTQVG
SVIEELDTSYCIETDLDLYCTRIVTFPMSPGIYSCLSGNTSACMYSKTEGALTTPYMTLKGSVIANCKMTTCRCADPPGI
ISQNYGEAVSLIDRQSCNILSLDGITLRLSGEFDATYQKNISIQDSQVIVTGNLDISTELGNVNNSISNALNKLEESNSK
LDKVNVKLTSTSALITYIVLTVISLVCGILSlVLACYLMYKQKAQQK...................
>UniRef100_Q38IB5/13-534
........lMLITRIMLILGCIRPTSSLDGRRLAAAGIVVTGDKAVNVYTSSQTGSIIVKLLPNMPDKEACAKAPLEAYN
RTLTTLLTPLGDSIRKIQGSVSTSGGQKRFIgavIGSVALGVATAAQITAAAALIQANQNAANILRLKESIAATNEAVHE
VTDGLSQLSVAVGKMQQFVNDQFNNTARELDCIKITQQVGVELNLYLTELTTVFGPQITSPALTQLTIQALYNLAGGNMD
YLLTKLGIENNQLSSLIGSGLITGYPILYDSQTQLLGIQVNLPSVGNLNNMRATYLETLSVSTTKGYASALVPKVVTQVG
SVIEELDTSYCIESDLDLYCTRIVTFPMSPGIYSCLSGNTSACMYSKTEGALTTPYMALKGSVIANCKITTCRCTDPPGI
ISQNYGEAVSLIDRHSCNVLSLDGTTLRLSGEFDATYQKNISILDSQVIVTGNLDISTEPGNVNNSISNALDKLAESNSK
LEKVNVRLTSTSALITYIVLTVISLVFGALSlGLACYLMYKQKAQQK...................
>UniRef100_A0A2H4UY58/13-534
........lTLITRIMLILSCICETSSLDGRPLAAAGIIVTGDKAVNIYTSSQTGSIIVKLLPNMPDREACAKAPLEAYN
RTLTTLLTPLGDSIRRIQGSVSTSGGQKRFIgavIGSVALGVATAAQITAAAALIQANQNAANILRLKESIAATNEAVHE
VTNGLSQLTVAVGKMQQFVNDQFNNTARELDCIKIAQQVGVELNLYLTELTTVFGPQITSPALTQLTIQALYSLAGGNVD
YLLTKLGVGNNQLSSLIGSGLIAGYPILYDAQTQLLGIQVNLPSVGNLNNMRATYLETLSVSTTKGFASALVPKVVTQVG
SVIEELDTSYCIESDLDLYCTRIVTFPMSPGIYSCLSGNTSACMYSKTEGALTTPYMALKGSVIANCKITTCRCADPPGI
ISQNYGEAVSLIDRHSCNVLSLDGITLRLSGEFDATYQKNISILDSQVIVTGNLDISTELGNVNNSISNALDKLAESNSK
LDKVNVRLISTSALITYIVLTVISLVFGTLSlVLACYLMYKQKAQQK...................
>UniRef100_M1FPF6/14-534
.........MLITRIMLILSCICPTGSLDGRPLAAAGIVVTGDKAINIYTSSQTGSIIVKLLPNMPDKEACAKAPLEAYN
RTLTTLLTPLGDSIRRIQGSVSTSGGQKRFIgaiIGSVALGVATSAQITAAAALIQANQNAANILRLKESIAATNEAVHE
VTDGLSQLAVAVGKMQQFVNDQFNNTARELDCIKITQQVGVELNLYLTELTTVFGPQITSPALTQLTIQALYNLAGGNMD
YLLTKLGIGNNHLSSLIGSGLITGNPILYDSQTQLLGIQVNLPSVGNLNDMRATYLETLSVSTTKGFASALVPKVVTQVG
SVIEELDTSYCIETDLDLYCTKIVTFPMSPGIYSCLSGNTSACMYSKTEGALTTPYMALKGSIIANCKITTCRCADPPGI
ISQNYGEAVSLIDRHSCNVLSLDGITLRLSGEFDATYQKNISILDSQVIVTGNLDISTELGNVNNSISNALDRLAESNGK
LDKVNVRLINTSALITYIVLTVISLVFSALGlILGCYLMYKQKAQQK...................
>UniRef100_A0A6N0C2T3/14-534
.........MLITRIMLILSCICPTGSLDGRPLAAAGIVVTGDKAINIYTSSQTGSIIVKLLPNMPDKEACAKAPLEAYN
RTLTTLLTPLGDSIRRIQGSVSTSGEQKRFIgaiIGSVALGVATSAQITAAAALIQANQNAANILRLKESIAATNEAVHE
VTDGLSQLAVAVGKMQQFVNDQFNNTARELDCIKITQQVGVELNLYLTELTTVFGPQITSPALTQLTIQALYNLAGGNMD
YLLTKLGIGNNHLSSLIGSGLITGNPILYDSQTQLLGIQVNLPSVGNLNNMRATYLETLSVSTTKGFASALVPKVVTQVG
SVIEELDTSYCIETDLDLYCTKIVTFPMSPGIYSCLSGNTSACMYSKTEGALTTPYMALKGSIIANCKITTCRCADPPGI
ISQNYGEAVSLIDRHSCNVLSLDGITLRLSGEFDATYQKNISILDSQVIVTGNLDISTELGNVNNSISNALDRLAESNGK
LDKVNVGLINTSALITYIVLTVISLVFSALGlILGCYLMYKQKAQQK...................
>UniRef100_M1FEI5/13-534
........lMLITRIMLILSCIRLTSSLDGGPLAAAGIVVTGDKAVNVYTSSQTGSIIVKLLPNMPDKEACAKAPLEAYN
RTLTTLLTPLGDSIRKIQGSVSTSGGQKRFIgavIGSVALGVATAAQITAAAALIQAKQNAANILRLKESIAATNEAVHE
VTDGLSQLSVAVGKMQQFVNDQFNNTARELDCIKITQQVGVELNLYLTELTTVFGPQITSPALTQLTIQALYNLAGGNMD
YLLTKLGIGNNQLSSLIGSGLITGYPILYDSHTQLLGIQVNLPSVGNLNNMRATYLETLSVSTTKGYASALVPKVVTQVG
SVIEELDTSYCIESDLDLYCTRIVTFPMSPGIYSCLSGNTSACMYSKTEGALTTPYMALRGSVIANCKITTCRCTDPPGI
ISQNYGEAVSLIDRHSCNVLSLDGVTLRLSGEFDATYQKNISILDSQVIVTGNLDISTELGNVNNSISNALDRLAESSSK
LEKVNVRLTSASALITYIVLTVISLIFGALSlVLACYLMYKQKAQQK...................
>UniRef100_A0A1D6XWM1/13-534
........lMLITRIMLILSYICLASSLDGRPLAAAGIVVTGDKAVNVYTSSQTGSIIVKLLPNMPDKEACAKAPLEAYN
RTLTTLLTPLGDSIRKIQGSVATSGGQKRFIgavIGSVALGVATAAQITAAAALIQANQNAANILRLKESIAATNEAVHE
VTNGLSQLSVAVGKMQQFVNDQFNNTARELDCIKITQQVGVELNLYLTELTTVFGPQITSPALTQLTIQALYNLAGGNMD
YLLTKLGVGNNQLSSLISSGLITGYPILYDSQTQLLGIQVNLPSVGNLNNMRATYLETLSVSTTKGFASALVPKVVTQVG
SVIEELDTSYCIESDLDLYCTRIVTFPMSPGIYSCLSGNTSACMYSKTEGALTTPYMALKGSVIANCKITTCRCADPPGI
ISQNYGEAVSLIDRHSCNVLSLDGITLKLSGEFDATYLKNISILDSQVIVTGNLDISTELGNVNNSISNALDKLTESNSK
LDKVNVRLTSTSALITYIALTVISLFFGVLSlGLACYLMYKQKAQQK...................
>UniRef100_K4LR83/13-534
........lMLVTRITLVLSCIRLTSSLDGRPLAAAGIVVTGDKAINIYTSSQTGSIIVKLLPNMPDKEACAKAPLEAYN
RTLTTLLTPLGDSIRRIQGSVSTSGGQKRFIgaiIGSVALGVATSAQITAAAALIQANQNAANILRLKESIAATNEAVHE
VTDGLSQLAVAVGKMQQFVNDQFNNTARELDCIKITQQVGIELNLYLTELTTVFGPQITSPALTQLTIQALYNLAGGNMD
YLLTKLGIGNNQLSSLIGSGLITGNPILYDSQTQLLGIQVNLPSVGNLNNMRATYLETLSVSTTKGFASALVPKVVTQVG
SVIEELDTSYCIESDLDLYCTRIVTFPMSPGIYSCLSGNTSACMYSKTEGALNTPYMALKGSVIANCKITTCRCADPPGI
ISQNYGEAVSLIDRHSCNVLSLDGVTLRLSGEFDATYQKNISILDSQVIVTGNLDISTELGNVNNSISNALDRLAESNSK
LDKVNVKLTSTSALVTYIVLTIISLFLGALSlVLACYLMYKQKAQQK...................
>UniRef100_A0A344X6C2/13-534
........lMLITRIMLTLSCIRLTSSLDGRPLAAAGIVVTGDKAVNVYTSSQTGSIIVKLLPNMPDKEACARAPLEAYN
RTLTTLLTPLGDSIRKIQGSVSTSGGQKRFIgavIGSVALGVATAAQITAAAALIQAKQNAANILRLKESIAATNEAVHE
VTDGLSQLSVAVGKMQQFVNDQFNNTARELDCIKITQQVGVELNLYLTELTTVFGPQITSPALTQLTIQALYNLAGGNMD
YLLTKLGIGNNQLSSLIGSGLITGYPILYDSHTQLLGIQVNLPSVGNLNNMRATYLETLSVSTTKGYASALVPKVVTQVG
SVIEELDTSYCIESDLDLYCTRIVTFPMSPGIYSCLSGNTSACMYSKTEGALTTPYMALRGSVIANCKITTCRCTDPPGI
ISQNYGEAVSLIDRHSCNVLSLDGITLRLSGEFDATYQKNISILDSQVIVTGNLDISTELGNVNNSISNALDRLAESNSK
LEKVNVRLTSTSALVTYIVLTVISLIFGALSlALACYLMYKQKAQQK...................
>UniRef100_D8UW04/13-534
........lMLVTRIMLILGCICSTSSLDGRPLAAAGIVVTGDKAVNVYTSSQTGSIIVKLLPNMPDKEACAKAPLEAYN
RTLTTLLTPLGDSIRKIQGSVSTSGGQKRFIgavIGSVALGVATAAQITAAAALIQANKNAANILRLKESIAATNEAVHE
VTDGLSQLSVAVGKMQQFVNDQFNNTARELDCIKITQQVGVELNLYLTELTTVFGPQITSPALTQLTIQALYNLAGGNMD
YLLTKLGIGNNQLSSLIGSGLITGYPILYDSQTQLLGIQVNLPSVGNLNNMRATYLETLSVSTTKGYASALVPKVVTQVG
SVIEELDTSYCIESDLDLYCTRIVTFPMSPGIYSCLSGNTSACMYSKTEGALTTPYMALKGSVIANCKITTCRCTDPPGI
ISQNYGEAVSLIDRHSCNVLSLDGITLRLSGEFDATYQKNISILDSQVIVTGNLDISTELGNVNNSISNALDKLAESNSK
LEKVNVRLTSTSALITYIVLTVISLFSGALSlGLACCLMYKQKAQQK...................
>UniRef100_E0Z2E2/13-534
........lMLITRIMLILGCIRPTSSLDGRPLAAAGIVVTGDKAINVYTSSQTGSIIVKLLPNMPDKEACVKAPLEAYN
RTLTTLLTPLGDSIRKIQGSVSTSGGQKRFIgavIGSVALGVATAAQITAAAALIQANQNAANILRLKESIAATNEAVHE
VTDGLSQLSVAVGKMQQFVNDQFNNTARELDCIKITQQVGVELNLYLTELTTVFGPQITSPALTQLTIQALYNLAGGNMD
YLLTKLGIGNNQLSSLIGSGLITGYPILYDSQTQLLGIQVNLPSVGNLNNMRATYLETLSVSTTKGYASALVPKVVTQVG
SVIEELDTSYCIESDLDLYCTRIVTFPMSPGIYSCLSGNTSACMYSKTEGALTTPYMALKGSVIANCKMTTCRCTDPPGI
ISQNYGEAVSLIDRHSCNVLSLDGITLRLSGEFDATYQKNISILDSQVIVTGNLGISTELGNVNNSISNALDRLAESNSK
LEKVNVRLTSTSALITYIVLTVISLVFGALSlGLACYLMYKQKAQQK...................
>UniRef100_A0A7M4DCP5/13-534
........mMLTVRVALVLSCICPANSIDGRPLAAAGIVVTGDKAVNIYTSSQTGSIIVKLLPNLPDKEACAKAPLDAYN
RTLTTLLTPLGDSIRRIQDSVTTSGGKKRFIgaiIGGVALGVATAAQITAAAALIQAKQNAANILRLKESIAATNEAVHE
VTDGLSQLAVAVGKMQQFVNDQFNKTAQELDCIKIAQQVGVELNLYLTELTTVFGPQITSPALNKLTIQALYNLAGGNMD
YLLTKLGVGNNQLSSLIGSGLITGNPILYDSQTQLLGIQVTLPSVGNLNNMRATYLETLSVSTTRGFASALVPKVVTQVG
SVIEELDTSYCIETDLDLYCTRIVTFPMSPGIYSCLSGNTSACMYSKTEGALTTPYMTIKGSVIANCKMTTCRCVNPPGI
ISQNYGEAVSLIDKQSCNVLSLDGITLRLSGEFDATYQKNISIQDSQVIITGNLDISTELGNVNNSISNALNKLEESNSK
LDKVNVKLTSTSALITYIVLTIISLVFGILSlVLACYLMYKQKAQQK...................
>UniRef100_T2HV48/13-534
........lMLITRIMPILSCIRLTSSLDGRPLAAAGIVVTGDKAVNVYTSSQTGSIIVKLLPNMPDKEACARAPLEAYN
RTLTTLLTPLGDSIRKIQGSVSTSGGQKRFIgavIGSVALGVATAAQITAAAALIQANQNAANILRLKESIAATNEAVHE
VTDGLSQLSVAVGKMQQFVNDQFNNTARELDCIKITQQVGVELNLYLTELTTVFGPQITSPALTQLTIQALYNLAGGNMD
YLLTKLGIGNNQLSSLIGSGLITGYPILYDSQTQLLGIQVNLPSVGNLNNMRATYLETLSVSTTXGYASALVPKVVTQVG
SVIEELDTSYCIESDLDLYCTRIVTLPMSPGIYSCLSGNTSACMYSKTDGALTTPYMALKGSVIANCKITTCRCADPPGI
ISQNYGEAVSLIDRHSCNVLSLDGITLRLSGEFDATYQKNISILDSQVIVTGNLDISTELGNVNNSISNALDKLAESNSK
LDKVNVRLTSTSALITYIVLTVISLVFGALSlVSACYLMYKQKAQQK...................
>UniRef100_A0A023J887/13-534
........lMLITRIMLILSCIRPTSSLDGRPLAAAGIVVTGDKAVNVYTSSQTGSIIVKLLPNMPDKEACAKAPLEAYN
RTLTTLLTPLGDSIRKIQGSVSTSGGQKRFIgavIGSVALGIATAAQITAAAALIQANQNAANILRLKESIAATNEAVHE
VTDGLSQLSVAVGKMQQFVNDQFNNTARELDCIKIAQQVGVELNLYLTELTTVFGPQITSPALTQLTIQALYNLAGGNMD
YLLTKLGIGNNQLSSLIGSGLITGYPILYDSQTQLLGIQVNLPSVGNLNNIRATYLETLSVSTTKGYASALVPKVVAQVG
SVIEELDTSYCIESDLDLYCTRIVTFPMSPGIYSCLSGNTSACMYSKTEGALTTPYMAFKGSVIANCKITTCRCTDPPGI
ISQNYGEAVSLIDSHSCNVLSLDGITLRLSGEFDATYQKNISILDSQVIVTGNLDISTELGNVNNSISNALDRLAESNSK
LEKVNVRLTSTAALISYIVLTVISLVFGALSlGLACYLMYKQKAQQK...................
>UniRef100_A0A6N0C0F2/14-534
.........MLITRIMLILSCICPTGSLDGRPLAAAGIVVTGDKAINIYTSSQTGSIIVKLLPNMPDKEACAKAPLEAYN
RTLTTLLTPLGDSIRRIQGSVSTSGEQKRFIgaiIGSVALGVATSAQITAAAALIQANQNAANILRLKESIAATNEAVHE
VTDGLSQLAVAVGKMQQFVNDQFNNTARELDCIKITQQVGVELNLYLTELTTVFGPQITSPALTQLTIQALYNLAGGNMD
YLLTKLGIGNNHLSSLIGSGLITGNPILYDSQTQLLGIQVNLPSVGNLNNMRATYLETLSVSTTKGFASALVPKVVTQVG
SVIEELDTSYCIETDLDLYCTKIVTFPMSPGIYSCLSGNTSACMYSKTEGALTTPYMALKGSIIANCKITTCRCADPPGI
ISQNYGEAVSLIDRHSCNVLSLDGITLRLSGEFDATYQKNISILDSQVIVTGNLDISTELGNVNNSISNALDRLAESNGK
LDKVNVRLINTSALITYIVLTVISLVFSALGlILGCYLMYKQKAQQK...................
>UniRef100_A0A088FLN5/13-534
........lMLITRIILILSCIRLTSSLDGRPLAAAGIVVTGDKAVNVYTSSQTGSIIVKLLPNMPDKEACAKAPLEAYN
RTLTTLLTPVGDSIRKIQGSVSTSGGQKRFIgavIGSVALGVATAAQITAAAALIQAKQNAANILRLKESIAATNEAVHE
VTDGLSQLSVAVGKMQQFVNDQFNNTARELDCIKITQQVGVELNLYLTELTTVFGPQITSPALTQLTIQALYNLAGGNMD
YLLTKLGIGNNQLSSLIGSGLITGYPILYDSHTQLLGIQVNLPSVGNLNNMRATYLETLSVSTTKGYASALVPKVVTQVG
SVIEELDTSYCIESDLDLYCTRIVTFPMSPGIYSCLSGNTSACMYSKTEGALTTPYMALRGSVIANCKITTCRCTDPPGI
ISQNYGEAVSLIDRHSCNVLSLDGITLRLSGEFDATYQKNISILDSQVIVTGNLDISTELGNINNSISSALDRLAESNSK
LEKVNVRLTSTSALITYIVLTVISLIFGALSlVLACYLMYKQKAQQK...................
>UniRef100_A0A060AJC7/13-534
........lMLVTRITLVLSCIRLTSSLDGRPLAAAGIVVTGDKAINIYTSSQTGSIIVKLLPNMPDKEACAKAPLEAYN
RTLTTLLTPLGDSIRRIQGSVSTSGGQKRFIgaiIGSVALGVATSAQITAAAALIQANQNAANILRLKESIAATNEAVHE
VTDGLSQLAVAVGKMQQFVNDQFNNTARELDCIKITQQVGIELNLYLTELTTVFGPQITSPALTQLTIQALYNLAGGNMD
YLLTKLGIGNNQLSSLIGSGLITGNPILYDSQTQLLGIQVNLPSVGNLNNMRATYLETLSVSTTKGFASALVPKVVTQVG
SVIEELDTSYCIESDLDLYCTRIVTFPMSPGIYSCLSGNTSACMYSKTEGALNTPYMALKGSVIANCKITTCRCADPPGI
ISQNYGEAVSLIDRHSCNVLSLDGVTLRLSGEFDATYQKNISILDSQVIVTGNLDISTELGNVNNSISNALDRLAESNSK
LDKVNVKLTSTSALVTYIVLTIISLFFGALSlVLACYLMYKQKAQQK...................
>UniRef100_T2HVY6/13-534
........lMLITRIMPILSCIRLTSSLDGRPLAAAGIVVTGDKAVNVYTSSQTGSIIVKLLPNMPDKEACARAPLEAYN
RTLTTLLTPLGDSIRKIQGSVSTSGGQKRFIgavIGSVALGVATAAQITAAAALIQANQNAANILRLKESIAATNEAVHE
VTDGLSQLSVAVGKMQQFVNDQFNNTARELDCIKITQQVGVELNLYLTELTTVFGPQITSPALTQLTIQALYNLAGGNMD
YLLTKLGIGNNQLSSLIGSGLITGYPILYDSQTQLLGIQVNLPSVGNLNNMRATYLETLSVSTTKGYASALVPKVVTQVG
SVIEELDTSYCIESDLDLYCTRIVTLPMSPGIYSCLSGNTSACMYSKTDGALTTPYMALKGLVIANCKITTCRCADPPGI
ISQNYGEAVSLIDRHSCNVLSLDGITLRLSGEFDATYQKNISILDSQVIVTGNLDISTELGNVNNSISNALDKLAESNSK
LDKVNVRLTSTSALITYIVLTVISLVFGALSlVSACYLMYKQKAQQK...................
>UniRef100_A0A3G2GRN3/14-534
.........MLITRIMLTLSCIRLTSSLDGRPLAAAGIVVTGDKAVNVYTSSQTGSIIVKLLPNMPDKEACARAPLEAYN
RTLTTLLTPLGDSIRKIQGSVSTSGGQKRFIgavIGSVALGVATAAQITAAAALIQAKQNAANILRLKESIAATNEAVHE
VTDGLSQLSVAVGKMQQFVNDQFNNTARELDCIKITQQVGVELNLYLTELTTVFGPQITSPALTQLTIQALYNLAGGNMD
YLLTKLGIGNNQLSSLIGSGLITGYPILYDSHTQLLGIQVNLPSVGNLNNMRATYLETLSVSTTKGYASALVPKVVTQVG
SVIEDLDTSYCIESDLDLYCTRIVTFPMSPGIYSCLSGNTSACMYSKTEGALTTPYMALRGSVIANCKITTCRCTDPPGI
ISQNYGEAVSLIDRHSCNVLSLDGITLRLSGEFDATYQKNISILDSQVIVTGNLDISTELGNVNNSISNALDRLAESNSK
LEKVNVRLTSTSALITYIVLTVISLIFGALSlALACYLMYKQKAQQK...................
>UniRef100_A0A4Y5QLS4/13-534
........lMLITRIMLTLSCIRLTSSLDGRPLAAAGIVVTGDKAVNVYTSSQTGSIIVKLLPNMPDKEACARAPLEAYN
RTLTTLLTPLGDSIRKIQGSVSTSGGQKRFIgavIGSVALGVATAAQITAAAALIQAKQNAASILRLKESIAATNEAVHE
VTDGLSQLSVAVGKMQQFVNDQFNNTARELDCIKITQQVGVELNLYLTELTTVFGPQITSPALTQLTIQALYNLAGGNMD
YLLTKLGIGNNQLSSLIGSGLITGYPILYDSHTQLLGIQVNLPSVGNLNNMRATYLETLSVSTTKGYASALVPKVVTQVG
SVIEELDTSYCIESDLDLYCTRIVTFPMSPGIYSCLSGNTSACMYSKTEGALTTPYMALRGSVIANCKITTCRCTDPPGI
ISQNYGEAVSLIDRHSCNVLSLDGITLRLSGEFDATYQKNISILDSQVIVTGNLDISTELGNVNNSISNALDRLAESNSK
LEKVNVRLTSTSALITYIVLTVISLIFGALSlALACYLMYKQKAQQK...................
>UniRef100_C0STS6/13-534
........lMLTVRFVLALSCICPTSSLDGRPLAAAGIVVTGDKAVNIYTSSQTGSIIVKLLPNMPDKEACAKAPLEAYN
RTLTTLLTPLGDSIRRIQESVTTSGGQGRLIgaiIGGAALGVATAAQITAASALIQANQNAANILRLKESIAATNEAVHE
VTDGLSQLAVAVGKMQQFVNDQFNKTAQELDCIKITQQVGVELNLYLTELTTVFGPQITSPALTQLTIQALYNLAGGNMD
YLLTKLGVGNNQLSSLIGSGLITGNPILYDSQTQLLGIQVTLPSVGNLNNMRATYLETLSVSTTKGFASALVPKVVTQVG
SVIEELDTSYCIETDLDLYCTRIVTFPMSPGIYSCLSGNTSACMYSKTEGALTTPYMTLKGSVIANCKMTTCRCANPPGI
ISQNYGEAVSLIDRQSCNVLSLDGITLRLSGEFDATYKKNISIQDSQVIVTGNLDISTELGNVNNSVSNALDKLEESNNK
LDKVNVKLTSTSALITYIVLTVISLVCGILSlVLACYLMYKQKAQQK...................
>UniRef100_P06156/13-534
........mMLTVRVALVLSCICPANSIDGRPLAAAGIVVTGDKAVNIYTSSQTGSIIVKLLPNLPDKEACAKAPLDAYN
RTLTTLLTPLGDSIRRIQESVTTSGGQKRFIgaiIGGVALGVATAAQITAAAALIQAKQNAANILRLKESIAATNEAVHE
VTDGLSQLAVAVGKMQQFVNDQFNKTAQELGCIRIAQQVGVELNLYLTELTTVFGPQITSPALNKLTIQALYNLAGGNMD
YLLTKLGVGNNQLSSLIGSGLITGNPILYDSQTQLLGIQVTLPSVGNLNNMRATYLETLSVSTTRGFASALVPKVVTQVG
SVIEELDTSYCIETDLDLYCTRIVTFPMSPGIYSCLSGNTSACMYSKTEGALTTPYMTIKGSVIANCKMTTCRCVNPPGI
ISQNYGEAVSLIDKQSCNVLSLDGITLRLSGEFDATYQKNISIQDSQVIITGNLDISTELGNVNNSISNALNKLEESNSK
LDKVNVKLTSTSALITYIVLTIISLVFGILSlVLACYLMYKQKAQQK...................
>UniRef100_T1QG00/13-534
........lMLIIRTMLILSCVCLTSSLDGRPLAAAGIVITGDKAVKIYTSSQTGSIIVKLLPNMPDKEACAKAPLEAYN
RTLTALLTPLGDSIHRIQGSVSTSGGQKRFIgavIGSVALGVATAAQITAAAALIQANQNAANILRLKESIAATNEAVHE
VTSGLSQLAVAVGKMQQFVNDQFNNTARELDCIKITQQVGVELNLYLTELTTVFGPQITSPALTQLTIQALYNLAGSNMD
YLLTKLGVGNNQLSSLIGSGLITGYPILYDSQTQLLGIQVNLPSVGNLNNMRATYLETLSISTTKGFASALVPKVVTQVG
SVIEELDTSYCIESDLDLYCTRIVTFPMSPGIYSCLSGNTSACMYSKTEGALTTPYIALKGSVIANCKLTTCRCADPPGI
ISQNYGEAVSLIDRHSCNVLSLDGITLRLSGEFDATYQKNISILDSQVIVTGNLDISTELGNVNNSISNALDKLTESNSK
LDKVNVRLTSTSALITYIVLTVISLVFGTLSlILACYLMYKQKAQQK...................
>UniRef100_A0A344X6U0/13-534
........lMLITRIMLTLSCIRLTSSLDGRPLAAAGIVVTGDKAVNVYTSSQTGSIIVKLLPNMPGKEACARAPLEAYN
RTLTTLLTPLGDSIRKIQGSVSTSGGQKRFIgavIGSVALGVATAAQITAAAALIQAKQNAANILRLKESIAATNEAVHE
VTDGLSQLSVAVGKMQQFVNDQFNNTARELDCIKITQQVGVELNLYLTELTTVFGPQITSPALTQLTIQALYNLAGGNMD
YLLTKLGIGNNQLSSLIGSGLITGYPILYDSHTQLLGIQVNLPSVGNLNNMRATYLETLSVSTTKGYASALVPKVVTQVG
SVIEELDTSYCIESDLDLYCTRIVTFPMSPGIYSCLSGNTSACMYSKTEGALTTPYMALRGSVIANCKITTCRCTDPPGI
ISQNYGEAVSLIDRHSCNVLSLDGITLRLSGEFDATYQKNISILDSQVIVTGNLDISTELGNVNNSISNALDRLAESNSK
LEKVNVRLTSTSALITYIVLTVISLIFGALSlALACYLMYKQKAQQK...................
>UniRef100_A0A4Y5QU05/12-534
.......slMLIIQIMLILSCVYMTSSLDGRPLAAAGIVITGDKAIKIYTSSQTGSIIVKLLPNMPDKEACAKAPLEAYN
RTLTTLLTPLGDSIHRIQGSASTSGGQKRFIgavIGSVALGVATAAQITAAAALIQANQNAANILRLKESIAATNEAVHE
VTDGLSQLAVAVGKMQQFVNDQFNNTARELDCIKITQQVGVELNLYLTELTTVFGPQITSPALTQLTIQALYNLAGGNMD
YLLTKLGVGNSQLSSLIGSGLITGYPILYDSQTQLLGIQVNLPSVGNLNNMRATYLETLSVSTNKGFASALVPKVVTQVG
SVIEELDTSYCIESDLDLYCTRIVTFPMSPGIYSCLSGNTSACMYSKTEGALTTPYMALKGSVIANCKITTCRCADPPGI
ISQNYGEAVSLIDRHSCNVLSLDGITLRLSGEFDATYQKNVSILDSQVIVTGNLDISTELGNVNNSISSALDKLAESNSK
LDKVNVRLTSTSALITYIVLTVVSLVFGTLSlVLACYLMYKQKAQQK...................
>UniRef100_B8Y4L4/13-534
........lMLVTRIMLILGCIRSTSSLDGRPLAAAGIVVTGDKAVNVYTSSQTGSIIVKLLPNMPDKVACAKAPLEAYN
RTLTTLLTPLGDSIRKIQGSVSTSGGQKRFIgavIGSVALGVATAAQITAAAALIQANKNAANILRLKESIAATNEAVHE
VTDGLSQLSVAVGKMQQFVNDQFNNTARELDCIKITQQVGVELNLYLTELTTVFGPQITSPALTQLTIQALYNLAGGNMD
YLLTKLGIGNNQLSSLIGSGLITGYPILYDSQTQLLGIQVNLPSVGNLNNMRATYLETLSVSTTKGYASALVPKVVTQVG
SVIEELDTSYCIESDLDLYCTRIVTFPMSPGIYSCLSGNTSACMYSKTEGALTTPYMALKGSVIANCKITTCRCTDPPGI
ISQNYGEAVSLIDRHLCNVLSLDGITLRLSGEFDATYQKNISILDSQVIVTGNLDISTELGNVNNSISNALDKLAESNSK
LEKVNVRLTSTSALITYIVLTVISLVFGALSlGLACYLMYKQKAQQK...................
>UniRef100_Q5XW20/11-534
......tplMLIIRILLILSCICLTSSLDGRPLAAAGIVITGDKAVNIYTSSQTGSIIVKLLPNMPDKEACARTPLEAYN
RTLTTLLTPLGDSIRRIQGSVTASGGQKRFIgaiIGSVALGVATAAQITAAAALIQANQNAANILRLKESIAATNEAVHE
VTDGLSQLAVAVGKMQQFVNDQFNNTARELDCIKIAQQVGVELNLYLTELTTVFGPQITSPALTQLTIQALYNLAGGNMD
YLLTKLGVGNNQLSSLIGSGLITGNPILYDSQTQLLGIQVTLPSVGNLNNMRATYLETLSVSTTKGFASALVPKVVTQVG
SVIEELDTSYCIESDLDLYCTRIVTFPMSSGIYSCLSGNTSACMYSKTEGALTTPYMALKGSVIANCKMTTCRCANPPGI
ISQNYGEAVSLIDKHSCNVLSLDGITLRLSGEFDATYQKNISILDSQVIVTGNLDISTELGNVNNSISNALDKLSESNSK
LDKVNVKLTSTSALITYIVLTVISLVSGVLSlVLACYLMYKQKAQQK...................
>UniRef100_D8UW05/13-534
........lMLVTRIMLILGCIRSTSSLDGRPLAAAGIVVTGDKAVNVYTSSQTGSIIVKLLPNMPDKEACAKAPLEAYN
RTLTTLLTPLGDSIPKIQGSVSTSGGQKRFIgavIGSVALGVATAAQITAAAALIQANKNAANILRLKESIAATNEAVHE
VTDGLSQLSVAVGKMQQFVNDQFNNTARELDCIKITQQVGVELNLYLTELTTVFGPQITSPALTQLTIQALYNLAGGNMD
YLLTKLGIGNNQLSSLIGSGLITGYPILYDSQTQLLGIQVNLPSVGNLNNMRATYLETLSVSTTKGYASALVPKVVTQVG
SVIEELDTSYCIESDLDLYCTRIVTFPMSPGIYSCLSGNTSACMYSKTEGALTTPYMALKGSVIANCKVTTCRCTDPPGI
ISQNYGEAVSLIDRHSCNVLSLDGITLRLSGEFDATYQKNISILDSQVIVTGNLDISTELGNVNNSISNALDKLAESNSK
LEKVNVRLTSTSALITYIVLTVISLVFGVLSmGLACYLVYKQKAQQK...................
>UniRef100_K9KYU9/13-534
........lMLITRIMLTLSCIRLTSSLDGRPLAAAGIVVTGDKAVNVYTSSQTGSIIVKLLPNMPDKEACARASLEAYN
RTLTTLLTPLGDSIRKIQGSVSTSGGQKRFIgavIGSVALGVATAAQITAAAALIQAKQNAANILRLKESIAATNEAVHE
VTDGLSQLSVAVGKMQQFVNDQFNNTARELDCIKITQQVGVELNLYLTELTTVFGPQITSPALTQLTIQALYNLAGGNMD
YLLTKLGIGNNQLSSLIGSGLITGYPILYDSHTQLLGIQVNLPSVGNLNNMRATYLETLSVSTTKGYASALVPKVVTQVG
SVIEELDTSYCIESDLDLYCTRIVTFPMSPGIYSCLSGNTSACMYSKTEGALTTPYMALRGSVIANCKITTCRCTDPPGI
ISQNYGEAVSLIDRHSCNVLSLDGITLRLSGEFDATYQKNISILDSQVIVTGNLDISTELGNVNNSISNALDRLAESNSK
LEKVNVRLTSTSALITYIVLTVISLIFGALSlALACYLMYKQKAQQK...................
>UniRef100_A0A067Z831/13-534
........lTLITRIMLILNCIRLTSSLDGRPLAAAGIVVTGDKAVNVYTSSQTGSIIVKLLPNMPDKEACARAPLEAYN
RTLTTLLTPLGDSIRKIQGSVSTSGGQKRFIgavIGSVALGVATAAQITAAAALIQAKQNAANILRLKESIAATNEAVHE
VTDGLSQLSVAVGKMQQFVNDQFNNTARELDCIKITQQVGVELNLYLTELTTVFGPQITSPALTQLTIQALYNLAGGNMD
YLLTKLGIGNNQLSSLIGSGLITGYPILYDSHTQLLGIQVNLPSVGNLNNMRATYLETLSVSTTKGYASALVPKVVTQVG
SVIEELDTSYCIESDLDLYCTRIVTFPMSPGIYSCLSGNTSACMYSKTEGALTTPYMALRGSVIANCKITTCRCTDPPGI
ISQNYGEAVSLIDRHSCNVLSLDGITLRLSGEFDATYQKNISILDSQVIVTGNLDISTELGNVNNSISNALDRLAESNSK
LEKVNVRLTSTSALITYIVLTVISLIFGALSlVLACYLMYKQKAQQK...................
>UniRef100_Q4PRM0/13-534
........mMLTVRVALVLSCICPANSIDGRPLAAAGIVVTGDKAVNIYTSSQTGSIIVKLLPNLPDKEACAKAPLDAYN
RTLTTLLTPLGDSIRRIQESVTTSGGQKRFIgaiIGGVALGVATAAQITAAAALIQAKQNAANILRLKESIAATNEAVHE
VTDGLSQLAVAVGKMQQFVNDQFNKTAQELGCIRIAQQVGVELNLYLTELTTVFGPQITSPALNKLTIQALYNLAGGNMD
YLLTKLGVGNNQLSSLIGSGLITGNPILYDSQTQLLGIQVTLPSVGNLNNMRATYLETLSVSTTRGFASALVPKVVTQVG
SVIEELDTSYCIETDLDLYCTRIVTFPMSPGIYSCLSGNTSACMYSKTEGALTTPYMTIKGSVIANCKMTTCRCVNPPGI
ISQNYGEAVSLIDKQSCNVLSLDGITLRLSGEFDATYQKNISIQDSQVIITGNLDISTELGNVNNSISNALNKLEESNSK
LDKVNVKLTSTSALITYIVLTIISLVFGILSlVLACYLMYKQKAQQK...................
>UniRef100_K4LNS2/13-534
........lTLITRITLVLSCICSTSSLDGRPLAAAGIVVTGDKAINIYTSSQTGSIIVKLLPNMPDKEACAKAPLEAYN
RTLTTLLTPLGDSIRRIQGSVSTSGGQKRFIgaiIGSVALGVATSAQITAAAALIQANQNAANILRLKESIAATNEAVHE
VTDGLSQLAVAIGKMQQFVNDQFNNTARELDCIKISQQVGIELNLYLTELTTVFGPQITSPALTQLTIQALYNLAGGNMD
YLLTKLGIGNNHLSSLIGSGLITGNPILYDSQTQLLGIQVNLPSVGNLNNMRATYLETLSVSTTKGFASALVPKVVTQVG
SVIEELDTSYCIESDLDLYCTRIVTFPMSPGIYSCLSGNTSACMYSKTEGALNTPYMALKGSVIANCKITTCRCADPPGI
ISQNYGEAVSLIDRHSCNVLSLDGITLRLSGEFDATYQKNISILDSQVIVTGNLDISTELGNVNNSISNALDRLAESNSK
LDKVNVKLTSTSALITYIILTIISLVFGALSlVLACYLMYKQKAQQK...................
>UniRef100_F8THJ0/13-534
........mMLTVRVALVLSCICPANSIDGRPLAAAGIVVTGDKAVNIYTSSQTGSIIVKLLPNLPDKEACAKAPLDAYN
RTLTTLLTPLGDSIRRIQESVTTSGGQKRFIgaiIGGVALGVATAAQITAAAALIQAKQNAANILRLKESIAATNEAVHE
VTDGLSQLAVAVGKMQQFVNDQFNKTAQELGCIRIAQQVGVELNLYLTELTTVFGPQITSPALNKLTIQALYNLAGGNMD
YLLTKLGVGNNQLSSLIGSGLITGNPILYDSQTQLLGIQVTLPSVGNLNNMRATYLETLSVSTTRGFASALVPKVVTQVG
SVIEELDTSYCIETDLDLYCTRIVTFPMSPGIYSCLSGNTSACMYSKTEGALTTPYMTIKGSVIANCKMTTCRCVNPPGI
ISQNYGEAVSLIDKQSCNVLSLDGITLRLSGEFDATYQKNISIQDSQVIITGNLDISTELGNVNNSISNALNKLEESNSK
LDKVNVKLTSTSALITYIVLTIISLVFGILSlVLACYLMYKQKAQQK...................
>UniRef100_I1TEB9/14-534
.........MLTARIILILNFICLASSLDGRPLAAAGIVVTGDKAVNIYTSSQTGSIIVKLLPNMPDKEACARAPLEAYN
RTLTTLLTPLGDSIRKIQGSVSTSGGRKRFIgaiIGSVALGVATAAQITAAAALIQANQNAANILRLKESIAATNEAVHE
VTNGLSQLSVAVGKMQQFVNDQFNNTARELDCIKITQQVGVELNLYLTELTTVFGPQITSPALTQLTIQALYNLAGGNMD
YLLTKLGVGNNQLSSLIGSGLITGYPILYDSQTQLLGIQVNLPSVGNLKNMRATYLETLSVSTTKGFASALVPKVVTQVG
SVIEELDTSYCIESDLDLYCTRIVTFPMSPGIYSCLSGNTSACMYSKTEGALTTPYMALKGSVIANCKITTCRCADPPGI
ISQNYGEAVSLIDRHSCNVLSLDGITLRLSGEFDATYQKNISILDSQVIVTGNLDISTELGNVNNSISNALDKLAESNSK
LDKVNVRLTSTSALITYIVLTVISLVFGALSlILACYLMYKQKAQQK...................
>UniRef100_A0A1L7B746/13-534
........lMLITRIMLTLSCIRLTSSLDGRPLAAAGIVVTGDKAVNVYTSSQTGSIIVKLLPNMPDKEACARAPLEAYN
RTLTTLLTPLGDSIRKIQGSVSTSGGQKRFIgavIGSVALGVATAAQITAAAALIQAKQNAANILRLKESIAATNEAVHE
VTDGLSQLSVAVGKMQQFVNDQFNNTARELDCIKVTQQVGVELNLYLTELTTVFGPQITSPALTQLTIQALYNLAGGNMD
YLLTKLGIGNNQLSSLIGSGLITGYPILYDSHTQLLGIQVNLPSVGNLNNMRATYLETLSVSTTKGYASALVPKVVTQVG
SVIEELDTSYCIESDLDLYCTRIVTFPMSPGIYSCLSGNTSACMYSKTEGALTTPYMALRGSVIANCKITTCRCTDPPGI
ISQNYGEAVSLIDRHSCNVLSLDGITLRLSGEFDATYQKNISILDSQVIVTGNLDISTELGNVNNSISNALDRLAESNSK
LEKVNVRLTSTSALITYIVLTVISLICGALSlALACYLMYKQKAQQK...................
>UniRef100_A0A650A7U6/13-534
........lMSITRIMLILSHICLTSSLDGRPLAAAGIVVTGDKAVNVYTSSQTGSIIVKLLPNMPDKEACAKAPLEAYN
RTLTTLLTPLGDSIRKIQGSVATSGGQKRFIgavIGSVALGVATAAQITAAAALIQANQNAANILRLKESIAATNEAVHE
VTDGLSQLSVAVGKMQQFVNDQFNNTARELDCIKITQQVGVELNLYLTELTTVFGPQITSPALTQLTIQALYNLAGGNMD
YLLTKLGVGNNQLSSLIGSGLITGYPILYDSQTQLLGIQVNLPSVGNLNNMRATYLETLSVSTTKGFASALVPKVVTQVG
SVIEELDTSYCIESDLDLYCTRIVTFPMSPGIYSCLSGNTSACMYSKTEGALTTPYMALKGSVIANCKITTCRCTDPPGI
ISQNYGEAVSLIDRHSCNVLSLDGITLRLSGEFDATYLKNISILDSQVIVTGNLDISTELGNVNNSISNALDKLAESNSK
LDKVNVRLTSTSALITYIALTVISLFFGVLSlGLACYLMYKQKAQQK...................
>UniRef100_A0A0X9G3K0/11-534
......apmMLTIRVALVLSCICPANSIDGRPLAAAGIVVTGDKAVNIYTSSQTGSIIVKLLPNMPDKEACAKAPLDAYN
RTLTTLLTPLGDSIRRIQESVTTSGGQRRFIgaiIGGVALGVATAAQITAAAALIQAKQNAANILRLKESIAATNEAVHE
VTDGLSQLAVAVGKMQQFVNDQFNRTAQELDCIKIAQQVGVELNLYLTELTTVFGPQITSPALNKLTIQALYNLAGGNMD
YLLTKLGVGNNQLSSLIGNGLITGNPILYDSHTQLLGIQVTLPSVGNLNNLRATYLETLSVSTTKGFASALVPKVVTQVG
SVIEELDTSYCIETDLDLYCTRIVTFPMSPGIFSCLNGNTSACMYSKTEGALTTPYMTIKGSVIANCKMTTCRCVNPPGI
ISQNYGEAVSLIDKQSCNVLSLDGITLKLSGEFDATYQKNISIQDSQVIVTGNLDISTELGNVNNSISNALDKLEESNSK
LDKVNVKLTSTSALITYIVLIIISLVFGILSlVLACYLMYKQKAQQK...................
>UniRef100_A0A0D4WTA2/13-534
........lMLITRTMLILGCIRPTSSLDGRPLAAAGIVVTGDKAVNVYTSSQTGSIIIKLLPNMPDKEACAKAPLEAYN
RTLTTLLTPLGDSIRKIQGSVSTSGGQKRFIgavIGSVALGVATAAQVTAAAALIQANQNAANILRLKESIAATNKAVHE
VTDGLSQLSVAVGKMQQFVNDQFNNTARELDCIKITQQVGVELNLYLTELTTVFGPQITSPALTQLTIQALYNLAGGNMD
YLLTKLGIGNNQLSSLIGSGLITGYPILYDSQTQLLGIQVNLPSVGNLNNMRATYLETLSVSTTKGYASALVPKVVTQVG
SVIEELDTSYCIESDLDLYCTRVVTFPMSPGIYSCLSGNTSACMYSKTEGALTTPYMTLKGSVIANCKITTCRCIDPPGI
ISQNYGEAVSLIDRHSCNVLSLDGITLRLSGEFDATYQKNISILDSQVIVTGNLDISTELGNVNNSISNALGRLAESNSK
LEKVNVRLTSTSALITYIVLTVISLVFGVLSlGLACYLMYKQKAQQK...................
>UniRef100_A0A1B0UW96/13-534
........lMLITRTMLILGCIRPTSSLDGRPLAAAGIVVTGDKAVNVYTSSQTGSIIIKLLPNMPDKEACAKAPLEAYN
RTLTTLLTPLGDSIRKIQGSVSTSGGQKRFIgavIGSVALGVATAAQVTAAAALIQANQNAANILRLKESIAATNKAVHE
VTDGLSQLSVAVGKMQQFVNDQFNNTARELDCIKITQQVGVELNLYLTELTTVFGPQITSPALTQLTIQALYNLAGGNMD
YLLTKLGIGNNQLSSLIGSGLITGYPILYDSQTQLLGIQVNLPSVGNLNNMRATYLETLSVSTTKGYASALVPKVVTQVG
SVIEELDTSYCIESDLDLYCTRVVTFPMSPGIYSCLSGNTSACMYSKTEGALTTPYMTLKGSVIANCKITTCRCIDPPGI
ISQNYGEAVSLIDRHSCNVLSLDGITLRLSGEFDATYQKNISILDSQVIVTGNLDISTELGNVNNSISNALGRLAESNSK
LEKVNVRLTSTSALITYIVLTVISLVFGVLSlGLACYLMYKQKAQQK...................
>UniRef100_A0A1B1WAH8/13-534
........lTLITRITLVLSCICSTSSLDGRPLAAAGIVVTGDKAINIYTSSQTGSIIVKLLPNMPDKEACAKAPLEAYN
RTLTTLLTPLGDSIRRIQGSVSTSGGQKRFIgaiIGSVALGVATSAQITAAAALIQANQNAANILRLKESIAATNEAVHE
VTDGLSQLAVAIGKMQQFVNDQFNNTARELDCIKISQQVGIELNLYLTELTTVFGPQITSPALTQLTIQALYNLAGGNMD
YLLTKLGIGNNHLSSLIGSGLITGNPILYDSQTQLLGIQVNLPSVGNLNNMRATYLETLSVSTTKGFASALVPKVVTQVG
SVIEELDTSYCIESDLDLYCTRIVTFPMSPGIYSCLSGNTSACMYSKTEGALNTPYMALKGSVIANCKITTCRCADPPGI
ISQNYGEAVSLIDRHSCNVLSLDGITLRLSGEFDATYQKNISILDSQVIVTGNLDISAELGNVNNSISNALDRLAESNSK
LDKVNVKLTSTSALITYIILTIISLVFGALSlVLACYLMYKQKAQQK...................
>UniRef100_A0A075FJU2/13-534
........lTLITRITLVLSCICSTSSLDGRPLAAAGIVVTGDKAINIYTSSQTGSIIVKLLPNMPDKEACAKAPLEAYN
RTLTTLLTPLGDSIRRIQGSVSTSGGQKRFIgaiIGSVALGVATSAQITAAAALIQANQNAANILRLKESIAATNEAVHE
VTDGLSQLAVAIGKMQQFVNDQFNNTARELDCIKISQQVGIELNLYLTELTTVFGPQITSPALTQLTIQALYNLAGGNMD
YLLTKLGIGNNHLSSLIGSGLITGNPILYDSQTQLLGIQVNLPSVGNLNNMRATYLETLSVSTTKGFASALVPKVVTQVG
SVIEELDTSYCIESDLDLYCTRIVTFPMSPGIYSCLSGNTSACMYSKTEGALNTPYMVLKGSVIANCKITTCRCADPPGI
ISQNYGEAVSLIDRHSCNVLSLDGITLRLSGEFDATYQKNISILDSQVIVTGNLDISTELGNVNNSISNALDRLAESNSK
LDKVNVKLTSTSALITYIILTIISLVFGALSlVLACYLMYKQKAQQK...................
>UniRef100_K4LR60/14-534
.........MLVTRITLVLSCIRLTSSLDGRPLAAAGIVVTGDKAINIYTSSQTGSIIVKLLPNMPDKEACAKAPLEAYN
RTLTTLLTPLGDSIRRIQGSVSTSGGQKRFIgaiIGSVALGVATSAQITAAAALIQANQNAANILRLKESIAATNEAVHE
VTDGLSQLAVAVGKMQQFVNDQFNNTARELDCIKITQQVGVELNLYLTELTTVFGPQITSPALTQLTIQALYNLAGGNMD
YLLTKLGIGNNQLSSLIGSGLITGNPILYDSQTQLLGIQVNLPSVGNLNNMRATYLETLSVSTTKGFASALVPKVVTQVG
SVIEELDTSYCIESDLDLYCTRIVTFPMSPGIYSCLSGNTSACMYSKTEGALNTPYMALKGSVIANCKITTCRCADPPGI
ISQNYGEAVSLIDRHSCNVLSLDGVTLRLSGEFDATYQKNISILDSQVIVTGNLDISTELGNVNNSISNALDRLAESNSK
LDKVNVKLTSTSALVTYIVLTIISLFFGALSlVLACYLMYKQKAQQK...................
>UniRef100_D8UW21/13-534
........lMLITRITLILSCIRLTSSLDGRPLAAAGIVVTGDKAVNVYTSSQTGSIIVKLLPNMPDKEACAKAPLEAYN
RTLTTLLTPLGDSIRKIQGSVSTSGGQKRFIgavIGSVALGVATAAQITAAAALIQAKQNAANILRLKESIAATNEAVHE
VTDGLSQLSVAVGKMQQFVNDQFNNTARELDCIKITQQVGVELNLYLTELTTVFGPQITSPALTQLTIQALYNLAGGNMD
YLLTKLGIGNNQLSSLIGSGLITGYPILYDSHTQLLGIQVNLPSVGNLNNMRATYLETLSVSTTKGYASALVPKVVTQVG
SVIEELDTSYCIESDLDLYCTRIVTFPMSPGIYSCLSGNTSACMYSKTEGALTTPYMTLRGSVIANCKITTCRCTDPPGI
ISQNYGEAVSLIDRHSCNVLSLDGITLRLSGEFDATYQKNISILDSQVIVTGNLDISTELGNVNNSISSALDRLAESNSK
LEKVNVRLTSTSALITYIVLTVISLIFGALSlVLACYPMYKQKAQQK...................
>UniRef100_A0A2U9QGE6/13-534
........lSLITRAILILSCICLTSSLDGRPLAAAGIVVTGDKAVNIYTSSQTGSIIVKLLPNMPDKEACAKAPLEAYN
RTLTTLLTPLGDSIRRIQGSVSTSGGQKRFIgavIGSVALGVATAAQITAAAALIQANQNAANILRLKESIAATNEAVHE
VTDGLSQLAVAVGKMQQFVNDQFNNTARELDCIKITQQVGVELNLYLTELTTVFGPQITSPALTQLTIQALYNLAGGNMD
YLLTKLGVGNNQLSSLIGSGLIAGYPILYDSQTQLLGIQVNLPSVGNLNNMRATYLETLSVSTTKGFASALVPKVVTQVG
SVIEELDTSYCIESDLDLYCTRIVTFPMSPGIYSCLSGNTSACMYSKTEGALTTPYMTLKGSVIANCKITTCRCADPPGI
ISQNYGEAVSLIDRHSCNVLSLDGITLRLSGEFDATYQKNISILESQVIVTGNLDISTELGNVNNSISNALDKLAESNSK
LDKVNVRLTSTSALITYIVLTAVSLVSGALSlVLSCYLMYKQKAQQK...................
>UniRef100_A0A7D6C213/13-534
........lMLTVRVVLALCCVRLTSSLDGRPLAAAGIVVTGDKAVNIYTSSQTGSIIVKLLPNMPDKEACAKAPLEAYN
RTLTTLLTPLGDSIRRIQESVTTSGGQGRLIgaiIGGVALGVATAAQITAASALIQANQNAANILRLKESIAATNEAVHE
VTDGLSQLAVAVGKMQQFVNDQFNKTAQELDCIKITQQVGVELNLYLTELTTVFGPQITSPALTQLTIQALYNLAGGNMD
YLLTKLGVGNNQLSSLIGSGLITGNPILYDSQTQLLGIQVTLPSVGNLNNMRATYLETLSVSTTKGFASALVPKVVTQVG
SVIEELDTSYCIETDLDLYCTRIVTFPMSPGIYSCLSGNTSACMYSKTEGALTTPYMTLKGSVIANCKMTTCRCADPPGI
ISQNYGEAVSLIDRQSCNILSLDGITLRLSGEFDATYQKNISIQDSQVIVTGNLDISTELGNVNNSISNALDKLEESNSK
LDKVNVKLTSTSALITYIVLTVISLVFGILSlVLACYLMYKQKAQQK...................
>UniRef100_A0A0X9G7W0/11-534
......apmMLTIRVALVLSCICPANSIDGRPLAAAGIVVTGDKAVNIYTSSQTGSIIVKLLPNMPDKEACAKAPLDAYN
RTLTTLLTPLGDSIRRIQESVTTSGGQRRFIgaiIGGVALGVATAAQITAAAALIQAKQNAANILRLKESIAATNEAVHE
VTDGLSQLAVAVGKMQQFVNDQFNRTAQELDCIKIAQQVGVELNLYLTELTTVFGPQITSPALNKLTIQALYNLAGGNMD
YLLTKLGVGNNQLSSLIGNGLITGNPILYDSHTQLLGIQVTLPSVGNLNNLRATYLETLSVSTTKGFASALVPKVVTQVG
SVIEELDTSYCIETDLDLYCTRIVTFPMSPGIFSCLNGNTSACMYSKTEGALTTPYMTIKGSVIANCKMTTCRCVNPPGI
ISQNYGEAVSLIDKQSCNVLSLDGITLKLSGEFDATYQKNISIQDSQVIVTGNLDISTEIGNVNNSISNALDKLEESNSK
LDKVNVKLTSTSALITYIVLTIISLVFGILSlVLACYLMYKQKAQQK...................
>UniRef100_D8UW20/13-534
........lMLITRTMLILSCIRLTSSLDGRPLAAAGIVVTGDKAVNVYTSSQTGSIIVKLLPNMPDKEACAKAPLEAYN
RTLTTLLTPLGDSIRKIQGSVSTSGGQKRFIgavIGSVALGVATAAQITAAAALIQAKQNAANILRLKESIAATNEAVHE
VTDGLSQLSVAVGKMQQFVNDQFNNTARELDCIKITQQVGVELNLYLTELTTVFGPQITSPALTQLTIQALYNLAGGNMD
YLLTKLGIGNNQLSSLVGSGLTTGYPILYDSHNQLLGIQVNLPSVGNLKNMRATYLETLSVSTTKGYASALVPKVVTQVG
SVIEELDTSYCIESDLDLYCTRIVTFPMSPGIYSCLSGNTSACMYSKTEGALTTPYMALRGSVIANCKITTCRCTDPPGI
ISQNYGEAVSLIDRHSCNVLSLDGITLRLSGEFDATYQKNISILDSQVIVTGNLDISTELGNVNNSISNALDRLAESNSK
LEKVNVRLTSTSALITYIVLTVISLIFGALSlVLACYLMYKQKAQQK...................
>UniRef100_A0A059U0C9/13-534
........lMLITRIMLILSCIRLTSSLDGRPLAAAGIVVTGDKAVNVYTSSQTGSIIVKLLPNMPDKEACARAPLEAYN
RTLTTLLTPLGDSIRKIQGSVSTSGGQKRFIgavIGSVALGVATAAQITAAAALIQANQNAANILRIKESIAATNEAVHE
VTDVLSQLSVAVGKMQQFVNDQFNNTARELDCIKITQQVGVELNLYLTELTTVFGPQITSPALTQLTIQALYNLAGGNMD
YLLTKLGIGNNQLSSSIGSGLITGYPILYDSQTQLLGIQVNLPSVGNLNNMRATYLETLSVSTTKGYASALVPKVVTQVG
SVIEELDTSYCIESDLDLYCTRIVTFPMSPGIYSCLSGNTSACMYSKTEGALTTPYMALKGSVIANCKITTCRCADPPGI
ISQNYGEAVSLIDRHSCNVLSLDGITLRLSGEFDATYQKNISILDSQVIVTGNLDISTELGNVNNSISNALDRLAESNSK
LDKVNVRLTSTSALITYIVLTVISLVFGALSlVLACYLMYKQKAQQK...................
>UniRef100_K4M3K6/13-534
........lMLVTRITLVLSCIRLTSSLDGRPLAAAGIVVTGDKAINIYTSSQTGSIIVKLLPNMPDKEACAKAPLEAYN
RTLTTLLTPLGDSIRRIQGSVSTSGGQKRFIgaiIGSVALGVATSAQITAAAALIQANQNAANILRLKESIAATNEAVHE
VTDGLSQLAVAVGKMQQFVNDQFNNTARELDCIKITQQVGIELNLYLTELTTVFGPQITSPALTQLTIQALYNLAGGNMD
YLLTKLGIGNNQLSSLIGSGLITGNPILYDSQTQLLGIQVNLPSVGNLNNMRATYLETLSVSTTKGFASALVPKVVTQVG
SVIEELDTSYCIESDLDLYCTRIVTFPMSPGIYSCLSGNTSACMYSKTEGALNTPYMALKGSVIANCKITTCRCADPPGI
ISQNYGEAVSLIDRHSCNVLSLDGVTLRLSGEFDATYQKNISILDSQVIVTGNLDISTELGNVNNSISNALDRLAESNSK
LDKVNVKLTSTSALVTYIVLTVISLFLGALSlVLACYLMYKQKAQQK...................
>UniRef100_A0A344X772/13-534
........lMLITRIMLILSYICLTSSLDGRPLAAAGIVVTGDKAVNVYTSSQTGSIIVKLLPNMPDKEACAKAPLEAYN
RTLTTLLTPLGDSIRKIQGSVATSGGQKRFIgavIGSVALGVATAAQITAAAALIQANQNAANILRLKESIAATNEAVHE
VTDGLSQLSVAVGKMQQFVNDQFNNTARELDCIKITQQVGVELNLYLTELTTVFGPQITSPALTQLTIQALYNLAGGNMD
YLLTKLGVGNNQLSSLIGSGLITGYPILYDSQTQLLGIQVNLPSVGNLNNMRATYLETLSVSTTKGFASALVPKVVTQVG
SVIEELDTSYCIESDLDLYCTRIVTFPMSPGIYSCLSGNTSACMYSKTEGALTTPYMALKGSVIANCKITTCRCADPPGI
ISQNYGEAVSLIDRHSCNVLSLDGITLRLSGEFDATYLKNISILDSQVIVTGNLDISTELGNVNNSISNALDKLTESNSK
LDKVNVRLTGTSALITYIALTVISLFFGVLSlGLACYLMYKQKAQQK...................
>UniRef100_Q15EK7/13-534
........lMLITRIMLIMSCIRLTSSLDGRPLAAAGIVVTGDKAVNVYTSSQTGSIIVKLLPNMPDKEACAKAPLEAYN
RTLTTLLTPLGDSIRKIQGSVSGGRRQKRFIgavIGSVALGVATAAQITAAAALIQAKQNAANILRLKESIAATNEAVHE
VTNGLSQLSVAVGKMQQFVNDQFNNTARELDCIKITQQVGVELNLYLTELTTVFGPQITSPALTQLTIQALYNLAGGNMD
YLLTKLGIGNNQLSSLIGSGLITGYPILYDSHTQLLGIQVNLPSVGNLNNMRATYLETLSVSTTKGYASALVPKVVTQVG
SVIEELDTSYCIESDLDLYCTRIVTFPMSPGIYSCLSGNTSACMYSKTEGALTTPYMALKGSVIANCKITTCRCTDPPGI
ISQNYGEAVSLIDRHSCNVLSLDGITLRLNGEFDATYQKNISILDSQVIVTGNLDISTELGSVNNSISNALDRLAESNSK
LEKIDVRLASTSALITYIVLTVISLIFGALIlVLACYLMYKQKAQQK...................
>UniRef100_B8Y4N3/13-534
........lMLVTRIMLILGCIRSTSSLDGRPLAAAGIVVTGDKAVNVYTSSQTGSIIVKLLPNMPDKEACAKAPLEAYN
RTLTTLLTPLGDSIRKIQGSVSTSGGQKRFIgavIGSVALGVATAAQITAAAALIQANKNAANILRLKESIAATNEAVHE
VTDGLSQLSVAVGKMQQFVNDQFNNTARELDCIKITQQVGVELNLYLTELTTVFGPQITSPALTQLTIQALYNLAGGNMD
YLLTKLGIGNNQLSSLIGSGLITGYPILYDSQTQLLGIQVNLPSVGNLNNMRATYLETLSVSTTKGYASALVPKVVTQVG
SVIEELDTSYCIESDLDLYCTRIVTFPMSPGIYSCLSGNTSACMYSKTEGALTTPYMALKGSVIANCKITTCRCIDPPGI
ISQNYGEAVSLIDRHSCNVLSLDGITLRLSGEFDATYQKNISILDSQVIVTGNLDISTELGNVNNSISSALDKLAESNSK
LEKVNVRLTSTSALITYIVLTVISLFFGALSlGLACYLMYKQKAQQK...................
>UniRef100_B8Y4L3/14-534
.........TLITRILLMLSCIRLTSSLDGRPLAAAGIVVTGDKAVNVYTSSQTGSIIVKLLPNMPDKEACAKAPLEAYN
RTLTTLLTPLGDSIRKIQGSVSTSGGQKRFIgavIGSVALGVATAAQITAAAALIQANQNAANILRLKESIAATNEAVHE
VTDGLSQLSVAVGKMQQFVNDQFNNTARELDCIKITQQVGVELNLYLTELTTVFGPQITSPALTQLTIQALYNLAGGNMD
YLLTKLGIGNNQLSSLIGSGLITGYPILYDSQTQLLGIQVNLPSVGNLNNMRATYLETLSVSTTKGYASALVPKVVTQVG
SVIEELDTSYCIESDLDLYCTRIVTFPMSPGIYSCLSGNTSACMYSKTEGALTTPYMALKGSVIANCKITTCRCTDPPGI
ISQNYGEAVSLIDRHSCNVLSLDGITLRLSGEFDATYQKNISILDSQVIVTGNLDISTELGNVNNSISNALGRLAESNSK
LEKVNVRLTSTSALITYIVLTVISLVFGALSlGLACYLMYKQKAQQK...................
>UniRef100_A0A7M4DC97/13-534
........lMLITRIMLTLSCIRLTSSLDGRPLAAAGIVVTGDKAVNVYTSSQTGSIIVKLLPNMPDKEACARAPLEAYN
RTLTTLLTPLGDSIRKIQGSVSTSGGQKRFIgavIGSVALGVATAAQITAAAALIQAKQNAASILRLKESIAATNEAVHE
VTDGLSQLSVAVGKMQQFVNDQFNNTARELDCIKITQQVGVELNLYLTELTTVFGPQITSPALTQLTIQALYNLAGGNMD
YLLTKLGIGNSQLSSLIGSGLITGYPILYDSHTQLLGIQVNLPSVGNLNNMRATYLETLSVSTTKGYASALVPKVVTQVG
SVIEELDTSYCIESDLDLYCTRIVTFPMSPGIYSCLSGNTSACMYSKTEGALTTPYMALRGSVIANCKITTCRCTDPPGI
ISQNYGEAVSLIDRHSCNVLSLDGITLRLSGEFDATYQKNISILDSQVIVTGNLDISTELGNVNNSISNALDRLAESNSK
LEKVNVRLTSTSALITYIVLTVISLIFGALSlALACYLMYKQKAQQK...................
>UniRef100_A0A088FQM0/13-534
........lMLITRIKLILGCIRPTSSLDGRPLAAAGIVVTGDKAVNVYTSSQTGSIIVKLLPNMPDKEACAKVPLEAYN
RTLTTLLTPLGDSIRKIQGSVSTSGGQKRFIgavIGSVALGVATAAQITAAAALIQAKQNAANILRLKESIAATNEAVHE
VTDGLSQLSVAVGKMQQFVNDQFNNTARELDCIKITQQVGVELNLYLTELTTVFGPQITSPALTQLTIQALYNLAGGNMD
YLLTKLGIGNNQLSSLIGSGLITGYPILYDSQTQLLGIQVNLPSVGNLNNMRATYLETLSVSTTKGYASALVPKVVTQVG
SVIEELDTSYCIESDLDLYCTRIVTFPMSPGIYSCLSGNTSACMYSKTEGALTTPYMALKGSVIANCKITTCRCTDPPGI
ISQNYGEAVSLIDRHSCNVLSLDGITLRLSGEFDATYQKNISILDSQVIVTGNLDISTELGNVNNSISNALDKLAESNSK
LEKVNVRLTSTSALITYIVLTVISLVFGALSlGLACYLMYKQKAQQK...................
>UniRef100_A0A1L7B757/13-534
........lMLITRIMLTLSCIRLTSSLDGRPLAAAGIVVTGDKAVNVYTSSQTGSIIVKLLPNMPDKEACARAPLEAYN
RTLTTLLTPLGDSIRKIQGSVSTSGGQKRFIgavIGSVALGVATAAQITAAAALIQAKQNAANILRLKESIAATNEAVHE
VTDGLSQLSVAVGKMQQFVNDQFNNTARELDCIKITQQVGVELNLYLTELTTVFGPQITSPALTQLTIQALYNLAGGNMD
YLLTRLGIGNNQLSSLIGSGLITGYPILYDSHTQLLGIQVNLPSVGNLNNMRATYLETLSVSTTKGYASALVPKVVTQVG
SVIEELDTSYCIESDLDLYCTRIVTFPMSPGIYSCLSGNTSACMYSKTEGALTTPYMALRGSVIANCKITTCRCTDPPGI
ISQNYGEAVSLIDRHSCNVLSLDGITLRLSGEFDATYQKNISILDSQVIVTGNLDISTELGSVNNSISNALDRLAESNSK
LEKVNVRLTSTSALITYIVLTVISLIFGALSlALACYLMYKQKAQQK...................
>UniRef100_A0A344X6Q4/13-534
........lMLITRIMLILSYICPTSSLDGRPLAAAGIVVTGDKAVNVYTSSQTGSIIIKLLPNMPDKEACAKAPLEAYN
RTLTTLLTPLGDSIRKIQESVATSGGQKRFIgavIGSVALGVATAAQITAAAALIQANQNAANILRLKESIAATNEAVHE
VTNGLSQLSVAVGKMQQFVNDQFNNTARELDCIKITQQVGVELNLYLTELTTVFGPQITSPALTQLTIQALYNLAGGNMD
YLLTKLGVGXNQLSSLIGSGLITGYPILYDSQTQLLGIQVNLPSVGNLNNMRATYLETLSVSTTKGFASALVPKVVTQVG
SVIEELDTSYCIESDLDLYCTRIVTFPMSPGIYSCLSGNTSACMYSKTEGALTTPYMXLKGSVIANCKITTCRCADPPGI
ISQNYGEAVSLIDRHSCNVLSLDGITLRLSGEFDATYLKNISILDSQVIVTGNLDISTELGNVNNSISNALDKLTESNSK
LDKVNVRLTSTSALITYIALTVISLFFGVLSlGLACYLMYKQKAQQK...................
>UniRef100_A0A088FQR9/14-534
.........MLITRIMLILSCIRLTSSLDGRPLAAAGIVVTGDKAVNVYTSSQTGSIIVKLLPNMPDKEACAKAPLEAYN
RTLTTLLTPLGDSIRKIQGSVSTSGGQKRFIgavIGSIALGVATAAQITAAAALIQAKQNAANILRLKESIAATNEAVHE
VTDGLSQLSVAVGKMQQFVNDQFNNTARELDCIKITQQVGVELNLYLTELTTVFGPQITSPALTQLTIQALYNLAGSNMD
YLLTKLGIGNNQLSSLIGSGLITGYPILYDSHTQLLGIQVNLPSVGNLNNMRATYLETLSVSTTKGYASALVPKVVTQVG
SVIEELDTSYCIESDLDLYCTRIVTFPMSPGIYSCLSGNTSACMYSKTEGALTTPYMALRGSVIANCKITTCRCTDPPGI
ISQNYGEAVSLIDRHSCNVLSLDGITLRLSGEFDATYQKNISILDSQVIVTGNLDISTELGNVNNSVSNALDRLAESNGK
LEKVNVRLTSTSALITYIVLTVISLIFGAFSlVLVCYLMYKQKAQQK...................
>UniRef100_A0A088FLK4/14-534
.........MLITRIMLILSCIRLTSSLDGRPLAAAGIVVTGDKAVNVYTSSQTGSIIVKLLPNMPDKEACAKAPLEAYN
RTLTTLLTPLGDSIRKIQGSVSTSGGQKRFIgavIGSIALGVATAAQITAAAALIQAKQNAANILRLKESIAATNEAVHE
VTDGLSQLSVAVGKMQQFVNDQFNNTARELDCIKITQQVGVELNLYLTELTTVFGPQITSPALTQLTIQALYNLAGSNMD
YLLTKLGIGNNQLSSLIGSGLITGYPILYDSHTQLLGIQVNLPSVGNLNNMRATYLETLSVSTTKGYASALVPKVVTQVG
SVIEELDTSYCIESDLDLYCTRIVTFPMSPGIYSCLSGNTSACMYSKTEGALTTPYMALRGSVIANCKITTCRCTDPPGI
ISQNYGEAVSLIDRHSCNVLSLDGITLRLSGEFDATYQKNISILDSQVIVTGNLDISTELGNVNNSVSNALDRLAESNGK
LEKVNVRLTSTSALITYIVLTVISLIFGAFSlVLVCYLMYKQKAQQK...................
>UniRef100_A0A173DQL9/13-534
........lMLIARIKLILSCIRPTSSLDGRPLAAAGIVVTGDKAVNVYTSSQTGSIIVKLLPNMPDKEACAKAPLEAYN
RTLTTLLTPLGDSIRKIQGSVSTSGGQKRFIgavIGSVALGVATAAQITAAAALIQANQNAANILRLKESIAATNEAVHE
VTDGLSQLSVAVGKMQQFVNDQFNNTARELDCIKITQQVGVELNLYLTELTTVFGPQITSPALTQLTIQALYNLAGGNMD
YLLTKLGIGNNQLSSLIGSGLITGYPILYDSQTQLLGIQVNLPSVGNLNNMRATYLETLSVSTTKGYASALVPKVVTQIG
SVIEELDTSYCIESDLDLYCTRIVTFPMSPGIYSCLSGNTSACMYSKTEGALTTPYMALKGSVIANCKITTCRCTDPPGI
ISQNYGEAVSLIDRHSCNVLSLDGITLRLSGEFDATYQKNISILESQVIVTGNLDISTELGNVNNSISNALDRLAESNSK
LEKVNVRLTSTSALITYIVLTVISLVFGALSlGLACYLMYKQKAQQK...................
>UniRef100_A0A2P1JMW3/13-534
........lMLVTRIMLILGCIRSTSSLDGRPLAAAGIVVTGDKAVNVYTSSQTGSIIVKLLPNMPDKEACAKAPLEAYN
RTLTTLLTPLGDSIRKIQGSVSTSGGQKRFIgavIGSVALGVATAAQITAAAALIQANKNAANILRLKESIAATNEAVHE
VTDGLSQLSVAVGKMQQFVNDQFNNTARELDCIKITQQVGVELNLYLTELTTVFGPQITSPALTQLTIQALYNLAGGNMD
YLLTKLGIGNNQLSSLIGSGLITGYPILYDSQTQLLGIQVNLPSVGNLNNMRATYLETLSVSTTKGYASALVPKVVTQVG
SVIEELDTSYCIESDLDLYCTRIVTFPMSPGIYSCLSGNTSACMYSKTEGALTTPYMALKGSVIANCKITTCRCTDPPGI
ISQNYGEAVSLIDRHSCNVLSLDGITLRLSGEFDATYQKNISILDSQVIVTGNLDISTELGNVNNSISNALDKLAESNSK
IEKVNVRLTSTSALITYIVLTVISLFFGALSlGLACYLMYKQKAQQK...................
>UniRef100_A0A345CKF1/13-534
........lMLITRIMLILSYICLTSSLDGRPLAAAGIVVTGDKAVNVYTSSQTGSIIVKLLPNMPDKEACAKAPLEAYN
RTLTTLLTPLGDSIRKIQGSVATSGGQKRFIgavIGSVALGVATAAQITAAAALIQAYQNAANILRLKESIAATNEAVHE
VTDGLSQLSVAVGKMQQFVNDQFNNTARELDCIKITQQVGVELNLYLTELTTVFGPQITSPALTQLTIQALYNLAGGNMD
YLLTKLGVGNNQLSSLIGSGLITGYPILYDSQTQLLGIQVNLPSVGNLNNMRATYLETLSVSTTKGFASALVPKVVTQVG
SVIEELDTSYCIESDLDLYCTRIVTFPMSPGIYSCLSGNTSACMYSKTEGALTTPYMALKGSVIANCKITTCRCADPPGI
ISQNYGEAVSLIDRHSCNVLSLDGITLRLSGEFDATYLKNISILDSQVIVTGNLDISTELGNVNNSISNALDKLTESNSK
LDKVNVRLTSTSALITYIALTVISLFFGVLSlGLACYLMYKQKAQQK...................
>UniRef100_Q15EL4/14-534
.........TLITRILLILSCIRLTSSLDGRPLAAAGIVVTGDKAVNVYTSSQTGSIIVKLLPNMPGKEACARAPLEAYN
RTLTTLLTPLGDSIRKIQGSVSTSGGQKRFIgavIGSVALGVATAAQITAAAALIQANQNAANILRLKESIAATNEAVHE
VTDGLSQLSVAVGKMQQFVNDQFNNTARELDCIKITQQVGVELNLYLTELTTVFGPQITSPALTQLTIQALYNLAGGNMD
YLLTKLGIGNNQLSSLIGSGLITGYPILYDSQTQLLGIQVNLPSVGNLNNMRATYLETLSVSTTKGYASALVPKVVTQVG
SVIEELDTSYCIESDLDLYCTRIVTFPMSPGIYSCLSGNTSACMYSKTEGALTTPYMALKGSVIANCKITTCRCTDPPGI
ISQNYGEAVSLIDRHSCNVLSLDGITLRLSGEFDATYQKNISILDSQVIMTGNLDISTELGNVNNSISNALDRLEESNRK
LDKVNVRLTSTSALITYIVLTVISLVFGVLSlGLACYLMYKQKAQQK...................
>UniRef100_A0A4Y5QPB1/13-534
........lMLITRIMLTLSCIRLTSSLDGRPLAAAGIVVTGDKAVNVYTSSQTGSIIVKLLPNMPDKEACARAPLEAYN
RTLTTLLTPLGDSIRKIQGSVSTSGGQKRFIgavIGSVALGVATAAQITAAAALIQAKQNAANILRLKESIAATNEAVHE
VTDGLSQLSVAVGKMQQFVNDQFNNTARELDCIKITQQVGVELNLYLTELTTVFGPQITSPALTQLTIQALYNLAGGNMD
YLLTKLGIGNNQLSSLIGSGLITGYPILYDSHTQLLGIQVNLPSVGNLNNMRATYLETLSVSTTKGYASALVPKVVTQVG
SVIEELDTSYCIESDLDLYCTRIVTFPMSPGIYSCLSGNTSACMYSKTEGALTTPYMALRGSVIANCKITTCRCTDPPGI
ISQNYGEAVSLIDRHSCNVLSLDGITLRLSGEFDATYQKNISILDSQVIVTGNLDISTELGNVNNSISNALDRLAESNSK
LEKVNVRLTSTSALITYIILTVISLISGALSlALACYLMYKQKAQQK...................
>UniRef100_A0A346D5C1/13-534
........lTLITRITLVLSCICSTSSLDGRPLAAAGIVVTGDKAINIYTSSQTGSIIVKLLPNMPDKEACAKAPLEAYN
RTLTTLLTPLGDSIRRIQRSVSTSGGQKRFIgaiIGSVALGVATSAQITAAAALIQANQNAANILRLKESIAATNEAVHE
VTDGLSQLAVAIGKMQQFVNDQFNNTARELDCIKISQQVGIELNLYLTELTTVFGPQITSPALTQLTIQALYNLAGGNMD
YLLTKLGIGNNHLSSLIGSGLITGNPILYDSQTQLLGIQVNLPSVGNLNNMRATYLETLSVSTTKGFASALVPKVVTQVG
SVIEELDTSYCIESDLDLYCTRIVTFPMSPGIYSCLSGNTSACMYSKTEGALNTPYMALKGSVIANCKITTCRCADPPGI
ISQNYGEAVSLIDRHSCNVLSLDGITLRLSGEFDATYQKNISILDSQVIVTGNLDISTELGNVNNSISNALDRLAESNSK
LDKVNVKLTSTSALITYIILTIISLVFGALSlVLACYLMYKQKAQQK...................
>UniRef100_A0A060AJ55/12-534
.......plMLITRIMLILSCICLTSSLDGRPLAAAGIVVTGDKAVNIYTSSQTGSIIVKLLPNMPDKEACAKAPLEAYN
RTLTTLLTPLGDSIRRIQGSATTSGGQKRFVgaiIGSVALGVATAAQITAAAALIQANQNAANILRLKESIAATNEAVHE
VTDGLSQLAVAVGKMQQFVNDQFNNTARELDCIKITQQVGVELNLYLTELTTVFGPQITSPALTQLTIQARYNLAGGNMD
YLLTKLGVGNNQLSSLIGSGLITGNPILYDSQTQLLGIQVNLPSVGNLNNMRATYLETLSVSTTKGFASALVPKVVTQVG
SVIEELDTSYCIESDLDLYCTRVVTFPMSPGIYSCLSGNTSACMYSKTEGALTTPYMALKGSVIANCKMITCRCADPPGI
ISQNYGEAVSLIDKHSCNVLSLDGITLRLSGEFDATYQKNISILDSQVIMTGNLDISTELGNVNNSISSALDKLAESNSR
LNKVNVNLTSTSALITYIVLAVISLAFGVISlVLACYLMYKQKAQQK...................
>UniRef100_A0A344X4S8/13-534
........lMLITRIMLTLSCIRLTSSLDGRPLAAAGIVVTGDKAVNVYTSSQTGSIIVKLLPNMPDKEACARAPLEAYN
RTLTTLLTPLGDSIRKIQGSVSTSGGQKRFIgavIGSVALGVATAAQITAAAALIQAKQNAANILRLKESIAATNEAVHE
VTDGLSQLSVAVGKMQQFVNDQFNNTARELDCIKITQQVGVELNLYLTELTTVFGPQITSPALTQLTIQALYNLAGGNMD
YLLTKLGIGNNQLSSLIGSGLITGYPILYDSHTQLLGIQVNLPSVGNLNNMRATYLETLSVSTTKGYASALVPKVVTQVG
SVIEELDTSYCIESDLDLYCTRIVTFPMSPGIYSCLSGNTSACMYSKTEGAXXTPYMALRGSVIANCKITTCRCTDPPGI
ISQNYGEAVSLIDRHSCNVLSLDGITLRLSGEFDATYQKNISILDSQVIVTGNLDISTELGNVNNSISNALDRLAESNSK
LEKVNVRLTSTSALITYIVLTVISLIFGALSlALACYLMYKQKAQQK...................
>UniRef100_A0A344X4L2/14-534
.........MLTTRIMLTLSCIRLTSSLDGRPLAAAGIVVTGDKAVNVYTSSQTGSIIVKLLPNMPDKEACARAPLEAYN
RTLTTLLTPLGDSIRKIQGSVSTSGGQKRFIgavIGSVALGVATAAQITAAAALIQAKQNAANILRLKESIAATNEAVHE
VTDGLSQLSVAVGKMQQFVNDQFNNTARELDCIKITQQVGVELNLYLTELTTVFGPQITSPALTQLTIQALYNLAGGNMD
YLLTKLGIGNNQLSSLIGSGLITGYPILYDSHTQLLGIQVNLPSVGNLNNMRATYLETLSVSTTKGYASALVPKVVTQVG
SVIEELDTSYCIESDLDLYCTRIVTFPMSPGIYSCLSGNTSACMYSKTEGALTTPYMALRGSVIANCKITTCRCTDPPGI
ISQNYGEAVSLIDRHSCNVLSLDGITLRLSGEFDATYQKNISILDSQVIVTGNLDISTELGNVNNSISNALDRLAESNSK
LEKVNVRLTSTSALITYIVLTVISLIFGALSlALACYLMYKQKAQQK...................
>UniRef100_K9KZ48/13-534
........lVLITRIMLTLSCIRLTSSLDGRPLAAAGIVVTGDKAVNVYTSSQTGSIIVKLLPNMPDKEACARAPLEAYN
RTLTTLLTPLGDSIRKIQGSVSTSGGQKRFIgavIGSVALGVATAAQITAAAALIQAKQNAANILRLKESIAATNEAVHE
VTDGLSQLSVAVGKMQQFVNDQFNNTARELDCIKITQQVGVELNLYLTELTTVFGPQITSPALTQLTIQALYNLAGGNMD
YLLTKLGIGNNQLSSLIGSGLITGYPILYDSHTQLLGIQVNLPSVGNLNNMRATYLETLSVSTTKGYASALVPKVVTQVG
SVIEELDTSYCIESDLDLYCTRIVTFPMSPGIYSCLSGNTSACMYSKTEGALTTPYMALRGSVIANCKITTCRCTDPPGI
ISQNYGEAVSLIDRHSCNVLSLDGITLRLSGEFDATYQKNISILDSQVIVTGNLDISTELGNVNNSISNALDRLAESNSK
LEKVNVRLTSTSALITYIVLTVISLIFGALSlALACYLMYKQKAQQK...................
>UniRef100_H6VTG8/14-534
.........TLITRIMLILSCICHTSSLDGRPLAAAGIVVTGDKAINIYTSSQTGSIIVKLLPNMPDKEACAKAPLEAYN
RTLTTLLTPLGDSIRRIQGSVSTSGEQKRFIgaiIGSVALGVATSAQITAAAALIQANQNAANILRLKESIAATNEAVHE
VTDGLSQLAVAVGKMQQFVNDQLNNTARELDCIKITQQVGIELNLYLTELTTVFGPQITSPALTQLTIQALYNLAGGNMD
YLLTKLGIGNNHLSSLIGSGLITGNPILYDSQTQLLGIQVNLPSVGSLNNMRATYLETLSVSTTKGFASALVPKVVTQVG
SVIEELDTSYCIESDLDLYCTKIVTFPMSPGIYSCLSGNTSACMYSKTEGALTTPYMALKGSVIANCKITTCRCADPPSI
ISQNYGEAVSLIDRHSCNVLSLDGVTLRLSGEFDATYQKNISILDSQVIVTGNLDISTELGNVNNSISNALDRLAESNSK
LDKVNVKLTSTSALITYIILTVISLVFGALGlVLACYLMYKQKAQQK...................
>UniRef100_K8DSB8/13-534
........lMLITRIILVLSCIRLTSSLDGRPLAAAGIVVTGDKAINIYTSSQTGSIIVKLLPNMPDKEACAKAPLEAYN
RTLTTLLTPLGDSIRRIQGSVSTSGGQKRFIgaiIGSVALGIATSAQITAAAALIQANQNAANILRLKESIAATNEAVHE
VTDGLSQLAVAVGKMQQFVNDQFNNTARELDCIKITQQVGVELNLYLTELTTVFGPQITSPALTQLTIQALYNLAGGNMD
YLLTKLGIGNNHLSSLIGSGLITGNPILYDSQTQLLGIQVNLPSVGNLNNMRATYLETLSVSTTKGFASALVPKVVTQVG
SVIEELDTSYCIESDLDLYCTRIVTFPMSPGIYSCLSGNTSACMYSKTEGALNTPYMALKGSVIANCKITTCRCADPPGI
ISQNYGEAVSLIDRRSCNVLSLDGVTLRLSGEFDATYQKNISILDSQVIVTGNLDISTELGNVNNSISNALDRLAESNSK
LDKINVKLTSTSALITYIVLTIISLVFGALSlVFACYLMYKQKAQQK...................
>UniRef100_B8Y4M9/13-534
........lMLTVRVMLAMSCVCPTSALDGRPLAAAGIVVTGDKAVNIYTSSQTGSIIIKLLPNMPDKEACAKAPLEAYN
RTLTTLLTPLGDSIRRIQESVTTSGGQGRLIgaiIGGVALGVATAAQITAASALIQANQNAANILRLKESIAATNEAVHE
VTNGLSQLAVAVGKMQQFVNDQFNESAQELDCIKITQQVGVELNLYLTELTTVFGPQITSPALTQLTIQALYNLAGGNMD
YLLTKLGVGNNQLSSLISSGLITGNPILYDSQTQLLGIQVTLPSVGNLNNMRATYLETLSVSTTKGFASALVPKVVTQVG
SVIEELDTSYCIETDLDLYCTRIVTFPMSPGIYSCLSGNTSACMYSKTEGALTTPYMTLKGSVIANCKMTTCRCADPPGI
ISQNYGEAVSLIDRQSCNILSLDGITLRLSGEFDATYQKNISIQDSQVIVTGNLDISTELGNVNNSISNALDKLEESNSK
LDKVNVKLTSTSALITYIVLTVISLVCGILSlVLACYLMYKQKAQQK...................
>UniRef100_A0A088FMK3/13-534
........lMLITRIMLTLSCIRLTSSLDGRPLAAAGIVVTGDKAVNVYTSSQTGSIIVKLLPNMPDKEACARAPLEAYN
RTLTTLLTPLGDSIRKIQGSVSTSGGQKRFIgavIGSVALGVATAAQITAAAALIQAKQNAANILRLKESIAATNEAVHE
VTDGLSQLSVAVGKMQQFVNDQFNNTARELDCIKITQQVGVELNLYLTELTTVFGPQITSPALTQLTIQALYNLAGGNMD
YLLTKLGIGNNQLSSLIGSGLITGYPILYDSHTQLLGIQVNLPSVGNLNNMRATYLETLSVSTTKGYASALVPKVVTQVG
SVIEELDTSYCIESDLDLYCTRIVTFPMSPGIYSCLSGNTSACMYSKTEGALTTPYMALRGSVIANCKITTCRCTDPPGI
ISQNYGEAVSLIDRHSCNVLSLDGITLRLSGEFDATYQKNISILDSQVIVTGNLDISTELGNVNNSISNALDRLAESNSK
LEKVNVRLTSTSALITYIVLTVISLISGALSlALACYLMYKQKAQQK...................
>UniRef100_A0A344X5F3/13-534
........lMLITRIMLILSYICLTSSLDGRPLAAAGIVVTGDKAVNVYTSSQTGSIIVKLLPNMPDKEACAKAPLEAYN
RTLTTLLTPLGDSIRKIQGSMATSGGQKRFIgavIGSVALGVATAAQITAAAALIQANQNAANILRLKESIAATNEAVHE
VTDGLSQLSVAVGKMQQFVNDQFNNTARELDCIKITQQVGVELNLYLTELTTVFGPQITSPALTQLTIQALYNLAGGNMD
YLLTKLGVGNNQLSSLIGSGLITGYPILYDSQTQLLGIQVNLPSVGNLNNMRATYLETLSVSTTKGFASALVPKVVTQVG
SVIEELDTSYCIESDLDLYCTRIVTFPMSPGIYSCLSGNTSACMYSKTEGALTTPYMALKGSVIANCKITTCRCADPPGI
ISQNYGEAVSLIDRHSCNVLSLDGITLRLSGEFDATYLKNISILDSQVIVTGNLDISTELGNVNNSISNALDKLTESNSK
LDKVNVRLTSTSALITYIALTVISLFFGVLSlGLACYLMYKQKAQQK...................
>UniRef100_A0A023UKN9/13-534
........lMLITRIMLILSCIRLTSSLDGRPLAAAGIVVTGDKAVNVYTSSQTGSIIVKLLPNMPDKEACAKAPLEAYN
RTLTTLLTPLGDSIRKIQGSVSTSGGQKRFIgavIGSVALGVATAAQITAAAALIQAKQNAANILRLKESIAATNEAVHE
VTDGLSQLSVAVGRMQQFVNDQFNNTARELDCIKITQQVGVELNLYLTELTTVFGPQITSPALTQLTIQALYNLAGSNMD
YLLTKLGIGNNQLSSLIGSGLITGYPILYDSHTQLLGIQVNLPSVGNLNNMRATYLETLSVSTTKGYASALVPKVVTQVG
SVIEELDTSYCIESDLDLYCTRIVTFPMSPGIYSCLSGNTSACMYSKTEGALTTPYMALRGSVIANCKITTCRCTDPPGI
ISQNYGEAVSLIDRHSCNVLSLDGITLRLSGEFDATYQKNISILDSQVIVTGNLDISTELGNVNNSVSNALDRLAESNGK
LEKVNVRLTSTSALITYIVLTVVSLIFGALSlVLACYLMYKQKAQQK...................
>UniRef100_A0A7M4DCF7/13-534
........lMLITRIMLTLSCIRLTSSLDGRPLAAAGIVVTGDKAVNVYTSSQTGSIIVKLLPNMPDKEACARAPLEAYN
RTLTTLLTPLGDSIRKIQGSVSTSGGQKRFIgavIGSVALGVATAAQITAAAALIQAKQNAANILRLKESIAATNEAVHE
VTDGLSQLSVAVGKMQQFVNDQFNNTARELDCIKITQQVGVELNLYLTELTTVFGPQITSPALTQLTIQALYNLAGGNMD
YLLTKLGIGNNQLSSLIGSGLITGYPILYDSHTQLLGIQVNLPSVGNLNNMRATYLETLSVSTTKGYASALVPKVVTQVG
SVIEELDTSYCIESDLDLYCTRIVTFPMSPGIYSCLSGNTSACMYSKTEGALTTPYMALRGSVIANCKITTCRCTDPPGI
ISQNYGEAVSLIDRHSCNVLSLDGITLRLSGEFDATYQKNISILDSQVIVTGNLDISTELGNVNNSISNALDRLVESNSK
LEKVNVRLTSTSALITYIVLTVISLIFGALSlALACYLMYKQKAQQK...................
>UniRef100_A0A344X4T4/13-534
........lMLITRIMLTLSCIRLTSSLDGRPLAAAGIVVTGDKAVNVYTSSQTGSIIVKLLPNMPDKEACARVPLEAYN
RTLTTLLTPLGDSIRKIQGSVSTSGGQKRFIgavIGSVALGVATAAQITAAAALIQAKQNAANILRLKESIAATNEAVHE
VTDGLSQLSVAVGKMQQFVNDQFNNTARELDCIKITQQVGVELNLYLTELTTVFGPQITSPALTQLTIQALYNLAGGNMD
YLLTKLGIGNNQLSSLIGSGLITGYPILYDSHTQLLGIQVNLPSVGNLNNMRATYLETLSVSTTKGYASALVPKVVTQVG
SVIEELDTSYCIESDLDLYCTRIVTFPMSPGIYSCLSGNTSACMYSKTEGALTTPYMALRGSVIANCKITTCRCTDPPGI
ISQNYGEAVSLIDRHSCNVLSLDGITLRLSGEFDATYQKNISILDSQVIVTGNLDISTELGNVNNSISNALDRLAESNSK
LEKVNVRLTSTSALITYIVLTVISLIFGALSlALACYLMYKQKAQQK...................
>UniRef100_A0A1U9HRU3/12-534
.......slMLIIQIMLVLSCVYMTSSLDGRPLAAAGIVITGDKAIKIYTSSQTGSIIVKLLPNMPDKEACAKAPLEAYN
RTLTTLLTPLGDSIHRIQGSASTSGGQKRFIgavIGSVALGVATAAQITAAAALIQANQNAANILRLKESIAATNEAVHE
VTDGLSQLAVAVGKMQQFVNDQFNNTARELDCIKITQQVGVELNLYLTELTTVFGPQITSPALTQLTIQALYNLAGGNMD
YLLTKLGVGNSQLSSLIGSGLITGYPILYDSQTQLLGIQVNLPSVGNLNNMRATYLETLSVSTNKGFASALVPKVVTQVG
SVIEELDTSYCIESDLDLYCTRIVTFPMSPGIYSCLSGNTSACMYSKTEGALTTPYMALKGSVIANCKITTCRCADPPGI
ISQNYGEAVSLIDRHSCNVLSLDGITLRLSGEFDATYQKNVSILDSQVIVTGNLDISTELGNVNNSISSALDKLAESNSK
LDKVNVRLTSTSALITYIVLTVVSLVFGTLSlVLACYLMYKQKAQQK...................
>UniRef100_A0A6N0BYC3/14-534
.........MLITRIMLILSCICPTGSLDGRPLAAAGIVVTGDKAINIYTSSQTGSIIVKLLPNMPDKEACAKAPLEAYN
RTLTTLLTPLGDSIRRIQGSVSTSGEQKRFIgaiIGSVALGVATSAQITAAAALIQANQNAANILRLKESIAATNEAVHE
VTDGLSQLAVAVGKMQQFVNDQFNNTARELDCIKITQQVGVELNLYLTELTTVFGPQITSPALTQLTIQALYNLAGGNMD
YLLTKLGIGNNHLSSLIGSGLITGNPILYDSQTQLLGIQVNLPSVGNLNNMRATYLETLSVSTTKGYASALVPKVVTQVG
SVIEELDTSYCIETDLDLYCTKIVTFPMSPGIYSCLSGNTSACMYSKTEGALTTPYMALKGSIIANCKITTCRCADPPGI
ISQNYGEAVSLIDRHSCNVLSLDGITLRLSGEFDATYQKNISILDSQVIVTGNLDISTELGNVNNSISNALDRLAESNGK
LDKVNVGLINTSALITYIVLTVISLVFSALGlILGCYLMYKQKAQQK...................
>UniRef100_I6YAY9/14-534
.........TLITRITLVLSCICSTSSLDGRPLAAAGIVVTGDKAINIYTSSQTGSIIVKLLPNMPDKEACAKAPLEAYN
RTLTTLLTPLGDSIRRIQGSVSTSGGQKRFIgaiIGSVALGVATSAQITAAAALIQANQNAANILRLKESIAATNEAVHE
VTDGLSQLAVAIGKMQQFVNDQFNNTARELDCIKISQQVGIELNLYLTELTTVFGPQITSPALTQLTIQALYNLAGGNMD
YLLTKLGIGNNHLSSLIGSGLITGNPILYDSQTQLLGIQVNLPSVGNLNNMRATYLETLSVSTTKGFASALVPKVVTQVG
SVIEELDTSYCIESDLDLYCTRIVTFPMSPGIYSCLSGNTSACMYSKTEGALNTPYMALKGSVIANCKITTCRCADPPGI
ISQNYGEAVSLIDRHSCNVLSLDGITLRLSGEFDATYQKNISILDSQVIVTGNLDISTELGNVNNSISNALDRLAESNSK
LDKVNVKLTSTSTLITYIILTIISLVFGALSlVLACYLMYKQKAQQK...................
>UniRef100_A0A7D5Y2H1/13-534
........lMLITRIMLILSCIHLTSSLDGRPLAAAGIVVTGDKAVNVYTSSQTGSIIVKLLPNMPDKGACAKAPLEAYN
RTLTTLLTPLGDSIRKIQGSVSTSGGKKRFIgavIGSVALGVATAAQITAAAALIQANQNAANILRLKESIAATNEAVHE
VTDGLSQLSVAVGKMQQFVNDQFNNTARELDCIKITQQVGVELNLYLTELTTVFGPQITSPALTQLTVQALYNLAGGNMD
YLLTKLGIGNNQLSSLIGSGLITGYPILYDSQTQLLGIQVNLPSVGNLNNMRATYLETLSVSTTKGYASALVPKVVTQVG
SMIEELDTSYCIESDLDLYCTRIVTFPMSPGIYSCLSGNTSACMYSKTEGALTTPYMALKGSVIANCKITMCRCVDPPGI
ISQNYGEAVSLIDRHSCNVLSLDGITLRLDGEFDATYQKNISILDSQVIVTGNLDISAELGNVNNSISNALDRLAESNSK
LDKVNVRLTSTSALITYIVLTVISLVFGVLSlVLACYLMYKQKAQQK...................
>UniRef100_A0A088FLL0/13-534
........lMLITRIMLTLSCIRLTSSLDGRPLAAAGIVVTGDKAVNVYTSSQTGSIIVKLLPNMPDKEACARAPLEAYN
RTLTTLLTPLGDSIRKIQGSVSTSGGQKRFIgavIGSVALGVATAAQITAAAALIQAKQNAANILRLKESIAATNEAVHE
VTDGLSQLSVAVGKMQQFVNDQFNNTARELDCIKITQQVGVELNLYLTELTTVFGPQITSPALTQLTIQALYNLAGGNMD
YLLTKLGIGNNQLSSLIGSGLITGYPILYDSHTQLLGIQVNLPSVGNLNNMRATYLETLSVSTTKGYASALVPKVVTQVG
SVIEELDTSYCIESDLDLYCTRIVTFPMSPGIYSCLSGNTSACMYSKTEGALTTPYMALRGSVIANCKITTCRCTDPPGI
ISQNYGEAVSLIDRHSCNVLSLDGITLGLSGEFDATYQKNISILDSQVIVTGNLDISTELGNVNNSISNALDRLAESNSK
LEKVNVRLTSTSALITYIVLTVISLIFGALSlALACYLMYKQKAQQK...................
>UniRef100_A0A346D5B4/14-534
.........TLITRITLVLSCICSTSSLDGRPLAAAGIVVTGDKAINIYTSSQTGSIIVKLLPNMPDKEACAKAPLEAYN
RTLTTLLTPLGDSIRRIQGSVSTSGGQKRFIgaiIGSVALGVATSAQITAAAALIQANQNAANILRLKESIAATNEAVHE
VTDGLSQLAVAIGKMQQFVNDQFNNTARELDCIKISQQVGIELNLYLTELTTVFGPQITSPALTQLTIQALYNLAGGNMD
YLLTKLGIGNNHLSSLIGSGLITGNPILYDSQTQLLGIQVNLPSVGNLNNMRATYLETLSVSTTKGFASALVPKVVTQVG
SVIEELDTSYCIESDLDLYCTRIVTFPMSPGIYSCLSGNTSACMYSKTEGALNTPYMALKGSVIANCKITTCRCADPPGI
ISQNYGEAVSLIDRHSCNVLSLDGITLRLSGEFDATYQKNISILDSQVIVTGNLDISTELGNVNNSISNALDRLAESNSK
LDKVNVKLTSTSALITYIILTIISLVFGALSlVLACYLMYKQKAQQK...................
>UniRef100_A0A173DQM5/13-534
........lMLITRIMLILSCIRLTSSLDGRPLAAAGIVVTGDKAVNVYTSSQTGSIIVKLLPNMPDKEACARAPLEAYN
RTLTTLLTPLGDSIRKIQGSVSTSGGQKRFIgavIGSVALGVATAAQITAAAALIQANQNAANILRIKESIAATNEAVHE
VTDVLSQLSVAVGKMQQFVNDQFNNTARELDCIKITQQVGVELNLYLTELTTVFGPQITSPALTQLTIQALYNLAGGNMD
YLLTKLGIGNNQLSSSIGSGLITGYPILYDSQTQLLGIQVNLPSVGNLNNMRATYLETLSVSTTKGYASALVPKVVTQVG
SVIEELDTSYCIESDLDLYCTRIVTFPMSPGIYSCLSGNTSACMYSKTEGALTTPYMALKGSVIANCKITTCRCADPPGI
ISQNYGEAVSLIDRHSCNVLSLDGITLRLSGEFDATYQKNISILDSQVIVTGNLDISTELGNVNNSISNALDRLAESNSK
LDKVNVRLTSTSALITYIVLTVISLVFGALSlVLACYLMYKQKAQQK...................
>UniRef100_A0A0A0YTA3/14-534
.........TLITRITLVLSCICSTSSLDGRPLAAAGIVVTGDKAINIYTSSQTGSIIVKLLPNMPDKEACAKAPLEAYN
RTLTTLLTPLGDSIRRIQGSVSTSGGQKRFIgaiIGSVALGVATSAQITAAAALIQANQNAANILRLKESIAATNEAVHE
VTDGLSQLAVAIGKMQQFVNDQFNNTARELDCIKISQQVGIELNLYLTELTTVFGPQITSPALTQLTIQALYNLAGGNMD
YLLTKLGIGNNHLSSLIGSGLITGNPILYDSQTQLLGIQVNLPSVGNLNNMRATYLETLSVSTTKGFASALVPKVVTQVG
SVIEELDTSYCIESDLDLYCTRIVTFPMSPGIYSCLSGNTSACMYSKTEGALNTPYMALKGSVIANCKITTCRCADPPGI
ISQNYGEAVSLIDRHSCNVLSLDGITLRLSGEFDATYQKNISILDSQVIVTGNLDISTELGNVNNSISNALDRLAESNSK
LDKVNVKLTSTSALITYIILTIISLVFGALSlVLACYLMYKQKAQQK...................
>UniRef100_A0A1D6XWL8/13-534
........lMLITQIMLILSYICLTSSLDGRPLAAAGIVVTGDKAVNVYTSSQTGSIIVKLLPNMPDKEACAKAPLEAYN
RTLTTLLTPLGDSIRKIQGSVATSGGQKRFIgavIGSVALGVATAAQITAAAALIQANQNAANILRLKESIAATNEAVHE
VTDGLSQLSVAVGKMQQFVNDQFNNTARELDCIKITQQVGVELNLYLTELTTVFGPQITSPALTQLTIQALYNLAGGNMD
YLLTKLGVGNNQLSSLIGSGLITGYPILYDSQTQLLGIQVNLPSVGNLNNMRATYLETLSVSTTKGFASALVPKVVTQVG
SVIEELDTSYCIESDLDLYCTRIVTFPMSPGIYSCLSGNTSACMYSKTEGALTTPYMALKGSVIANCKITTCRCADPPGI
ISQNYGEAVSLIDRHSCNVLSLDGITLRLSGEFDATYLKNISILDSQVIVTGNLDISTELGNVNNSISNALDKLTESNSK
LDKVNVRLTSTSALITYIALTVISLFFGVLSlGLACYLMYKQKAQQK...................
>UniRef100_U4MHW6/13-534
........lMLIIRAMLILSCVCPANSLDGRPLAAAGIVITGDKAVKIYTSSQTGSIIVKLLPNMPDKEACAKAPLEAYN
RTLTTLLTPLGDSIHRIQGSVSTSGGQKRFIgavIGSVALGVATAAQITAAAALIQANQNAANILRLKESIAATNEAVHE
VTSGLSQLAVAVGKMQQFVNDQFNNTARELDCIKITQQVGVELNLYLTELTTVFGPQITSPALTQLTIQALYNLAGNNMD
YLLTKLGVGNNQLSSLIGSGLITGYPILYDSQTQLLGIQVNLPSVGNLNNMRATYLETLSISTTKGLASALVPKVVTQVG
SVIEELDTSYCIESDLDLYCTRIVTFPMSPGIYSCLSGNTSACMYSKTEGALTTPYIALKGSVIANCKITTCRCADPPGI
ISQNYGEAVSLIDRHSCNVLSLDGITLRLSGEFDATYQKNISILDSQVIVTGNLDISTELGSVNNSISNALDKLAESNSK
LDKVNVRLTSTSALVTYIVLTVISLVFGTLSlILACYLMYKQKAQQK...................
>UniRef100_K4LNE2/13-534
........lMLITRITLVLSCICLTSSLDGRPLAAAGIVVTGDKAINIYTSSQTGSIIVKLLPNMPDKEACVKAPLEAYN
RTLTTLLTPLGDSIRRIQGSVSTSGGQKRFIgaiIGSVALGVATSAQITAAAALIQANQNAANILRLKESIAATNEAVHE
ITDGLSQLTVAVGKMQQFVNDQFNNTARELDCIKITQQVGIELNLYLTELTTVFGPQITSPALTQLTIQALYNLAGGNMD
YLLTKLGIGNNHLSSLIGSGLITGNPILYDSQTQLLGIQVNLPSVGNLNNMRATYLETLSVSTTKGFASALVPKVVTQVG
SVIEELDTSYCIESDLDLYCTRIVTFPMSPGIYSCLSGNTSACMYSKTEGALNTPYMALKGSVIANCKITTCRCADPPGI
ISQNYGEAVSLIDRHSCNVLSLDGVTLRLSGEFDATYQKNISILDSQVIVTGNLDISTELGNVNNSISNALDKLAESNSK
LDKVNVKLTSTSALVTYIVLTIISLVFGTLSlVLACYLMYKQKAQQK...................
>UniRef100_D8UW27/13-534
........lMLITRIMLILSCIRLTSSLDGRPLAAAGIVVTGDKAVNVYTSSQTGSIIVKLLPNMPDKEACAKAPLEAYN
RTLTTLLTPLGDSIRKIQGSVSTSGGQKRFIgavIGSVALGVATAAQITAAAALIQAKQNAANILRLKESIAATNEAVHE
VTDGLSQLSVAVGKMQQFVNDQFNNTARELDCIKITQQVGVELNLYLTELTTVFGPQITSPALTQLTIQALYNLAGSNMD
YLLTKLGIGNNQLSSLIGSGLITGYPILYDSHTQLLGIQVNLPSVGNLNNMRATYLETLSVSTTKGYASALVPKVVTQVG
SVIEELDTSYCIESDLDLYCTRIVTFPLSPGVYSCLSGNTSACMYSKTEGALTTPYMALRGSVIANCKITTCRCTDPPGI
[truncated: 3,170,230 more chars]
