# Supplementary material for: Learning from prepandemic data to forecast viral escape
Source: Nature. 2023 Oct 11;622(7984):818–25. doi: 10.1038/s41586-023-06617-0 (PMC10599991; doi:10.1038/s41586-023-06617-0)
Supplement: Supplementary file 4 — Alignments used for EVE models for Lassa virus, Nipah virus, SARS-CoV-2, HIV and influenza. [file 41586_2023_6617_MOESM4_ESM.zip › Supp_Table_2_alignments/GLYCP_NIPAV_b0.05.a2m]

>GLYCP_NIPAV/1-602
mpaenkkvrfenttsdkgkipskviksyygtmDIKKINEGLLDSKILSAFNTVIALLGSIVIIVMNIMIIQNYtrstdNQ
AVIKDALQGIQQQIKGLADKIGTEIGPKVSLIDTSSTITIPANIGLLGSKISQSTASINENVNEKCKFTLPPLKIHECNI
SCPNPLPFReyrPQTEGVSNLVGLPNNiclqktsnqilkpKLIsYTLPVVGQSGTCITDPLLAMDEGYFAYSHLERIGSC
SRGVSKQRIIGVGEVLDRGDEVPSLFMTNVWTPPNPNTVYHCSAVYNNEFYYVLCAVSTVGDpilNSTYWSGsLMMTRLA
VKPKSNGGGYNQHQLALRSiEkGRYDKVMPYGPSGIKQGDTLYFPAVGFLVRTEfKYNDSNCPITKCQYSKPENCRLSMG
IRPNSHYILRSGLLKYNLSDGENPKVVFIEISDQRLSIGSPSKIYDSLGQPVFYQASFSWDTMIKFGDVLTVNPLVVNWR
NNTVISRPGQSQCPRFNTCPEICWEGVYNDAFLIDRINWISAGVFLDSNQTAENPVFTVFKDNEILYRAQLASEDTNAQK
TITNCFLLKNKIWCISLVEIYDTGDNVIRPKLFAVkipeqct
>UniRef100_P35740/6-565
...............................nRVVLENEEREAKNTWRLVFRIAVLLLMVMTLAISAAALVYS.....MG
ASTPRDLAGISTVISKTEDKVTSLLSSKQDVIDRQVALESPLALLNTESIIMNAITSLSYQINGAANNSGCGEPVHDPDY
IGGIGKELI..vDDISDVTSFYPSAYQ.............EHL.NFIPAPTTGSGCTRIPSFDMSTTHYCYTHNVILSGC
RDHSHSHQYLALGVLRTSATGRVFFSTLRSINLDDTQNRKSCSVSATPLGCDMLCSKVTETE...EEDYKS-.VTPTSMV
HGRLGFDGQYHEKDLDTTVlF.KDWVANYPGVGGGSFIDDRVWFPVYGGLKPNSpSDTAQKRYNNTCPDEQDRMAKSSYK
PGRFGGKRVQQAILSIKVSTSLGEDPVLTIPPNTITLMGAEGRVLTVGTSHFLYQRGSSYFSPALLYPMTVNNKTATLHS
PFNAFTRPGSVPCQASARCPNSCITGVYTDPYPLFHRNHTLRGVFLDDEQARLNPVSAVFDNISRSRVTRVSSSSTKAAY
TTSTCFKVTNKAYCLSIAEISNTGEFRIVPLLVEI.......
>UniRef100_B9VVI1/6-565
...............................nRVVLENEEREAKNTWRLVFRIAVLLLMVMTLAISAVALAYS.....MG
ASTPHDLAGISTVISKTEDKVTSLLSSSQDVIDRQVALESPLALLNTESIIMNAITSLSYQINGAENNSGCGAPVHDPDY
IGGIGKELI..vDDISDVTSFYPSAYQ.............EHL.NFIPAPTTGSGCTRIPSFDMSTTHYCYTHNVILSGC
RDHSHSHQYLALGVLRTSATGRVFFSTLRSINLDDTQNRKSCSVSATPLGCDMLCSKVTGTE...EEDYKS-.VAPTSMV
HGRLWFDGQYHEKDLDTTVlF.KDWVANYPGVGGGSFIDGRVWFPVYGGLKPNSpSDTAQKRHNNTCPDEQDRMAKSSYK
PGRFGGKRVQQAILSIKVSTSLGKDPVLTIPPNTITLMGAEGRILTVGTSHFLYQRGSSYFSPALLYPMTVNNKTATLHS
PFNAFTRPGSVPCQASARCPNSCITGVYTDPYPLFHRNHTLRGVFLDDEQARLNPVSAVFDNISRSRVTRVSSSSTKAAY
TTSTCFKVTNKAYCLSIAEISNTGEFRIVPLLVEI.......
>UniRef100_C3VND5/6-565
...............................nRVVLENEEREAKNTWRLVFRIAVLLLMVMILAISAAALAYS.....ME
ASTPHDLAGISTVISKTEDKVTSLLSSSQDVIDRQVALESPLALLNTESIIMNAITSLSYQINGAENSSGCGAPVHDPDY
IGGIGKELI..vDDISDVTSFYPSAYQ.............EHL.NFIPAPTTGSGCTRIPSFDMSTTHYCYTHNVILSGC
RDHSHSHQYLALGVLRTSATGRVFFSTLRSINLDDTQNRKSCSVSATPLGCDMLCSKVTETE...EEDYKS-.VAPTSMV
HGRLGFDGQYHEKDLDTTVlF.KDWVANYPGVGGGSFIDGRVWFPVYGGLKPNSpSDTAQKRHNNTCPDKQDRMAKSSYK
PERFGGKRVQQAILSIKVSTSLGKDPVLTIPPNTITLMGAEGRILTVGTSHFLYQRGSSYFSPALLYPMTVNNKTATLHS
PFNAFTRPGSVPCQASARCPNSCITGVYTDPYPLFYRNHTLRGVFLDDEQARLNPVSAVFDNISRSRVTRVSSSSTKAAY
TTSTCFKVTNKAYCLSIAEISNTGEFRIVPLLVEI.......
>UniRef100_K9KYK3/6-565
...............................nRVVLENEEREAKNTWRLVFRIAVLLLMVMILAISAAALAYS.....MG
ASTPHDLAGISTVISKTEDKVKSLLSSSQDVIDRQVALESPLALLNTESIIMNAITSLSYQINGAENNSGCGAPVHDPDY
IGGIGKELI..vDDISDVTSFYPSAYQ.............EHL.NFIPAPTTGSGCTRIPSFDMSTTHYCYTHNVILSGC
RDHSHSHQYLALGVLRTSATGRVFFSTLRSINLDDTQNRKSCSVSATPLGCDMLCSKVTGTE...EEDYKS-.VAPTSMV
HGRLGFDGQYHEKDLDTTVlF.KDWVANYPGVGGGSFIDGRVWFPVYGGLKPNSpSDTAQKRHNNTCPDEQDRMAKSSYK
PGRFGGKRVQQAILSIKVSTSLGKDPVLTIPPNTITLMGAEGRILTVGTSHFLYQRGSSYFSPALLYPMTVNNKTATLHS
PFNAFTRPGSVPCQASARCPNSCITGVYTDPYPLFHRNHTLRGVFLDDEQARLNPVSAVFDNISRSRVTRVSSSSTKAAY
TTSTCFKVTNKAYCLSIAEISNTGEFRIVPLLVEI.......
>UniRef100_I7EFR1/6-565
...............................nRVVLENEEREAKNTWRLVFRIAVLLLMVMTLAISAAALAYS.....MG
ASTPHDLAGISTVISKTEDKVTSLLSSSQDVIDRQVALESPLALLNTESIIMNAITSLSYQINGAANNSGCGAPVHDPDY
IGGIGKELI..vDDISDVTSFYPSAYQ.............EHL.NFIPAPTTGSGCTRIPSFDMSTTHYCYTHNVILSGC
RDHSHSHQYLALGVLRTSATGRVFFSTLRSINLDDTQNRKSCSVSATPLGCDMLCSKVTETE...EEDYKS-.VAPTSMV
HGRLGFDGQYHEKDLDTTVlF.KDWVANYPGVGGGSFIDDRVWFPVYGGLKPNSpSDTAQKRHNNTCPDEQDRMAKSSYK
PGRFGGKRVQQAILSIKVSTSLGKDPVLTIPPNTITLMGAEGRILTVGTSHFLYQRGSSYFSPALLYPMTVNNKTATLHS
PFNAFTRPGSVPCQASARCPNSCITGVYTDPYPLFHRNHTLRGVFLDDEQARLNPVSAVFDNISRSRVTRVSSSSTKAAY
TTSTCFKVTNKAYCLSIAEISNTGEFRIVPLLVEI.......
>UniRef100_C7S7C1/6-565
...............................nRVVLENEEREAKNTWRLVFRIAVLLLMVMTLAISAAALAYS.....MG
ASTPRDLAGISTVISKTEDKVTSLLSSSQDVIDRQVALESPLALLNTESMIMNAITSLSYQINGAANNSGCGAPVHDPDY
IGGIGKELI..vDDISDVTSFYPSAYQ.............EHL.NFIPAPTTGSGCTRIPSFDMSTTHYCYTHNVILSGC
RDHSHSHQYLALGVLRTSATGRVFFSTLRSINLDDTQNRKSCSVSATPLGCDMLCSKVTETE...EEDYKS-.VTPTSMV
HGRLGFDGQYHEKDLDTTVlF.KDWVANYPGVGGGSFIDDRVWFPVYGGLKPNSpSDTAQKRHNNTCPDEQDRMAKSSYK
PGRFGGKRVQQAILSIKVSTSLGKDPVLTIPPNTITLMGAEGRILTVGTSHFLYQRGSSYFSPALLYPMTVNNKTATLHS
PFNAFTRPGSVPCQASARCPNSCITGVYTDPYPLFHRNHTLRGVFLDDEQARLNPVSAVFDNISRSRVTRVSSSSTKAAY
TTSTCFKVTNKAYCLSIAEISNTGEFRIVPLLVEI.......
>UniRef100_D8UW84/6-565
...............................nRVVLENEEREAKNTWRLVFRIAVLLLMVMILAISAAALAYS.....MG
ASTPHDLAGISTVISKTEDKVTSLLSSSQDVIDRQVALESPLALLNTESIIMNAITSLSYQINGAENNSGCGAPVHDPDY
IGGIGKELI..vDDISDVTSFYPSAYQ.............EHL.NFIPAPTTGSGCTRIPSFDMSTTHYCYTHNVILSGC
RDHSHSYQYLALGVLRTSATGRVFFSTLRSINLDDTQNRKSCSVSATPLGCDMLCSKVTGTE...EEDYKS-.VAPTSMV
HGRLGFDGQYHEKDLDTTVlF.KDWVANYPGVGGGSFIDGRVWFPVYGGLKPNSpSDTAQKRHNNTCPDEQDRMAKSSYK
PGRFGGKRVQQAILSIKVSTSLGKDPVLTIPPNTITLMGAEGRILTVGTSHFLYQRGSSYFSPALLYPMTINNKTATLHS
PFNAFTRPGSVPCQASARCPNSCITGVYTDPYPLFHRNHTLRGVFLDDEQARLNPVSAVFDSISRSRVTRVSSSSTKAAY
TTSTCFKVTNKAYCLSIAEISNTGEFRIVPLLVEI.......
>UniRef100_K9KYK4/6-565
...............................nRVVLENEEREAKNTWRLVFRIAVLLLMVIILAISAAALAYS.....MG
ASTPHDLAGISTVISKTEDKVTSLLSSSQDVIDRQVALESPLALLNTESIIMNAITSLSYQINGAENNSGCGAPVHDPDY
IGGIGKELI..vDDISDVTSFYPSAYQ.............EHL.NFIPAPTTGSGCTRIPSFDMSTTHYCYTHNVILSGC
RDHSHSHQYLALGVLRTSATGRVFFSTLRSINLDDTQNRKSCSVSATPLGCDMLCSKVTGTE...EEDYKS-.VAPTSMV
HGRLGFDGQYHEKDLDTTVlF.KDWVANYPGVGGGSFIDGRVWFPVYGGLKPNSpSDTAQKRHNNTCPDEQDRMAKSSYK
PGRFGGKRVQQAILSIKVSTSLGKDPVLTIPPNTITLMGAEGRILTVGTSHFLYQRGSSYFSPALLYPMTVNNKTATLHS
PFNAFTRPGSVPCQASARCPNSCITGVYTDPYPLFHRNHTLRGVFLDDEQARLNPVSAVFDNISRSRVTRVSSSSTKAAY
TTSTCFKVTNKAYCLSIAEISNTGEFRIVPLLVEI.......
>UniRef100_K9KYN6/6-565
...............................nRVVLENEEREAKNTWRLVFRIAVLLLMVMILAISAAALAYS.....MG
ASTPHDLAGISTVISKTEDKVTSLLSSSQDVIDRQVALESPLALLNTESIIMNAITSLSYQINGAENNSGCGAPVHDPDY
IGGIGKELI..vDDISDVTSFYPSAYQ.............EHL.NFIPAPTTGSGCTRIPSFDMSTTHYCYTHNVILSGC
RDHSHSHQYLALGVLRTSATGRVFFSTLRSINLDDTQNRKSCSVSATPLGCDMLCSKVTGTE...EEDYKS-.VAPTSMV
HGRLGFDGQYHEKDLDTTVlF.KDWVANYPGVGGGSFIDGRVWFPVYGGLKPNSpSDTAQKRHNNTCPDEQDRMAKSSYK
PGRFGGKRVQQAILSIKVSTSLGKDPVLTIPPNTITLMGAEGRILTVGTSHFLYQRGSSYFSPALLYPMTVNNKTATLHS
PFNAFTRPGSVPCQASARCPNSCITGVYTDPYPLFHRNHTLRGVFLDDEQARLNPVSAVFDNISRSRVTRVSSSSTKAAY
TTSTCFKVTNKAYCLSIAEISNTGEFRIVPLLVEI.......
>UniRef100_Q15EL1/7-565
................................RVVLENEEREAKNTWRLVFRIAVLLLMVMTLAISAAALAYS.....TG
ASTPHDLTGISTVISKTEDKVTSLLSSSQDVIDRQVALESPLALLNTESTIMNAITSLSYQINGAANNSGCGAPVHDPDY
IGGIGKELI..vDDISDVTSFYPSAYQ.............EHL.NFIPAPTTGSGCTRIPSFDMSTTHYCYTHNVILSGC
RDHSHSHQYLALGVLRTSATGRVFFSTLRSINLDDTQNRKSCSVSATPLGCDMLCSKVTGTE...EEDYKS-.VAPTSMV
HGRLGFDGQYHEKDLDTTVlF.KDWVANYPGVGGGSFIDDRVWFPVYGGLKPNSpSDTAQKRHNNTCPDKQDRMAKSSYK
PGRFGGKRVQQAILSIKVSTSLGKDPVLTIPPNTITLMGAEGRILTVGTSHFLYQRGSSYFSPALLYPMTVNNKTATLHS
PFNAFTRPGSVPCQASARCPNSCITGVYTDPYPLFHRNHTLRGVFLDDEQARLNPVSAVFDNISRSRVTRVSSSSTKAAY
TTSTCFKVTNKAYCLSIAEISNTGEFRIVPLLVEI.......
>UniRef100_A0A650AH12/6-565
...............................nRVVLENEEREAKNTWRLVFRIAVLLLMVVILAISAAALAYS.....ME
ASTPHDLAGISNVISKTEDKVTSLLSSSQDVIDRQVALESPLALLNTESIIMNAITSLSYQINGAENNSRCGAPVHDPDY
IGGIGKELI..vDDISDVTSFYPSAYQ.............EHL.NFIPAPTTGSGCTRIPSFDMSTTHYCYTHNVILSGC
RDHSHSHQYLALGVLRTSATGRVFFSTLRSINLDDTQNRKSCSVSATPLGCDMLCSKVTGTE...EEDYKS-.VAPTPMV
HGRLGFDGQYHEKDLDTTVlF.KDWVANYPGVGGGSFIDGRVWFPVYGGLKPNSpSDTAQKRHNNTCPDKQDRMAKSSYK
PGRFGGKRVQQAILSIKVSTSLGKDPVLTIPPNTITLMGAEGRILTVGTSHFLYQRGSSYFSPALLYPMTVNNKTATLHS
PFNAFTRPGSVPCQASARCPNSCITGVYTDPYPLFHRNHTLRGVFLDDEQARLNPVSAVFDNISRSRVTRVSSSNTKAAY
TTSTCFKVTNKAYCLSIAEISNTGEFRIVPLLVEI.......
>UniRef100_R4L7K0/6-565
...............................nRVVLENEEREAKNTWRLVFRIAVLLLMVITLAISAAALAYS.....TG
ASTPHDLAGISTVISRTEDKVTSLLSSSQDVIDRQVALESPLALLNTESTIMNAITSLSYQINGAANNSGCGAPVHDPDY
IGGIGKELI..vDDISDVTSFYPSAYQ.............EHL.NFIPAPTTGSGCTRIPSFDMSTTHYCYTHNVILSGC
RDHSHSHQYLALGVLRTSATGRVFFSTLRSINLDDTQNRKSCSVSATPLGCDMLCSKVTGTE...EEDYKS-.VAPTSMV
HGRLGFDGQYHEKDLDTTVlF.KDWVANYPGVGGGSFIDDRVWFPVYGGLKPNSpSDTAQKRYNNTCPDKQDRMAKSSYK
PGRFGGKRVQQAILSIKVSTSLGKDPVLTIPPNTITLMGAEGRILTVGTSHFLYQRGSSYFSPALLYPMTVNNKTATLHS
PFNAFTRPGSVPCQASARCPNSCITGVYTDPYPLFHRNHTLRGVFLDDEQARLNPVSAVFDNISRSRVTRVSSSNTKAAY
TTSTCFKVTNKAYCLSIAEISNTGEFRIVPLLVEI.......
>UniRef100_R4L2S8/7-565
................................RVVLENEEREAKNTWRLVFRIAVLFLMVMTLAISAAALAYS.....MG
ASTPHDLAGISTVISKTEDKVTSLLSSSQDVIYKQVALESPLALLNTESIIMNAITSLSYQINGAENNSGCGAPVHDPDY
IGGIGKELI..vDDISGVTSFYPSAYQ.............EHL.NFIPAPTTGSGCTRIPSFDMSTTHYCYTHNVILSGC
RDHSHSHQYLALGVLRTSATGRVFFSTLRSINLDDTQNRKSCSVSATPLGCDMLCSKVTGTE...EEDYKS-.VAPTSMV
HGRLGFDGQYHEKDLDTTVlF.KDWVANYPGVGGGSFIDGRVWFPVYGGLKPNSpSDTAQKRHNNTCPDKQDRMAKSSYK
PGRFGGKRVQQAILSIKVSTSLGKDPVLTIPPNTITLMGAEGRILTVGTSHFLYQRGSSYFSPALLYPMTVNNKTATLHS
PFNAFTRPGSVPCQASARCPNSCITGVYTDPYPLFHRNHTLRGVFLDDEQARLNPVSAVFDNISRSRVTRVSSSSTKAAY
TTSTCFKVTNKVYCLSIAEISNTGEFRIVPLLVEI.......
>UniRef100_K9KZ44/6-565
...............................nRVVLENEKREAKNTWRLVFRIAVLLLMVMILAISAAALAYS.....MG
ASTPHDLAGISTVISKTEDKVTSLLSSSQDVIDRQVALESPLALLNTESIIMNAITSLSYQINGAENNSGCGAPVHDPDY
IGGIGKELI..vDDISDVTSFYPSAYQ.............EHL.NFIPAPTTGSGCTRIPSFDMSTTHYCYTHNVILSGC
RDHSHSHQYLALGVLRTSATGRVFFSTLRSINLDDTQNRKSCSVSATPLGCDMLCSKVTGTE...EEDYKS-.VAPTSMV
HGRLGFDGQYHEKDLDTTVlF.KDWVANYPGVGGGSFIDGRVWFPVYGGLKPNSpSDTAQKRHNNTCPDEQDRMAKSSYK
PGRFGGKRVQQAILSIKVSTSLGKDPVLTIPPNTITLMGAEGRILTVGTSHFLYQRGSSYFSPALLYPMTVNNKTATLHS
PFNAFTRPGSVPCQASARCPNSCITGVYTDPYPLFHRNHTLRGVFLDDEQARLNPVSAVFDNISRSRVTRVSSSSTKAAY
TTSTCFKVTNKAYCLSIAEISNTGEFRIVPLLVEI.......
>UniRef100_R4KXE5/6-565
...............................nRVVLENEEREAKNTWRLVFRIAVLLLMVMTLAISAAALAYS.....MG
ASTPHDLAGISTVISKTEDKVTSLLGSSQDVIDRQVALESPLALLNTESTIMNAITSLSYQINGAANNSGCGAPVHDPDY
IGGIGKELI..vDDISDVTSFYPSAYQ.............EHL.NFIPAPTTGSGCTRIPSFDMSTTHYCYTHNVILSGC
RDHSHSHQYLALGVLRTSATGRVFFSTLRSINLDDTQNRKSCSVSATPLGCDMLCSKVTGTE...EEDYKS-.VTPTSMV
HGRLGFDGQYHEKDLDTTVlF.KDWVANYPGVGGGSFINDRVWFPVYGGLKPNSpSDTAQKRHNNTCPDKQDRMAKSSYK
PGRFGGKRVQQAILSIKVSTSLGKDPVLTIPPNTITLMGAEGRILTVGTSHFLYQRGSSYFSPALLYPMTVNNKTATLHS
PFNAFTRPGSVPCQASARCPNSCITGVYTDPYPLFHKNHTLRGVFLDDEQARLNPVSAVFDNISRSRVTRVSSSSTKAAY
TTSTCFKVTNKAYCLSIAEISNTGEFRIVPLLVEI.......
>UniRef100_R4L300/6-565
...............................nRVVLENEEREAKNTWRLVFRIAVLLLMVMTLAISAVALAYS.....MG
ASTPHDLAGISTVISKTEDKVTSLLSSSQDVIDRQVALESPLALLNTESIIMNAITSLSYQINGAENNSGCGAPVHDPDY
IGGIGKELI..vDDISDVTSFYPSAYQ.............EHL.NFIPAPTTGSGCTRIPSFDMSTTHYCYTHNVILSGC
RDHSHSHQYLALGVLRTSATGRVFFSTLRSINLDDTQNRKSCSVSATPLGCDMLCSKVTGTE...EEDYKS-.VAPTSMV
HGRLGFDGQYHEKDLDTTVlF.KDWVANYPGVGGGSFIDGRVWFPVYGGLKPNSpSDTAQKRHNNTCPDEQDRMAKSSYK
PGRFGGKRVQQAILSIKVSTSLGKDPVLTIPPNTITLMGAEGRILTVGTSHFLYQRGSSYFSPALLYPMTVNNKTATLHS
PFNAFTRPGSVPCQASARCPNSCITGVYTDPYPLFHRNHTLRGVFLDDEQARLNPVSAVFDNISRSRVTRVSSSSTKAAY
TTSTCFKVTNKAYCLSIAEISNTGEFRIVPLLVEI.......
>UniRef100_D8UW79/7-565
................................RVVLENEEREAKNTWRLVFRIAVLLLMVMTLAISAAALAYS.....MG
ASTPHDLAGISTVISKTEDKVTSLLSSSQDVIDRQVALESPLALLNTESIIMNAITSLSYQINGAENNSGCGAPVHDPDY
IGGIGKELI..vDDISDVTSFYPSAYQ.............EHL.NFIPAPTTGSGCTRIPSFDMSTTHYCYTHNVILSGC
RDHSHSHQYLALGVLRTSATGRVFFSTLRSINLDDTQNRKSCSVSATPLGCDMLCSKVTGTE...EEDYKS-.VAPTSMV
HGRLGFDGQYHEKDLDTTVlF.KDWVANYPGVGGGSFIDGRVWFPVYGGLKPNSpSDTAQKRHNNTCPDEQDRMAKSSYK
PGRFGGKRVQQAILSIKVSTSLGKDPVLTIPPNTITLMGAEGRILTVGTSHFLYQRGSSYFSPALLYPVTVNNKTATLHS
PFNAFTRPGSVPCQASARCPNSCITGVYTDPYPLFHRNHTLRGVFLDDEQARLNPVSAVFDNISRSRVTRVSSSSTKAAY
TTSTCFKVTNKVYCLSIAEISNTGEFRIVPLLVEI.......
>UniRef100_R4L2V2/7-565
................................RVVLENEEREAKNTWRLVFRIAVLFLMVMTLAISAAALAYS.....MG
ASTPHDLAGILTVISKTEDKVTSLLSSSQDVIYKQVALESPLALLNTESIIMNAITSLSYQINGAENNSGCGAPVHDPDY
IGGIGKELI..vDDISGVTSFYPSAYQ.............EHL.NFIPAPTTGSGCTRIPSFDMSTTHYCYTHNVILSGC
RDHSHSHQYLALGVLRTSATGRVFFSTLRSINLDDTQNRKSCSVSATPLGCDMLCSKVTGTE...EEDYKS-.VAPTSMV
HGRLGFDGQYHEKDLDTTVlF.KDWVANYPGVGGGSFIDGRVWFPVYGGLKPNSpSDTAQKRHNNTCPDKQDRMAKSSYK
PGRFGGKRVQQAILSIKVSTSLGKDPVLTIPPNTITLMGAEGRILTVGTSHFLYQRGSSYFSPALLYPMTVNNKTATLHS
PFNAFTRPGSVPCQASARCPNSCITGVYTDPYPLFHRNHTLRGVFLDDEQARLNPVSAVFDNISRSRVTRVSSSSTKAAY
TTSTCFKVTNKVYCLSIAEISNTGEFRIVPLLVEI.......
>UniRef100_A0A650AGZ8/7-565
................................RVVLENEEREAKNTWRLVFRIAVLFLMVMTLAISAAALAYS.....MG
ASTPHDLAGISTVISKTEDKVTSLLSSSQDVIYKQVALESPLALLNTESIIMNAITSLSYQINGAENNSGCGAPVHDPDY
IGGIGKELI..vDDISGVTSFYPSAYQ.............EHL.NFIPAPTTGSGCTRIPSFDMSTTHYCYTHNVILSGC
RDHSHSHQYLALGVLRTSASGRVFFSTLRSINLDDTQNRKSCSVSATPLGCDMLCSKVTGTE...EEDYKS-.VAPTSMV
HGRLGFDGQYHEKDLDTTVlF.KDWVANYPGVGGGSFIDGRVWFPVYGGLKPNSpSDTAQKRHNNTCPDKQDRMAKSSYK
PGRFGGKRVQQAILSIKVSTSLGKDPVLTIPPNTITLMGAEGRILTVGTSHFLYQRGSSYFSPALLYPMTVNNKTATLHS
PFNAFTRPGSVPCQASARCPNSCITGVYTDPYPLFHRNHTLRGVFLDDEQARLNPVSAVFDNISRSRVTRVSSSSTKAAY
TTSTCFKVTNKVYCLSIAEISNTGEFRIVPLLVEI.......
>UniRef100_A0A0H3U260/6-565
...............................nRVVLENEEREAKNTWRLVFRIAVLLLMVMTLAISAAALAYS.....MG
ASTPHDLADISTVISKTEDKVTSLLGSSQDVIDRQVALESPLALLNTESTIMNAITSLSYQINGAANNSGCGAPVHDPDY
IGGIGKELI..vDDISDVTSFYPSAYQ.............EHL.NFIPAPTTGSGCTRIPSFDMSATHYCYTHNVILSGC
RDHSHSHQYLALGVLRTSATGRVFFSTLRSINLDDTQNRKSCSVSATPLGCDMLCSKVTGTE...EEDYKS-.VAPTSMV
HGRLGFDGQYHEKDLDTTVlF.KDWVANYPGVGGGSFINDRVWFPVYGGLKPNSpSDTAQKRHNNTCPDKQDRMAKSSYK
PGRFGGKRVQQAILSIKVSTSLGKDPVLTIPPNTITLMGAEGRILTVGTSHFLYQRGSSYFSPALLYPMTVNNKTATLHS
PFNAFTRPGSVPCQASARCPNSCITGVYTDPYPLFHKNHTLRGVFLDDEQARLNPVSAVFDNISRSRVTRVSSSSTKAAY
TTSTCFKVTNKAYCLSIAEISNTGEFRIVPLLVEI.......
>UniRef100_G9HVT7/7-565
................................RVVLENEEREAKNTWRLVFRIAVLFLMVMTLAISAAALAYS.....MG
ASTPHDLAGISTVISKTEDKVTSLLSSSQDVIYKQVALESPLALLNTESIIMNAITSLSYQINGAENNSGCGAPVHDPDY
IGGIGKELI..vDDISGVTSFYPSAYQ.............EHL.NFIPAPTTGSGCTRIPSFDMSTTHYCYTHNVILSGC
RDHSHSHQYLALGVLRTSATGRVFFSTLRSINLDDTQNRKSCSVSATPLGCDMLCSKVTGTE...EEDYKS-.VAPTSMV
HGRLGFDGQYHEKDLDTTVlF.KDWVANYPGVGGGSFIDGRVWFPVYGGLKPNSpSDTAQKRHNNTCPDKQDRMAKSSYK
PGRFGGKRVQQAILSIKVSTSLGKDPVLTIPPNTITLMGAEGRILTVGTSHFLYQRGSSYFSPALLYPMTVNNKTATLNS
PFNAFTRPGSVPCQASARCPNSCITGVYTDPYPLFHRNHTLRGVFLDDEQARLNPVSAVFDNTSRSRVTRVSSSSTKAAY
TTSTCFKVTNKVYCLSIAEISNTGEFRIVPLLVEI.......
>UniRef100_A0A3G2GRQ7/6-565
...............................nRVVLENEEREAKNTWRLVFRIAVLLLMVMTLAISAAALAYS.....MR
ASTPHDLAGISTVISKTEDKVTSLLSSSQDVIDRQVALESPLALLNTESIIMNAITSLSYQINGAENNSGCGAPVHDPDY
IGGIGKELI..vDDISDVTSFYPSAYQ.............EHL.NFIPAPTTGSGCTRIPSFDMSTTHYCYTHNVILSGC
RDHSHSHQYLALGVLRTSATGRVFFSTLRSINLDDTQNRKSCSVSATPLGCDMLCSKVTGTE...EEDYKS-.VAPTSMV
HGRLGFDGQYHEKDLDTTVlF.KDWVANYPGVGRGSFIDGRVWFPVYGGLKPNSpSDIAQKRHNNTCPDKQDRMAKSSYK
PGRFGGKRVQQAILSIKVSTSLGKDPVLTVPPNTITLMGAEGRILTVGTSHFLYQRGSSYFSPALLYPMTVNNKTATLHS
PFNAFTRPGSVPCQASARCPNSCITGVYTDPYPLFHRNHTLRGVFLDDEQARLNPVSAVFDNISRSRVTRVSSSSTKAAY
TTSTCFKVTNKAYCLSIAEISNTGEFRIVPLLVEI.......
>UniRef100_A0A0H3U2C1/6-565
...............................nRVVLENEEREAKNTWRLVFRIAVLLLMVMILAISAAALAYS.....MG
ASTPHDLAGISTVISKTEDKVTSLLSSSQDVIDRQVALESPLALLNTESIIMNAITSLSYQINGAENNSGCGAPVHDPDY
IGGIGKELI..vDDISDVTSFYPSAYQ.............EHL.NFIPAPTTGSGCTRIPSFDMSTTHYCYTHNVIRSGC
RDHSHSHQYLALGVLRTSATGRVFFSTLRSIDLDDTQNRKSCSVSATPLGCDMLCSKVTGTE...EEDYKS-.VAPTSMV
HGRLGFDGQYHEKDLDTTVlF.KDWVANYPGVGGGSFIDGRVWFPVYGGLKPNSpSDTAQKRHNNTCPDEQDRMAKSSYK
PGRFGGKRVQQAILSIKVSTSLGKDPVLTIPPNTITLMGAEGRILTVGTSHFLYQRGSSYFSPALLYPMTVNNKTATLHS
PFNAFTRPGSVPCQASARCPNSCITGVYTDPYPLFHRNHTLRGVFLDDEQARLNPVSAVFDNISRSRVTRVSSSSTKAAY
TTSTCFKVTNKAYCLSIAEISNTGEFRIVPLLVEI.......
>UniRef100_D8UW80/6-565
...............................nRVVLENEEREAKNTWRLVFRITVLLLMVMTLAISAAALAYS.....MG
ASTPHDLAGISTVISKTENKVTSLLSSSQDVIDRQVALESPLALLNTESIIMNAITSLSYQINGAENNSGCGAPVHDPDY
IGGIGKELI..vDDISDVTSFYPSAYQ.............EHL.NFIPAPTTGSGCTRIPSFDMSTTHYCYTHNVILSGC
RDHSHSHQYLALGVLRTSATGRVFFSTLRSINLDDTQNRKSCSVSATPLGCDMLCSKVTGTE...EEDYKS-.VAPTSMV
HGRLGFDGQYHEKDLDTTVlF.KDWVANYPGVGGGSFIDGRVWFPVYGGLKPNSpSDTAQKRHNNTCPDKQDRMAKSSYK
PGRFGGKRVQQAILSIKVSTSLGKDPVLTIPPNTITLMGAEGRILTVGTSHFLYQRGSSYFSPALLYPMTVNNKTATLHS
PFNAFTRPGSVPCQASARCPNSCITGVYTDPYPLFHRNHTLRGVFLDDEQARLNPVSAVFDNISRSRVTRVSSSSTKAAY
TTSTCFKVTNKAYCLSIAEISNTGEFRIVPLLVEI.......
>UniRef100_A0A650AH16/7-565
................................RVVLENEEREAKNTWRLVFRIAVLFLMVMTLAISAAALAYS.....MG
ASTPHDLAGILTVISKTEDKVTSLLSSSQDVIYKQVALESPLHLLNTESIIMNAITSLSYQINGAENNSGCGAPVHDPDY
IGGIGKELI..vDDISGVTSFYPSAYQ.............EHL.NFIPAPTTGSGCTRIPSFDMSTTHYCYTHNVILSGC
RDHSHSHQYLALGVLRTSATGRVFFSTLRSINLDDTQNRKSCSVSATPLGCDMLCSKVTGTE...EEDYKS-.VAPTSMV
HGRLGFDGQYHEKDLDTTVlF.KDWVANYPGVGGGSFIDGRVWFPVYGGLKPNSpSDTAQKRHNNTCPDKQDRMAKSSYK
PGRFGGKRVQQAILSIKVSTSLGKDPVLTIPPNTITLMGAEGRILTVGTSHFLYQRGSSYFSPALLYPMTVNNKTATLHS
PFNAFTRPGSVPCQASARCPNSCITGVYTDPYPLFHRNHTLRGVFLDDEQARLNPVSAVFDNISRSRVTRVSSSSTKAAY
TTSTCFKVTNKVYCLSIAEISNTGEFRIVPLLVEI.......
>UniRef100_A0A0A1G5W9/6-565
...............................nRVVLENEEREAKNTWRLVFRIAVLLLMVMTLAISAAALAYS.....SE
ASTPHDLAGISTVISKTEDKVTSLLSSSQDVIDRQVALESPLALLNTESIIMNAITSLSYQINGAANNSGCGAPVHDPDY
IGGIGKELI..vDDISDVTSFYPSAYQ.............EHL.NFIPAPTTGSGCTRIPSFDMSTTHYCYTHNVILSGC
RDHSHSHQYLALGVLRTSATGRVFFSTLRSINLDDTQNRKSCSVSATPLGCDMLCSKVTEIE...EEDYKS-.ITPTSMV
HGRLGFDGQYHEKDLDTTVlF.KDWVANYPGVGGGSFIDDRVWFPVYGGLKPNSpSDTAQKRYNDTCPDEQDRMAKSSYK
PRRFGGKRVQQAILSIKVSTSLGKDPVLTIPPNTITLMGAEGRILTVGTSHFLYQRGSSYFSPALLYPMTVNNKTATLHS
PFNAFTRPGSVPCQASARCPNSCITGVYTDPYPLFHRNHTLRGVFLDDEQARLNPVSAVFDSISRSRVTRVSSSSTKAAY
TTSTCFKVTNKAYCLSIAEISNTGEFRIVPLLVEI.......
>UniRef100_M1FK87/6-565
...............................nRVVLENEEREAKNTWRLVFRIAVLLLMVMTLAISAAALAYS.....MG
ASTPHDLAGISTVISKTEDKVTSLLSSSQDVIDRQVALESPLALLNTESIIMNAITSLSYQINGAENNSGCGAPVHDPDY
IGGIGKELI..vDDISDVTSFYPSAYQ.............EHL.NFIPAPTTGSGCTRIPSFDMSTTHYCYTHNVILSGC
RDHSHSHQYLALGVLRTSATGRVFFSTLRSINLDDTQNRKSCSVSATPLGCDMLCSKVTGTE...EEDYKS-.VAPTSMV
HGRLGFDGQYHEKDLDTTVlF.KDWVANYPGVGGGSFIDGRVWFPVYGGLKPNSpSDTAQKRHNNTCPDEQDRMAKSSYK
PGRFGGKRVQQAILSIKVSTSLGKDPVLTIPPNTITLMGAEGRILTVGTSHFLYQRGSSYFSPALLYPMTVNNKTATLHS
PFNAFTRPGSVPCQASARCPNSCITGVYTDPYPLFHRNHTLRGVFLDDEQARLNPVSAVFDNISRSRVTRVSSSSTKAAY
TTSTCFKVTNKAYCLSIAEISNTGEFRIVPLLVEI.......
>UniRef100_R4L7H6/6-565
...............................nRVVLENEEREAKNTWRLVFRIAVLLLMVMTLAISAAALAYS.....MG
ASTPHDLAGISTVISKTEDKVTSLLSSSQDVIDRQVALESPLALLNTESIIMNAITSLSYQINGAENNSGCGAPVHDPDY
IGGIGKELI..vDDISDVTSFYPSAYQ.............EHL.NFIPAPTTGSGCTRIPSFDMSTTHYCYTHNVILSGC
RDHSHSHQYLALGVLRTSATGRVFFSTLRSINLDDTQNRKSCSVSATPLGCDMLCSKVTGTE...EEDYKS-.VAPTSMV
HGRLGFDGQYHEKDLDTTVlF.KDWVANYPGVGGGSFIDGRVWFPVYGGLKPNSpSDTAQKRHNNTCPDEQDRMAKSSYK
PGRFGGKRVQQAILSIKVSTSLGKDPVLTIPPNTITLMGAEGRILTVGTSHFLYQRGSSYFSPALLYPMTVNNKTATLHS
PFNAFTRPGSVPCQASARCPNSCITGVYTDPYPLFHRNHTLRGVFLDDEQARLNPVSAVFDNISRSRVTRVSSSSTKAAY
TTSTCFKVTNKAYCLSIAEISNTGEFRIVPLLVEI.......
>UniRef100_B9VVJ2/7-565
................................RVVLENEEREAKNTWRLVFRIAVLFLMVMTLAISAAALAYS.....MG
ASTPHDLAGILTVISKTEDKVTSLLSSSQDVIYKQVALESPLALLNTESIIMNAITSLSYQINGAENNSGCGAPVHDPDY
IGGIGKELI..vDDISGVTSFYPSAYQ.............EHL.NFIPAPTTGSGCTRIPSFDMSTTHYCYTHNVILSGC
RDHSHSHQYLALGVLRTSATGRVFFSTLRSINLDDTQNRKSCSVSATPLGCDMLCSKVTGTE...EEDYKS-.VAPTSMV
HGRLGFDGQYHEKDLDTTVlF.KDWVANYPGVGGGSFIDGRVWFPVYGGLKPNSpSDTAQKRHNNTCPDKQDRMAKSSYK
PGRFGGKRVQQAILSIKVSTSLGKDPVLTIPPNTITLMGAEGRILTVGTSHFLYQRGSSYFSPALLYPMTVNNKTATLHS
PFNAFTRPGSVPCQASARCPNSCITGVYTDPYPLFHRNHTLRGVFLDDEQARLNPVSAVFDNISRSRVTRVSSSSTKAAY
TTSTCFKVTNKVYCLSIAEISNTGEFRIVPLLVEI.......
>UniRef100_A0A2P1JMW7/6-565
...............................nRVVLENEEREAKNTWRLVFRIAVLLLMVMTLAISAAALAYS.....ME
ASTPHDLAGISTVISKTEDKVTSLLSSSQDVIDRQVALESPLALLNTESTIMNAITSLSYQINGAANNSGCGAPVHDPDY
IGGIGKELI..vDDISDVTSFYPSAYQ.............EHL.NFIPAPTTGSGCTRIPSFDMSTTHYCYTHNVILSGC
RDHSHSHQYLALGVLRTSATGRVFFSTLRSINLDDTQNRKSCSVSATPLGCDMLCSKVTGTE...EEDYKSA.-APTSMV
HGRLGFDGQYHEKDLDTTVlF.KDWVANYPGVGGGSFIDDRVWFPVYGGLKPNSpSDTAQKRHNNTCPDGQDRMAKSSYK
PGRFGGKRVQQAILSIKVSTSLGKDPVLTIPPNTITLMGAEGRILTVGTSHFLYQRGSSYFSPALLYPMTVNNKTATLHS
PFNAFTRPGSVPCQASARCPNSCITGVYTDPYPLFHRNHTLRGVFLDDEQARLNPVSAVFDNISRSRVTRVSSSSTKAAY
TTSTCFKVTNKAYCLSIAEISNTGEFRIVPLLVEI.......
>UniRef100_A1YWK5/6-565
...............................nRVVLENEEREAKNTWRLVFRIAVLLLMVMTLAISAAALAYS.....SE
ASTPHDLAGISTVISKTEDKVTSLLSSSQDVIDRQVALESPLALLNTESIIMNAITSLSYQINGAANNSGCGAPVHDPDY
IGGIGKELI..vDDISDVTSFYPSAYQ.............EHL.NFIPAPTTGSGCTRIPSFDMSTTHYCYTHNVILSGC
RDHSHSHQYLALGVLRTSATGRVFFSTLRSINLDDTQNRKSCSVSATPLGCDMLCSKATEVE...EEDYKS-.ITPTSMV
HGRLGFDGQYHEKDLDTTVlF.KDWVANYPGVGGGSFIDDRVWFPVYGGLKPNSpSDTAQKRYNDTCPDEQDRMAKSSYK
PRRFGGKRVQQAILSIKVSTSLGKDPVLTIPPNTITLMGAEGRILTVGTSHFLYQRGSSYFSPALLYPMTVNNKTATLHS
PFNAFTRPGSVPCQASARCPNSCITGVYTDPYPLFHRNHTLRGVFLDDEQARLNPVSAVFDSISRSRVTRVSSSSTKAAY
TTSTCFKVTNKAYCLSIAEISNTGEFRIVPLLVEI.......
>UniRef100_D8UW81/7-565
................................RVVLENEEREAKNTWRLVFRIAVLFLMVMTLAISAAALAYS.....MG
ASTPHDLAGISTVISKTEDKVTSLLSSSQDVIYKQVALESPLALLNTESIIMNAITSLSYQINGAENNSGCGAPVHDPDY
IGGIGKELI..vDDISGVTSFYPSAYQ.............EHL.NFIPAPTTGSGCTRIPSFDMSTTHYCYTHNVILSGC
RDHSHSHQYLALGVLRTSAAGRVFFSTLRSINLDDTQNRKSCSVSATPLGCDMLCSKVTGTE...EEDYKS-.VAPTSMV
HGRLGFDGQYHEKDLDTTVlF.KDWVANYPGVGGGSFIDGRVWFPVYGGLKPNSpSDTAQKRHNNTCPDKQDRMAKSSYK
PGRFGGKRVQQAILSIKVSTSLGKDPVLTIPPNTITLMGAEGRILTVGTSHFLYQRGSSYFSPALLYPMTVNNKTATLHS
PFNAFTRPGSVPCQASARCPNSCITGVYTDPYPLFHRNHTLRGVFLDDEQARLNPVSAVFDNISRSRVTRVSSSSTKAAY
TTSTCFKVTNKVYCLSIAEISNTGEFRIVPLLVEI.......
>UniRef100_Q308K0/6-565
...............................nRVVLENEEREAKNTWRLVFRIAVLLLMVMTLAISAAALVYS.....TG
ASTPHDLAGISTVISKTEDKVTSLLSSSQDVIDRQVALESPLALLNTESTIMNAITSLSYQINGAANNSGCGAPVHGPDY
IGGIGKELI..vDDISDVTSFYPSAYQ.............EHL.NFIPAPTTGSGCTRIPSFDMSTTHYCYTHNVILSGC
RDHSHSHQYLALGVLRTSATGRVFFSTLRSINLDDTQNRKSCSVSATPLGCDMLCSKVTGTE...EEDYKS-.VAPTSMV
HGRLGFDGQYHEKDLDTTVlF.KDWVANYPGVGGGSFIDDRVWFPVYGGLKPNSpSDTAQKRHNNTCPDKQDRMAKSSYK
PGRFGGKRVQQAILSIKVSTSLGKDPVLTIPPNTITLMGAEGRILTVGTSHFLYQRGSSYFSPALLYPMTVNNKTATLHS
PFNAFTRPGSVPCQASARCPNSCITGVYTDPYPLFHRNHTLRGVFLDDEQARLNPVSAVFDNISRSRVTRVSSSSTKAAY
TTSTCFKVTNKVYCLSIAEISNTGEFRIVPLLVEI.......
>UniRef100_D8V173/6-565
...............................nRVVLENEEREAKNTWRLVFRIAVLLLMVMTLAISAAALAYS.....MG
ASTPRDLAGISTVISKTEDKVTSLLSSSQDVIDRQVALESPLALLNTESIIMNAITSLSYQINGAANNSGCGAPVHDPDY
IGGIGKELI..vDDISDVTSFYPSAYQ.............EHL.NFIPAPTTGSGCTRIPSFDMSTTHYCYTHNVILSGC
RDHSHSHQYLALGVLRTSATGRVYFSTLRSINLDDTQNRKSCSVSATPLGCDMLCSKVTETE...EEDYKS-.VTPTSMV
HGRLGFDGQYHEKDLDTTVlF.KDWVANYPGVGGGSFINDRVWFPVYGGLKPNSpSDTAQKRHNNTCPDEQDRMAKSSYK
PRRFGGRRVQQAILSIKVSTSLGKDPVLTIPPNTITLMGAEGRILTVRTSHFLYQRGSSYFSPALLYPMTVNNKTATLHS
PFNAFTRPGSVPCQASARCPNSCITGVYTDPYPLFHRNHTLRGVFLDDEQARLNPVSAVFDNISRSRVTRVSSSSTKAAY
TTSTCFKVTNKAYCLSIAEISNTGEFRIVPLLVEI.......
>UniRef100_A0A7H1CRG3/6-565
...............................nRVVLENEEREAKNTWRLVFRIAVLLLMVMILAISAAALAYS.....MG
ASTPHDLAGISTVISKTEDKVTSLLSSSQDVIDRQVALESPLALLNTESIIMNAITSLSYQINGAENNSGCGAPVHDPDY
IGGIGKELI..vDDISDVTSFYPSAYQ.............EHL.NFIPAPTTGSGCTRIPSFDMSTTHYCYTHNVILSGC
RDHSHSHQYLALGVLRTSATGRVFFSTLRSINLDDTQNRKSCSVSATPLGCDMLCSKVTGTE...EEDYKS-.VAPTSMV
HGRLGFDGQYHEKDLDTTVlF.KDWVANYPGVGGGSFIDGRVWFPVYGGLKPNSpSDTAQKRHNNTCPDEQDRMAKSSYK
PGRFGGKRVQQAILSIKVSTSLGKDPVLTIPPNTITLMGAEGRILTVGTSHFLYQRGSSYFSPALLYPMTVNNKTATLRS
PFNAFTRPGSVPCQASARCPNSCITGVYTDPYPLFHRNHTLRGVFLDDEQARLNPVSAVFDNISRSRVTRVSSSSTKAAY
TTSTCFKVTNKAYCLSIAEISNTGEFRIVPLLVEI.......
>UniRef100_A0A7T0Q2G7/6-565
...............................nRVVLENEEREAKNTWRLVFRIAVLLLMVMTLAISAAALAYS.....MG
ASTPHDLAGISTVISKTEDKVTSLLSSSQDVIDRQVALESPLALLNTESIIMNAITSLSYQINGAANNSGCGAPVHDPDY
IGGIGKELI..vDDISDVTSFYPSAYQ.............EHL.NFIPAPTTGSGCTRIPSFDMSTTHYCYTHNVILSGC
RDHSHSHQYLALGVLRTSATGRVFFSTLRSINLDDTQNRKSCSVSATPLGCDMLCSKVTGTE...EEDYKS-.VAPTSMV
HGRLGFDGQYHEKDLDTTVlF.KDWVANYPGVGGGSFIDDRVWFPVYGGLKPNSpSDTAQKRHNNTCPDKQDRMAKSSYK
PRRFGGKRVQQAILSIKVSTSLGKDPVLTIPPNTITLMGAEGRILTVGTSHFLYQRGSSYFSPALLYPMTVNNKTATLHS
PFNAFTRPGSVPCQASARCPSSCITGVYTDPYPLFHRNHTLRGVFLDDEQARLNPVSAVFDSISRSRVTRVSSSSIKAAY
TTSTCFKVTNKVYCLSIAEISNTGEFRIVPLLVEI.......
>UniRef100_A7UC55/6-565
...............................nRVVLENEEREAKNTWRLVFRIAVLLLMVMTLAISAAALAYS.....MG
ASTPHDLAGISTVISKTEDKVTSLLSSSQDVIDRQVALESPLALLNTESIIMNAITSLSYQINGAENNSGCGAPVHDPDY
IGGIGKELI..vDDISDVTSFYPSAYQ.............EHL.NFIPAPTTGSGCTRIPSFDMSTTHYCYTHNVILSGC
RDHSHSHQYLALGVLRTSATGRVFFSTLRSINLDDTQNRKSCSVSATPLGCDMLCSKVTGTE...EEDYKS-.VAPTSMV
HGRLGFDGQYHEKDLDTTVlF.KDWVANYPGVGGGSFIDGRVWFPVYGGLKPNSpSDTAQKRHNNTCPDEQDRMAKSSYK
PGRFGGKRIQQAILSIKVSTSLGKDPVLTIPPNTITLMGAEGRILTVGTSHFLYQRGSSYFSPALLYPMTVNNKTATLHS
PFNAFTRPGSVPCQASARCPNSCITGVYTDPYPLFHRNHTLRGVFLDDEQARLNPVSAVFDNISRSRVTRVSSSSTKAAY
TTSTCFKVTNKAYCLSIAEISNTGEFRIVPLLVEI.......
>UniRef100_D4P521/6-565
...............................nRVVLENEEREAKNTWRLVFRIAVLLLMVMTLAISAAALAYS.....TG
ASTPHDLAGISTVISKTEDKVTSLLSSSQDVIDRQVALESPLALLNTESIIMNAITSLSYQINGAENNSGCGAPVHDPDY
IGGIGKELI..vDDTSDVTSFYPSAYQ.............EHL.NFIPAPTTGSGCTRIPSFDMSATHYCYTHNVILSGC
RDHSHSHQYLALGVLRTSATGRVFFSTLRSINLDDTQNRKSCSVSATPLGCDMLCSKVTGTE...EEDYKS-.IAPTSMV
HGRLGFDGQYHEKDLDTTVlF.KDWVANYPGVGGGSFIDDRVWFPVYGGLKPNSpSDTAQKRHNNTCPDRQDRMAKSSYK
PGRFGGKRVQQAILSIKVSTSLGKDPVLTIPPNTITLMGAEGRILTVGTSHFLYQRGSSYFSPALLYPMTVNNKTATLHS
PFNAFTRPGSVPCQASARCPNSCITGVYTDPYPLFHRNHTLRGVFLDDEQARLNPVSAVFDNISRSRVTRVSSSSTKAAY
TTSTCFKVTNKAYCLSIAEISNTGEFRIVPLLVEI.......
>UniRef100_D8UW91/6-565
...............................nRVVLENEEREAKNTWRLVFRIAVLLLMVMTLAISAAALVYS.....TG
ASTPHDLAGISTVISKTEDKVTSLLSSGQDVIDRQVALESPLALLNTESIIMNAITSLSYQINGAENNSGCGAPVHDPDY
IGGIGKELI..vDDISDVTSFYPSAYQ.............EHL.NFIPAPTTGSGCTRIPSFDMSTTHYCYTHNVILSGC
RDHSHSHQYLALGVLRTSATGRVFFSTLRSINLDDTQNRKSCSVSATPLGCDMLCSKVTGTE...EEDYKS-.VAPTSMV
HGRLGFDGQYHEKDLDTTVlF.KDWVANYPGVGGGSFIDGRVWFPVYGGLKPNSpSDTAQKRHNNTCPDEQDRMAKSSYK
PGRFGGKRVQQAILSIKVSTSLGKDPVLTIPPNTITLMGAEGRILTVGTSHFLYQRGSSYFSPALLYPMTVNNKTATLHS
PFNAFTRPGSVPCQASARCPNSCITGVYTDPYPLFHRNHTLRGVFLDDEQARLNPVSAVFDNISRSRVTRVSSSSTKAAY
TTSTCFKVTNKAYCLSIAEISNTGEFRIVPLLVEI.......
>UniRef100_D8UW75/6-565
...............................nRVVLENEEREAKNTWRLVFRIAVLLLMVMTLAISAAALAYS.....MG
ASTPHDLAGISTVISKTEDKVTSLLSSSQDVIDRQVALESPLALLNTESIIMNAITSLSYQINGAENNSGCGAPVHDPDY
IGGIGKELI..vDDISDVTSFYPSAYQ.............EHL.NFIPAPTTGSGCTRIPSFDMSTTHYCYTHNVILSGC
RDHSHSHQYLALGVLRTSATGRVFFSTLRSINLDDTQNRKSCSVSATPLGCDMLCSKVTGTE...EEDYKS-.VAPTSMV
HGRLGFDGQYHEKDLDTTVlF.KDWVANYPGVGGGSFIDGRVWFPVYGGLKPNSpSDTAQKRHNNTCPDEQDRMAKSSYK
PGRFGGKRVQQAILSIEVSTSLGKDPVLTIPPNTITLMGAEGRILTVGTSHFLYQRGSSYFSPALLYPMTVNNKTATLHS
PFNAFTRPGSVPCQASARCPNSCITGVYTDPYPLFHRNHTLRGVFLDDEQARLNPVSAVFDNISRSRVTRVSSSSTKAAY
TTSTCFKVTNKAYCLSIAEISNTGEFRIVPLLVEI.......
>UniRef100_Q1KML5/6-565
...............................nRVVLENEEREAKNTWRLVFRIAVLLLMVMTLAISAAALAYS.....ME
ASTPHDLAGISTVISKTEDKVTSLLSSSQDVIDRQVALESPLALLNTESTIMNAITSLSYQINGAANNSGCGAPVHDPDY
IGGIGKELI..vDDISDVTSFYPSAYQ.............EHL.NFIPAPTTGSGCTRIPSFDMSTTHYCYTHNVILSGC
RDHSHSHQYLALGVLRTSATGRVFFSTLRSINLDDTQNRKSCSVSATPLGCDMLCSKVTGTE...EEDYKSA.-APTSMV
HGRLGFDGQYHEKDLDITVlF.KDWVANYPGVGGGSFIDDRVWFPVYGGLKPNSpSDTAQKRHNNTCPDGQDRMAKSSYK
PGRFGGKRVQQAILSIKVSTSLGKDPVLTIPPNTITLMGAEGRILTVGTSHFLYQRGSSYFSPALLYPMTVNNKTATLHS
PFNAFTRPGSVPCQASARCPNSCITGVYTDPYPLFYRNHTLRGVFLDDEQARLNPVSAVFDNISRSRVTRVSSSSTKAAY
TTSTCFKVTNKAYCLSIAEISNTGEFRIVPLLVEI.......
>UniRef100_Q308J7/6-565
...............................nRVVLENEEREAKNTWRLVFRIAVLLLMVMTLAISAAALAYS.....TG
ASTPHDLAGISTVISKTEDKVTSLLSSSQDVIDRQVALESPLALLNTESTIMNAITSLSYQINGAANNSGCGAPVHDPDY
IGGIGKELI..vDDISDVTSFYPSAYQ.............EHL.NFIPAPTTGSGCTRIPSFDMSTTHYCYTHNVILSGC
KDHSHSHQYLALGVLRTSATGRVFFSTLRSINLDDTQNRKSCSVSATPLGCDMLCSKVTGTE...EEDYKS-.VAPTSMV
HGRLGFDGQYHEKDLDTTVlF.KDWVANYPGVGGGSFIDDRVWFPVYGGLKPNSpSDTAQKRHNNTCPDEQDRMAKSSYK
PGRFGGKRVQQAILSIKVSTSLGKDPVLTIPPNTITLMGAEGRILTVGTSHFLYQRGSSYFSPALLYPMTVNNKTATLHS
PFNAFTRPGSVPCQASARCPNSCITGVYTDPYPLFHRNHTLRGVFLDDEQARLNPVSAVFDNISRSRVTRVSSSSTKAAY
TTSTCFKVTNKAYCLSIAEISNTGEFRIVPLLVEI.......
>UniRef100_R4KXG8/6-565
...............................nRVVLENEEREAKNTWRLVFRIAVLLLMVMILAISAAALAYS.....ME
ASTPHDLAGISTVISKTEDKVTSLLSSSQDVIDRQVALESPLALLNTESIIMNAITSLSYQINGAENSSGCGAPVHDPDY
IGGIGKELI..vDDISDVTSFYPSAYQ.............EHL.NFIPAPTTGPGCTRIPSFDMSTTHYCYTHNVILSGC
RDHSHSHQYLALGVLRTSATGRVFFSTLRSINLDDTQNRKSCSVSATPLGCDMLCSKVTETE...EEDYKS-.VAPTSMV
HGRLGFDGQYHEKDLDTTVlF.KDWVANYPGVGGGSFIDGRVWFPVYGGLKPNSpSDTAQKRHNNTCPDKQDRMAKSSYK
PERFGGKRVQQAILSIKVSTSLGKDPVLTIPPNTITLMGAEGRILTVGTSHFLYQRGSSYFSPALLYPMTVNNKTATLHS
PFNAFTRPGSVPCQASARCPNSCITGVYTDPYPLFYRNHTLRGVFLDDEQARLNPVSAVFDNISRSRVTRVSSSSTKAAY
TTSTCFKVTNKAYCLSIAEISNTGEFRIVPLLVEI.......
>UniRef100_A5YRF2/6-565
...............................nRVVLENEEREAKNTWRLVFRIAVLLLMVMTLAISAAALAYS.....ME
ASTPHDLAGISTAISKTEDKVTSLLSSSQDVIDRQVALESPLALLNTESTIMNAITSLSYQINGAANNSGCGAPVHDPDY
IGGIGKELI..vDDISDVTSFYPSAYQ.............EHL.NFIPAPTTGSGCTRIPSFDMSTTHYCYTHNVILSGC
RDHSHSHQYLALGVLRTSATGRVFFSTLRSINLDDTQNRKSCSVSATPLGCDMLCSKVTGTE...EEDYKSA.-APTSMV
HGRLGFDGQYHEKDLDTTVlF.KDWVANYPGVGEGFFIDDRVWFPVYGGLKPNSpSDTAQKRHNNTCPDGQDRMAKSSYK
PGRFGGKRVQQAILSIKVSTSLGKDPVLTIPPNTITLMGAEGRILTVGTSHFLYQRGSSYFSPALLYPMTVNNKTATLHS
PFNAFTRPGSVPCQASARCPNSCITGVYTDPYPLFYRNHTLRGVFLDDEQARLNPVSAVFDNISRSHVTRVSSSSTKAAY
TTSTCFKVTNKAYCLSIAEISNTGEFRIVPLLVEI.......
>UniRef100_B9VVH8/6-565
...............................nRVVLENEEREAKNTWRLVFRIAVLLLMVITLAISAAALAYS.....TG
ASTPHDLAGISTVISRTEDKVTSLLSSSQDVIDRQVALESPLALLNTESTIINAITSLSYQINGAANNSGCGAPVHDPDY
IGGIGKELI..vDDISDVTSFYPSAYQ.............EHL.NFIPAPTTGSGCTRIPSFDMSTTHYCYTHNVILSGC
RDHSHSHQYLALGVLRTSATGRVFFSTLRSINLDDTQNRKSCSVSATPLGCDMLCSKVTGTE...EEDYKS-.VAPTSMV
HGRLGFDGQYHEKDLDTTVlF.KDWVANYPGVGGGSFIDDRVWFPVYGGLKPNSpSDTAQKRYNNTCPDKQDRMAKSSYK
PGRFGGKRVQQAILSIKVSTSLGKDPVLTIPPNTITLMGAEGRILTVGTSHFLYQRGSSYFSPALLYPMTVNNKTATLHS
PFNAFTRPGSVPCQASARCPNSCITGVYTDPYPLFHRNHTLRGVFLDDEQARLNPVSAVFDNISRSRVTRVSSSNTKAAY
TTSTCFKVTNKVYCLSIAEISNTGEFRIVPLLVEI.......
>UniRef100_K7VKH9/6-565
...............................nRVVLENEEREAKNTWRLVFRIAVLLLMVMTLAISAAALAYS.....TG
ASTPHDLAGISTVISKTEDKVTSLLSSSQDVIDRQVALESPLALLNTESIIMNAITSLSYQINGAANNSGCGAPVHDPDY
IGGIGKELI..vDDISDVTSFYPSAYQ.............EHL.NFIPAPTTGSGCTRIPSFDMSTTHYCYTHNVILSGC
RDHSHSHQYLALGVLRTSATGRVFFSTLRSINLDDTQNRKSCSVSATPLGCDMLCSKVTGTE...EEDYKS-.VAPTPMV
HGRLGFDGQYHEKDLDTTVlF.KDWVANYPGVGGGSFIDNRVWFPVYGGLKPNSpSDTAQKRHNNTCPDKQDRMAKSSYK
PGRFGGKRVQQAILSIKVSTSLGKDPVLTIPPNTITLMGAEGRILTVGTSHFLYQRGSSYFSPALLYPMTVNNKTATLHS
PFNAFTRPGSAPCQASARCPNSCITGVYTDPYPLFHRNHTLRGVFLDDEQARLNPVSAVFDNISRSRVTRVSSSSTKAAY
TTSTCFKVTNKAYCLSIAEISNTGEFRIVPLLVEI.......
>UniRef100_A0A0H3U223/6-565
...............................nRVVLENEEREAKSTWRLVFRIAVLLLMVMILAISAAALAYS.....MG
ASTPHDLAGISTVISKTEDKVTSLLSSSQDVIDRQVALESPLALLNTESIIMNAITSLSYQINGAENNSGCGAPVHDPDY
IGGIGKELI..vDDISDVTSFYPSAYQ.............EHL.NFIPAPTTGSGCTRIPSFDMSTTHYCYTHNVILSGC
RDHSHSHQYLALGVLRTSATGRVFFSTLRSINLDDTQNRKSCSVSATPLGCDMLCSKVTGTE...EEDYKS-.VAPTSMV
HGRLGFDGQYHEKDLDTTVlF.KDWVANYPGVGGGSFIDGRVWFPVYGGLKPNSpSDTAQKRHNNTCPDEQDRMAKSSYK
PGRFGGKRVQQAILSIKVSTSLGKDPVLTIPPNTITLMGAEGRILTVGTSHFLYQRGSSYFSPALLYPMTVNNKTATLHS
PFNAFTRPGSVPCQASARCPNSCITGVYTDPYPLFHRNHTLRGVFLDDEQARLNPVSAVFDNISRSRVTRVSSSSTKAAY
TTSTCFKVTNKAYCLSIAEISNTGEFRIVPLLVEI.......
>UniRef100_R4L2X4/6-565
...............................nRVVLENEEREAKNTWRLVFRIAVLLLMVMILAISAAALAYS.....MG
ASTPHDLAGISTVISKTEDKVTSLLSSSQDVIDRQVALESPLALLNTESIITNAITSLSYQINGAENNSGCGAPVHDPDY
IGGIGKELI..vDDISDVTSFYPSAYQ.............EHL.NFIPAPTTGSGCTRIPSFDMSTTHYCYTHNVILSGC
RDHSHSHQYLALGVLRTSATGRVFFSTLRSINLDDTQNRKSCSVSATPLGCDMLCSKVTGTE...EEDYKS-.VAPTSMV
HGRLGFDGQYHEKDLDTTVlF.KDWVANYPGVGGGSFIDGRVWFPVYGGLKPNSpSDTAQKRHNNTCPDEQDRMAKSSYK
PGRFGGKRVQQAILSIKVSTSLGKDPVLTIPPNTITLMGAEGRILTVGTSHFLYQRGSSYFSPALLYPMTVNNKTATLHS
PFNAFTRPGSVPCQASARCPNSCITGVYTDPYPLFHRNHTLRGVFLDDEQARLNPVSAVFDNISRSRVTRVSSSSTKAAY
TTSTCFKVTNKAYCLSIAEISNTGEFRIVPLLVEI.......
>UniRef100_R4L8S6/7-565
................................RVVLENEEREAKNTWRLVFRIAVLFLMVMTLAISAAALAYS.....MG
ASTPHDLAGILTVISKTEDKVTSLLSSSQDVIYKQVALESPLALLNTESIIMNAITSLSYQINGAENNSGCGAPVHDPDY
IGGIGKELI..vDDISGVTSFYPSAYQ.............EHL.NFIPAPTTGSGCTRIPSFDMSTTHYCYTHNVIISGC
RDHSHSHQYLALGVLRTSATGRVFFSTLRSINLDDTQNRKSCSVSATPLGCDMLCSKVTGTE...EEDYKS-.VAPTSMV
HGRLGFDGQYHEKDLDTTVlF.KDWVANYPGVGGGSFIDGRVWFPVYGGLKPNSpSDTAQKRHNNTCPDKQDRMAKSSYK
PGRFGGKRVQQAILSIKVSTSLGKDPVLTIPPNTITLMGAEGRILTVGTSHFLYQRGSSYFSPALLYPMTVNNKTATLHS
PFNAFTRPGSVPCQASARCPNSCITGVYTDPYPLFHRNHTLRGVFLDDEQARLNPVSAVFDNISRSRVTRVSSSSTKAAY
TTSTCFKVTNKVYCLSIAEISNTGEFRIVPLLVEI.......
>UniRef100_Q4TZZ9/6-565
...............................nRVVLENEEREAKNTWRLVFRITVLLLMVMTLAISAAALAYS.....SE
ASTPHDLAGISTVISKTEDKVTSLLSSSQDVIDRQVALESPLALLNTESIIMNAITSLSYQINGAANNSGCGAPVHDPDY
IGGIGKELI..vDDISDVTSFYPSAYQ.............EHL.NFIPAPTTGSGCTRIPSFDMSTTHYCYTHNVILSGC
RDHSHSHQYLALGVLRTSATGRVFFSTLRSINLDDTQNRKSCSVSATPLGCDMLCSKVTEIE...EEDYKSA.-APTSMV
HGRLGFDGQYHEKDLDTTVlF.KDWVANYPGVGGGSFIDDRVWFPVYGGLKPNSpSDTAQKRYNDTCPDEQDRMAKSSYK
PRRFGGKRVQQAILSIKVSTSLGKDPVLTIPPNTITLMGAEGRILTVGTSHFLYQRGSSYFSPALLYPMTVNNKTATLHS
PFNAFTRPGSVPCQASARCPNSCITGVYTDPYPLFHRNHTLRGVFLDDEQARLNPVSAVFDSISRSRVTRVSSSSTKAAY
TTSTCFKVTNKAYCLSIAEISNTGEFRIVPLLVEI.......
>UniRef100_E5G3X3/6-565
...............................nRVVLENEEREAKNTWRLVFRIAVLLLMVMTLAISAAALAYS.....MG
ASTPHDLAGISTVISKTEDKVTSLLSSSQDVIDRQVALESPLALLNTESIIMNAITSLSYQINGAENNSGCGAPVHDPDY
IGGIGKELI..vDDISDVTSFYPSAYQ.............EHL.NFIPAPTTGSGCTRIPSFDMSTTHYCYTHNVILSGC
RDHSHSHQYLALGVLRTSATGRVFFSTLRSINLDDTQNRKSCSVSATPLGCDMLCSKVTGTE...EEDYKS-.VAPTSMV
HGRLGFDGQYHEKDLDTTVlF.KDWVANYPGVGGGSFIDGRVWFPVYGGLKPNSpSDTAQKRHNNTCPDEQDRMAKSSYK
PGRFGGKRVQQAILSIKVSTSLGKDPVLTIPPNTITLMGAEGRILTVGTSHFLYQRGSSYFSPALLYPMTVNNKTATLHS
PFNAFTRPSSVPCQASARCPNSCITGVYTDPYPLFHRNHTLRGVFLDDEQARLNPVSAVFDNISRSRVTRVSSSSTKAAY
TTSTCFKVTNKVYCLSIAEISNTGEFRIVPLLVEI.......
>UniRef100_A0A0H3U258/8-565
................................-VVLENEEREAKNTWRLVFRIAVLFLMVMTLAISAAALAYS.....MG
ASTPHDLAGISTVISKTEDKVTSLLSSSQDVIYKQVALESPLALLNTESIIMNAITSLSYQINGAENNSGCGAPVHDPDY
IGGIGKELI..vDDISGVTSFYPSAYQ.............EHL.NFIPAPTTGSGCTRIPSFDMSTTHYCYTHNVILSGC
RDHSHSHQYLALGVLRTSATGRVFFSTLRSINLDDTQNRKSCSVSATPLGCDMLCSKVTGTE...EEDYKS-.VAPTSMV
HGRLGFDGQYHEKDLDTTVlF.KDWVANYPGVGGGSFIDGRVWFPVYGGLKPNSpSDTAQKRHNNTCPDKQDRMAKSSYK
PGRFGGKRVQQAILSIKVSTSLGKDPVLTIPPNTITLMGAEGRILTVGTSHFLYQRGSSYFSPALLYPMTVNNKTATLNS
PFNAFTRPGSVPCQASARCPNSCITGVYTDPYPLFHRNHTLRGVFLDDEQARLNPVSAVFDNTSRSRVTRVSSSSTKAAY
TTSTCFKVTNKVYCLSIAEISNTGEFRIVPLLVEI.......
>UniRef100_D8UW93/6-565
...............................nRVVLENEEREAKNTWRLVFRIAVLLLTVMTLAISAAALAYS.....MG
ASTPHDLAGISTVISKTEDKVTSLLSSSQDVIDRQVALESPLALLNTESIIMNAITSLSYQINGAENNSGCGAPVHDPDY
IGGIGKELI..vDDISDVTSFYPSAYQ.............EHL.NFIPAPTTGSGCTRIPSFDMSTTHYCYTHNVILSGC
RDHSHSYQYLALGVLRTSATGRVFFSTLRSINLDDTQNRKSCSVSATPLGCDMLCSKVTGTE...EEDYKS-.VAPTSMV
HGKLGFDGQYHEKDLDTTVlF.KDWVANYPGVGGGSFIDGRVWFPVYGGLKPNSpSDTAQKRHNNTCPDEQDRMAKSSYK
PGRFGGKRVQQAILSIKVSTSLGKDPVLTIPPNTLTLMGAEGRILTVGTSHFLYQRGSSYFSPALLYPMTVNNKTATLHS
PFNAFTRPGSVPCQASARCPNSCITGVYTDPYPLFHRNHTLRGVFLDDEQARLNPVSAVFDNISRSRVTRVSSSSTKAAY
TTSTCFKVTNKAYCLSIAEISNTGEFRIVPLLVEI.......
>UniRef100_K9KYK5/6-565
...............................nRVVLENEEREAKNTWRLVFRIAVLLLMVMILAISAAALAYS.....IG
ASTPHDLAGISTVISKTEDKVTSLLSSSQDVIDRQVALESPLALLNTESIIMNAITSLSYQINGAENNSGCGAPVHDPDY
IGGIGKELI..vDDISDVTSFYPSAYQ.............EHL.NFIPAPTTGSGCTRIPSFDMSTTHYCYTHNVILSGC
RDHSHSHQYLALGVLRTSATGRVFFSTLRSINLDDTQNRKSCSVSATPLGCDMLCSKVTGTE...EEDYKS-.VAPTSMV
HGRLGFDGQYHEKDLDTTVlF.KDWVANYPGVGGGSFIDGRVWFPVYGGLKPNSpSDTAQKRHNNTCPDEQDRMAKSSYK
PGRFGGKRVQQAILSIKVSTSLGKDPVLTIPPNTVTLMGAEGRILTVGTSHFLYQRGSSYFSPALLYPMTVNNKTATLHS
PFNAFTRPGSVPCQASARCPNSCITGVYTDPYPLFHRNHTLRGVFLDDEQARLNPVSAVFDNISRSRVTRVSSSSTKAAY
TTSTCFKVTNKAYCLSIAEISNTGEFRIVPLLVEI.......
>UniRef100_A0A2P1E9F4/6-565
...............................nRVVLENEEREAKNTWRLVFRIAVLLLMVMTLAISAAALAYS.....TG
ASTPHDLAGISTVISKTEDKVTSLLSSSQDVIDRQVALESPLALLNTESIIMNAITSLSYQINGAENNSGCGAPVHDPDY
IGGIGKELI..vDDTSDVTSFYPSAYQ.............EHL.NFIPAPTTGSGCTRIPSFDMSATHYCYTHNVILSGC
RDHSHSHQYLALGVLRTSATGRVFFSTLRSINLDDTQNRKSCSVSATPLGCDMLCSKVTGTE...EEDYKS-.IAPTSMV
HGRLGFDGQYHEKDLDTTVlF.KDWVANYPGVGGGSFIDDRVWFPVYGGLKPNSpSDTAQKRHNNTCPDEQDRMAKSSYK
PGRFGGKRVQQAILSIKVSTSLGKDPVLTIPPNTITLMGAEGRILTVGTSHFLYQRGSSYFSPALLYPMTVNNKTATLHS
PFNAFTRPGSVPCQASARCPNSCITGVYTDPYPLFHRNHTLRGVFLDDEQARLNPVSAVFDNISRSRVTRVSSSSTKAAY
TTSTCFKVTNKAYCLSIAEISNTGEFRIVPLLVEI.......
>UniRef100_H2DMX3/6-565
...............................nRVVLENEEREAKNTWRLVFRIAVLLLMVMTLAISAAALAHS.....MG
ASTPHDLAGISTVISKTEDKVTSLLSSSQDVIDRQVALESPLALLNTESIIMNAITFLSYQINGAENNSGCGAPVHDPDY
IGGIGKELI..vDDISDVTSFYPSAYQ.............EHL.NFIPAPTTGSGCTRIPSFDMSTTHYCYTHNVILSGC
RDHSHSHQYLALGVLRTSATGRVFFSTLRSINLDDTQNRKSCSVSATPLGCDMLCSKVTGTE...EEDYKS-.VAPTSMV
HGRLGFDGQYHEKDLDTTVlF.KDWVANYPGVGGGSFIDGRVWFPVYGGLKPNSpSDAAQKRHNNTCPDEQDRMAKSSYK
PGRFGGKRVQQAILSIKVSTSLGKDPVLTIPPNTITLMGAEGRILTVGTSHFLYQRGSSYFSPALLYPMTVNNKTATLHS
PFNAFTRPGSVPCQASARCPNSCITGVYTDPYPLFHRNHTLRGVFLDDEQARLNPVSAVFDNISRSRVTRVSSSSTKAAY
TTSTCFKVTNKAYCLSIAEISNTGEFRIVPLLVEI.......
>UniRef100_Q4TZS0/6-565
...............................nRVVLENEEREAKNTWRLVFRIAVLLLMVMTLAISAAALAYS.....TG
ASTPHDLAGISTVISKTEDKVTSLLSSSQDVIDRQVALESPLALLNTESTIMNAITSLSYQINGAANNSGCGAPVHDPDY
IGGIGKELI..vDDISDVTSFYPSAYQ.............EHL.NFIPAPTTGSGCTRIPSFDMSTTHYCYTHNVTLSGC
RDHSHSHQYLALGVLRTSATGRVFFSTLRSINLDDTQNRKSCSVSATPLGCDMLCSKVTGTE...EEDYKS-.VAPTSMV
HGRLGFDGQYHEKDLDTTVlF.KDWVANYPGVGGGSFIDDRVWFPVYGGLKPNSpSDTAQKRHNNTCPDKQDRMAKSSYK
PGRFGGKRVQQAILSIKVSTSLGKDPVLTIPPNTITLMGAEGRILTVGTSHFLYQRGSSYFSPALLYPMTVNNKTATLHS
PFNAFTRPGSVPCQASARCPNSCITGVYTDPYPLFHRNHTLRGVFLDDEQARLNPVSAVFDNISRSRVTRVSSSSTKAAY
TTSTCFKVTNKAYCLSIAEISNTGEFRIVPLLVEI.......
>UniRef100_A0A481Y8E7/6-565
...............................nRVVLENEEREAKNTWRLVFRIAVLLLMVMILAISAAALAYS.....ME
ASTPHDLAGISTVISKTEDKVTSLLSSSQDVIDRQVALESPLALLNTESIIMNAITSLSYQINGAENNSGCGAPVHDPDY
IGGIGRELI..vDDISDVTSFYPSAYQ.............EHL.NFIPAPTTGSGCTRIPSFDMSTTHYCYTHNVILSGC
RDHSHSHQYLALGVLRTSATGRVFFSTLRSINLDDTQNRKSCSVSATPLGCDMLCSKVTGTE...EEDYKS-.VAPTPMV
HGRLGFDGQYHEKDLDTTVlF.KDWVANYPGVGGGSFIDGRVWFPVYGGLKPNSpSDTAQKRHNNTCPDKQDRMAKSSYK
PGRFGGKRVQQAILSIKVSTSLGKDPVLTIPPNTITLMGAEGRILTVGTSHFLYQRGSSYFSPALLYPMTVNNKTATLHS
PFNAFTRPGSVPCQASARCPNSCITGVYTDPYPLFYRNHTLRGVFLDDGQARLNPVSAVFDNISRSRVTRVSSSNTKAAY
TTSTCFKVTNKAYCLSIAEISNTGEFRIVPLLVEI.......
>UniRef100_A0A0H3U2D9/6-565
...............................nRVVLENEEREAKNTWRLVFRIAVLLLMVMTLAISAAALAYS.....MG
ASTPHDLAGISTVISKTEDKVTSLLSSSQDVIDRQVALESPLALLNTESIIMNAITSLSYQINGAENNSGCGAPVHDPDY
IGGIGKELI..vDDISDVTSFYPSAYQ.............EHL.NFIPAPTTGSGCTRIPSFDMSTTHYCYTHNVILSGC
RDHSHSHQYLALGVLRTSATGRVFFSTLRSINLDDTQNRKSCSVSATPLGCDMLCSKVTGTE...EEDYKS-.VAPTSMV
HGRLGFDGQYHEKDLDTTVlF.KDWVANYPGVGGGSFIDGRVWFPVYGGLKPNSpSDAAQKRHNNTCPDEQDRMAKSSYK
PGRFGGKRVQQAILSIKVSTSLGKDPVLTIPPNTITLMGAEGRILTVGTSHFLYQRGSSYFSPALLYPMTVNNKTATLHS
PFNAFTRPGSVPCQASARCPNSCITGVYTDPYPLFHRNHTLRGVFLDDEQARLNPVSAVFDNISRSRVTRVSSSSTKAAY
TTSTCFKVTNKAYCLSIAEISNTGEFRIVPLLVEI.......
>UniRef100_A0A076MMA1/6-565
...............................nRVVLENEEREAKNTWRLVFRIAVLLLMVMTLAISAAALAYS.....TG
ASTPHDLAGISTMISKTEDKVTSSLSSSQDVIDRQVALESPLALLNTESIIMNAITSLSYQINGAANNSGCGAPVHDPDY
IGGIGKELI..vDDISDVTSFYPSAYQ.............EHL.NFIPAPTTGSGCTRIPSFDMSTTHYCYTHNVILSGC
RDHSHSHQYLALGVLRTSATGRVFFSTLRSINLDDTQNRKSCSVSATPLGCDMLCSKVTGTE...EEDYKS-.VAPTSMV
HGRLGFDGQYHEKDLDTAVlF.KDWVANYPGVGGGSFIDDRVWFPVYGGLKPNSpSDTAQKRHNNTCPDEQDRMAKSSYK
PGRFGGKRVQQAILSIKVSTSLGKDPVLTIPPNTITLMGAEGRILTVGTSHFLYQRGSSYFSPALLYPMTVNNKTATLHS
PFNAFTRPGSVPCQASARCPNSCITGVYTDPYPLFHRNHTLRGVFLDDEQARLNPVSAVFDNISRSRVTRVSSSSTKAAY
TTSTCFKVTNKAYCLSIAEISNTGEFRIVPLLVEI.......
>UniRef100_A5YRF0/6-565
...............................nRVVLENEEREAKNTWRLVFRIAVLLLMVMTLAISAAALAYS.....ME
ASTPHDLAGISTVISKTEDKVTSLLSSSQDVIDRQVALESPLALLNTESTIMNAITSLSYQINGAANNSGCGAPVHDPDY
IGGIGKELI..vDDISDVTSFYPSAYQ.............EHL.NFIPAPTTGSGCTRIPSFDMSTTHYCYTHNVILSGC
RDHSHSHQYLALGVLRTSATGRVFFSTLRSINLDDTQNRKSCSVSATPLGCDMLCSKVTGTE...EEDYKSA.-APTSMV
HGRLGFDGQYHEKDLDTTVlF.KDWVANYPGVGGGSFIDDRVWFPVYGGLKPNSpSDTAQKRHNNTCPDGQDRMAKSSYK
PGRFGGKRVQQAILSIKVSTSLGKDPVLTIPPNTITLMGAEGRILTVGTSHFLYQRGSSYFSPALLYPMTVNNKTATLHS
PFNAFTRPGSVPCQASARCPNSCITGVYTDPYPLFYRNHTLRGVFLDDEQARLNPVSAVFDNISRSRVTRVSSSSTKAAY
TTSTCFKVTNKAYCLSIAEISNTGEFRIVPLLVEI.......
>UniRef100_B5TSP9/6-565
...............................nRVVLENEEREAKNTWRLVFRIAVLLLMVMTLAISAAALAYS.....ME
ASTPHDLAGISTVISKTEDKVTSLLSSSQDVIDRQVALESPLALLNTESTIMNAITSLSYQINGAANNSGCGAPVHDPDY
IGGIGKELI..vDDISDVTSFYPSAYQ.............EHL.NFIPAPTTGSGCTRIPSFDMSTTHYCYTHNVILSGC
RDHSHSHQYLALGVLRTSATGRVFFSTLRSINLDDTQNRKSCSVSATPLGCDMLCSKVTGTE...EEDYKSA.-APTSMV
HGRLGFDGQYHEKDLDTTVlF.KDWVANYPGVGGGSFIDDRVWFPVYGGLKPNSpSDTAQKRHNNTCPDGQDRMAKSSYK
PGRFGGKRVQQAILSIKMSTSLGKDPVLTIPPNTITLMGAEGRILTVGTSHFLYQRGSSYFSPALLYPMTVNNKTATLHS
PFNAFTRPGSVPCQASARCPNSCITGVYTDPYPLFYRNHTLRGVFLDDEQARLNPVSAVFDNISRSRVTRVSSSSTKAAY
TTSTCFKVTNKAYCLSIAEISNTGEFRIVPLLVEI.......
>UniRef100_E5G505/6-565
...............................nRVVLENEEREAKNTWRLVFRVVVLLLMVMTLAISAAALAYS.....TG
ASTPHDLAGISTVISKTEDKITSLLSSSQDVIDRQVALESPLALLNTESIIMNAITSLSYQINGAENNSGCGAPVHDPDY
IGGIGEELI..vDDISDVTSFYPSAYQ.............EHL.NFIPAPTTGSGCTRIPSFDMSTTHYCYTHNVILSGC
RDHSHSHQYLALGVLRTSATGRVFFSTLRSINLDDTQNRKSCSVSATPLGCDMLCSKVTGTE...EEDYKS-.VAPTSMV
HGRLGFDGQYHEKDLDTTTlF.KDWVANYPGVGGGSFIGDRVWFPVYGGLKPNSpSDTAQKRHNNTCPDEQDRMAKSSYK
PGRFGGKRVQQAILSIKVSTSLGKDPVLTIPPNTITLMGAEGRILTVGTSHFLYQRGSSYFSPALLYPMTVNNKTATLHS
PFNAFTRPGSVPCQASARCPNSCITGVYTDPYPLFHRNHTLRGVFLDDEQARLNPVSAVFDNISRSRVTRVSSSSTKAAY
TTSTCFKVTNKAYCLSIAEISNTGEFRIVPLLVEI.......
>UniRef100_A0A1J0KJK1/7-565
................................RVVLENEEREAKNTWRLVFRIAVLLLMVMTLAISAAALAYS.....TG
ASTPHDLAGISTMISKTEDKVTSSLSSSQDVIDRQVALESPLALLNTESIIMNAITSLSYQINGAANNSGCGAPVHDPDY
IGGIGKELI..vDDISDVTSFYPSAYQ.............EHL.NFIPAPTTGSGCTRIPSFDMSTTHYCYTHNVILSGC
RDHSHSHQYLALGVLRTSATGRVFFSTLRSINLDDTQNRKSCSVSATPLGCDMLCSKVTGTE...EEDYKS-.VAPTSMV
HGRLGFDGQYHEKDLDTAVlF.KDWVANYPGVGGGSFIDDRVWFPVYGGLKPNSpSDTAQKRHNNTCPDEQDRMAKSSYK
PGRFGGKRVQQAILSIKVSTSLGKDPVLTIPPNTITLMGAEGRILTVGTSHFLYQRGSSYFSPALLYPMTVNNKTATLHS
PFNAFTRPGSVPCQASARCPNSCITGVYTDPYPLFHRNHTLRGVFLDDEQARLNPVSAVFDNISRSRVTRVSSSSTKAAY
TTSTCFKVTNKAYCLSIAEISNTGEFRIVPLLVEI.......
>UniRef100_A0A0B5J170/6-565
...............................nRVVLENEEREAKNTWRLVFRIAVLLLMVMTLAISAAALAYS.....TG
ASTPHDLAGISTVISKTEDKVTSLLSSSQDVIDRQVALESPLALLNTESIIMNAITSLSYQINGAANNSGCGAPVHDPDY
IGGIGKELI..vDDISDVTSFYPSAYQ.............EHL.NFIPAPTTGSGCTRIPSFDMSTTHYCYTHNVILSGC
RDHSHSHQYLALGVLRTSATGRVFFSTLRSINLDDTQNRKSCSVSATPLGCDMLCSKVTEIE...EEDYKSA.-APTSMV
HGRLGFDGQYHEKDLDTTVlF.KDWVANYPGVGGGSFIDDRVWFPVYGGLKPNSpSDTAQKRHNNTCPDGQDRMAKSSYK
PGRFGGKRVQQAILSIKVSTSLGKDPVLTIPPNTITLMGAEGRILTVGTSHFLYQRGSSYFSPALLYPMTVNNKTATLHS
PFNAFTRPGSVPCQASARCPNSCITGVYTDPYPLFHRNHTLRGVFLDDEQARLNPVSAVFDNISRSRVTRVSSSSTKAAY
TTSTCFKVTNKAYCLSIAEISNTGEFRIVPLLVEI.......
>UniRef100_A0A6N0C447/6-565
...............................nRVVLENEEREAKNTWRLVFRIAVLLLMVMTLAISAAALAYS.....ME
ASTPHDLAGISTAISKTEDKVTSLLSSSQDVIDRQVALESPLALLNTESTIMNAITSLSYQINGAANNSGCGAPVHDPDY
IGGIGKELI..vDDISDVTSFYPSAYQ.............EHL.NFIPAPTTGSGCTRIPSFDMSTTHYCYTHNVILSGC
RDHSHSHQYLALGVLRTSATGRVFFSTLRSINLDDTQNRKSCSVSATPLGCDMLCSKVTGTE...EEDYKSA.-APTSMV
HGRLGFDGQYHEKDLDTTVlF.KDWVANYPGVGGGSFIDDRVWFPVYGGLKPNSpSDTAQKRHNNTCPDGQDRMAKSSYK
PGRFGGKRVQQAILSIKVSTSLGKDPVLTIPPNTITLMGAEGRILTVGTSHFLYQRGSSYFSPALLYPMTVNNKTATLHS
PFNAFTRPGSVPCQASARCPNSCITGVYTDPYPLFYRNHTLRGVFLDDEQARLNPVSAVFDNISRSRVTRVSSSSTKAAY
TTSTCFKVTNKAYCLSIAEISNTGEFRIVPLLVEI.......
>UniRef100_A0A343BSC6/6-565
...............................nRVVLENEEREAKNTWRLVFRIAVLLLMVMTLAISAAALAYS.....TG
ASTPHDLAGISTVISKTEDKVTSLLSSSQDVIDRQVALESPLALLNTESIIMNAITSLSYQINGAENNSGCGAPVHDPDY
IGGIGKELI..vDDISDVTSFYPSAYQ.............EHL.NFIPAPTTGSGCTRIPSFDMSTTHYCYTHNVILSGC
RDHSHSHQYLALGVLRTSATGRVFFSTLRSINLDDTQNRKSCSVSATPLGCDMLCSKVTGTE...EEDYKS-.VAPTSMV
HGRLGFDGQYHEKDLDTTVlF.KDWVANYPGVGGGSFIDDRVWFPVYGGLKPNSpSDTAQKRHNNTCPDEQDRMAKSSYK
PGRFGGKRVQQAILSIKVSTSLGKDPVLTIPPNTITLMGAEGRILTVGTSHFLYQRGSSYFSPALLYPMTVNNKTATLHS
PFNAFTRPGSVPCQASARCPNSCITGVYTDPYPLFHRNHTLRGVFLDDEQARLNPVSAVFDNISRSRVTRVSSSSTKAAY
TTSTCFKVTNKAYCLSIAEISNTGEFRIVPLLVEI.......
>UniRef100_M1FM74/6-565
...............................nRVVLENEEREAKNTWRLVFRIAVLLLMVMTLAISAAALAYS.....MG
ASTPHDLAGISTVISKTEDKVTSLLSSSQDVIDRQVALESPLALLNTESIIMNAITSLSYQINGAENNSGCGAPVHDPDY
SGGIGKELI..vDDISDVTSFYPSAYQ.............EHL.NFIPAPTTGSGCTRIPSFDMSTTHYCYTHNVILSGC
RDHSHSHQHLALGVLRTSATGRVFFSTLRSINLDDTQNRKSCSVSATPLGCDMLCSKVTGTE...EEDYKS-.VAPTSMV
HGRLGFDGQYHEKDLDTTVlF.KDWVANYPGVGGGSFIDGRVWFPVYGGLKPNSpSDTAQKRHNNTCPDEQDRMAKSSYK
PGRFGGKRVQQAILSIKVSTSLGKDPVLTIPPNTITLMGAEGRILTVGTSHFLYQRGSSYFSPALLYPMTVNNKTATLHS
PFNAFTRPGSVPCQASARCPNSCITGVYTDPYPLFHRNHTLRGVFLDDEQARLNPVSAVFDNISRSRVTRVSSSSTKAAY
TTSTCFKVTNKAYCLSIAEISNTGEFRIVPLLVEI.......
>UniRef100_A0A1B1FIW6/6-565
...............................nRVVLENEEREAKNTWRLVFRIAVLLLMVMILAISAAALAYS.....MG
ASTPHDLAGISTVISKTEDKVTSLLSSSQDVIDRQVALESPLALLNTESIIMNAITSLSYQINGAENNSGCGAPVHDPDY
IGGIGKELI..vDDISDVTSFYPSAYQ.............EHL.NFIPAPTTGSGCTRIPSFDMSTTHYCYTHNVILSGC
RDHSHSHQYLALGVLRTSATGRVFFSTLRSINLDDTQNRKSCSVSATPLGCDMLCSKVTGTE...EEDYKS-.VAPTSMV
HGRLGFDGQYHEKDLDTTVlF.KDWVANYPGVGGGSFIDGRVWFPVYGGLKPNSpSDTAQKRHNNTCPDEQDRMAKSSYK
PGRFGGKRVQQAILSIKVSTSLGKDPVLTIPPNTITLMGAEGRILTVGTSHFLYQRGSSYFSPALLYPMTVNNKTATLHS
PFNAFTRPGSVPCQASARCPNSCITGVYTDPYPLFHRNHTLRGVFLDDEQARLNPVSAVFDNISRSRVTRVSSSSTKAAY
TTSTCFKVTNKAYCLSIAEISHTGGFRIVPLLVEI.......
>UniRef100_B9VVJ3/6-565
...............................nRVALENEEREAKNTWRLVFRIAVLLLMVMTLAISAAALAYS.....AG
ASTPHDLAGISTVISKTEDKVTSLLSSSQDVIDRQVALESPLALLNTESMIMNAITSLSYQINGAANNSGCGAPVHDPDY
IGGIGKELI..vDDISDVTSFYPSAYQ.............EHL.NFIPAPTTGSGCTRIPSFDMSTTHYCYTHNVILSGC
RDHSHSHQYLALGVLRTSATGRVFFSTLRSINLDDTQNRKSCSVSATPLGCDMLCSKVTGTE...EEDYKS-.VAPTPMV
HGRLGFDGQYHEKDLDTTVlF.KDWVANYPGVGGGSFIDNRVWFPVYGGLKPNSpSDTAQKRHNNTCPDKQDRMAKSSYK
PGRFGGKRVQQAILSIKVSTSLGKDPVLTIPPNTITLMGAEGRILTVGTSHFLYQRGSSYFSPALLYPMTVNNKTATLHS
PFNAFTRPGSAPCQASARCPNSCITGVYTDPYPLFHRNHTLRGVFLDDEQARLNPVSAVFDNISRSRVTRVSSSSTKAAY
TTSTCFKVTNKAYCLSIAEISNTGEFRIVPLLVEI.......
>UniRef100_A0A3G2GRM5/6-565
...............................nRVVLENEEREAKNTWRLVFRIAVLLLMAMILAISAAALAYS.....ME
ASTPHDLAGISTVISKTEDKVTSLLSSSQDVIDRQVALESPLALLNTESVIMNAITSLSYQINGAENSSGCGAPVHDPDY
IGGIGKELI..vDDISDVTSFYPSAYQ.............EHL.NFIPAPTTGSGCTRIPSFDMSTTHYCYTHNVILSGC
RDHSHSHQYLALGVLRTSATGRVFFSTLRSINLDDTQNRKSCSVSATPLGCDMLCSKVTGTE...EEDYKS-.VAPTSMV
HGRLGFDGQYHEKDLDTTVlF.KDWVANYPGVGGGSFIDGRVWFPVYGGLKPNSpSDTAQKRHNNTCPDKQDRMAKSSYK
PARFGGKRVQQAILSIKVSTSLGRDPVLTVPPNTITLMGAEGRILTVGTSHFLYQRGSSYFSPALLYPMTVNNKTATLHS
PFNAFTRPGSVPCQASARCPNSCITGVYTDPYPLFYRNHTLRGVFLDDEQARLNPVSAVFDNISRSRVTRVSSSSTKAAY
TTSTCFKVTNKAYCLSIAEISNTGEFRIVPLLVEI.......
>UniRef100_Q0Z930/6-565
...............................nRVVLENEEREAKNTWRLVFRIAVLLLMVMTLAISAAALAYS.....SE
ASTPHDLAGISTVISKTEDKVTSLLSSSQDVIDRQVALESPLALLNTESIIMNAITSLSYQINGAANNSGCGVPVHDPDY
IGGIGKEFI..vDDISDVTSFYPSAYQ.............EHL.NFIPAPTTGSGCTRIPSFDMSTTHYCYTHNVILSGC
RDHSHSHQYLALGVLRTSATGRVFFSTLRSINLDDTQNRKSCSVSATPLGCDMLCSKVTEIE...EEDYKS-.ITPTSMV
HGRLGFDGQYHEKDLDTTVlF.KDWVANYPGVGGGSFIDDRVWFPVYGGLKPNSpSDTAQKRYNDTCPDEQDRMAKSSYK
PRRFGGKRVQQAILSIKVSTSLGKDPVLTIPPNTITLMGAEGRILTVGTSHFLYQRGSSYFSPALLYPMTVNNKTATLHS
PFNAFTRPGSVPCQASARCPNSCITGVYTDPYPLFHRNHTLRGVFLDDEQARLNPVSAVFDSISRSRVTRVSSSSTKAAY
TTSTCFKVTNKAYCLSIAEISNTGEFRIVPLLVEI.......
>UniRef100_E0Z2F2/6-565
...............................nRVVLENEEREAKNTWRLVFRIAVLLLMVMILAISAAALAYS.....MG
ASTPHDLAGISTVISKTEDKVTSLLSSSQDVIDRQVALESPLALLNTESIIMNAITSLPYQINGAENNSGCGAPVHDPDY
IGGIGKELI..vDDISDVTSFYPSAYQ.............EHL.NFIPAPTTGSGCTRIPSFDMSTTHYCYTHNVILSGC
RDHSHSHQYLALGVLRTSATGRVFFSTLRSINLDDTQNRKSCSVSATPLGCDMLCSKVTGTE...EEDYKS-.VAPTSMV
HGRLGFDGQYHEKDLDTTVlF.KDWVANYPGVGGGSFIDGRVWFPVYGGLKPNSpSDTAQKRHNDTCPDKQDRMAKSSYK
PGRFGGKRVQQAILSIKVSTSLGKDPVLTIPPNTITLMGAEGRILTVGTSHFLYQRGSSYFSPALLYPMTVNNKTATLRS
PFNAFTRPGSVPCQASARCPNSCITGVYTDPYPLFHRNHTLRGVFLDDEQARLNPVSAVFDNISRSRVTRVSSSSTKAAY
TTSTCFKVTNKAYCLSIAEISNTGEFRIVPLLVEI.......
>UniRef100_R4KXC5/6-565
...............................nRVALENEEREAKNTWRLVFRIAVLLLMVMTLAISAAALAYS.....AG
ASTPHDLAGISTVISKTEDKVTSLLSSSQDVIDRQVALESPLALLNTESMIMNAITSLSYQINGAANNSGCGAPVHDPDY
IGGIGKELI..vDDISDVTSFYPSAYQ.............EHL.NFIPAPTTGSGCTRIPSFDMSTTHYCYTHNVILSGC
RDHSHSHQYLALGVLRTSATGRVFFSTLHSINLDDTQNRKSCSVSATPLGCDMLCSKVTGTE...EEDYKS-.VAPTPMV
HGRLGFDGQYHEKDLDTTVlF.KDWVANYPGVGGGSFIDNRVWFPVYGGLKPNSpSDTAQKRHNNTCPDKQDRMAKSSYK
PGRFGGKRVQQAILSIKVSTSLGKDPVLTIPPNTITLMGAEGRILTVGTSHFLYQRGSSYFSPALLYPMTVNNKTATLHS
PFNAFTRPGSAPCQASARCPNSCITGVYTDPYPLFHRNHTLRGVFLDDEQARLNPVSAVFDNISRSRVTRVSSSSTKAAY
TTSTCFKVTNKAYCLSIAEISNTGEFRIVPLLVEI.......
>UniRef100_K9KZ47/6-565
...............................nRVVLENEEREAKNTWRLVFRIAVLLLMVIILAISAAALAYS.....MG
ASTPHDLAGISTVISKTEYKVTSLLISSQDVIDRQVALESPLALLNTESIIMNAITSLSYQINGAENNSGCGAPVHDPDY
IGGIGKELI..vDDISDVTSFYPSAYQ.............EHL.NFIPAPTTGSGCTRIPSFDMSTTHYCYTHNVILSGC
RDHSHSHQYLALGVLRTSATGRVFFSTLRSINLDDTQNRKSCSVSATPLGCDMLCSKVTGTE...EEDYKS-.VAPTSMV
HGRLGFDGQYHEKDLDTTVlF.KDWVANYPGVGGGSFIDGRVWFPVYGGLKPNSpSDTAQKRHNNTCPDEQDRMAKSSYK
PGRFGGKRVQQAILSIKVSTSLGKDPVLTIPPNTITLMGAEGRILTVGTSHFLYQRGSSYFSPALLYPMTVNNKTATLHS
PFNAFTRPGSVPCQASARCPNSCITGVYTDPYPLFHRNHTLRGVFLDDEQARLNPVSAVFDNISRSRVTRVSSSSTKAAY
TTSTCFKVTNKAYCLSIAEISNTGEFRIVPLLVEI.......
>UniRef100_Q8V1R2/6-565
...............................nRVVLENEEREAKNTWRLVFRIAVLLLMVMTLAISAAALAYS.....TG
ASTPHDLAGISTVISKTEDKVTSLLSSSQDVIDRQVALESPLALLNTESIIMNAITSLSYQINGAANNSGCGAPVHDPDY
IGGIGKALI..vDDISDVTSFYPSAYQ.............EHL.NFIPAPTTGSGCTRIPSFDMSTTHYCYTHNVILSGC
RDHSHSHQYLALGVLRTSATGRVFFSTLRSINLDDTQNRKSCSVSATPLGCDMLCSKVTEIE...EEDYKSA.-APTSMV
HGRLGFDGQYHEKDLDTTVlF.KDWVANYPGVGGGSFIDDRVWFPVYGGLKPNSpSDTAQKRHNNTCPDGQDRMAKSSYK
PGRFGGKRVQQAILSIKVSTSLGKDPVLTIPPNTITLMGAEGRILTVGTSHFLYQRGSSYFSPALLYPMTVNNKTATLHS
PFNAFTRPGSVPCQASARCPNSCITGVYTDPYPLFHRNHTLRGVFLDDEQARLNPVSAVFDNISRSRVTRVSSSSTKAAY
TTSTCFKVTNKAYCLSIAEISNTGEFRIVPLLVEI.......
>UniRef100_Q0PVP9/6-565
...............................nRVVLENEEREAKNTWRLVFRIAVLLLMVMTLAISAAALAYS.....TG
ASTPHDLAGISTVISKTEDKVTSLLSSSQDVIDRQVALESPLALLNTESIIMNAITSLSYQINGAANNSGCGAPVHDPDY
IGGIGKELI..vDDISDVTSFYPSAYQ.............EHL.NFIPAPTTGSGCTRIPSFDMSTTHYCYTHNVILSGC
RDHSHSHQYLALGVLRTSATGRVFFSTLRSINLDDTQNRKSCSVSATPLGCDMLCSKVTEIE...EEDYKSA.-APTSMV
HGRLGFDGQYHEKDLDTTVlF.KDWVANYPGVGGGSFIDDRVWFPVYGGLKPNSpSDTAQKRHNNTCPDGQDRMAKSSYK
PGRFGGKRVQQAILSIKVSTSLGKDPVLTIPPNTITLMGAEGRILTVGTSHFLYQRGSSYFSPALLYPMTVNNKTATLHS
PFNAFTRPGSVPCQASARCPNSCITGVYTDPYPLFHRNHTLRGVFLDDEQARLNPVSAVFDNISRSRVTRVGSSSTKAAY
TTSTCFKVTNKAYCLSIAEISNTGEFRIVPLLVEI.......
>UniRef100_R4L8Q6/6-565
...............................nRVVLENEEREAKNTWRLVFRIAVLLLMVMTLAISAATLAYS.....MG
ASTPRDLAGISTVISKTEDKVTSLLSSSQDVIDRQVALESPLALLNTESTIMNAITSLSYQINGAANNSGCGAPVHDPDY
IGGIGKELI..vDDISDVTSFYPSAYQ.............EHL.NFIPAPTTGSGCTRIPSFDMSTTHYCYTHNVILSGC
RDHSHSYQYLALGVLRTSATGRVFFSTLRSINLDDTQNRKSCSVSATPLGCDMLCSKVTGTE...EEDYKS-.VVPTSMV
HGRLGFDGQYHEKDLDTTVlF.KDWVANYPGVGGGSFINDRVWFPVYGGLKPNSpSDIAQKRHNNTCPDKQDRMAKSSYK
PGRFGGKRVQQAILSIKVSTSLGKDPVLTIPPNTITLMGAEGRILTVGTSHFLYQRGSSYFSPALLYPMTVNNKTATLHS
PFNAFTRPGSVPCQASARCPNSCITGVYTDPYPLFHRNHTLRGVFLDDEQARLNPVSAVFDNISRSRVTRVSSSSTKAAY
TTSTCFKVTNKAYCLSIAEISNTGEFRIVPLLVEI.......
>UniRef100_A0A7G3VSP8/7-565
................................RVVLENEEREAKNTWRLVFRIAVLLLIVMTLAISAAALVYS.....MG
ASTPRDLVGISTVISKTEDKIKSLLSSNQDVIYKQVALESPLALLNTESIIMNAITSLSYQINGAANNSGCGAPVHDPDY
IGGIGKELI..vDDTSDVTSFYPSAYQ.............EHL.NFIPAPTTGSGCTRIPSFDMSATHYCYTHNVILSGC
RDHSHSHQYLALGVLRTSATGRVFFSTLRSINLDDTQNRKSCSVSATPLGCDMLCSKVTETE...EEDYKS-.VTPTSMV
HGRLGFDGQYQEKDLDITVlF.KDWVANYPGVGGGSFIDDRVWFPVYGGLKPNSpSDTAQKRYNNTCPDEQDRMAKSSYK
PGRFGGKRVQQAILSIKVSTSLGEDPVLTVPPNTITLMGAEGRVLTVGTSHFLYQRGSSYFSPALLYPMTVYNKTATLHS
PFNAFTRPGSVPCQASARCPNSCITGVYTDPYPLFHRNHTLRGVFLDDEQARLNPVSAVFNNISRSRVTRVSSSSTKAAY
TTSTCFKVTNKAYCLSIAEISNTGEFRIVPLLVEI.......
>UniRef100_A7UC69/6-565
...............................nRVVLENEEREAKNTWRLVFRIAVLLLMVMTLAISAAALAYS.....TG
ASTPHDLAGISTVISKTEDKVTSLLSSSQDVIDRQVALESPLALLNTESTIMNAITSLSYQINRAANNSGCGAPVHDPDY
IGGIGKELI..vDDISDVTSFYPSAYQ.............EHL.NFIPAPTTGSGCTRIPSFDMSTTHYCYTHNVILSGC
RDHSHSHQYLALGVLRTSATGRVFFSTLRSINLDDTQNRKSCSVSATPLGCDMLCSKVTGTE...EEDYKS-.VAPTSMV
HGRLGFDGQYHEKDLDTTVlF.KDWVANYPGVGGGSFIDDRVWFPVYGGLKPNSpSDIAQKRHNNTCPDKQDRMAKSSYK
PGRFGGKRVQQAILSIKVSTSLGKDPVLTIPPNTITLMGAEGRILTVGTSHFLYQRGSSYFSPALLYPMTINNKTATLHS
PFNAFTRPGSVPCQASARCPNSCITGVYTDPYPLFHRNHTLRGVFLDDEQARLNPVSAVFDNISRSRVTRVSSSSTKAAY
TTSTCFKVTNKAYCLSIAEISNTGEFRIVPLLVEI.......
>UniRef100_A0A1B1FIW5/6-565
...............................nRVVLENEEREAKNTWRLVFRIAVLLLMAMILAISAAALAYS.....ME
ASTPHDLAGISTVISKTEDKVTSLLSSGQDVINRQVALESPLALLNTESVIMNAITSLSYQINGAENNSGCGAPVHDPDY
IGGIGKELI..vDDISDVTSFYPSAYQ.............EHL.NFIPAPTTGSGCTRIPSFDMSTTHYCYTHNVILSGC
RDHSHSHQYLALGVLRTSATGRVFFSTLRSINLDDTQNRKSCSVSATPLGCDMLCSKVTGTE...EEDYKS-.VAPTSMV
HGRLGFDGQYHEKDLDTTVlF.KDWVANYPGVGGGSFIDGRVWFPVYGGLKPNSpSDTAQKRHNNTCPDKQDRMAKSSYK
PARFGGKRVQQAILSIKVSTSLGRDPVLTIPPNTITLMGAEGRILTVGTSHFLYQRGSSYFSPALLYPMTVNNKTATLHS
PFNAFTRPGSVPCQASARCPNSCITGVYTDPYPLFYRNHTLRGVFLDDEQARLNPVSAVFDNISRSRVTRVSSSSTKAAY
TTSTCFKVTNKAYCLSIAEISNTGEFRIVPLLVEI.......
>UniRef100_B6EAX3/6-565
...............................nRVVLENEEREAKNTWRLVFRIAVLFLMVMTLAISAVALAYS.....TG
ASTPHDLAGISTVISKTEDKVTSLLSSSQDVIDRQVALESPLALLNTESTIMNAITSLSYQINGAANNSGCGAPVHDPDY
IGGIGKELI..vDDISDVTSFYPSAYQ.............EHL.NFIPAPTTGSGCTRIPSFDMSTTHYCYTHNVILSGC
RDHSHSHQYLALGVLRTSATGRVFFSTLRSINLDDTQNRKSCSVSATPLGCDMLCSKVTGTE...EEDYKS-.VAPTSMV
HGRLGFDGQYHEKDLDTTVlF.KDWVANYPGVGGGSFIDDRVWFPVYGGLKPNSpSDTAQKRHNNTCPDKQDRMAKSSYK
PGRFGGKRVQQAILSIKVSTSLGKGPVLTIPPNTITLMGAEGRILTVGTSHFLYQRGSSYFSPALLYPMTVNNKTATLHS
PFNAFTRPGSVPCQASARCPNSCITGVYTDPYPLFHRNHTLRGVFLDDEQARLNPVSAVFDNISRSRVTRVSSSSTKAAY
TTSTCFKVTNKAYCLSIAEISNTGEFRIVPLLVEI.......
>UniRef100_C3VND6/7-565
................................RVVLENEEREAKNTWRLVFRIAVLFLMVMTLAISAAALAYS.....MG
ASTPHDLAGISTVISKAEDKVTSLLSSSQDVIYKQVALESPLALLNTESIIMNAITSLSYQINGAENNSGCGAPVHDPDY
IGGIGKELI..vDDISGVTSFYPSAYK.............EHL.NFIPAPTTGSGCTRIPSFDMSTTHYCYTHNVILSGC
RDHSHSHQYLALGVLRTSATGRVFFSTLRSINLDDTQNRKSCSVSATPLGCDMLCSKVTGTE...EEDYKS-.VAPTSMV
HGRLGFDGQYHEKDLDTTVlF.KDWVANYPGVGGGSFIDGRVWFPVYGGLKPNSpSDTAQKRHNNTCPDKQDRMAKSSYK
PGRFGGKRVQQAILSIKVSTSLGKDPVLTIPPNTITLMGAEGRILTVGTSHFLYQRGSSYFSPALLYPMTVNNKTATLHS
PFNAFTRPGSVPCQASARCPNSCITGVYTDPYPLFHRNHTLRGVFLDDEQARLNPVSAVFDNISRSRVTRVSSSSTKAAY
TTSTCFKVTNKVYCLSIAEISNTGEFRIVPLLVEI.......
>UniRef100_R4KXI8/6-565
...............................nRVVLENEEREAKNTWRLVFRIAVLLLMVMILAISAAALAYS.....ME
ASTPHDLAGISTVISKTEDKVTSLLSSSQDVIDRQVALESPLALLNTESVIMNAITSLSYQINGAENSSGCGAPVHDPDY
IGGIGKELI..vDDISDVTSFYPSAYQ.............EHL.NFIPAPTTGSGCTRIPSFDMSTTHYCYTHNVILSGC
RDHSHSHQYLALGVLRTSATGRVFFSTLRSINLDDTQNRKSCSVSATPLGCDMLCSKVTGTE...EEDYKS-.VAPTSMV
HGRLGFDGQYHEKDLDTTVlF.KDWVANYPGVGGGSFIDGRVWFPVYGGLKPNSpSDIAQKRHNNTCPDKQDRMAKSSYK
PGRFGGKRVQQAILSIKVSTSLGKDPVLTIPPNTITLMGAEGRILTVGTSHFLYQRGSSYFSPALLYPMTVNNKTATLHS
PFNAFTRPGSVPCQASARCPNSCITGVYTDPYPLFYRNHTLRGVFLDDEQARLNPVSAVFDNISRSRVTRVSSSSTKAAY
TTSTCFKVTNKAYCLSIAEISNTGEFRIVPLLVEI.......
>UniRef100_A5YRE9/6-565
...............................nRVVLENEEREAKNTWRLVFRIAVLLLMVMTLAISAAALAYS.....ME
ASTPHDLAGISTVISKTEDKVTSLLSSSQDVIDRQVALESPLALLNTESTIMNAITSLSYQINGAANNSGCGAPVHDPDY
IGGIGKELI..vDDISDVTSFYPSAYQ.............EHL.NFIPAPTTGSGCTRIPSFDMSTTHYCYTHNVILSGC
RDHSHSHQYLALGVLRTSATGRVFFSTLRSINLDDTQNRKSCSVSATPLGCDMLCSKVTGTE...EEDYKSA.-APTSMV
HGRLGFDGQYHEKDLDTTVlF.KDWVANYPGVGGGSFIDDRVWFPVYGGLKPNSpSDTAQKRHNNTCPDGQDRMAKSSYK
PGRFGGKRVQQAILSIKVSTSLGKDPVLTIPPNTITLMGAGGRILTVGTSHFLYQRGSSYFSPALLYPMTVNNKTATLHS
PFNAFTRPGSVPCQASARCPNSCITGVYTDPYPLFYRNHTLRGVFLDDEQARLNPVSAVFDNISRSRVTRVSSSSTKAAY
TTSTCFKVTNKAYCLSIAEISNTGEFRIVPLLVEI.......
>UniRef100_D4P515/7-565
................................RVVLENEEREAKNTWRLVFRIAVLLLMVMTLAISAAALAYS.....TG
ASTPHDLAGISTVISKTEDKVTSLLSSSQDVIDRQVALESPLALLNTESIIMNAITSLSYQINGAENNSGCGAPVHDPDY
IGGIGKELI..vDDTSDVTSFYPSAYQ.............EHL.NFIPAPTTGSGCTRIPSFDMSATHYCYTHNVILSGC
RDHSHSHQYLALGVLRTSATGRVFFSTLRSINLDDTQNRKSCSVSATPLGCDMLCSKVTGTE...EEDYKS-.IAPTSMV
HGRLGFDGQYHEKDLDTTVlF.KDWVANYPGVGGGSFIDDRVWFPVYGGLKPNSpSDTAQKRHNNTCPDEQDRMAKSSYK
PGRFGGKRVQQAILSIKVSTSLGKDPVLTIPPNTITLMGAEGRILTVGTSHFLYQRGSSYFSPALLYPMTVNNKTATLHS
PFNAFTRPGSVPCQASARCPNSCITGVYTDPYPLFHRNHTLRGVFLDDEQARLNPVSAVFDNISRSRVTRVSSSSTKAAY
TTSTCFKVTNKAYCLSIAEISNTGEFRIVPLLVEI.......
>UniRef100_Q4TZS2/6-565
...............................nRVVLENEEREAKNTWRLVFRVAVLLLMVMTLAVSAAALAYS.....MG
ASTPRDLAGISTVISKTEDKVTSLLSSSQDVIDRQVALESPLALLNTESIIMNAITSLSYQINGAANNSGCGAPVHDPDY
IGGIGKELI..vDDISDVTSFYPSAYQ.............EHL.NFIPAPTTGSSCTRIPSFDMSTTHYCYTHNVILSGC
RDHSHSHQYLALGVLRTSSTGRVFFSTLRSINLDDTQNRKSCSVSATPLGCDMLCSKVTETE...EEDYKS-.VTPTSMV
HGRLGFDGQYHERDLDTTVlF.KDWVANYPGVGGGSFIDDRVWFPVYGGLRPNSpSDTAQKRHNNTCPDEQDRMAKSSYK
PGRFGGKRVQQAILSIKVSTSLGKDPVLTIPPNTITLMGAEGRILTVGTSHFLYQRGSSYFSPALLYPMTVTNKTATLHS
PFNAFTRPGSVPCQASARCPNSCITGVYTDPYPLFHRNHTLRGVFLDDEQARLNPVSAVFDNISRSRVTRVSSSSTKAAY
TTSTCFKVTNKAYCLSIAEISNTGEFRIVPLLVEI.......
>UniRef100_G3ESX0/6-565
...............................nRVVLENEEREAKNTWRLVFRIAVLLLMVMTLAISAAALAYS.....TG
ASTPHDLAGISTVISKTEDKVTSLLSSSQDVIDRQVALESPLALLNTESIIMNAITSLSYQINGAANNSGCGAPVHDPDY
IGGIGKELI..vDDISDVTSFYPSAYQ.............EHL.NFIPAPTTGSGCTRIPSFDMSTTHYCYTHNVILSGC
RDHSHSYQYLALGVLRTSATGRVFFSTLRSINLDDTQNRKSCSVSATPLGCDMLCSKVTGTE...EEDYKS-.VAPTSMV
HGRLGFDGQYHEKDLDTAVlF.KDWVANYPGAGGGSFIDDRVWFPVYGGLKPNSpSDTAQKRHNNTCPDEQDRMAKSSYK
PGRFGGKRVQQAILSIKVSTSLGKDPVLTIPPNTITLMGAEGRILTVGTSHFLYQRGSSYFSPALLYPMTVNNKTATLHS
PFNAFTRPGSVPCQASARCPNSCITGVYTDPYPLFHRNHTLRGVFLDDEQARLNPVSAVFDNISRSRVTRVSSSSTKAAY
TTSTCFKVTNKAYCLSIAEISNTGEFRIVPLLVEI.......
>UniRef100_A4D943/6-565
...............................nRVVLENEEREAKNTWRLVFRIAVLLLMVMTLAISAAALVYS.....TG
ASTPHDLAGISTVISKTEDKVTSLLSSSQDVIDRQVALESPLALLNTESIIMNAITSLSYQINGAANNSGCGAPVHDPDY
IGGIGKELI..vDDISDVTSFYPSAYQ.............EHL.NFIPAPTTGSGCTRIPSFDMSTTHYCYTHNVILSGC
RDHSHSHQYLALGVLRTSATGRVFFSTLRSINLDDTQNRKSCSVSATPLGCDMLCSKVTGTE...EEDYKS-.VAPTSMV
HGRLGFDGQYHEKDLDTTVlF.KDWVANYPGAGGGSFIDDRVWFPVYGGLKPNSpSDTAQKRHNNTCPDEQDRMAKSSYK
PGRFGGKRVQQAILSIKVSTSLGKDPVLTIPPNTITLMGAEGRILTVGTSHFLYQRGSSYFSPALLYPMTVNNKTATLHS
PFNAFTRPGSVPCQASARCPNSCITGVYTDPYPLFHRNHTLRGVFLDDEQARLNPVSAVFDNISRSRVTRVSSSSTKAAY
TTSTCFKVTNKAYCLSIAEISNTGEFRIVPLLVEI.......
>UniRef100_A0A344X4N7/6-565
...............................nRVVLENEEREAKNTWRLVFRIAVLLLMAMILAISAAALAYS.....ME
ASTPHDLAGISTVISKTEDKVTSLLSSGQDVIDRQVALESPLALLNTESVIMNAITSLSYQINGAENSSGCGAPVHDPDY
IGGIGKELI..vDDISDVTSFYPSAYQ.............EHL.NFIPAPTTGSGCTRIPSFDMSTTHYCYTHNVILSGC
RDHSHSHQYLALGVLRTSATGRVFFSTLRSINLDDTQNRKSCSVSATPLGCDMLCSKVTGTE...EEDYKS-.VAPTSMV
HGRLGFDGQYHEKDLDTSVlF.KDWVANYPGVGGGSFIDGRVWFPVYGGLKPNSpSDTAQKRHNNTCPDKQDRMAKSSYK
PARFGGKRVQQAILSIKVSTSLGRDPVLTIPPNTITLMGAEGRILTVGTSHFLYQRGSSYFSPALLYPMTVNNKTATLHS
PFNAFTRPGSVPCQASARCPNSCITGVYTDPYPLFYRNHTLRGVFLDDEQARLNPVSAVFDNISRSRVTRVSSSSTKAAY
TTSTCFKVTNKAYCLSIAEISNTGEFRIVPLLVEI.......
>UniRef100_B9VVI8/7-565
................................RVALENEEREAKNTWRLVFRIAVLLLMVMTLAISAAALAYS.....AG
ASTPHDLAGISTVISKTEDKVTSLLSSSQDVIDRQVALESPLALLNTESMIMNAITSLSYQINGAANNSGCGAPVHDPDY
IGGIGKELI..vDDISDVTSFYPSAYQ.............EHL.NFIPAPTTGSGCTRIPSFDMSTTHYCYTHNVILSGC
RDHSHSHQYLALGVLRTSATGRVFFSTLRSINLDDTQNRKSCSVSATPLGCDMLCSKVTGTE...EEDYKS-.VAPTPMV
HGRLGFDGQYHEKDLDTTVlF.KDWVANYPGVGGGSFIDNRVWFPVYGGLKPNSpSDTAQKRHNNTCPDKQDRMAKSSYK
PGRFGGKRVQQAILSIKVSTSLGKDPVLTIPPNTITLMGAEGRILTVGTSHFLYQRGSSYFSPALLYPMTVNNKTATLHS
PFNAFTRPGSAPCQASARCPNSCITGVYTDPYPLFHRNHTLRGVFLDDEQARLNPVSAVFDNISRSRVTRVSSSSTKAAY
TTSTCFKVTNKAYCLSIAEISNTGEFRIVPLLVEI.......
>UniRef100_A0A0H3U2B7/6-565
...............................nRVVLENEEREAKSTWRLVFRIAVLLLMVMILAISAAALAYS.....MG
ASTPHDLAGMSTVISKTEDKVTSLLSSSQDVIDRQVALESPLALLNTESIIMNAITSLSYQINGAENNSGCGAPVHDPDY
IGGIGKELI..vDDISDVTSFYPSAYQ.............EHL.NFIPAPTTGSGCTRIPSFDMSTTHYCYTHNVILSGC
RDHSHSHQYLALGVLRTSATGRVFFSTLRSINLDDTQNRKSCSVSATPLGCDMLCSKVTGTE...EEDYKS-.VAPTSMV
HGRLGFDGQYHEKDLDTTVlF.KDWVANYPGVGGGSFIDGRVWFPVYGGLKPNSpSDTAQKRHNNTCPDEQDRMAKSSYK
PGRFGGKRVQQAILSIKVSTSLGKDPVLTIPPNTITLMGAEGRILTVGTSHFLYQRGSSYFSPALLYPMTVNNKTATLHS
PFNAFTRPGSVPCQASARCPNSCITGVYTDPYPLFHRNHTLRGVFLDDEQARLNPVSAVFDNISRSRVTRVSSSSTKAAY
TTSTCFKVTNKAYCLSIAEISNTGEFRIVPLLVEI.......
>UniRef100_D8UW76/6-565
...............................nRVVLENEEREAKNTWRLVFRIAVLLLMVMILAISAAALAYS.....MG
ASTPHDLAGISTVISKTEDKVTSLLSSSQDVIDRQVALESPLALLNTESIIMNAITSLSYQINGAENNSGCGAPVHDPDY
IGGIGKELI..vDDISDVTSFYPSAYQ.............EHL.NFIPAPTTGSGCTRIPSFDMSTTHYCYTHNVILSGC
RDHSHSHQYLALGVLRTSATGRVFFSTLRSINLDDTQNRKSCSVSATPLGCDMLCSKVTGTE...EEDYKS-.VAPTSMV
HGRLGFDGQYHEKDLDTTVlF.KDWVANYPGGGGGSFIDGRVWFPVYGGLKPNSpSDTAQKRHNNTCPDEQDRMAKSSYK
PGRFGGKRVQQAILSIKVSTSLGKDPVLTIPPNTITLMGAEGRILTVGTSHFLYQRGSSYFSPALLYPMTVNNKTATLHS
PFNAFTRPGSVPCQASARCPNSCITGVYTDPYPLFHRNHTLRGVFLDDEQARLNPVSAVFDSISRSRVTRVSSSSTKAAY
TTSTCFKVTNKAYCLSIAEISNTGEFRIVPLLVEI.......
>UniRef100_G9L8E1/6-565
...............................nRVVLENEEREAKNTWRLVFRIAVLLLMAMILAISAAALAYS.....ME
ASTPHDLAGISTVISKTEDKVTSLLSSGQDVIDRQVALDSPLALLNTESVIMNAITSLSYQINGAENSSGCGAPVHDPDY
IGGIGKELI..vDDISDVTSFYPSAYQ.............EHL.NFIPAPTTGSGCTRIPSFDMSTTHYCYTHNVILSGC
RDHSHSHQYLALGVLRTSATGRVFFSTLRSINLDDTQNRKSCSVSATPLGCDMLCSKVTETE...EEDYKS-.VAPTSMV
HGRLGFDGQYHEKDLDTTVlF.KDWVANYPGVGGGSFIDGRVWFPVYGGLKPNSpSDTAQKRHNNTCPDKQDRMAKSSYK
PARFGGKRVQQAILSIRVSTSLGRDPVLTIPPNTITLMGAEGRILTVGTSHFLYQRGSSYFSPALLYPMTVNNKTATLHS
PFNAFTRPGSVPCQASARCPNSCITGVYTDPYPLFYRNHTLRGVFLDDEQARLNPVSAVFDNISRSRVTRVSSSSTKAAY
TTSTCFKVTNKAYCLSIAEISNTGEFRIVPLLVEI.......
>UniRef100_Q9QCN6/6-565
...............................nRVVLENEEREAKNTWRLVFRIAVLLLMIMTLAISAAALAYS.....MG
AITPRDLAGISTVISKTEDKVTSLLSSSQDVIDRQVALESPLALLNTESIIMNAITSLSYQVNGAANNSGCGAPVHDPDY
IGGIGKELI..vDDISDVTSFYPSAYQ.............EHL.NFIPAPTTGSGCTRIPSFDMSTTHYCYTHNVILSGC
RDHSHSHQYLALGVLRTSATGRVYFSTLRSINLDDTQNRKSCSVSATPLGCDMLCSKVTETE...EEDYKS-.VTPTSMV
HGRLGFDGQYHEKDLDTTVlF.KDWVANYPGVGGGSFINDRVWFPVYGGLKPNSpSDTAQKRHNNTCPDGQDRMAKSSYK
PGRFGGRRVQQAILSIKVSTSLGKDPVLTIPPNTITLMGAEGRILTVGTSHFLYQRGSSYFSPALLYPMTVNNKTATLHS
PFNAFTRPGSVPCQASARCPNSCITGVYTDPYPLFHRNHTLRGVFLDDEQARLNPVSAVFDNISRSRVTRVSSSSTKAAY
TTSTCFKVTNKAYCLSIAEISNTGEFRIVPLLVEI.......
>UniRef100_U6C361/6-565
...............................nRVVLENEEREAKNTWRLVFRIAVLLLMVMTLAISSAALAYS.....TG
ASTPHDLAGISTVISKTEDKVTSLLSSSQDVIDRQVALESPLALLNTESIIMNAITSLSYQINGAANNSGCGAPVHDPDY
IGGIGKELI..vDDISDVTSFYPSAYQ.............EHL.NFIPAPTTGSGCTRIPSFDMSTTHYCYTHNVILSGC
RDHSHSHQYLALGVLRTSATGRVFFSTLRSINLDDTQNRKSCSVSATPLGCDMLCSKVTEIE...EEDYKS-.VTPTSMV
HGRLGFDGQYHEKDLDTTVlF.KDWVANYPGVGGGSFIDDRVWFPVYGGLKPNSpSDTAQKRHNNTCPDGQDRMAKSSYK
PGRFGGKRVQQAILSIKVSTSLGKDPVLTIPPNTITLMGAEGRILTVGTSHFLYQRGSSYFSPALLYPMTVNNKTATLHS
PFNAFTRPGSVPCQASARCPNSCITGVYTDPYPLFHRNHTLRGVFLDDEQARLNPVSAVFDNISRSRVTRVSSSNTKAAY
TTSTCFKVTNKVYCLSIAEISNTGEFRIVPLLVEI.......
>UniRef100_K4NSE8/6-565
...............................nRVVLENEEREAKNTWRLVFRIAVLLLMVITLAISAAALAYS.....AG
ASTPHDLAGISTVISKTEDKVTSLLSSSQDVIDRQVALESPLALLNTESMIMNAITSLSYQINGAANNSGCGAPVHDPDY
IGGIGKELI..vDDISDVTSFYPSAYQ.............EHL.NFIPAPTTGSGCTRIPSFDMSTTHYCYTHNVILSGC
RDHSHSHQYLALGVLRTSATGRVFFSTLRSINLDDTQNRKSCSVSATPLGCDMLCSKVTGTE...EEDYKS-.VAPTPMV
HGRLGFDGQYHEKDLDTTVlF.KDWVANYPGVGGGSFIDDRVWFPVYGGLKPNSpSDTAQKRHNNTCPDEQDRMAKSSYK
PGRFGGKRVQQAILSIKVSTSLGKDPVLTIPPNTITLMGAEGRILTVGTSHFLYQRGSSYFSPALLYPMTVNNKTATLHS
PFNAFTRPGSVPCQASARCPNSCITGVYTDPYPLFHRNHTLRGVFLDDEQARLNPVSAVFDNISRSRVTRVSSSSTKAAY
TTSTCFKVTNKAYCLSIAEISNTGEFRIVPLLVEI.......
>UniRef100_A0A0H3U2D8/6-565
...............................nRVVLENEEREAKNTWRLVFRIAVLLLMVMILAISAAALAYS.....ME
ASTPHDLAGISTVISKTEDKVTSLLSSSQDVIDRQVALESPLALLNTESVIMNAITSLSYQINGAKNSSGCGAPVHDPDY
IGGIGKELI..vDDISDVTSFYPSAYQ.............EHL.NFIPAPTTGSGCTRIPSFDMSTTHYCYTHNVILSGC
RDHSHSHQYLALGVLRTSATGRIFFSTLRSINLDDTQNRKSCSVSATPLGCDMLCSKVTGTE...EEDYKS-.VAPTSMV
HGRLGFDGQYHEKDLDTTVlF.KDWVANYPGVGGGSFINGRVWFPVYGGLKPNSpSDTAQKRHNNTCPDKQDRMAKSSYK
PGRFGGKRIQQAILSIKVSTSLGKDPVLTIPPNTITLMGAEGRILTVGTSHFLYQRGSSYFSPALLYPMTVNNKTATLHS
PFNAFTRPGSVPCQASARCPNSCITGVYTDPYPLFYRNHTLRGVFLDDEQARLNPVSAVFDNISRSRVTRVSSSSTKAAY
TTSTCFKVTNKAYCLSIAEISNTGEFRIVPLLVEI.......
>UniRef100_A2TKD1/6-565
...............................nRVVLENEEREAKNTWRLVFRIAVLLLMVMTLAISAAALAYS.....ME
ASTPHDLAGISTVISKTEDKVTSLLSSSQDVIDRQVALESPLALLNTESTIMNAITSLSYQINGAANNSGCGAPVHDPDY
IGGIGKELI..vDDISDVTSFYPSAYQ.............EHL.NFIPAPTTGSGCTRIPSFDMSTTHYCYTHNVILSGC
RDHSHSHQYLALGVLRTSATGRIFFSTLRSINLDDTQNRKSCSVSATPLGCDMLCSKVTGTE...EEDYKSA.-APTSMV
HGRLGFDGQYHEKDLDTTVlF.KDWVANYPGVGGGSFIDDRVWFPVYGGLKPNSpSDTAQKRHNNTCPDGQDRMAKSSYK
PGRFGGKRVQQAILSIKVSTSLGKDPVLTIPPNTITLMGAEGRILTVGTSHFLYQRGSSYFSPALLYPMTVNNKTATLHS
PFNAFTRPGSVPCQASARCPNSCITGVYTDPYPLFYRNHTLRGVFLDDEQARLNPVSAVFDNISRSRVTRVSSSSTKAAY
TTSTCFKVTNKAYCLSIAEISNTGEFRIVPLLVEI.......
>UniRef100_A0A2H4UY89/7-565
................................RVVLENEEREAKNTWRLVFRVIVLLLMVMTLAISAAALAYS.....TG
ASTPHDLAGISTVISKTEDKITSLLSSSQDVIDRQVALESPLALLNTESIIMNAITSLSYQINGAENNSGCGAPVHDPDY
IGGIGKELI..vDDISDVTSFYPSAYQ.............EHL.NFIPAPTTGSGCTRIPSFDMSTTHYCYTHNVILSGC
RDHSHSHQYLALGVLRTSATGRVFFSTLRSINLDDNQNRKSCSVSATPLGCDMLCSKVTGTE...EEDYKS-.VAPTSMV
HGRLGFDGQYHEKDLDTTVlF.KDWVANYPGVGGGSFIGDRVWFPVYGGLKPKSpSDNAQKRHNNTCPDGQDRMAKSSYK
PGRFGGKRIQQAILSIKVSTSLGTDPVLTIPPNTITLMGAEGRILTVGTSHFLYQRGSSYFSPALLYPMTVNNKTATLHS
PFNAFTRPGSVPCQASARCPNSCITGVYTDPYPLFHRNHTLRGVFLDDEQARLNPVSAVFDNISRSRVTRVSSSNTKAAY
TTSTCFKVTNKAYCLSIAEISNTGEFRIVPLLVEI.......
>UniRef100_K9KZ46/6-565
...............................nRVVLENEEREAKNTWRLVFRIAVLLLMVMILAISVAALAYS.....ME
ASTPHDLAGISTVISKTEDKVTSLLSSSQDVIDRQVALESPLALLNTESMIMNAITSLSYQINGAENSSGCGAPVHDPDY
IGGIGKELI..vDDISDVTSFYPSAYQ.............EHL.NFIPAPTTGSGCTRIPSFDMSTTHYCYTHNVILSGC
RDHSHSHQYLALGVLRTSATGRVFFSTLRSINLDDTQNRKSCSVSATPLGCDMLCSKVTGTE...EEDYKS-.VAPTSMV
HGRLGFDGQYHEKDLDTTVlF.KDWVANYPGVGGGSFIDGRVWFPVYGGLKPNSpSDTAQKRHNNTCPDKQDRMAKSSYK
PARFGGKRVQQAILSIRVSTSLGKDPVLTIPPNTITLMGAEGRILTVGTSHFLYQRGSSYFSPALLYPMTVNNKTATLHS
PFNAFTRPGSVPCQASARCPNSCITGVYTDPYPLFYRNHTLRGVFLDDEQARLNPVSAVFDNVSRSRVTRVSSSSTKAAY
TTSTCFKVTNKAYCLSIAEISNTGEFRIVPLLVEI.......
>UniRef100_A0A0H3U2B9/6-565
...............................nRFVLENEEREAKNTWRLVFRIAVLLLMAMILAISAAALAYS.....ME
ASTPHDLAGISTVISKTEDKVTSLLSSGQDVIDRQVALESPLALLNTESVIMNAITSLSYQINGAENSSGCGAPVHDPDY
IGGIGKELI..vDDISDVTSFYPSAYQ.............EHL.NFIPAPTTGSGCTRIPSFDMSTTHYCYTHNVILSGC
RDHSHSHQYLALGVLRTSATGRVFFSTLRSINLDDTQNRKSCSVSATPLGCDMLCSKVTGTE...EEDYKS-.VAPTSMV
HGRLGFDGQYHEKDLDTTVlF.KDWVANYPGVGGGSFIDGRVWFPVYGGLKPNSpSDTAQKRHNNTCPDKQDRMAKSSYK
PARFGGKRVQQAILSIKVSTSLGRDPVLTIPPNTITLMGAEGRILTVGTSHFLYQRGSSYFSPALLYPMTVNNKTATLHS
PFNAFTRPGSVPCQASARCPNSCITGVYTDPYPLFYRNHTLRGVFLDDEQARLNPVSAVFDNISRSRVTRVSSSSTKAAY
TTSTCFKVTNKAYCLSIAEISNTGEFRIVPLLVEI.......
>UniRef100_E2IFV8/6-565
...............................nRVVLENEEREAKNTWRLVFRIAVLLLMVMTLAISAAALAYS.....TG
ASTPHDLAGISTVISKTEDKVTSLLSSSQDVIDRQVALESPLALLNTESVIMNAITSLSYQINGAANNSGCGAPVHDPDY
IGGIGKELI..vDDISDVTSFYPSAYQ.............EHL.NFIPAPTTGSGCTRIPSFDMSTTHYCYTHNVILSGC
RDHSHSHQYLALGVLRTSATGRVFFSTLRSINLDDTQNRKSCSVSATPLGCDMLCSKVTGTE...EEDYKS-.VAPTSMV
HGRLGFDGQYHEKDLDTTVlF.KDWVANYPGAGGGSFIDDRVWFPVYGGLKPNSpSDTAQKRHNNTCPDEQDRMAKSSYK
PGRFGGKRVQQAILSIKVSTSLGKDPVLTIPPNTITLMGAEGRILTVGTSHFLYQRGSSYFSPALLYPMTVNNKTATLHS
PFNAFTRPGSVPCQASARCPNSCITGVYTDPYPLFHRNHTLRGVFLDDEQARLNPVSAVFDNISRSRVTRVSSSSTKAAY
TTSTCFKVTNKAYCLSIAEISNTGEFRIVPLLVEI.......
>UniRef100_A0A1W5W826/6-565
...............................nRVVLENEEREAKNTWRLVFRITVLLLMAMILAISAAALAYS.....ME
ASTPHDLAGISTVISKTEDKVTSLLSSGQDVIDRQVALESPLALLNTESVIMNAITSLSYQINGAENSSGCGAPVHDPDY
IGGIGKELI..vDDISDVTSFYPSAYQ.............EHL.NFIPAPTTGSGCTRIPSFDMSTTHYCYTHNVILSGC
RDHSHSHQYLALGVLRTSATGRVFFSTLRSINLDDTQNRKSCSVSATPLGCDMLCSKVTGTE...EEDYKS-.VAPTSMV
HGRLGFDGQYHEKDLDTTVlF.KDWVANYPGVGGGSFIDGRVWFPVYGGLKPNSpSDTAQKRHNNTCPDKQDRMAKSSYK
PARFGGKRVQQAILSIKVSTSLGRDPVLTIPPNTITLMGAEGRILTVGTSHFLYQRGSSYFSPALLYPMTVNNKTATLHS
PFNAFTRPGSVPCQASARCPNSCITGVYTDPYPLFYRNHTLRGVFLDDEQARLNPVSAVFDNISRSRVTRVSSSSTKAAY
TTSTCFKVTNKAYCLSIAEISNTGEFRIVPLLVEI.......
>UniRef100_C3VM07/6-565
...............................nRVVLENEEREAKNTWRLVFRIAVLLLMVMTLAISAAALVYS.....TG
ASTPHDLAGISTVISKTEDKVTSLLSSSQDVIDRQVALESPLALLNTESIIMNAITSLSYQINGAANNSGCGAPVHDPDY
IGGIGTELI..vDDISDVTSFYPSAYQ.............EHL.NFIPAPTTGSGCTRIPSFDMSTTHYCYTHNVILSGC
RDHSHSYQYLALGVLRTSATGRVFFSTLRSINLDDTQNRKSCSVSATPLGCDMLCSKVTGTE...EEDYKS-.VAPTSMV
HGRLGFDGQYHEKDLDTTVlF.KDWVANYPGAGGGSFIDDRVWFPVYGGLKPNSpSDTAQKRHNNTCPDEQDRMAKSSYK
PGRFGGKRVQQAILSIKVSTSLGKDPVLTIPPNTITLMGAEGRILTVGTSHFLYQRGSSYFSPALLYPMTVNNKTATLHS
PFNAFTRPGSVPCQASARCPNSCITGVYTDPYPLFHRNHTLRGVFLDDEQARLNPVSAVFDNISRSRVTRVSSSSTKAAY
TTSTCFKVTNKAYCLSIAEISNTGEFRIVPLLVEI.......
>UniRef100_A0A068BJ44/6-565
...............................nRVVLENEEREAKNTWRLVFRIAVLLLMVMILAISAAALAYS.....MG
ASTPHDLAGISTVISKTEDKVTSLLSSSQDVIDRQVALESPLALLNTESIIMNAITSLSYQINGAENNSGCGAPVHDPDY
IGGIGKELI..vDDISDVTSFYPSAYQ.............EHL.NFIPAPTTGSGCTRIPSFDMSTTHYCYTHNVILSGC
RDHSHSHQYLALGVLRTSATGRVFFSTLRSINLDDTQNRKSCSVSATPSGCDMLCSKVTGTE...EEDYKS-.VAPTSMV
HGRLGFDGQYHEKDLDTTVlF.KDWVANYPGVGGGSFIDGRVWFPVYGGLKPNSpSDTAQKRHNNTCPDEQDRMAKSSYK
PGRFGGKRVQQAILSIKVSTSLGKDPVLTIPPNTITLMGAEGRILTVGTSHFLYQRGSSYFSPALLYPMTVNNKTATLHS
PFNAFTRPGSVPCQASARCPNSCITGVYTDPYPLFHRNHTLRGVFLDDEQARLNPVSAVFDNISRSRVTRVSSSSTKAAY
TTSTCFKVTNTAYCLSIAEISNTGEFRIVPLLVEI.......
>UniRef100_A0A1J0KJS6/7-565
................................RVVLENEEREAKNTWRLVFRIAVLLLMVMTLAISAAALAYS.....TG
ASTPHDLAGISTMISKTEDKVSSSLSSSQDVIDRQVALESPLALLNTESIIMNAITSLSYQINGAANNSGCGAPVHDPDY
IGGIGKELI..vDDISDVTSFYPSAYQ.............EHL.NFIPAPTTGSGCTRIPSFDMSTTHYCYTHNVILSGC
RDHSHSHQYLALGVLRTSATGRVFFSTLRSINLDDTQNRKSCSVSATPLGCDMLCSKVTGTE...EEDYKS-.VAPTSMV
HGRLGFDGQYHEKDLDTAVlF.KDWVANYPGVGGGSFIDDRVWFPVYGGLKPNSpSDTAQKRHNNTCPDEQDRMAKSSYK
PGRFGGKRVQQAILSIKVSTSLGKDPVLTIPPNTITLMGAEGRILTVGTSHFLYQRGSSYFSPALLYPMTVNNKTATLHS
PFDAFTRPGSVPCQASARCPNSCITGVYTDPYPLFHRNHTLRGVFLDDEQARLNPVSAVFDNISRSRVTRVSSSSTKAAY
TTSTCFKVTNKAYCLSIAEISNTGEFRIVPLLVEI.......
>UniRef100_G9L8D5/6-565
...............................nRVVLENEEREAKNTWRLVFRIAVLLLMAMILAISAAALAYS.....ME
ASTPHDLAGISTVISKTEDKVTSLLSSGQDVIDRQVALESPLALLNTESVIMNAITSLSYQINGAENSSGCGAPVHDPDY
IGGIGKELI..vDDISDVTSFYPSAYQ.............EHL.NFIPAPTTGSGCTRIPSFDMSTTHYCYTHNVILSGC
RDHSHSHQYLALGVLRTSATGRVFFSTLRSINLDDTQNRKSCSVSATPLGCDMLCSKVTGTE...EEDYKS-.VAPTSMV
HGRLGFDGQYHEKDLDTTVlF.KDWVANYPGVGGGSFIDGRVWFPVYGGLKPNSpSDTAQKRHNNTCPDKQDRMAKSSYK
PARFGGKRVQQAILSIKVSTSLGRDPVLTIPPNTITLMGAEGRILTVGTSHFLYQRGSSYFSPALLYPMTVNNKTATLHS
PFNAFTRPGSVPCQASARCPNSCITGVYTDPYPLFYRNHTLRGVFLDDEQARLNPVSAVFDNISRSRVTRVSSSSTKAAY
TTSTCFKVTNKAYCLSIAEISNTGEFRIVPLLVEI.......
>UniRef100_A0A068BF94/6-565
...............................nRVVLENEEREAKNTWRLVFRIAVLLLMVMTLAISAAALAYS.....SE
ASTPHDLAGISTVISKTEDKVTSLLSSSQDVIDRQVALESPLALLNTESIIMNAITSLSYQINGAANNSGCGVPVHDPDY
IGGIGKELI..vDDISDVTSFYPSAYQ.............EHL.NFIPAPTTGSGCTRIPSFDMSTTHYCYTHNVILSGC
RDHSHSHQYLALGVLRTSATGRVFFSTLRSINLDDTQNRKSCSVSATPLGCDMLCSKVTEIE...EEDYKS-.ITPTSMV
HGRLGFDGQYHEKDLDTTVlF.KDWVANYPGVGGGSFIDDRVWFPVYGGLKPNSpSDTAQKRYNDTCPDEQDRMAKSSYK
PRRFGGKRVQQAILSIKVSTSLGKDPVLTIPPNTITLMGAEGRILTVGTSHFLYQRGSSYFSPALLYPMTVNNKTATLHS
PFNAFTRPGSVPCQASARCPNSCITGVYTDPYPLFHRNHTLRGVFLDDEQARLNPVSAVFDSISRSRVTRVSSSSTKAAY
TTSTCFKVTNKAYCLSIAEISNTGEFRIVPLLVEI.......
>UniRef100_K9KZ45/6-565
...............................nRVVLENEEREAKNTWRLVFRIAVLLLMAMILAISAAALAYS.....ME
ASTPHDLAGISTVISKTEDKVTSLLSSGQDVINRQVALESPLALLNTESVIMNAITSLSYQINGAENSSGCGAPVHDPDY
IGGIGKELI..vDDISDVTSFYPSAYQ.............EHL.NFIPAPTTGSGCTRIPSFDMSTTHYCYTHNVILSGC
RDHSHSHQYLALGVLRTSATGRVFFSTLRSINLDDTQNRKSCSVSATPLGCDMLCSKVTGTE...EEDYKS-.VAPTSMV
HGRLGFDGQYHEKDLDTTVlF.KDWVANYPGVGGGSFIDGRVWFPVYGGLKPNSpSDTAQKRHNNTCPDKQDRMAKSSYK
PARFGGKRVQQAILSIKVSTSLGRDPVLTIPPNTITLMGAEGRILTVGTSHFLYQRGSSYFSPALLYPMTVNNKTATLHS
PFNAFTRPGSVPCQASARCPNSCITGVYTDPYPLFYRNHTLRGVFLDDEQARLNPVSAVFDNISRSRVTRVSSSSTKAAY
TTSTCFKVTNKAYCLSIAEISNTGEFRIVPLLVEI.......
>UniRef100_R4L8X0/6-565
...............................nRVVLENEEREAKNTWRLVFRIAVLLLMAMILAISAAALAYS.....ME
ASTPHDLAGISTVISKTEDKVTSLLSSGQDVIDRQVALESPLALLNTESVIMNAITSLSYQINGAENSSRCGAPVHDPDY
IGGIGKELI..vDDISDVTSFYPSAYQ.............EHL.NFIPAPTTGSGCTRIPSFDMSTTHYCYTHNVILSGC
RDHSHSHQYLALGVLRTSATGRVFFSTLRSINLDDTQNRKSCSVSATPLGCDMLCSKVTETE...EEDYKS-.VAPTSMV
HGRLGFDGQYHEKDLDTTVlF.KDWVANYPGVGGGSFIDGRVWFPVYGGLKPNSpSDTAQKRHNNTCPDKQDRMAKSSYK
PARFGGKRVQQAILSIKVSTSLGRDPVLTIPPNTITLMGAEGRILTVGTSHFLYQRGSSYFSPALLYPMTVNNKTATLHS
PFNAFTRPGSVPCQASARCPNSCITGVYTDPYPLFYRNHTLRGVFLDDEQARLNPVSAVFDNISRSRVTRVSSSSTKAAY
TTSTCFKVTNKAYCLSIAEISNTGEFRIVPLLVEI.......
>UniRef100_A0A1B3SP73/6-565
...............................nRVMLENEEREAKNTWRLVFRIAVLFLMVMILAISAAALAYS.....ME
ASTPHDLAGISTVISKTEDKVTSLLSSSQDVIDKQVALESPLALLNTESVIMNAITSLSYQINGAENSSGCGAPVHDPDY
IGGIGKELI..vDDISDVTSFYPSAYQ.............EHL.NFIPAPTTGSGCTRIPSFDMSTTHYCYTHNVILSGC
RDHSHSHQYLALGVLRTSATGRVFFSTLRSINLDDTQNRKSCSVSATPLGCDMLCSKVTGTE...EEDYKS-.VAPTSMV
HGRLGFDGQYHEKDLDTTVlF.KDWVANYPGVGGGSFIDGHVWFPVYGGLKPNSpSDIAQKRHNNTCPDKQDRMAKSSYK
PGRFGGKRVQQAILSIKVSTSLGKDPVLTIPPNTITLMGAEGRILTVGTSHFLYQRGSSYFSPALLYPMTVNNKTATLHS
PFNAFTRPGSVPCQASARCPNSCITGVYTDPYPLFYRNHTLRGVFLDDEQARLNPVSAVFDNISRSRVTRVSSSNTKAAY
TTSTCFKVTNKVYCLSIAEISNTGEFRIVPLLVEI.......
>UniRef100_A0A343BSB4/6-565
...............................nRVVLENEEREAKNTWRLVFRIAVLLLMVMTLAISAAALAYS.....TG
ASTPHDLAGISTVISKTEDKVTSLLSSSQDVIDRQVALESPLALLNTESIIMNAITSLSYQINGAANNSGCGAPVHDPDY
IGGIGKELI..vDDISDVTSFYPSAYQ.............EHL.NFIPAPTTGSGCTRIPSFDMSTTHYCYTHNVILSGC
RDHSHSHQYLALGVLRTSATGRVFFSTLRSINLDDTQNRKSCSVSATPLGCDMLCSKVTGTE...EEDYKS-.VAPTSMV
HGRLGFDGQYHEKDLDTTVlF.KDWVANYPGAGGGSFIDDRVWFPVYGGLKPNSpSDTAQKRHNNTCPDEQDRMAKSSYK
PGRFGGKRVQQAILSIKVSTSLGKDPVLTIPPNTITLMGAEGRILTVGTSHFLYQRGSSYFSPALLYPMTVNNKTATLHS
PFNAFTRPGSVPCQASARCPNSCITGVYTDPYPLFHRNHTLRGVFLDDEQARLNPVSAVFDNISRSRVTRVSSSSTKAAY
TTSTCFKVTNKAYCLSIAEISNTGEFRIVPLLVEI.......
>UniRef100_Q0PVQ3/6-565
...............................nRVVLENEEREAKNTWRLVFRIAVLLLMVMTLAISAAALAYS.....TG
ASTPHDLAGISTVISKTEDKVTSLLSSSQDVIDRQVALESPLALLNTESIIMNAITSLSYQINGAANNSGCGAPVHDPDY
IGGIGKELI..vDDISDVTSFYPSAYQ.............EHL.NFIPAPTTGSGCTRIPSFDMSTTHYCYTHNVILSGC
RDHSHSHQYLALGVLRTSATGRVFFSTLRSINLDDTQNRKSCSVSATPLGCDMLCSKVTEIE...EEDYKSA.-APTSMV
HGRLGFDGQYHEKDLDTTVlF.KDWVANYPGVGGGSFIDDRVWFPVYGGLKPNSpSDTAQKRHNNTCPDGQDRMAKSSYK
PGRFGGKRVQQAILSIKVSTSLGKDPVLTIPPNTITLMGAEGRILSVGTSHFLYQRGSSYFSPALLYPMTVNNKTATLHS
PFNAFTRPGSVPCQASARCPNSCITGVYTDPYPLFHRNHTLRGVFLDDEQARLNPVSAVFDNISRSRVTRVSSSSTKAAY
TTSTCFKVTNKAYCLSIAEISNTGEFRIVPLLVEI.......
>UniRef100_Q0PVP8/6-565
...............................nRVVLENEEREAKNTWRLVFRIAVLLLMVMTLAISAAALAYS.....TG
ASTPHDLAGISTVISKTEDKVTSLLSSSQDVIDRQVALESPLALLNTESTIMNAITSLSYQINGAANNSGCGAPVHDPDY
IGGIGKELI..vDDISDVTSFYPSAYQ.............EHL.NFIPAPTTGSGCTRIPSFDMSTTHYCYTHNVILSGC
RDHSHSHQYLALGVLRTSATGRVFFSTLRSINLDDTQNRKSCSVSTTPLGCDMLCSKVTGTE...EEDYKS-.VAPTSMV
HGRLGFDGQYHEKDLDTTVlF.KDWVANYPGVGGGSFIDDRVWFPVYGGLKPNSpSDIAQKRHNNTCPDKQDRMAKSSYK
PGRFGGKRVQQAILSIKVSTSLGKDPVLTIPPNTITLMGAEGRILTVGTSHFLYQRGSSYFSPALLYPMTINNKTATLHS
PFNAFTRPGSVPCQASARCPNSCITGVYTDPYPLFHRNHTLRGVFLDDEQARLNPVSAVFDNISRSRVTRVSSSSTKAAY
TTSTCFKVTNKAYCLSIAEISNTGEFRIVPLLVEI.......
>UniRef100_A0A2P1E9H8/6-565
...............................nRVVLENEEREAKNTWRLVFRIAVLLLMVMTLAISAAALAYS.....TG
ASTPHDLAGISTVISKTEDKVTSLLSSSQDVIDRQVALESPLALLNTESIIMNAITSLSYQINGAENNSGCGAPVHDPDY
IGGIGKELI..vDDTSDVTSFYPSAYQ.............EHL.NFIPAPTTGSGCTRIPSFDMSATHYCYTHNVILSGC
RDHSHSHQYLALGVLRTSATGRVFFSTLRSINLDDTQNRKSCSVSATPLGCDMLCSKVTGTE...EEDYKS-.IAPTSMV
HGRLGFDGQYHEKDLDTTVlF.KDWVANYPGAGGGSFIDDRVWFPVYGGLKPNSpSDTAQKRHNNTCPDEQDRMAKSSYK
PGRFGGKRVQQAILSIKVSTSLGKDPVLTIPPNTITLMGAEGRILTVGTSHFLYQRGSSYFSPALLYPMTVNNKTATLHS
PFNAFTRPGSVPCQASARCPNSCITGVYTDPYPLFHRNHTLRGVFLDDEQARLNPVSAVFDNISRSRVTRVSSSSTKAAY
TTSTCFKVTNKAYCLSIAEISNTGEFRIVPLLVEI.......
>UniRef100_A0A344X6S9/6-565
...............................nRVVLENEEREAKNTWRLVFRITVLLLMAMILAISAAALAYS.....ME
ASTPHDLAGISTVISKTEDKVTSLLSSSQDVIDRQVALESPLALLNTESVIMNAITSLSYQINGAENSSGCGAPVHDPDY
IGGIGKELI..vDDISDVTSFYPSVYQ.............EHL.NFIPAPTTGSGCTRIPSFDMSTTHYCYTHNVILSGC
RDHSHSHQYLALGVLRTSATGRVFFSTLRSINLDDNQNRKSCSVSATPLGCDMLCSKVTGTE...EEDYKS-.VAPTSMV
HGRLGFDGQYHEKDLDTTVlF.KDWVANYPGVGGGSFIDGRVWFPVYGGLKPNSpSDTAQKRHNNTCPDKQDRMAKSSYK
PARFGGKRVQQAILSIKVSTSLGRDPVLTVPPNTITLMGAEGRILTVGTSHFLYQRGSSYFSPALLYPMTVNNKTATLHS
PFNAFTRPGSVPCQASARCPNSCITGVYTDPYPLFYRNHTLRGVFLDDEQARLNPVSAVFDNISRSRVTRVSSSSTKAAY
TTSTCFKVTNKAYCLSIAEISNTGEFRIVPLLVEI.......
>UniRef100_A0A0H3U224/6-565
...............................nRVVLENEEREAKNTWRLVFRIAVLLLMVMILAISAAALAYS.....ME
ASTPHDLAGISTVISKTEDKVTSLLSSSQDVIDRQVALESPLALLNTESVIMNAITSLSYQINGAENSSGCGAPVHDPDY
IGGIGKELI..vDDISDVTSFYPSAYQ.............EHL.NFIPAPTTGSGCTRIPSFDMSTTHYCYTHNVILSGC
RDHSHSHQYLALGVLRTSATGRVFFSTLRSINLDDTQNRKSCSVSATPLGCDMLCSKVTGTE...EEDYKS-.VAPTSMV
HGRLGFDGQYHEKDLDTTVlF.KDWVANYPGVGGGSFIDGRVWFPVYGGLKPNSpSDIAQKRHNNTCPDKQDRMAKSSYK
PGRFGGKRVQQALLSIKVSTSLGKDPVLTIPPNTITLMGAEGRILTVGTSHFLYQRGSSYFSPALLYPMTVNNKTATLHS
PFNAFTRPGSVPCQASARCPNSCITGVYTDPYPLFYRNHTLRGVFLDDEQARLNPVSAVFDNISRSRVTRVSSSSTKAAY
TTSTCFKVTNKAYCLSIAEISNTGEFRIVPLLVEI.......
>UniRef100_D8UW63/6-565
...............................nRVVLENEEREAKNTWRLVFRIAVLLLMVMTLAISAAALAYS.....ME
ASTPHDLAGISTAISKTEDKVTSLLSSSQDVIDRQVALESPLALLNTESTIMNAITSLSYQINGAANNSGCGAPVHDPDY
IGGIGKELI..vDDISDVTSFYPSAYQ.............EHL.NFIPAPTTGSGCTRIPSFDMSTTHYCYTHNVILSGC
RDHSHSHQYLALGVLRTSATGRVFFSTLRSINLDDTQNRKSCSVSATPLGCDMLCSKVTGTE...EEDYKSA.-APTSMV
HGRLGFDGQYHEKDLDTTVlF.KDWVANYPGVGGGSFIDDRVWFPVYGGLKPNSpSDTAQKRHNNTCPDGQDRMAKSSYK
PGRFGGKRVQQAILSIKVSTSLGKDPVLTIPPNTITLMGAEGRILTVGTSHFLYQRGSSYFSPALLYPMTVNNKTATLHS
PFNAFTRPGSVPCQASARCPNSCITGVYTDPYPLFYRNHTLRGVFLDDEQARLNPVSAVFDNISRSRVTRVSSSSTKAAY
TTSTCFKVTNKAYCLSVAEISNTGEFRIVPLLVEI.......
>UniRef100_C9EIK0/6-565
...............................nRVVLENEEREAKNTWRLVFRIAVLLLMVMTLAISAAALAYS.....TG
ASTPHDLAGISTVISKTEDKVTSLLSSSQDVIDRQVALESPLALLNTESIIMNAITSLSYQINGAANNSGCGAPVHDPDY
IGGIGKELI..vDDISDVTSFYPSAYQ.............EHL.NFIPAPTTGSGCTRIPSFDMSTTHYCYTHNVILSGC
RDHSHSYQYLALGVLRTSATGRVFFSTLRSVNLDDTQNRKSCSVSATPLGCDMLCSKVTGTE...EEDYKS-.VAPTSMV
HGRLGFDGQYHEKDLDTTVlF.KDWVANYPGAGGGSFIDDRVWFPVYGGLKPNSpSDTAQKRHNNTCPDEQDRMAKSSYK
PGRFGGKRVQQAILSIKVSTSLGKDPVLTIPPNTITLMGAEGRILTVGTSHFLYQRGSSYFSPALLYPMTVNNKTATLHS
PFNAFTRPGSVPCQASARCPNSCITGVYTDPYPLFHRNHTLRGVFLDDEQARLNPVSAVFDNISRSRVTRVSSSSTKAAY
TTSTCFKVTNKAYCLSIAEISNTGEFRIVPLLVEI.......
>UniRef100_D8UW60/6-565
...............................nRVVLENEEREAKNTWRLVFRIAVLLLMVMTLAISAAALAYS.....ME
ASTPHDLAGISTAISKTEDKVTSLLSSSQDVIDRQVALESPLALLNTESTIMNAITSLSYQINGAANNSGCGAPVHDPDY
IGGIGKELI..vDDISDVTSFYPSAYQ.............EHL.NFIPAPTTGSGCTRIPSFDMSTTHYCYTHNVILSGC
RDHSHSHQYLALGVLRTSATGRVFFSTLRSINLDDTQNRKSCSVSATPLGCDMLCSKVTGTE...EEDYKSA.-APTSMV
HGRLGFDGQYHEKDLDTTVlF.KDWVANYPGVGGGSFIDDRVWFPVYGGLKPNSpSDTAQKRHNNTCPDGQDRMAKSSYK
PGRFGGKRVQQAILSIKVSTSLGEDPVLTIPPNTITLMGAEGRILTVGTSHFLYQRGSSYFSPALLYPMTVNNKTATLHS
PFNAFTRPGSVPCQASARCPNSCITGVYTDPYPLFYKNHTLRGVFLDDEQARLNPVSAVFDNISRSRVTRVSSSSTKAAY
TTSTCFKVTNKAYCLSVAEISNTGEFRIVPLLVEI.......
>UniRef100_B5TSQ0/6-565
...............................nRVVLENEEREAKNTWRLVFRIAVLLLMVMTLAISAAALAYS.....ME
ASTPHDLAGISTVISKTEDKVTSLLSSSQDVIDRQVALESPLALLNTESTIMNAITSLSYQINGAANNSGCGAPVHDPDY
IGGIGKELI..vDDISDVTSFYPSAYQ.............EHL.NFIPAPTTGSGCTRIPSFDMSTTHYCYTHNVILSGC
RDHSHSHQYLALGVLRTSATGRVFFSTLRSINLDDTQDRKSCSVSATPLGCDMLCSKVTGTE...EEDYKSA.-APTSMV
HGRLGFDGQYHEKDLDTTVlF.KDWVANYPGVGGGSFIDDRVWFPVYGGLKPNSpSDTAQKRHNNTCPDGQDRMAKSSYK
PGRFGGKRVQQAILSIKMSTSLGKDPVLTIPPNTITLMGAEGRILTVGTSHFLYQRGSSYFSPALLYPMTVNNKTATLHS
PFNAFTRPGSVPCQASARCPNSCITGVYTDPYPLFYRNHTLRGVFLDDEQARLNPVSAVFDNISRSRVTRVSSSSTKAAY
TTSTCFKVTNKAYCLSIAEISNTGEFRIVPLLVEI.......
>UniRef100_K9KYU6/6-565
...............................nRVVLENEEREAKNTWRLVFRIAVLLLMVMILAISVAALAYS.....ME
ASTPHDLAGISTVISKTEDKVTSLLSSSQDVIDRQVALESPLALLNTESMIMNAITSLSYQINGAENSSGCGAPVHDPDY
IGGIGKELI..vDDISDVTSFYPSAYQ.............EHL.NFIPAPTTGSGCTRIPSFDMSTTHYCYTHNVILSGC
RDHSHSHQYLALGVLRTSATGRVFFSTLRSINLDDTQNRKSCSVSATPLGCDMLCSKVTGTE...EEDYKS-.VAPTSMV
HGRLGFDGQYHEKDLDTTVlF.KDWVANYPGVGGGSFIDGRVWFPVYGGLKPNSpSDTAQKRHNNTCPDKQDRMAKSSYK
PARFGGKRVQQAILSIRVSTSLGKDPVLTIPPNTITLMGAEGRILTVGTSHFLYQRGSSYFSPALLYPMTVNNKTATLHS
PFNAFTRPGSVPCQASARCPNSCITGVYTDPYPLFYKNHTLRGVFLDDEQARLNPVSAVFDNVSRSRVTRVSSSSTKAAY
TTSTCFKVTNKAYCLSIAEISNTGEFRIVPLLVEI.......
>UniRef100_A0A0H3U215/6-565
...............................nRVVLENEEREAKSTWRLVFRIAVLLLMVMILAISAAALAYS.....MG
ASTPHDLAGMSTVISKTEDKVTSLLSSSQDVIDRQVALESPLALLNTESIIMNAITSLSNQINGAENNSGCGAPVHDPDY
IGGIGKELI..vDDISDVTSFYPSAYQ.............EHL.NFIPAPTTGSGCTRIPSFDMSTTHYCYTHNVILSGC
RDHSHSHQYLALGVLRTSATGRVFFSTLRSINLDDTQNRKSCSVSATPLGCDMLCSKVTGTE...EEDYKS-.VAPTSMV
HGRLGFDGQYHEKDLDTTVlF.KDWVANYPGVGGGSFIDGRVWFPVYGGLKPNSpSDTAQKRHNNTCPDEQDRMAKSSYK
PGRFGGKRVQQAILSIKVSTSLGKDPVLTIPPNTITLMGAEGRILTVGTSHFLYQRGSSYFSPALLYPMTVNNKTATLHS
PFNAFTRPGSVPCQASARCPNSCITGVYTDPYPLFHRNHTLRGVFLDDEQARLNPVSAVFDNISRSRVTRVSSSSTKAAY
TTSTCFKVTNKAYCLSIAEISNTGEFRIVPLLVEI.......
>UniRef100_A0A343BSC0/6-565
...............................nRVVLENEEREAKNTWRLVFRIAVLLLMVMTLAISAAALAYS.....TG
ASTPHDLAGISTVISKTEDKVTSLLSSSQDVIDRQVALESPLALLNTESIIMNAITSLSYQINGAENNSGCGAPVHDPDY
IGGIGKELI..vDDISDVTSFYPSAYQ.............EHL.NFIPAPTTGSGCTRIPSFDMSTTHYCYTHNVILSGC
RDHSHSHQYLALGVLRTSATGRVFFSTLRSINLDDTQNRKSCSVSATPLGCDMLCSKVTGTE...EEDYKS-.VAPTSMV
HGRLGFDGQYHEKDLDTTVlF.KDWVANYPGAGGGSFIDDRVWFPVYGGLKPNSpSDTAQKRHNNTCPDEQDRMAKSSYK
PGRFGGKRVQQAILSIKVSTSLGKDPVLTIPPNTITLMGAEGRILTVGTSHFLYQRGSSYFSPALLYPMTVNNKTATLHS
PFNAFTRPGSVPCQASARCPNSCITGVYTDPYPLFHRNHTLRGVFLDDEQARLNPVSAVFDNISRSRVTRVSSSSTKAAY
TTSTCFKVTNKAYCLSIAEISNTGEFRIVPLLVEI.......
>UniRef100_A0A344X699/7-565
................................RVVLENEEREAKNTWRLVFRIAVLLLMAMILAISAAALAYS.....ME
ASTPHDLAGISTVISKTEDKVTSLLSSGQDVIDRQVALESPLALLNTESVIMNAITSLSYQINGAENSSGCGAPVHDPDY
IGGIGKELI..vDDISDVTSFYPSAYQ.............EHL.NFIPAPTTGSGCTRIPSFDMSTTHYCYTHNVILSGC
RDHSHSHQYLALGVLRTSATGRVFFSTLRSINLDDTQNRKSCSVSATPLGCDMLCSKVTGTE...EEDYKS-.VAPTSMV
HGRLGFDGQYHEKDLDTTVlF.KDWVANYPGVGGGSFIDGRVWFPVYGGLKPNSpSDTAQKRHNNTCPDKQDRMAKSSYK
PARFGGKRVQQAILSIKVSTSLGRDPVLTIPPNTITLMGAEGRILTVGTSHFLYQRGSSYFSPALLYPMTVNNKTATLHS
PFNAFTRPGSVPCQASARCPNSCITGVYTDPYPLFYRNHTLRGVFLDDEQARLNPVSAVFDNISRSRVTRVSSSSTKAAY
TTSTCFKVTNKAYCLSIAEISNTGEFRIVPLLVEI.......
>UniRef100_D0FH27/6-565
...............................nRVALENEEREAKNTWRLVFRIAVLLLMVMTLAISAAALAYS.....AG
ASTPHDLAGISTVISKTEDKVTSLLSSSQDVIDRQVALESPLALLNTESMIMNAITSLPYQINGAANNSGCGAPVHDPDY
IGGIGKELI..vDDISDVTSFYPSAYQ.............EHL.NFIPAPTTGSGCTRIPSFDMSTTHYCYTHNVILSGC
RDHSHSHQYLALGVLRTSATGRVFFSTLRSINLDDTQNRKSCSVSATPLGCDMLCSKVTGTE...EEDYKS-.VAPTPMV
HGRLGFDGQYHEKDLDTTVlF.KDWVANYPGVGGGSFIDNRVWFPVYGGLKPNSpSDTAQKRHNNTCPDKQDRMAKSSYK
PGRFGGKRVQQAILSIKVSTSLGKDPVLTIPPNTITLMGAEGRILTVGTSHFLYQRGSSYFSPALLYPMTVNNKTATLHS
PFNAFTRPGSAPCQASARCPNSCITGVYTDPYPLFHRNHTLRGVFLDDEQARLNPVSAVFDNISRSRVTRVSSSSTKAAY
TTSTCFKVTNKAYCLSIAEISNTGEFRIVPLLVEI.......
>UniRef100_A0A5J6BP10/6-565
...............................nRVVLENEEREAKNTWRLVFRIAVLLLMVMILAISAAALAYS.....IG
ASTPHDLAGISTVISKTEDKVTSLLSSSQDMIDRQVALESPLALLNTESIIMNAITSLSYQINGAENNSGCGAPVHDPDY
IGGIGKELI..vDDISDVTSFYPSAYQ.............EHL.NFIPAPTTGSGCTRIPSFDMSTTHYCYTHNVILSGC
RDHSHSHQYLALGVLRTSATGRVFFSTLRSINLDDTQNRKSCSVSATPLGCDMLCSKVTGTE...EEDYKS-.VAPTSMV
HGRLGFDGQYHEKDLDTMVlF.KDWVANYPGVGGGSFIDGRVWFPVYGGLKPNSpSDTAQKRHNNTCPDKQDRMAKSSYK
PGRFGGKRVQQAILSIKVSTSLGKDPVLTIPPNTVTLMGAEGRILTVGTSHFLYQRGSSYFSPALLYPMTVNNETATLHS
PFNAFTRPGSVPCQASARCPNSCITGVYTDPYPLFHRNHTLRGVFLDDEQARLNPVSAVFDNISRSRVTRVSSSSTKAAY
TTSTCFKVTNKAYCLSIAEISNTGEFRIVPLLVEI.......
>UniRef100_D8UW85/7-565
................................RVVLENEEREAKNTWRLVFRIAVLFLMVMTLAISAAALAYS.....MG
ASTPHDLAGISTVISKTEDKVTSLLSSSQDVIYKQVALESPLALLNTESIIMNAITSLSYQINGAENNSGCGAPVHDPDY
IGGIGKELI..vDDISGVTSFYPSAYQ.............EHL.NFIPAPTTGSGCTRIPSFDMSTTHYCYTHNVILSGC
RDHSHSHQYLALGVLRTSATGRVFFSTLRSINLDDTQNRKSCSVSATPLGCDMLCSKVTGTE...EEDYKS-.VAPTSMV
HGRLGFDGQYHEKDLDTTVlF.KDWVANYPGVGGGSFIDGRVWFPVYGGLKPNSpSDTAQKRHNNTCPDKQDRMAKSSYK
PGRFGGKRVQQAILSIKVSTSLGNDPVLTIPPNTITLMGAESRILTVGTSHFLYQRGSSYFSPALLYPMTVNNKTATLHS
PFNAFTRPGSVPCQASARCPNSCITGVYTDPYPLFHRNHTLRGVFLDDEQARLNPVSAVFDNISRSRVTRVSSSSTKAAY
TTSTCFKVTNKVYCLSIAEISNTGEFRIVPLLVEI.......
>UniRef100_M9YRQ8/6-565
...............................nRVVLENEEREAKNTWRLVFRIAVLLLMIMILAISAAALAYS.....ME
ASTPHDLAGISTVISKTEDKVTSLLSSSQDVIDRQVALESPLALLNTESVIMNAITSLSYQINGAENSSGCGAPVHDPDY
IGGIGKELI..vDDISDVTSFYPSAYQ.............EHL.NFIPAPTTGSGCTRIPSFDMSTTHYCYTHNVILSGC
RDHSHSHQYLALGVLRTSATGRVFFSTLRSINLDDTQNRKSCSVSATPLGCDMLCSKVTGTE...EEDYKS-.FAPTSMV
HGRLGFDGQYHEKDLDTTVlF.KDWVANYPGVGGGSFIDGRVWFPVYGGLKPNSpSDIAQKRHNNTCPDKQDRMAKSSYK
PGRFGGKRVQQAILSIKVSTSLGKDPVLTIPPNTITLMGAEGRILTVGTSHFLYQRGSSYFSPALLYPMTVNNKTATLHS
PFNAFTRPGSVPCQASARCPNSCITGVYTDPYPLFYRNHTLRGVFLDDEQARLNPVSAVFDNVSRSRVTRVSSSSTKAAY
TTSTCFKVTNKAYCLSIAEISNTGEFRIVPLLVEI.......
>UniRef100_Q30A20/6-565
...............................nRVVLENEEREAKNTWRLVFRIAVLLLVVMTLAISAAALAYS.....TG
ASTPHDLAGISTVISKTEDKVTSLLSSSQDVIDRQVALESPLALLNTESTIMNAITSLSYQINGAANNSGCGAPVHDPDY
IGGIGKELI..vDDISDVTSFYPSAYQ.............EHL.NFIPAPTTGSGCTRIPSFDMSTTHYCYTHNVILSGC
RDHSHSHQYLALGVLRTSATGRVFFSTLRSINLDDTQNRKSCSVSATPLGCDMLCSKVTGTE...EEDYKS-.VTPTSMV
HGRLGFDGQYHEKDLDTTVlF.KDWVANYPGVGGGSFIDDRVWFPVYGGLKPNSpSDTAQKRHNNTCPDKQDRMAKSSYK
PGRFGGKRVQQAILSIKVSTSLGKDPVLTIPPNTITLMGAEGRILTVGTSHFLYQRGSSYFSPALLYPTTVNNKTATLHS
PFNAFTRPGSVPCQASARCPNSCITGVYTDPYPLFHRNHTLRGVFLDDEQARLNPVSAVFDNISRSRVTRVSSSSTKAAY
TTSTCFKVTNKAYCLSIAEISNTGEFRIVPLLVEI.......
>UniRef100_A0A0H3U228/6-565
...............................nRVVLENEEREAKNTWRLFFRIAVLLLMVMILAISAAALAYS.....ME
ASTPHDLAGISTVISKTEDKVTSLLSSSQDVIDRQVALESPLALLNTESVIMNAITSLSYQINGAKNSSGCGAPVHDPDY
IGGIGKELI..vDDISDVTSFYPSAYQ.............EHL.NFIPAPTTGSGCTRIPSFDMSTTHYCYTHNVILSGC
RDHSHSHQYLALGVLRTSATGRIFFSTLRSINLDDTQNRKSCSVSATPLGCDMLCSKVTGTE...EEDYKS-.VAPTSMV
HGRLGFDGQYHEKDLDTTVlF.KDWVANYPGVGGGSFINGRVWFPVYGGLKPNSpSDTAQKRHNNTCPDKQDRMAKSSYK
PGRFGGKRIQQAILSIKVSTSLGKDPVLTIPPNTITLMGAEGRILTVGTSHFLYQRGSSYFSPALLYPMTVNNKTATLHS
PFNAFTRPGSVPCQASARCPNSCITGVYTDPYPLFYRNHTLRGVFLDDEQARLNPVSAVFDNISRSRVTRVSSSSTKAAY
TTSTCFKVTNKAYCLSIAEISNTGEFRIVPLLVEI.......
>UniRef100_D8UW68/6-565
...............................nRVVLENEEREAKNTWRLVFRIAVLLLMVMTLAISAAALAYS.....TG
ASTPHDLAGISTMISKTEDKVTSLLSSSQDVIDRQVALESPLALLNTESTIMNAITSLSYQINGAANNSGCGAPVHDPDY
IGGIGKELI..vDDISDVTSFYPSAYP.............EHL.NFIPAPTTGSGCTRIPSFDMSTTHYCYTHNVILSGC
RDHSHSHQYLALGVLRTSATGRVFFSTLRSINLDDTQNRKSCSVSATPLGCDMLCSKVTGTE...EEDYKS-.VAPTSMV
HGRLGFDGQYHEKDLDTTVlF.KDWVANYPGVGGGSFIDDRVWFPVYGGLKPNSpSDTAQKRHNNTCPDKQDRMAKSSYK
PGRFGGKRVQQAILSIKVSTSLGKDPVLTIPPNTITLMGAEGRILTVGTSHFLYQRGSSYFSPALLYPMTVNNKTATLHS
PFNAFTRPGSVPCRASARCPNSCITGVYTDPYPLFHRNHTLRGVFLDDEQARLNPVSAVFDNISRSRVTRVSSSSTKAAY
TTSTCFKVTNKAYCLSIAEISNTGEFRIVPLLVEI.......
>UniRef100_B9VVJ0/6-565
...............................nRVALENEEREAKNTWRLVFRIAVLLLMVMTLAISAAALAYS.....AG
ASTPHDLAGISTVISKTEDKVTSLLSSSQDVIDRQVALESPLALLNTESMIMNAITSLPYQINGAANNSGCGAPVHDPDY
IGGIGKELI..vDDISDVTSFYPSAYQ.............EHL.NFIPAPTTGSGCTRIPSFDMSTTHYCYTHNVILSGC
RDHSHSHQYLALGVLRTSATGRVFFSTLRSINLDDTQNRKSCSVSATPLGCDMLCSKVTGTE...EEDYKS-.VAPTPMV
HGRLGFDGQYHEKDLDTTVlF.KDWVANYPGVGGGSFIDNRVWFPVYGGLKPNSpSDTAQKRHNNTCPDKQDRMAKSSYK
PGRFGGKRVQQAILSIKVSTSLGKDPVLTIPPNTITLMGAEGRILTVGTSHFLYQRGSSYFSPALLYPMTVNNKTATLHS
PFNAFTRPGSAPCQASARCPNSCITGVYTDPYPLFHRNHTLRGVFLDDEQARLNPVSAVFDNISRSRVTRVSSSSTKAAY
TTSTCFKVTNKAYCLSIAEISNTGEFRIVPLLVEI.......
>UniRef100_R4KZM8/6-565
...............................nRVVLENEEREAKNTWRLVFRIAVLLLMAMILAISAAALAYS.....ME
ASTPHDLAGISTVISKTEDKVTSLLSSSQDVIDRQVALESPLALLNTESVIMNAITSLSYQINGAENSSGCGAPVHDPDY
IGGIGKELI..vDDISDVTSFYPSAYQ.............EHL.NFIPAPTTGSGCTRIPSFDMSTTHYCYTHNVILSGC
RDHSHSHQYLALGVLRTSATGRVFFSTLRSINLDDTQNRKSCSVSATPLGCDMLCSKVTGTE...EEDYKS-.VAPTSMV
HGRLGFDGQYHEKDLDTTVlF.KDWVANYPGVGGGSFIDGRVWFPVYGGLKPNSpSDIAQKRHNNTCPDKQDRMAKSSYK
PGRFGGKRVQQAILSIKVSTSLGKDPVLTIPPNTITLMGAEGRILTVGTSHFLYQRGSSYFSPALLYPMTVNNKTATLHS
PFNAFTRPGSVPCQASARCPNSCITGVYTDPYPLFYRNHTLRGVFLDDEQARLNPVSAVFDNISRSRVTRVSSSSTKAAY
TTSTCFKVTNKAYCLSIAEISNTGEFRIVPLLVEI.......
>UniRef100_Q15EQ6/6-565
...............................nRVVLENEEREAKNTWRLVFRIAVLLLMVMTLAISTAALAYS.....TG
ASTPHDLAGISTVISKTEDKVTSLLSSSQDVIDRQVALESPLALLNTESIIMNAITSLSYQINGAANNSGCGAPVHDPDY
IGGIGKELI..vDDISDVTSFYPSAYQ.............EHL.NFIPAPTTGSGCTRIPSFDMSTTHYCYTHNVILSGC
RDHSHSHQYLALGVLRTSATGRVFFSTLRSINLDDTQNRKSCSVSATPLGCDMLCSKVTETE...EEDYKS-.VAPTSMV
HGRLGFDGQYHEKDLDTTVlF.KDWVANYPGVGGGSFIDDRVWFPVYGGLKPNSpSDAAQKRHNNTCPDGQDRMAKSSYK
PGRFGGKRVQQAILSIKVSTSLGKDPVLTIPPNTITLMGAEGRILTVGTSHFLYQRGSSYFSPALLYPMTVNNKTATLHS
PFNAFTRPGSVPCQASARCPNSCVTGVYTDPYPLFHRNHTLRGVFLDDEQARLNPVSAVFDNISRSRVTRVSSSSTKAAY
TTSTCFKVTNKAYCLSIAEISNTGEFRIVPLLVEI.......
>UniRef100_A2TKD2/6-565
...............................nRVVLENEEGEAKNTWRLVFRITVLLLMVMTLAISAAALAYS.....ME
ASTPHDLAGISTVISKTEDKVTSLLSSSQDVIDRQVALESPLALLNTESTIMNAITSLSYQINGAANNSGCGAPVHDPDY
IGGIGKELI..vDDISDVTSFYPSAYQ.............EHL.NFIPAPTTGSGCTRIPSFDMSTTHYCYTHNVILSGC
RDHSHSHQYLALGVLRTSATGRVFFSTLRSINLDDTQNRKSCSVSATPLGCDMLCSKVTGTE...EEDYKSA.-APTSMV
HGRLGFDGQYHEKDLDTTVlF.KDWVANYPGVGGGSFIDDRVWFPVYGGLKPNSpSDTAQKRHNNTCPDGQDRMAKSSYK
PGRFGGKRVQQAILSIKVSTSLGKDPVLTIPPNTITLMGAEGRILTVGTSHFLYQRGSSYFSPALLYPMTVNNKTATLHS
PFNAFTRPGSVPCQASARCPNSCITGVYTDPYPLFYRNHTLRGVFLDDEQARLNPVSAVFDNISRSRVTRVSSSSTKAAY
TTSTCFKVTNKAYCLSIAEISNTGEFRIVPLLVEI.......
>UniRef100_Q0ZFN8/6-565
...............................nRVALENEEREAKNTWRLVFRIAVLLLMVMTLAISSAALAYS.....TG
ASTPHDLAGISTMISKTEDKVTSLLSSSQDVIDRQVALESPLALLNTESIIMNAITSLSYQINGAANNSGCGAPVHDPDY
IGGIGKELI..vDDISDVTSFYPSAYQ.............EHL.NFIPAPTTGSGCTRIPSFDMSTTHYCYTHNVILSGC
RDHSHSHQYLALGVLRTSATGRVFFSTLRSINLDDTQNRKSCSVSATPLGCDMLCSKVTEIE...EEDYKS-.VTPTSMV
HGRLGFDGQYHEKDLDTTVlF.KDWVANYPGVGGGSFIDDRVWFPVYGGLKPNSpSDTAQKRHNNTCPDGQDRMAKSSYK
PGRFGGKRVQQAILSIKVSTSLGKDPVLTIPPNTITLMGAEGRVLTVGTSHFLYQRGSSYFSPALLYPMTVNNKTATLHS
PFNAFTRPGSVPCQASARCPNSCITGVYTDPYPLFHRNHTLRGVFLDDEQARLNPVSAVFDDISRSRVTRVSSSNTKAAY
TTSTCFKVTNKVYCLSIAEISNTGEFRIVPLLVEI.......
>UniRef100_A0A344X651/6-565
...............................nRVVLENEEREAKNTWRLVFRIAVLLLMAMILAISAAALAYS.....ME
ASTPHDLAGISTVISKTEDKVTSLLSSGQDVIDRQVALESPLALLNTESVIMNAITSLSYQINGAENSSGCGAPVHDPDY
IGGIGKELI..vDDISDVTSFYPSAYQ.............EHL.NFIPAPTTGSGCTRIPSFDMSTTHYCYTHNVILSGC
RDHSHSHQYLALGVLRTSATGRVFFSTLRSINLDDTQNRKSCSVSATPLGCDMLCSKVTGTE...EEDYKS-.VAPTSMV
HGRLGFDGQYHEKDLDTTVlF.KDWVANYPGVGGGSFIDGRVWFPVYGGLKPNSpSDTAQKRHNNTCPDKQDRMAKSSYK
PARFGGKRVQQAILSIKVSTSLGMDPVLTIPPNTITLMGAEGRILTVGTSHFLYQRGSSYFSPALLYPMTVNNKTATLHS
PFNAFTRPGSVPCQASARCPNSCITGVYTDPYPLFYRNHTLRGVFLDDEQARLNPVSAVFDNISRSRVTRVSSSSTKAAY
TTSTCFKVTNKAYCLSIAEISNTGEFRIVPLLVEI.......
>UniRef100_J7IEN3/6-565
...............................nRVVLENEEREAKNTWRLVFRIAVLLLMVMTLAISSAALAYS.....TG
ASTPHDLAGISTVISKTEDKVTSLLSSSQDVIDRQVALESPLALLNTESIIMNAITSLSYQINGAANNSGCGAPVHDPDY
IGGIGKELI..vDDISDVTSFYPSAYQ.............EHL.NFIPAPTTGSGCTRIPSFDMSTTHYCYTHNVILSGC
RDHSHSHQYLALGVLRTSATGRVFFSTLRSINLDDTQNRKSCSVSATPLGCDMLCSKVTEIE...EEDYKS-.VTPTSMV
HGRLGFDGQYHEKDLDTTVlF.KDWVANYPGVGGGSFIDDRVWFPVYGGLKPNSpSDTAQKRHNNTCPDGQDRMAKSSYK
PGRFGGKRVQQAILSIKVSTSLGKDPVLTIPPNTITLMGAEGRILTVGTSHFLYQRGSSYFSPALLYPMTVNNKTATLHS
PFNAFTRPGSVPCQASARCPNSCITGVYTDPYPLFHRNHTLRGVFLDDEQARLNPVSAVFDDISRSRVTRVSSSNTKAAY
TTSTCFKATNKVYCLSIAEISNTGEFRIVPLLVEI.......
>UniRef100_A0A344X5L8/6-565
...............................nRVVLENEEREAKNTWRLVFRIAVLLLMAMILAISAAALAYS.....ME
ASTPHDLAGISTVISKTEDKVTSLLSSGQDVIDRQVALESPLALLNTESVIMNAITSLSYQINGAENNSGCGAPVHDPDY
IGGIGKELI..vDDISDVTSFYPSVYQ.............EHL.NFIPAPTTGSGCTRIPSFDMSTTHYCYTHNVILSGC
RDHSHSHQYLALGVLRTSATGRVFFSTLRSINLDDTQNRKSCSVSATPLGCDMLCSKVTGTE...EEDYKS-.VAPTSMV
HGRLGFDGQYHEKDLDTTVlF.KDWVANYPGVGGGSFIDGRVWFPVYGGLKPNSpSDTAQKRHNNTCPDKQDRMAKSSYK
PARFGGKRVQQAILSIKVSTSLGRDPVLTVPPNTITLMGAEGRILTVGTSHFLYQRGSSYFSPALLYPMTVNNKTATLHR
PFNAFTRPGSVPCQASARCPNSCITGVYTDPYPLFYRNHTLRGVFLDDEQARLNPVSAVFDNISRSRVTRVSSSSTKAAY
TTSTCFKVTNKAYCLSIAEISNTGEFRIVPLLVEI.......
>UniRef100_K7XPE8/7-565
................................RVVLENEEREAKNTWRLVFRIAVLLLMAMILAISAAALAYS.....ME
ASTPHDLAGISTVISKTEDKVTSLLSSGQDVIDRQVALESPLALLNTESVIMNAITSLSYQINGAENSSGCGAPVHDPDY
IGGIGKELI..vDDISDVTSFYPSAYQ.............EHL.NFIPAPTTGSGCTRIPSFDMSTTHYCYTHNVILSGC
RDHSHSHQYLALGVLRTSATGRVFFSTLRSINLDDTQNRKSCSVSATPLGCDMLCSKVTGTE...EEDYKS-.VAPTSMV
HGRLGFDGQYHEKDLDTTVlF.KDWVANYPGVGGGSFIDGRVWFPVYGGLKPNSpSDTAQKRHNNTCPDKQDRMAKSSYK
PARFGGKRVQQAILSIKVSTSLGRDPVLTIPPNTITLMGAEGRILTVGTSHFLYQRGSSYFSPALLYPMTVNNKTATLHS
PFNAFTRPGSVPCQASARCPNSCITGVYTDPYPLFYRNHTLRGVFLDDEQARLNPVSAVFDNISRSRVTRVSSSSTKAAY
TTSTCFKVTNKAYCLSIAEISNTGEFRIVPLLVEI.......
>UniRef100_A7UC58/6-565
...............................nRVVLENEEREAKNTWRLVFRIAVLLLMVMTLAISAAALAYS.....ME
ASTPHDLAGISTVISKTEDKVTSLLSSSQDVIDRQVALESPLALLNTESTIMNAITSLSYQINGAANNSGCGAPIHDPDY
IGGIGKELI..vDDVSDVTSFYPSAYQ.............EHL.NFIPAPTTGSGCTRIPSFDMSTTHYCYTHNVILSGC
RDHSHSHQYLALGVLRTSATGRVFFSTLRSINLDDTQNRKSCSVSATPLGCDMLCSKVTGTE...EEDYKSA.-APTSMV
HGRLGFDGQYHEKDLDTTVlF.KDWVANYPGVGGGSFIDDRVWFPVYGGLKPNSpSDTAQKRHNNTCPDGQDRMAKSSYK
PGRFGGKRVQQAILSIKVSTSLGKDPVLTIPPNTITLMGAEGRILTVGTSHFLYQRGSSYFSPALLYPMTVNNKTATLHS
PFNAFTRPGSVPCQASARCPNSCITGIYTDPYPLFYRNHTLRGVFLDDEQARLNPVSAVFDNISRSRVTRVSSSSTKAAY
TTSTCFKVTNKAYCLSIAEISNTGEFRIVPLLVEI.......
>UniRef100_D4P514/7-565
................................RVVLENEEREAKNTWRLVFRIAVLLLMVMTLAISAAALAYS.....TG
ASTPHDLAGISTVISKTEDKVTSLLSSSQDVIDRQVALESPLALLNTESIIMNAITSLSYQINGAENNSGCGAPVHDPDY
IGGIGKELI..vDDTSDVTSFYPSAYQ.............EHL.NFIPAPTTGSGCTRIPSFDMSATHYCYTHNVILSGC
RDHSHSHQYLALGVLRTSATGRVFFSTLRSINLDDTQNRKSCSVSATPLGCDMLCSKVTGTE...EEDYKS-.IAPTSMV
HGRLGFDGQYHEKDLDTTVlF.KDWVANYPGVGGGSFIDDRVWFPVYGGLKPNSpSDTAQKRHNNTCPDEQDRMAKSSYK
PGRFGGKRVQQAILSIKVSTSLGKDPVLTIPPNTITLMGAEGRILTVGTSHFLYQRGSSYFSPALLYPMTVNNKTATLHS
PFNAFTRPGSVPCQASARCPNSCITGVYTDPYPLFHRNHTLRGVFLDDEQARLNPVSAVFDNISRSRVTRVSSSSTKAAY
TTSTCFKVTNKAYCLSIAEISNTGEFRIVPLLAEI.......
>UniRef100_D8UW89/6-565
...............................nRVVLENEEREAKNTWRLVFRIAVLLLMVMTLAISAAALAYS.....MG
ASTPHDLAGISTVISKTEDKVTSLLSSSQDVIDRQVALESPLALLNTESIIMNAITSLSYQINGAENNSGCGAPVHDPDY
IGGIGKELI..vDDISDVTSFYPSAYQ.............EHL.NFIPAPTTGSGCTRIPSFDMSTTHYCYTHNVILSGC
RDHSHSHQYLALGVLRTSATGRVFFSTLRSINLDDTQNRKSCSVSATPLGCDMLCSKVTGTE...EEDYKS-.VAPTSMV
HGRLGFDGQYHEKDLDTTVlF.KDWVANYPGVGGGSFIDGRVWFPVYGGLKPNSpSDTAQKRHNNTCPDEQDRMAKSSYK
PGRFGGKRVQQAILSIEVSTSLGKDPVLTIPPNTITLMGAEGRILTVGTSHFLYQRGSSYFSPALLYPMTVNNKTATLHS
PFNAFTRPGSVPCQASARCPNSCITGVYTDPYPLFHRNHTLRGVFLDDEQARLNPVSAVFDNISRSRVTRVSSSSTKAAY
ATSTCFKVTNKAYCLSIAEISNTGEFRIVPLLVEI.......
>UniRef100_W6D948/6-565
...............................nRVVLENEEREAKNTWRLVFRIAVLLLMAMILAISAAALAYS.....ME
ASTPHDLAGISTVISKTEEKVTSLLSSGQDVIDRQVALESPLALLNTESVIMNAITSLSYQINGAENSSGCGAPVHDPDY
IGGIGKELI..vDDISDVTSFYPSAYQ.............EHL.NFIPAPTTGSGCTRIPSFDMSTTHYCYTHNVILSGC
RDHSHSHQYLALGVLRTSATGRVFFSTLRSINLDDTQNRKSCSVSATPLGCDMLCSKVTGTE...EEDYKS-.VAPTSMV
HGRLGFDGQYHEKDLDTTVlF.KDWVANYPGVGGGSFIDGRVWFPVYGGLKPNSpSDTAQKRHNNTCPDKQDRMAKSSYK
PARFGGKRIQQAILSIKVSTSLGRDPVLTIPPNTITLMGAEGRILTVGTSHFLYQRGSSYFSPALLYPMTVNNKTATLHS
PFNAFTRPGSVPCQASARCPNSCITGVYTDPYPLFYRNHTLRGVFLDDEQARLNPVSAVFDNISRSRVTRVSSSSTKAAY
TTSTCFKVTNKAYCLSIAEISNTGEFRIVPLLVEI.......
>UniRef100_A0A0C5GF44/6-565
...............................nRVVLENEEREAKNTWRLVFRIAVLLLMAMILAISAAALAYS.....ME
ASTPHDLAGISSVISKTEDKVTSLLSSGQDVIDRQVALESPLALLNTESVIMNAITSLSYQINGAENSSGCGAPVHDPDY
IGGIGKELI..vDDISDVTSFYPSAYQ.............EHL.NFIPAPTTGSGCTRIPSFDMSTTHYCYTHNVILSGC
RDHSHSHQYLALGVLRTSATGRVFFSTLRSINLDDTQNRKSCSVSATPLGCDMLCSKVTGTE...EEDYKS-.VAPTSMV
HGRLGFDGQYHEKDLDTTVlF.KDWVANYPGVGGGSFIDGRVWFPVYGGLKPNSpSDTAQKRHNNTCPDKQDRMAKSSYK
PARFGGKRVQQAILSIKVSTSLGRDPVLTIPPNTITLMGAEGRILTVGTSHFLYQRGSSYFSPALLYPMTVNNKTATLHS
PFNAFTRPGSVPCQASARCPNSCITGVYTDPYPLFYRNHTLRGVFLDDEQARLNPVSAVFDNISRSRVTRVSSSSTKAAY
TTSTCFKVTNKAYCLSIAEISNTGEFRIVPLLVEI.......
>UniRef100_A0A344X755/6-565
...............................nRVVLENEEREAKNTWRLVFRIAVLLLMAMILAISAAALAYS.....ME
ASTPHDLAGISTVISKTEDKVTSLLSSGQDVIDRQVALESPLALLNTESVIMNAITSLSYQINGAENSSGCGAPVHDPDY
IGGIXKELI..vDDISDVTSFYPSAYQ.............EHL.NFIPAPTTGSGCTRIPSFDMSTTHYCYTHNVILSGC
RDHSHSHQYLALGVLRTSATGRVFFSTLRSINLDDTQNRKSCSVSATPLGCDMLCSKVTGTE...EEDYKS-.VAPTSMV
HGRLGFDGQYHEKDLDTTVlF.KDWVANYPGVGGGSFIDGRVWFPVYGGLKPNSpSDTAQKRHNNTCPDKQDRMAKSSYK
PARFGGKRVQQAILSIKVSTSLGRDPVLTIPPNTITLMGAEGRILTVGTSHFLYQRGSSYFSPALLYPMTVNNKTATLHS
PFNAFTRPGSVPCQASARCPNSCITGVYTDPYPLFYRNHTLRGVFLDDEQARLNPVSAVFDNISRSRVTRVSSSSTKAAY
TTSTCFKVTNKAYCLSIAEISNTGEFRIVPLLVEI.......
>UniRef100_Q8V1R1/6-565
...............................nRVVLENEEREAKNTWRLVFRIAVLLLMVMTLAISAAALAYS.....TG
ASTPHDLAGISTVISKTEDKVTSLLSLSQDVIDKQVALESPLALLNTESIIMNAITSLSYQINGAANNSGCGAPVHDPDY
IGGIGKELI..vDDISDVTSFYPSAYQ.............EHL.NFIPAPTTGSGCTRIPSFDMSTTHYCYTHNVILSGC
RDHSHSHQYLALGVLRTSATGRVFFSTLRSINLDDTQNRKSCSVSATPLGCDMLCSKVTEIE...EEDYKSA.-APTSMV
HGRLGFDGQYHEKDLDTTVlF.KDWVANYPGVGGGSFIDDRVWFPVYGGLKPNSpSDTAQKRHNNTCPDGQDRMAKSSYK
PGRFGGKRVQQAILSIKVSTSLGKDPVLTIPPNTITLMGAEGRILTVGTSHFLYQRGSSYFSPALLYPMTVNNKTATLHS
PFNAFTRPGSVPCQASARCPNSCITGVYTDPYPLFHRNHTLRGVFLDDEQARLNPVSAVFDNISRSRVTRVSSSSTKAAY
TTSTCFKVTNKAYCLSIAEISNTGEFRIVPLLVEI.......
>UniRef100_D8UW94/6-565
...............................nRVVLENEKREAKNTWRLVFRIAVLLLMVMTLAISAAALAYS.....MG
ASTPHDLAGISTVISKTGDKVTSLLGSSQDVIDRQVALESPLALLNTESIIMNAITSLSYQINGAENNSGCGAPVHDPDY
IGGIGKELI..vDDISDVTSFYPSAYQ.............EHL.NFIPAPTTGSGCTRIPSFDMSTTHYCYTHNVILSGC
RDHSHSHQYLALGVLRTSATGRVFFSTLRSINLDDTQNRKSCSVSATPLGCDMLCSKVTGTE...EEDYKS-.VAPTSMV
HGRLGFDGQYHEKDLDTTVlF.KDWVANYPGVGGGSFIDGRVWFPVYGGLKPNSpSDTAQKRHNNTCPDEQDRMAKSSYK
PGRFGGKRVQQAILSIKVSTSLGKDPVLTIPPNTITLMGAEGRILTVGTSHFLYQRGSSYFSPALLYPMTVNNKTATLHS
PFNAFTRPGSVPCQASARCPNSCITGVYTDPYPLFHRNHTLRGVFLDDEQARLNPVSAVFDNISRSRVTRVSSSSTKAAY
TTSTCFKVTNKAYCLSIAEISSTGEFRIVPLLVEI.......
>UniRef100_H6VXM3/7-565
................................RVVLENEEREAKNTWRLVFRIAVLLLMIATLAISAAALAYS.....MG
ASTPRDLAGISTVISKTEDKVTSLLSSSQDVIDRQVALESPLALLNTESIIMNAITSLSYQINGAANNSGCGAPVHDPDY
IGGIGKELI..vDDTSDVTSFYPSAYQ.............EHL.NFIPAPTTGSGCTRIPSFDMSTTHYCYTHNVILSGC
RDHSHSHQYLALGVLRTSATGRVFFSTLRSINLDDNQNRKSCSVSATPLGCDMLCSKVTETE...EEDYKS-.VTPTSMV
HGRLGFDGQYHEEDLDTIVlF.KDWVANYPGVGGGSFIDDRVWFPVYGGLKPNSpSDTAQKRYNNTCPDEQDRMAKSSYK
PGRFGGKRVQQAILSIKVSTSLGKDPVLTIPPNTITLMGAEGRILTVGTSHFLYQRGSSYFSPALLYPMTVYNKTATLHS
PFNAFTRPGSVPCQASARCPNSCITGVYTDPYPLFHRNHTLRGVFLDDEQARLNPVSAVFDNISRSRVTRVSSSSTKAAY
TTSTCFKVTNKAYCLSVAEISNTGEFRIVPLLVEI.......
>UniRef100_D8UW83/6-565
...............................nRVVLENEEREAKNTWRLVFRIAVLLLMVMTLAISAAALAYS.....IG
ASTPHDLAGISTVISKTEDKVTSLLSSSQDVIDRQVALESPLALLNTESIIMNAITSLSYQINGAENNSGCGAPVHDPDY
IGGIGKELI..vDDISDVTSFYPSAYQ.............EHL.NFIPAPTTGSGCTRIPSFDMSTTHYCYTHNVILSGC
RDHSHSHQYLALGVLRTSATGRVFFSTLRSINLDDTQNRKSCSVSATPLGCDMLCSKVTGTE...EEDYKS-.VAPTSMV
HGRLGFDGQYHEKDLDTTVlF.KDWVANYPGVGGGSFIDGRVWFPVYGGLKPNSpSDIAQKRHNNTCPDEQDRMAKSSYK
PGRFGGKRVQQAILSIKVSTSLGKDPVLTIPPNTITLMGAEGRILTVGTSHFLYQRGSSYFSPALLYPMTVNNKTATLHS
PFNAFTRPGSVPCQASARCPNSCITGVYTDPYPLFHRNHTLRGVFLDDEQARLNPVSAVFDNISRSRVTRVSSSSTKAAY
TTSTCFKVTNKVYCLSIAEISNTGEFRIVPLLVEI.......
>UniRef100_A0A060AJ49/6-565
...............................nRVVLENEEREAKNTWRLVFRIAVLLLMVMTLAISAAALAYS.....MG
ASTPHDLAGISTVISKTEDKVTSLLSSSQDVIDRQVALESPLALLNTESIIMNAITSLSYQINGAENNSGCGAPVHDPDY
IGGIGEELL..vDDISDVTSFYPSAYQ.............EHL.NFIPAPTTGSGCTRIPSFDMSTTHYCYTHNVILSGC
RDHSHSHQYLALGVLRTSAIGRVFFSTLRSINLDDTQNRKSCSVSATPLGCDMLCSKVTGTE...EEDYKS-.VAPTSMV
HGRLGFDGQYHEKDLDTTVlF.KDWVANYPGVGGGSFIDGRVWFPVYGGLKPNSpSDTAQKRHNNTCPDEQDRMVKSSYK
PGRFGGKRVQQAILSIKVSTSLGKDPVLTIPPNTITLMGAEGRILTVGTSHFLYQRGSSYFSPALLYPMTVNNKTATLHS
PFNAFTRPGSVPCQASARCPNSCITGVYTDPYPLFHRNHTLRGVFLDDEQARLNPVSAVFDNISRSRVTRVSSSSTKAAY
TTSTCFKVTNKVYCLSIAEISNTGEFRIVPLLVEI.......
>UniRef100_A0A344X743/6-565
...............................nRVVLENEEREAKNTWRLVFRITVLLLMAMILAISAAALAYS.....ME
ASTPHDLAGISTVISKTEDKVTSLLSSSQDVIDRQVALESPLALLNTESVIMNAITSLSYQINGAENSSGCGAPVHDPDY
IGGIGKELI..vDDISDVTSFYPSVYQ.............EHL.NFIPAPTTGSGCTRIPSFDMSTTHYCYTHNVILSGC
RDHSHSHQYLALGVLRTSATGRVFFSTLRSINLDDNQNRKSCSVSATPLGCDMLCSKVTGTE...EEDYKS-.VAPTSMV
HGRLGFDGQYHEKDLDTTVlF.KDWVANYPGVGGGSFIDGRVWFPVYGGLKPNSpSDTAQKRHNNTCPDRQDRMAKSSYK
PARFGGKRVQQAILSIKVSTSLGRDPVLTVPPNTITLMGAEGRILTVGTSHFLYQRGSSYFSPALLYPMTVNNKTATLHS
PFNAFTRPGSVPCQASARCPNSCITGVYTDPYPLFYRNHTLRGVFLDDEQARLNPVSAVFDNISRSRVTRVSSSSTKAAY
TTSTCFKVTNKAYCLSIAEISNTGEFRIVPLLVEI.......
>UniRef100_A0A060AJP6/6-565
...............................nRVMLENEEREAKNTWRLVFRIAVLLLMVMTLAISAAALAYS.....ME
ASTPHDLAGISTVISKTEDKVTSLLSSSQDVIDRQVALESPLALLNTESTIMNAITSLSYQINGAANNSGCGAPVHDPDY
IGGIGKELI..vDDISDVTSFYPSAYQ.............EHL.NFIPAPTTGSGCTRIPSFDMSTTHYCYTHNVILSGC
RDHSHSHQYLALGVLRTSATGRVFFSTLRSINLDDTQNRKSCSVSATPLGCDMLCSKVTGTE...EEDYKSA.-APTSMV
HGRLGFDGQYHEKDLDTTVlF.KDWVANYPGVGGGSFINDRVWFPVYGGLKPDSpSDTAQKRHNNTCPDGQDRMAKSSYK
PGRFGGKRVQQAILSIKVSTSLGKDPVLTIPPNTITLMGAEGRILTVGTSHFLYQRGSSYFSPALLYPMTVNNKTATLHS
PFNAFTRPGSVPCQASARCPNSCITGVYTDPYPLFYRNHTLRGVFLDDEQARLNPVSAVFDNISRSRITRVSSSSTKAAY
TTSTCFKVTNKAYCLSIAEISNTGEFRIVPLLVEI.......
>UniRef100_A0A4D6FQS8/6-565
...............................nRVVLENEEREAKNTWRLVFRIAVLLLMVMTLAISAAALAYS.....TG
ASTPHDLAGISTVISKTEDKVTSLLSLSQDVIDKQVALESPLALLNTESIIMNAITSLSYQINGAANNSGCGAPVHDPDY
IGGIGKELI..vDDISDVTSFYPSAYQ.............EHL.NFIPAPTTGSGCTRIPSFDMSTTHYCYTHNVILSGC
RDHSHSHQYLALGVLRTSATGRVFFSTLRSINLDDTQNRKSCSVSATPLGCDMLCSKVTETE...EEDYKS-.VAPTSMV
HGRLGFDGQYHEKDLDTTVlF.KDWVANYPGAGGGSFIDDRVWFPVYGGLKPNSpSDTAQKRHNNTCPDEQDRMAKSSYK
PGRFGGKRVQQAILSIKVSTSLGKDPVLTIPPNTITLMGAEGRILTVGTSHFLYQRGSSYFSPALLYPMTVNNKTATLHS
PFNAFTRPGSVPCQASARCPNSCITGVYTDPYPLFHRNHTLRGVFLDDEQARLNPVSAVFDNISRSRVTRVSSSSTKAAY
TTSTCFKVTNKTYCLSIAEISNTGEFRIVPLLVEI.......
>UniRef100_K9KYZ7/6-565
...............................nRVVLENEEREAKNTWRLVFRIAVLLLMAMILAISAAALAYS.....ME
ASTPHDLAGISTVISKTEDKVTSLLSSGQDVIDRQVALESPLALLNTESVIMNAITSLSYQINGAENSSGCGAPVHDPDY
IGGIGKELI..vDDISDVTSFYPSAYQ.............EHL.NFIPAPTTGSGCTRIPSFDMSTTHYCYTHNVILSGC
GDHSHSHQYLALGVLRTSATGRVFFSTLRSINLDDTQNRKSCSVSATPLGCDMLCSKVTGTE...EEDYKS-.VAPTSMV
HGRLGFDGQYHEKDLDTTVlF.KDWVANYPGVGGGSFIDGRVWFPVYGGLKPNSpSDTAQKRHNNTCPDKQDRMAKSSYK
PARFGGKRVQQAILSIKVSTSLGRDPVLTIPPNTITLMGAEGRILTVGTSHFLYQRGSSYFSPALLYPMTVNNKTATLHS
PFNAFTRPGSVPCQASARCPNSCITGVYTDPYPLFYRNHTLRGVFLDDEQARLNPVSAVFDNISRSRVTRVSSSSTKAAY
TTSTCFKVTNKAYCLSIAEISNTGEFRIVPLLVEI.......
>UniRef100_B2ZER8/6-565
...............................nRVVLENEEREAKNTWRLVFRIAVLLLMVMTLAISAAALAYS.....ME
ASTPHDLAGISTVISKTEDKVTSLLSSSQDVIDRQVALESPLALLTTESTIMNAITSLSYQINGAANNSGCGAPVHDPDY
IGGIGKELI..vDDISDVTSFYPSAYQ.............EHL.NFIPAPTTGSGCTRIPSFDISTTHYCYTHNVILSGC
RDHSHSHQYLALGVLRTSATGRVFFSTLRSINLDDTQNRKSCSVSATPLGCDMLCSKVTGTE...EEDYKSA.-APTSMV
HGRLGFDGQYHEKDLDTTVlF.KDWVANYPGVGGGSFIDDRVWFPVYGGLKPNSpSDTAQKRHNNTCPDGQDRMAKSSYK
PGRFGGKRVQQAVLSIKVSTSLGKDPVLTIPPNTITLMGAEGRILTVGTSHFLYQRGSSYFSPALLYPMTVNNKTATLHS
PFNAFTRPGSVPCQASARCPNSCITGVYTDPYPLFYRNHTLRGVFLDDEQARLNPVSAVFDNISRSRVTRVSSSSTKAAY
TTSTCFKVTNKAYCLSIAEISNTGEFRIVPLLVEI.......
>UniRef100_A0A0H3U2B4/6-565
...............................nRVMLENEEREAKNTWRLVFRIAVLLLMAMILAISAAALAYS.....ME
ASTPHDLAGISTVISKTEDKVTSLLSSGQDVIDRQVALESPLALLNTESVIMNAITSLSYQINGAENSSGCGAPVHDPDY
IGGIGKELI..vDDISDVTSFYPSAYQ.............EHL.NFIPAPTTGSGCTRIPSFDMGTTHYCYTHNVILSGC
RDHSHSHQYLALGVLRTSATGRVFFSTLRSINLDDTQNRKSCSVSATPLGCDMLCSKVTGTE...EEDYKS-.VAPTSMV
HGRLGFDGQYHEKDLDTTVlF.KDWVANYPGVGGGSFIDGRVWFPVYGGLKPNSpSDTAQKRHNNTCPDKQDRMAKSSYK
PARFGGKRVQQAILSIKVSTSLGRDPVLTIPPNTITLMGAEGRILTVGTSHFLYQRGSSYFSPALLYPMTVNNKTATLHS
PFNAFTRPGSVPCQASARCPNSCITGVYTDPYPLFYRNHTLRGVFLDDEQARLNPISAVFDNISRSRVTRVSSSSTKAAY
TTSTCFKVTNKAYCLSIAEISNTGEFRIVPLLVEI.......
>UniRef100_A0A344X5J4/6-565
...............................nRVVLENEEREAKNTWRLVFRIAVLLLMAMILAISAAALAYS.....ME
ASTPHDLAGISTVISKTEDKVTSLLSSGQDVIDRQVALESPLALLNTESVIMNAITSLSYQINGAENSSGCGAPVHDPDY
IGGIGKELI..vDDISDVTSFYPSAYQ.............EHL.NFIPAPTTGSGCTRIPSFDMSTTHYCYTHNVILSGC
RDHSHSHQYLALGVLRTSATGRVFFSTLRSINLDDTQNRKSCSVSATPLGCDMLCSKVTGTE...EEDYKS-.VAPTSMV
HGRLGFDGQYHEKDLDTTVlF.KDWVANYPGVGAGSFIDGRVWFPVYGGLKPNSpSDTAQKRHNNTCPDKQDRMAKSSYK
PARFGGKRVQQAILSIKVSTSLGRDPVLTIPPNTITLMGAEGRILTVGTSHFLYQRGSSYFSPALLYPMTVNNKTATLHS
PFNAFTRPGSVPCQASARCPNSCITGVYTDPYPLFYRNHTLRGVFLDDEQARLNPVSAVFDNISRSRVTRVSSSSTKAAY
TTSTCFKVTNKAYCLSIAEISNTGEFRIVPLLVEI.......
>UniRef100_T1YVE0/6-565
...............................nRVVLENEEREARNTWRLVFRIAVLLLMAMILAISAAALAYS.....ME
ASTPHDLAGISTVISKTEDKVTSLLSSGQDVIDRQVALESPLALLNTESVIMNAITSLSYQINGAENSSGCGAPVHDPDY
IGGIGKELI..vDDISDVTSFYPSAYQ.............EHL.NFIPAPTTGSGCTRIPSFDMSTTHYCYTHNVILSGC
RDHSHSHQYLALGVLRTSATGRVFFSTLRSINLDDTQNRKSCSVSATPLGCDMLCSKVTGTE...EEDYKS-.VAPTSMV
HGRLGFDGQYHEKDLDTTVlF.KDWVANYPGVGGGSFIDGRVWFPVYGGLKPNSpSDTAQKRHNNTCPDKQDRMAKSSYK
PARFGGKRVQQAILSIKVSTSLGRDPVLTIPPNTITLMGAEGRILTVGTSHFLYQRGSSYFSPALLYPMTVNNKTATLHS
PFNAFTRPGSVPCQASARCPNSCITGVYTDPYPLFYRNHTLRGVFLDDEQARLNPVSAVFDNISRSRVTRVSSSSTKAAY
TTSTCFKVTNKAYCLSIAEISNTGEFRIVPLLVEI.......
>UniRef100_Q8V1R0/6-565
...............................nRVVLENEEREAKNTWRLVFRIAVLLLMVMTLAISAAALAYS.....TG
ASTPHDLAGISTVISKTEDKVTSLLSSSQDVIDRQVALESPLALLNTESIIMNAITSLSYQINGAANNSGCGAPVHDPDY
IGGIGKELI..vDDISDVTSFYPSAYQ.............EHL.NFIPAPTTGSGCTRIPSFDMSTTHYCYTHNVILSGC
RDHSHSHQYLALGVLRTSATGRVFFSTLRSINLDDTQNRKSCSVSATPLGCDMLCSKVTGTE...EEDYKS-.VAPTSMV
HGRLGFDGQYHEKDLDTTVlF.KDWVANYPGAGGGSFIDDRVWFPVYGGLKPNSpSDTAQKRHNNTCPDEQDRMAKSSYK
PGRFGGKRVQQAILSIKVSTSLGKDPVLTIPPNTITLMGAEGRILTVGTSHFLYQRGSSYFSPALLYPMTVNNKTATLHS
PFNAFTRPGSVPCQASARCPNSCITGVYTDPYPLFHRNHTLRGVFLDDEQARLNPVSAIFDNISRSRVTRVSSSSTKAAY
TTSTCFKVTNKAYCLSIAEISNTGEFRIVPLLVEI.......
>UniRef100_A0A344X6L9/6-565
...............................nRVVLENEEREAKNTWRLVFRIAVLLLMAMILAISAAALAYS.....ME
ASTPHDLAGISTVISKTEDKVTSLLSSGQDVIDRQVALESPLALLNTESVIMNAITSLSYQINGAENSSGCGAPVHDPDY
IGGIGKELI..vDDISDVTSFYPSAYQ.............EHL.NFIPAPTTGSGCTRIPSFDMSTTHYCYTHNVILSGC
RDHSHSHQYLALGVLRTSATGRVFFSTLRSINLDDTQNRKSCSVSATPLGCDMLCSKVTGTE...EEDYKS-.VAPTSMV
HGRLGFDGQYHEKDLDTTVlF.KDWVANYPGVGGGSFIDGRVWFPVYGGLKPNSpSDTAQKRHNNTCPDKQDRMAKSSYK
PARFGGKRVQQAILSIKVSTSLGRDPVLTIPPNTITLMGAEGRIFTVGTSHFLYQRGSSYFSPALLYPMTVNNKTATLHS
PFNAFTRPGSVPCQASARCPNSCITGVYTDPYPLFYRNHTLRGVFLDDEQARLNPVSAVFDNISRSRVTRVSSSSTKAAY
TTSTCFKVTNKAYCLSIAEISNTGEFRIVPLLVEI.......
>UniRef100_A0A344X4P9/6-565
...............................nRVVLENEEREAKNTWRLVFRIAVLLLMAMILAISAAALAYS.....ME
ASTPHDLAGISTVISKTEDKVTSLLSSGQDVIDRQVALESPLALLNTESVIMNAITSLSYQINGAENSSGCGAPVHDPDY
IGGIGKELI..vDDISDVTSFYPSAYQ.............EHL.NFIPAPTTGSGCTRIPSFDMSTTHYCYTHNVILSGC
RDHSHSHQYLALGVLRTSATGRVFFSTLRSINLDDXQNRKSCSVSATPLGCDMLCSKVTGTE...EEDYKS-.VAPTSMV
HGRLGFDGQYHEKDLDTTVlF.KDWVANYPGVGGGSFIDGRVWFPVYGGLKPNSpSDTAQKRHNNTCPDKQDRMAKSSYK
PARFGGKRVQQAILSIKVSTSLGRDPVLTIPPNTITLMGAEGRILTVGTSHFLYQRGSSYFSPALLYPMTVNNKTATLHS
PFNAFTRPGSVPCQASARCPNSCITGVYTDPYPLFYRNHTLRGVFLDDEQARLNPVSAVFDNISRSRVTRVSSSSTKAAY
TTSTCFKVTNKAYCLSIAEISNTGEFRIVPLLVEI.......
>UniRef100_A0A344X4L3/6-565
...............................nRVVLENEEREAKNTWRLVFRIAVLLLMAMILAISAAALAYS.....ME
ASTPHDLAGISTVISKTEDKVTSLLSSGQDVIDRQVALESPLALLNTESVIMNAITSLSYQINGAENSSGCGAPVHDPDY
IGGIGKELI..vDDISDVTSFYPSAYQ.............EHL.NFIPAPTTGSGCTRIPSFDMSTTHYCYTHNVILSGC
RDHSHSHQYLALGVLRTSATGRVFFSTLRSINLDDTQNRKSCSVSATPLGCDMLCSKVTGTE...EEDYKS-.VAPTSMV
HGRLGFDGQYHEKDLDTTVlF.KDWVANYPGVGGGSFIDGRVWFPVYGGLKPNSpSDTAQKRHNNTCPDKQDRMAKSSYK
PARFGGKRVQQAILSIKVSTSLGRDPVLTIPPNTITLMGAEGRILTVGTSHFLYQRGSSYFSPALLYPMTVNNKTATLHS
PFNAFTRPGSVPCQASARCPNSCITGVYTDPYPLFYRNHTLRGVFLDDEQARLNPVSAVFDNVSRSRVTRVSSSSTKAAY
TTSTCFKVTNKAYCLSIAEISNTGEFRIVPLLVEI.......
>UniRef100_Q8V1Q8/6-565
...............................nRVMLENEEREAKNTWRLIFRIAVLLLMVMTLAISAAALAYS.....TG
ASTPHDLAGISTVISKTEDKVTSLLSSSQDVIDKQVALESPLALLNTESIIMNAITSLSYQINGAANNSGCGAPVHDPDY
IGGIGKELI..vDDISDVTSFYPSAYQ.............EHL.NFIPAPTTGSGCTRIPSFDMSTTHYCYTHNVILSGC
RDHSHSHQYLALGVLRTSATGRVFFSTLRSINLDDTQNRKSCSVSATPLGCDMLCSKVTGTE...EEDYKS-.VAPTSMV
HGRLGFDGQYHEKDLDTTVlF.KDWVANYPGAGGGSFIDDRVWFPVYGGLKPNSpSDTAQKRHNNTCPDEQDRMAKSSYK
PGRFGGKRVQQAILSIKVSTSLGKDPVLTIPPNTITLMGAEGRILTVGTSHFLYQRGSSYFSPALLYPMTVNNKTATLHS
PFNAFTRPGSVPCQASARCPNSCITGVYTDPYPLFHRNHTLRGVFLDDEQARLNPVSAVFDNISRSRVTRVSSSSTKAAY
TTSTCFKVTNKAYCLSIAEISNTGEFRIVPLLVEI.......
>UniRef100_H6UKE2/6-565
...............................nRVVLENEEREAKNTWRLVFRIAVLLLMVMTLAISAAALAYS.....TG
ASTPHDLAGISTVISKTEDKVTSLLSSSQDVIDRQVALESPLALLNTESIIMNAITSLSYKINGAANNSGCGAPVHDPDY
IGGIGKELI..vDDISDVTSFYPSAYQ.............EHL.NFIPAPTTGSGCTRIPSFDMSTTHYCYTHNVILSGC
RDHSHSHQYLALGVLRTSATGRVFFSTLRSINLDDTQNRKSCSVSATPLGCDMLCSKVTGTE...EEDYKS-.VAPTSMV
HGRLGFDGQYHEKDLDTTVvF.KDWVANYPGAGGGSFIDDRVWFPVYGGLKPNSpSDTAQKRHNNTCPDEQDRMAKSSYK
PGRFGGKRVQQAILSIKVSTSLGKDPVLTIPPNTITLMGAEGRILTVGTSHFLYQRGSSYFSPALLYPMTVNNKTATLHS
PFNAFTRPGSVPCQASARCPNSCITGVYTDPYPLFHRNHTLRGVFLDDEQARLNPVSAVFDNISRSRVTRVSSSSTKAAY
TTSTCFKVTNKVYCLSIAEISNTGEFRIVPLLVEI.......
>UniRef100_J7ILM0/6-565
...............................nRVVLENEEREAKNTWRLVFRIAVLLLMVMTLAISAAVLAYS.....TG
ASTPHDLASISTVISKTEDKVTSLLSSSQDVIDRQVALESPLALLNTESIIMNAITSLSYQINGAENNSGCGAPVHDPDY
IGGIGKELI..vDDISDVTSFYPSAYQ.............EHL.NFIPAPTTGSGCTRIPSFDMSTTHYCYTHNVILSGC
RDHSHSHQYLALGVLRTSATGRVFFSTLRSINLDDNQNRKSCSVSATPLGCDILCSKVTGTE...EEDYKSA.-APTSMV
HGRLGFDGQYHEKDLDTTVlF.KDWVANYPGVGGGSFIDDRVWFPVYGGLKPNSpSDTAQKRHNNTCPDKEDRMAKSSYK
PGRFGGKRVQQAILSIRVSTSLGKDPVLTIPPNTITLMGAEGRILTVGTSHFLYQRGSSYFSPALLYPMTVNNKTATLHS
PFNAFTRPGSVPCQASARCPNSCITGVYTDPYPLFHRNHTLRGVFLDDEQARLNPVSAVFDNISRSRVTRVSSSSTKAAY
TTSTCFKVTNKAYCLSIAEISNTGEFRIVPLLVEI.......
>UniRef100_A0A7M4DC26/6-565
...............................nRVVLENEEREAKNTWRLVFRIAVLLLTAMILAISAATLAYS.....ME
ASTPHDLAGISTVISKTEDKVTSLLSSGQDVIDRQVALESPLALLNTESVIMNAITSLSYQINGAENSSGCGAPVHDPDY
IGGIGKELI..vDDISDVTSFYPSVYQ.............EHL.NFIPAPTTGSGCTRIPSFDMSTTHYCYTHNVILSGC
RDHSHSHQYLALGVLRTSATGRVFFSTLRSINLDDNQNRKSCSVSATPLGCDMLCSKVTGTE...EEDYKS-.VAPTSMV
HGRLGFDGQYHEKDLDTTVlF.KDWVANYPGVGGGSFIDGRVWFPVYGGLKPNSpSDTAQKRHNNTCPDKQDQMAKSSYK
PARFGGRRVQQAILSIKVSTSLGRDPVLTVPPNTITLMGAEGRILTVGTSHFLYQRGSSYFSPALLYPMTVNNKTATLHS
PFNAFTRPGSVPCQASARCPNSCITGVYTDPYPLFYRNHTLRGVFLDDEQARLNPVSAVFDNISRSRVTRVSSSSTKAAY
TTSTCFKVTNKAYCLSIAEISNTGEFRIVPLLVEI.......
>UniRef100_F2YNJ7/6-565
...............................nRVVLENEEREAKNTWRLVFRIAVLLLIVMTLAISAAALAYS.....MG
ASTPHDLAGISTVISETEDKVTSLLRSSQDVIDRQVALESPLALLNTESIIMNAITSLSYQINEAANNSGCGAPVHDPDY
IGGIGKELI..vDDISDVTSFYPSAYQ.............EHL.NFIPAPTTGSGCTRIPSFDMSTTHYCYTHNVILSGC
RDHSHSHQYLALGVLRTSATGRVFFSTLRSINLDDTQNRKSCSVSATPLGCDMLCSKVTGTE...EEDYKS-.VAPTSMV
HGRLGFDGQYHEKDLDTTIlF.KDWVANYPGVGGGSFIDDRVWFPVYGGLKPNSpSDTAQKRHNNTCPDGQDRMAKSSYK
PGRFGGKRVQQAILSIKVSTSLGKDPVLTIPPNTVTLMGAEGRILTVGTSHFLYQRGSSYFSPALLYPMTVNNKTATLHS
PFNAFTRPGSVPCQASARCPNSCITGVYTDPYPLFHRNHTLRGVFLDDEQARLNPVSAVFDNISRSRVTRVSSSSTKAAY
TTSTCFKVTNKAYCLSIAEISNTGEFRIVPLLVEI.......
>UniRef100_D4P519/7-565
................................RVVLENEEREAKNTWRLVFRIAVLLLMVMTLAISAAALAYS.....TG
ASTPHDLAGISTVISKTEDKVTSLLSSSQDVIDRQVALESPLALLNTESIIMNAITSLSYQINGAENNSGCGAPVHDPDY
IGGIGKELI..vDDTSDVTSFYPSAYQ.............EHL.NFIPAPTTGSGCTRIPSFDMSATHYCYTHNVILSGC
RDHSHSHQYLALGVLRTSATGRVFFSTLRSINLDDTQNRKSCSVSATPLGCDMLCSKVTGTE...EEDYKS-.IAPTSMV
HGRLGFDGQYHEKDLDTTVlF.KDWVANYPGVGGGSFIDDRVWFPVYGGLKPNSpSDTAQKRHNNTCPDEQDRMAKSSYK
PGRFGGKRVQQAILSIKVSTSLGKDPVLTIPPNTITLMGAEGRILTVGTSHFLYQRGSSYFSPALLYPMTVNNKTATLHS
PFNAFTRPGSVPCQASARCPNSCITGVYTDPYPLFHRNHTLRGVFLDDEQARLNPVSAVFDNISRSRVTRVSSSSTKAAY
TTSTCFKVTNKAYCLSIAEISNTGEFRVVPLLVEI.......
>UniRef100_K7XAD9/6-565
...............................nRVVLENEEREAKNTWRLVFRIAVLLLMVMILAISAAALAYS.....ME
ASTPHDLAGISNVISKTEDKVTSLLSSSQDVIDRQVALESPLALLNTESVIMNAITSLSYQINGAENSSGCGAPVHDPDY
IGGIGKELI..vDDISDVTSFYPSAYQ.............EHL.NFIPAPTTGSGCTRIPSFDMSTTHYCYTHNVILSGC
RDHSHSHQYLALGVLRTSATGRVFFSTLRSINLDDTQNRKSCSVSATPLGCDMLCSKVTGTE...EEDYKS-.VAPTSMV
HGRLGFDGQYHEKDLDTTVlF.KDWVANYPGVGGGSFIDGRVWFPVYGGLKPNSpSDIAQKRHNNTCPDKQDRMAKSSYK
PGRFGGKRVQQAILSIKVSTSLGKDPVLTIPPNTITLMGAEGRILTVGTSHFLYQRGSSYFSPALLYPMTVNNKTATLHS
PFNAFTRPGSVPCQASARCPNSCITGVYTDPYPLFYRNHTLRGVFLDDEQVRLNPVSAVFDNISRSRVTRVSSSSTKAAY
TTSTCFKVTNKAYCLSIAEISNTGEFRIVPLLVEI.......
>UniRef100_A7UC70/6-565
...............................nRVVLENEEREAKNTWRLVFRIAVLLLMVMTLAISAAALAYS.....TG
ASTPHDLAGISTVISKTEDKVTSLLSSSQDVIDRQVALESPLALLNTESTIMNAITSLSYQINGAANNSGCGAPVHDPDY
IGGIGKELI..vDDISDVTSFYPSAYQ.............EHL.NFIPAPTTGSGCTRIPSFDMSTTHYCYTHNVILSGC
RDHSHSHQYLALGVLRTSATGRVFFSTLRSINLDDTQNRKSCSVSATPLGCDMLCSKVTGTE...EEDYKS-.VAPTSMV
HGRLGFDGQYHEKDLDTTVlF.KDWVANYPGVGGGSFIDDRVWFPVYGGLKPNSpSDIAQKRHNNTCPDNQDRMAKSSYK
PGRFGGKRVQQAILSIKVSTSLGKDPVLTIPPNTITLMGAEGRILTVGTSHFLYQRGSSYFSPALLYPMTINNKTATLHS
PFNAFTRPGSVPCQASARCPNSCITGVYTDPYPLFHRNHTLRGVFLDDEQARLNPVSAVFDNISRSRVTRVSSSSTKAAY
TTSTCFKITNKAYCLSIAEISNTGEFRIVPLLVEI.......
>UniRef100_A0A7M4DCC2/6-565
...............................nRVVLENEEREAKNTWRLVFRIAVLLLMAMILAISAAALAYS.....ME
ASTPHDLAGISTVISKTEDKITSLLSSGQDVIDRQVALESPLALLNTESVIMNAITSLSYQINGAENSSGCGAPVHDPDY
IGGIGKELI..vDDISDVTSFYPSVYQ.............EHL.NFIPAPTTGSGCTRIPSFDMSTTHYCYTHNVILSGC
RDHSHSHQYLALGVLRTSATGRVFFSTLRSINLDDTQNRKSCSVSATPLGCDMLCSKVTGTE...EEDYKS-.VAPTSMV
HGRLGFDGQYHEKDLDTTVlF.KDWVANYPGVGGGSFIDGRVWFPVYGGLKPNSpSDTAQKRHNNTCPDKQDRMAKSSYK
PARFGGKRVQQAILSIKVSTSLGRDPVLTVPPNTITLMGAEGRILTVGTSHFLYQRGSSYFSPALLYPMTVNNKTATLHS
PFNAFTRPGSVPCQASARCPNSCITGVYTDPYPLFYRNHTLRGVFLDDEQARLNPVSAVFDNISRSRVTRVSSSSTKAAY
TTSTCFKVTNKAYCLSIAEISNTGEFRIVPLLVEI.......
>UniRef100_B9VVI9/7-565
................................RVALENEEREAKNTWRLVFRIAVLLLMVMTLAISAAALAYS.....AG
ASTPHDLAGISTVISKTEDKVTSLLSSSQDVIDRQVALESPLALLNTESMIMNAITSLPYQINGAANNSGCGAPVHDPDY
IGGIGKELI..vDDISDVTSFYPSAYQ.............EHL.NFIPAPTTGSGCTRIPSFDMSTTHYCYTHNVILSGC
RDHSHSHQYLALGVLRTSATGRVFFSTLRSINLDDTQNRKSCSVSATPLGCDMLCSKVTGTE...EEDYKS-.VAPTPMV
HGRLGFDGQYHEKDLDTTVlF.KDWVANYPGVGGGSFIDNRVWFPVYGGLKPNSpSDTAQKRHNNTCPDKQDRMAKSSYK
PGRFGGKRVQQAILSIKVSTSLGKDPVLTIPPNTITLMGAEGRILTVGTSHFLYQRGSSYFSPALLYPMTVNNKTATLHS
PFNAFTRPGSAPCQASARCPNSCITGVYTDPYPLFHRNHTLRGVFLDDEQARLNPVSAVFDNISRSRVTRVSSSSTKAAY
TTSTCFKVTNKAYCLSIAEISNTGEFRIVPLLVEI.......
>UniRef100_D8V167/6-565
...............................nRVVLENEEREAKNTWRLVFRIAVLLLMIMTLAISAAALAYS.....MG
AITPRDLAGISTVISKTEDKVTSLLSSSQDVIDRQVALESPLALLNTESIIMNAITSLSYQVSGAANNSGCGAPVHDPDY
IGGIGKELI..vDDISDVTSFYPSAYQ.............EHL.NFIPAPTTGSGCTRIPSFDMSTTHYCYTHNVILSGC
RDHSHSHQYLALGVLRTSATGRVYFSTLRSINLDDTQNRKSCSVSATPLGCDMLCSKVTETE...EEDYKS-.VTPTSMV
HGRLGFDGQYHEKDLDTTVlF.KDWVANYPGVGGGSFINDRVWFPVYGGLKPNSpSDTAQKRHNNTCPDGQDRMAKSSYK
PGRFGGRRVQQAILSIKVSTSLGKDPVLTIPPNTITLMGAEGRILTVGTSHFLYQRGSSYFSPALLYPMTVNNKTATLHS
PFNAFTRPGSVPCQASARCPNSCITGVYTDPYPLFHRNHTLRGVFLDDEQARLNPVSAVFDNISRSRVTRVSSSSTKAAY
TTSTCFKVTNKAYCLSIAEISNTGEFRIVPLLVEI.......
>UniRef100_K4NS32/6-565
...............................nRVVLENEEREAKNTWRLVFRIAVLLLMVMTLAISAAALAYS.....ME
ASTPHDLAGISTVISKTEDKVTSLLSSSQDVIDRQVALESPLALLNTESTIMNAITSLSYQINGAANNSGCGAPVHDPDY
IGGIGKELI..vDDISDVTSFYPSAYQ.............EHL.NFIPAPTTGSGCTRIPSFDMSTTHYCYTHNVILSGC
RDHSHSHQYLALGVLRTSATGRVFFSTLRSINLDDTQNRKSCSVSATPLGCDMLCSKVTGTE...EEDYKSA.-APTSMV
HGRLGFDGQYHEKELDTTVlF.KDWVANYPGVGGGSFIDDRVWFPVYGGLKPNSpSDTAQKRHNNTCPDGQDRMAKSSYK
PGRFGGKRVQQAILSIKVSTLLGKDPVLTIPPNTITLMGAEGRILTVGTSHFLYQRGSSYFSPALLYPMTVNNKTATLHS
PFNAFTRPGSVPCQASARCPNSCITGVYTDPYPLFYRNHTLRGVFLDDEQARLNPVSAVFDNISRSRVTRVSSSSTKAAY
TTSTCFKVTNKAYCLSIAEISNTGEFRIVPLLVEI.......
>UniRef100_A7L4X3/6-565
...............................nRVVLENEEREAKNTWGLVFRIAVLLLMVMTLAISAAALAYS.....ME
ASTPHDLAGISTVISKTEDKVTSLLSSSQDVIDRQVALESPLALLNTESTIMNAITSLSYQINGAANNSGCGAPVHDPDY
IGGIGKELI..vDDISDVTSFYPSAYQ.............EHL.NFIPAPTTGSGCTRIPSFDMSTTHYCYTHNVILSGC
RDHSHSHQYLALGVLRTSATGRVFFSTLRSINLDDTQNRKSCSVSATPLGCDMLCSKVTGTE...EEDYKSA.-APTSMV
HGRLGFDGQYHEKDLDTTVlF.KDWVANYPGVGGGSFIDDRVWFPVYGGLKPNSpSDTAQKRHNNTCPDGQDRMAKSSYK
PGRFGGKRVQQAILSIKVSTSLGKDPVLTIPPNTITLMGAEGRILTVGTSHFLYQRGSSYFPPALLYPMTVNNKTATLHS
PFNAFTRPGSVPCQASARCPNSCITGVYTDPYPLFYRNHTLRGVFLDDEQARLNPVSAVFDNISRSRVTRVSSSSTKAAY
TTSTCFKVTNKAYCLSIAEISNTGEFRIVPLLVEI.......
>UniRef100_K7WC18/6-565
...............................nRVVLENEEREAKNTWRLVFRIAVLLLMAMILAISAAALAYS.....ME
ASTPHDLAGISTVISKTEDKVTSLLSSGQDVIDRQVALESPLALLNTESVIMNAITSLSYQINGAENSSGCGAPVHDPDY
IGGIGKELI..vDDISDVTSFYPSAYQ.............EHL.NFIPAPTTGSGCTRIPSFDMSTTHYCYTHNVILSGC
RDHSHSHQYLALGVLRTSATGRVFFSTLRSINLDDTQNRKSCSVSATPLGCDMLCSKVTGTE...EEDYKS-.VAPTSMV
HGRLGFDGQYHEKDLDTTVlF.KDWVANYPGVGGGSFIDGRVWFPVYGGLKPNSpSDTAQKRHNNTCPDKQDRMAKSSYK
PARFGGKRVQQAILSIKVSTSLGRDPVLTIPPNTITLMGAEGRILTVGTSHFLYQRGSSYFSPALLYPMTVNNKTATLHS
PFNAFTRPGSVPCQASARCPNSCLTGVYTDPYPLFYRNHTLRGVFLDDEQARLNPVSAVFDNISRSRVTRVSSSSTKAAY
TTSTCFKVTNKAYCLSIAEISNTGEFRIVPLLVEI.......
>UniRef100_A0A344X6C3/6-565
...............................nRVVLENEEREAKNTWRLVFRIAVLLLMAMILAISAAALAYS.....ME
ASTPHDLAGISTVISKTEDKVTSLLSSGQDVIDRQVALESPLALLNTESVIMNAITSLSYQINGAENSSGCGAPVHDPDY
IGGIGKELI..vDDISDVTSFYPSVYQ.............EHL.NFIPAPTTGSGCTRIPSFDMSTTHYCYTHNVILSGC
RDHSHSHQYLALGVLRTSATGRVFFSTLRSINLDDTQNRKSCSVSATPLGCDMLCSKVTGTE...EEDYKS-.VAPTSMV
HGRLGFDGQYHEKDLDTTVlF.KDWVANYPGVGGGSFIDGRVWFPVYGGLKPNSpSDTAQKRHNNTCPDKQDRMAKSSYK
PARFGGKRVQQAILSIKVSTSLGRDPVLTVPPNTITLMGAEGRILTVGTSHFLYQRGSSYFSPALLYPMTVNNKTATLHS
PFNAFTRPGSVPCQASARCPNSCITGVYTDPYPLFYRNHTLRGVFLDDEQARLNPVSAVFDNISRSRVTRVSSSSTKAAY
TTSTCFKVTNKAYCLSIAEISNTGEFRIVPLLVEI.......
>UniRef100_A0A0H3U2B6/6-565
...............................nRVVLENEEREAKNTWRLVFRIAVLLLMAMILAISAAALAYS.....ME
ASTPHDLAGISTVISKTEDKVTSLLSSGQDVIDRQVALESPLALLNTESVIMNAITSLSYQINGAENSSGCGAPVHDPDY
IGGIGKELI..vDDISDVTSFYPSAYQ.............EHL.NFIPAPTTGSGCTRIPSFDMSTTHYCYTHNVILSGC
RDHSHSHQYLALGVLRTSATGRVFFSTLRSINLDDTQNRKSCSVSATPLGCDMLCSKVTGTE...EEDYKS-.VAPTSMV
HGRLGFDGQYHEKDLDTTVlF.KDWVANYPGVGGGSFIDGRVWFPVYGGLKPNSpSDTAQKRHNNTCPDKQDRMAKSSYK
PARFGGKRVQQAILSIKVSTSLGRDPVLTIPPNTITLMGAEGRILTVGTSHFLYQRGSSYFSPALLYPMTVNNKTATLRS
PFNAFTRPGSVPCQASARCPNSCITGVYTDPYPLFYRNHTLRGVFLDDEQARLNPVSAVFDNISRSRVTRVSSSSTKAAY
TTSTCFKVTNKAYCLSIAEISNTGEFRIVPLLVEI.......
>UniRef100_A0A7T0LY98/6-565
...............................nRVVLENEEREAKNTWRLVFRIAVLLLMVMTLAISAAALAYS.....MG
ASTPHDLADISTVISKTEDKVTSLLSSSQDVIDRQVALESPLALLNTESIIMNAITSLSYQINGAANNSGCGAPIHDPDY
IGGIGKELI..vDDTSDVTSFYPSAYQ.............EHL.NFIPAPTTGSGCTRIPSFDMSTTHYCYTHNVILSGC
RDHSHSHQYLALGVLRTSATGRVFFSTLRSINLDDTQNRKSCSVSATPLGCDMLCSKVTGTE...EEDYKS-.VAPTSMV
HGRLGFDGQYHEKDLDTTVlF.KDWVANYPGAGGGSFIDDRVWFPVYGGLKPNSpSDTAQKRHNNTCPDKQDRMAKSSYK
PRRFGGKRVQQAILSIKVSTSLGKDPVLTIPPNTITLMGAEGRILTVGTSHFLYQRGSSYFSPALLYPMTVNNKTATLRS
PFNAFTRPGSVPCQASARCPNSCITGVYTDPYPLFHKNHTLRGVFLDDEQERLNPVSAVFDSISRSRVTRVSSSSIKAAY
TTSTCFKVTNKVYCLSIAEISNTGEFRIVPLLIEI.......
>UniRef100_A5GZW3/6-565
...............................nRVVLENEEREAKNTWRLVFRVVVLLLMVMTLAISAAALAYS.....TG
ASTPHDLAGISTVISKTEDKITSLLSSSQDVIDRQVALESPLALLNTESIIMNAITSLSYQINGAENNSECGAPVHDPDY
IGGIGKELI..vDDISDVTSFYPSAYQ.............EHL.NFIPAPTTGSGCTRIPSFDMSTTHYCYTHNVILSGC
RDHSHSHQYLALGVLRTSATGRVFFSTLRSINLDDTQNRKSCSVSATPLGCDMLCSKVTGTE...EEDYKS-.VAPTSMV
HGRLGFDGQYHEKDLDTTVlF.KDWVANYPGVGGGSFIGDRVWFPVYGGLKPNSpSDTAQKRHNNTCPDEQDRMAKSSYK
PGRFGGKRIQQAILSIKVSTSLGKDPVLTIPPNTITLMGAEGRILTVGTSHFLYQRGSSYFSPALLYPMTVNNKTATLHS
PFNAFTRPGSVPCQASARCPNSCITGVYTDPYPLFHRNHTLRGVFLDDEQARLNPVSAVFDNISRSRVTRVSSSSTKAAY
TTSTCFKVTNKAYCLSIAEISNTGEFRIVPLLVEI.......
>UniRef100_A0A514YDI2/6-565
...............................nRVVLENEEREAKNTWRLVFRIAVLLLMAMILAISAAALAYS.....ME
ASTPHDLAGISTVISKTEDKVTSLLSSGQDVIDRQVALESPLALLNTESVIMNAITSLSYQINGAENSSGCGAPVHDPDY
IGGIGKELI..vDDISDVTSFYPSVYQ.............EHL.NFIPAPTTGSGCTRIPSFDMSTTHYCYTHNVILSGC
RDHSHSHQYLALGVLRTSATGRVFFSTLRSINLDDTQNRKSCSVSATPLGCDMLCSKVTGTE...EEDYKS-.VAPTSMV
HGRLGFDGQYHEKDLDTTVlF.KDWVANYPGVGGGSFIDGRVWFPVYGGLKPNSpSDTAQKRHNNTCPDKQDRMAKSSYK
PARFGGKRVQQAILSIKVSTSLGRDPVLTVPPNTITLMGAEGRILTVGTSHFLYQRGSSYFSPALLYPMTVNNKTATLHS
PFNAFTRPGSVPCQASARCPNSCITGVYTDPYPLFYRNHTLRGVFLDDEQARLNPVSAVFDNISRSRVTRVSSSSTKAAY
TTSTCFKVTNKAYCLSIAEISNTGEFRIVPLLVEI.......
>UniRef100_D8UW88/6-565
...............................nRVVLENEEREAKNTWRLVFRIAVLLLMVMILAISAAALAYS.....MG
ASTPHDLAGISTVISKTEDKVTSLLSSSQDVIDRQVALESPLALLSTESIIMKAITSLSYQINGAENNSGCGAPVHDPDY
IGGIGKELI..vDDISDVTSFYPSAYQ.............EHL.NFIPAPTTGSGCTRIPSFDMSTTHYCYTHNVILSGC
RDHSHSHQYLALGVLRTSATGRVFFSTLRSINLDDTQNRKSCSVSATPLGCDMLCSKVTGTE...EEDYKS-.VAPTSMV
HGRLGFDGQYHEKDLDTTVlF.KDWVANYPGVGGGSFIDGRVWFPVYGGLKPNSpSDTAQKRHNNTCPDEQDRMAKSSYK
PGRFGGKRVQQAILSIRVSTSLGKDPVLTIPPNTITLMGAEGRILTVGTSHFLYQRGSSYFSPALLYPMTVNNKTATLHS
PFNAFTRPGSVPCQASARCPNSCITGVYTDPYPLFHRNHTLRGVFLDDEQARLNPVSAVFDSISRGRVTRVSSSSTKAAY
TTSTCFKVTNKAYCLSIAEISNTGEFRIVPLLVEI.......
>UniRef100_A0A3G2GRW1/6-565
...............................nRVVLENEEREAKNTWRLVFRIAVLLLMAMILAISAAALAYS.....ME
ASTPHDLAGISTVISKTEDKVTSLLSSGQDVIDRQVALESPLALLNTESIIMNAITSLSYQINGAENSSGCGAPVHDPDY
IGGIGKELI..vDDISDVTSFYPSVYQ.............EHL.NFIPAPTTGSGCTRIPSFDMSTTHYCYTHNVILSGC
RDHSHSHQYLALGVLRTSATGRVFFSTLRSINLDDTQNRKSCSVSATPLGCDMLCSKVTGTE...EEDYKS-.VAPTSMV
HGRLGFDGQYHEKDLDTTVlF.KDWVANYPGVGGGSFIDGRVWFPVYGGLKPNSpSDTAQKRHNNTCPDKQDRMAKSSYK
PARFGGKRVQQAILSIKVSTSLGRDPVLTVPPNTITLMGAEGRILTVGTSHFLYQRGSSYFSPALLYPMTVNNKTATLHS
PFNAFTRPGSVPCQASARCPNSCITGVYTDPYPLFYRNHTLRGVFLDDEQARLNPVSAVFDNISRSRVTRVSSSSTKAAY
TTSTCFKVTNKAYCLSIAEISNTGEFRIVPLLVEI.......
>UniRef100_A0A344X6W5/6-565
...............................nRVVLENEEREAKNTWRLVFRIAVLLLMAMILAISAAALAYS.....ME
ASTPHDLAGISTVISKTEDKVTSLLSSGQDVIDRQVALESPLALLNTESVIMNAITSLSYQINGAENSSGCGAPVHDPDY
IGGXXKELI..vDDISDVTSFYPSAYQ.............EHL.NFIPAPTTGSGCTRIPSFDMSTTHYCYTHNVILSGC
RDHSHSHQYLALGVLRTSATGRVFFSTLRSINLDDTQNRKSCSVSATPLGCDMLCSKVTGTE...EEDYKS-.VAPTSMV
HGRLGFDGQYHEKDLDTTVlF.KDWVANYPGVGGGSFIDGRVWFPVYGGLKPNSpSDTAQKRHNNTCPDKQDRMAKSSYK
PARFGGKRVQQAILSIKVSTSLGRDPVLTIPPNTITLMGAEGRILTVGTSHFLYQRGSSYFSPALLYPMTVNNKTATLHS
PFNAFTRPGSVPCQASARCPNSCITGVYTDPYPLFYRNHTLRGVFLDDEQARLNPVSAVFDNISRSRVTRVSSSSTKAAY
TTSTCFKVTNKAYCLSIAEISNTGEFRIVPLLVEI.......
>UniRef100_A0A7M4DC86/6-565
...............................nRVVLENEEREAKNTWRLVFRIAVLLLMAMILAISAAALAYS.....ME
ASTPHDLAGISTVISKTEDKVTSLLSSGQDVIDRQVALESPLALLNTESVIMNAITSLSYQINGAENSSGCGAPVHDPDY
IGGIGKELI..vDDISDVTSFYPSVYQ.............EHL.NFIPAPTTGSGCTRIPSFDMSTTHYCYTHNVILSGC
RDHSHSHQYLALGVLRTSATGRVFFSTLRSINLDDTQNRKSCSVSATPLGCDMLCSKVTGTE...EEDYKS-.VAPTSMV
HGRLGFDGQYHEKDLDTTVlF.KDWVANYPGVGGGSFIDGRVWFPVYGGLKPNSpSDTAQKRHNNTCPDKQDRMAKSSYK
PARFGGKRVQQAILSIKVSTSLGRDPVLTVPPNTITLMGAEGRILTVGTSHFLYQRGSSYFSPALLYPMTVNNKTATLHS
PFNAFTRPGSVPCQASARCPNSCITGVYTDPYPLFYRNHTLRGVFLDDEQARLNPVSAVFDNISRSRVTRVSSSSTKAAY
TTSTCFKVTNKAYCLSIAEISNTGEFRIVPLLVEI.......
>UniRef100_K9KYZ6/6-565
...............................nRVVLENEEREAKNTWRLVFRIAVLLLMVMTLAISAAALAYS.....MG
ASTPHDLAGLSTVISKTEDKVTSLLSSSQDVIDRQVALESPLALLNTESIIMNAITSLSYQINGAENNSGCGAPVHDPDY
IGGIGKELI..vDDISDVTSFYPSAYQ.............EHL.NFIPAPTTGSGCTRIPSFDMSTTHYCYTHNVILSGC
RDHSHSHQYLALGVLRTSATGRVFFSTLRSINLDDTQNRKSCSVSATPLGCDMLCSKVTGTE...EEDYRS-.VAPTSMV
HGRLGFDGQYHEKDLDTTVlF.KDWVANYPGVGGGSFIDGRVWFPVYGGLKPNSpSDTAQKRHNNTCPDEQDRMAKSSYK
PGRFGGKRVQQAILSIKVSTSLGKDPVLTIPPNTITLMGAEGRILTVGTSHFLYQRGSSYFSPALLYPMTINNKTATLHS
PFNAFTRPGSIPCQASARCPNSCITGVYTDPYPLFHRNHTLRGVFLDDEQARLNPVSAVFDNISRSRVTRVSSSSTKAAY
TTSTCFKVTNKAYCLSIAEISNTGEFRIVPLLVEI.......
>UniRef100_U6C365/7-565
................................RVVLENEEREAKNTWRLVFRIAVLLLIVMTLAISAAALVYS.....MG
ASTPRDLASISTVISKMEDKITSSLSSNQDVIYKQVALESPLALLNTESIIMNAITSLSYQINGAANNSGCGAPVHDPDY
IGGIGKELI..vDDTSDVTSFYPSAYQ.............EHL.NFIPAPTTGSGCTRIPSFDMSATHYCYTHNVILSGC
RDHSHSHQYLALGVLRTSATGKVFFSTLRSINLDDTQNRKSCSVSATPLGCDMLCAKVTETE...EEDYKS-.VTPTSMV
HGRLGFDGQYHEKDLDITVlF.KDWVANYPGVGGGSFIDDRVWFPVYGGLKPNSpSDIAQKRYNNTCPDKQDRMAKSSYK
PGRFGGKRVQQAILSIKVSTSLGEDPVLTVPPNTITLMGAEGRILTVGTSHFLYQRGSSYFSPALLYPMTVYNKTATLHS
PFNAFTRPGSVPCQASARCPNSCITGVYTDPYPLFHRNHTLRGVFLDDEQARLNPVSAVFDNISRSRVTRVSSSSTKAAY
TTSTCFKVTSKAYCLSIAEISNTGEFRIVPLLVEI.......
>UniRef100_L0HQE0/6-565
...............................nRVVLENEEREAKNTWRLVFRIAVLLLMAMILAISAAALAYS.....ME
ASTPHDLAGISTVISKTEDKVTSLLSSGQDVIDRQVALESPLALLNTESVIMNAITSLSYQINGAENSSGCGASVHDPDY
IGGIGKELI..vDDISDVTSFYPSAYQ.............EHL.NFIPAPTTGSGCTRIPSFDMSTTHYCYTHNVILSGC
RDHSHSHQYLALGVLRTSATGRVFFSTLRSINLDDTQNRKSCSVSATPLGCDMLCSKVTGTE...EEDYKS-.VAPTSMV
HGRLGFDGQYHEKDLDTTVlF.KDWVANYPGVGGGSFIDGRVWFPVYGGLKPNSpSDTAQKRYNNTCPDKQDRMAKSSYK
PARFGGKRVQQAILSIKVSTSLGRDPVLTIPPNTITLMGAEGRILTVGTSHFLYQRGSSYFSPALLYPMTVNNKTATLHS
PFNAFTRPGSVPCQASARCPNSCITGVYTDPYPLFYRNHTLRGVFLDDEQARLNPVSAVFDNISRSRVTRVSSSSTKAAY
TTSTCFKVTNKAYCLSIAEISNTGEFRIVPLLVEI.......
>UniRef100_A0A0H3U2D4/6-565
...............................nRVVLENEEREAKNTWRLVFRIAVLLLMAMILAIAAAALAYS.....ME
ASTPHDLAGISTVISKTEDKVTSLLSSGQDVIDRQVALESPLALLNTESVIMNAITSLSYQINGAENSSGCGAPVHDPDY
IGGIGKELI..vDDISDVTSFYPSAYQ.............EHL.NFIPAPTTGSGCTRIPSFDMSTTHYCYTHNVILSGC
RDHSHSHQYLALGVLRTSATGRVFFSTLRSINLDDTQNRKSCSVSATPLGCDMLCSKVTGTE...EEDYKS-.VAPTSMV
HGRLGFDGQYHEKDLDTTVlF.KDWVANYPGVGGGSFIDGRVWFPVYGGLKPNSpSDTAQKRHNNTCPDKQDRMAKSSYK
PARFGGKRVQQAILSIKVSTSLGRDPVLTIPPNTITLMGAEGRILTVGTSHFLYQRGSSYFSPALLYPMTVNNKTATLHS
PFNAFTRPGSVPCQASARCPNSCITGVYTDPYPLFYRNHTLRGVFLDDEQARLNPVSAVFDNISRSRVTRVSSSSTKAAY
TTSTCFKVTNKAYCLSIAEISNTGEFRIVPLLVEI.......
>UniRef100_A0A7M4DC56/6-565
...............................nRVVLENEEREAKNTWRLVFRIAVLLLMAMILAISAAALAYS.....ME
ASTPHDLAGISTVISKTEDKVTSLLSSGQDVIDRQVALESPLALLNTESVIMNAITSLSYQINGVENSSGCGAPVHDPDY
IGGIGKELI..vDDISDVTSFYPSVYQ.............EHL.NFIPAPTTGSGCTRIPSFDMSTTHYCYTHNVILSGC
RDHSHSHQYLALGVLRTSATGRVFFSTLRSINLDDTQNRKSCSVSATPLGCDMLCSKVTGTE...EEDYKS-.VAPTSMV
HGRLGFDGQYHEKDLDTTVlF.KDWVANYPGVGGGSFIDGRVWFPVYGGLKPNSpSDTAQKRHNNTCPDKQDRMAKSSYK
PARFGGKRVQQAILSIKVSTSLGRDPVLTVPPNTITLMGAEGRILTVGTSHFLYQRGSSYFSPALLYPMTVNNKTATLHS
PFNAFTRPGSVPCQASARCPNSCITGVYTDPYPLFYRNHTLRGVFLDDEQARLNPVSAVFDNISRSRVTRVSSSSTKAAY
TTSTCFKVTNKAYCLSIAEISNTGEFRIVPLLVEI.......
>UniRef100_C1IHK3/6-565
...............................nRVALENEEREAKNTWRLVFRIAVLLLTVMTLAISSAALAYS.....TG
ASTPHDLAGISTVISKTEDKVTSLLSSSQDVIDRQVALESPLALLNTESIIMNAITSLSYQINGAANNSGCGAPVHDPDY
IGGIGKELI..vDDISDVTSFYPSAYQ.............EHL.NFIPAPTTGSGCTRIPSFDMSTTHYCYTHNVILSGC
RDHSHSHQYLALGVLRTSATGRVFFSTLRSINLDDTQNRKSCSVSATPLGCDMLCSKVTEIE...EEDYKS-.VTPTSMV
HGRLGFDGQYHEKDLDTTVlF.KDWVANYPGVGGGSFIDDRVWFPVYGGLKPNSpSDTAQKRHNNTCPDGQDRMAKSSYK
PGRFGGKRVQQAILSIKVSTSLGKDPVLTIPPNTITLMGAEGRILTVGTSHFLYQRGSSYFSPALLYPMTVNNKTATLHS
PFNAFTRPGSVPCQASARCPNSCITGVYTDPYPLFHRNHTLRGVFLDDEQARLNPVSAVFDDISRSRVTRVSSSNTKAAY
TTSTCFKVANKVYCLSIAEISNTGEFRIVPLLVEI.......
>UniRef100_A0A2P1E9Q6/6-565
...............................nRVVLENEEREAKNTWRLVFRIAVLLLMVMTLAISAAALAYS.....TG
ASTPHDLAGISTVISKTEDKVTSLLSSSQDVIDRQVALESPLALLNTESIIMNAITSLSYQINGAENNSGCGAPVHDPDC
IGGIGKELI..vDDTSDVTSFYPSAYQ.............EHL.NFIPAPTTGSGCTRIPSFDMSATHYCYTHNVILSGC
RDHSHSHQYLALGVLRTSATGRVFFSTLRSINLDDTQNRKSCSVSATPLGCDMLCSKVTGTE...EEDYKS-.IAPTSMV
HGRLGFDGQYHEKDLDTTVlF.KDWVANYPGVGGGSFIDDRVWFPVYGGLKPNSpSDTAQKRHNNTCPDEQDRMAKSSYK
PGRFGGKRVQQAILSIKVSTSLGKDPVLTIPPNTITLMGAEGRILTVGTSHFLYQRGSSYFSPALLYPMTVNNKTATLHS
PFNAFTRPGSVPCQASARCPNSCITGVYTDPYPLFHRNHTLRGVFLDDEQARLNPVSAVFDNISRSRVTRVSSSSTKAAY
TTSTCFKVTNKAYCLSIAEISNTGEFRIVPLLVEI.......
>UniRef100_A0A2D0WA66/6-565
...............................nRVVLENEEREAKNTWRLVFRITVLLLMVMTLAISAAALAYS.....MG
ASTPHDLAGISTAISKTEDKVTSLLSSSQDVIDRQVALESPLALLNTESIIMNAITSLSYQINGAANNSGCGAPVHDPDY
IGGIGKELI..vDNISDVTSFYPSAYQ.............EHL.NFIPAPTTGSGCTRIPSFDMSATHYCYTHNVILSGC
RDHSHSHQYLALGVLRTSATGRVFFSTLRSINLDDTQNRKSCSVSATPLGCDMLCSKVTGTE...EEDYKS-.VAPTSMV
HGRLGFDGQYHEKDLDTTVlF.KDWVANYPGVGGGSFIDDRVWFPVYGGLKPNSpSDTAQKRHNNACPDQQDRMAKSSYK
PKRFGGKRVQQAILSIKVSTSLGKDPVLTIPPNTITLMGAEGRILTVGTSHFLYQRGSSYFSPALLYPMTVNNKTATLYS
PFNAFTRPGSVPCQASARCPNSCITGVYTDPYPLFHRNHTLRGVFLDDEQARLNPVSAVFDSISRSRVTRVSSSSIKAAY
TTSTCFKVTNKVYCLSIAEISNTGEFRIVPLLVEI.......
>UniRef100_Q6V4H3/6-565
...............................nRVVLENEEREAKNTWRLVFRIAVLLLMVMTLAISAAALAYS.....TG
ASTPHDLAGISTVISKTEDKVTSLLSSSQDVIDRQVALESPLALLNTESIIMNAITSLSYQINGATNNSGCGAPVHDPDY
IGGIGKELI..vDDISDVTSFYPSAYQ.............EHL.NFIPAPTTGSGCTRIPSFDMSTTHYCYTHNVILSGC
RDHSHSHQYLALGVLRTSATGRVFFSTLRSINLDDTQNRKSCSVSATPLGCDMLCSKVTGTE...EEDYKS-.VAPTSMV
HGRLGFDGQYHEKDLDTAVlF.KDWVANYPGAGGGSFIDDRVWFPVYGGLKPNSpSDTAQKRHNNTCPDEQDRMAKSSYK
PGRFGGKRVQQAILSIKVSTSLGKDPVLTIPPNTITLMGAEGRILTVGTSHFLYQRGSSYFSPALLYPMTVNNKTATLHS
PFDAFTRPGSVPCQASARCPNSCITGVYTDPYPLFHRNHTLRGVFLDDEQARLNPVSAVFDNISRSRVTRVSSSSTKAAY
TTSTCFKVTNKAYCLSIAEISNTGEFRIVPLLVEI.......
>UniRef100_A0A0B5JE48/6-565
...............................nRVVLENEEREAKNTWRLVFRIAVLLLMVMTLAISAAALVYS.....TG
ASTPHDLAGISTVISKTEDKVTSLLSSSQDVIDRQVALESPLALLNTESIIMNAITPLSYQINGAANNSGCGAPVHDPDY
IGGIGKELI..vDDISDVTSFYPSAYQ.............EHL.NFIPAPTTGSGCTRIPSFDMSTTHYCYTHNVILSGC
RDHSHSHQYLALGVLRTSATGRVFFSTLRSINLDDTQNRKSCSVSATPLGCDMLCSKVTGTE...EEDYKS-.VAPTSMV
HGRLGFDGQYHEKDLDTTVlF.KDWVANYPGAGGGSFIDDRVWFPVYGGLKPNSpSDTAQKRHNNTCPDEQDRMAKSSYK
PGRFGGKRVQQAILSIKVSTSLGKDPVLTIPPNTITLMGAEGRILTVGTSHFLYQRGSSYFSPALLYPMTVNNKTATLHS
PFNAFTRPGSVPCQASARCPNSCITGVYTDPYPLFHRNHTLRGVFLDDEQARLNPVSAVFDNISRSRVTRVSSSSTKAAY
TTSTCFKVTNKAYCLSIAEISNTGEFRIVPLLVEI.......
>UniRef100_A0A290WNM3/6-565
...............................nRVVLENEEREAKNTWRLVFRIAVLFLIVTTLAISAAALIYS.....MG
ASTPSNLAGIPTAISKAEDRITSLLSSNQDVIYKQVALESPLALLNTESIIMNAITSLSYQINGAANNSGCGAPVHDPDY
IGGIGKELI..vDDVSDVTSFYPSAYQ.............EHL.NFIPAPTTGSGCTRIPSFDMSATHYCYTHNVILSGC
RDHSHSYQYLALGVLRTSATGRVFFSTLRSINLDDTQNRKSCSVSATPLGCDMLCSKVTETE...EEDYKS-.VTPTSMV
HGRLGFDGQYHEEDLDITVlF.KDWVANYPGVGGGSFIDDRVWFPVYGGLDPNSpSDTAQKRYNNTCPDEQDRMAKSSYK
PRRFGGKRVQQAILSIKVSTSLGEDPVLTVPPNTVTLMGAEGRVLTVGTSHFLYQRGSSYFSPALLYPMTVNNKTATLHS
PFNAFTRPGSVPCQASARCPNSCITGVYTDPYPLFHRNHTLRGVFLDDEQARLNPVSAVFDNISRSRMTRVSSSSTKAAY
TTSTCFKVTNKVYCLSIAEISNTGEFRIVPLLVEI.......
>UniRef100_D8UW77/6-565
...............................nRVVLENEEREAKNTWRLVFRIAVLLLMVMTLAISAAALAYS.....MG
ASTPHDLAGISTVISKTEDKVTSLLSSSQDVIDRQVALESPLALLNTESIIMNAITSLSYQINGAENNSGCGAPVHDPDY
IGGIGKELI..vDDISNVTSFYPSAYQ.............EHL.NFIPAPTTGSGCTRIPSFDMSTTHYCYTHNVILSGC
RDHSHSHQYLALGVLRTSATGRVSFSTLRSINLDDTQNRKSCSVSATPLGCDMLCSKVTGTE...EEDYKS-.VAPTSMV
HGRLGFDGQYHEKDLDTTVlF.KDWVANYPGVGGGSFIDGRVWFPVYGGLKPNSpSDTAQKRHNNTCPDEQGRMAKSSYK
PGRFGGKRVQQAILSIKVSTSLGKDPVLTIPPNTITLMGAEGRILTVGTSHFLYQRGSSYFSPALLYPMTVNNKTATLHS
PLNAFTRPGSVPCQASARCPNSCITGVYTDPYPLFHRNHTLRGVFLDDEQARLNPVSAVFDNISRSRVTRVSSSSTKAAY
TTSTCFKVTNKAYCLSIAEISNTGEFRIVPLLVEI.......
>UniRef100_A0A218MNK8/6-565
...............................nRVVLENEEREAKNTWRLVFRIAVLLLMVMTLAISAAALAYS.....TG
ASTPDDLAGISTVISKTEDKVTSLLSSSQGVIDRQVALESPLALLNTESIIMNAITSLSYQINGAANNSGCGAPVHDPDY
IGGIGKELI..vDDISDVTSFYPSAYQ.............EHL.NFIPAPTTGSGCTRIPSFDMSTTHYCYTHNVILSGC
RDHSHSHQYLALGVLRTSATGRVFFSTLRSINLDDTQNRKSCSVSATPLGCDMLCSKVTGTE...EEDYKS-.VAPTSMV
HGRLGFDGQYHEKDLDTTVlF.KDWVANYPGVGGGSFIDDRVWFPVYGGLKPNSpSDTAQKRHNNTCPDGQDRMAKSSYK
PGRFGGKRVQQAILSIKVSTSLGKDPVLTIPPNTITLMGAEGRILTVGTSHFLYQRGSSYFSPALLYPMTVNNKTATLHS
PFNAFTRPGSVPCQASARCPNSCITGVYTDPYPLFHRNHTLRGVFLDDEQARLNPVSAVFDSISRSRVTRVSSSSTKAAY
TTSTCFKVTNKAYCLSIAEISNTGEFRIVPLLVEI.......
>UniRef100_Q30A18/6-565
...............................nRVALENEEREAKNTWRLVFRIAVLLLMVMTLAISAAALAYS.....AG
ASTPHDLAGISTVISKTEDKVTSLLSSSQDVIDRQVALESPLALLNTESMIMNAITSLSYQINGAADNSGCGAPVHDPDY
IGGIGEELI..vDDISDVTSFYPSAYQ.............EHL.NFIPAPTTGSGCTRIPSFDMSTTHYCYTHNVILPGC
RDHSHSHQYLALGVLRTSATGRVFFSTLRSINLDDTQNRKSCSVSATPLGCDMLCSKVTGTE...EEDYKS-.VAPTPMV
HGRLGFDGQYHEKDLDTTVlF.KDWVANYPGVGGGSFIDNRVWFPVYGGLKPNSpSDTAQKRHNNTCPDKQDRMAKSSYK
PGRFGGKRVQQAILSIKVSTSLGKDPVLTIPPNTITLMGAEGRILTVGTSHFLYQRGSSYFSPALLYPMTVNNKTATLHS
PFNAFTRPGSAPCQASARCPNSCITGVYTDPYPLFHRNHTLRGVFLDDEQARLNPVSAVFDNISRSRVTRVSSSSTKAAY
TTSTCFKVTNKAYCLSIAEISNTGEFRIVPLLVEI.......
>UniRef100_A0A3Q9CYR7/6-565
...............................nRVVLENEEREAKNTWRLVFRIAVLLLMVMTLAISAAALAYS.....ME
ASTPHDLAGISTVISKTEDKVTSLLSSSQDVIDRQVALESPLALLNTESTIMNAITSLSYQINGAANNSGCGAPVHDPDY
IGGIGKELI..vDDISDVTSFYPSAYQ.............EHL.NFIPAPTTGSGCTRIPSFDMSTTHYCYTHNVILSGC
RDHSHSHQYLALGVLRTSATGRVFFSTLRSINLDDTQNRKSCSVSATPLGCDMLCSKVTGTE...EEDYKSA.-APTSMV
HGRLGFDGQYHEKDLDTTVlF.KDWVANYPGVGGGSFIDDRVWFPVYGGLKPNSpSDTAQKRHNNTCPDGQDRMAKSSYK
PGRFGGKRVQQAILSIKVSTSLGKDPVLTIPPNTITLMGAEGRILTVGTSHFLYQRGSSYFSPALLYPMTVNNKTATLHS
PFNAFTRPGSVPCQASARCPNSCITGVYTDPYPLFYRNHTLRGVFLDGEQARLNPVSAVFDNISRSRVARVSSSSIKAAY
TTSTCFKVTNKAYCLSIAEISNTGEFRIVPLLVEI.......
>UniRef100_Q6Q345/7-565
................................RVVLENEEREAKNTWRLVFRIAVLLLIVMTLTISAAALVYS.....MG
ASTPRDLAGISTAISKTEDKITSLLSSNQDVIYKQVALESPLALLNTESIIMNAITSLSYQINGAANNSGCGAPVHDPDY
IGGIGKELI..vDDTSDVTSFYPSAYQ.............EHL.NFIPAPTTGSGCTRIPSFDMSATHYCYTHNVILAGC
RDHSHSHQYLALGVLRTSATGRVFFSTLRSINLDDTQNRKSCSVSATPLGCDILCSKVTETE...EEDYKS-.VTPTSMV
HGRLGFDGQYHEKDLDITVlF.KDWVANYPGVGGGSFIDDRVWFPVYGGLKPNSpSDTAQKRYNNTCPDEQDRMAKSSYK
PGRFGGKRVQQAILSIKVSTSLGEDPVLTVPPNTITLMGAEGRVLTVGTSHFLYQRGSSYFSPALLYPMTVYNKTATLHS
PFNAFTRPGSVPCQASARCPNSCITGVYTDPYPLFHKNHTLRGVFLDNEQARLNPVSAVFDSISRSRVTRVSSSSTKAAY
TTSTCFKVTNKAYCLSIAEISNTGEFRIVPLLVEI.......
>UniRef100_A0A344X4Y7/6-565
...............................nRVVLENEEREAKNTWRLVFRIAVLLLMAMILAISAAALAYS.....ME
ASTPHDLAGISTVISKTEDKVTSLLSSGQDVIDRQVALESPLALLNTESVIMNAITSLSYQINGAENSSGCGAPVHDPDY
IGGIGKELI..vDDISDVTSFYPSAYQ.............EHL.NFIPAPTTGSGCTRIPSFDMSTTHYCYTHNVILSGC
RDHSHSHQYLALGVLRTSATGRVFFSTLRSINLDDTQNRKSCSVSATPLGCDMLCSKVTGTE...EEDYKS-.VAPTSMV
HGRLGFDGQYHEKDLDTAVlF.KDWVANYPGVGGGSFIDGRVWFPVYGGLKPNSpSDTAQKRHNNTCPDKQDRMAKSSYK
PARFGGKRVQQAILSIKVSTSLGRDPVLTIPPNTITLMGAEGRILTVGTSHFLYQRGSSYFSPALLYPMTVNNKTATLHS
PFNAFTRPGSVPCQASARCPNSCITGVYTDPYPLFYRNHTLRGVFLDDEQVRLNPVSAVFDNISRSRVTRVSSSSTKAAY
TTSTCFKVTNKAYCLSIAEISNTGEFRIVPLLVEI.......
>UniRef100_A0A7H1JFI1/6-565
...............................nRVMLENEEREAKNTWRLVFRIAVLFLMVMILAISAAALAYS.....ME
ASTPHDLAGISTVISKTEDKVTSLLSSSQDVIDKQVALESPLALLNTESVIMNAITSLSYQINGAENSSGCGAPVHDPDY
IGGIGKELI..vDDISNVASFYPSAYQ.............EHL.NFIPAPTTGSGCTRIPSFDMGTTHYCYTHNVILSGC
RDHSHSHQYLALGVLRTSATGRVFFSTLRSINLDDTQNRKSCSVSATPLGCDMLCSKVTGTE...EEDYKS-.VAPTSMV
HGRLGFDGQYHEKDLDTTVlF.KDWVANYPGVGGGSFIDGRVWFPVYGGLKPNSpSDIAQKRHNNTCPDKQDRMAKSSYK
PGRFGGKRVQQAILSIKVSTSLGKDPVLTIPPNTITLMGAEGRILTVGTSHFLYQRGSSYFSPALLYPMTVSNKTATLHS
PFNAFTRPGSVPCQASARCPNSCITGVYTDPYPLFYRNHTLRGVFLDDEQARLNPVSAVFDNISRSRVTRVSSSNTKAAY
TTSTCFKVTNKVYCLSIAEISNTGEFRIVPLLVEI.......
>UniRef100_A0A7M4DBX9/6-565
...............................nRVVLENEEREAKNTWRLVFRIAVLLLMAMILAISAAALAYS.....ME
ASTPHDLAGISTVISKTEDKVTSLLSSGQDVIDRQVALESPLALLNTESVIMNAITSLSYQINGAENSSGCGAPVHDPDY
IGGIGKELI..vDDISDVTSFYPSVYQ.............EHL.NFIPAPTTGSGCTRIPSFDMSTTHYCYTHNVILSGC
RDHSHSHQYLALGVLRTSATGRVFFSTLRSINLDDTQNRKSCSVSATPLGCDMLCSKVTGTE...EEDYKS-.VAPTSMV
HGRLGFDGQYHEKDLDTTVlF.KDWVANYPGVGGGSFIDGRVWFPVYGGLKPNSpSDTAQKRHNNTCPDKQDRMAKSSYK
PARFGGKRVQQAILSIEVSTSLGRDPVLTVPPNTITLMGAEGRILTVGTSHFLYQRGSSYFSPALLYPMTVNNKTATLHS
PFNAFTRPGSVPCQASARCPNSCITGVYTDPYPLFYRNHTLRGVFLDDEQARLNPVSAVFDNISRSRVTRVSSSSTKAAY
TTSTCFKVTNKAYCLSIAEISNTGEFRIVPLLVEI.......
>UniRef100_A0A7M4DCE0/6-565
...............................nRVVLENEEREAKNTWRLVFRIAVLLLTTMILAISAAALAYS.....ME
ASTPHDLAGISTVISKTEDKVTSLLSSGQDVIDRQVALESPLALLNTESVIMNAITSLSYQINGAENSSGCGAPVHDPDY
IGGIGKELI..vDDISDVTSFYPSVYQ.............EHL.NFIPAPTTGSGCTRIPSFDMSTTHYCYTHNVILSGC
RDHSHSHQYLALGVLRTSATGRVFFSTLRSINLDDTQNRKSCSVSATPLGCDMLCSKVTGTE...EEDYKS-.VAPTSMV
HGRLGFDGQYHEKDLDTTVlF.KDWVANYPGVGGGSFIDGRVWFPVYGGLKPNSpSDTAQKRHNNTCPDKQDRMAKSSYK
PARFGGRRVQQAILSIKVSTSLGRDPVLTIPPNTITLMGAEGRILTVGTSHFLYQRGSSYFSPALLYPMTVNNKTATLHS
PFNAFTRPGSVPCQASARCPNSCITGVYTDPYPLFYRNHTLRGVFLDDEQARLNPVSAVFDNISRSRVTRVSSSSTKAAY
TTSTCFKVTNKAYCLSIAEISNTGEFRIVPLLVEI.......
>UniRef100_E5G3X0/6-565
...............................nRVVLENEEREAKNTWRLVFRIAVLLLMVMTLAISAAALAYS.....TG
ASTPHDLAGISTVISKTEDKVTSLLSSSQDVIDRQVALESPLALLNTESIIMNAITSLSYQINGAANNSECGAPVHDPDY
IGGIGKELI..vDDISDVTSFYPSAYQ.............EHL.NFIPAPTTGSGCTRIPSFDMSTTHYCYTHNVILSGC
RDHSHSHQYLALGVLRTSATGRVFFSTLRSINLDDTQNRKSCSVSATPLGCDMLCSKVTGTE...EEDYKS-.VAPTSMV
HGRLGFDGQYHEKDLDTTVlF.KDWVANYPGAGGGSFIDDRVWFPVYGGLKPNSpSDTAQKRHNNTCPDEQDRMAKSSYK
PGRFGGKRVQQAILSIKVSTSLGKDPVLTIPPNTITLMGAEGRILTVGTSHFLYQRGSSYFSPALLYPMTVNNKTATLHS
PFNAFTRPGSVPCQASARCPNSCITGVYTDPYPLFHRNHTLRGVFLDDEQARLNPVSAVFDNISRSRVTRVSSSSTKAAY
TTSTCFKVTNKAYCLSIAEISNTGEFRIVPLLVEI.......
>UniRef100_D0FH33/6-565
...............................nRVALENEEREAKNTWRLVFRIAVLLLMVMTLAISAAALAYS.....AG
ASTPHDLAGISTVISKTEDKVTSLLSSSQDVIDRQVALESPLALLNTESMIMNAITSLSYQINGAANNSGCGAPVHDPNY
IGGIGKELI..vDDISDVTSFYPSAYQ.............EHL.NFIPAPTTGSGCTRIPSFDMSTTHYCYTHNVILSGC
RDHSHSHQYLTLGVLRTSATGRVFFSTLRSINLDDTQNRKSCSVSATPLGCDMLCSKVTGTE...EEDYKS-.VAPTPMV
HGRLGFDGQYHEKDLDTTVlF.KDWVANYPGVGGGSFIDNRVWFPVYGGLKPNSpSDTAQKRHNNTCPDKQDRMAKSSYK
PGRFGGKRVQQAILSIKVSTSLGKDPVLTIPPNTITLMGAEGRILTVGTSHFLYQRGSSYFSPALLYPMTVNNKTATLHS
PFNAFTRPGSAPCQASARCPNSCITGVYTDPYPLFHRNHTLRGVFLDDEQARLNPVSAVFDNISRSRVTRVSSSSTKAAY
TTLTCFKVTNKAYCLSIAEISNTGEFRIVPLLVEI.......
>UniRef100_A0A075FJT4/6-565
...............................nRVVLENEEREAKNTWRLVFRIAVLLLMVMTLAISSAALAYS.....TG
ASTPHDLAGISTVISKTEDKVTSLLSSSQDVIDRQVALESPLALLNTASIIMNAITSLSYQINGAANNSGCGAPVHDPDY
IGGIGKELI..vDDISDVTSFYPSAYQ.............EHL.NFIPAPTTGSGCTRIPSFDMSTTHYCYTHNVILSGC
RDHSHSHQYLALGVLRTSATGRVFFSTLRSINLDDTQNRKSCSVSATPLGCDMLCSKVTEIE...EEDYKS-.VTPTSMV
HGRLGFDGQYHEKDLDTTVlF.KDWVANYPGVGGGSFIDDRVWFPVYGGLKPNSpSDTAQKRHNNTCPDEQGRMAKSSYK
PGRFGGKRVQQAILSIKVSTSLGKDPVLTIPPNTVTLMGAEGRILTVGTSHFLYQRGSSYFSPALLYPMTVNNKTATLHS
PFNAFTRPGSVPCQASARCPNSCITGVYTDPYPLFHRNHTLRGVFLDDERARLNPVSAVFDDISRSRVTRVSSSSTKAAY
TTSTCFKVTNKVYCLSIAEISNTGEFRIVPLLVEI.......
>UniRef100_D4P516/7-565
................................RVVLENEEREAKNTWRLVFRIAVLLLMVMTLAISAAALAYS.....TG
ASTPHDLAGISTVTSKTEDKVTSLLSSSQDVIDRQVALESPLALLNTESIIMNAITSLSYQINGAENNSGCGAPVHDPDY
IGGIGKELI..vDDTSDVTSFYPSAYQ.............EHL.NFIPAPTTGSGCTRIPSFDMSATHYCYTHNVILSGC
RDHSHSHQYLALGVLRTSATGRVFFSTLRSINLDDTQNRKSCSVSATPLGCDMLCSKVTGTE...EEDYKS-.IAPTSMV
HGRLGFDGQYHEKDLDTTVlF.KDWVANYPGVGGGSFIDDRVWFPVYGGLKPNSpSDTAQKRHNNTCPDEQDRMAKSSYK
PGRFGGKRVQQAILSIKVSTSLGKDPVLTIPPNTITLMGAEGRILTVGTSHFLYQRGSSYFSPALLYPMTVNNKTATLHS
PFNAFTRPGSVPCQASARCPNSCITGVYTDPYPLFHRNHTLRGVFLDDEQARLNPVSAVFGNISRSRVTRVSSSSTKAAY
TTSTCFKVTNKAYCLSIAEISNTGEFRIVPLLVEI.......
>UniRef100_D4P513/7-565
................................RVVLENEEREAKNTWRLVFRIAVLLLMVMTLAISAAALAYS.....TG
ASTPHDLAGISTVISKTEDKVTSLLSSSQDVIDRQVALESPLALLNTESIITNAITSLSYQINGAENNSGCGAPVHDPDY
IGGIGKELI..vDDTSDVTSFYPSAYQ.............EHL.NFIPAPTTGSGCTRIPSFDMSATHYCYTHNVILSGC
RDHSHSHQYLALGVLRTSATGRVFFSTLRSINLDDTQNRKSCSVSATPLGCDMLCSKVTGTE...EEDYKS-.IAPTSMV
HGRLGFDGQYHEKDLDTTVlF.KDWVANYPGAGGGSFIDDRVWFPVYGGLKPNSpSDTAQKRHNNTCPDEQDRMAKSSYK
PGRFGGKRVQQAILSIKVSTSLGKDPVLTIPPNTITLMGAEGRILTVGTSHFLYQRGSSYFSPALLYPMTVNNKTATLHS
PFNAFTRPGSVPCQASARCPNSCITGVYTDPYPLFHRNHTLRGVFLDDEQARLNPVSAVFDNISRSRVTRVSSSSTKAAY
TTSTCFKVTNKAYCLSIAEISNTGEFRIVPLLVEI.......
>UniRef100_E2GHX2/6-565
...............................nRVVSENEEREAKNTWRLVFRIAVLLLMVMTLAISAAALAYS.....MG
ASTPHDLAGISTVISKTEGKVTSLLSSSQDVIYKQVALESPLALLNTESTIMNAITSLSYQINGAANNSGCGAPVHDPDY
IGGIGKELI..vDDISDVTSFYPSAYQ.............EHL.NFIPAPTTGSGCTRIPSFDMSTTHYCYTHNVILSGC
RDHSHSHQYLALGVLRTSATGRVFFSTLRSINLDDTQNRKSCSVSATPLGCDMLCSKATGTE...EEDYKS-.VAPTSMV
HGRLGFDGQYHEKDLDTTVlF.KDWVANYPGVGGGSFIDDRVWFPVYGGLKPNSpSDTAQKRHNNTCPDKQDRMAKSSYK
PGRFGGKRVQQAILSIKVSTSLGKDPVLTIPPNTITLMGAEGRILTVGTSHFLYQRGSSYFSPALLYPMTVNNKTATLHS
PFNAFTRPGSVPCQASARCPNSCVTGVYTDPYPLFHRNHTLRGVFLDDEQARLNPVSAVFDNVSRSRVTRVSPSSTKAAY
TTSTCFKVTNKAYCLSIAEISNTGEFRIVPLLVEI.......
>UniRef100_A0A344X4Z3/6-565
...............................nRVVLENEEREAKNTWRLVFRIAVLLLMAMILAISAAALAYS.....MX
ASTPHDLAGISTVISKTEDKVTSLLSSGQDVIDRQVALESPLALLNTESVIMNAITSLSYQINGAENSSGCGAPVHDPDY
IGGIGKELI..vDDISDVTSFYPSAYQ.............EHL.NFIPAPTTGSGCTRIPSFDMSTTHYCYTHNVILSGC
RDHSHSHQYLALGVLRTSATGRVFFSTLRSINLDDTQNRKSCSVSATPLGCDMLCSKVTGTE...EEDYKS-.VAPTSMV
HGRLGFDGQYHEKDLDTTVlF.KDWVANYPGVGGGSFIDGRVWFPVYGGLKPNSpSXTAQKRHNNTCPDKQDRMAKSSYK
PARFGGKRVQQAILSIKVSTSLGRDPVLTIPPNTITLMGAEGRILTVGTSHFLYQRGSSYFSPALLYPMTVNNKTATLHS
PFNAFTRPGSVPCQASARCPNSCITGVYTDPYPLFYRNHTLRGVFLDDEQARLNPVSAVFDNISRSRVTRVSSSSTKAAY
TTSTCFKVTNKAYCLSIAEISNTGEFRIVPLLVEI.......
>UniRef100_Q2MKK9/6-565
...............................nRVVLENEEREAKNTWRLVFRIAVLLLMVMTLAISAAALAYS.....TG
ASTPHDLAGISTVISKTEDKVTSLLSSSQDVIDRQVALESPLALLNTESIIMNAITSLSYQINGAANNSGCGAPVHDPDY
IGGIGKELI..vDDISDVTSFYPSAYQ.............EHL.NFIPAPTTGSGCTRIPSFDTSTTHYCYTHNVILSGC
RDHSHSHQYLALGVLRTSATGRVFFSTLRSINLDDTQNRKSCSVSATPLGCDMLCSKVTGTE...EEDYKS-.VAPTSMV
HGRLGFDGQYHEKDLDTTVvF.KDWVANYPGAGGGSFIDDRVWFPVYGGLKPNSpSDTAQKRHNNTCPDEQDRMAKSSYK
PGRFGGKRVQQAILSIKVSTSLGKDPVLTIPPNTITLMGAEGRILTVGTSHFLYQRGSSYFSPALLYPMTVNNKTATLHS
PFNAFTRPGSVPCQASARCPNSCITGVYTDPYPLFHRNHTLRGVFLDDEQARLNPVSAVFDNISRSRVTRVSSSSTKAAY
TTSTCFKVTNKVYCLSIAEISNTGEFRIVPLLVEI.......
>UniRef100_A0A344X6K1/6-565
...............................nRVVLENEEREAKNTWRLVFRIAVLFLMAMILAISAAALAYS.....ME
ASTPHDLAGISTVISKTEDKVTSLLSSGQDVIDRQVALESPLALLNTESVIMNAITSLSYQINGAGNSSGCGAPVHDPDY
IGGIGKELI..vDDISDVTSFYPSAYQ.............EHL.NFIPAPTTGSGCTRIPSFDMSTTHYCYTHNVILSGC
RDHSHSHQYLALGVLRTSATGRVFFSTLRSINLDDTQNRKSCSVSATPLGCDMLCSKVTGTE...EEDYKS-.VAPTSMV
HGRLGFDGQYHEKDLDTTVlF.KDWVANYPGVGGGSFIDGRVWFPVYGGLKPNSpSDTAQKRHNNTCPDKQDRMAKSSYK
PARFGGKRVQQAILSIKVSTSLGRDPVLTIPPNTITLMGAEGRILTVGTSHFLYQRGSSYFSPALLYPMTVNNKTATLHS
PFNAFTRPGNVPCQASARCPNSCITGVYTDPYPLFYRNHTLRGVFLDDEQARLNPVSAVFDNISRSRVTRVSSSSTKAAY
TTSTCFKVTNKAYCLSIAEISNTGEFRIVPLLVEI.......
>UniRef100_A0A2D0WA67/6-565
...............................nRVVLENEEREAKNTWRLVFRITVLLLMVMTLAISAAALAYS.....MG
ASTPHDLAGISTAISKTEDKVTSLLSSSQDVIDRQVALESPLALLNTESIIMNAITSLSYQINGAANNSGCGAPVHDPDY
IGGIGKELI..vDNISDVTSFYPSAYQ.............EHL.NFIPAPTTGSGCTRIPSFDMSATHYCYTHNVILSGC
RDHSHSHQYLALGVLRTSATGRVFFSTLRSINLDDTQNRKSCSVSATPLGCDMLCSKVTGTE...EEDYKS-.VAPTSMV
HGRLGFDGQYHEKDLDITVlF.KDWVANYPGVGGGSFIDDRVWFPVYGGLKPNSpSDTAQKRHNNTCPDQQDRMAKSSYK
PKRFGGKRVQQAILSIKVSTSLGKDPVLTIPPNTITLMGAEGRILTVGTSHFLYQRGSSYFSPALLYPMTVNNKTATLYS
PFNAFTRPGSVPCQASARCPNSCITGVYTDPYPLFHRNHTLRGVFLDDEQARLNPVSAVFDSISRSRVTRVSSSSIKAAY
TTSTCFKVTNKVYCLSIAEISNTGEFRIVPLLVEI.......
>UniRef100_D8UW78/6-565
...............................nRVVLENEEKEAKNTWRLVFRIAVLLLMVMILAISAAALAYS.....IG
ASTPHDLAGISTVISKTEDKVTSLLSSSQDVIDRQVALESPLALLNTESIIMNAITSLSYQINGAENNSGCGAPVHDPDY
IGGIGKELI..vDDISDVTSFYPSAYQ.............EHL.NFIPAPTTGSGCTRIPSFDMSTTHYCYTHNVILSGC
RDHSHSHQYLALGVLRTSATGRVFFSTLRSINLDDTQNRKSCSVSATPLGCDMLCSKVTGTE...EEDYKS-.VAPTSMV
HGRLGFDGQYHEKDLDTTVlF.KDWVANYPGVGGGSFIDGRVWFPVYGGLKPNSpSDTAQKRHNNTCPDEQDRMAKSSYK
PGRFGGKRVQQAILSIKVSTSLGKDPVLTIPPNTVTLMGAEGRILTVGTSHFLYQRGSSYFSPALLYPMTVNNKTATLYS
PFNAFTRPGSVPCQASARCPNSCITGVYTDPYPLFHRNHTLRGVFLDDEQARLNPVSAVFDNISRSRVTRVSSSSTKAAY
TTSTCFKVTNKAYCLSIAEISNTGEFRIVPLLVEI.......
>UniRef100_R4KZG6/7-565
................................RVVLENEEREAKNTWRLVFRIAVLFLMVMTLAISAAALAYS.....MR
ASTPHDLAGISTVISKTEDKVTSLLSSSQDVIYKQVALESPLALLNTESIIMNAITSLSYQINGAENNSGCGAPVHDPDY
IEGIGKELI..vDDISDVASFYPSAYQ.............EHL.NFIPAPTTGSGCTRIPSFDMSTTHYCYTHNVILSGC
RDHSHSHQYLALGVLRTSATGRVFFSTLRSINLDDTQNRKSCSVSATPLGCDMLCSKVTGTE...EEDYKS-.VAPTSMV
HGRLGFDGQYHEKDLDTTVlF.KDWVANYPGVGGGSFIDGRVWFPVYGGLKPNSpSDTAQKRHNNTCPDKQDRMAKSSYK
PGRFGGKRVQQAILSIKVSTSLGKDPVLTIPPNTITLMGAEGRILTVGTSHFLYQRGSSYFSPALLYPMTVNNKTATLHS
PFNAFTRPGSVPCQASARCPNSCITGVYTDPYPLFHRNHTLRGVFLDDEQARLNPVSAVFDNISRSRVTRVSSSSTKAAY
TTSTCFKVTNKVYCLSIAEISNTGEFRIVPLLVEI.......
>UniRef100_Q1KML7/6-565
...............................nRVVLENEEGEAKNTWRLVFRIAVLLLMVMTLAISAAALAYS.....TG
ASTPHDLAGLSTVISKTEDKVTSLLSSSQDVIDRQVALESPLALLNTESTIMNAITSLSYQINGAANNSGCGAPVHDPDY
IGGIGKELI..vDDISDVTSFYPSAYQ.............EHL.NFIPAPTTGSGCTRIPSFDMSTTHYCYTHNVILSGC
RDHSHSHQYLALGVLRTSATGRVFFSTLRSINLDDTQNRKSCSVSATPLGCDMLCSKVTGTE...EEDYKS-.VAPTSMV
HGRLGFDGQYHEKDLDTTVlF.KDWVANYPGVGGGSFIDDRVWFPVYGGLKPNSpSDIAQKRHNNTCPDKQDRMAKSSYK
PGRFGGKRVQQAILSIKVSTSLGKDPVLTIPPNTITLMGAEGRILTVGTSHFLYQRGSSYFSPALLYPMTINNKTATLHS
PFNAFTRPGSVPCQASARCPNSCITGVYTDPYPLFHRNHTLRGVFLDDEQARLNPVSAVFDNISRSRVTRVSSSSTKAAY
TTSTCFKVTNKAYCLSIAEISNTGEFRIVPLLVEI.......
>UniRef100_D7F335/6-565
...............................nRVVLENEEREAKNTWRLVFRIAVLFLIVTTLAISAAALIYS.....MG
ASTPSNLAGIPTAISKAEDRITSLLSSNQDVIYKQVALESPLALLNTESIIMNAITSLSYQINGAANNSGCGAPVHDPDY
IGGIGKELI..vDDVSDVTSFYPSAYQ.............EHL.NFIPAPTTGSGCTRIPSFDMSATHYCYTHNVILSGC
RDHSHSHQYLALGVLRTSATGRVFFSTLRSINLDDTQNRKSCSVSATPLGCDMLCSKVTETE...EEDYKS-.VTPTSMV
HGRLGFDGQYHEEDLDITVlF.KDWVANYPGVGGGSFIDDRVWFPVYGGLDPNSpSDTAQKRYNNTCPDEQDRMAKSSYK
PRRFGGKRVQQAILSIKVSTSLGEDPVLTVPPNTVTLMGAEGRVLTVGTSHFLYQRGSSYFSPALLYPMTVNNKTATLHS
PFNAFTRPGSVPCQASARCPNSCITGVYTDPYPLFHRNHTLRGVFLDDEQARLNPVSAVFDNISRSRMTRVSSSSTKAAY
TTSTCFKVTNKVYCLSIAEISNTGEFRIVPLLVEI.......
>UniRef100_A0A344X4M5/6-565
...............................nRVVLENEEREAKNTWRLVFRIAVLLLMAMILAISAAAXAYS.....ME
ASTPHDLAGISTVISKTEDKVTSLLSSGQDVIDRQVALESPLALLNTESVIMNAITSLSYQINGAENSSGCGAPVHDPDY
IGGIGKELI..vDDISDVTSFYPSAYQ.............EHL.NFIPAPTTGSGCTRIPSFDMSTTHYCYTHNVILSGC
RDHSHSHQYLALGVLRTSATGRVFFSTLRSINLDDTQNRKSCSVSATPLGCDMLCSKVTGTE...EEDYKS-.VAPTSMV
HGRLGFDGQYHEKDLDTTVlF.KDWVANYPGVGGGSFIDGRVWFPVYGGLKPNSpSDTAQKRHNNTCPDKQDRMAKSSYK
PARFGGKRVQQAILSIKVSTSLGRDPVLTIPPNTITLMGAEGRILTVGTSHFLYQRGSSYFSPALLYPMTVNNKTATLHS
PFNAFTRPGSVPCQASARCPNSCITGVYTDPYPLFYRNHTLRGVFLDDEQARLNPVSAVFDNISRSRVTRVSSSSTKAAY
TTSTCFKVTNKAYCLSIAEISNTGEFRIVPLLVEI.......
>UniRef100_A0A7M4DCB6/6-565
...............................nRVVLENEEREAKNTWRLVFRIAVLLLMAMILAISAAALAYS.....ME
ASTPHDLAGISTVISKTEDKVTSLLSSGQDVIDRQVALESPLALLNTESVIMNAITSLSYQINGAENSSGCGAPVHDPDY
IGGIGKELI..vDDISDVTSFYPSVYQ.............EHL.NFIPAPTTGSGCTRIPSFDMSTTHYCYTHNVILSGC
RDHSHSHQYLALGVLRASATGRVFFSTLRSINLDDTQNRKSCSVSATPLGCDMLCSKVTGTE...EEDYKS-.VAPTSMV
HGRLGFDGQYHEKDLDTTVlF.KDWVANYPGVGGGSFIDGRVWFPVYGGLKPNSpSDTAQKRHNNTCPDKQDRMAKSSYK
PARFGGKRVQQAILSIKVSTSLGRDPVLTVPPNTITLMGAEGRILTVGTSHFLYQRGSSYFSPALLYPMTVNNKTATLHS
PFNAFTRPGSVPCQASARCPNSCITGVYTDPYPLFYRNHTLRGVFLDDEQARLNPVSAVFDNISRSRVTRVSSSSTKAAY
TTSTCFKVTNKAYCLSIAEISNTGEFRIVPLLVEI.......
>UniRef100_A0A0U2M1Z0/6-565
...............................nRVVLENEEREAKNTWRSVFRIAVLLLMVMTLVISAAALVYI.....MG
ASTPHDLAGISTVISKAEDKVTSLLSSSQDVIDRQVALESPLALLNTESIIMNAITSLPYQINGAANNSGCGAPVHDPDY
IGGIGKELI..vDDTSDVTSFYPSAYQ.............EHL.NFIPAPTTGSGCTRIPSFDMSTTHYCYTHNVILSGC
RDHSHSHQYLALGVLRISATGRVFFSTLRSINLDDTQNRKSCSVSATPLGCDMLCSKVTETE...EEDYKS-.VTPTSMV
HGRLGFDGQYHEKDLDTTVlF.KDWVANYPGVGGGSFIDDRVWFPVYGGLKPNSpSDTAQKRYNNTCPDEQDRMAKSSYK
PGRFGGKRVQQAILSIKVSTSLGEDPVLTIPPNTVTLMGAEGRVLTVGTSHFLYQRGSSYFSPALLYPMTVYNKTATLHS
PFNAFTRPGSVPCQASARCPNSCITGVYTDPYPLFNRNHTLRGVFLDDEQARLNPVSAVFDNISRSRVTRVSSSSTKAAY
TTSTCFKVTNKAYCLSIAEISNTGEFRIVPLLVEI.......
>UniRef100_A0A344X6P3/6-565
...............................nRVVLENEEREAKNTWRLVFRIAVLLLMAMILAISAAALAYS.....ME
ASTPHDLAGISTVISKTEDKVTSLLSSGQDVIDRQVALESPLALLNTESVIMNAITSLSYQINGAENSSGCGAPVHDPDY
IGGIGKELI..vDDISDVTSFYPSAYQ.............EHL.NFIPAPTTGSGCTRIPSFDMSTTHYCYTHNVILSGC
RDHSHSHQYLALGVLRTSATGRVFFSTLRSINLDDTQNRKSCSVSATPLGCDMLCSKVTGTE...EEDYKS-.VAPTSMV
HGRLGFDGQYHEKDLDTTVlF.KDWVANYPGXGGGSFIDGRVWFPVYGGLKPNSpSDTAQKRHNNTCPDKQDRMAKSSYK
PARFGGKRVQQAILSIKVSTSLGRDPVLTIPPNTITLMGAEGRILTVGTSHFLYQRGSSYFSPALLYPMTVNNKTATLHS
PFNAFTRPGSVPCQASARCPNSCITGVYTDPYPLFYRNHTLRGVFLDDEQARLNPVSAVFDNISRSRVTRVSSSSTKAAY
TTSTCFKVTNKAYCLSIAEISNTGEFRIVPLLVEI.......
>UniRef100_A0A344X5K6/6-565
...............................nRVVLENEEREAKNTWRLVFRIAVLFLMAMILAISAAALAYS.....ME
ASTPHDLAGISTVISKTEDKVTSLLSSGQDVIDRQVALESPLALLNTESVIMNAITSLSYQINGAGNSSGCGAPVHDPDY
IGGIGKELI..vDDISDVTSFYPSAYQ.............EHL.NFIPAPTTGSGCTRIPSFDMSTTHYCYTHNVILSGC
RDHSHSHQYLALGVLRTSATGRVFFSTLRSINLDDTQNRKSCSVSATPLGCDMLCSKVTGTE...EEDYKS-.VAPTSMV
HGRLGFDGQYHEKDLDTTVlF.KDWVANYPGVGGGSFIDGRVWFPVYGGLKPNSpSDTAQKRHNNTCPDKQDRMAKSSYK
PARFGGKRVQQAILSIKVSTSLGRDPVLTIPPNTITLMGAEGRILTVGTSHFLYQRGSSYFSPALLYPMTVNNKTATLHS
PFNAFTRPGSVPCQASARCPNSCITGVYTDPYPLFYRNHTLRGVFLDDEQARLNPVSAVFDNISRSRVTRVSSSSTKAAY
TTSTCFKVTNKAYCLSIAEISNTGEFRIVPLLVEI.......
>UniRef100_Q4TZR9/6-565
...............................nRVVLENEEREAKNTWRLVFRIAVLLLMVMTLAISAAALAYS.....TG
ASTPHDLAGISTVISKTEDKVTSLLSSNQDVIYKQVALESPLALLNTESTIMNAITSLSYQINGAANNSGCRAPVHDPDY
IGGIGKELI..vDDISDVTSFYPSAYQ.............EHL.NFIPAPTTGSGCTRIPSFDMSTTHYCYTHNVILSGC
RDHSHSHQYLALGVLRTSATGRVFFSTLRSINLDDTQNRKSCSVSATPLGCDMLCSKVTGTE...EEDYKS-.VAPTSMV
HGRLGFDGQYHEKDLDTTVlF.KDWVANYPGAGGGSFIDDRVWFPVYGGLKPNSpSDTAQKRHNNTCPDEQDRMAKSSYK
PGRFGGKRVQQAILSIKVSTSLGKDPVLTIPPNTITLMGAEGRILTVGTSHFLYQRGSSYFSPALLYPMTVNNKTATLHS
PFNAFTRPGSVPCQASARCPNSCITGVYTDPYPLFHRNHTLRGVFLDDEQARLNPVSAVFDNISRSRVTRVSSSSTKAAY
TTSTCFKVTNKAYCLSIAEISNTGEFRIVPLLVET.......
>UniRef100_Q83848/6-565
...............................nRVVLENEEREAKNTWRLIFRIAVLILMVMTLAISAAALAYS.....MG
ASTPRDLAGISTVISKTEDKVTSLLSLSQDVIDRQVALESPLALLNTESIIMNAITSLSYQINGAANNSGCGAPVHDPDY
IGGIGKELI..vDDTSDVTSFYPSAYQ.............EHL.NFIPAPTTESGCTRIPSFDMSTTHYCYTHNVILSGC
RDHSHSHQYLALGVLRTSATGRVFFSTLRSINLDDTQNRKSCSVSATPLGCDMLCSKVTETE...EEDYKS-.VTPTSMV
HGRLGFDGQYHEKDLDTTVlF.KDWVANYPGVGGGSFIDDRVWFPVYGGLKPNSpSDTAQKRYNNTCPDEQDRMAKSSYN
PGRFGRKRVQQAILSIKVSTSLGTDPVLTIPPNTITLMGAEGRILTVGTSHFLYQRGSSYFSPALLYPMTVYNKTATLHN
PFNAFTRPGSVPCQASARCPNSCITGVYTDPYPLFHRNHTLRGVFLDDEQARLNPVSAVFDNISRSRVTRVSSSSTKAAY
TTSTCFKVTNKVYCLSIAEISNTGEFRIVPLLVEI.......
>UniRef100_A0A344X6X1/6-565
...............................nRVVLENEEREAKNTWRLVFRIAVLLLMAMILAISAAALAYS.....ME
ASTPHDLAGISTVISKTEDKVTSLLSSGQDVIDRQVALESPLALLNTESVIMNAITSLSYKINGAENSSGCGAPVHDPDY
IGGIXKELI..vDDISDVTSFYPSAYQ.............EHL.NFIPAPTTGSGCTRIPSFDMSTTHYCYTHNVILSGC
RDHSHSHQYLALGVLRTSATGRVFFSTLRSINLDDTQNRKSCSVSATPLGCDMLCSKVTGTE...EEDYKS-.VAPTSMV
HGRLGFDGQYHEKDLDTTVlF.KDWVANYPGVGGGSFIDGRVWFPVYGGLKPNSpSDTAQKRHNNTCPDKQDRMAKSSYK
PARFGGKRVQQAILSIKVSTSLGRDPVLTIPPNTITLMGAEGRILTVGTSHFLYQRGSSYFSPALLYPMTVNNKTATLHS
PFNAFTRPGSVPCQASARCPNSCITGVYTDPYPLFYRNHTLRGVFLDDEQARLNPVSAVFDNISRSRVTRVSSSSTKAAY
TTSTCFKVTNKAYCLSIAEISNTGEFRIVPLLVEI.......
>UniRef100_G0ZCM8/6-565
...............................nRVVLENEEREAKNTWRLVFRIAVLLLMVMTLAISAAALAYS.....TG
ASTPHDLAGISTVISKTEDKVTSLLSSSQDVIDRQVALESPLALLNTESIIMNAIPSLSYQINGAANNSGCGAPVHDPDY
IGGIGKELI..vDDISDVTSFYPSAYQ.............EHL.NFIPAPTTGSGCTRIPSFDMSTTHYCYTHNVILSGC
RDHSHSHQYLALGVLRTSATGRVFFSTLRSINLDDTQNRKSCSVSATPLGCDMLCSKVTGTE...EEDYKS-.VAPTSMV
HGRLGFDGQYHEKDLDTTVlF.KDWVANYPGAGGGSFIDDRVWFPVYGGLKPNSpSDTAQKRHNNTCPDEQDRMAKSSYK
PGRFGGKRVQQAILSIKVSTSLGKDPVLTIPPNTITLMGAEGRILTVGTSHFLYQRGSSYFSPALLYPMTVNNKTATLHS
PFNAFTRPGSVPCQASARCPNSCITGVYTDPYPLFHRNHTLRGVFLDDEQARLNPVSAVFDNISRSRVTRVSSSSTKAAY
TTSTCFKVTNKAYCLSIAEISNTGEFRIVPLLVEI.......
>UniRef100_B6EAX4/6-565
...............................nRVVLENEEREAKNTWRLVFRIAVLFLMVMTLAISAVALAYS.....TG
ASTPHDLAGISTVISKTEDKVTSLLSSSQDVIDRQVALESPLALLNTESTIMNAITSLSYQINGAANNSGCGAPVHDPDY
IGGIGKELI..vDDISDVTSFYPSAYQ.............EHL.NFIPAPTTGSGCTRIPSFDMSTTHYCYTHNVILSGC
RDHSHSHQYLALGVLRTSATGRVFFSTLRSINLDDTQNRKSCSVSATPLGCDMLCSKVTGTE...EEDYKS-.VAPTSMV
HGRLGFDGKYHEKDLDTTVlF.KDWVANYPGVGGGSFIDDRVWFPVYGGLKPNSpSDTAQKRHNNTCPDKQDRMAKSSYK
PGRFGGKRVQQAILSIKVSTSLGKDPVLTIPPNTITLMGAEGRTLTVGTSHFLYQRGSSYFSPALLYPMTVNNKTATLHS
PFNAFTRPGSVPCQASARCPNSCITGVYTDPYPLFHRNHTLRGVFLDDEQARLNPVSAVFDNISRSRVTRVSSSSTKAAY
TTSTCFKVTNKAYCLSIAEISNTGEFRIVPLLVEI.......
>UniRef100_Q9WI29/6-565
...............................nRVVLENEEREAKNTWRLVFRIAVLLLMIMTLAISXAALAYS.....MG
AITPRDLAGISTVISKTEDKVTSLLSSSQDVIDRQVALESPLALLNTESIIMNAITSLSYQVNGAANNSGCGAPVHDPDY
IGGIGKELI..vDDISDVTSFYPSAYQ.............EHL.NFIPAPTTGSGCTRIPSFDMSTTHYCYTHNVILSGC
RDHSHSHQYLALGVLRTSATGRVYFSTLRSINLDDTQNRKSCSVSATPLGCDMLCSKVTETE...EEDYKS-.VTPTSMV
HGRLGFDGQYHEKDLDTTVlF.KDWVANYPGVGGGSFINDRVWFPVYGGLKPNSpSDTAQKRHNNTCPDGQDRMAKSSYK
PGRFGGRRVQQAILSIKVSTSLGKDPVLTIPPNTITLMGAEGRILTVGTSHFLYQRGSSYFSPALLYPMTVNNKTATLHS
PFNAFTRPGSVPCQASARCPNSCITGVYTDPYPLFHRNHTLRGVFLDDEQARLNPVSAVFDNISRSRVTRVSSSSTKAAY
TTSTCFKVTNKAYCLSIAEISNTGEFRIVPLLVEI.......
>UniRef100_D4P518/6-565
...............................nRVVLENEEREAKNTWRLVFRIAVLLLMVMTLAISAAALAYS.....ME
ASTPHDLAGISTVISKTEDKVTSLLSSSQDVIDRQVALESPLALLNTESTIMNAITSLSYLINGAANNSGCGAPVHDPDY
IGGIGKELI..vDDISDVTSFYPSAYQ.............EHL.NFIPAPTTGSGCTRIPSFDMSTTHYCYTHNVILSGC
RDHSHSHQYLALGVLRTSATGRVFFSTLRSINLDDTQNRKSCSVSATPLGCDMLCSKVTGTE...EEDYKSA.-APTSMV
HGRLGFDGQYHEKDLDTTVlF.KDWVANYPGVGGGSFIDDRVWFPVYGGLKPNSpSDSAQKRHNNTCPDGQDRMAKSSYK
PGRFGGKRVQQAILAIKVSTSLGKDPVLTIPPNTITLMGAEGRILTVGTSHFLYQRGSSYFSPALLYPMTVNNKTATLHS
PFNAFTRPGSVPCQASARCPNSCITGVYTDPYPLFHRNHTLRGVFLDDEQARLNPVSAVFDNISRSRVTRVSSSSTKAAY
TTSTCFKVTNKAYCLSIAEISNTGEFRIVPLLVEI.......
>UniRef100_A0A0H3U225/6-565
...............................nRVVLENEEREAKNTWRLVFRIAVLLLMVMILAISAAALAYS.....ME
ASTPHDLAGISTVISKTEDKVTSLLSSSQDVIDRQVALESPLALLNTESVIMNAITSLSYQINGAENSSGCGAPVHDPDY
IGGIGKELI..vDDISDVTSFYPSAYQ.............EHL.NFIPAPTTGSGCTRIPSFDMSTTHYCYTHNVILSGC
RDHSHSHQYLALGVLRTSATGRVFFSTLRSINLDDTQNRKSCSVSATPLGCDMLCSKVTGTE...EEDYKS-.VAPTSMV
HGRLGFDGQYHEKDLDTTVlF.KDWVANYPGVGGGSFIDGRVWFPVYGGLKPNSpSDIAQKRHNNTCPDKQDRMAKSSYK
PGRFGGKRVQQAILSIKVSTSLGKDPVLTIPPNTITLMGAEGRILTVGISHFLYQRGSSYFSPALLYPMTVSNKTATLHS
PFNAFTRPGSVPCQASARCPNSCITGVYTDPYPLFYRNHTLRGVFLDDEQARLNPVSAVFDNISRSRVTRVSSSSTKAAY
TTSTCFKVTNKAYCLSIAEISNTGEFRIVPLLVEI.......
>UniRef100_A0A2D1C3G9/6-565
...............................nRVVLENEEREAKNTWRLVFRITVLLLMVMTLAISAAALAYS.....MG
ASTPHDLAGISTAISKTEDKVTSLLSSSQDVIDRQVALESPLALLNTESIIMNAITSLSYQINGAANNSGCGAPVHDPDY
IGGIGKELI..vDNISDVTSFYPSAYQ.............EHL.NFIPAPTTGSGCTRIPSFDMSATHYCYTHNVILSGC
RDHSHSHQYLALGVLRTSATGRVFFSTLRSINLDDTQNRKSCSVSATPLGCDMLCSKVTGTE...EEDYKS-.VAPTSMV
HGRLGFDGQYHEKDLDTTVlF.KDWVANYPGVGGGSFIDDRVWFPVYGGLKPNSpSDTAQKRHNNTCPDQQDRMAKSSYK
PKRFGGKRVQQAILSIKVSTSLGKDPVLTIPPNTITLMGAEGRILTVGTSHFLYQRGSSYFSPALLYPMTVNNKTATLYS
PFNAFTRPGSVPCQASARCPNSCITGVYTDPYPLFHRNHTLRGVFLDDEQARLNPVSAVFDSISRSRVTRVSSSSIKAAY
TTSTCFKVTNKVYCLSIAEISNTGEFRIVPLLVEI.......
>UniRef100_A0A344X598/6-565
...............................nRVVLENEEREAKNTWRLVFRIAVLFLMAMILAISAAALAYS.....ME
ASTPHDLAGISTVISKTEDKVTSLLSSGQDVIDRQVALESPLALLNTESVIMNAITSLSYQINGAGNSSGCGAPVHDPDY
IGGIGKELI..vDDISDVTSFYPSAYQ.............EHL.NFIPAPTTGSGCTRIPSFDMSTTHYCYTHNVILSGC
RDHSHSHQYLALGVLRTSATGRVFFSTLRSINLDDTQNRKSCSVSATPLGCDMLCSKVTGTE...EEDYKS-.VAPTSMV
HGRLGFDGQYHEKDLDTTVlF.KDWVANYPGVGGGSFIDGRVWFPVYGGLKPNSpSDTAQKRHNNTCPDKQDRMAKSSYK
PARFGGKRVQQAILSIKVSTSLGRDPVLTIPPNTITLMGAEGRILTVGTSHFLYQRGSSYFSPALLYPMTVNNKTATLHS
PFNAFTRPGSVPCQASARCPNSCITGVYTDPYPLFYRNHTLRGVFLDDEQARLNPVSAVFDNISRSRVTRVSSSSTKAAY
TTSTCFKVTNKAYCLSIAEISNTGEFRIVPLLVEI.......
>UniRef100_Q914X2/6-565
...............................nRVVLENEEREAKNTWRLVFRIAVLLLMVMTLAISAAALAYS.....TG
ASTPHDLAGISTVISKTEDKVTSLLSLSQDVIDKQVALESPLALLNTESIIMNAITSLSYQINGAANNSGCGAPVHDPDY
IGGIGKELI..vDDISDVTSFYPSAYQ.............EHL.NFIPAPTTGSGCTRIPSFDMSTTHYCYTHNVILSGC
RDHSHSHQYLALGVLRTSATGRVFFSTLRSTNLDDTQNRKSCSVSATPLGCDMLCSKVTETE...EEDYKS-.VAPTSMV
HGRLGFDGQYHEKDLDTTVlF.KDWVANYPGAGGGSFIDDRVWFPVYGGLKPNSpSDTAQKRHNNTCPDEQDRMAKSSYK
PGRFGGKRVQQAILSIKVSTSLGKDPVLTIPPNTITLMGAEGRILTVGTSHFLYQRGSSYFSPALLYPMTVNNKTATLHS
PFNAFTRPGSVPCQASARCPNSCITGVYTDPYPLFHRNHTLRGVFLDDEQARLNPVSAVFDNISRSRVTRVSSSSTKAAY
TTSTCFKVTNKTYCLSIAEISNTGEFRIVPLLVEI.......
>UniRef100_A0A7M4DCC8/6-565
...............................nRVVLENEEREAKNTWRLVFRIAVLLLMAMILAISAAALAYS.....ME
ASTPHDLAGISTVISKTEDKVTSLLSSGQDVIDRQVALESPLALLNTESVIMNAITSLSYQINGAENSSGCGAPVHDPDY
IGGIGKELI..vDDISDVTSFYPSVYQ.............EHL.NFIPAPTTGSGCTRIPSFDMSTTHYCYTHNVILSGC
RDHSHSHQYLALGVLRTSATGRVFFSTLRSINLDDTQNRKSCSVSATPLGCDMLCSKVTGTE...EEDYKS-.VAPTSMV
HGRLGFDGQYHEKDLDTTVlF.KDWVANYPGVGGGSFIDGRVWFPVYGGLKPNSpSDTAQKRHNNTCPDKQDRMAKSSYK
PARFGGKRVQQAILSIKVSTSLGRDPVLTVPPNTITLMGAEGRILTVGTSHFLYQRGSSYFSPALLYPMTVNNKTATLHS
PFNAFTRPGSVPCQASARCPNSCITGVYTDPYPLFYRNHTLRGVFLDDEQARLNPVSAVFDNISRSRVTRVSSSSIKAAY
TTSTCFKVTNKAYCLSIAEISNTGEFRIVPLLVEI.......
>UniRef100_Q1KML6/6-565
...............................nRVVLENEEREAKNTWRLVFRIAVLLLMVMTLAISAAALAYS.....TG
ASTPHDLAGISTVIPKTEDKVTSLLSSSQDVIDRQVALESPLALLNTESTIMNAITSLSYQINGAANNSGCGAPVHDPDY
IGGIGKELI..vDDISDVTSFYPSAYQ.............EHL.NFIPAPTTGSGCTRIPSFDMSTTHYCYTHNVILSGC
RDHSHSHQYLALGVLRTSATGRVFFSTLRSINLDDTQNRKSCSVSTTPLGCDMLCSKVTGTE...EEDYKS-.VAPTSMV
HGRLGFDGQYHEKDLDTTVlF.KDWVANYPGVGGGSFIDDRVWFPVYGGLKPNSpSDIAQKRHNNTCPDKQDRMAKSSYK
PGRFGGKRVQQAILSIKVSTSLGKDPVLTIPPNTITLMGAEGRILTVGTSHFLYQRGSSYFSPALLYPMTINNKTATLHS
PFNAFTRPGSVPCQASARCPNSCITGVYTDPYPLFHRNHTLRGVFLDDEQARLNPVSAVFDNISRSRVTRVSSSSTKAAY
TTSTCFKVTNKAYCLSIAEISNTGEFRIVPLLVEI.......
>UniRef100_F2X1U7/6-565
...............................nRVVLENEEREAKNTWRLVFGIAVLLLMVMTLAISAAALAYS.....MG
ASTPHDLAGISTVISKTEDKVTSLLSSSQDVIDRQVALESPLALLNTESIIMNAITSLSYQINGAENNSGCGAPVHDPDY
IGGIGKELI..vDDISDVTSFYPSAYQ.............EHL.NFIPAPTTGSGCTRIPSFDMSTTHYCYTHNVILSGC
RDHSHSHQYLALGVLRTSAIGRVFFSTLRSINLDDTQNRKSCSVSATPLGCDMLCSKVTGTE...EEDYKS-.VAPTSMV
HGRLGFDGQYHEKDLDTTVlF.KDWVANYPGVGGGSFIDGRVWFPVYGGLKPNSpSDTAQKRHNNTCPDEQDRMAKSPYK
PGRFGGKRVQQAILSIKVSTSLGKDPVLTIPPNTITLMGAEGRILTVGTSHFLYQRGSSYFSPALLYPMTVNNKTATLHS
PFNAFTRPGSVPCQASARCPNSCITGVYTDPYPLFHRNHTLRGVFLDDEQARLNPVSAVFDNISRSRVTRVSSSSTKAAY
TTSTCFKVTNKVYCLSIAEISNTGEFRIVPLLVEI.......
>UniRef100_A0A344X4R1/6-565
...............................nRVVLENEEREAKNTWRLVFRIAVLLLMAMILAISAAALAYS.....ME
ASTPHDLAGISTVISKTEDKVTSLLSSGQDVIDRQVALESPLALLNTESVIMNAITSLSYQINGAENSSGCGAPVHDPDY
IGGIGKELI..vDDISDVTSFYPSAYQ.............EHL.NFIPAPTTGSGCTRIPSFDMSTTHYCYTHNVILSGC
RDHSHSHQYLALGVLRTSATGRVFFSTLRSINLDDTQNRKSCSVSATPLGCDMLCSKVTGTE...EEDYKS-.VAPTSMV
HGRLGFDGQYHEKDLDTTVlF.KDWVANYPGVGGGSFIDGRVWFPVYGGLKPNSpSDTAQKRHNNTCPDKQDRMAKSSYK
PARFGGKRVQQAILSIKXSTSLGRDPVLTIPPNTITLMGAEGRILTVGTSHFLYQRGSSYFSPALLYPMTVNNKTATLHS
PFNAFTRPGSVPCQASARCPNSCITGVYTDPYPLFYRNHTLRGVFLDDEQARLNPVSAVFDNVSRSRVTRVSSSSTKAAY
TTSTCFKVTNKAYCLSIAEISNTGEFRIVPLLVEI.......
>UniRef100_U6C357/7-565
................................RVVLENEEREAKNTWRLVFRIAVLLLIVMTLAISVAALVYS.....MG
ASTPRDLVGISTVISKTEDKITSLLSSNQDVIYKQVALESPLALLNTESIIMNAITSLSYQINGAANNSRCGAPVHDPDY
XGGIGEELI..vDDTSDVTSFYPSAYQ.............EHL.NFIPAPTTGSGCTRIPSFDMSATHYCYTHNVILSGC
RDHSHSHQYLALGVLQTSATGRVFFSTLRSINLDDNQNRKSCSVSATPLGCDMLCSKVTETE...EEDYKS-.VTPTSMV
HGRLGFDGQYHEKDLDIAVlF.KDWVANYPGVGGGSFIDDRVWFPVYGGLKPNSpSDTAQKRYNNTCPDEQDRMVKSSYK
PGRFGGKRVQQAILSIKVSTSLGEDPVLTVPPNTITLMGAEGRVLTVGTSHFLYQRGSSYFSPALLYPMTVYNKTATLHS
PFNAFTRPGSVPCQASARCPNSCITGVYTDPYPLFHRNHTLRGVFLDDEQARLNPVSAVFDNISRSRVTRVSSSSTKAAY
TTSTCFKVTNKAYCLSIAEISNTGEFRIVPLLVEI.......
>UniRef100_A0A1S5QMY0/6-565
...............................nRVMLENEEREAKNTWRLVFRIAVLLLMVMILAISAAALAYS.....MG
TSTPRDLASISTVISKTEDKVTSLLSSSQDVIDRQVALESPLALLNTESIIMNAITSLSYQINGAANNSGCGAPVHDPDY
IGGIGKELI..vDDTSDVTSFYPSAYQ.............EHL.NFIPAPTTGSGCTRIPSFDMSTTHYCYTHNVILSGC
RDHSHSHQYLALGVLRTSATGKVFFSTLRSINLDDTQNRKSCSVSATPLGCDMLCSKVTETE...EEDYKS-.VTPTSMV
HGRLGFDGQYHERDLDTTAlF.KDWVANYPGVGGGSFIDERVWFPVYGGLKPNSpSDTAQKRYNDTCPDEQDRMAKSSYK
PGRFGGKRVQQAILSIKVSTSLGKDPMLTIPPNTITLMGAEGRILTVGTSHFLYQRGSSYFSPALLYPMTVSNKTATLHS
PFNAFTRPGSVPCQASARCPNSCITGVYTDPYPLFHRNHTLRGVFLDDGQARLNPVSAVFDNISRSRVTRVSSSSTKAAY
TTSTCFKVTNKTYCLSIAEISNTGEFRIVPLLVEI.......
>UniRef100_A0A344X731/6-565
...............................nRVVLENEEREAKNTWRLVFRIAVLLLMAMILAISAAALAYS.....ME
ASTPHDLAGISTVISKTEDKVTSLLSSGQDVIDRQVALESPLALLNTESVIMNAITSLSYQINGAGNSSGCDAPVHDPDY
IGGIGKELI..vDDISDVTSFYPSAYQ.............EHL.NFIPAPTTGSGCTRIPSFDMSTTHYCYTHNVILSGC
RDHSHSHQYLALGVLRTSATGRVFFSTLRSINLDDTQNRKSCSVSATPLGCDMLCSKVTGTE...EEDYKS-.VAPTSMV
HGRLGFDGQYHEKDLDTTVlF.KDWVANYPGVGGGSFIDGRVWFPVYGGLKPNSpSDTAQKRHNNTCPDKQDRMAKSSYK
PARFGGKRVQQAILSIKVSTSLGRDPVLTIPPNTITLMGAEGRILTVGTSHFLYQRGSSYFSPALLYPMTVNNKTATLHS
PFNAFTRPGSVPCQASARCPNSCITGVYTDPYPLFYRNHTLRGVFLDDEQARLNPVSAVFDNISRSRVTRVSSSSTKAAY
TTSTCFKVTNKAYCLSIAEISNTGEFRIVPLLVEI.......
>UniRef100_E5G506/6-565
...............................nRVVLENEEREAKNTWRQIFRIAVLLLMVMTLAISAAALAYS.....MG
ASTPHDLAGISTVISKTEDKVTSLLSSSQDVIDRQVALESPLALLNTESIIMNAITSLSYQINGAANNSGCGAPVHDPDY
IGGIGKELI..vDDISDVTSFYPSAYQ.............EHL.NFIPAPTTGSGCTRIPSFDMSTTHYCYTHNVILSGC
RDHSHSHQYLALGVLRTSATGRVFFSTLRSINLDDTQNRKSCSVSATPLGCDMLCSKVTGTE...EEDYKS-.VAPTSMV
HGRLGFDGQYHEKDLDTTVlF.KDWVANYPGVGGGSFIDDRVWFPVYGGLKPNSpSDTAQKRYNNTCPDEQDRMAKSSYK
PGRFGGKRVQQAILSIKVSTSLGKDPVLTIPPNTITLMGAEGRILTVGTSHFLYQRGSSYFSPALLYPMTVNNKTATLHS
PFNAFTRPGSVPCQASARCPNSCITGVYTDPYPLFHKNHTLRGVFLDDEQARLNPVSAIFDNISRSRVTRVSSSSTKAAY
TTSTCFKVTNKAYCLSIAEISNTGEFRIVPLLVEI.......
>UniRef100_A0A344X713/6-565
...............................nRVVLENEEREAKNTWRLVFRIAVLFLMAMILAISAAALAYS.....ME
ASTPHDLAGISTVISKTEDKVTSLLSSGQDVIDRQVALESPLALLNTESVIMNAITSLSYQINGAGNSSGCGAPVHDPDY
IGGISKELI..vDDISDVTSFYPSAYQ.............EHL.NFIPAPTTGSGCTRIPSFDMSTTHYCYTHNVILSGC
RDHSHSHQYLALGVLRTSATGRVFFSTLRSINLDDTQNRKSCSVSATPLGCDMLCSKVTGTE...EEDYKS-.VAPTSMV
HGRLGFDGQYHEKDLDTTVlF.KDWVANYPGVGGGSFIDGRVWFPVYGGLKPNSpSDTAQKRHNNTCPDKQDRMAKSSYK
PARFGGKRVQQAILSIKVSTSLGRDPVLTIPPNTITLMGAEGRILTVGTSHFLYQRGSSYFSPALLYPMTVNNKTATLHS
PFNAFTRPGSVPCQASARCPNSCITGVYTDPYPLFYRNHTLRGVFLDDEQARLNPVSAVFDNISRSRVTRVSSSSTKAAY
TTSTCFKVTNKAYCLSIAEISNTGEFRIVPLLVEI.......
>UniRef100_D4P508/6-565
...............................nRVVLENEEREAKNTWRLVFRIAVLLLMVMTLAISAAALAYS.....TG
ASTPHDLAGISTVISKTEDKVTSLLSSSQDVIDRQVALESPLALLNTESIIMNAITSLSYQINGAENNSGCGAPVHDPDY
IGGIGKELI..vDDTSDVTSFYPSAYQ.............EHL.NFIPAPTTGSGCTRIPSFDMSATHYCYTHNVILSGC
RDHSHSHQYLALGVLRTSATGRVFFSTLRSINLDDTQNRKSCSVSATSLGCDMLCSKVTGTE...EEDYKS-.IAPTSMV
HGRLGFDGQYHEKDLDTTVlF.KDWVANYPGVGGGSFIDDRVWFPVYGGLKPNSpSDTAQKRHNNTCPDEQDRMAKSSYK
PGRFGGKRVQQAIVSIKVSTSLGKDPVLTIPPNTITLMGAEGRILTVGTSHFLYQRGSSYFSPALLYPMTVNNKTATLHS
PFNAFTRPGSVPCQASARCPNSCITGVYTDPYPLFHRNHTLRGVFLDDEQARLNPVSAVFDNISRSRVTRVSSSSTKAAY
TTSTCFKVTNKAYCLSIAEISNTGEFRIVPLLVEI.......
>UniRef100_A0A7M4DC14/6-565
...............................nRVVLENEEREAKNTWRLVFRIAVLLLMVMILAISAAALAYS.....ME
ASTPHDLAGISTVISKTEDKVTSLFSSGQDVIDRQVALESPLALLNTESVIMNAITSLSYQINGAENSSGCGAPVHDPDY
IGGIGKELI..vDDISDVTSFYPSVYQ.............EHL.NFIPAPTTGSGCTRIPSFDMSTTHYCYTHNVILSGC
RDHSHSHQYLALGVLRTSATGRVFFSTLRSINLDDTQNRKSCSVSATPLGCDMLCSKVTGTE...EEDYKS-.VAPTSMV
HGRLGFDGQYHEKDLDTTVlF.KDWVANYPGVGGGSFIDGRVWFPVYGGLKPNSpSDTAQKRHNNTCPDKQDRMAKSSYK
PARFGGKRVQQAILSIEVSTSLGRDPVLTVPPNTITLMGAEGRILTVGTSHFLYQRGSSYFSPALLYPMTVNNKTATLHS
PFNAFTRPGSVPCQASARCPNSCITGVYTDPYPLFYRNHTLRGVFLDDEQARLNPVSAVFDNISRSRVTRVSSSSTKAAY
TTSTCFKVTNKAYCLSIAEISNTGEFRIVPLLVEI.......
>UniRef100_A0A0C5GD15/6-565
...............................nKVVLENEEREAKNTWRLVFRIAVLLLMAMILAISAAALAYS.....ME
ASTPHDLAGISTVISKTEDKVTSLLSSGQDVIDRQVALESPLALLNTESVIMNAITSLSYQINGAENSSGCGAPVHDPDY
IGGIGKELI..vDDISDVTSFYPSAYQ.............EHL.NFIPAPTTGSGCTRIPSFDMSTTHYCYTHNVILSGC
RDHSHSHQYLALGVLRTSATGRIFFSTLRSINLDDTQNRKSCSVSATPLGCDMLCSKVTGTE...EEDYKS-.VAPTSMV
HGRLGFDGQYHEKDLDTTVlF.KDWVANYPGVGGGSFIDGRVWFPVYGGLKPNSpSDTAQKRHNNTCPDKQDRMAKSSYK
PARFGGKRVQQAILSIKVSTSLGRDPVLTIPPNTITLMGAEGRILTVGTSHFLYQRGSSYFSPALLYPMTVNNKTATLHS
PFNAFTRPGSVPCQASARCPNSCITGVYTDPYPLFYRNHTLRGVFLDDEQARLNPVSAVFDNVSRSRVTRVSSSSTKAAY
TTSTCFKVTNKAYCLSIAEISNTGEFRIVPLLVEI.......
>UniRef100_E5G507/6-565
...............................nRVVLENEEREAKNTWRLVFRIAVLLLMVMILAISAAALAYS.....ME
ASTPHDLAGISTVISKTEDKVTSLLSSSQDVIDRQVALESPLALLNTESIIMNAITSLYYQINGAENRSGCGAPVHDPDY
IGGIGKELI..vDDISDVKSFYPSAYQ.............EHL.NFIPAPTTGSGCTRIPSFDMSTTHYCYTHNVILPGC
RDHSHSHQYLALGVLRTSATGRVFFSTLRSINLDDTQNRKSCSVSATPLGCDMLCSKVTETE...EEDYKS-.VAPTSMV
HGRLGFDGQYHEKVLDTTVlF.KDWVANYPGVGGGSFIDGRVWFPVYGGLKPNSpSDTAQKRHNNTCPDKQDQVAKSSYK
PERFGGKRVQQAILSIKVSTSLGKDPVLTIPPNTITLMGAEGRILTVGTSHFLYQRGSSYFSPALLYPMTVNNKTATLHS
PFNAFTRPGSVPCQASARCPNSCITGVYTDPYPLFYRNHTLRGVFLDDEQARLNPVSAVFDNISRSRVTRVSSSSTKAAY
TTSTCFKVTNKAYCLSIAEISNTGEFRIVPLLVEI.......
>UniRef100_A0A2P1E9K9/6-565
...............................nRVVLENEEREAKNTWRQIFRIAVLLLMVMTLAISAAALAYS.....TG
ASTPHDLAGISTVISKTEEKVTSLLSSSQDVIDRQVALESPLALLNTESIIMNAITSLSYQINGAANNSGCGAPVHDPDY
IGGIGKELI..vDDISDVTSFYPSAYQ.............EHL.NFIPAPTTGSGCTRIPSFDMSTTHYCYTHNVILSGC
RDHSHSHQYLALGVLRTSATGRVFFSTLRSINLDDTQNRKSCSVSATPLGCDMLCSKVTGTE...EEDYKS-.VAPTSMV
HGRLGFDGQYHEKDLDTTVlF.KDWVANYPGVGGGSFIDDRVWFPVYGGLKPNSpSDTAQKRHNNTCPDEQDRMAKSSYK
PGRFGGKRVQQAILSIKVSTSLGKDPVLTIPPNTITLMGAEGRILTVGTSHFLYQRGSSYFSPALLYPMTVNNKTATLHS
PFNAFTRPGSVPCQASARCPNSCITGVYTDPYPLFHKNHTLRGVFLDDEQARLNPVSAVFDNISRSRVTRVSSSSTKAAY
TTSTCFKVTNKAYCLSIAEISNTGEFRIVPLLVEI.......
>UniRef100_Q308J3/6-565
...............................nRVVLENEEREAKNTWRLVFRIAVLLLMVMTLAISAAALAYS.....MG
ASAPCDLAGISTVISKTEDKVTSLLSSSQDVIDRQVALESPLALLNTESIIMNAITSLSYQINGAANKSGCGAPVHDPDY
IGGIGKELI..vDDISDVTSFYPSAYQ.............EHL.NFIPAPTTGSGCTRIPSFDMSTTHYCYTHNVILSGC
RDHSHSHQYLALGVLRTSATGRVFFSTLRSINLDDTQNRKSCSVSATPLGCDMLCSKVTETE...EEDYKS-.VTPTSMV
HGRLGFDGQYHERDLDTTVlF.KDWVANYPGVGGGSFIDDRVWFPVYGGLKPNSpSDTAQKRHNNTCPDEQDRMAKSSYK
PGRFGGKRVQQAILSIKVSTSLGKDPVLTIPPNTITLMGAEGRILTVGTSHFLYQRGSSYFSPALLYPMTVNNKTATLHS
PFNAFTRPGSVPCQASARCPNSCIIGVYTDPYPLFHRNHTLRGVFLDDEQARLNPVSAVFDNISRSRVTRVSSSSTKAAY
TTSTCFKVTNKAYCLSIAEISNTGEFRIVPLLVEI.......
>UniRef100_Q0PVQ0/6-565
...............................nRVVLENKEREAENTWRPVFRIAVLLLMVMTLAISAAALAYS.....ME
ASTPHDLAGISTVISKTEDKVTSLLSSSQDVIDRQVALESPLALLNTESTIMNAITSLSYQINGAANNSGCGAPVHDPDY
IGGIGKELL..vDDISNVTSFYPSAYQ.............EHL.NFIPAPTTGSGCTRIPSFDMSATHYCYTHNVILSGC
RDHSHSHQYLALGVLRTSATGRVFFSTLHSINLDDTQNRKSCSVSATPLGCDMLCSKVTGTE...EEDYKSA.-APTPMV
HGRLGFDGQYHEKDLDATVlF.KDWVANYPGVGGGSFIDDRVWFPVYGGLKPNSpSDTAQKRHNNTCPDEQDRMAKSSYK
PGRFGGKRVQQAILSIKVSTSLGKDPVLTIPPNTITLMGAEGRILTVGTSHFLYQRGSSYFSPALLYPMTVNNKTATLHS
PFNAFTRPGSVPCQASARCPNSCITGVYTDPYPLFYRNHTLRGVFLDDEQARLNPVSAVFDNISRSRVTRVSSSSTKAAY
TTSTCFKVTNKAYCLSIAEISNTGEFRIVPLLVEI.......
>UniRef100_A0A7M4DCF2/6-565
...............................nRVVLENEEREAKNTWRLVFRIAVLLLTTMILAISAAALAYS.....ME
ASTPHDLAGISTVISKTEDKVTSLLSSGQDVIDRQVALESPLALLNTESVIMNAITSLSYQINGAENSSGCGAPVHDPDY
IGGIGKELI..vDDISDVTSFYPSVYQ.............EHL.NFIPAPTTGSGCTRIPSFDMSTTHYCYTHNVILSGC
RDHSHSHQYLALGVLRTSATGRVFFSTLRSINLDDTQNRKSCSVSATPLGCDMLCSKVTGTE...EEDYKS-.VAPTSMA
HGRLGFDGQYHEKDLDTTVlF.KDWVANYPGVGGGSFIDGRVWFPVYGGLKPNSpSDTAQKRHNNTCPDKQDRMAKSSYK
PARFGGRRVQQAILSIKVSTSLGRDPVLTIPPNTITLMGAEGRILTVGTSHFLYQRGSSYFSPALLYPMTVNNKTATLHS
PFNAFTRPGSVPCQASARCPNSCITGVYTDPYPLFYRNHTLRGVFLDDEQARLNPVSAVFDNISRSRVTRVSSSSTKAAY
TTSTCFKVTNKAYCLSIAEISNTGEFRIVPLLVEI.......
>UniRef100_D8UW82/7-565
................................RVVLENEERVAKNTWRLVFRIAVLFLMVMTLAISAAALAYS.....MG
ASTPHDLAGISTVISKTEDKVTSLLSSSQDVIYKQVALESPLALLNTESIIMNAITSLSYQINGAENNSGCGAPVHDPDY
IGGIGKELI..vDDISGVTSFYPSAYQ.............EHL.NFIPAPTTGSGCTRIPSFDMSTTHYCYTHNVILSGC
RDHSHSHQYLALGVLRTSAAGRVFFSTLRSINLDDTQNRKSCSVSATPLGCDMLCSKVTGTE...EEDYKS-.VAPTSML
HGRLGFDGQYHEKDLDTTVlF.KDWVANYPGVGGGSFIDGRVWFPVYGGLKPNSpSDTAQKRHNNTCPDKQDRMAKSSYK
PGRFGGKRVQQAILSIKVSTSLGKDPVLTIPPNTITLMGAEGRILTVGTSHFLYQRGSSYFSPALLYPMTVNNKTATLHS
PFNAFTRPGSVPCQASARCPNSCITGVYTDPYPLFHRNHTLRGVFLDDEQARLNPVSAVFDNISRSRVTRVSSSSTKAAY
TTSTCFKVTNKVYCLSIAEISNTGEFRIVPLLVEI.......
>UniRef100_D8UW74/6-565
...............................nRVVLENEEREAKSTWRLVFRIAVLLLMVMILAISAAALAYS.....MG
ASTPHDLAGISTVISKTEDKVTSLLSSSQDVIDRQVALESPLALLNTESIIMNAITSLSYQINGAENSSGCGAPVHDPDY
IGGIGKELI..vDDISDVTSFYPSAYQ.............EHL.NFIPAPTTGSGCTRIPSFDMSTTHYCYTHNVILSGC
RDHSHSHQYLALGVLRTSATGRVFFSTLRSINLDDTQNRKSCSVSATPLGCDMLCSKVTGTE...EEDYKS-.VAPTSMA
HGRLGFDGQYHEKDLDTTVlF.KDWVANYPGVGGGSFIDGRVWFPVYGGLKPNSpSDTAQKRHNDTCPDKQDRMAKSSYK
PGRFGGKRVQQAILSIKVSTSLGKDPVLTIPPNTITLMGAESRILTVGTSHFLYQRGSSYFSPALLYPMTVNNKTATLRS
PFNAFTRPGSVPCQASARCPNSCITGVYTDPYPLFHRNHTLRGVFLDDEQARLNPVSAVFDNISRSRVTRVSSSSTKAAY
TTSTCFKVTNKAYCLSIAEISNTGEFRIVPLLVEI.......
>UniRef100_Q4TZS4/6-565
...............................nRVVLENEEREAKNTWRLVFRIAVLLLMVMTLAISAAALAYS.....TG
ASTPHDLAGISTVISKTEDKVTSLLSSNQDVIYKQVALESPLALLNTESTIMNAITSLSYQINGAANNSGCRAPVHDPDY
IGGIGKELI..vDDISDVTSFYPSAYQ.............EHL.NFIPAPTTGSGCTRIPSFDMSTTHYCYTHNVILSGC
RDHSHSHQYLALGVLRTSATGEVFFSTLRSINLDDTQNRKSCSVSATPLGCDMLCSKVTGTE...EEDYKS-.VAPTSMV
HGRLGFDGQYHEKDLDTTVlF.KDWVANYPGAGGGSFIDDRVWFPVYGGLKPNSpSDTAQKRHNNTCPDEQDRMAKSSYK
PGRFGGKRVQQAILSIKVSTSLGKDPVLTIPPNTITLMGAEGRILTVGTSHFLYQRGSSYFSPALLYPMTVNNKTATLHS
PFNAFTRPGSVPCQASARCPNSCITGVYTDPYPLFHRNHTLRGVFLDDEQARLNPVSAVFDNISRSRVTRVSSSSTKAAY
TTSTCFKVTNKAYCLSIAEISNTGEFRIVPLLVET.......
>UniRef100_A0A0H3U214/6-565
...............................nRVVLENEEREAKNTWRLVFRIAVLLLMAMILAISAAALAYS.....ME
ASTPHDLAGMSTVISKTEDKVTSLLSSGQDVIDRQVALESPLALLNTESVIMNAITSLSYQINGAENSSGCGAPVHDPDY
IGGIGKELI..vDDISDVTSFYPSAYQ.............EHL.NFIPAPTTGSGCTRIPSFDMSTTHYCYTHNVILSGC
RDHSHSHQYLALGVLRTSATGRVFFSTLRSINLDDTQNRKSCSVSATPLGCDMLCSKVTGTE...EEDYKS-.VAPTSMV
HGRLGFDGQYHEKDLDTTVlF.KDWVANYPGVGGGSFIDGRVWFPVYGGLKPNSpSDTAQKRHNNTCPDKQDRMAKSSYK
PARFGGKRVQQAILSIKVSTSLGRDPVLTIPPNTITLMGAEGRILTVGTSHFLYQRGSSYFSPALLYPMTVNNKTATLRS
PFNAFTRPGSVPCQASARCPNSCITGVYTDPYPLFYRNHTLRGVFLDDEQARLNPVSAVFDNISRSRVTRVSSSSTKAAY
TTSTCFKVTNKTYCLSIAEISNTGEFRIVPLLVEI.......
>UniRef100_K9KYZ8/6-565
...............................nRVVLENEEREAKNTWRLVFRIAVLLLMVMTLAISAAALAYS.....ME
ASTPHDLAGISTVISKTEDKVTSLLSLSQDVIDRQVALESPLALLNTESTIMNAITSLSYQINGAANNSGCGAPVHDPDY
IGGIGKELI..vDDISDVTSFYPSAYQ.............EHL.NFIPAPTTGSGCTRIPSFDMSTTHYCYTHNVILSGC
RDHSHSHQYLALGVLRTSATGRVFFSTLRSINLDDTQNRKSCSVSATPLGCDMLCSKVTGTE...EEDYKSA.-APTSMV
HGRLGFDGQYHEKDLDTTVlF.KDWVANYPGVGGGSFINDRVWFPVYGGLKPDSpSDTAQKRHNNTCPDGQDRMAKSSYK
PGRFGGKRVQQAILSIKVSTSLGKDPVLTIPPNTITLMGAEGRILTVGTSHFLYQRGSSYFSPALLYPMAVNNKTATLHS
PFNAFTRPGSVPCQASARCPNSCITGVYTDPYPLFYRNHTLRGVFLDDEQARLNPVSAVFDNISRSRVTRVSSSSTKAAY
TTSTCFKVTNKAYCLSIAEISNTGEFRIVPLLVEI.......
>UniRef100_Q77E66/6-565
...............................nRVVLENEEREAKNTWRLVFRIAVLLLMVMTLAISSAALAYS.....TG
ASTPHDLAGISTVISKTEDKVTSLLSSSQDVIDRQVALESPLALLNTESIIMNAITSLSYQINGAANNSRCGAPVHDPDY
IGGIGKELI..vDDISDVTSFYPSAYQ.............EHL.NFIPAPTTGSGCTRIPSFDMSTTHYCYTHNVILSGC
RDHSHSHQYLALGVLRTSATGRVFFSTLRSINLDDTQNRKSCSVSATPLGCDMLCSKVTETE...EEDYKS-.VAPTSMV
HGRLGFDGQYHEKDLDTTVlF.KDWVANYPGAGGGSFIDDRVWFPVYGGLKPNSpSDTAQKRHNNTCPDEQDRMAKSSYK
PGRFGGKRVQQAILSIKVSTSLGKDPVLTIPPNTITLMGAEGRILTVGTSHFLYQRGSSYFSPALLYPMTVNNKTATLHS
PFNAFTRPGSVPCQASARCPNSCITGVYTDPYPLFHRNHTLRGVFLDDEQARLNPVSAVFDNISRSRVTRVSSSSTKAAY
TTSTCFKVTNKTYCLSIAEISNTGEFRIVPLLVEI.......
>UniRef100_R4L7Q0/6-565
...............................nRVVLENEEREAKNTWRLVFRIAVLLLMVMILAISAAALAYS.....ME
ASTPHDLAGISTVISKTEDKVTSLLSSSQDVIDRQVALESPLALLNTESVIMNAITSLSYQINEAENSSGCGAPVHDPDY
IGGIGKELI..vDDISDVTSFYPSAYQ.............EHL.NFIPAPTTGSGCTRIPSFDMSTTHYCYTHNVILSGC
RDHSHSHQYLALGVLRTSATGRVFFSTLRSINLDDTQNRKSCSVSATPLGCDMLCSKVTGTE...EEDYKS-.VAPTSMV
HGRLGFDGQYHEKDLDTTVlF.KDWVANYPGVGGGSFIYGRVWFPVYGGLKPNSpSDIAQKRHNNTCPDKQDRMAKSSYK
PGRFGGKRVQQAILSIKVSTSLGKDPVLTIPPNTITLMGAEGRILTVGTSHFLYQRGSSYFSPALLYPMTVNNKTATLHS
PFNAFTRPGSVPCQASARCPNSCITGVYTDPYPLFYRNHTLRGVFLDDEQARLNPVSAVFDNISRSRVTRVSSSSTKAAY
TTSTCFKVTNKAYCLSIAEISNTGEFRIVPLLVEI.......
>UniRef100_A0A0C5GGK9/6-565
...............................nRVVLENEEREAKNTWRLVFRIAVLLLMAMVLAISAAALAYS.....ME
ASTPHDLAGISTVISKTEDKVTSLLSSGQDVIDRQVALESPLALLNTESVIMNAITSLSYQINGAENSSGCGAPVHDPDY
IGGIGKELI..vDDISDVTSFYPSAYQ.............EHL.NFIPAPTTGSGCTRIPSFDMSTTHYCYTHNVILSGC
RDHSHSHQYLALGVLRTSATGRVFFSTLRSINLDDTQNRKSCSVSATPLGCDMLCSKVTGTE...EEDYKS-.VAPTSMV
HGRLGFDGQYHEKDLDTTVlF.KDWVANYPGVGGGSFIDGRVWFPVYGGLKPNSpSDTAQKRHNNTCPDKQDRMAKSSYK
PARFGGKRVQQAILSIKVSTSLGRDPVLTIPPNTITLMGAEGRILTVGTSHFLYQRGSSYFSPALLYPMTVNNKTATLRS
PFNAFTRPGSVPCQASARCPNSCITGVYTDPYPLFYRNHTLRGVFLDDEQARLNPVSAVFDNISRSRVTRVSSSSTKAAY
TTSTCFKVTNKAYCLSIAEISNTGEFRIVPLLVEI.......
>UniRef100_A0A344X675/6-565
...............................nRVVLENEEREAKNTWRLVFRIAVLLLMAMILAISAAALAYS.....ME
ASTPHDLAGISTVISKTEDKVTSLLSSGQDVIDRQVALESPLALLNTESVIMNAITSLSYQINGAENSSGCGAPVHDPDY
IGGIGKELI..vDDISDVTSFYPSAYQ.............EHL.NFIPAPTTGSGCTRIPSFDISTTHYCYTHNVILSGC
RDHSHSHQYLALGVLRTSATGRVFFSTLRSINLDDTQNRKSCSVSATPLGCDMLCSKVTGTE...EEDYKS-.VAPTSMV
HGRLGFDGQYHEKDLDTTVlF.KDWVANYPGXGGGSFIDGRVWFPVYGGLKPNSpSDTAQKRHNNTCPDKQDRMAKSSYK
PARFGGKRVQQAILSIKVSTSLGRDPVLTIPPNTITLMGAEGRILTVGTSHFLYQRGSSYFSPALLYPMTVNNKTATLHS
PFNAFTRPGSVPCQASARCPNSCITGVYTDPYPLFYRNHTLRGVFLDDEQARLNPVSAVFDNISRSRVTRVSSSSTKAAY
TTSTCFKVTNKAYCLSIAEISNTGEFRIVPLLVEI.......
>UniRef100_Q4TZZ6/6-565
...............................nRVVLENEEREAKNTWRLVFRIAVLLLMVMTLAISAAALAYS.....TG
ASTPHDLAGISTVISKIEDKVTSLLSSSQDVIDRQVALESPLALLNTESIIMNAITSLSYQINGAANNSGCGAPVHDPDY
IGGIGKELI..vDDISDVTSFYPSAYQ.............EHL.SFIPAPTTGSGCTRIPSFDMSTTHYCYTHNVILSGC
RDHSHSHQYLALGVLRTSATGRVFFSTLRSINLDDTQNRKSCSVSATPLGCDMLCSEVTGTE...EEDYKS-.VAPTSMV
HGRLGFDGQYHEKDLDTTFlF.KDWVANYPGAGGGSFIDDRVWFPVYGGLKPNSpSDTAQKRHNNTCPDEQDRMAKSSYK
PGRFGGKRVQQAILSIKVSTSLGKDPVLTIPPNTITLMGAEGRILTVGTSHFLYQRGSSYFSPALLYPMTVNNKTATLHS
PFNAFTRPGSVPCQASARCPNSCITGVYTDPYPLFHRNHTLRGVFLDDEQARLNPVSAVFDNISRSRVTRVSSSSIKAAY
TTSTCFKVTNKAYCLSIAEISNTGEFRIVPLLVEI.......
>UniRef100_Q0PVQ2/6-565
...............................nRVVLENKEREAENTWRPVFRIAVLLLMVMTLAISAAALAYS.....ME
ASTPHDLAGISTVISKTEDKVTSLLSSSQDVIDRQVALESPLALLNTESTIMNAITSLSYQINGAANNSGCGAPVHDPDY
IGGIGKELL..vDDISHVTSFYPSAYQ.............EHL.NFIPAPTTGSGCTRIPSFDMSATHYCYTHNVILSGC
RDHSHSHQYLALGVLRTSATGRVFFSTLHSINLDDTQNRKSCSVSATPLGCDMLCSKVTGTE...EEDYKSA.-APTPMV
HGRLGFDGQYHEKDLDATVlF.KDWVANYPGVGGGSFIDDRVWFPVYGGLKPNSpSDTAQKRHNNTCPDEQDRMAKSSYK
PGRFGGKRVQQAILSIKVSTSLGKDPVLTIPPNTITLMGAEGRILTVGTSHFLYQRGSSYFSPALLYPMTVNNKTATLHS
PFNAFTRPGSVPCQASARCPNSCITGVYTDPYPLFYRNHTLRGVFLDDEQARLNPVSAVFDNISRSRVTRVSSSSTKAAY
TTSTCFKVTNKAYCLSIAEISNTGEFRIVPLLVEI.......
>UniRef100_D8UW96/6-565
...............................nRVVLENEEREAKNTWRLVFRIAVLLLMVMTLAISAAALAHS.....MG
ASTPHDLAGISTVISKTEDKVTSLLSSSQDVIDRQVALESPLALLNTESIIMNAITSLSYQINGAENNSGCGAPVHDPDY
IGGIGKELI..vDDISDVTSFYPSAYQ.............EHL.NFIPAPTTGSGCTRIPSFDMSTTHYCYTHNVILSGC
RDHSHSHQYLALGVLRTSATGRVFFSTLRSINLDDTQNRKSCSVSATPLGCDMLCSKVTGTE...EEDYKS-.VAPTSMV
HGRLGFDGQYHEKDLDTTVlF.KDWVANYPGVGGGSFIDGRVWFPVYGGLKPNSpSDAAQKRHNNTCPDEQDRMAKSSYK
PGRFGGKRVQQAILSIKVSTSLGKDPVLTIPPNTITLMGAEGRILTVGTSHFLYQRGSSYFSPALLYPMTVNNKTATLHS
PFNAFTRPGSVPCQASARCPNSCITGVYTDPYPLFHRNHTLRGVFLDDEQARLNPVSAVFDNISRSRVTRVSSSSTKAAY
TISTCFKVTNKAYCLSIAEISNTGEFRIVPLLVEI.......
>UniRef100_A0A344X7B5/6-565
...............................nRVVLENEEREAKNTWRLVFRIAVLLLMAMILAISAAALAYS.....ME
ASTPHDLAGISTVIFKTEDKVTSLLSSGQDVIDRQVALESPLALLNTESVIMNAITSLSYQINGAENSSGCGAPVHDPDY
IGGIGKELI..vDDISDVTSFYPSAYQ.............EHL.NFIPAPTTGSGCTRIPSFDMSTTHYCYTHNVILSGC
RDHSHSHQYLALGVLRTSATGRVFFSTLRSINLDDTQNRKSCSVSATPLGCDMLCSKVTGTE...EEDYKS-.VAPTSMV
HGRLGFDGQYHEKDLDTTVlF.KDWVANYPGVGGGSFIDGRVWFPVYGGLKPNSpSDTAQKRHNNTCPDKQDRMAKSSYK
PARFGGKRVQQAILSIKVSTSLGRDPVLTIPPNTITLMGAEGRILTVGTSHFLYQRGSSYFSPALLYPMTVNNKTATLHS
PFNAFTRPGSVPCQASARCPNSCITGVYTDPYPLFYRNHTLRGVFLDDEQARLNPVSAVFDNISRSRVTRVSSSSTKAAY
TTSTCFKVTNKAYCLSIAEISNTGEFRIVPLLVEI.......
>UniRef100_A0A344X5H0/6-565
...............................nRVVLENEEREAKNTWRLVFRIAVLFLMAMILAISAAALAYS.....ME
ASTPHDLAGISTVISKTEDKVTSLLSSGQDVIDRQVALESPLELLNTESVIMNAITSLSYQINGAENSSGCGAPVHDPDY
IGGIGKELI..iDDISDVTSFYPSAYQ.............EHL.NFIPAPTTGSGCTRIPSFDMSTTHYCYTHNVILSGC
RDHSHSHQYLALGVLRTSATGRVFFSTLRSINLDDTQNRKSCSVSATPLGCDMLCSKVTGTE...EEDYKS-.VAPTSMV
HGRLGFDGQYHEKDLDTTVlF.KDWVANYPGVGGGSFIDGRVWFPVYGGLKPNSpSDTAQKRHNNTCPDKQDRMAKSSYK
PARFGGKRVQQAILSIKVSTSLGRDPVLTIPPNTITLMGAEGRILTVGTSHFLYQRGSSYFSPALLYPMTVNNKTATLHS
PFNAFTRPGSVPCQASARCPNSCITGVYTDPYPLFYRNHTLRGVFLDDEQARLNPVSAVFDNISRSRVTRVSSSSTKAAY
TTSTCFKVTNKAYCLSIAEISNTGEFRIVPLLVEI.......
>UniRef100_A0A1B1FJ00/6-565
...............................nRVVLENEEREAKNTWRLVFRVAVLFLMVMILAISAAALAYS.....ME
ASTPHDLAGISTVISKTEDKVTSLLSSSQDVIDRQVALESPLALLNTESVIMNAITSLSYQINGAENSSGCGAPVHDPDY
IGGIGKELI..vDDISDVTSFYPSAYQ.............EHL.NFIPAPTTGSGCTRIPSFDMSTTHYCYTHNVILSGC
RDHSHSHQYLALGVLRTSATGRVFFSTLRSINLDDTQNRKSCSVSATPLGCDMLCSKVTGTE...EEDYKS-.VAPTSMV
HGRLGFDGQYHEKDLDTTVlF.KDWVANYPGVGGGSFIDGRVWFPVYGGLKPNSpSDIAQKRHNNTCPDKQDRMAKSSYK
PGRFGGKRVQQAILSIKVSTSLGKDSVLTIPPNTITLMGAEGRILTVGTSHFLYQRGSSYFSPALLYPMTVNNKTATLHS
PFNAFTRPGSVPCQASARCPNSCITGVYTDPYPLFYRNHTLRGVFLDDEQARLNPVSAVFDNISRSRVTRVSSSSTKAAY
TTSTCFKVTNKAYCLSIAEISNTGEFRIVPLLVEI.......
>UniRef100_A0A344X657/6-565
...............................nRVVLENEEREAKNTWRLVFRIAVLLLMAMILAISAAALAYS.....ME
ASTPHDLAGISTVISKTEDKVTSLLSSGQDVIDRQVALESPLALLNTESVIMNAITSLSYQINGAENSSGCGAPVHDPDY
IGGIXKELI..vDDISDVTSFYPSAYQ.............EHL.NFIPAPTTGSGCTRIPSFDMSTTHYCYTHNVILSGC
RDHSHSHQYLALGVLRTSATGRVFFSTLRSINLDDTQNRKSCSVSATPLGCDMLCSKVTGTE...EEDYKS-.VAPTSMV
HGRLGFDGQYHEKDLDTTVlF.KDWVANYPGXGGGSFIDGRVWFPVYGGLKPNSpSDTAQKRHNNTCPDKQDRMAKSSYK
PARFGGKRVQQAILSIKVSTSLGRDPVLTIPPNTITLMGAEGRILTVGTSHFLYQRGSSYFSPALLYPMTVNNKTATLHS
PFNAFTRPGSVPCQASARCPNSCITGVYTDPYPLFYRNHTLRGVFLDDEQARLNPVSAVFDNISRSRVTRVSSSSTKAAY
TTSTCFKVTNKAYCLSIAEISNTGEFRIVPLLVEI.......
>UniRef100_A0A0H3U2D5/6-565
...............................nRVVLENEEREAKNTWRLFFRIAVLFLMVMILAISVAALAYS.....ME
ASTPHDLAGISTVISKTEDKITSLLSSSQDVIDRQVALESPLALLNTESMIMNAITSLSYQINRAENSSGCGAPVHDPDY
IGGIGKELI..vDDISDVTSFYPSAYQ.............EHL.NFIPAPTTGSGCTRIPSFDMSTTHYCYTHNVILSGC
RDHSHSHQYLALGVLRTSATGRVFFSTLRSINLDDTQNRKSCSVSATPLGCDMLCSKVTGTE...EEDYKS-.VAPTSMV
HGRLGFDGQYHEKDLDTTVlF.KDWVANYPGVGGGSFIDGRVWFPVYGGLKPNSpSDTAQKRHNNTCPDKQDRMAKSSYK
PARFGGKRVQQAILSIRVSTSLGKDPVLTIPPNTITLMGAEGRILTVGTSHFFYQRGSSYFSPALLYPMTVNNKTATLHS
PFNAFTRPGSVPCQASARCPNSCITGVYTDPYPLFYRNHTLRGVFLDDEQARLNPVSAVFDDVSRSRVTRVSSSSTKAAY
TTSTCFKVTNKAYCLSIAEISNTGEFRIVPLLVEI.......
>UniRef100_A0A0H3U256/6-565
...............................nRVVLENEEREAKNTWRLVFRIAVLLLMVMILAISAAALAYS.....ME
ASTPHDLAGISTVISKTEDKVTSLLSSSQDVIYKQVALESPLALLNTESVIMNAITSLSYQINRAENSSGCGAPVHDPDY
IGGIGKELI..vDDISDVTSFYPSAYQ.............EHL.NFIPAPTTGSGCTRIPSFDMSTTHYCYTHNVILSGC
RDHSHSHQYLALGVLRTSATGRIFFSTLRSINLDDTQNRKSCSVSATPLGCDMLCSKVTGTE...EEDYKS-.VAPTSMV
HGRAGFDGQYHEKDLDTTVlF.KDWVANYPGVGGGSFIDGRVWFQVYGGLKPNSpSDTAQKRHNNTCPDKQDRMAKSSYK
PGRFGGKRVQQAILSIKVSTSLGKDPVLTIPPNTITLMGAEGRILTVGTSHFLYQRGSSYFSPALLYPMTVNNKTATLHS
PFNAFTRPGSVPCQASARCPNSCITGVYTDPYPLFYRNHTLRGVFLDDEQARLNPVSAVFDNISRSRVTRVSSSSTKAAY
TTSTCFKVTNKAYCLSIAEISNTGEFRIVPLLVEI.......
>UniRef100_Q15EP4/6-565
...............................nRVVLENEEREAKNTWRLVFRIAVLLLMVMTLAISAAALAYS.....TG
ASTPHDLAGISTVISKTEDKVTSLLSSSQDVIDRQVALESPLALLNTESIIMNAITSLSYQINGAENNSGCGAPVHDPDY
IGGIGKELI..vDDISDVTSFYPSAYQ.............EHL.SFIPAPTTGSGCIRIPSFDMSTTHYCYTHNVILSGC
RDHSHSHQYLALGVLRTSATGRVFFSTLRSINLDDTQNRKSCSVSATPLGCDILCSKVTGTE...EEDYKSA.-APTSMV
HGRLGFDGQYHEKDLDTTVlF.KDWVANYPGVGGGSFIDDRVWFPVYGGLKPNSpSDTAQKRHNNTCPDEKDRMAKSSYK
PGRFGGKRVQQAILSIKVSTSLGKDPVLTIPPNTITLMGAEGRILTVGTSHFLYQRGSSYFSPALLYPMTVNNKTATLHS
PSNAFTRPGSVPCQASARCPNSCITGVYTDPYPLFHRNHTLRGVFLDDEQARLNPVSAVFDNISRSRVTRVSSSSTKAAY
TTSTCFKVTNKAYCLSIAEISNTGEFRIVPLLVEI.......
>UniRef100_D4P512/6-565
...............................nRVVLENEEREAKNTWRLVFRIAVLLLMVMTLAISAAALAYS.....TG
ASTPHDLAGISTVISKTEDKVTSLLSSSQDVIDRQVALESPLALLNTESIIMNAITSLSYRINGAENNSGCGAPVHDPDY
IGGIGKELI..vDDTSDVTSFYPSAYQ.............EHL.NFIPAPTTGSGCTRIPSFDMSATHYCYTHNVILSGC
RDHSHSHQYLALGVLRTSATGRVFFSTLRSINLDDTQNRKSCSVSATPLGCDMLCSKVTGTE...EEDYKS-.IAPTSMV
HGRLGFDGQYHEKDLDTTVlF.KDWVANYPGVGGGSFIDDRVWFPVYGGLKPNSpSDTAQKRHNNTCPDEQDRMAKSSYK
PGRFGGKRVQQAILSIKVSTSLGKDPVLTIPPNTITLMGAEGRILTVGTSHFLYQRGSSYFSPALLYPMTVNNKTATLHS
PFNAFTRPGSVPCQASARCPNSCITGVYTDPYPLFHRNHTLRGVFLDDEQARLNPVSAVFDNISRSRVTRVSSSSTKAAY
TTSTCFKVTNKAYCLSIAEISNTGEFRXVPLLVEI.......
>UniRef100_A0A344X681/6-565
...............................nRVVLENEEREAKNTWRLVFRIAVLLLMAMILAISAAALAYS.....ME
ASTPHDLAGISTVISKTEDKVTSLLSSGQDVIDRQVALESPLALLNTESVIMNAITSLSYQINGAENSSGCGAPVHDPDY
IGGIGKELI..vDDISDVTSFYPSAYQ.............EHL.NFIPAPTTGSGCTRIPSFDMSTTHYCYTHNVILSGC
RDHSHSHQYLALGVLRTSATGRVFFSTLRSINLDDTQNRKSCSVSATPLGCDMLCSKVTGTE...EEDYKS-.VAPTSMV
HGRLGFDGQYHEKDLDTSVlF.KDWVANYPGXGGGSFIDGRVWFPVYGGLKPNSpSDTAQKRHNNTCPDKQGRMAKSSYK
PARFGGKRVQQAILSIKVSTSLGRDPVLTIPPNTITLMGAEGRILTVGTSHFLYQRGSSYFSPALLYPMTVNNKTATLHS
PFNAFTRPGSVPCQASARCPNSCITGVYTDPYPLFYRNHTLRGVFLDDEQARLNPVSAVFDNISRSRVTRVSSSSTKAAY
TTSTCFKVTNKAYCLSIAEISNTGEFRIVPLLVEI.......
>UniRef100_A0A1L3IWP6/6-565
...............................nRVVLENEEREAKNTWRLVFRTTVLLLMVMTLAISIAALVYI.....MG
ASTPRDLAGISAVVSKTEDKVMSLLSSSQDVIDRQVALESPLALLNTESIIMNAITSLSYQINGAANNSGCGAPIHDSDY
IGGIGKELI..vDDTSDVTSFYPSAYQ.............EHL.NFIPAPTTGSGCTRIPSFDISPTHYCYTHNVILSGC
RDHSHSHQYLALGVLRTSATGRVFFSTLRSINLDDTQNRKSCSVSATPLGCDILCSKVTETE...EEDYKS-.VTPTSMV
HGRLGFDGQYHEKDLDTTVlF.KDWVANYPGVGGGSFIDDRVWFPVYGGLKPNSpSDTAQKRYNNTCPDKQDRMAKSSYK
PGRFGGKRVQQAILSIKVSTSLGEDPVLTIPPNTITLMGAEGRVLTVGTSHFLYQRGSSYFSPALLYPMTVYNKTATLHS
PFNAFTRPGSVPCQASARCPNSCITGVYTDPYPLFHRNHTLRGVFLDDEQARLNPVSAVFDSISRSRVTRVSSSNTRAAY
TTSTCFKVTNKAYCLSIAEISNTGEFRIVPLLVEI.......
>UniRef100_C7S7C3/6-565
...............................nRVVLENEEREAKNTWRLVFRIAVLLLMVMTLAISSAALAYS.....TG
ASTPHDLAGISTVISKTEDKVTSLLSSSQDVIDRQVALESPLALLNTESIIMNAITSLSYQINGAANSSGCGAPVHDPDY
TGGIGKELI..vDDISDVTSFYPSAYQ.............EHL.NFIPAPTTGSGCTRIPSFDMSTTHYCYTHNVILSGC
RDHSHSHQYLALGVLRTSATGRVFFSTLRSINLDDTQNRKSCSVSATPLGCDMLCSKVTEIE...EEDYKS-.VTPTSMV
HGRLGFDGQYHEKDLDTAVlF.KDWVANYPGVGGGSFIDDRVWFPVYGGLKPNSpSDAAQKRHNNTCPDGQDRMAKSSYK
PRRFGGKRVQQAILSIKVSTSLGKDPVLTIPPNTITLMGAEGRILTVGTSHFLYQRGSSYFSPALLYPMTVNNKTATLHS
PFNAFTRPGSIPCQASARCPNSCITGVYTDPYPLFHRNHTLRGVFLDDEQARLNPVSAVFDDISRSRVTRVSSSSTKAAY
TTSTCFKVTNKVYCLSIAEISNTGEFRIVPLLVEV.......
>UniRef100_A0A481Y9F1/7-565
................................RVVLENEEREAKNTWRLVFRIAVLFLMVMTLAISAAALAYS.....MG
ASTPHDLADISTVISKAEDKVTSLLSSSQDVIYKQVALESPLALLNTESIIMNAITSLSYQINGAENNSGCGAPVHDPDY
IGGIGKELI..vDDISGVTSFYPSAYK.............EHL.NFIPAPTTGSGCTRIPSFDMSTTHYCYTHNVILSGC
RDHSHSHQYLALGVLRTSATGRVFFSTLRSINLDDTQNRKSCSVSATPLGCDMLCSKVTGTE...EEDYKS-.VAPTSMV
HGRLGFDGQYHEKDLDTTVlF.KDWVANYPGVGGGSFIDGRVWFPVYGGLKPNSpSDTAQKRHNNTCPDKQDRMAKSSYK
PGRFGGKRVQQAILSIKVSTSLGKDPVLTIPPNTITLMGAEGRILTVGTAHFLYQRGSSYFSPALLYPMTVNNKTATLHS
PFNAFTRPGSVPCQASARCPNSCITGVYTDPYPLFHRNHTLRGVFLDDEQVRLNPVSAVFDNISRSRVTRVSSSSTKAAY
TTSTCFKVTNKVYCLSIAEISNTGEFRIVPLLVEI.......
>UniRef100_A2TKD4/6-565
...............................nRVVLENEEREAKNTWRLVFRIAVLLLMVMTLAIPAAALAYS.....MG
ASTPHDLAGISTVISKTEDKVTSLLSSSQDVIDRQVALESPLALLNTESIIMNAITSLSYQINGAENNSGCGAPVHDPDY
IGGIGKELI..vDDISDVTSFYPSAYQ.............EHL.NFIPAPTTGSGCTRIPSFDMSTTHYCYTHNVILSGC
RDHSHSHQYLALGVLRTSATGRVFFSTLRSINLDDTQNRKSCSVSATPLGCDMLCSKVTGTE...EEDYKS-.VAPTSMV
HGRLGFDGQYHEKDLDTTVlF.KDWVANYPGVGGGSFIDGRVWFPVYGGLKPNSpSDTAQKRHNNTCPDEQDRMAKSSYK
PGRFGGKRVQQAILSIKVSTSLGKDPVLTIPPNTITLMGAEGRILTVGTSHFLYQRGSSYFSPALLYPMTVNNKTATLHS
PFNAFTRPGSVPCQASARCPNSCITGVYTDPYPLFHRNHTLRGVFLDDEQARLNPVSAVFDNISRSRVTRVSSSSTKAAY
ATSTCFKVTNKAYCLSIAEISNTGEFRIVPLLVEI.......
>UniRef100_A5HMF7/6-565
...............................nRVVLENEEREAKNTWRLIFRIAVLLLMVMTLAISAAALAYS.....TG
ASTPHDLAGISTVISKTEDKVTSLLSSSQDVIDRQVALESPLALLNTESIIMNAITSLSYQINGATNNSGCGAPVHDPDY
IGGIGKELI..vDDISDVTSFYPSAYQ.............EHL.NFIPAPTTGSGCTRIPSFDMSTTHYCYTHNVILSGC
RDHSHSHQYLALGVLRTSATGRVFFSTLRSINLDDTQNRKSCSVSATPLGCDMLCSKVTGTE...EEDYKS-.VDPTSMV
HGRLGFDGQYHEKDLDTAVlF.KDWVANYPGAGGGSFIDDRVWFPVYGGLKPNSpSDTAQKRHNNTCPDEQDRMAKSSYK
PGRFGGKRVQQAILSIKVSTSLGKDPVLTIPPNTITLMGAEGRILTVGTSHFLYQRGSSYFSPALLYPMTVNNKTATLHS
PFDAFTRPGSVPCQASARCPNSCITGVYTDPYPLFHRNHTLRGVFLDDEQARLNPVSAVFDNISRSRVTRVSSSSTKAAY
TTSTCFKVTNKAYCLSIAEISNTGEFRIVPLLVEI.......
>UniRef100_A7UC64/6-565
...............................nRVVLENEEREAKNTWRLVFRVIVLLLMVMTLAISAAALAYS.....TG
ASTPHDLAGISTVISKTEDKITSLLSSSQDVIDRQVALESPLALLNTESIIMNAITSLSYQINGAENNSGCGAPVHDPDY
IGGIGKELI..vDDISDVTSFYPSAYQ.............EHL.NFIPAPTTGSGCTRIPSFDMSTTHYCYTHNVILSGC
RDHSHSHQYLALGVLRTSATGRVFFSTLRSINLDDNQNRKSCSVSATPLGCDMLCSKVTGTE...EEDYKS-.VAPTSMV
HGRLGFDGQYHEKDLDTTVlF.KDWVANYPGVGGGSFIGDRVWFPVYGGLKPKSpSDTAQKRYNNTCPDGQDRMAKSSYK
PGRFGGKRIQQAILSIKVSTSLGTDPVLTIPPNTITLMGAEGRILTVGTSHFLYQRGSSYFSPALLYPMTVNNKTATLHS
PFNAFTRPGSVPCQASARCPNSCVTGVYTDPYPLFHRNHTLRGVFLDDEQARLTPVSAVFDNISRSRVTRVSSSNTKAAY
TTSTCFKVTNKAYCLSIAEISNTGEFRIVPLLVEI.......
>UniRef100_A0A2C9DJU7/7-565
................................RVVLENEEREAKNTWRLIFRIAVLLLIVMTLAISAAALVYS.....MG
ASMPRDLAGISTVISKMEDKITSSLSSNQDVIYKQVALESPLALLNTESIIMNAITSLSYQINGAANNSGCGAPVHDPDY
IGGIGKELI..vDDTSDVTSFYPSAYQ.............EHL.NFIPAPTTGSGCTRIPSFDMSATHYCYTHNVILSGC
RDHSHSHQYLALGVLRTSATGKVFFSTLHSINLDDTQNRKSCSVSATPLGCDMLCAKVTETE...EEDYKS-.ITPTSMV
HGRLGFDGQYHEKDLDITVlF.KDWVANYPGVGGGSFIDDRVWFPVYGGLKPNSpSDTAQKRYNNTCPDEQDRMAKSSYQ
PGRFGGKRVQQAILSIKVSTSLGEDPVLTVPPNTIVLMGAEGRVLTVGTSHFLYQRGSSYFSPALLYPMTVYNKTATLHS
PFNAFTRPGSVPCQASARCPNSCITGVYTDPYPLFYRNHTLRGVFLDDEQARLNPVSAVFDNISRSRVTRVSSSSTKAAY
TTSTCFKVTSKAYCLSIAEISNTGEFRIVPLLVEI.......
>UniRef100_A0A2H4UY82/6-565
...............................nRVVLENEEREAKNTWRLVFRIAVLLLMVMTLAISSAALAYS.....TG
ASTPHDLAGISTVISKTEDKVTSLLSSSQDVIDRQVALESPLALLNTESIIMNAITSLSYQINGAANNSGCGAPVHDPDY
IGGIGKELI..vDDISDVTSFYPSAYQ.............EHL.NFIPAPTTGSGCTRIPSFDMSTTHYCYTHNVILSGC
RDHSHSHQYLALGVLRTSATGRVFFSTLRSINLDDTQNRKSCSVSATPLGCDMLCSKVTEIE...EEDYKS-.VTPTSMV
HGRLGFDGQYREKDLDTTVlF.KDWVANYPGVGGGSFIDDRVWFPVYGGLKPNSpSDTAQKRHNNTCPDEQGRMAKSSYK
PGRFGGKRVQQAILSIKVSTSLGKDPVLTIPPNTITLMGAEGRILTVGTSHFLYQRGSSYFSTPLLYPMTVNNKTATLHS
PFNAFTRPGSVPCQASARCPNSCITGVYTDPYPLFHRNHTLRGVFLDDERARLNPVSAVFDDISRSRVTRVSSSSTKAAY
TTSTCFKVTNKVYCLSIAEISNTGEFRIVPLLVEI.......
>UniRef100_A0A059U2E6/6-565
...............................nRVVLENEEREAKNTWRLVFRIAVLLLMVMTLAISAAALAYS.....SE
ASTPHDLAGISTVISKTEDKVTSLLSSSQDVIDRQVALESPLALLNTESIIMNAITSLSYQINGAANNSGCGAPVHDPDY
IGGIGKELI..vDDISDVTSFYPSAYQ.............EHL.NFIPAPTTGSGCTRIPSFDMSTTHYCYTHNVILSGC
RDHSHSHQYLALGVLRTSATGRVFFSTLHSINLDDTQNRKSCSVSATPLGCDMLCSKVTEIE...EEDYKS-.ITPTSMV
HGRLGFDGQYHEKDLDTTVlF.KDWVANYPGVGGGSFIDDRVWFPVYGGLKPNSpSDTAQKRYNDTCPDEQDRMAKSSYK
PRRFGGKRVQQAILSIKVSTSLGKDPVLTIPPNTITLMGAEGRILTVGTSHFLYQRGSSYFSPALLYPMTVNNKTATLHS
PFNAFTRPGSVPCQASARCPNSCITGVYTDPYPLFHRNHTLRGVFLDDEQARLNPVSAVFDSISRSRVTRVSSSSTEAAC
TTSTCFKVTNKAYCLSIAEISNTGEFRIVPLLVEI.......
>UniRef100_A0A7M4DBZ6/6-565
...............................nRVVLENEEREAKNTWRLVFRIAVLLLMAMILAISAAALAYS.....ME
ASTPHDLAGISTVISKTEDKVTSLLSSGRDVIDRQVALESPLALLNTESVIMNAITSLSYQINGAENSSGCGAPVHDPDY
IGGIGKELI..vDDISDVTSFYPSVYQ.............EHL.NFIPAPTTGSGCTRIPSFDMSTTHYCYTHNVILSGC
RDHSHSHQYLALGVLRTSATGRVFFSTLRSINLDDTQNRKSCSVSATPLGCDMLCSKVTGTE...EEDYKS-.VAPTSMV
HGRLGFDGQYHEKDLDTTVlF.KDWVANYPGVGGGSFIDGRVWFPVYGGLKPNSpSDTAQKRHNNTCPDKQDRMAKSSYK
PARFGGKRVQQAILSIKVSTSLGRDPVLTVPPNTITLMGAEGRILTVGTSHFLYQRGSSYFSPALLYPMTVNNKTATLHS
PFNAFTRPGSVPCQASARCPNSCITGVYTDPYPLFYRNHTLRGVFLDDEQARLNPVSAVFDNISRSRVTRVSSSSTKAAY
TTSTCFKVTNKAYCLSIAEISNTGEFRIVPLLVEI.......
>UniRef100_C9EI33/7-565
................................RVVLENEEREAKNTWRLVFRIAVLLLIVMTLAISAAALVYS.....MG
ASTPRDLVGMSTVISKTEDKITSLLSSNQDVIYKQVALESPLALLNTESIIMNAITSLSYQINGAANNSGCGAPVHDPDY
IGGIGKELI..vDDTSDVTSFYPSAYQ.............EHL.NFIPAPTTGSGCTRIPSFDMSATHYCYTHNVILSGC
RDHSHSHQYLALGVLRTSATGRVFFSTLRSINLDDTQNRKSCSVSATPLGCDMLCSKVTETE...EEDYKS-.VTPTSMV
HGRLGFDGQYHEKDLDITVlF.KDWVANYPGVGGGSFIDDRVWFPVYGGLKPNSpSDTAQKRYNNTCPDEQDRMAKSSYK
PGRFGGKRVQQAILSIKVSTSLGEDPVLTVPPNTITLMGAEGRVLTVGASHFLYQRGSSYFSPALLYPMTVYNKTATLRS
PFDAFTRPGSVPCQASARCPNSCITGVYTDPYPLFYRNHTLRGVFLDDKQARLNPVSAVFDDISRSRVTRVSSSSTKAAY
TTSTCFKVTNKAYCLSIAEISNTGEFRIVPLLVEI.......
>UniRef100_M1FM85/6-565
...............................nRVVLENEEREAKNTWRLVFRIAVLLLMVMTLAISIAALAYS.....MG
ASTSHDLAGISTVISKTEDKVTSLLSSSQDVIDRQVALESPLALLNTESIIMNAITSLSYQINGAENNSGCGAPVHDPDY
IGGIGKELI..vDDISDVTSFYPSAYQ.............EHL.NFIPAPTTGSGCTRIPSFDMSTTHYCYTHNVILSGC
RDHSHSSQYLALGVLRTSATGRVFFSTLRSINLDDTQNRKSCSVSATPLGCDILCSKVTGTE...EEDYKSA.-APTSMV
HGRLGFDGQYHEKDLDTMVlF.KDWVANYPGVGGGSFIDDRVWFPVYGGLKPNSpSDTAQKRHNNTCPDEEDRMAKSSYK
PGRFGGKRVQQAILSIRVSTSLGKDPVLTIPPNTITLMGAEGRILTVGTSHFLYQRGSSYFSPALLYPMTVNNKTATLHS
PFNAFTRPGSVPCQASARCPNSCITGVYTDPYPLFHRNHTLRGVFLDDEQARLNPVSAVFDNISRSRVTRVSSSSTKAAY
TTSTCFKVTNKAYCLSIAEISNTGEFRIVPLLVEI.......
>UniRef100_H6VXM9/6-565
...............................nRVVLENEEREAKNTWRLVFRITVLLLMVMTLAISAAALAYS.....TG
ASTPHDLAGISTVISKTEDKVTSLLSSSQDVIDRQVALESPLALLNTESVIMNAITSLSYQINGAANNSGCGAPVHDPDY
IGGIGKELI..vDDVSDVTSFYPSAYQ.............EHL.NFIPAPTTGSGCTRIPSFDMSTTHYCYTHNVILSGC
RDHSHSHQYLALGVLRTSATGRVFFSTLRSINLDDTQNRKSCSVSATPLGCDILCSKVTGTE...EEDYKS-.VAPTSMV
HGRLGFDGQYHEKDLDTTVlF.KDWVANYPGVGGGSFIDDRVWFPVYGGLKPNSpSDTAQKRHNDTCPDGQDRMAKSSYK
PGRFGGKRVQQAILSIKVSTSLGKDPVLTIPPNTITLMGAEGRILTVGTSHFLYQRGSSYFSPALLYPMTVNNKTAILHS
PFNAFTRPGSVPCQASARCPNSCITGVYTDPYPLFHRNHTLRGVFLDDEQARLNPVSAVFDNISRSRVTRVSLSSTKAAY
TTSTCFKVTNKAYCLSIAEISNTGEFRIVPLLVEI.......
>UniRef100_A0A344X4X5/6-565
...............................nRVVLENEEREAKNTWRLVFRIAVLLLMAMILAISAAALAYS.....ME
ASTPHDLAGISTVISKTEDKVTSLLSSGQDVIDRQVALESPLALLNTESVIMNAITSLSYQINGAENSSGCGAPVHDPDY
IGGIGKELI..vDDISDVTSFYPSAYQ.............EHL.NFIPAPTTGSGCTRIPSFDMSTTHYCYTHNVILSGC
RDHSHSHQYLALGVLRTSATGRVFFSTLRSINLDDTQNRKSCSVSATPLGCDMLCSKVTGTE...EEDYKS-.VAPTSMV
HGRLGFDGQYHEKDLDTTVlF.KDWVANYPGVGGGSFIDGRVWFPVYGRLKPNSpSDTAQKRHNNTCPDKQDRMAKSSYK
PARFGGKRVQQAILSIKVSTSLGRDPVLTIPPNTITLMGAEGRILTVGTSHFLYQRGSSYFSPALLYPMTVNNKTATLHS
PFNAFTRPGSVPCQASARCPNSCITGVYTDPYPLFYRNHTLRGVFLDDEQARLNPVSAVFDNISRSRVTRVSSSSTKAAY
TTSTCFKVTNKAYCLSIAEISNTGEFRIVPLLVEI.......
>UniRef100_Q0ZFN4/6-565
...............................nRVVLENEEREAKNTWRLVFRIAVLLLMVMTLAISSAALAYS.....TG
ASTPHDLAGISTVISKTEGKVTSLLSSSQDVIDRQVALESPLALLNTGSIIMNAITSLSYQINGAANNSGCGAPVHDPDY
IGGIGKELI..vDDISDVTSFYPSAYQ.............EHL.NFIPAPTTGSGCTRIPSFDMSTTHYCYTHNVILSGC
RDHSHSHQYLALGVLRTSATGRVFFSTLRSINLDDTQNRKSCSVSATPLGCDMLCSKVTEIE...EEDYKS-.VTPTSMV
HGRLGFDGQYHEKDLDTTVlF.KDWVANYPGVGGGSFIDDRVWFPVYGGLKPNSpSDTAQKRHNNTCPDGQDRMAKSSYK
PGRFGGERVQQAILSIKVSTSLGKDPVLTIPPNTITLMGAEGRILTVGTSHFLYQRGSSYFSPALLYPMTVNNKTATLHS
PFNAFTRPGSVPCQASARCPNSCITGVYTDPYPLFHRNHTLRGVFLDDEQARLNPVSAVFDDISRSRVTRVSSSNTKAAY
TTSTCFKVTNKVYCLSIAEISNTGEFRIVPLLVEI.......
>UniRef100_B1PN76/6-565
...............................nRVVLENEEREAKNTWRLVFRIAVLLLMVMTLAISAAALAYS.....TG
ASTPHDLAGISTVISKTEDKVTSLLSSSQDVIDRQVALESPLALLNTESIIMNAITSLSYQINGAANNSECGAPVHDPDY
IGGIGKELI..vDDISDVTSFYPSAYQ.............EHL.NFIPAPTTGSGCTRIPSFDMSTTHYCYTHNVILSGC
RDHSHSHQYLALGVLRTSATGRVFFSTLRSINLDDTQNRKSCSVSATPLGCDMLCSKVTGTE...EEDYKS-.VAPASMV
HGRLGFDGQYHEKDLDTTVlF.KDWVANYPGAGGGSFIDDRVWFPVYGGLKPNSpSDTAQKRHNNTCPDEQDRMAKSSYK
PGRFGGKRVQQAILSIKVSTSLGKDPVLTIPPNTITLMGAEGRILTVGTSHFLYQRGSSYFSPALLYPMTVNNKTATLHS
PFNAFTRPGSVPCQASARCPNSCITGVYTDPYPLFHRNHTLRGVFLDDEQARLNPVSAVFDNISRSRVTRVSSSSTKAAY
TTSTCFKVTNKAYCLSIAEISNTGEFRIVPLLVEI.......
>UniRef100_A0A1L3IWM9/6-565
...............................nRVVLENEEREAKNTWRLVFRTTVLLLMVMTLAISIAALIYI.....MG
ASTPRDLAGISTVVSKTEDKVMSLFSSSQDVIDRQVALESPLALLNTESIIMNAITSLSYQINGAANNSGCGAPVHDPDY
IGGIGKELI..vDDTSDVTSFYPSAYQ.............EHL.NFIPAPTTGSGCTRIPSFDLSPTHYCYTHNVILSGC
RDHSHSHQYLALGVLRTSATGRVFFSTLRSINLDDTQNRKSCSVSATPLGCDILCSKVTETE...EEDYKS-.VTPTSMV
HGRLGFDGQYHEKDLDTTVlF.KDWVANYPGVGGGSFIDDRVWFPVYGGLKPNSpSDTAQKRYNNTCPDKQDRMAKSSYK
PGRFGGKRVQQAILSIKVSTSLGEDPVLTIPPNTITLMGAEGRVLTVGTSHFLYQRGSSYFSPALLYPMTVYNKTATLHS
PFNAFTRPGSVPCQASARCPNSCITGVYTDPYPLFHRNHTLRGVFLDDEQARLNPVSAVFDSISRSRVTRVSSSNTRAAY
TTSTCFKVTNKAYCLSIAEISNTGEFRIVPLLVEI.......
>UniRef100_A7UC60/6-565
...............................nRVVLENEEREAKNTWRLVFRIAVLLLMVMTLAISAAALAYS.....ME
ASTPHDLAGISTVISKTEDKVTSLLSSSQDVIDRQVALESPLALLNTESTIMNAITSLSYQINGAANNSGCGAPVHDPDY
IGGIGKELI..vDDISDVTSFYPSAYQ.............EHL.NFIPAPTTGSGCTRIPSFDMSTTHYCYTHNVILSGC
RDHSHSHQYLALGVLRTSATGRVFFSTLRSINLDDTQNRKSCSVSATPLGCDMLCSKVTGTE...EEDYKSA.-APTSMV
HGRLGFDGQYHGKDLDTTVlF.KDWVANYPGVGGGSFIDDRVWFPVYGGLKPNSpSDTAQKRHNNTCPDGQDRMAKSSYK
PGRFGGKRVQQAILSIKVSTSLGTDPVLTIPPNTITLMGAEGRILTVGTSHFLYQRGSSYFSPALLYPMTVNNKTATLHS
PFNAFTRPGSVPCQASARCPNSCITGVYTDPYPLFYRDHTLRGVFLDDEQARLNPVSAVFDNISRSRVTRVSSSSTKAAY
TTSTCFKVTNKAYCLSIAEISNTGEFRIVPLLVEI.......
>UniRef100_A8D7J2/6-565
...............................nRVVLENEEREAKNTWRLVFRIAVLLLMVMTLAISSAALAYS.....TG
ASTPHDLASILTVISKTEDKVTSLLSSSQDVIDRQVALESPLALLNTESVIMNAITSLSYQINGAANNSGCGAPVHDPDY
IGGIGKELI..vDDISDVTSFYPSAYQ.............EHL.NFIPAPTTGSGCTRIPSFDMSTTHYCYTHNVILSGC
RDHSHSHQYLALGVLRTSATGRVFFSTLRSINLDDTQNRKSCSVSATPLGCDMLCSKVTGTE...EEDYKS-.VAPTSMV
HGRLGFDGQYHEKDLDTTVlF.KDWVANYPGAGGGSFIDDRVWFPVYGGLKPDSpSDTAQKRHNNTCPDKQDRKAKSSYK
PGRFGGKRVQQAILSIKVSTSLGKDPVLTIPPNTITLMGAEGRILTVGTSHFLYQRGSSYFSPALLYPMTVNNKTATLHS
PFNAFTRPGSVPCQASARCPNSCITGVYTDPYPLFHRNHTLRGVFLDDEQARLNPVSAVFDNVSRSRVTRVSSSSTKAAY
TTSTCFKVTNKTYCLSIAEISNTGEFRIVPLLVEI.......
>UniRef100_A0A3Q9D0L0/6-565
...............................nRVVLENEEREAKNTWRLVFRIAVLLLIAMILAISAAALAYS.....ME
ASTPHDLAGISTVISKTEDKVTSLLSSSQDVIDRQVALESPLALLNTESVIMNAITSLSYQINGADNSSGCGAPVHDPDY
IGGIGKELI..vDDISDVTSFYPSAYQ.............EHL.NFIPAPTTGSGCTRIPSFDMSTTHYCYTHNVILSGC
RDHSHSHQYLALGVLRTSATGRVFFSTLRSINLDDTQNRKSCSVSATPLGCDMLCSKVTGTE...EEDYKS-.VAPTSMV
HGRLGFDGQYHEKDLDTTVlF.KDWVANYPGVGGGSFIDGRVWFPVYGGLKPNSpSDTAQKRHNNTCPDKQDRMAKSSYK
PARFGGKRVQQAILSIQVSTSLGRDPVLTIPPNTITLMGAEGRILTVGTSHFLYQRGSSYFSPALLYPMIVNNKTATLHS
PFNAFTRPGSVPCQASARCPNSCITGVYTDPYPLFYRNHTLRGVFLDDEQARLNPVSAVFDNISRSRVTRVSSSSTKAAY
TTSTCFKVTNKAYCLSIAEISNTGEFRIVPLLVEI.......
>UniRef100_A0A344X6U1/6-565
...............................nRVVLENEEREAKNTWRLVFRITVLFVMAMILAISAAALAYS.....ME
ASTPHDLAGISTVISKTEDKVTSLLSSSQDVIDRQVALESPLALLNTESVIMNAITSLSYQINGAENSSGCGAPVHDPDY
IGGIGKELI..vDDISDVTSFYPSVYQ.............EHL.NFIPAPTTGSGCTRIPSFDMSTTHYCYTHNVILSGC
RDHSHSHQYLALGVLRTSATGRVFFSTLRSINLDDNQNRKSCSVSATPLGCDMLCSKVTGTE...EEDYKS-.VAPTSMV
HGRLGFDGQYHEKDLDTTVlF.KDWVANYPGVGGGSFIDGRVWFPVYGGLKPNSpSDTAQKRHNNTCPDKQDRMAKSSYK
PARFGGKRVQQAILSIKVSTSLGRDPVLTIPPNTITLMGAEGRILTVGTSHFLYQRGSSYFSPALLYPMTVNNKTATLHS
PFNAFTRPGSVPCQASARCPNSCITGVYTDPYPLFYRNHTLRGVFLDDEQARLNPVSAVFDNISRSRVTRVSSSSTKAAY
TTSTCFKVTNKAYCLSIAEISNTGEFRIVPLLVEI.......
>UniRef100_D8UW97/6-565
...............................nRVVLENEEREAKNTWRLVFRIAVLLLMVMILAISAAALAYS.....IG
ASTPHDLAGISTVISKTEDKVTSLLSSSQDVIDRQVTLESPLALLNTESIIMNAITPLSYQINGAENNSGCGAPVHDPDY
IGGIGKELI..vDDISDVTSFYPSAYQ.............EHL.NFIPAPTTGSGCTRIPSFDMSTTHYCYTHNVILSGC
RDHSHSHQYLALGVLRTSATGRVFFSTLRSINLDDTQNRKSCSVSATPLGCDMLCSKVTGTE...EEDYKS-.VAPTSMV
HGRLGFDGQYHEKDLDTTVlF.KDWVANYPGVGGGSFIDGRVWFPVYGGPKPNSpSDTAQKRHNNTCPDEQDRMAKSSYK
PGRFGGKRVQQAILSIKVSTSLGKDPVLTIPPNTVTLMGAEGRILTVGTSHFLYQRGSSYFSPALLYPMTVNNKTATLHS
PFNAFTRPGSVPCQASARCPNSCITGVYTDPYPLFHRNHTLRGVFLDDEQARLNPVSAVFDNISRSRVTRVSSSSTKAAY
TTSTCFKVTNKAYCLSIAEISNTGEFRIVPLLVEI.......
>UniRef100_Q0MW40/6-565
...............................nRVVLENEEREAKNTWRLVFRIAVLLLMVMTLAISSAALAYS.....TG
ASTPHDLASILTVISKTEDKVTSLLSSSQDVIDRQVALESPLALLNTESVIMNAITSLSYQINGAANNSGCGAPVHDPDY
IGGIGKELI..vDDISDVTSFYPSAYQ.............EHL.NFIPAPTTGSGCTRIPSFDMSTTHYCYTHNVILSGC
RDHSHSHQYLALGVLRTSATGRVFFSTLRSINLDDTQNRKSCSVSATPLGCDMLCSKVTGTE...EEDYKS-.VAPTSMV
HGRLGFDGQYHEKDLDTTVlF.KDWVANYPGAGGGSFIDDRVWFPVYGGLKPDSpSDTAQKRHNNTCPDKQDRKAKSSYK
PGRFGGKRVQQAILSIKVSTSLGKDPVLTIPPNTITLMGAEGRILTVGTSHFLYQRGSSYFSPALLYPMTVNNKTATLHS
PFNAFTRPGSVPCQASARCPNSCITGVYTDPYPLFHRNHTLRGVFLDDEQARLNPVSAVFDNVSRSRVTRVSSSSTKAAY
TTSTCFKVTNKTYCLSIAEISNTGEFRIVPLLVEI.......
>UniRef100_C7S7C2/6-565
...............................nRVVLENEEREAKNTWRLVFRIAVLLLMVMTLAISSAALAYS.....TG
ASTPHDLAGISTVISKTEDKVTSLLSSSQDVIYKQVALESPLALLNTESIIMNAITSLSYQINGAANSSGCGAPVHDPDY
IGGIGKELI..vDDISDVTSFYPSAYQ.............EHL.NFIPAPTTGSGCTRIPSFDMSTTHYCYTHNVILSGC
RDHSHSYQYLALGVLRTSATGRVFFSTLRSINLDDTQNRKSCSVSATPLGCDMLCSKVTETE...EEDYKS-.VTPTSMV
HGRLGFDGQYHEKDLDTTVlF.KDWVANYPGVGGGSFIDDRVWFPVYGGLKPNSpSDTAQKRHNNTCPDGQDRMAKSSYK
PRRFGGKRVQQAILSIKVSTSLGKDPVLTIPPNTITLMGAEGRILTVGTSHFLYQRGSSYFSPALLYPMTVNNKTATLHS
PFNAFTRPGSIPCQASARCPNSCITGVYTDPYPLFHRNHTLRGVFLDDEQARLNPVSAVFDDISRSRVTRVSSSSTKAAY
TTSTCFKVTNKVYCLSIAEISNTGEFRIAPLLVEI.......
>UniRef100_A0A1L3IWM8/6-565
...............................nRVVLENEEREAKNTWRLVFRTTVLLLMVMTLAISIAALVYI.....MG
ASTPRDLAGISAVVSKTEDKVMSLLSSSQDVIDRQVALESPLALLNTESIIMNAITSLSYQINGAANNSGCGAPVHDPDY
IGGIGKELI..vDDTSDVTSFYPSAYQ.............EHL.NFIPAPTTGSGCTRIPSFDISPTHYCYTHNVILSGC
RDHSHSHQYLALGVLRTSATGRVFFSTLRSINLDDTQNRKSCSVSATPLGCDILCSKVTETE...EEDYKS-.VTPTSMV
HGRLGFDGQYHEKDLDTTVlF.KDWVANYPGVGGGSFIDDRVWFPVYGGLKPNSpSDTAQKRYNNTCPDKQDRMAKSSYK
PGRFGGKRVQQAILSIKVSTSLGEDPVLTIPPNTITLMGAEGRVLTVGTSHFLYQRGSSYFSPALLYPMTVYNKTATLHS
PFNAFTRPGSVPCQASARCPNPCITGVYTDPYPLFHRNHTLRGVFLDDEQARLNPVSAVFDSISRSRVTRVSSSNTRAAY
TTSTCFKVTNKAYCLSIAEISNTGEFRIVPLLVEI.......
>UniRef100_A0A344X4T5/6-565
...............................nRVVLENEEREAKNTWRLVFRIAVLFLMAMILAISAAALAYS.....ME
ASTPHDLAGISTVISKTEDKVTSLLSSGQDVIDRQVALESPLALLNTESVIMNAITSLSYQINGAENSSGCGAPVHDPDY
IGGIGKELI..vDDISDVTSFYPSAYQ.............EHL.NFIPAPTTGSGCTRIPSFDMSTTHYCYTHNVILSGC
RDHSHSHQYLALGVLRTSATGRVFFSTLRSINLDDTQNRKSCSVSATPLGCDMLCSKVTGTE...EEDYKS-.VAPTSMV
HGRLGFDGQYHEKDLDTTVlF.KDWVANYPGVGGGSFIDGRVWFPVYGGLKPNSpSDTAQKRHNNTCPDKQDRMAKSSYK
PARFGGKRVQQAILSIKVSTSLGRDPVLTIPPNTITLMGAEGRILTVGTSHFLYQRGSSYFSPALLYPMTVNNKKATLHS
PFNAFTRPGSVPCQASARCPNSCITGVYTDPYPLFYRNHTLRGVFLDDEQARLNPVSAVFDNISRSRVTRVSSSSTKAAY
TTSTCFKVTNKAYCLSIAEISNTGEFRIVPLLVEI.......
>UniRef100_A0A344X687/6-565
...............................nRVVLENEEREAKNTWRLVFRIAVLLLMAMILAISAAALAYS.....ME
ASTPHDLAGISTVISKTEDKVTSLLSSGQDVIDRQVALESPLALLNTESVIMNAITSLSYQINGAENSSGCGAPVHDPDY
IGGIGKELI..vDDISDVTSFYPSAYQ.............EHL.NFIPAPTTGSGCTRIPSFDMSTTHYCYTHNVILSGC
RDHSHSHQYLALGVLRTSATGRVFFSTLRSINLDDTQNRKSCSVSATPLGCDMLCSKVTGTE...EEDYKS-.VAPTSMV
HGRLGFDGQYHEKDLDTTVlF.KDWVANYPGXGGGSFIDGRVWFPVYGGLKPNSpSDTAQKRHNNTCPDKQDRMAKSSYK
PARFGGKRVQQAILSIKVSTSLGRDPVLTIPPNTITLMGAEGRILTVGTSHFLYQRGSSYFSPALLYPMTVNNKTATLHS
PFNAFTRPGSVPCQASARCPNSCITGVYTDPYPLFYRNHTLRGVFLDDEQARLNPVSAVFDNISRSRVTRVSSSSTKAAY
TTSTCFKVTSKAYCLSIAEISNTGEFRIVPLLVEI.......
>UniRef100_Q4TZZ3/6-565
...............................nRAALENEEREAKNTWRLVFRIAVLLLMVMTLAISAAALAYS.....AG
ASTPHDLAGISTVISKTEDKVTSLLSSSQDVIDRQVALESPLALLNTESMIMNAITSLSYKISGAANNSGCGAPVHDPDY
IGGIGKELI..vDDISDVTSFYPSAYQ.............EHL.NFIPAPTTGSGCTRIPSFDMSTTHYCYTHNVILSGC
RDHSHSHQYLALGVLRTSATGRVFFSTLRSINLDDTQNRKSCSVSATPLGCDMLCSKVTGTE...EEDYKS-.VAPTPMV
HGRLGFDGQYHEKDLDTTVlF.KDWVANYPGVGGGSFIDNRVWFPVYGGLKPNSpSDTAQKRHNNTCPDKQDRMAKSSYK
PGRFGGKRVQQAILSIKVSTSLGKDPVLTIPPNTITLMGAEGRILTVGTSHFLYQRGSSYFSPALLYPMTVNNKTATLHS
PFNAFTRPGSAPCQASARCPNSCITGVYTDPYPLFHRNHTLRGVFLDDEQARLNPVSAVFDNISHSRVTRVSSSSTKAAY
TTSTCFKVTNKAYCLSIAEISNTGEFRIVPLLVEI.......
>UniRef100_Q308J6/6-565
...............................nRVVLESEEREAKNTWRLVFRIAVLLLMVMTLAISAAALAYS.....ME
ASTPHDLAGISTVISKTEDKVTSSLSSSQDVIDRQVALESPLALLNTESTIMNAITSLSYQINGAANNSGCGVPVHDPDY
IGGIGKELI..vDDISDVTSFYPSAYQ.............EHL.NFIPAPTTGSGCTRIPSFDMSTTHYCYTHNVILSGC
RDHSHSHQYLALGVLRTSATGRVFFSTLRSINLDDTQNRKSCSVSATPLGCDMLCSKVTGTE...EEDYKSA.-APTSMV
DGRLGFDGQYHEKDLDTTVlF.KDWVANYPGVGGGSFIDDRVWFPVYGGLKPNSpSDNAQKRHNNTCPDEQDRMAKSSYK
PGRFGGKRVQQAILSIKVSTSLGKDPVLTIPPNTITLMGAEGRILTVGTSHFLYQRGSSYFSPALLYPMTVNNKTATLHS
PFNAFTRPGSVPCQASARCPNSCITGVYTDPYPLFHRNHTLRGVFLDDEQARLNPVSAVFDNISRSRVTRVSSSSTKAAY
TTSTCFKVTNKAYCLSIAEISNTGEFRIVPLLVET.......
>UniRef100_D4P3P6/6-565
...............................nRVVLENEEREAKNTWRLVFRIAVLLLIVMTLAISAAALAYS.....MG
ASTPHDLAGISTVISETEDKVTSLLSSSQDVIDRQVALESPLALLNTESIIMNAITYLSYQINGAANNSGCGAPVHDPDY
IGGIGKELI..vDDISDVTSFYPSVYQ.............EHL.NFIPAPTTGSGCTRIPSFDMSTTHYCYTHNVILSGC
RDHSHSHQYLALGVLRTSATGRVFFSTLRSINLDDTQNRKSCSVSATPLGCDMLCSKVTGTE...EEDYKS-.VAPTSMV
HGRLGFDGQYHEKDLDTTVlF.KDWVANYPGVGGGSFIDDRVWFPVYGGLKPNSpSDTAQKRHNNTCPDEQDRMAKSSYK
PGRFGGKRVQQAILSIKVSTSLGKDPVLTIPPNTITLMGAEGRILTVGTSHFLYQRGSSYFSPVLLYPMTVNNKTATLHR
PFNAFTRPGSVPCQASARCPNSCITGVYTDPYPLFHRNHTLRGVFLDDEQARLNPVSAVFDNISRSRVTRVSSSSTKAAY
TTSTCFKVTNKTYCLSIAEISNTGEFRIVPLLVEI.......
>UniRef100_K9KYZ5/6-565
...............................nRVVMENEEREAKNTWRLVFRIAVLLLMAMILAISAAALAYS.....ME
ASTPHDLAGISTVISKTEDKVTSLLSSGQDVIDRQVALESPLALLNTESVIMNAITSLSYQINGAENSSGCGVPVHDPDY
IGGIGKELI..vDDISDVTSFYPSAYQ.............EHL.NFIPAPTTGSGCTRIPSFDMSTTHYCYTHNVILSGC
RDHSHSHQYLALGVLRTSATGKVFFSTLRSINLDDTQNRKSCSVSATPLGCDMLCSKVTGTE...EEDYKS-.VAPTSMV
HGRLGFDGQYHEKDLDTTVlF.KDWVANYPGVGGGSFIDGRVWFPVYGGLKPNSpSDTAQKRHNNTCPDKQDRMAKSSYK
PARFGGKRVQQAILSIKVSTSLGRDPVLTIPPNTITLMGAEGRILTVGTSHFLYQRGSSYFSPALLYPMTVNNKTATLHS
PFNAFTRPGSVPCQASARCPNSCITGVYTDPYPLFYRNHTLRGVFLDDEQARLNPVSAVFDNISRSRVTRVSSSSTKAAY
TTSTCFKVTNKAYCLSIAEISNTGEFRIVPLLVEI.......
>UniRef100_A0A0H3U222/6-565
...............................nRVVLENEEREAKNTWGLFFRIAVLLLMAMILAISAAALAYS.....ME
ASTPHDLAGISTVISKTEDKVTSLLSSGQDVIDRQVALESPLALLNTESVIMNAITSLSYQINGAENSSGCGAPVHDPDY
IGGIGKELI..vDDISDVTSFYPSAYQ.............EHL.NFIPAPTTGSGCTRIPSFDMSTTHYCYTHNVILSGC
RDHSHSHQYLALGVLRTSATGRVFFSTLRSINLDDTQNRKSCSVSATPLGCDMLCSKVTGTE...EEDYKS-.VAPTSMV
HGRLGFDGQYHEKDLDTTVlF.KDWVANYPGVGGGSFIDGRVWFPVYGGLKPNSpSDTAQKRHNNTCPDKQDRMAKSSYK
PARFGGKRVQQAILSIKVSTSLGRDPVLTIPPNTITLMGAEGRILTVGTSHFLYQRGSSYFSPALLYPMTVNNKTATLHS
PFNAFTRPGSVPCQASARCPNSCITGVYTDPYPLFYRNHTLRGVFLDDEQARLNPVSAVFDNISRSRVTRVSSSSTKAAY
TTSTCFKVTNKAYCLSIAEISNTGEFRIVPLLVEI.......
>UniRef100_Q4TZZ4/6-565
...............................nRVVLENEEREAKNTWRLVFRIAVLLLMVMTLAISAAALAYS.....TG
ASTPHDLAGISTVISKTEDKVTSLLSSSQDVIDRQVALESPLALLNTESIIMNAITSLSYQINGAANNSGCGAPVHDPDY
IGGIGKELI..vDDISDVTSFYPSAYQ.............EHL.NFIPALTTGSGCTRIPSFDMSTTHYCYTHNVILSGC
RDHSHSHQYLALGVLRTSATGRVFFSTLRSINLDDTQNRKSCSVSATPLGCDMLCSKVTGTE...EEDYKS-.VAPTSMV
HGRLGFDGQYHEKDLDTTVlF.KDWVANYPGAGGGSFIDDRVWFPVYGGLKPNSpSDTAQKRHNNTCPDEQDRMAKSSYK
PGRFGGKRVQQAILSIKVSTSLGKDPVLTIPPNTITLMGAEGRILTVGTSHFLYQRGSSYFSPALLYPMTVNNKTATLHS
PFNAFTRPGSVPCQASARCPNSCITGVYTDPYPLFHRNHTLRGVFLDDEQARLNPVSAVFDNISRSRVTRVSSSSIKAAY
TTSTCFKVTNKAYCLSIAEISNTGEFRIVPLLVEI.......
>UniRef100_R4NNN4/6-565
...............................nRVVLENEEREAKNTWRLVFRIAVLLLMVMTLAISAAALVYT.....MG
ASTPRDLAGISTVISKTEDKVTSLLSSSQDVIDRQVALESPLALLNTESIIMNAITSLSYQINGAANNSGCGAPVHDPDY
IGGIGKELI..vDDTSDVTSFYPSAYQ.............EHL.NFIPAPTTGSGCTRIPSFDMSATHYCYTHNVILSGC
RDHSHSHQYLALGVLRTSATGRVFFSTLRSINLDDTQNRKSCSVSATPLGCDMLCSKVTETE...EEDYKS-.VTPTSMV
HGRLGFDGQYHEKDLDTTVlF.KDWVANYPGVGGGSFIDDRVWFPVYGGLKPNSpSDIAQKRYNNTCPDEQDRMAESSYK
PGRFGGKRVQQAILSIKVSTSLGEDPVLTIPPNTITLMGAEGRVLTVGTSHFLYQRGSSYFSPALLYPMTVSNKTATLHS
PFNAFTRPGGVPCQASARCPNSCITGVYTDPYPLFHRNRTLRGVFLDDEQARLNPVSAVFDNISRSRVTRVSSSSTKAAY
TTSTCFKVTNKAYCLSIAEISNTGEFRIVPLLVEI.......
>UniRef100_A0A1D6XWN6/6-565
...............................nRVMLENEEREAKNTWRLVFRIAVLLLMIMILAISAAALAYS.....MG
TSTPRDLTGISVAISKTEDKVTSLLSSSQDVIDRQVALESPLALLNTESIIMNAITSLSYQINGAANNSGCGAPVHDPDY
IGGIGKELI..vDDASDVTSFYPSAYQ.............EHL.NFIPAPTTGSGCTRIPSFDMSTTHYCYTHNVILSGC
RDHSHSHQYLALGVLRTSATGKVFFSTLRSINLDDTQNRKSCSVSATPLGCDILCSKVTETE...EEDYKS-.VTPTSMV
HGRLGFDGQYHEKDLDITAlF.KDWVANYPGVGGGSFVDERVWFPVYGGLKPNSpSDTAQKRYNDTCPDKQDRMAKSSYK
PGRFGGKRVQQAILSIKVSTSLGEDPMLTIPPNTITLMGAEGRILTVGTSHFLYQRGSSYFSPALLYPMTISNKTATLHS
PFNAFTRPGSVPCQASARCPNSCITGVYTDPYPLFHRNHTLRGVFLDDGQARLNPVSAVFDDISRSRVTRVSSSSTKAAY
TTSTCFKVTNKTYCLSIAEISNTGEFRIVPLLVEI.......
>UniRef100_Q0ZFN7/6-565
...............................nRVVLENEEREAKNTWRLVFRIAVLLLMVMTLAISSAALAYS.....TG
ASTPHDLAGISTVISKTEDKVTSLLSSSQDVIDRQVALESPLALLNTESIIMNAITSLSYQINGAANNSGCGAPVHDPDY
IGGIGKELI..vDDISDVTSFYPSAYQ.............EHL.NFIPAPTTGSGCTRIPSFDMSTTHYCYTHNVILSGC
RDHSHSHQYLALGVFGTSATGRVFFSTLRSINLDDTQNRKSCSVSATPLGCDMLCSKVTEIE...EEDYKS-.VTPTSMV
HGRLGFDGQYHEKDLDTTVlF.KDWVANYPGVGGGSFIDDRVWFPVYGGLKPNSpSDTAQKRHNNTCPDGQDRMAKSSYK
PGRFGGKRVQQAILSIKVSTSLGKDPVLTIPPNTITLMGAEGRILTVGTSHFLYQRGSSYFSPALLYPMTVNNKTATLHS
PFNAFTRPGSVPCQASARCPNSCITGVYTDPYPLFHRNHTLRGVFLDDEQARLNPVSAVFDDISRSRVTRVSSSNTKAAY
TTSTCFKVTNKVYCLSIAEISNTGEFRIVPLLVEI.......
>UniRef100_A8D7H4/6-565
...............................nRVVLENEEREAKNTWRLVFRIAVLLLMVMTLAISSAALAYS.....TG
ASTPHDLASILTVISKTEDKVTSLLSSSQDVIDRQVALESPLALLNTESVIMNAITSLSYQINGAANNSGCGAPVHDPDY
IGGIGKELI..vDDISDVTSFYPSAYQ.............EHL.NFIPAPTTGSGCTRIPSFDMSTTHYCYTHNVILSGC
RDHSHSHQYLALGVLRTSATGRVFFSTLRSINLDDTQNRKSCSVSATPLGCDMLCSKVTGTE...EEDYKS-.VAPTSMV
HGRLGFDGQYHEKDLDTTVlF.KDWVANYPGAGGGSFIDDRVWFPVYGGLKPDSpSDTAQKRHNNTCPDKQDRKAKSSYK
PGRFGGKRVQQAILSIKVSTSLGKDPVLTIPPNTITLMGAEGRILTVGTSHFLYQRGSSYFSPALLYPMTVNNKTATLHS
PFNAFTRPGSVPCQASARCPNSCITGVYTDPYPLFHKNHTLRGVFLDDEQARLNPVSAVFDNVSRSRVTRVSSSSTKAAY
TTSTCFKVTNKTYCLSIAEISNTGEFRIVPLLVEI.......
>UniRef100_A0A0C5GF35/6-565
...............................nRVVLENEEREAKNTWRLVFRVAVLFLMVMILAISAAALAYS.....ME
ASTPHDLAGISTVVSKTEDKVTSLLSSSQDVIDRQVALESPLALLNTESVIMNAITSLSYQINGAENSSGCGAPVHDPDY
IGGIGKELI..vDDISDVTSFYPSAYQ.............EHL.NFIPAPTTGSGCTRIPSFDMSTTHYCYTHNVILSGC
RDHSHSHQYLALGVLRTSATGRVFFSTLRSINLDDTQNRKSCSVSATPLGCDMLCSKVTGTE...EEDYKS-.VAPTSMV
HGRLGFDGQYHEKDLDTTVlF.KDWVANYPGVGGGSFIDGRVWFPVYGGLKPNSpSDIAQKRHNNTCPDKQDRMAKSSYK
PGRFGGKRVQQAILSIKVSTSLGKDSVLTIPPNTITLMGAEGRILTVGTSHFLYQRGSSYFSPALLYPMTVNNKTATLHS
PFNAFTRPGSVPCQASARCPNSCITGVYTDPYPLFYRNHTLRGVFLDDEQARLNPVSAVFDNISRSRVTRVSSSSTKAAY
TTSTCFKVTNKAYCLSIAEISNTGEFRIVPLLVEI.......
>UniRef100_A0A0A0PK72/6-565
...............................nKVVLENEEREAKNTWRLVFRIAVLLLMVMTLAISAAALAYS.....ME
ASTPHDLAGISTVISKTEDKVTSLLSSSQDVIDRQVALESPLALLNTESTIMNAITSLSYQINGAANNSGCGAPVHDPDY
IGGIGKELI..vDDISDVTSFYPSAYQ.............EHL.NFIPAPTTGPGCTRIPSFDMSITHYCYTHNVILSGC
RDHSHSHQYLALGVLRTSATGRVFFSTLRSINLDDTQNRKSCSVSATPLGCDMLCSKVTGTE...EEDYKSA.-APTSMV
HGRLGFDGQYHEKDLDTTVlF.KDWVANYPGVGGGSFIDDRVWFPVYGGLKPNSpSDTAQKRHNNTCPDVQDRMAKSSYK
PGRFGGKRVQQAILSIKVSTSLGKDPVLTIPPNTITLMGAEGRILTVGTSHFLYQRGSSYFSPALLYPMTVNNKTATLHS
PFNAFTRPGSVPCQASARCPNSCITGVYTDPYPLFYRNHTLRGVFLDDEQARLNPVSAVFDNISRSRVTRVSSSSTKAAY
TTSTCFKVTNKAYCLSIAEISNTGEFRIVPLLVEI.......
>UniRef100_B6V718/6-565
...............................nRVVLENEEREAKNTWRLVFRIAVLLLMVMTLAISAAALAYS.....ME
ASTPHDLAGISTVISKTEDKVTSLLSSSQDVIDRQVALESPLALLNTESTIMNAITSLSYLINGAANNSGCGAPVHDPDY
IGGIGKELI..vDDISDVTSFYPSAYQ.............EHL.NFIPAPTTGSGCTRIPSFDMSTTHYCYTHNVILSGC
RDHSHSHQYLALGVLRTSATGRVFFSTLRSINLDDTQNRKSCSVSATPLGCDMLCSKVTGTE...EEDYKSA.-APTSMV
HGRLGFDGQYHEKDLDTTVlF.KDWVANYPGVGGGSFIDDRVWFPVYGGLKPNSpSDTAQKRHNNTCPDGQDRMAKSSYK
PGRFGGKRVQQAILSIKVSTSLGKDPVLTIPPNTITLMGAEGRILTVGTSHFLYQRGSSYFSPALLYPMTVNNKTATLHS
PFNAFTRPGSVPCQASARCPNSCITGVYTDPSPLFYRNHTLRGVFLDDEQARLNPVSAVFDNISRSRVTRVSSSSTKAAY
TTSTCFKVTNKAYCLSIAEISNTGEFRIVPLLVEI.......
>UniRef100_E5G3X1/6-565
...............................nRVVLENEEREAKNTWRLVFRIAVLLLMVMTLAISAAALAYS.....ME
ASTPHDLAGISTVISKTEDKVTSLLSLSQDVIDRQVALESPLALLNTESTIMNAITSLSYQINGAANNSGCGAPVHDPDY
IGGIGKELI..vDDIGDVTSFYPSAYQ.............EHL.NFVPAPTTGSGCTRIPSFDMSTTHYCYTHNVILSGC
RDHSHSHQYLALGVLRTSATGRVFFSTLRSINLDDTQNRKSCSVSATPLGCDMLCSKVTGTE...EEDYKSA.-APTSMV
HGRLGFDGQYHEKDLDTTVlF.KDWVANYPGVGGGSFINDRVWFPVYGGLKPDSpSDTAQKRHNNTCPDGQDRMAKSSYK
PGRFGGKRVQQAILSIKVSTSLGKDPVLTIPPNTITLMGAEGRILTVGTSHFLYQRGSSYFSPALLYPMTVNNKTATLHS
PFNAFTRPGSVPCQASARCPNSCITGVYTDPYPLFYRNHTLRGVFLDDEQARLNPVSAVFDNISRSRVTRVSSSSTKAAY
TTSTCFKVTNKAYCLSIAEISNTGEFRIVPLLVEI.......
>UniRef100_A0A2S0U4G6/6-565
...............................nRIVLENEEREAKNTWRLVFRITVLILMVMIFAFSATALVYT.....MR
ASTPRDLAGISTMISKTEDKITSLLSSGQDVIDRQVALESPLALLNTESIIMNAITSLSYQINGAANNSGCGAPVHDPDY
IGGIGKELI..iDDTSDVTSFYPSAYQ.............EHL.NFIPAPTTGSGCTRIPSFDMSTTHYCYTHNVILSGC
RDHSHSHQYLALGVLRTSATGRVFFSTLRSINLDDTQNRKSCSVSATPLGCDMLCSKVTETE...EDDYRS-.ISPTPMV
HGRLGFDGQYHEKDLDTTVlF.KDWVANYPGVGSGSLIDGRVWFPVYGGLKPNSpSDTAQKRYNNTCPDEQDRMAKSSYK
PRRFGGKRVQQAILSIKVSRSLGEDPVLTVPPNTVTLMGAEGRVLTVGTSHFLYQRGSSYFSPALLYPMTVYNKTATLHS
PFNAFTRPGSVPCQASARCPNSCITGVYTDPYPLFHRNHTLRGVFLDDEQTRLNPVSAVFDNISRSRVTRVSSSSTRAAY
TTSTCFKVTNKAYCLSIAEISNTGEFRIVPLLVEI.......
>UniRef100_C7S7C5/6-565
...............................nRVVLENEEREAKNTWRLVFRIAVLLLMVMTLAISSAALAYS.....TG
ASTPHDLAGISTVISKTEDKVTSLLSSSQDVIYKQVALESPLALLNTESIIMNAITSLSYQINGAANSSGCGAPVHDPDY
IGGIGKELI..vDDISDVTSFYPSVYQ.............EHL.NFIPAPTTGSGCTRIPSFDMSTTHYCYTHNVILSGC
RDHSHSYQYLALGVLRTSATGRVFFSTLRSINLDDTQNRKSCSVSATPLGCDMLCSKVTEIE...EEDYKS-.VTPTSMV
HGRLGFDGQYHEKDLDTTVlF.KDWVANYPGVGGGSFIDDRVWFPVYGGLKPNSpSDAAQKRHNNTCPDRQDRMAKSSYK
PRRFGGKRVQQAILSIKVSTSLGKDPVLTIPPNTITLMGAEGRILTVGTSHFLYQRGSSYFSPALLYPMTVNNKTATLHS
PFNAFTRPGSIPCQASARCPNSCITGVYTDPYPLFHRNHTLRGVFLDDEQARLNPVSAVFDDISRSRVTRVSSSSTKAAY
TTSTCFKVTNKVYCLSIAEISNTGEFRIVPLLVEI.......
>UniRef100_D7F341/6-565
...............................nRVVLENEEREAKNTWRLVFRIAVLFLIVTTLAISAAALIYS.....MG
ASTPSNLAGIPTAISKAEDRITSLLSSNQDVIYKQVALESPLALLNTESIIMNAITSLSYQINGAANNSGCGAPVHDPDY
IGGIGKELI..vDDVSDVTSFYPSAYQ.............EHL.NFIPAPTTGSGCTRIPSFDMSATHYCYTHNVILSGC
RDHSHSYQYLALGVLRTSATGRVFFSTLRSINLDDTQNRKSCSVSATPLGCDMLCFKVTETE...EEDYKS-.VTPTSMV
HGRLGFDGQYHEEDLDITVlF.KDWVANYPGVGGGSFIDDRVWFPVYGGLDPNSpSDTAQKRYNNTCPDEQDRMAKSSYK
PRRFGGKRVQQAILSIKVSTSLGEDPVLTVPPNTVTLMGAEGRVLTVGTSHFLYQRGSSYFSPALLYPMTVNNKTATLHS
PFNAFTRPGSVPCHASARCPNSCITGVYTDPYPLFHRNHTLRGVFLDDEQARLNPVSAVFDNISRSRMTRVSSSSTKAAY
TTSTCFKVTNKVYCLSIAEISNTGEFRIVPLLVEI.......
>UniRef100_A8D7G7/6-565
...............................nRVVLENEEREAKNTWRLVFRIAVLLLMVMTLAISAAALAYS.....TG
ASTPHDLAGISTVISKTEDKVTSLLSSSQDVIYKQVALESPLALLNTESVIMNAITSLSYQINGAANNSGCGAPVHDPDY
IGGIGKELI..vDDISDVTSFYPSAYQ.............EHL.NFIPAPTTGSGCTRIPSFDMSTTHYCYTHNVILSGC
RDHSHSHQYLALGVLRTSATGRVFFSTLRSINLDDTQNRKSCSVSATPLGCDMLCSKVTGTE...EEDYKS-.VAPTSMV
HGRLGFDGQYHEKDLDTTVlF.KDWVANYPGAGGGSFIDDRVWFPVYGGLKPNSpSDTAQKRHNNTCPDEQDRMAKSSYK
PGRFGGKRVQQAILSIKVSTSLGKDPVLTIPPNTITLMGAEGRILTVGTSHFLYQRGSSYFSPALLYPMTVNNKTATLHS
PFNAFTRPGSVPCQASTRCPNSCITGVYTDPYPLFHRNHTPRGVFLDDEQARLNPVSAVFDNISRSRVTRVSSSSTKAAY
TTSTCFKVTNKAYCLSIAEISNTGEFRIVPLLVEI.......
>UniRef100_R4L8U8/7-565
................................RVVLENEEREAKNTWRLVFRIAVLFLMVMTLAISAAALAYS.....MG
ASTPHDLAGISTVISKTEDKVTSLLSSSQDVIYKQVALESPLALLNTESIIMNAITSLSYQINGAENNSGCGAPVHDPDY
IGGIGKELI..vDDISGVTSFYPSAYQ.............EHL.NFIPAPTTGSGCTRIPSFDMSTTHYCYTHNVILSGC
RDHSHSHQYLALGVLRTSATGRVFFSTLRSINLDDTQNRKSCSVSATPLGCDMLCSKVTGTE...EEDYKS-.VAPTPMV
HGRLGFDGQYHEKDLDTTVlF.KDWVANYPGVGGGSFIDGRVWFSVYGGLKPNSpSDTAQKRHNNTCPDKQDWMAKSSYK
PGRFGGKRVQQAILSIKVSTSLGKDPVLTIPPNTITLMGAEGRILTVGTSHFLYQRGSSYFSPALLYPMTVNNKTATLNS
PFNAFTRPGSVPCQASARCPNSCITGVYTDPYPLFHRNHTLRGVFLDDEQARLNPVSAVFDNTSRSRVTRVSSSSTKAAY
TTSTCFKVTNKVYCLSIAEISNTGEFRIVPLLVEI.......
>UniRef100_A0A344X6Z5/6-565
...............................nRVVLENEEREAKNTWRLVFRIAVLLLMAMILAISAAALAYS.....ME
ASTPHDLAGISTVISKTEDKVTSLLSSGQDVIDRQVALESPLALLNTESVIMNAITSLSYQIXXAENNSGCGAPVHDPDY
IGGIXKELI..vDDISDVTSFYPSVYQ.............EHL.NFIPAPTTGSGCTRIPSFDMSTTHYCYTHNVILSGC
RDHSHSHQYLALGVLRTSATGRVFFSTLRSINLDDTQNRKSCSVSATPLGCDMLCSKVTGTE...EEDYKS-.VAPTSMV
HGRLGFDGQYHEKDLDTTVlF.KDWVANYPGVGGGSFIDGRVWFPVYGGLKPNSpSDTAQKRHNNTCPDKQDRMAKSSYK
PARFGGKRVQQAILSIKVSTSLGRDPVLTVPPNTITLMGAEGRILTVGTSHFLYQRGSSYFSPALLYPMTVNNKTATLHR
PFNAFTRPGSVPCQASARCPNSCITGVYTDPYPLFYRNHTLRGVFLDDEQARLNPVSAVFDNISRSRVTRVSSSSTKAAY
TTSTCFKVTNKAYCLSIAEISNTGEFRIVPLLVEI.......
>UniRef100_A0A1L3IWN4/6-565
...............................nRVVLENEEREAKNTWRLVFRTTVLLLMVMTLAISIAALVYI.....MG
ASTPRDLAGISAVVSKTEDKVMSLLSSSQDVIDRQVALESPLALLNTESIIMNAITSLSYQINGAANNSGCGAPVHDPDY
IGGIGKELI..vDDTSDVTSFYPSAYQ.............EHL.NFIPAPTTGSGCTRIPSFDISPTHYCYTHNVILSGC
RDHSHSHQYLALGVLRTSATGRVFFSTLRSINLDDTQNRKSCSVSATPLGCDILCSKVTETE...EEDYKS-.VTPTSMV
HGRLGFDGQYHEKDLDTTVlF.KDWVANYPGVGGGSFIDDRVWFPVYGGLKPNSpSDTAQKRYNNTCPDKQDRMAKSSYK
PGRFGGKRVQQAVLSIKVSTSLGEDPVLTIPPNTITLMGAEGRVLTVGTSHFLYQRGSSYFSPALLYPMTVYNKTATLHS
PFNAFTRPGSVPCQASARCPNPCITGVYTDPYPLFHRNHTLRGVFLDDEQARLNPVSAVFDSISRSRVTRVSSSNTRAAY
TTSTCFKVTNKAYCLSIAEISNTGEFRIVPLLVEI.......
>UniRef100_A0A7M4DCF8/6-565
...............................nRVVLENEEREAKNTWRLVFRIAVLLLMAMILAISAAALAYS.....ME
ASTPHDLAGISTVISKTEDKVTSLLSSGQDVIDRQVALESPLALLNTESVIMNAITSLSYQINGAENSSGCGAPVHDPDY
IGGIGKELI..vDDISDVTSFYPSVYQ.............EHL.NFIPAPTTGSGCTRIPSFDMSTTHYCYTHNVILSGC
RDHSHSHQYLALGVLRTSATGRVFFSTLRSINLDDTQNRKSCSVSATPLGCDMLCSKVTGTE...EEDYKS-.VAPTSMV
HGRLGFDGQYHEKDLDTTVlF.KDWVANYPGVGGGSFIDGRVWFPVYGGLKPNSpSDTAQKRHNNTCPDKQDRMAKSSYK
PARFGGKRVQQAILSIKVSTSLGRDPVLTVPPNTITLMGAEGRILTVGTSHFLYQRGSSYFSPALLYPMTVSNKTATLYS
PFNAFTRPGSVPCQASARCPNSCITGVYTDPYPLFYRNHTLRGVFLDDEQARLNPVSAVFDNISRSRVTRVSSSSTKAAY
TTSTCFKVTNKAYCLSIAEISNTGEFRIVPLLVEI.......
>UniRef100_A0A142EHT4/6-565
...............................nRVVLENEEREAKNTWRQIFRIAVLLLMVMTLAISAAALAYS.....TG
ASTPHDLAGISTVISKTEEKVTSLLSSSQDVIDRQVALESPLALLNTKSIIMNAITSLSYQINGAANNSGCGAPVHDPDY
IGGIGKELI..vDDISDVTSFYPSAYQ.............EHL.NFIPAPTTGSGCTRIPSFDMSTTHYCYTHNVILSGC
RDHSHSHQYLALGVLRTSATGRVFFSTLRSINLDDTQNRKSCSVSATPLGCDMLCSKVTGTE...EEDYKS-.VAPTSMV
HGRLGFDGQYHEKDLDTTVlF.KDWVANYPGAGGGSFIDDRVWFPVYGGLKPNSpSDTAQKRHNNTCPDEQDRMAKSSYK
PGRFGGKRVQQAILSIKVSTSLGKDPVLTIPPNTITLMGAEGRILTVGTSHFLYQRGSSYFSPALLYPMTVNNKTATLHS
PFNAFTRPGSVPCQASARCPNSCITGVYTDPYPLFHKNHTLRGVFLDDEQARLNPVSAVFDNISRSRVTRVSSSSTKAAY
TTSTCFKVTNKAYCLSIAEISNTGEFRIVPLLVEI.......
>UniRef100_C7S7C4/6-565
...............................nRVVLENEEREAKNTWRLVFRIAVLLLMVMTLAISSAALAYS.....TG
ASTPHDLAGISTVISKTEDKVTSLLSSSQDVIYKQVALESPLALLNTESIIMNAITSLSYQINGAANSSGCGAPVHDPDY
IGGIGKELI..vDDISDVTSFYPSAYQ.............EHL.NFIPAPTTGSGCTRIPSFDMSTTHYCYTHNVILSGC
RDHSHSHQYLALGVLRTSATGRVFFSTLRSINLDDTQNRKSCSVSATPLGCDMLCSKVTEIE...EEDYKS-.VTPTSMV
HGRLGFDGQYHEKDLDTTVlF.KDWVANYPGVGGGSFIDDRVWFPVYGGLKPNSpSDAAQKRHNNTCPDGQDRMAKSSYK
PRRFGGKRVQQAILSIKVSTSLGKDPVLTIPPNTITLMGAEGRILTVGTSHFLYQRGSSYFSPALLYPMTVNNKTATLHS
PFNAFTRPGSIPCQASARCPNSCITGVYTDPYPLFHRNHTLRGVFLDDEQARLNPVSAVFDDISRSRVTRVSSSSTKAAY
TTSTCFKVTNKVYCLSIAEISNTGEFRIVPLLVEI.......
>UniRef100_Q30A13/6-565
...............................nRVVSENEEREAKNTWRLVFRIAVLLLMVMTLAISAAALAYS.....TG
ASTPHDLAGIPTVISKTEGKVTSLLSSSQDVIYKQVALESPLALLNTESTIMNAITSLSYQINGAANNSGCGAPVHDPDY
IGGIGKELI..vDDISDVTSFYPSAYQ.............EHL.NFIPAPTTGSGCTRIPSFDMSTTHYCYTHNVILSGC
RDHSHSHQYLALGVLRTSATGRVFFSTLRSINLDDTQNRKSCSVSATPLGCDMLCSKVTGTE...EEDYKS-.VAPTSMV
HGRLGFDGQYHEKDLDTTVlF.KDWVANYPGVGGGSFIDDRVWFPVYGGLKPNSpSDTAQKRHNNTCPDKQDRMAKSSYK
PGRLGGKRVQQAILSIKVSTSLGKDPVLTIPPNTITLMGAEGRILTVGTSHFLYQRGSSYFSPALLYPMTVNNKTATLHS
PFNAFTRPGSVPCQASARCPNSCVTGVYTDPYPLFHRNHTLRGVFLDDEQARLNPVSAVFDNISRSRVTRVSPSSTKAAY
TTSTCFKVTNKAYCLSIAEISNTGEFRIVPLLVEI.......
>UniRef100_A0A344X4V7/6-565
...............................nRVVLENEEREAKNTWRLVFRIAVLFLMAMILAISAAALAYS.....ME
ASTPHDLAGISTVISKTEDKVTSLLSSGQDVIDRQVALESPLALLNTESVIMNAITSLSYQINGAENSSGCGAPVHDPDY
IGGIGKELI..vDDISDVTSFYPSAYQ.............EHL.NFIPAPTTGSGCTRIPSFDISTTHYCYTHNVILSGC
RDHSHSHQYLALGVLRTSATGRVFFSTLRSINLDDTQNRKSCSVSATPLGCDMLCSKVTGTE...EEDYKS-.VAPTSMV
HGRLGFDGQYHEKDLDTTVlF.KDWVANYPGVGGGSFIDGRVWFPVYGGLKPNSpSDIAQKRHNNTCPDKQDRMAKSSYK
PARFGGKRVQQAILSIKVSTSLGRDPVLTIPPNTITLMGAEGRILTVGTSHFLYQRGSSYFSPALLYPMTVNNKTATLHS
PFNAFTRPGSVPCQASARCPNSCITGVYTDPYPLFYRNHTLRGVFLDDEQARLNPVSAVFDNISRSRVTRVSSSSTKAAY
TTSTCFKVTNKAYCLSIAEISNTGEFRIVPLLVEI.......
>UniRef100_A0A344X4K7/6-565
...............................nRVVLENEEKEAKNTWRLVFRIAVLLLMVMTLAVSAAALAYS.....TG
ASTPDDLAGISTVISKTEDKVTSLLSSSQDVIDRQVALESPLALLNTESIIMNAITSLSYQINGAANNSGCGAPVHDPDY
IGGIGKELI..vDDTSDVTSFYPSAYQ.............EHL.NFIPAPTTGSGCTRIPSFDMSTTHYCYTHNVILSGC
RDHSHSYQYLALGVLRTSATGRVFFSTLRSINLDDTQNRKSCSVSATPLGCDMLCSKVTGTE...EEDYKS-.VAPTSMV
HGRLGFDGQYHEKDLDTTVlF.KDWVANYPGAGGGSFIDDRVWFPVYGGLKPNSpSDIAQKRHNNTCPDKQDRMAKSSYK
PGRFGGKRVQQAILSIKVSTSLGEDPVLTIPPNTITLMGAEGRILTVGTSHFLYQRGSSYFSPALLYPMTVNNKTATLHS
PFNAFTRPGSVPCQASARCPNSCITGVYTDPYPLFHGNHTLRGVFLDDEQARLNPVSAVFDSISRSRVTRVSSSSTKAAY
TTSTCFKVTNKAYCLSIAEISNTGEFRIVPLLVEI.......
>UniRef100_B0FRC6/6-565
...............................nRVVLENEEREAKNTWRLVFRVIVLLLMVMTLAISAAALAYS.....TG
ASTPHDLAGISTVISKTEDKITSLLSSSQDVIDRQVALESPLALLNTESIIMNAITSLSYQINGAENNSGCGAPVHDPDY
IGGIGKELI..vDDISDVTSFYPSAYQ.............EHL.NFIPAPTTGSGCTRIPSFDMSTTHYCYTHNVILSGC
RDHSHSHQYLALGVLRTSATGRVFFSTLRSINLDDNQNRKSCSVSATPLGCDMLCSKVTGTE...EEDYKS-.VAPTSMV
HGRLGFDGQYHEKDLDTTVlF.KDWVANYPGVGGGSFIGDRVWFPVYGGLKPKSpSDTAQKRHNNTCPDGQDRMAKSSYK
PGRFGGKRVQQAILSIKVSTSLGTDPVLTIPPNTITLMGAEGRILTVGTSHFLYQRGSSYFSPALLYPMTVNNKTATLHS
PFNAFTRPGSVPCQASARCPNSCITGVYTDPYPLFHRNHTLRGVFLDDEQAWLNPVSAVFDNISRSRVTRVSSSNTKAAY
TTSTCFKVTNKAYCLSIAEISNTGEFRIVPLLVEI.......
>UniRef100_Q0PVQ1/6-565
...............................nRVVLENKEREAENTWRPVFRIAVLLLMVMTLAISAAALAYS.....ME
ASTPHDLAGISTVISKTEDKVTSLLSSSQDVIDRQVALESPLALLNTESTIMNAITSLSYQINGAANNSGCGAPVHDPDY
IGGIGKELL..vDDISNVTSFYPSAYQ.............EHL.NFIPAPTTGSGCTRIPSFDMSATHYCYTHNVILSGC
RDHSHSHQYLALGVLRTSATGRVFFSTLHSINLDDTQNRKSCSVSATPLGCDMLCSKVTGTE...EEDYKSA.-APTPMV
HGRLGFDGQYHEKDLDATVlF.KDWVANYPGVGGGSLIDDRVWFPVYGGLKPNSpSDTAQKRHNNTCPDEQDRMAKSSYK
PGRFGGKRVQQAILSIKVSTSLGKDPVLTIPSNTITLMGAEGRILTVGTSHFLYQRGSSYFSPALLYPMTVNNKTATLHS
PFNAFTRPGSVPCQASARCPNSCITGVYTDPYPLFYRNHTLRGVFLDDEQARLNPVSAVFDNISRSRVTRVSSSSTKAAY
TTSTCFKVTNKAYCLSIAEISNTGEFRIVPLLVEI.......
>UniRef100_A0A344X6R7/6-565
...............................nRVVLENEEREAKNTWRLVFRIAVLFLMAMILAISAAALAYS.....ME
ASTPHDLAGISTVISKTEDKVTSLLSSGQDVIDRQVALESPLALLNTESVIMNAITSLSYQINGAGNSSGCGAPVHDPDY
IGGIGKELI..vDDISDVTSFYPSAYQ.............EHL.NFIPAPTTGSGCTRIPSFDMSTTHYCYTHNVILSGC
RDHSHSHQYLALGVLRTSATGRVFFSTLRSINLDDTQNRKSCSVSATPLGCDMLCSKVTGTE...EEDYKS-.VAPTSMV
HGRLGFDGQYHEKDLDTTVlF.KDWVANYPGXGGGSFIDGRVWFPVYGGLKPNSpSDTAQKRHNNTCPDKQDRMAKSSYK
PARFGGKRVQQAILSIKVSTSLGRDPVLTIPPNTITLMGAEGRILTVGTSHFLYQRGSSYFSPALLYPMTVNNKMATLHS
PFNAFTRPGSVPCQASARCPNSCITGVYTDPYPLFYRNHTLRGVFLDDEQARLNPVSAVFDNISRSRVTRVSSSSTKAAY
TTSTCFKVTNKAYCLSIAEISNTGEFRIVPLLVEI.......
>UniRef100_Q0ZFP0/7-565
................................RVVLENEEREAKNTWRLVFRIAVLLLIVMTLAISAAALAYS.....MG
ASTPHDLAGISTVISETEDKVTSLLSSSQDVIDRQVALESPLALLNTESIIMNAITSLSYQINGAANNSGCGAPVHDPDY
IGGIGKELI..vDDISDVTSFYPSAYQ.............EHL.NFIPAPTTGSGCTRIPSFDMSTTHYCYTHNVILSGC
RDHSHSHQCLALGVLRTSATGRVFFSTLRSINLDDTQNRKSCSVSATPLGCDMLCSKVTGTE...EEDYKS-.VAPTSMV
HGRLGFDGQYHEKDLDTTVlF.KDWVANYPGVGGGSFIDDRVWFPVYGGLKPNSpSDTAQKRHNNTCPDGQDRMAKSSYK
PGRFGGKRVQQAILSIKVSTSLGKDPVLTIPPNTITLMGAEGRILTVGTSHFLYQRGSSYFSPALLYPMTVNNKTATLHS
PFNAFTRPGSVPCQASARCPNSCITGVYTDPYPLFHRNHTLRGVFLDDEQARLNPVSAVFDDISRSRVTQVSSSNTKAAY
TTSTCFKVTNKVYCLSIAEISNTGEFRIAPLLVEI.......
>UniRef100_D8UW87/6-565
...............................nRVVLENEEREAKNTWRLVFRIAVLLLMVMTLAISAAALAYS.....MG
ASTPHDLAGISTVISKTEDKVTSLLSSSQDVIDRQVALESPLALLNTESIIMNAITSLSYQINGAENNSGCGAPVHDPDY
IGGIGKELI..vDDISDVTSFYPSAYQ.............EHL.NFIPAPTTGSGCTRIPSFDMSTTHYCYTHNVILSGC
RDHSHSHQYLALGVLRTSATGRVFFSTLRSINLDDTQNRKSCSVSATPLGCDMLCSKVTGTE...EEDYKS-.VAPTSMV
HGRLGFDGQYHEKDLDTTVlF.KDWVANYRGVGGGSFIDGRVWFPVYGGLKPNSpSDTAQKRHNNTCPDEQDRMAKSSYK
PGRFGGKRVQQAILSIEVSTSLGKDPVLTIPPNTITLMGAEGRILTVGTSHFLYQRGSSYFSPALLYPMTVNNKTATLHS
PSNAFTRPGSVPCQASARCPNSCITGVYTDPYPLFHRNHTLRGVFLDDEQARLNPVSAVFDNISRSRVTRVSSSSTKAAY
TTSTCFKVTNKAYCLSIAEISNTGEFRIVPLLVEI.......
>UniRef100_A0A6B9QRF7/7-565
................................RVVLENEEREAKNTWRLVFRIAVLLLIVMTLAISAAALVYS.....TE
ASTPRDLVGISTVISKTEDKITSLLSSTQDVIYKQVALESPLALLNTESIIMNAITSLSYQINGAANNSGCGAPVHDPDY
IGGIGKELI..vDDTSDVTSFYPSAYQ.............EHL.NFIPAPTTGSGCTRIPSFDMSDTHYCYTHNVILSGC
RDHSHSHQYLALGVLRTSATGRVFFSTLRSINLDDTQNRKSCSVSATPLGCDMLCSKVMETE...EEDYKS-.VTPTPMV
HGRLGFDGQYHEKDLDITVlF.KDWVANYPGVGGGSFIDDRVWFPVYGGLKPNSpSDTAQKRYNNTCPDEQDRMAKSSYK
PGRFGGKRVQQAILSIKVSTSLGEDPVLTIPPNTITLMGAEGRVLTVGTSHFLYQRGSSYFSPALLYPMTVYNKTATLHS
PFNAFTRPGSVPCQASARCPNSCLTGVYTDPYPLFYRNHTLRGVFLNDEQARLNPVSAVFDNISRSRVTRVSSGSTKAAY
TTSTCFKVTNKAYCLSIAEISNTGEFRIVPLLVEI.......
>UniRef100_A0A1U9W1C9/6-565
...............................nRVVLENEEREAKSTWRLVFRITVLLLMVMTLAISAAALAYS.....MG
ASTPHDLAGISTAISKTEDKVTSLLSSGQDVIDRQVALESPLALLNTESIIMNAITSLSYQINGAANNSGCGAPVHDPDY
IGGIGKELI..vDNISDVTSFYPSAYQ.............EHL.NFIPAPTTGSGCTRIPSFDMSATHYCYTHNVILSGC
RDHSHSHQYLALGVLRTSATGRVFFSTLRSINLDDTQNRKSCSVSATPLGCDMLCSKVTGTE...EEDYKS-.VAPTSMV
HGRLGFDGQYHEKDLDTTVlF.KDWVANYPGVGGGSFIDDRVWFPVYGGLKPNSpSDTAQKRHNNTCPDQQDRMAKSSYK
PKRFGGKRVQQAILSIKVSTSLGKDPVLTIPPNTITLMGAEGRILTVGTSHFLYQRGSSYFSPALLYPMTVNNKTATLYS
PFNAFTRPGSVPCQASARCPNSCITGVYTDPYPLFHRNHTLRGVFLDDEQARLNPVSAVFDSISRSRVTRVSSSSIKAAY
TTSTCFKVTNKVYCLSIAEISNTGEFRIVPLLVEI.......
>UniRef100_K9ZS94/6-565
...............................nRVVLENEEREAKNTWRLVFRIAVLLLMVMTLAISAAALAYS.....ME
ASTPHDLAGISTVISKTKDKVTSLLSSSQDVIDRQVALESPLALLNTESTIMNAITSLSYQINGAANNSGCGAPVHDPDY
IGGIGKELI..vDDISDVTSFYPSAYQ.............EHL.NFIPAPTTGSGCTRIPSFDMSTTHYCYTHNVILSGC
RDHSHSHQYLALGVLRTSATGRVFFSTLRSINLDDTQNRKSCSVSATPLGCDMLCSKVTGTE...EEDYKSA.-TPTSMV
HGRLGFDGQYHEKDLDTMVlF.KDWVANYPGVGGGSFIDNRVWFPVYGGLKPNSpSDTAQKRHNNTCPDRQDRMAKSSYK
PGRFGGKRVQQAILSIKVSTLLGKDPVLTIPPNTITLMGAEGRILTVGTSHFLYQRGSSYFSPALLYPMTVNNKTATLHS
PFNAFTRPGSVPCQASARCPNSCITGVYTDPYPLFYRNHTLRGVFLDDEQARLNPVSAVFDNISRSRVTRVNLSSTKAAY
TTSTCFKVTNKAYCLSIAEISNTGEFRIVPLLVEI.......
>UniRef100_Q2HQS6/7-565
................................RVVLENEEREAKNTWRLVFRIAVLLLIVVTLAISAAALVYS.....MG
ASTPRDLVGISTVISKTEDKITSLLSSNQDVIYKQVALESPLALLNTESIIMNAITSLSYQINGAANNSRCGTPVHDPDY
IGGIGKELI..vDDTSNVTSFYPSAYQ.............EHL.NFIPAPTTGSGCTRIPSFDMSATHYCYTHNVILSGC
RDHSHSHQYLALGVLRTSATGRVFFSTLRSINLDDTQNRKSCSVSATPLGCDILCSKVTETE...EEDYKS-.VTPTSMV
HGRLGFDGQYHEKDLDITVlF.KDWVANYPGVGSGSFIDDRVWFPVYGGLKPNSpSDTAQKRYNNTCPDGQERMAKSSYK
PGRFGGKRVQQAILSIKVSTSLGEDPVLTVPPNTITLMGAEGRVLTVGTSHFLYQRGSSYFSPALLYPMTVHNKTATLHS
PFNAFTRPGSVPCQASARCPNSCITGVYTDPYPLFHRNHTLRGVFLDDEQARLNPVSAVFDNISRSRVTRVSSSSTKAAY
TTSTCFKVTNKAYCLSIAEISNTGEFRIVPLLVEI.......
>UniRef100_A0A344X6R1/6-565
...............................nRVVLENEEREAKNTWRLVFRIAVLFLMAMILAISAAALAYS.....ME
ASTPHDLAGISTVISKTEDKVTSLLSSGQDVIDRQVALESPLALLNTESVIMNAITSLSYQINGAGNSSGCGAPVHDPDY
IGGIGKELI..vDDISDVTSFYPSAYQ.............EHL.NFIPAPTTGSGCTRIPSFDMSTTHYCYTHNVILSGC
RDHSHSHQYLALGVLRTSATGRVFFSTLRSINLDDTQNRKSCSVSATPLGCDMLCSKVTGTE...EEDYKS-.VAPTSMV
HGRLGFDGQYHEKDLDTTVlF.KDWAANYPGAGGGSFIDGRVWFPVYGGLKPNSpSDTAQKRHNNTCPDKQDRMAKSSYK
PARFGGKRVQQAILSIKVSTSLGRDPVLTIPPNTITLMGAEGRILTVGTSHFLYQRGSSYFSPALLYPMTVNNKTATLHS
PFNAFTRPGSVPCQASARCPNSCITGVYTDPYPLFYKNHTLRGVFLDDEQARLNPVSAVFDNISRSRVTRVSSNSTKAAY
TTSTCFKVTNKAYCLSIAEISNTGEFRIVPLLVEI.......
>UniRef100_A0A0C5GSB6/6-565
...............................nRVVLENEEREAKNTWRLFFRIEVLLLMAMILAVSAAALAYS.....ME
ASTPHDLAGISTVISKTEDKVTSLLSSGQDVIDRQVALESPLALLNTESVIMNAITSLSYQINGAENSSGCGAPVHDPDY
IGGIGKELI..vDDISDVTSFYPSAYQ.............EHL.NFIPAPTTGSGCTRIPSFDMSTTHYCYTHNVILSGC
RDHSHSHQYLALGVLRTSATGRVFFSTLRSINLDDTQNRKSCSVSATPLGCDMLCSKVTGTE...EEDYKS-.VAPTSMV
HGRLGFDGQYHEKDLDTTVlF.KDWVANYPGVGGGSFIDGRVWFPVYGGLKPNSpSDTAQKRHNNTCPDKQDRMAKSSYK
PARFGGKRVQQAILSIKVSTSLGRDPVLTIPPNTITLMGAEGRILTVGTSHFLYQRGSSYFSPALLYPMTVNNKTATLHS
PFNAFTRPGSVPCQASARCPNSCITGVYTDPYPLFYRNHTLRGVFLDDEQARLNPVSAVFDNISRSRVTRVSSSSTKAAY
TTSTCFKVTNKAYCLSIAEISNTGEFRIVPLLVEI.......
>UniRef100_A0A344X701/6-565
...............................nRVVLENEEREAKNTWRLVFRIAVLFLMAMILAISAAALAYS.....ME
ASTPHDLAGISTVISKTEDKVTSLLSSGQDVIDRQVALESPLALLNTESVIMNAITSLSYQINGAGNSSGCGAPVHDPDY
IGGISKELI..vDDISDVTSFYPSAYQ.............EHL.NFIPAPTTGSGCTRIPSFDMSTTHYCYTHNVILSGC
RDHSHSHQYLALGVLRTSATGRVFFSTLRSINLDDTQNRKSCSVSATPLGCDMLCSKVTGTE...EEDYKS-.VAPTSMV
HGRLGFDGQYHEKDLDTTVlF.KDWVANYPGXGGGSFIDGRVWFPVYGGLKPNSpSDTAQKRHNNTCPDKQDRMAKSSYK
PARFGGKRVQQAILSIKVSTSLGRDPVLTIPPNTITLMGAEGRILTVGTSHFLYQRGSSYFSPALLYPMTVNNKTATLHS
PFNAFTRPGSVPCQASARCPNSCITGVYTDPYPLFYRNHTLRGVFLDDEQARLNPVSAVFDNISRSRVTRVSSSSTKAAY
TTSTCFKVTNKAYCLSIAEISNTGEFRIVPLLVEI.......
>UniRef100_A0A2D0WA61/6-565
...............................nRVVLENEEREAKNTWRLVFRITVLLLMVMTLAISAAALAYS.....MG
ASTPHDLAGISTAISKTEDKVTSLLSSSQDVIDRQVALESPLALLNTESIIMNAITSLSYQINGAANNSGCGAPVHDPDY
IGGIGKELI..vDNISDVTSFYPSAYQ.............EHL.NFIPAPTTGSGCTRIPSFDMSATHYCYTHNVILSGC
RDHSHSHQYLALGVLRTSATGRVFFSTLRSINLDDTQNRKSCSVSATPLGCDMLCSKVIGTE...EEDYKS-.VAPTSMV
HGRLGFDGQYHEKDLDITVlF.KDWVANYPGVGGGSFIDDRVWFPVYGGLKPNSpSDTAQKRHNNTCPDQQDRMAKSSYK
PKRFGGKRVQQAILSIKVSTSLGKDPVLTIPPNTITLMGAEGRILTVGTSHFLYQRGSSYFSPALLYPMTVNNKTATLYS
PFNAFTRPGSVPCQASARCPNSCITGVYTDPYPLFHRNHTLRGVFLDDEQARLNPVSAVFDSISRSRVTRVSSSSIKAAY
TTSTCFKVTNKVYCLSIAEISNTGEFRIVPLLVEI.......
>UniRef100_A0A1L3IWN6/6-565
...............................nRVVLENEEREAKNTWRLVFRTTVLLLMVMTLAISIAALVYI.....MG
ASTPRDLAGISAVVSKTEDKVMSLLSSSQDVIDRQVALESPLALLNTESIIMNAITSLSYQINGAANNSGCGAPIHDSDY
IGGIGKELI..vDDTSDVTSFYPSAYQ.............EHL.NFIPAPTTGSGCTRIPSFDISPTHYCYTHNVILSGC
RDHSHSHQYLALGVLRTSATGRVFFSTLRSINLDDTQNRKSCSVSATPLGCDILCSKVTETE...EEDYKS-.VTPTSMV
HGRLGFDGQYHEKDLDTTVlF.KDWVANYPGVGGGSFIDDRVWFPVYGGLKPNSpSDTAQKRYNNTCPDKQDRMAKSSYK
PGRFGGKRVQQAILSIKVSTSLGEDPVLTIPPNTITLMGAEGRVLTVGTSHFLYQRGSSYFSPALLYPMTVYNKTATLHS
PFNAFTRPGSVPCQASARCPNPCITGVYTDPYPLFHRNHTLRGVFLDDEQARLNPVSAVFDSISRSRVTRVSSSNTRAAY
TTSTCFKVTNKAYCLSIAEISNTGEFRIVPLLVEI.......
>UniRef100_A0A344X5I2/6-565
...............................nRVVLENEEREAKNTWRLVFRIAVLFSMAMILAISAAALAYS.....ME
ASTPHDLAGISTVISKTEDKVTSLLSSGQDVIDRQVALESPLALLNTESVIMNAITSLSYQINGAENSSGCGAPVHDPDY
IGGIGKELX..vDDISDVTSFYPSAYQ.............EHL.NFIPAPTTGSGCTRIPSFDMSTTHYCYTHNVILSGC
RDHSHSHQYLALGVLRTSATGRVFFSTLRSINLDDTQNRKSCSVSATPLGCDMLCSKVTGTE...EEDYKS-.VAPTSMV
HGRLGFDGQYHEKDLDTTVlF.KDWVANYPGVGGGSFIDGRVWFPVYGGLKPNSpSDTAQKRHNNTCPDKQDRMAKSSYK
PARFGGKRVQQAILSIKVSTSLGRXPVLTIPPNTITLMGAEGRILTVGTSHFLYQRGSSYFSPALLYPMTVNNKTATLHS
PFNAFTRPGSVPCQASARCPNSCITGVYTDPYPLFYRNHTLRGVFLDDEQARLNPVSAVFDNISRSRVTRVSSSSTKAAY
TTSTCFKVTNKAYCLSIAEISNTGEFRIVPLLVEI.......
>UniRef100_A0A0F6P958/6-565
...............................nRVMLENEEREAKNTWRLVFRIAVLLLMIMILAISAAALAYS.....MG
TSTPRDLTGISVAISKTEDKVTSLLSSSQDVIYKQVALESPLALLNTESIIMNAITSLSYQINGAANNSGCGAPVHDPDY
IGGIGKELI..vDDTSDVTSFYPSAYQ.............EHL.NFIPAPTTGSGCTRIPSFDMSTTHYCYTHNVILSGC
RDHSHSHQYLALGVLRTSATGKVFFSTLRSINLDDTQNRKSCSVSATPLGCDILCSKVTETE...EEDYKS-.VTPTSMV
HGRLGFDGQYHEKDLDTTAlF.KDWVANYPGVGGGSFVDERVWFPVYGGLKPNSpSDTAQKRYNDTCPDKQDRMAKSSYK
PGRFGGKRVQQAILSIKVSTSLGEDPMLTIPPNTITLMGAEGRILTVGTSHFLYQRGSSYFSPALLYPMTISNKTATLHS
PFNAFTRPGSVPCQASARCPNSCITGVYTDPYPLFHRNHTLRGVFLDDGQARLNPVSAVFDDISRSRVTRVSSSSTKAAY
TTSTCFKVTNKTYCLSIAEISNTGEFRIVPLLVEI.......
>UniRef100_G9L8C9/6-565
...............................nRVVLENEEREAKNTWRLVFRIAVLLLMAMILAISAAALAYS.....ME
ASTPHDLAGISTVISKTEDKVTSLLSSGQDVIDRQVALESPLALLNTESVIMNAITSLSYQINGAENSSGCGAPVHDPDY
IGGIGKELI..vDDISDVTSFYPSAYQ.............EHL.NFIPAPTTGSGCTRIPSFDMSTTHYCYTHNVILSGC
RDHSHSHQYLALGVLRTSATGRVFFSTLRSINLDDTQNRKSCSVSATPLGCDMLCSKVTGTE...EEDYKS-.VAPTSMV
HGRLGFDGQYHEKDLDTTVlF.KDWVANYPGVGGGSFIDGRVWFPVYGGLKPNSpSDTAQKRHNNTCPDKQDRMAKSSYK
PARFGGKRVQQAILSIKVSTSLGRDPVLTIPPNTITLMGAEGRILTVGTSHFLYQRGSSYFSPALLYPMTVNNKTATLHS
PFNAFTRPGSVPCQASARCPNSCITGVYTDPYPLFYRNHTLRGVFLDDQQARLNTVSAVFDNISRIRVTRVSSSSTKAAY
TTSTCFKVTNKAYCLSIAEISNTGEFRIVPLLVEI.......
>UniRef100_A0A0H3U2B2/6-565
...............................nRVVLENEEREAKNTWRLVFRIAVLLLMVMILAISAAALAYS.....ME
ASTPHDLAGISNVISKTEDKVTSLLSLSQDVIDRQVALESPLALLNTESVIMNAITSLSYQINGAENSSGCSAPVHDPDY
IGGIGKELI..vDDISDVTSFYPSAYQ.............EHL.NFIPAPTTGSGCTRIPSFDMSTTHYCYTHNVILSGC
RDHSHSHQYLALGVLRTSATGRVFFSTLRSINLDDTQNRKSCSVSATPLGCDMLCSKVTGTE...EEDYKS-.VAPTSMV
HGRLGFDGQYHEKDLDTTVlF.KDWVANYPGVGGGSFIDGRVWFPVYGGLKPNSpSDIAQKRHNNTCPDKQDRMAKSSYK
PGRFGGKRVQQAILSIKVSTSLGKDPVLTIPPNTITLMGAEGRILTVGTSHFLYQRGSSYFSPALLYPMTVNNKTATLHS
PFNAFTRPGSVPCQASARCPNSCITGVYTDPYPLFYRNHTLRGVFLDDEQVRLNPVSAVFDNISRSRVTRVSSSSTKAAY
TTSTCFKVTNKAYCLSIAEISNTGEFRIVPLLVEI.......
>UniRef100_A0A344X4V1/6-565
...............................nRVVLENEEREAKNTWRLVFRIAVLFLMAMILAISAAALAYS.....ME
ASTPHDLAGISTVISKTEDKVTSLLSSGQDVIDRQVALESPLALLNTESVIMNAITSLSYQINGAENSSGCGAPVHDPDY
IGGIGKELI..vDDISDVTSFYPSAYQ.............EHL.NFIPAPTTGSGCTRIPSFDMSTTHYCYTHNVILSGC
RDHSHSHQYLALGVLRTSATGXVFFSTLRSINLDDTQNRKSCSVSATPLGCDMLCSKVTGTE...EEDYKS-.VAPTSMV
HGRLGFDGQYHEKDLDTTVlF.KDWVANYPGVGGGSFIDGRVWFPVYGGLKPNSpSDTAQKRHNNTCPDKQDRMAKSSYK
PARFGGKRVQQAILSIKVSTSLGRDPVLTIPPNTITLMGAEGRILTVGTSHFLYQRGSSYFSPALLYPMTVNNKKATLHS
PFNAFTRPGSVPCQASARCPNSCITGVYTDPYPLFYRNHTLRGVFLDDEQARLNPVSAVFDNISRSRVTRVSSSSTKAAY
TTSTCFKVTNKAYCLSIAEISNTGEFRIVPLLVEI.......
>UniRef100_Q8V1Q9/6-565
...............................nRVVLENEEREAKNTWRLVFRIAVLLLMVMTLAISSAALAYS.....TG
ASTPHDLAGISTVISKTEDKVTSLLSSSQDVIDRQVALESPLALLNTESIIMNAITSLSYQINGAANNSRCGAPVHDPDY
IGGIGKELI..vDDISDVTSFYPSAYQ.............EHL.NFIPAPTTGSGCTRIPSFDMSTTHYCYTHNVILSGC
RDHSHSHQYLALGVLRTSATGRVFFSTLRSINLDDTQNRKSCSVSATPLGCDMLCSKVTEIE...EEDYKS-.VTPTSMV
HGRLGFDGQYHEKDLDTTVlF.KDWVANYPGVGGGSFIDDRVWFPVYGGLKPNSpSDTAQKRHNNTCPDEQGRMAKSSYK
PGRFGGKRVQQAILSIKVSTSLGKDPVLTIPPNTITLMGTEGRILTVGTSHFLYQRGSSYFSPALLYPMTVNNKTATLHS
PFNAFTRPGSVPCQASARCPNSCITGVYTDPYPLFHRNHTLRGVFLDDERARLNPVSAVFDDISRSRVTRVSSSSTKAAY
TTSTCFKVTNKVYCLSIAEISNTGEFRIVPLLVEI.......
>UniRef100_A0A344X6N7/6-565
...............................nRVVLENEEREAKNTWRLVFRIAVLFLMAMILAISAAALAYS.....ME
ASTPHDLAGISTVISKTEDKVTSLLSSGQDVIDRQVALESPLALLNTESVIMNAITSLSYQINGAGNSSGCGAPVHDPDY
IGGIGKELI..vDDISDVTSFYPSAYQ.............EHL.NFIPAPTTGSGCTRIPSFDMSTTHYCYTHNVILSGC
RDHSHSHQYLALGVLRTSATGRVFFSTLRSINLDDTQNRKSCSVSATPLGCDMLCSKVTGTE...EEDYKS-.VAPTSMV
HGRLGFDGQYHEKDLDTTVlF.KDWVANYPGXGGGSFIDGRVWFPVYGGLKPNSpSDTAQKRHNNTCPDKQDRMAKSSYK
PARFGGKRVQQAILSIKVSTSLGRDPVLTIPPNTITLMGAEGRILTVGTSHFLYQRGSSYFSPALLYPMTVNNKTATLHS
PFNAFTRPGSVPCQASARCPNSCITGVYTDPYPLFYKNHTLRGVFLDDEQARLNPVSAVFDNISRSRVTRVSSSSTKAAY
TTSTCFKVTNKAYCLSIAEISNTGEFRIVPLLVEI.......
>UniRef100_Q30A16/6-565
...............................nRVVLENEEREAKNTWRLVFRIAVLLLMVMTLAISAAALVYS.....TG
ASTPHDLAGISTVISKTEDKVTSLLSSSQDVIDRQVALESPLALLNTESTIMNAITSLSYQINGAANNSGCGAPVHGPDY
IGGIGKELI..vDDISDVTSFYPSAYQ.............EHL.NFIPAPTSGSGCTRIPSFDMSTTHYCYTHNVILSGC
RDHSHSHQYLALGVLRTSATGRVFFSTLRSINLDDTQNRKSCSVSATPLGCDMLCSKVTGTE...EEDYKS-.VAPTSMV
HGRLGFDGQYHEKDLDTTVlF.KDWVANYPGVGGGSFIDDRVWFPVYGGLKPNSpSDTAQKRHNNTCPDKQDRMAKSSYK
PGRFGGKRVQQAILSIKVSTSLGKDPVLTIPPNTITLMGAEGRILTVGTSHFLYQRGSSYFSPALLYPMTVNNKTATLHS
PFNAFTRPGSVPCQASARCPNSCITGVYTDPYSLFHRNHTLRGVFLDDEQARLNPVSAVFDNISRSRVTRVSSSSTKAAY
TTSTCFKVTNKVYCLSIAEISNTGEFRTVPLLVEI.......
>UniRef100_D7F439/7-565
................................RVVLENEEREAKNTWRLVFRIAVLLLIVMTLAISAAALVYS.....MG
ASTPRDLAGISTVISKMEDKITSSLSSNQDVIYKQVALESPLALLNTESIIMNAITSLSYQINGAANNSGCGAPVHDPDY
IEGIGKELI..vDDTSDVTSFYPSAYQ.............EHL.NFIPAPTTGSGCTRIPSFDMSATHYCYTHNVILSGC
RDHSHSHQYLALGVLRTSATGKVFFSTLRSINLDDTQNRKSCSVSATPLGCDMLCAKVTETE...EEDYKS-.VTPTSMV
HGRLGFDGQYHEKDLDITVlF.KDWVANYPGVGGGSFIDDRVWFPVYGGLKPNSpSDTAQKRYNNTCPDEQDRMAKSSYK
PGRFGGKRVQQAILSIKVSTSLGEDPVLTVPPNAITLMGAEGRALTVGTSHFLYQRGSSYFSPALLYPMTVYNKTATLHS
PFNAFTRPGSVPCQASARCPNSCITGVYTDPYPLFHRNHTLRGVFLDDEQARLNPVSAVFDNISRSRVTRVSSSSTKAAY
TTSTCFKVTNKAYCLSIAEISNTGEFRIVPLLVEI.......
>UniRef100_A0A2D0WA62/6-565
...............................nRVVLENEEREAKNTWRLVFRITVLLLMVMTLAISAAALAYS.....MG
ASTPHDLAGISTAISKTEDKVTSLLSSSQDVIDRQVALESPLALLNTESIIMNAITSLSYQINGAANNSGCGAPVHDPDY
IGGIGKELI..vDNISDVTSFYPSAYQ.............EHL.NFIPAPTTGSGCTRIPSFDMSATHYCYTHNVILSGC
RDHSHSHQYLALGVLRTSATGRVFFSTLRSINLDDTQNRKSCSVSATPLGCDMLCSKVIGTE...EEDYKS-.VAPTSMV
HGRLGFDGQYHEKDLDTTVlF.KDWVANYPGVGGGSFIDDRVWFPVYGGLKPNSpSDTAQKRHNNTCPDQQDRMAKSSYK
PKRFGGKRVQQAILSIKVSTSLGKDPVLTIPPNTITLMGAEGRILTVGTSHFLYQRGSSYFSPALLYPMTVNNKTATLYS
PFNAFTRPGSVPCQASARCPNSCITGVYTDPYPLFHRNHTLRGVFLDDEQARLNPVSAVFDSISRSRVTRVSSSSIKAAY
TTSTCFKVTNKVYCLSIAEISNTGEFRIVPLLVEI.......
>UniRef100_D4P511/7-565
................................RVVLENEEREAKNTWRQIFRIAVLLLMVMTLAISAAALAYS.....TG
ASTPHDLAGISTVISKTEEKVTSLLSSSQDVIDRQVALESPLALLNTKSIIMNAITSLSYQINGAANNSGCGAPVHDPDY
IGGIGKELI..vDDISDVTSFYPSAYQ.............EHL.NFIPAPTTGSGCTRIPSFDMSTTHYCYTHNVILSGC
RDHSHSHQYLALGVLRTSATGRVFFSTLRSINLDDTQNRKSCSVSATPLGCDMLCSKVTGTE...EEDYKS-.VAPTSMV
HGRLGFDGQYHEKDLDTTVlF.KDWVANYPGAGGGSFIDDRVWFPVYGGLKPNSpSDTAQKRHNNTCPDEQDRMAKSSYK
PGRFGGKRVQQAILSIKVSTSLGKDPVLTIPPNTITLMGAEGRILTVGTSHFLYQRGSSYFSPALLYPMTVNNKTATLHS
PFNAFTRPGSVPCQASARCPNSCITGVYTDPYPLFHKNHTLRGVFLDDEQARLNPVSAVFDNISRSRVTRVSSSSTKAAY
TTSTCFKVTNKAYCLSIAEISNTGEFRIVPLLVEI.......
>UniRef100_A0A1D6XWN9/6-565
...............................nRVMLENEEREAKNTWRLVFRIAVLLLMIMILAISAAALAYS.....MG
TSTPRDLTGISIAISKTEDKVTSLLSSSQDVIDRQVALESPLALLNTESIIMNAITSLSYQINGAANNSGCGAPVHDPDY
IGGIGKELI..vDDTSDVTSFYPSAYQ.............EHL.NFIPAPTTGSGCTRIPSFDMSTTHYCYTHNVILSGC
RDHSHSHQYLALGVLRTSATGKVFFSTLRSINLDDTQNRKSCSVSATPLGCDILCSKVTETE...EEDYKS-.VTPTSMV
HGRLGFDGQYHEKDLDPTAlF.KDWVANYPGVGGGSFVDERVWFPVYGGLKPNSpSDTAQKRYNDTCPDEQDRMAKSSYK
PGRFGGKRVQQAILSIKVSTSLGEDPMLTIPPNTITLMGAEGRILTVGTSHFLYQRGSSYFSPALLYPMTISNKTATLHS
PFNAFTRPGSVPCQASARCPNSCITGVYTDPYPLFHRNHTLRGVFLDDGQARLNPVSAVFDDISRSRVTRVSSSSTKAAY
TTSTCFKVTNKTYCLSIAEISNTGEFRIVPLLVEI.......
>UniRef100_Q308J5/6-565
...............................nRVVLENEEREAKNTWRLVFRIAVLLLMVMTLAISAAALAYS.....TG
ASTPHDLAGISTVISKTEDKVTSLLSSSQDVIDRQVALESPLALLNTESTIMNAITSLSYQINGAANNSGCGAPVHDPDY
IGGIGKELI..vDDISDVTSFYPSAYQ.............EHL.NFIPAPTTGSGCTRIPSFDMSTTHYCYTHNVILSGC
RDYSHSHQYLALGVLRTSATGRVFFSTLRSINLDDTQNRKSCSVSATPLGCDMLCFKVTGIE...EEDYKS-.VTPTSMV
HGRLGFDGQYHEKDLDTTVlF.KDWVANYPGVGGGSFIDDRVWFPVYGGLKPNSpSDTAQKRHNNTCPDKQDRMAKSSYK
PGRFGGKRVQQAILSIKVSTSLGKDPVLTIPPNTITLMGAEGRILTVGTSHFLYQRGSSYFSPALLYPMTVNNKTATLHS
PFNAFTRPGSVPCQASARCPNSCITGVYTDPYPLFHRNHTLRGVFLDDEQARLNPVSAVFDNISRSRVTRVSSSSTKAAY
TTSTCFKVTNKAHCLSIAEISNTGEFRIVPLLVEI.......
>UniRef100_A0A2H4UY91/7-565
................................RVVLENEEREAKNTWRLVFRVIVLLLMVMTLAISAAALAYG.....TG
ASTPHDLAGISTVISKTEDKITSLLSSSQDVIDRQVALESPLALLNTESIIMNAITSLSYQINGAENNSGCGAPVHDPDY
IGGIGKELI..vDDISDVTSFYPSAYQ.............EHL.NFIPAPTTGSGCTRIPSFDMSTTHYCYTHNVILSGC
RDHSHSHQYLALGVLRTSATGRVFFSTLRSINLDDNQNRKSCSVSATPLGCDMLCSKVTGTE...EEDYKS-.VAPTSMV
HGRLGFDGQYHEKDLDTTVlF.KDWVANYPGVGGGSFIGDRVWFPVYGGLKPKSpSDNAQKRHNNTCPDGQDRMAKSSYK
PGRFGGKRIQQAILSIKVSTSLGTDPVLTIPPNTITLMGAEGRILTVGTSRFLYQRGSSYFSPALLYPMTVNNKTATLHS
PFNAFTRPGSVPCQASARCPNSCITGVYTDPYPLFHRNHTLRGVFLDDEQARLNPVSAVFDNISRSRVTRVSSSNTKAAY
TTSTCFKVTNKAYCLSIAEISNTGEFRIVPLLVEI.......
>UniRef100_F8T7M4/6-565
...............................nRVVLENEEREAKNTWRLVFRIAVLLLMVMTLAISAAALAYS.....TG
ASTPHDLASISTVISKTEDKVTSLLSSSQDVIDRQVALESPLALLNTESIIMNAITSLSYQINGAENNSGCGAPAHDPDY
IGGIGKELI..vDDISDVTSFYPSAYQ.............EHL.NFIPAPTTGSGCTRIPSFDMSTTHYCYTHNVILSSC
RDHSHSHQYLALGVLRTSATGRVFFSTLRSINLDDNQNRKSCSVSATPLGCDILCSKVTGTE...EEDYKSA.-APTSMV
HGRLGFDGQYHEKDLDTTVlF.KDWVANYPGVGGGSFIDDRVWFPVYGGLKPNSpSDTAQKRHNNTCPDKEDQMAKSSYK
PGRFGGKRVQQAILSIRVSTSLGKDPVLTIPPNTITLMGAEGRILTVGTSHFLYQRGSSYFSPALLYPMTVNNKTATLHS
PFNAFTRPGSVPCQASARCPNSCITGVYTDPYPLFHRNHTLRGVFLDDEQARLNPVSAIFDNISRSRVTRVSSSSTKAAY
TTSTCFKVTNKAYCLSIAEISNTGEFRIVPLLVEI.......
>UniRef100_D1M8Z6/7-565
................................RVVLENEEREAKNTWRLVFRIAVLLLMVMTLAISAAALAYS.....TG
ASTPHDLAGISTVISKTEDKVTSLLSSSQDVIDRQVALESPLALLNTESIIMNAITSLSYQINGAENNSGCGAPVHDPDY
IGGIGKELI..vDDISDVTSFYPSAYQ.............EHL.NFIPAPTTGSGCTRIPSFDMSTTHYCYTHNVILSGC
RDHSHSHQYLALGVLRTSATGRVFFSTLRSINLDDTQNRKSCSVSATPLGCDMLCSKVIGTE...EEDYKSA.-APTSMV
HGRLGFDGQYHEKDLDTTVlF.KDWVANYPGVGGGSFIDDRVWFPVYGGLKPNSpSDTAQKRHNNTCPDEQDRMAKSSYK
PGRFGGKRVQQAILSIKVSTSLGEDPVLTIPPNTITLMGAEGRILTVGTSHFLYQRGSSYFSPALLYPMTVNNKTATLHS
PFNAFTRPGSVPCQASARCPNSCITGVYTDPYPLFHRNHTLRGVFLDDEQARLNPVSAVFDKISRSRVTRVSSSSTKAAY
TTSTCFKVTNKTYCLSIAEISNTREFRIVPLLVEI.......
>UniRef100_K4NSD9/6-565
...............................nRVVLENEEREAKNTWRLVFRIAVLLLMVMTLAISAAALAYS.....TG
ASTPHDLAGISTVVSKTEDKVTSLLSSSQDVIDRQVALESPLALLNTESIIMNAITSLSYQINGAANNSGCGVPVHDPDY
NGGIGKELI..vDDISDVTSFYPSAYQ.............EHL.NFIPAPTTGSGCTRIPSFDMSTTHYCYTHNVILSGC
RDHSHSHQYLALGVLRTSATGRVFFSTLRSINLDDTQNRKSCSVSATPLGCDMLCSKVTGTE...EEDYKS-.VAPTSMV
HGRLGFDGQYHEKDLDTTAlF.KDWVANYPGVGGGSSIDDRVWFPVYGGLKPNSpSDTAQKRHNNTCPDEQDRMAKSSYK
PGRFGGKRVQQAILSIKVSTSLGKDPVLTIPPNTITLMGAEGRILTVGTSHFLYQRGSSYFSPALLYPMTVNNKTATLHS
PFNAFTRPGSVPCQASARCPNSCITGVYTDPYPLFYRNHTLRGVFLDDEQARLNPVSAVFDNISRGRVTRVSSSSTKAAY
TTSTCFKVTNKAYCLSIAEISNTGEFRIVPLLVEI.......
>UniRef100_A0A344X5A4/6-565
...............................nRVVLENEEREAKNTWRLVFRIAVLLLMAMILAISAAALAYS.....ME
ASTPHDLAGISTVISKTEDKVTSLLSSGQDVIDRQVALESPLALLNTESVIMNAITSLSYQINGAGNSSGCGAPVHDPDY
IGGIGKELI..vDDISDVTSFYPSAYQ.............EHL.NFIPAPTTGSGCTRIPSFDMSTTHYCYTHNVILSGC
RDHSHSHQYLALGVLRTSATGRVFFSTLRSINLDDTQNRKSCSVSATPLGCDMLCSKVTGTE...EEDYKS-.VAPTSMV
HGRLGFDGQYHEKDLDTTVlF.KDWVANYPGXGGGSFIDGRVWFPVYGGLKPNSpSDTAQKRHNNTCPDKQDRMAKSSYK
PARFGGKRVQQAILSIKVSTSLGRDPVLTIPPNTITLMGAEGRILTVGTSHFLYQRGSSYFSPALLYPMIVNNKTATLHS
PFNAFTRPGSVPCQASARCPNSCITGVYTDPYPLFYRNHTLRGVFLDDEQARLNPVSAVFDNISRSRVTRVSSSSTKAAY
TTSTCFKVTNKAYCLSIAEISNTGEFRIVPLLVEI.......
>UniRef100_Q15EQ0/6-565
...............................nRVVLENEEREAKNTWRLVFRIAVLLLIVMTLAISAAALAYS.....MG
ASTPHDLAGISTVISETEDKVTSLLRSSQDVIDRQVALESPLALLNTESIIMNAITSLSYQINEAANNSGCGAPVHDPDY
IGGIGKELI..vDDISDVTSFYPSAYQ.............EHL.NFIPAPTTGSGCTRIPSFDMSTTHYCYTHNVILSGC
RDHSHSHQYLALGVLRTSATGRVFFSTLRSINLDDTQNRKSCSVSATPLGCDMLCSKVTGTE...EEDYKS-.VAPTSMV
HGRLGFDGQYHEKDLDTTIlF.KDWVANYPGVGGGSFIDDRVWFPVYGGLKPNSpSDTAQKRHNNTCPDGQDRMAKSSYK
PGRFGGKRVQQAILSIKVSTSLGKDPVLTIPPNTVTLMGAEGRILTVGTSHFLYQRGSSYFSPALLYPMTVNNKTATLHN
PFNAFTRPGSVPCQASARCPNSCVTGVYTDPYPLFHRNHTLRGVFLDDKQARLNPVSAVFDNISRSRITRVSSSSTRAAY
TTSTCFKVTNKTYCLSIAEISNTGEFRIVPLLVEI.......
>UniRef100_A0A1J0KJF5/6-565
...............................nRVVLENEEKEAKNTWRLVFRIAVLLLMVMTLAISAAALAYS.....TG
ASTPDDLAGISTVISKTEDKVTSLLSSSQDVIDRQVALESPLALLNTESIIMNAITSLSYQINGATNNSGCGAPVHDPDY
IGGIGKELI..vDDISDVTSFYPSAYQ.............EHL.NFIPAPTTGSGCTRIPSFDMSTTHYCYTHNVILSGC
RDHSHSHQYLALGVLRTSATGRVFFSTLRSINLDDTQNRKSCSVSATPLGCDMLCSKVTGTE...EEDYKS-.VAPTSMV
HGRLGFDGQYHEKDLDTTVlF.KDWVANYPGAGGGSFIDDRVWFPIYGGLKPNSpSDTAQKRHNNTCPDGQDRMAKSSYK
PGRFGGKRVQQAILSIKVSTSLGKDPVLTIPPNTITLMGAEGRILTVGTSHFLYQRGSSYFSPALLYPMTVNNKTATLHS
PFNAFTRPGSVPCQASARCPNSCITGVYTDPYPLFHRNHTLRGVFLDDEQARLNPVSAVFDSISRSRVTRVSSSSTKAAY
TTSTCFKVTNKAYCLSIAEISNTGEFRIVPLLVEI.......
>UniRef100_E5G3X2/6-565
...............................nRVVLENEEREAKNTWRLVFRIAVLLLMVMTLAISAAALAYS.....ME
ASTPHDLAGISTVISKTEDKVTSLLSLSQDVIDRQVALESPLALLNTESTIMNAITSLSYQINGAANNSGCGAPVHDPDY
IGGIGKELI..vDDISDVTSFYPSAYQ.............EHL.NFIPAPTTGSGCTRIPSFDMSTTHYCYTHNVILSGC
RDHSHSHQYLALGVLRTSATGRVFFSTLRSINLDDTQNRKSCSVSATPLGCDILCSKVTEAE...EEDYRS-.VTPTSMV
HGRLGFDGQYHEKDLDTTVlF.KDWVANYPGVGSGSFINDRVWFPVYGGLKPNSpSDTAQKRYNNTCPDGQERMAKSSYK
PGRFGGKRVQQAILSIKVSTSLGKDPVLTIPPNTITLMGAEGRVLTVGTSHFLYQRGSSYFSPALLYPMTVYNKTATLHN
PFNAFTRPGSVPCQASARCPNPCITGVYTDPYPLFYRNRTLRGVFLDDEQARLNPVSAVFDNISRSRVTRVSSSSTKAAY
TTSTCFKVTNKVYCLSIAEISNTGEFRIVPLLVEI.......
>UniRef100_Q30A22/6-565
...............................nRVVLENEEREAKNTWRLVFRIAVLLLMVMTLAISAAALAYS.....ME
ASTPHDLAGISTVISKTEDKVTSLLSSSQDVIDRQVALESPLALLNTESTIMNAITSLSYQINGAANNSGCGAPVHDPDY
IGGIGKELI..vDDISDVTSFYPSAYQ.............EHL.NFIPAPTTGSGCTRIPSFDMSTTHYCYTHNVILSGC
RDHSHSHQYLALGVLRTSATGRVFFSTLRSINLDDTQNRKSCSVSATPLGCDMLCSKVTGTE...EEDYKSA.-APTSMV
HGRLGFDGQYHEKDLDTTVlF.KDWVANYSGVGGGSFIDDRVWFPVYGGLKPNSpSDTAQKRHNNTCPDGQDRMAKSSYK
PGRFGGKRVQQAILSIKVSTSLGKDPVLTIPPNTITLMGAEGRILTVGTSHFLYQRGSSYFSPALLYPMTVNNKTATLHS
PFNAFTRPGSVPCQASARCPNSCITGVYTDPYPLFYRNHTLRGVFLDDEQARLNPVSAVFDNISRSRVTRVSSSSTKAAY
TTSTCFKVTNKAYCLSIAEISNTGEFRIVPLLVVI.......
>UniRef100_I3PGP9/6-565
...............................nRIVLENEEREAKNTWRLVFRVTVLILMVMILAFSAAALVYT.....MR
ASTPHDLTGISTMISKTEDKITSLLSSSQDVIYKQVALESPLALLNTESIIMNAVTSLSYQINGAANNSGCGAPVHDPDY
IGGIGKELI..vDDTSDVTSFYPSAYQ.............EHL.NFIPAPTTGSGCTRIPSFDMSTTHYCYTHNVILSGC
KDHSHSHQYLALGVLRTSATGRVFFSTLRSINLDDTQNRKSCSVSATPLGCDMLCSKVTETE...DEDYKS-.VSPTSMV
HGRLGFDGQYHEKDLDTTIlF.KDWVANYPGVGGGSFIDDRVWFPVYGGLKPNSpSDTAQKRYNNTCPDDQDQMAKSSYK
PRRFGGKRVQQAILSIKVSKSLGEDPVLTIPSNTVTLMGAEGRILTVGTSHFLYQRGSSYFSPALLYPMTIHNKTATLHS
PFNAFTRPGSVPCQASARCPNSCITGVYTDPYPLFHRNHTLRGVFLDDEQARLNPVSAVFDSISRSRVTRVSSSSTKAAY
TTSTCFKVTNKVYCLSIAEISNTGEFRIVPLLVEI.......
>UniRef100_A0A344X737/6-565
...............................nRVVLENEEREAKNTWRLVFRIAVLLLMAMILAISAAALAYS.....ME
ASTPHDLAGISTVISKTEDKVTSLLSSGQDVIDRQVALESPLALLNTESVIMNAITSLSYQINGAGNSSGCDAPVHDPDY
IGGIXKELI..vDDISDVTSFYPSAYQ.............EHL.NFIPAPTTGSGCTRIPSFDMSTTHYCYTHNVILSGC
RDHSHSHQYLALGVLRTSATGRVFFSTLRSINLDDTQNRKSCSVSATPLGCDMLCSKVTGTE...EEDYKS-.VAPTSMV
HGRLGFDGQYHEKDLDTTVlF.KDWVANYPGXGGGSFIDGRVWFPVYGGLKPNSpSDTAQKRHNNTCPDKQDRMAKSSYK
PARFGGKRVQQAILSIKVSTSLGRDPVLTIPPNTITLMGAEGRILTVGTSHFLYQRGSSYFSPALLYPMTVNNKTATLHS
PFNAFTRPGSVPCQASARCPNSCITGVYTDPYPLFYRNHTLRGVFLDDEQARLNPVSAVFDNISRSRVTRVSSSSTKAAY
TTSTCFKVTNKAYCLSIAEISNTGEFRIVPLLVEI.......
>UniRef100_A0A1W6BRI5/6-565
...............................nRVMLENEEREAKNTWRLVFRIAVLLLMIMILAISAAALAYS.....MG
TSTPRDLTGISVAISKTEDKVTSLLSASQDVIDRQVALESPLALLNTESIIMNAITSLSYQINGAANNSGCGAPVHDPDY
IGGIGKELI..vDDTSDVTSFYPSAYQ.............EHL.NFIPAPTTGSGCTRIPSFDMSTTHYCYTHNVILSGC
RDHSHSHQYLALGVLRTSATGKVFFSTLRSINLDDTQNRKSCSVSATPLGCDILCSKVTETE...EEDYKS-.VTPTSMV
HGRLGFDGQYHEKDLDTTAlF.KDWVANYPGVGGGSFVDERVWFPVYGGLKPNSpSDTAQKRYNDTCPDKQDRMAKSSYK
PGRFGGKRVQQAILSIKVSTSLGEDPMLTIPPNTITLMGAEGRILTVGTSHFLYQRGSSYFSPALLYPMTISNKTATLHS
PFNAFTRPGSVPCQASARCPNSCITGVYTDPYPLFHRNHTLRGVFLDDGQARLNPVSAVFDDISRSRVTRVSSSRTKAAY
TTSTCFKVTNKTYCLSIAEISNTGEFRIVPLLVEI.......
>UniRef100_A0A0D4WTQ7/6-565
...............................nRVMLENEGKEAKNTWRLVFRIAVLLLMVMTLAISAAALAYS.....TG
ASTPDDLAGISTVISNTEDKVTSLLSSSQDVIDRQVALESPLALLNTESIIMNAITSLTYQINGAANNSGCGAPVHDPDY
IGGIGKELI..vDDISDVTSFYPSAYQ.............EHL.NFIPAPTTGSGCTRIPSFDMSTTHYCYTHNVILSGC
RDHSHSHQYLALGVLRTSATGRVFFSTLRSINLDDTQNRKSCSVSATPLGCDMLCSKVTGTE...EEDYKS-.VAPTSMV
HGRLGFDGQYHEKDLDTTVlF.KDWVANYPGAGGGSFIDDRVWFPVYGGLKPNSpSDTAQKRHNNTCPDEHDRMAKSSYK
PGRFGGKRVQQAILSIKVSTSLGKDPVLTIPPNTITLMGAEGRILTVGTSHFLYQRGSSYFSPALLYPMTVNNKTATLHS
PFNAFTRPGSVPCQASARCPNSCITGVYTDPYPLFHRNHTLRGVFLDDEQARLNPVSAVFDSISRSRVTRVSSSSTKAAY
TTSTCFKVTNKAYCLSIAEISNTGEFRIVPLLVEI.......
>UniRef100_A0A344X707/6-565
...............................nRVVLENEEREAKNTWRLVFRIAVLFLMAMILAISAAALAYS.....ME
ASTPHDLAGISTVISKTEDKVTSLLSSGQDVIDRQVALESPLALLNTESVIMNAITSLSYQINGAGNSSGCGAPVHDPDY
IGGIGKELI..vDDISDVTSFYPSAYQ.............EHL.NFIPAPTTGSGCTRIPSFDMSTTHYCYTHNVILSGC
RDHSHSHQYLALGVLRTSATGRVFFSTLRSINLDDTQNRKSCSVSATPLGCDMLCSKVTGTE...EEDYKS-.VAPTSMV
HGRLGFDGQYYEKDLDTTVlF.KDWVANYPGVGGGSFIDGRVWFPVYGGLKPNSpSDTAQKRHNNTCPDKQDRMAKSSYK
PARFGGKRVQQAILSIKVSTSLGRDPVLTIPPNTITLMGAEGRILTVGTSHFLYQRGSSYFSPALLYPMTVNNKTATLHS
PFNAFTRPGSVPCQASARCPNSCITGVYTDPYPLFYRNHTLRGVFLDDEQARLNPVSAVFDNISRSRVTRVSSSSTKAAY
TTSTCFKVTNKAYCLSIAEISNTGEFRIVPLLVEI.......
>UniRef100_D8UW59/6-565
...............................nRVVLENEEREAKNTWRLIFRIAVLLLMVMTLAISAAALAYS.....ME
ASTPHDLAGISTVISKTEDKVTSLLSSSQDVIDRQVALESPLALLNTESTIMNAITSLSYQINGAANNSGCGAPVHDPDY
IGGIGKELI..vDDISDVTSFFPSAYQ.............EHL.NFIPAPTTGSGCTRIPSFDMSTTHYCYTHNVILSGC
RDHSHSHQYLALGVLRTSATGRVFFSILRSINLDDTQNRKSCSVSATPLGCDMLCSKVTGTE...EEDYKSA.-APTSMV
HGRLGFDGQYHEKDLDTTVlF.KDWVANYPGVGGGSFIDDRVWFPVYGGLKPNSpSDTAQKRHNNTCPDGQDRMAKSSYK
PGRFGGKRVQQAILSIKVSTSLGKDPVLTIPPNTITLMGAEGRILTVGTSHFLYQRGSSYFSPALLYPMTVNNKTATLHS
PFNAFTRAGSVPCQASARCPNSCITGVYTDPYPLFYRNHTLRGVFLDDEQARLNPVSAVFDNISRSRVTRVSSSSTKAAY
TTSTCFKVTNKAYCLSIVEISNTGEFRIVPLLVEI.......
>UniRef100_C7S7D0/6-565
...............................nRVVLENEEREAENTWRLVFRIAVLLLMVMTLAISSAALAYS.....TG
ASTPHDLAGISTVISKTEDKVTSLLSSSQDVIYKQVALESPLALLNTESIIMNAITSLSYQINGVANSSGCGAPVHDPDY
IGGIGKELI..vDDISDVTSFYPSAYQ.............EHL.NFIPAPTTGSGCTRIPSFDMSTTHYCYTHNVILSGC
KDHSHSHQYLALGVLRTSATGRVFFSTLRSINLDDTQNRKSCSVSATPLGCDMLCSKVTEIE...EEDYKS-.VTPTSMV
HGRLGFDGQYHEKDLDTTVlF.KDWVANYPGVGGGSFIDDRVWFPVYGGLKPNSpSDAAQKRHNNTCPDGQDRMAKSSYK
PRRFGGKRVQQAILSIKVSTSLGKDPVLTIPPNTITLMGAEGRILTVGTSHFLYQRGSSYFSPALLYPMTVNNKTATLHS
PFNAFTRPGSIPCQASARCPNSCITGVYTDPYPLFHRNHTLRGVFLDDEQARLNPVSAVFDDISRSRVTRVSSSSTKAAY
TTSTCFKVTNKVYCLSIAEISNTGEFRIVPLLVEI.......
>UniRef100_A0A1L3IWM7/6-565
...............................nRVVLENEEREAKNTWRLVFRTTVLLLMVMTLAISIAALVYI.....MG
ASTPRDLAGISAVVSKTEDKVMSLLSSSQDVIDRQVALESPLALLNTESIIMNAITSLSYQTNGAANNSGCGAPVHDPDY
IGGIGKELI..vDDTSDVTSFYPSAYQ.............EHL.NFIPAPTTGSGCTRIPSFDISPTHYCYTHNVILSGC
RDHSHSHQYLALGVLRTSATGRVFFSTLRSINLDDTQNRKSCSVSATPLGCDILCSKVTETE...EEDYKS-.VTPTSMV
HGRLGFDGQYHEKDLDTTVlF.KDWVANYPGVGGGSFIDDRVWFPVYGGLKPNSpSDAAQKRYNNTCPDKQDRMAKSSYK
PGRFGGKRVQQAILSIKVSTSLGEDPVLTIPPNTITLMGAEGRVLTVGTSHFLYQRGSSYFSPALLYPMTVYNKTATLHS
PFNAFTRPGSVPCQASARCPNPCITGVYTDPYPLFHRNHTLRGVFLDDEQARLNPVSAVFDSISRSRVTRVSSSNTRAAY
TTSTCFKVTNKAYCLSIAEISNTGEFRIVPLLVEI.......
>UniRef100_D8UW69/6-565
...............................nRVVLENEEREAKNTWRLVFRIAVLLLMVMTLAISAAALAYS.....ME
ASTPHDLAGISTVISKTEDKVTSLLSSSQDVIDRQVALESPLALLNTEFTIMNAITSLSYQINGAANNSGCGAPVHDPDY
IGGIGKELI..vDDISDVTSFYPSAYQ.............EHL.NFIPAPTTGSGCTRIPSFDMSTTHYCYTHNVILSGC
RDHSHSHQYLALGVLRTSATGRVSFSTLRSINLDDTQNRKSCSVSATPLGCDMLCSKVTGTE...EEDYKSA.-APTSMV
HGRLGFDGQYHEKDLDTTV.FlRDWVANYPGVGGGSFINDRVWFPVYGGLKPNSpSDTAQKRHNNTCPDGQDRMAKSSYK
PGRFGGKRVQQAILSIKVSTSLGKDPVLTIPPNTITLMGAEGRILTVGTSHFLYQRGSSYFSPALLYPMTVNNKTATLHS
PFNAFTRPGSVPCQASARCPNSCITGVYTDPYPLFYRNHTLRGVFLDDEQARLNPVSAVFDNISRSRVTRVSSSSTKAAY
TTSTCFKVTNKAYCLSIAEISNTGEFRIVPLLVEI.......
>UniRef100_A0A344X6H7/6-565
...............................nRVVLENEEKEAKNTWRLVFRIAVLLLMVMTLAVSAAALAYS.....TG
ASTPDDLAGISTVISKTEDKVTSLLSSSQDVIDRQVALESPLALLNTESIIMNAITSLSYQINGAANNSGCGAPVHDPDY
IGGIGKELI..vDDISDVTSFYPSAYQ.............EHL.NFIPAPTTGSGCTRIPSFDMSTTHYCYTHNVILSGC
RDHSHSHQYLALGVLRTSATGRVFFSNLRSINLDDNQNRKSCSVSATPLGCDMLCSKVTGTE...EEDYKS-.VAPTSMV
HGRLGFDGQYHEKDLDTTVlF.KDWVANYPGAGGGSFIDDRVWFPVYGGLKPNSpSDTAQKRHNNTCPDKQDRMAKSSYK
PGRFGGKRVQQAVLSIKVSTSLGEDPVLTIPPNTITLMGAEGRILTVGTSHFLYQRGSSYFSPALLYPMTVNNKTATLHS
PFNAFTRPGSVPCQASARCPNSCITGVYTDPYPLFHGNHTLRGVFLDDEQARLNPVSAVFDSISRSRVTRVSSSSTKAAY
TTSTCFKVTNKTYCLSIAEISNTGEFRIVPLLVEI.......
>UniRef100_A9YY75/6-565
...............................nRVVLENEEREAKNTWRLVFRIAVLLLMVMTLAISAAALAYS.....ME
ASTPHDFAGISTVISKTEDKVTSLLSSSQDVIDRQVALESPLALLNTESTIMNAITSLSYQINGAANNSGCGAPVHDPDY
IGGIGKELI..vDDISDVTSFYPSAYQ.............EHL.NFIPAPTTGFGCTRIPSFDMSTTHYCYTHNVILSGC
RDHSHSHQYLALGVLRTSATGRVFFSTLHSINLDDAQNRKSCSVSATPLGCDMLCSKVTGTE...EEDYKSA.-APTSMV
HGRLGFDGQYHEKDLDTTVlF.KDWVANYPGVGGGSFIDDRVWFPVYGGLKPNSpSDTAQKRHNNTCPDGQDRMAKSSYK
PGRFGGKRVQQAILSIKVSTSLGKDPVLTIPPNTITLMGAEGRILTVGTSHFLYQRGSSYFSPALLYPMTVNNKTATLHS
PFNAFTRPGSVPCQASARCPNSCITGVYTDPYPLFYRNHTLRGVFLDAEQARLNPVSAVFDNISRSRVTRVSSSSTKAAY
TTSTCFKVTNKAYCLSIAEISNTGEFRIVPLLVEI.......
>UniRef100_A0A220NUF2/6-565
...............................nRVVLENEEREAKNTWRLVFRTAVLLLIVMTLAISIAALVYV.....MG
ASTPHDLASISAVVSKTEDKVMSLLSSSQDVIYKQVALESPLALLNTESVIMNAITSLSYQINGAANNSGCGAPVHDPDY
IGGIGKELI..vDDTSDVTSFYPSAYQ.............EHL.NFIPAPTTGSGCTRIPSFDISATHYCYTHNVILSGC
RDHSHSHQYLALGVLRTSATGRVFFSTLRSINLDDTQNRKSCSVSATPLGCDILCSKVTETE...EEDYKS-.VTPTPMV
HGRLGFNGQYHEKDLDTTVlF.KDWVANYPGVGGGSFIDDRVWFPVYGGLKPNSpSDTAQKRYNNTCPDEQDRMAKSSYK
PGRFGGKRVQQAILSIRVSTSLGEDPVLTIPPNTITLMGAEGRVLTVGTSHFLYQRGSSYFSPALLYPMTVYNKTATLHN
PFNAFTRPGSVPCQASARCPNSCITGVYTDPYPLFHRNHTLRGVFLDDEQARLNPVSAVFDSISRSRVTRVSSSSTKAAY
TTSTCFKVTNKAYCLSIAEISNTGEFRIVPLLVEI.......
>UniRef100_A0A1L4FLM0/7-565
................................RVVLENEEREAKNTWRLVFRVAVLLLILMILAISVAALVYT.....MG
ASTARDLAGISTVISKTGDKVTSLLSSSQDVIDRQVALESPLALLNTESIIMNAITSLSYQINGAANNSGCGAPVHDPDY
IGGIGKELI..vDDTSDVTSFYPSAYQ.............EHL.NFIPAPTTGSGCTRIPSFDMSTTHYCYTHNVILSGC
RDHSHSHQYLALGVLRTSATGRVFFSTLRSINLDDTQNRKSCSVSATPLGCDMLCSKVTETE...EEDYKS-.VTPTSMV
HGRLGFDGQYHEKDLDTTVlF.KDWVANYPGVGGGSFIDDRVWFPVYGGLKPNSpSDTAQKRYNNTCPDEQDRMAKSSYK
PGRFGGKRVQQAILSIKVSTYLGEDPMLTIPPNTITLMGAEGRVLTVGTSHFLYQRGSSYFSPALLYPMTVYNKTATLHS
PFNAFTRPGSVPCQASARCPNSCVTGVYTDPYPLFHRNHTLRGVFLDDAQARLNPVSAVFDSISRSHVTRVSSSSTRAAY
TTSTCFKVTNKVYCLSIAEISNTGEFRIVPLLVEI.......
>UniRef100_A0A1L3IWN1/6-565
...............................nRVVLENEEREAKNTWRLVFRTTVLLLMVMTLAISIAALVYI.....MG
ASTPRDLAGISAVVSKTEDKVTSLLSSSQDVIDRQVALKSPLALLNTESIIMNAITSLSYQINGAANNSGCGAPVHDPDY
IGGIGKELI..vDDTSDVTSFYPSAYQ.............EHL.NFIPAPTTGSGCTRIPSFDISPTHYCYTHNVILSGC
RDHSHSHQYLALGVLRTSATGRVFFSTLRSINLDDTQNRKSCSVSATPLGCDILCSKVTETE...EEDYKS-.VTPTSMV
HGRLGFDGQYHEKDLDTTVlF.KDWVANYPGVGGGSFIDDRVWFPVYGGLKPNSpSDTAQKRYNNTCPDEQDRMAKSSYK
PGRFGGKRVQQAILSIKVSTSLGEDPVLTIPPNTITLMGAEGRVLTVGTSHFLYQRGSSYFSPALLYPMTVYNKTATLHS
PFNAFTRPGSVPCQASARCPNPCITGVYTDPYPLFHRNHTLRGVFLDDEQARLNPVSAVFDSISRSRVTRVSSSNTRAAY
TTSTCFKVTNKAYCLSIAEISNTGEFRIVPLLVEI.......
>UniRef100_A0A0H3U2D7/7-565
................................RVVLENEEREAKNTWGLFFRITVLLLMAMILAISAAALAYS.....ME
ASTPHDLAGISTVISKTEDKVTSLLSSGQDVIDRQVALESPLALLNTESVIMNAITSLSYQINGAENSSGCGAPVHDPDY
IGGIGKELI..vDDISDVTSFYPSAYQ.............EHL.NFIPAPTTGSGCTRIPSFDMSTTHYCYTHNVILSGC
RDHSHSHQYLALGVLRTSATGRVFFSTLRSINLDDTQNRKSCSVSATPLGCDMLCSKVTGTE...EEDYKS-.VAPTSMV
HGRLGFDGQYHEKDLDTTVlF.KDWVANYPGVGGGSFIDGRVWFPVYGGLKPNSpSDTAQKRHNNTCPDKQDRMAKSSYK
PARFGGKRVQQAILSIKVSTSLGRDPVLTIPPNTITLMGAEGRILTVGTSHFLYQRGSSYFSPALLYPMTVNNKTATLRS
PFNAFTRPGSVPCQASARCPNSCITGVYTDPYPLFYRNHTLRGVFLDDEQARLNPVSAVFDNISRSRVTRVSSSSTKAAY
TTSTCFKVTNKAYCLSIAEISNTGEFRIVPLLVEI.......
>UniRef100_Q6WG57/7-565
................................RVVLENEEREAKNTWRLVFRIAVLLLIVMTLTISAAALVYS.....MG
ASTPRDLAGISTAISKTEDKITSLLSSNQDVIYKQVALESPLALLNTESIIMNAITSLSYQINGAANNSGCGAPVHDPDY
IGGIGKELI..vDDTSDVTSFYPSAYQ.............EHL.NFIPAPTTGSGCTRIPSFDMSATHYCYTHNVILAGC
RDHSHSHQYLALGVLRTSATGRVFFSTLRSINLDDTQNRKSCSVSATPLGCDILCSKVTETE...EEDYKS-.VTPTSMV
HGRLGFDGQYHEKDLDITVlF.KDWVANYPGVGGGSFIDDRVWFPVYGGLKPNSpSDTAQKRYNNTCPDEQDRMAKSSYK
PGRFGGKRVQQAILSIKVSTSLGEDPVLTVPPNTITLMGAEGRVLTVGTSHFLYQRGSSYFSPALLYPMTVYNKTATLHS
PFNAFTRPGSVPCQASARCPNSCITGVYTDPYPLFHKNHTLRGVFLDNEQARLNPVSAVFDSISRSRVTRVSSSSTKAEY
TTSTCFKVINKTYCLSIAEISNTGEFRIVPFLVKI.......
>UniRef100_A0A5J6NA85/6-565
...............................nRVVLENEEREAKNTWRLVFRITVLLLMVTTLAISAAALAYS.....MG
ASTPHDLTGILTVISKTEDKVTSLLSLSQDVIDRQVALESPLALLNTESIIMNAITSLSYQINGAANNSGCGAPVHDPDY
IGGIGKELI..vDDISDVTSFYPSAYQ.............EHL.NFIPAPTTGSGCTRIPSFDMSTTHYCYTHNVILSGC
RDHSHSHQYLALGVLRTSATGRVFFSTLRSINLDDTQNRKSCSVSATPLGCDMLCSKVTGTE...EEDYKS-.VAPTSMV
HGRLGFDGQYHEKDLDTTVlF.KDWVANYPGVGGGSFIDDRVWFPVYGGLKPNSpSDTAQKRHNNTCPDKQDQMAKSSYK
PRRFDGKRVQQAILSIKVSTSLGKDPVLTIPPNTITLMGAEGRILTVGTSHFLYQRGSSYFSPALLYPMTVNNKTAYNPY
KFNAFTRPGSIPCQASARCPNSCITGVYTDPYPLFHRNHTLRGVFLDDEQARLNPVSAVFDSISRSRVTRVSSSSIKAAY
TTSTCFKVTNKVYCLSIAEISNTGEFRIVPLLVEI.......
>UniRef100_A0A1Z1B063/7-565
................................RVVLENEEREAKNTWRLVFRVIVLLLMVMTLAISAAALAYS.....TG
ASTPHDLAGISTVISKTEDKITSLLSSSQDVIDRQVALESPLALLNTESIIMNAITSLSYQINGAENNSGCGAPVHDPDY
IGGIGKELI..vDDISDVTSFYPSAYQ.............EHL.NFIPAPTTGSGCTRIPSFDMSTTHYCYTHNVILSGC
RDHSHSHQYLALGVLRTSATGRVFFSTLRSINLDDNQNRKSCSVSATPLGCDMLCSKVTGTE...EEDYKS-.VAPTSMV
HGRLGFDGQYHEKDLDTTVlF.KDWVANYPGVGGGSFIGDRVWFPVYGGLKPKSpSDNAQKRHNNTCPDGQDRMAKSSYK
PGRFGGKRIQQAILSIKVSTSLGTDPVLTIPPNTITLMGAEGRILTVGTSHFLYQRGSSYFSPALLYPMTVNNKTATLHS
PFNAFTRPGSVPCQASARCPNSCITGVYTDPYPLFHRNHTLRGVFLDDEQARLNLVSAVFDNISRSRVTRVSSSNTKAAY
TTSTCFKVTNKAYCLSIAEISNTGEFRIVPLLVEI.......
>UniRef100_A0A1L3IWN5/6-565
...............................nRVVLENEEREAKNTWRLVFRTTVLLLMVMTLAISIAALVYI.....MG
ASTPRDLAGISAVVSKTEDKVMSLLSSSQDVIDRQVALESPLALLNTESIIMNAITSLSYQINGAANNSGCGAPVHDPDY
IGGIGKELI..vDDTSDVTSFYPSAYQ.............EHL.NFIPAPTTGSGCTRIPSFDISPTHYCYTHNVILSGC
RDHSHSHQYLALGVLRTSATGRVFFSTLRSINLDDTQNRKSCSVSATPLGCDILCSKVTETE...EEDYKS-.VTPTSMV
HGRLGFDGQYHEKDLDTTVlF.KDWVANYPGVGGGSFIDDRVWFPVYGGLKPNSpSDTAQKRYNNTCPDKQDRMAKSSYK
PGRFGGKRVQQAILSIKVSTSLGEDPVLTIPPNTITLMGAEGRVLTVGTSHFLYQRGSSYFSPALLYPMTVYNKTATLHS
PFNAFTRPGSVPCQASARCPNPCITGVYTDPYPLFHRNHTLRGVFLDDEQARLNPVSAVFDSISRSRVTRVSSSNIRAAY
TTSTCFKVTNKAYCLSIAEVSNTGEFRIVPLLVEI.......
>UniRef100_T1TEJ3/6-565
...............................nRVMLENEEREAKNTWRLVFRIAVLLLMVMTLAVSAAALAYS.....TG
ASTPHDLAGISTVISKTEDKVMSLLSASQDVIDKQVALESPLVLLNTESTIMNAITSLSYQINGATNNSGCGAPVHDPDY
IGGIGKELI..vDDISDVTSFYPSAYQ.............EHL.NFIPAPTTGSGCTRIPSFDMSTTHYCYTHNVILSGC
RDHSHSHQYLALGVLRISATGRVFFSTLRSINLDDTQNRKSCSVSATPLGCDMLCSKVTGTE...EEDYKS-.VAPTSMV
HGRLGFDGQYHEKDLDTTVlF.KDWVANYPGVGGGSFIDGRVWFPVYGGLKPNSpSDTAQKRHNNTCPDRQDRMAKSSYK
PERFGGKRIQQAILSIKVSTSLGKDPVLTIPPNTITLMGAEGRILTVGTSHFLYQRGSSYFSPALLYPMTVNNKTATLRS
PFDAFTRPGSVPCQASARCPNSCITGVYTDPYPLFHRNHTLRGVFLDDEQARLNPVSAVFDNISRSRVTRVSSSSTKAAY
TTSTCFKVTNKAYCLSIAEISNTGEFRIVPLLVEI.......
>UniRef100_A0A060A5T4/6-565
...............................nRVVLENEEREARNTWRLVFRIAVLFLMAMILAISAAALAYS.....ME
ASTPHDLAGISTVISKTEDKVTSLLSSGQDVIDRQVALESPLALLNTESVIMNAITSLSYQINGAENSSGCGAPVHDPDY
IGGIGKELI..vDDISDVTSFYPSAYQ.............EHL.NFIPAPTTGSGCTRIPSFDMSTTHYCYTHNVILSGC
RDHSHSHQYLALGVLRTSATGRVFFSTLRSINLDDTQNRKSCRVSATPLGCDMLCSKVTGTE...EEDYKS-.VAPTSMV
HGRLGFDGQYHEKDLDTTVlF.KDWVANYPGVGGGSFIDGRVWFPVYGGLKPNSpSDTAQKRHNNTCPDKQDRMAKSSYK
PARFGGKRVQQAILSIKVSTSLGRDPVLTIPPNTITLMGAEGRILTVGTSHFLYQRGSSYFSPALLYPMTVNNKTATLHS
PFNAFTRPGSVPCQASARCPNSCITGVYTDPYPLFYRNHTLRGVFLDDEQARLNPVSAVFDNISRSRVTRVSSSSTKAAY
TTSTCFKVTNKAYCLSIAEISNTGEFRIVPLLVEI.......
>UniRef100_Q8JSX7/6-565
...............................nRVVLENEEREAKNTWRLVFRIAVLLLMVMTLAISAAALAYS.....TG
ASTPHDLAGISTVISKTEDKVTSLLSSRQDVIDRQVALESPLALLNTESIIMNAIPSLSYQINGAANNSGCGAPVHDPDY
IGGIGKELI..vGDISDVTSFYPSAYQ.............EHL.NFIPAPTTGSGCTRIPSFDMSTTHYCYTHNVILSGC
RDHSHSHQYLALGVLRTSATGRVFFSTLRSINLDDTQNRKSCSVSATPLGCDMLCSKVTGTE...EEDYKS-.VAPTSMV
HGRLGFDGQYHEKDLDTTVlF.KDWVANYPGAGGGSFIDDRVWFPVYGGLKPNSpSDTAQKRHNNTCPDEQDRMAKFSYK
PGRFGGKRVQQAILSIKVSTSLGKDPVLTIPPNTITLMGAEGRILTVGTSHFLYQRGSSYFSPALLYPMTVNNKTATLHS
PFNAFTRPGSVPCQASARCPNSCITGVYTDPYPLFHRNHTLRGVFLDDEQARLNPVSAVFDNISRSRVTRVSSSSTKAAY
TTSTCFKVTNKAYCLSIAEISNTGEFRIVPLLVEI.......
>UniRef100_A0A2D0WCA1/6-565
...............................nRVVLENEEREAKNTWRLVFRITVLLLMVMTLAISAAALAYS.....MG
ASTPHDLAGISTAISKTEDKVTSLLSSSQDVIDRQVALESPLALLNTESIIMNAVTSLSYQINGAANNSGCGAPVHDPDY
IGGIGKELI..vDNISDVTSFYPSAYQ.............EHL.NFIPAPTTGSGCTRIPSFDMSATHYCYTHNVILSGC
RDHSHSHQYLALGVLRTSATGRVFFSTLRSINLDDTQNRKSCSVSATPLGCDMLCSKVIGTE...EEDYKS-.VAPTSMV
HGRLGFDGQYHEKDLDITVlF.KDWVANYPGVGGGSFIDDRVWFPVYGGLKPNSpSDTAQKRHNNTCPDQQDRMAKSSYK
PKRFGGKRVQQAILSIKVSTSLGKDPVLTIPPNTITLMGAEGRILTVGTSHFLYQRGSSYFSPALLYPMTVNNKTATLYS
PFNAFTRPGSVPCQASARCPNSCITGVYTDPYPLFHRNHTLRGVFLDDEQARLNPVSAVFDSISRSRVTRVSSSSIKAAY
TTSTCFKVTNKVYCLSIAEISNTGEFRIVPLLVEI.......
>UniRef100_A0A1D6XWM6/6-565
...............................nRVMLENEEREAKNTWRLVFRIAVLLLMIMILAISAAALAYS.....MG
TSTPRDLTGISVAISKTEDKVTSLLSSSQDVIDRQVALESPLALLNTESIIMNAITSLSYQINGAANNSGCGAPVHDPDY
IGGIGKELI..vDDTSDVTSFYPSAYQ.............EHL.NFIPAPTTGSGCTRIPSFDMSTTHYCYTHNVILSGC
RDHSHSHQYLALGVLRTSATGKVFFSTLRSINLDDTQNRKSCSVSATPLGCDILCSKVTETE...EEDYKS-.VTPTSMV
HGRLGFDGQYHEKDLDTTAlF.KDWVANYPGVGGGTFVDERVWFPVYGGLKPNSpSDAAQKRYNDTCPDEQDRMAKSSYK
PGRFGGKRVQQAILSIKVSTSLGEDPMLTIPPNTITLMGAEGRILTVGTSHFLYQRGSSYFSPALLYPMTISNKTATLHS
PFNAFTRPGSVPCQASARCPNSCITGVYTDPYPLFHRNHTLRGVFLDDGQARLNPVSAVFDDISRSRVTRVSSSSTKAAY
TTSTCFKVTNKTYCLSIAEISNTGEFRIVPLLVEI.......
>UniRef100_E5G508/7-565
................................RVVLENEEREAKNTWRLVFRIAVLFLMVMTLAISAAALAYS.....MG
ASTPHDLAGISTVISKTEDKVTSLLSSSQDVIYKQVALESPLALLNTESIIMNAITSLSYQINGAENNSGCGAPVHDPDY
IGGIGKELI..vDDISGVTSFYPSAYQ.............EHL.NFIPAPTTGSGCTRIPSFDMSTTHYCYTHNVILSGC
RDHSHSHQYLALGVLRTSATGRVFFSTLRSINLDDTQNRKSCSVSATPLGCDMLCSKVTGTE...EEDYKS-.VAPTSMV
HGRLGFDGQYHEKDLDTTVlF.MDWVANYPGVGGRSFIDGRVWFPVYGGLKPNSpSDTAQKRHNNTCPDKQDRMAKSSYK
PGRFGGKRVQQAILSIKVSTSLGKDPVLTIPPNTITLMGAEGRILTVGTSHFLYQRGSSYFSPALLYPMTVNNKTATLHS
PFNAFTRPGSVPCQASARCPNSCITGVYTDPYPLFHRNHTLRGVFLDDEQARLNPVSAVFDNISRSRVTRVSSSSTKAAY
TTSTCFKVTNKVYCLSIAEISNTGEFRIVPLLVEI.......
>UniRef100_I1TEB4/6-565
...............................nRVMLENEEREAKNTWRLVFRIAVLLLMIMILAISAAALAYS.....MG
TSTPRDLTGISIAISKTEDKVTSLLSSSQDVIDRQVALESPLALLNTESIIMNAITSLSYQINGAANNSGCGAPVHDPDY
IGGIGKELI..vDDTSDVTSFYPSAYQ.............EHL.NFIPAPTTGSGCTRIPSFDMSTTHYCYTHNVILSGC
RDHSHSHQYLALGVLRTSATGKVFFSTLRSINLDDTQNRKSCSVSATPLGCDILCSKVTETE...EEDYKS-.VTPTSMV
HGRLGFDGQYHEKDLDTTAlF.KDWVANYPGVGGGSFVDERVWFPVYGGLKPNSpSDTAQKRYNDTCPDEQDRMAKSSYK
PGRFGGKRVQQAILSIKVSTSLGEDPMLTIPPNTITLMGAEGRILTVGTSHFLYQRGSSYFSPALLYPMTISNKTATLHS
PFNAFTRPGSVPCQASARCPNSCITGVYTDPYPLFHRNHTLRGVFLDDGQARLNPVSAVFDDISRSRVTRVSSSSTKAAY
TTSTCFKVTNKTYCLSIAEISNTGEFRIVPLLVEI.......
>UniRef100_I1TEB8/6-565
...............................nRVMLENEEREAKNTWRLVFRIAVLLLMIMILAISAAALAYS.....MG
TSTPRDLTGISIAISKTEDKVTSLLSSSQDVIDRQVALESPLALLNTESMIMNAITSLSYQINGAANNSGCGAPVHDPDY
IGGIGKELI..vDDTSDVTSFYPSAYQ.............EHL.NFIPAPTTGSGCTRIPSFDMSTTHYCYTHNVILSGC
RDHSHSHQYLALGVLRTSATGKVFFSTLRSINLDDTQNRKSCSVSATPLGCDILCSKVTETE...EEDYKS-.VTPTSMV
HGRLGFDGQYHEKDLDTTAlF.KDWVANYPGVGGGSFVDERVWFPVYGGLKPNSpSDTAQKRYNDTCPDEQDRMAKSSYK
PGRFGGKRVQQAILSIKVSTSLGEDPMLTIPPNTITLMGAEGRILTVGTSHFLYQRGSSYFSPALLYPMTISNKTATLHS
PFNAFTRPGSVPCQASARCPNSCITGVYTDPYPLFHRNHTLRGVFLDDGQARLNPVSAVFDDISRSRVTRVSSSSTKAAY
TTSTCFKVTNKTYCLSIAEISNTGEFRIVPLLVEI.......
>UniRef100_A0A173DUL4/6-565
...............................nRVMLENEEREAKNTWRLVFRIAVLLLMIMILAISAAALAYS.....MG
TSTPRDLTGISIAISKTEDKVTSLLSSSQDVIDRQVALESPLALLNTESIIMNAITSLSYQINGAANNSGCGAPVHDPDY
IGGIGKELI..vDDTNDVTSFYPSAYQ.............EHL.NFIPAPTTGSGCTRIPSFDMSTTHYCYTHNVILSGC
RDHSHSHQYLALGVLRTSATGKVFFSTLRSINLDDTQNRKSCSVSATPLGCDILCSKVTETE...EEDYKS-.VTPTSMV
HGRLGFDGQYHEKDLDTTAlF.KDWVANYPGVGGGSFVDERVWFPVYGGLKPNSpSDTAQKRYNDTCPDEQDRMAKSSYK
PGRFGGKRVQQAILSIKVSTSLGEDPMLTIPPNTITLMGAEGRILTVGTSHFLYQRGSSYFSPALLYPMTISNKTATLHS
PFNAFTRPGSVPCQASARCPNSCITGVYTDPYPLFHRNHTLRGVFLDDGQARLNPVSAVFDDISRSRVTRVSSSSTKAAY
TTSTCFKVTNKTYCLSIAEISNTGEFRIVPLLVEI.......
>UniRef100_A0A344X6I3/6-565
...............................nRVVLENEEKEAKNTWRLVFRIAVLLLMVMTLAVSAAALAYS.....TG
ASTPDDLAGISTVISKTEDKVTSLLSSSQDVIDRQVALESPLALLNTESIIMNAITSLSYQINGAANNSGCGAPVHDPDY
IGGIGKELI..vDDTSDVTSFYPSAYQ.............EHL.NFIPAPTTGSGCTRIPSFDMSTTHYCYTHNVILSGC
RDHSHSHQYLALGVLRTSATGRVFFSNLRSINLDDNQNRKSCSVSATPLGCDMLCSKVTGTE...EEDYKS-.VAPTSMV
HGRLGFDGQYHEKDLDTTVlF.KDWVANYPGAGGGSFIDDRVWFPVYGGLKPNSpSDIAQKRHNNTCPDKQDRMAKSSYK
PGRFGGKRVQQAILSIKVSTSLGEDPVLTIPPNTITLMGAEGRILTVGTSHFLYQRGSSYFSPALLYPMTVNNKTATLHS
PFNAFTRPGSVPCQASARCPNSCITGVYTDPYPLFHGNHTLRGVFLDDEQARLNPVSAVFDSISRSRVTRVSSSSTKAAY
TTSTCFKVTNKVYCLSIAEISNTGEFRIVPLLVEI.......
>UniRef100_O73491/6-565
...............................nRVVLENEEREAKNTWRLVFRTTVLLLMVMTLAISIAALVYI.....MG
ASTPRDLAGISAVVSKTEDKVTSLLSSSQDVIDRQVALESPLALLNTESIIMNAITSLSYQINGAANNSGCGAPVHDPDY
IGGIGKELI..vDDTSDVTSFYPSAYQ.............EHL.NFIPAPTTGSGCTRIPSFDISPTHYCYTHNVILSGC
RDHSHSHQYLALGVLRTSATGRVFFSTLRSINPDDTQNRKSCSVSATPLGCDMLCSKVTETE...EEDYKS-.VTPTSMV
HGRLRFDGQYHEKDLDTTVlF.KDWVANYPGVGGGSFIDDRVWFPVYGGLKPNSpSDTAQKRYNNTCPDEQDRMAKSSYK
PGRFGGKRVQQAILSIKVSTSLGEDPVLTIPPNTITLMGAEGRVLTVGTSHFLYQRGSSYFSPALLYPMTVYNKTATLHS
PFNAFTRPGSVPCQASARCPNPCITGVYTDPYPLFHRNHTLRGVFLDDEQARLNPVSAVFDSISRSRVTRVSSSSTRAAY
TTSTCFKVTNKAYCLSIAEISNTGEFRIVPLLVEI.......
>UniRef100_D4P510/6-565
...............................nRVVLENEEREAKNTWRQIFRIAVLLLMVMTLAISAAALAYS.....TG
ASTPHDLAGISTVISKTEEKVTSLLSSSQDVIDRQVALESPLALLNTKSIIMNAITSLSYQINGAANNSGCGAPVHDPDY
IGGIGKELI..vDDISDVTSFYPSAYQ.............EHL.NFIPAPTTGSGCTRIPSFDMSTTHYCYTHNVILSGC
RDHSHSHQYLALGVLRTSATGRVFFSTLRSINLDDTQNRKSCSVSATPLGCDMLCSKVTGTE...EEDYKS-.VAPTSMV
HGRLGFDGQYHEKDLDTTVlF.KDWVAYYPGAGGGSFIDDRVWFPVYGGLKPNSpSDTAQKRHNNTCPDEQDRMAKSSYK
PGRFGGKRVQQAILSIKVSTSLGKDPVLTIPPNTITLMGAEGRILTVGTSHFLYQRGSSYFSPALLYPMTVNNKTATLHS
PFNAFTRPGSVPCQASARCPNSCITGVYTDPYPLFHKNHTLRGVFLDDEQARLNPVSAVFDNISRSRVTRVSSSSTKAAY
TTSTCFKVTNKAYCLSIAEISNTGEFRIVPLLVEI.......
>UniRef100_D8UW65/6-565
...............................nRVVPENEEREAKNTWRLVFRIAVLLLMVMTLAISAAALAYS.....ME
ASTPHDLAGISTAISKTEDKVTSLLSSSQDVIDRQVALESPLALLNTESTIMNAITSLSYQINGAANNSGCGAPVHDPDY
IGGIGKELI..vDDISDVTSFYPSAYQ.............EHL.NFIPAPTTGSGCTRIPSFDMSTTHYCYTHNVILSDC
RDHSHSHQYLALGVLRTSATGRVFFSTLRSINLDDTQNRKSCSVSATPLGCDMLCSKVTGTE...EEDYKSA.-APTSMV
HGRLGFDGQYHEKDLDTTVlF.KDWVANYPGVGGGSFIDDRVWFPVYGGLKPNSpSDTAQKRHNNTCPDGQDRMAKSSYK
PGRFGGKRVQQAILSIKVSTSLGKDPVLTIPPNTITLMGAEGRILTVGTSHFLYQRGSSYFSPALLYPRTVNNKTATLHS
PFNAFTRPGNVPCQASARCPNSCITGVYTDPYPLFYRNHTLRGVFLDDEQARLNPVSAVFDNISRSRVTRVSSSSTKAAY
TTSTCFKVTNKAYCLSVAEISNTGEFRIVPLLVEI.......
>UniRef100_K9ZTJ8/6-565
...............................nRVVLENEEREAKNTWRLVFRIAVLLLMVMTLAISAAALAYS.....ME
ASTPHDLAGISTVISKTEDKVTSLLSSSQDVIDRQVALESPLALLNTESTIMNAITSLSYQIDGAANNSGCGAPVHDPDY
IGGIGKELI..vDDISDVTSFYPSAYQ.............EHL.NFIPAPTTGSGCTRIPSFDMSTTHYCYTHNVILSGC
RDHSHSHQYLALGVLRTSATGRVFFSTLRSINLDDTQNRKSCSVSATPLGCDMLCSKVTGTE...EEDYKSA.-TPTSMV
HGRLGFDGQYHEKDLDTMVlF.KDWVANYPGVGGGSFIDNRVWFPVYGGLKPNSpSDTAQKRHNNTCPDGQDRMAKSSYK
PGRFGGKRVQQAILSIKVSTLLGKDPVLTIPPNTITLMGAEGRILTVGTSHFLYQRGSSYFSPALLYPMTVNNKTATLHS
PFNAFTRPGSVPCQASARCPNSCITGVYTDPYPLFYRNHTLRGVFLDDEQARLNPVSAVFDNISRSRVTRVNLSSTKAAY
TTSTCFKVTNKAYCLSIAEISNTGEFRIVPLLVEI.......
>UniRef100_Q4TZS1/6-565
...............................nRVVLENEEREAKNTWRLVFRIAVLLLMVMTLAISAAALAYS.....MG
ASTPHDLAGISTVISKTEDKVTSSLSSSQDVIDRQVALESPLALLNTESIIMNAITSLSYQIHGAENNSGCGAPVHDPDY
IEGIGKELI..vDDISDVTSFYPSAYQ.............EHL.DFIPAPTTGSGCTRIPSFDMSTTHYCYTHNVILSGC
RDHSHSHQYLALGVLRTSATGRVFFSTLRSINLDDTQNRKSCSVSATPLGCDMLCSKVTGTE...EEDYKS-.VAPTSMV
HGRLGFDGQYHEKDLDTTVlF.KDWVANYPGVGGGSFIDDRVWFPVYGGLKPNSpSDTAQKRHNNTCPDEQDRMAKFSYK
PGRFGGKRVQQAILSIKVSTSLGKDPVLTIPPNTITLMGAEGRILTVGTSHFLYQRGSSYFSPALLYPMTVNNKTATLHS
PFNAFTRPGSVPCQASARCPNSCITGVYTDPYPLFHRNHTLRGVFLDDEQARLNPVSAVFDNISRSRVTRVSSSSTKAAY
TTSTCFKVTNKAYCLSIAEISNTGEFRIVPLLVEI.......
>UniRef100_A0A1W6BRF6/6-565
...............................nRVMLENEEREAKNTWRLVFRIAVLLLMIMILAISAAALAYS.....MG
TSTPRDLTGISIAISKTEDKVTSLLSSSQDVIDRQVALESPLALLNTESIIMNAITSLSYQINGAANNSGCGAPVHDPDY
IGGIGKELI..vDDTNDVTSFYPSAYQ.............EHL.NFIPAPTTGSGCTRIPSFDMSTTHYCYTHNVILSGC
RDHSHSHQYLALGVLRTSATGKVFFSTLRSINLDDTQNRKSCSVSATPLGCDILCSKVTETE...EEDYKS-.VTPTSMV
HGRLGFDGQYHEKDLDTTAlF.KDWVANYPGVGGGSFVDERVWFPVYGGLKPNSpSDTAQKRYNDTCPDEQDRMAKSSYK
PRRFGGKRVQQAILSIKVSTSLGEDPMLTIPPNTITLMGAEGRILTVGTSHFLYQRGSSYFSPALLYPMTISNKTATLHS
PFNAFTRPGSVPCQASARCPNSCITGVYTDPYPLFHRNHTLRGVFLDDGQARLNPVSAVFDDISRSRVTRVSSSSTKAAY
TTSTCFKVTNKTYCLSIAEISNTGEFRIVPLLVEI.......
>UniRef100_A7UC62/6-565
...............................nRVVLENEEREAKNTWCLVFRIAVLLLMVMTLAISAAALAYS.....ME
ASTPHDLAGISTVISKTEDKVTSLLSSSQDVIDRQVALESPLALLNTESTIMNAITSLSYQINGAANNSGCGAPVHDPDY
IGGIGKELI..vDDISDVTSFYPSAYQ.............EHL.NFIPAPTTGSGCTRIPSFDMSTTHYCYTHNVILSGC
RDHSHSHQYLALGVLRTSATGRVFFSTLRSINLDDTQNRKSCSVSATPLGCDMLCSKVTGTE...EEDYKSA.-APTSMV
HGRLGFDGQYHEKDLDTTVlF.KDWVANYPGVGGGSFIDDRVWFPVYGGLKPNSpSDTAQKRHNNTCPDGQDRMAKSSYK
PGRFGGKRVQRAILSIKVSTSLGKDPVLTIPPNTITLMGAEGRILTVGTSHFLYQRGSSYFSPALLYPMTVNNKTATLHS
PFNAFTRPGSVPCQASARCPNSCITGVYTDPYPLFYRNHTLRGVFFDDEQARLNPVSAVFDNISRSRVTRVSSSSTKAAY
TTSTCFKVTNKAYCLSIAEISNTGEFRIVPLLVEI.......
>UniRef100_Q4TZS3/6-565
...............................nRVVLENEEREAKNTWRLVFRIAVLLLMVMTLAISAAALAYS.....TE
ASTPHDLADISTVISRTEDKVTSLLSSSQDMIDRQVALESPLALLNTESIIMNAITSLSYQINGAANNSGCGAPVHDPDY
IGGIGKELI..vDDISDVTSFYPSAYQ.............EHL.NFIPAPTTGSGCTRIPSFDMSTTHYCYTHNVVLSGC
RDYSHSHQYLALGVLRTSATGRVFFSTLRSINLDDTQNRKSCSVSATPLGCDTLCSKVTEIE...EEDYKS-.VTPTSMV
HGRLGFDGQYHEKDLDTTVlF.KDWVANYPGVGGGSFIDDRVWFPVYGGLKPNSpSDTAQKRHNNTCPDEQDRMAKSSYK
PGRFGGKRVQQAILSIKVSTSLGKDPVLTIPPNTITLMGAEGRILTVGTSHFLYQRGSSYFSPALLYPMTVNNKTATLHS
PFNAFTRPGSVPCQASARCPNSCITGVYTDPYPLFHRNHTLRGVFLDDEQARLNPVSAVFDNISRSRVTRVSSSSTKAAY
TTSTCFKVTNKAYCLSIAEISNTGEFRIVPLLVEI.......
>UniRef100_A0A515MFU0/6-565
...............................nRVVLENEEREAKNTWRLVFRIAVLLLMVMTLAISAAALAYS.....ME
ASTPHDLAGISTVISKTEDKVTSLLSSSQDVIDRQVALESPLALLNTESTIMNAITSLSYQINGAANNSGCGAPVHDPDY
IGGIGKELI..vDDISDVTSFYPSAYQ.............EHL.NFIPAPTTGSGCTRIPSFDMSTTHYCYTHNVILSGC
RDHSHSHQYLALGVLRTSATGRVFFSTLRSINLDDTQNRKSCSVSATPLGCDMLCSKVTGTE...EEDYKSA.-APTSMV
HGRLGFDGQYHEKDLDTTVlF.KDWVANYPGVGGGSFIDDRVWFPVYGGLKPNSpSDTAQKRHNNTCPDGQDRMAKSSYK
PGRFGGKRIQQAILSIKVSTFLGKDPVLTIPPNTVTLMGAEGRILTVGTSHFLYQRGASYFSPALLYPMTGNNKTATLHR
PFNAFTRPGSVPCQASARCPNSCITGVYTDPYPLFYRNHTLLGVFLDDDQARLNPVSAVFDDISRSRVTRVSSSSTKAAY
TTSTCFKVTNKAYCLSIAEISNTGEFRIVPLLVEI.......
>UniRef100_A0A089MWV9/6-565
...............................nRIVLENEEREAKNTWRLVFRITVLILMVMIFAFSATALVYT.....MR
ASTPRDLAGISTMISKTEDKITSLLSSGQDVMDRQVALESPLALLNTESIIMNAITSLSYQINGAANNSGCGAPVHDPDY
IGGIGKELI..iDDTSDVTSFYPSAYQ.............EHL.NFIPAPTTGSGCTRIPSFDMSATHYCYTHNVILSGC
RDHSHSHQYLALGVLRTSATGRVFFSTLRSINLDDTQNRKSCSVSATPLGCDMLCSKVTETE...EDDYKS-.ISPTPMV
HGRLGFDGQYHEKDLDTTVlF.KDWVANYPGVGSGSLIDGRVWFPVYGGLKPNSpSDTAQKRYNNTCPDEQDRMAKSSYK
PRRFGGKRVQQAILSIKVSRSLGEDPVLTVPPNTVTLMGAEGRVLTVGTSHFLYQRGSSYFSPALLYPMTVYNKTATLHS
PFNAFTRPGSVPCQASARCPNSCITGVYTDPYPLFYRNHTLRGVFLDDEQTRLNPVSAVFDNISRSRVTRVSSSSTRAAY
TTSTCFKVTNKAYCLSIAEISNTGEFRIVPLLVEI.......
>UniRef100_C7S7D5/6-565
...............................nRVVLENEEREAKNTWRLVFRIAVLLLMVMTLAISSAALAYS.....TR
ASTPHDLAGISTVISKTEDKVTSLLSSSQDVIYKQVALESPLALLNTESIIMNAITSLSYQINGAANSSGCGAPVHDPDY
IGGIGKELI..vDDISDVTSFYPSAYR.............EHL.NFIPAPTTGSGCTRIPSFDMSTTHYCYTHNVILSGC
KDHSHSHQYLALGVLRTSATGRVFFSTLRSINLDDTQNRKSCSVSATPLGCDMLCSKVTETE...EEDYKS-.VTPTSMV
HGRLGFDGQYHEKDLDTTVlF.KDWVANYPGVGGGSFIDDRVWFPVYGGLKPNSpSDAAQKRHNNTCPDGQDRMAKSSYK
PRRFGGKRVQQAILSIKVSTSLGKDPVLTIPPNTITLMGAEGRILTVGTSHFLYQRGSSYFSPALLYPMTVNNKTATLHS
PFNAFTRPGSIPCQASARCPNPCITGVYTDPYPLFHRNHTLRGVFLDDEQARLNPVSAVFDDISRSRVTRVSSSSTKAAY
TTSTCFKVTNKVYCLSIAEISNTGEFRIVPLLVEI.......
>UniRef100_C7S7C6/6-565
...............................nRVVLENEEREAKNTWRLVFRIAVLLLMVMTLAISSAALAYS.....TG
ASTPHDLAGISTVISKTEDKVTSLLSSSQDVIYKQVALESPLALLNTESIIMNAITSLSYQINGAANSSGCGAPVHDPDY
IGGIGKELI..vDDISDVTSFYPSAYQ.............EHL.NFIPAPTTGSGCTRIPSFDMSTTHYCYTHNVILSGC
RDHLHSYQYLALGVLRTSATGRVFFSTLRSINLDDTQNRKSCSVSATPLGCDMLCSKVTETE...EEDYKS-.VTPTSMV
HGRLGFDGQYHEKDLDTTVlF.KDWVANYPGVGGGSFIDDRVWFPVYGGLKPNSpSDTAQKRHNNTCPDGQDRMAKSSYK
PRRFGGKRVQQAILSIKVSTSLGKDPVLTIPPNTITLMGAEGRILTVGTSHFLYQRGSSYFSPALLYPMTVNNKTATLHS
PFNAFTRPGSIPCQASARCPNSCITGVYTDPYPLFHRNHTLRGVFLDDEQARLNPVSAVFDDISRSRVTRVSSSSTKAAY
TTSTCFKVTNKVYCLSIAEISNTGEFRIAPLLVEI.......
>UniRef100_A0A142I9I9/7-565
................................RVMIENEEREAKNTWRLVFRIAVLLLMIMILAISAAALAYS.....MG
TSTPRDLTGISVAISKTEDKVASLLSSSQDVIDRQVALESPLALLNTESIIMNAITSLSYQINGAANNSGCGAPVHDPDY
IGGIGKELI..vDDTSDVTSFYPSAYQ.............EHL.NFIPAPTTGSGCTRIPSFDMSTTHYCYTHNVILSGC
RDHSHSHQYLALGVLRTSATGKVFFSTLRSINLDDTQNRKSCSVSATPLGCDILCSKVTETE...EEDYKS-.VTPTSMV
HGRLGFDGQYHEKDLDTTAlF.KDWVANYPGVGGGSFVDERVWFPVYGGLKPNSpSDTAQKRYNDTCPDKQDRMAKSSYK
PGRFGGKRVQQAILSIKVSTSLGEDPMLTIPPNTITLMGAEGRILTVGTSHFLYQRGSSYFSPALLYPMTISNKTATLHS
PFNAFTRPGSVPCQASARCPNSCITGVYTDPYPLFHRNHTLRGVFLDDGQARLNPVSAVFDDISRSRVTRVSSSSTKAAY
TTSTCFKVTNKTYCLSIAEISNTGEFRIVPLLVEI.......
>UniRef100_A0A344X511/6-565
...............................nRVVLENEEREAKNTWRLVFRIAVLLLMAMILAISAAALAYS.....ME
ASTPHDLAGISTVISKTEDKVTSLLSSGQDVIDKQVALESPLALLNTESVIMNAITSLSYQINGAENSSGCDAPVHDPDY
IGGIGKELI..vDDISDVTSFYPSAYQ.............EHL.NFIPAPTTGSGCTRIPSFDMSTTHYCYTHNVILSGC
RDHSHSHQYLALGVLRTSATGRVFFSTLRSINLDDTQNRKSCSVSATPLGCDMLCSKVTGTE...EEDYKS-.VAPTSMV
HGRLGFDGQYHEKDLDTTVlF.KDWVANYPGVGGGSFIDGRVWFPVYGRLKPNSpSDTAQKRHNNTCPDKQDRMAKXSYK
PARFGGKRVQQAILSIKVSTSLGRDPVLTIPPNTITLMGAEGRILTVGTSHFLYQRGSSYFSPALLYPMTVNNKTATLHS
PFNAFTRPGSVPCQASARCPNSCITGVYTDPYPLFYRNHTLRGVFLDDEQARLNPVSAVFDNISRSRVTRVSSSSTKAAY
TTSTCFKVTNKAYCLSIAEISNTGEFRIVPLLVEI.......
>UniRef100_K7NCR1/6-565
...............................nRIVLENEEREAKNTWRLIFRITVLLLMIVTLAISAAALVYT.....MG
ASTPRDLAGISAVISKAEDKVTSLLSSSQDVIDRQVALESPLALLSTESIIMNAITSLSYQINGAANNSGCGAPVHDPDY
IGGIGKELI..iDDTSDVTSFYPSAYR.............EHL.NFIPAPTTGSGCTRIPSFDMSTTHYCYTHNVILSGC
RDHSHSHQYLALGVLRVSATGRVFFSTLRSINLDDTQNRKSCSVSATPLGCDMLCSKVTETE...EEDYKS-.VTPTSMV
HGRLGFDGQYHEKELDTTAlF.KDWVANYPGVGSGSFINDRVWFPVYGGLKPNSpSDNAQKRYNNTCPDEQDQMAKSSYK
PRRFGGKRVQQAILSIKVSTSLSDDPVLTIPPNSVTLMGAEGRILTVGTSHFLYQRGSSYFSPALLYPMTIHNKTATLHS
PFNAFTRPGSIPCQASARCPNSCITGVYTDPYPLFNKNHTLRGVFLDDEQARLNPASAVFDNISRSRVTRVSSSSTKAAY
TTSTCFKVTNKTYCLSIAEISNTGEFRIVPLLVEI.......
>UniRef100_A0A1L3IWN3/6-565
...............................nRVVLENEEREAKNTWRLVFRTTVLLLMVMTLAISIAALVYI.....MG
ASTPRDLAGISAVVSKTEDKVMSLLSSSQDVIDRQVALESPLALLNTESIIMNAITSLSYQINGAANNSGCGAPVHDSDY
IGGIGKELI..vDDTSDVTSFYPSAYQ.............EHL.NFIPAPTTGSGCTRIPSFDISPTHYCYTHNVILSGC
RDHSHSHQYLALGVLRTSATGRVFFSTLRSINLDDTQNRKSCSVSATPLGCDILCSKVTETE...EEDYKS-.VTPTSMV
HGRLGFDGQYHEKDLDTTVlF.KDWVANYPGVGGGSFIDDRVWFPVYGGLKPNSpSDTAQKRYNNTCPDKQDRMAKSSYK
PGRFGGKRVQQAILSIKVSTSLGEDPVLTIPPNTITLMGAEGRVLTVGTSHFLYQRGSSYFSPALLYPMTVYNKTATLQS
PFNAFTRPGSVPCQASARCPNPCITGVYTDPYPLFHRNHTLRGVFLDDEQARLNPVSAVFDSISRSRVTRVSSSNTGAAY
TTSTCFKVTNKAYCLSIAEISNTGEFRIVPLLVEI.......
>UniRef100_B9VVI7/7-565
................................RVALENEEREAKNTWRLVFRIAVLLLMVMTLAISAAALAYS.....AG
ASTPHDLAGISTVISKTEDKVTSLLSSSQDVIDRQVALESPLALLNTESMIMNAITSLPYQINGAANNSGCGAPVHDPDY
IGGIGKELI..vDDISDVTSFYPSAYQ.............EHL.NFIPXPTTGSGCTRIPSFDMSTTHYCYTHNVILSGC
RDHSHSHQYLALGVLRTSATGRVFFSTLXSINLDDTQNRKSCSVSATPLGCDMLCSKVTGTE...EEDYKS-.VAPTPMV
HGRLGFDGQYHEXDLDTTVlF.KDWVANYPGVGGGSFIDNRVWFPVYGGLKPNSpSDTAQKRHNHTCPDKQDRMAKSSYK
PGRFGGKRVQQAILSIKVSTSLGKDPVLTIPPNTITLMGAEGRILTVGTSHFLYQRGSSYFSPALLYPMTVNNKTATLHS
PFNAFTRPGSAPCQASARCPNSCITGVYTDPYPLFHRNHTLRGVFLDDEQARLNPVSAVFDNISRSRVTRVSSSSTKAAY
TTSTCFKVTNKAYCLSIAEISNTGEFRIVPLLVEI.......
>UniRef100_A0A1D6XWN2/6-565
...............................nRVMLENEEREAKNTWRLVFRIAVLLLMIMILAISAAALAYS.....MG
TSTPRDLTGISVAISKTEDKVTSLLSSSQDVIDRQVALESPLALLNTESIIMNAITSLSYQINGAANNSGCGAPVHDPDY
IGGIGKELI..vDDASDVTSFYPSAYQ.............EHL.NFIPAPTTGSGCTRIPSFDMSTTHYCYTHNVILSGC
RDHSHSHQYLALGVLRTSATGKVFFSTLRSINLDDTQNRKSCSVSATPLGCDILCSKVTETE...EEDYKS-.VTPTSMV
HGRLGFDGQYHEKDLDTTAlF.KDWVANYPGVGGGSFVDERVWFPVYGGLKPNSpSDTAQKRYNDTCPDKQDRMAKSSYK
PGRFGGKRVQQAILSIKVSTSLGEDPMLTIPPNTITLMGAEGRILTVGTSHFLYQRGSSYFSPALLYPMTISNKTATLHS
PFNAFTRPGSVPCQASARCPNSCITGVYTDPYPLFHRNHTLRGVFLDDGQARLNPVSAVFDDISRSRVTGVSSSSTKAAY
TTSTCFKVTNKTYCLSIAEISNTGEFRIVPLLVEI.......
>UniRef100_A0A1W6BRH6/7-565
................................RVMIENEEREAKNTWRLVFRIAVLLLMIMILAISAAALAYS.....MG
TSTPRDLTGISVAISKTEDKVASLLSSSQDVIDRQVALESPLALLNTESIIMNAITSLSYQINGAANNSGCGAPVHDPDY
IGGIGKELI..vDDTNDVTSFYPSAYQ.............EHL.NFIPAPTTGSGCTRIPSFDMSTTHYCYTHNVILSGC
RDHSHSHQYLALGVLRTSATGKVFFSTLRSINLDDTQNRKSCSVSATPLGCDILCSKVTETE...EEDYKS-.VTPTSMV
HGRLGFDGQYHEKDLDTTAlF.KDWVANYPGVGGGSFVDERVWFPVYGGLKPNSpSDTAQKRYNDTCPDKQDRMAKSSYK
PGRFGGKRVQQAILSIKVSTSLGEDPMLTIPPNTITLMGAEGRILTVGTSHFLYQRGSSYFSPALLYPMTISNKTATLHS
PFNAFTRPGSVPCQASARCPNSCITGVYTDPYPLFHRNHTLRGVFLDDGQARLNPVSAVFDDISRSRVTRVSSSSTKAAY
TTSTCFKVTNKTYCLSIAEISNTGEFRIVPLLVEI.......
>UniRef100_D8UW61/6-565
...............................nRVVLENEEREAKNTWRLVFRIAVLLLMVMTLAISAAALAYS.....ME
ASTPHDLAGISTAISKTEEKVTSLLSSSQDVIDRQVALESPLALLNTESTTMNAITSLSYQINGAANNSGCGAPVHDPDY
TGGIGKELI..vDDISDVTSFYPSAYQ.............EHL.NFIPAPTTGSGCTRIPSFDMSTTHYCYTHNVILSGC
RDHSHSHQYLALGVLRTSATGRVFFSTLRSINLDDTQNRKSCSVSATPLGCDMLCSKVTGTE...EEDYKSA.-APTSMV
HGRLGFDGQYHEKDLDTTVlF.KDWVANYPGVGGGSFIDDRVWFPVYGGLKPNSpSDTAQKRHNNTCPDGQDRMAKSSYK
PGRFGGKRVQQAILSIKVSTSLDKDPVLTIPPNTITLMGAEGRILTVGTSHFLYQRGSSYFSPALLYPMTVNNKTATLHS
PFNAFTRPGNVPCQASARCPNSCITGVYTDPYPLFYRNHTLRGVFLDDEQARLNPVSAVFDNISRSRVTRVSSSSTKAAY
ATSTCFKVTNKAYCLSVAEISNTGEFRIVPLLVEI.......
>UniRef100_A7UC56/6-565
...............................nRVVLENEEREAKNTWRLVFRIAVLLLMVMTLAISAAALACS.....MG
ASTPHDLAGISTVIPKTEDKVTSLLSSSQDVIDRQVALESPLALLNTESIIMNAITSLPYQINGAENNSGCGAPVHDPDY
IGGIGKELI..vDDISDVTSFYPSAYQ.............EHL.NFIPAPTTGSGCTRIPSFDMSTTHYCYTHNVILSGC
RDHSHSHQYLALGVLRTSATGRVFFSTLRSINLDDTQNRKSCSVSATPLGCDMLCSKVTGTE...EEDYKS-.VAPTSME
HGRLGFDGQYHEKDLDTTVlF.KDWVANYPGVGGGSFIDGRVWFPVYGGLKPNSpSDTAQKRHNNTCPDEQDRMAKSSYK
PGRFGGKRVQQAILSIKVSTSLGKDPVLTIPPNTITLMGAEGRILTVGTSHFLYQRGSSYFSPALLYPMTVNNKTATLHS
PFNAFTRPGSVPCQASARCPNSCITGVYTDPYPLFHRNHTLRGVFLDDEQARLNPVSAVFDNISRSRVTRVSSSSTKAAY
TTSTCFKVTNKAYCLSIAEISNTGEFRIVPLLVEI.......
>UniRef100_A0A1B1FIW4/6-565
...............................nRVVLENEEREAKNTWRLVFRIAVLLLMAMVLAISAAALAYS.....ME
ASTPHDLAGISTVISKTEDKVTSLLSSGQDVIDRQVALESPLALLNTESVIMNAITSLSYQINGAENSSGCGAPVHDPDY
IGGIGKELI..vDDISDVTSFYPSAYQ.............EHL.NFIPAPTTGSGCTRIPSFDMSTTHYCYTHNVILSGC
RDHSHSHQYLALGVLRTSATGRVFFSTLRSINLDDTQNRKSCSVSATPLGCDMLCSKVTGTE...EEDYKS-.VAPTSMV
HGRLGFDGQYHEKDLDTTVlF.KDWVANYPGVGGGSFIDGRGWFPVYGGLKPNSpSDTAQKRHNNTCPDKQDRMAKSSYK
PARFGGKRVQQAILSIKVSTSLGRDPVLTIPPNTITLMGAEGRILTVGTSHFLYQRGSSYFSPALLYPMTVNNKTATLRS
PFNAFTRPGSVPCQASARCPNSCITGVYTDPYPLFYRNHTLRGVFLDDEQARLNPVSAVFDNISRSRVTRVSSSSTKAAY
TTSTCFKVTNKAYCLSIAEISNTGEFRIVPLLVEI.......
>UniRef100_Q9PYA4/6-565
...............................nRVVLENEEREAKNTWRLVFRIAVLLLMVMTLAISSAALAYS.....TG
ASTPHDLAGISTVISKTEDKVTSLLSSSQDVIDRQVALESPLALLNTESIIMNAITSLSYQINGAANNSGCGAPVHDPDY
FGGIGKELI..vDDISDVTSFYPSAYQ.............EHL.NFIPAPTTGSGCTRIPSFDMSTTHYCYTHNVILSGC
RDHSHSHQYLALGVLRTSATGRVFFSTLRSINLDDTQNRKSCSVSATPLGCDMLCSKVTETE...EEDYNS-.VIPTPMV
HGRLGFDGQYHEKDLDVATlF.GDWVANYPGVGGGSFIDNRVWFPVYGGLKPNSpSDTAQKRYNDTCPDEQDRMAKSSYK
PGRFGGKRVQQAILSIKVSTSLGEDPVLTVPPNTITLMGAEGRVLTVGTSHFFYQRGSSYFSPALLYPMTVDNKTATLHS
PFNAFTRPGSVPCQASARCPNSCVTGVYTDPYPLFHRNHTLRGVFLDDKQARLNPVSAVFDNISRSRITRVSSSSTKAAD
TTSTCFKVTNKTYCLSIAEISNTGEFRIVPLLVEI.......
>UniRef100_A0A1U9AMP0/6-563
...............................nRVVLENEEREAKNTWRLVFRITVLLLMVMTLAISAAALAYS.....MG
ASTPHDLAGISTAISKTEDKVTSLLSSSQDVIDRQVALESPLALLNTESIIMNAITSLSYQINGAANNSGCGAPVHDPDY
IGGIGKELI..vDNISDVTSFYPSAYQ.............EHL.NFIPAPTTGSGCTRIPSFDMSATHYCYTHNVILSGC
RDHSHSHQYLALGVLRTSATGRVFFSTLRSINLDDTQNRKSCSVSATPLGCDMLCSKVTGTE...EEDYKS-.VAPTSMV
HGRLGFDGQYHEKDLDTTVlF.KDWVANYPGVGGGSFIDDRVWFPVYGGLKPNSpSDTAQKRHNNTCPDQQDRMAKSSYK
PKRFGGKRVQQAILSIKVSTSLGKDPVLTIPPNTITLMGAEGRILTVGTSHFLYQRGSSYFSPALLYPMTVNNKTATLYS
PFNAFTRPGSVPCQASARCPNSCITGVYTDPYPLFHRNHTLRGVFLDDEQARLNPVSAVFDSISRSRVTRVSSSSIKAAY
TTSTCFKVTNKVYCLSIAEISNTGEFRIVPLLV--.......
>UniRef100_A0A344X603/6-565
...............................nRVVLENEGKEAKNTWRLVFRIAVLLLMVMTLAVSAAALAYS.....TG
ASTPDDLAGISTVISKTEDKVTSLLSSSQDVIDRQVALESPLALLNTESIIMNAITSLSYQINGAANNSGCGAPVHDPDY
IGGIGKELI..vDDISDVTSFYPSAYQ.............EHL.NFIPAPTTGSGCTRIPSFDMSTTHYCYTHNVILSGC
RDHSHSHQYLALGVLRTSATGRVFFSNLRSINLDDNQNRKSCSVSATPLGCDMLCSKVTGTE...EEDYKS-.VAPTSMV
HGRLGFDGQYHEKDLDTTVlF.KDWVANYPGAGGGSFIDDRVWFPVYGGLKPNSpSDTAQKRHNNTCPDKQDRMAKSSYK
PGRFGGKRVQQAVLSIKVSTSLGEDPVLTIPPNTITLMGAEGRILTVGTSHFLYQRGSSYFSPALLYPMTVNNKTATLHS
PFNAFTRPGSVPCQASARCPNSCITGVYTDPYPLFHGNHTLRGVFLDDEQARLNPVSAVFDSISRSRVTRVSSSSTKAAY
TTSTCFKVTNKTYCLSIAEISNTGEFRIVPLLVEI.......
>UniRef100_C9DU01/7-565
................................KVASENEEREAKNTWRLVFRIAVLLLTVVTLAISAAALVYS.....TG
ASTPRDLVGISTVVSKVEDKITSLLSSNQDVIYKQVALESPLALLNTESIIMNAITSLSHQINGAANNSRCGAPVHDPDY
IGGIGKELI..vDDISGVTSFYPSAYQ.............EHL.NFIPAPTTGSGCTRIPSFDMSATHYCYTHNVILSGC
RDHSHSHQYLALGVLRTSATGRVFFSTLRSINLDDTQNRKSCSVSATPLGCDILCSKVTEAE...EEDYKS-.VTPTSMV
HGRLGFDGQYHEKDLDITVlF.KDWVANYPGVGSGSFIDDRVWFPVYGGLKPNSpSDTAQKRYNNTCPDGQERMAKSSYK
PGRFGGKRVQQAILSIKVSTSLGEDPVLTVPPNTITLMGAEGRVLTVGTSHFLYQRGSSYFSPALLYPMTVYNKTATLHS
PFNAFTRPGIVPCQASARCPNPCITGVYTDPYPLFYRNHTLRGVFLDDEQERLNPVSAVFDNISRSRVTRVSSSSTKAAY
TTSTCFKVTNKVYCLSIAEISNTGEFRIVPLLVEI.......
>UniRef100_F2Y9L2/7-565
................................RVVLENEESEAKNTWRLIFRIAVLLLIVMTLAISAAALVYS.....MG
ASVPRDLAGISTVISKMEDKITSSLSSNQDVIYKQVALESPLALLNTESIIMNAITSLSYQINGAANNSGCGAPVHDPDY
IGGIGKELI..vDDTSDVTSFYPSAYQ.............EHL.NFIPAPTTGSGCTRIPSFDMSATHYCYTHNVILSGC
RDHSHSHQYLALGVLRTSATGKVFFSTLRSINLDDTQNRKSCSVSATPLGCDMLCAKVTETE...EEDYKS-.VTPTSMV
HGRLGFDGQYHEKDLDITVlF.KDWVANYPGVGGGSFIDDRVWFPVYGGLKPNSpSDTAQKRYNNTCPDEQDQMAKSSYQ
PGRFGGKRVQQAILSIKVSTSLGEDPVLTVPPNTIALMGAEGRVLTVGTSHFLYQRGSSYFSPALLYPMTVYNKTATLHS
PFNAFTRPGSVPCQASARCPNSCITGVYTDPYPLFYRNHTLRGVFLDDEQARLNPVSAVFDNISRSRVTRVSSSSTKAAY
TTSTCFKVTSKAYCLSIAEISNTGEFRIVPLLVEI.......
>UniRef100_Q4TZR8/6-565
...............................nRVVLENEEREAKNTWRLVFRIAVLILMVMTLATSAAALAYS.....MG
ASTPRDLADISTVISKTEDKVTSLLSSSQDVIDRQVALESPLALLNTESIIMNAITSLSYQINGAANNSGCGAPVHDPDY
IGGIGKELI..vDDISDVTSFYPSAYQ.............EHL.NFIPAPTTGSGCTRIPSFDMSTTHYCYTHNVILSGC
RDHSHSHQYLALGVLRTSATGKVFFSTLRSINLDDTQNRKSCSVSATPLGCDMLCSKVTETE...EEDYKS-.VTPTSMV
HGRLEFDGQYHEKDLDTTVlF.KDWVASYPGVGGGSFIDDRVWFPVYGGLKPNSpSDTAQKRNNNTCPDEQDRMAKSSYK
PGRFGGKRVQQAILSIKVSTSLGMDPVLTIPPNTITLMGAEGRILTVGTSHFLYQRGSSYFSPALLYPMTVNNKTATLRS
PFNAFTRPGSVPCQASARCPNSCITGVYTDPYPLFYRNHTLRGVFLDDEQARLNPVSVVFDNISRSRVTRVSSSSIKAAY
TTSTCFKVTNKAYCLSIAEISNTGEFRIVPLLVEI.......
>UniRef100_D8UW86/6-565
...............................nRVVLENEEREAKNTWRLVSRIAVLLLMVMILAISAAALAYS.....MG
ASTPHDLAGISTVISKTEDKVTSLLSSSQDVIDRQVALESPLALLNTESIIMNAITSLSYQINGAENNSGCGAPVHDPDY
IGGIGKELI..vDDISDVTSFYPSAYQ.............EHL.NFIPAPTTGPGCTRIPSFDMSTTHYCYTHNVILSGC
RDHSHSHQYLALGVLRTSATGRVFFSTLRSINLDDTQNRKSCSVSATPLGCDMLCSKVTGTE...EEDYKS-.VAPTSMV
HGRLGFDGQYHEKDLDTTVlF.KDWVANYPGVGGGSFIDGRVWFPVYGGLKPNSpSDTAQKRHNNTCPDEQDRMAKSSYK
PGRFGGKRVQQAILSIKVSTSLGKDPVLTIPPNTITLMGAEGRILTVGTSHFLYQRGSSYFSPALLYPMTVNNKTATLHS
PFNAFTRPGSVPCQASARCPNSCITGVYTGPYPLFHRNHTLRGVFLDDEQARLNPVSAVFDSISRSRVTRVSSSSTKAAY
TTSTCFKVTNKAYCLSIAEISNTGEFRIVPLLVEI.......
>UniRef100_D8UW66/6-565
...............................nRVVLENEEREAKNTWRLVFRIAVLLLMVMTLAISAAALAYS.....ME
ASTPHDLAGISTAISKTEDKVTSLLSSSQDVIDRQVALESPLALLNTESTIMNAITSLSYQINGAANNSGCGAPVHDPDY
IGGIGKELI..vDDISDVTSFYPSAYQ.............EHL.NFIPAPTTGSGCTRIPSFDMSTTHYCYTHNVIPSGC
RDHSHSHQYLALGVLRTSATGRVFFSTLRSINLDDTQNRKSCSVSATPLGCDMLCSKVTGTE...EEDYKSA.-APTSMV
HGRLGFDGQYHEKDLDTTVlF.KDWVANYPGVGGGSFIDDRVWFPVYGGLKPNSpSDTAQKRHNNTCPDGQDRMAKSSYK
PGRFGGKRVQQAILSIKVSTSLGKDPVLTIPPNITTLSGAEGRILTVGTSHFLYQRGSSYFSPALLYPMTVNNKTATLHS
PFNAFTRPGSVPCQASARCPNSCITGVYTDPYPLFYRNHTLRGVFLDDEQARLNPVSAVFDNISRSRVTRVSSSSTKAAY
TTSTCFKVTNKAYCLSVAEISNTGEFRIVPLLVEI.......
>UniRef100_A0A650A821/6-565
...............................nRVMLENEEREAKNTWRLVFRIAVLLLMIMILAISAAALAYS.....MG
TSTPRDLTGISIAISKTEDKVTSLLSSSQDVIDRQVALESPLALLNTGSIIMNAITSLSYQINGAANNSGCGAPVHDPDY
IGGIGKELI..vDDTSDVTSFYPSAYQ.............EHL.NFIPAPTTGSGCTRIPSFDMSTTHYCYTHNVILSGC
RDHSHSHQYLALGVLRTSATGKVFFSTLRSINLDDTQNRKSCSVSATPLGCDILCSKVTETE...EEDYKS-.VTPTSMV
HGRLGFDGQYHEKDLDTTAlF.KDWVANYPGVGGGSFVDERVWFPVYGGLKPNSpSDTAQKRYNDTCPDEQDRMAKSSYK
PGRFGGKRVQQAILSIKVSTSLGEDPMLTIPPNTITLMGAEGRILTVGTSHFLYQRGSSYFSPALLYPMTISNKTATLHS
PFNAFTRPGSVPCQASARCPNSCITGVYTDPYPLFHRNHTLRGVFLDDGQARLNPVSAVFDDISRSRVTRVSSSNTKAAY
TTSTCFKVTNKTYCLSIAEISNTGEFRIVPLLVEI.......
>UniRef100_Q4U001/6-565
...............................nRIMLENEEREAKNTWRLIFRIAVLLLMVMTLAISAAALAYS.....TG
ASTPHDLAGISTVISKTEVKVTSLLSSSQDVIDRQVALESPLALLNTESIIMNAITSLSYQINGAANNSGCGAPVHDPDY
IGGIGKELI..vDDISDVTSFYPSAYQ.............EHL.NFIPAPTTGSGCTRIPSFDMSTTHYCYTHNVILSGC
RDHSHSHQYLALGVLRTSATGRVFFSTLRSINLDDTQNRKSCSVSATPLGCDMLCSKVTGTE...EEDYKS-.VAPTSMV
HGRLGFDGQYHEKDLDTTVlF.KDWVANYPGAGGGSFIDDRVWFPVYGGLKPNSpSDTAQKRHNNTCPDEQDRMAKSSYK
PGRFGGKRVQQAILSIKVSTSLGKDPVLTIPPNTITLMGAEGRILTVGTSHFLYQRGSSYFSPALLYPMTVNNKTATPHS
PFNAFTRPGSVPCQASARCPNSCITGVYTDPYPLFHRNHTLRGVFLDDEQARLNPVSVVFDNISRSRVTRVSSSSTKAAY
TTSTCFKVTNKAYCLSIAEISNTGEFRIVPLLVEI.......
>UniRef100_A0A6B9RG40/6-565
...............................nRVVLENEEREAKNTWRLVFRITVLLLMVMTLAISAAALAYS.....MG
ASTPHDLAGISTAISKTEDKVTSLLSSSQDVIDRQVALESPLALLNTESIMMNAITSLSYQINGAVNNSGCGAPVHDPDY
IGGIGKELI..vDNISDVTSFYPSAYQ.............EHL.NFIPAPTTGSGCTRIPSFDMSATHYCYTHNVILSGC
RDHSHSHQYLALGVLRTSATGRVFFSTLRSINLDDTQNRKSCSVSATPLGCDMLCSKVTGTE...EEDYKS-.VAPTSMV
HGRLGFDGQYHEEDLDTTVlF.KDWVANYPGVGGGSFIDDRVWFPVYGGLKPNSpSDTAQKRHNNTCPDQQDRMAKSSYK
PKRFGGKRVQQAILSIKVSTSLGKDPVLTIPPNTITLMGAEGRILTVGTSHFLYQRGSSYFSPALLYPMTVNNKTATLYS
PFNAFTRPGSVPCQASARCPNSCITGVYTDPYPLFHRNHTLRGVFLDDEQARLNPVSAVFDSISRSRVTRVSSSSIKAAY
TTSTCFKVTNKAYCLSIAEISNTGEFRIVPLLVEI.......
>UniRef100_D8UW72/6-565
...............................nRVVLENEEREARNTWRQIFRIAVLLLMVMTLAISAAALAYS.....MG
ASTPHDLAGISTVISKTEDKVTSLLSSSQDVIDRQVALESPQALLNTESIIMNAITSLSYQINGAANNSGCGAPVHDPDY
IGGIGKELI..vDDISDVTSFYPSAYQ.............EHL.NFIPAPTTGSGCTRIPSFDMSTTHYCYTHNVILSGC
RDHSHSHQYLALGVLRTSATGRVFFSTLRSINLDDTQNRKSCSVSATPLGCDMLCSKVTGTE...EEDYKS-.VAPTSMV
HGRLGFDGQYHEKDLDTTVlF.KDWVANYPGAGGGSFIDDRVWFPVYGGLKPNSpSDTAQKRYNNTCPDEQDRMAKSSYK
PGRFGGKRVQQAILSIKVSTSLGKDPVLTIPPNTITLMGAEGRILTVGTSHFLYQRGSSYFSPALLYPMTVNNKTATLHS
PFNAFTRPGSVPCQASARCPNSCITGVYTDPYPLFHKNHTLRGVFLDDEQARLNPVSAIFDNISRSRVTRVSSSSTKAAY
TTSTCFKVTNKAYCLSIADISNTGEFRIVPLLVEI.......
>UniRef100_A0A1D6XWN4/6-565
...............................nRVMLENEEREAKNTWRLVFRIAVLLLMIMILAISAAALAYS.....MG
TSTPRDLTGISVAISKTEDKVTSLLSSSQDVIDRQVALESPLALLNTESIIMNAITSLSYQINGAANNSGCGAPVHDPDY
IGGIGKELI..vDDTSDVTSFYPSAYQ.............EHL.NFIPAPTTGSGCTRIPSFDMSTTHYCYTHNVILSGC
RDHSHSHQYLALGVLRTSATGKVFFSTLRSINLDDTQNRKSCSVSATPLGCDILCSKVTETE...DEDYKS-.VTPTSMV
HGRLGFDGQYHEKDLDTAAlF.KDWVANYPGVGGGTFVDERVWFPVYGGLKPNSpSDTAQKRYNDTCPDKQDRMAKYSYK
PGRFGGKRVQQAILSIKVSTSLGEDPMLTIPPNTITLMGAEGRILTVGTSHFLYQRGSSYFSPALLYPMTISNKTATLHS
PFNAFTRPGSVPCQASARCPNSCITGVYTDPYPLFHRNHTLRGVFLDDGQARLNPVSAVFDEISRSRVTRVSSSSTKAAY
TTSTCFKVTNKTYCLSIAEISNTGEFRIVPLLVEI.......
>UniRef100_V5K364/7-565
................................KVALENEEREAKNTWRLVFRIAVLLLIVVTLAISAAALVYS.....AE
ASTPRDFVGISTAVSKVEDKITSLLSSNQDVIYKQVALESPLALLNTESTIMNAITSLSHQINGAANNSRCGAPVHDPDY
IGGIGKELI..vDDISGVTSFYPSAYQ.............EHL.NFIPAPTTGSGCTRIPSFDMSATHYCYTHNVILSGC
RDHSHSHQYLALGVLRTSATGRVFFSTLRSINLDDTQNRKSCSVSATPLGCDILCSKVTEAE...EEDYKS-.VTPTSMV
HGRLGFDGQYHEKDLDITVlF.KDWVANYPGVGSGSFIDDRVWFPVYGGLKPNSpSDTAQKRYNNTCPDGQERMAKSSYK
PGRFGGKRVQQAILSIKVSTSLGEDPVLTVPPNTITLMGAEGRILTVGTSHFLYQRGSSYFSPALLYPMTVYNKTATLHS
PFNAFTRPGIVPCQASARCPNPCITGVYTDPYPLFYRNHTLRGVFLDDEQERLNPVSAVFDNISRSRVTRVSSSSTKAAY
TTSTCFKVTNKVYCLSIAEISNTGEFRIVPLLVEI.......
>UniRef100_A0A344X6B7/6-565
...............................nRVMLENEEREAKNTWRLVFRIAALLLMIMILAISAAALAYS.....MG
TSTPRDLTGISIAISKTEDKVTSLLSSSQDVIDRQVALESPLALLNTESIIMNAITSLSYQINGAANNSGCGAPVHDPDY
IGGIGKELI..vDDTSDVTSFYPSAYQ.............EHL.NFIPAPTTGSGCTRIPSFDMSTTHYCYTHNVILSGC
RDHSHSHQYLALGVLRTSATGKVFFSTLRSINLDDTQNRKSCSVSATPLGCDILCSKVTETE...EEDYKS-.VTPTSMV
HGRLGFDGQYHEKDLDTTAlF.KDWVANYPGVGGGSFVDERVWFPVYGGLKPNSpSDTAQKRYNDTCPDEQDRMAKSSYK
PGRFGGKRVQQAILSIKVSTSLGEDPMLTIPPNTITLMGAEGRILTVGTSHFLYQRGSSYFSPALLYPMTISNKTATLHS
PFNAFTRPGSVPCQASARCPNSCITGVYTDPYPLFHRNHTLRGVFLDDGQARLNPVSAVFDDISRSRVTRVSSSSTKAAY
TTSTCFKVTNKTYCLSIAEISNTGEFRIVPLLVEI.......
>UniRef100_C7S7D2/6-565
...............................nRVVLENEEREAKNTWRLVFRIAVLLLMVMTLAISSAALAYS.....TG
ASTPHDLAGISTVISKTEDKVTSLLSSSQDVIYKQVALESPLALLNTESIIMNAITSLSYQINGAANSSGCGAPVHDPDY
IGGIGKELI..vDDISDVTSFYPSAYQ.............EHL.NFIPAPTTGSGCTRIPSFDMSTTHYCYTHNVILSGC
KDHSHSHQYLALGVLRTSATGRVFFSTLRSINLDDTQNRKSCSVSATPLGCDMLCSKVTEIE...EEDYKS-.VTPTSMV
HGRLGFDGQYHEKDLDTTVlF.KDWVANYPGVGGGSFIDDRVWFPVYGGLKPNSpSDAAQKRHNNTCPDGQDRMAKSSYK
PRRFGGKRVQQAILSIKVSTSLGKDPVLTIPPNTITLMGAEGRILTVGTSHFLYQRGSSYFSPALLYPMTVNXKTATLHS
PFNAFTRPGSIPCQASARCPNSCITGVYTDPYPLFHRNHTLRGVFLDDEQARLNPVSAVFDDISRSRVTRVSSSSTKAAY
TTSTCFKVTNKVYCLSIAEISNTGEFRIVPLLVEI.......
>UniRef100_A0A344X6U7/6-565
...............................nRVVLENEEREAKNTWRLVFRITVLLLMAMILAISAAALAYS.....ME
ASTPHDLTGISTVISKTEDKVTSLLSSSQDVIDRQVALESPLALLNTESVIMNAITSLSYQINGAENSSGCGVPVHDPDY
IGGIGKELI..vDDISDVTSFYPSVYQ.............EHL.NFIPAPTTGSGCTRIPSFDMSTTHYCYTHNVILSGC
RDHSHSHQYLALGVLRTSATGRVFFSTLRSINLDDDQNRKSCSVSATPLGCDMLCSKVTGTE...EEDYKS-.VAPTSMV
HGRLGFDGQYHEKDLDTTVlF.KDWVANYPGVGGGSFIDGRVWFPVYGGLKPNSpSDTAQKRHNNTCPDKQDRMAKSSYK
PARFGGKRVQQAILSIKVSTSLGRDPVLTVPPNTITLMGAEGRILTVGTSHFLYQRGSSYFSPALLYPMIVNNKTATLHS
PFNAFTRPGSIPCQASARCPNSCITGVYTDPYPLFYRNHTLRGVFLDDEQARLNPVSAVFDNISRSRVTRVSSSSTKAAY
TTSTCFKVTNKAYCLSIAEISNTGEFRIVPLLVEI.......
>UniRef100_A0A2D0WA73/6-565
...............................nRVVLENEEREAKNTWRLVFRITVLLLMVMTLAISAAALAYS.....MG
ASTPHDLAGISTAISKTEDKVTSLLSSSQDVIDRQVALESPLALLNTESIIMNAITSLSYQINGAANNSGCGAPVHDPDY
IGGIGKELI..vDNISDVTSFYPSAYQ.............EHL.NFIPAPTTGSGCTRIPSFDMSATHYCYTHNVILSGC
RDHSHSHQYLALGVLRTSATGRVFFSTLRSINLDDTQNRKSCSVSATPLGCDMLCSKVIGTE...EEDYKS-.VAPTSMV
HGRLGFDGQYHEKDLDTTVlF.KDWVANYPGVGGGSFIDDRVWFPVYGGLKPNSpSDTAQKRHNNTCPDQQDRMAKSSYK
PKRFGGKRVQQAILSIKVSTSLGKDPVLTIPPNTITLMGAKGRILTVGTSHFLYQRGSSYFSPALLYPMTVNNKTATLYS
PFNAFTRPGSVPCQASARCPNSCITGVYTDPYPLFHRNHTLRGVFLDDEQARLNPVSAVFDSISRSRVTRVSSSSIKAAY
TTSTCFKVTNKVYCLSIAEISNTGEFRIVPLLVEI.......
>UniRef100_E0Y447/6-565
...............................nRVVLENEEREAKNTWRLVFRTTVLLLMVMTLAISIAVLVYI.....MG
ASTPRDLAGISAVVSKTEDKVTSLLSSSQDVIDRQVALESPLALLNTESIIMNAITSLSYQINGAANNSGCGAPVHDPDY
IGGIGKELI..vDDTSDVTSFYPSAYQ.............EHL.NFIPAPTTGSGCTRIPSFDISPTHYCYTHNVILSGC
RDHSHSHQYLALGVLRTSATGRVFFSTLRSINLDDTQNRKSCSVSATPLGCDILCSKVTETE...EEDYKS-.VTPTSMV
HGRLGFDGQYHEKDLDTTVlF.KDWVANYPGVGGGSFIDDRVWFPVYGGLKPNSpSDTAQKRYNNTCPDEQDRMAKSSYK
PGRFGGKRVQQAILSIKVSTSLGEDPVLTIPPNTITLMGAEGRVLTVGTSHFLYQRGSSYFSPALLYPMTVYNKTATLHS
PFNAFTRPGSVPCQASARCPNPCITGVYTDPYPLFHRNHTLRGVFLDDEQARLNPVSAVFDSISRSRVTQVSSSSTRAAY
TTSTCFKVTNKAYCLSIAEISNTGEFRIVPLLVEI.......
>UniRef100_C9WPI1/7-565
................................RVVLENEKREAKNTWRLVFRIAVLLLTVTTLAISIAALVYI.....MG
ASTPRDLSSISAVVSRTEDKVTSLLSSSQDVIDRQVALESPLALLNTESVIMNAITSLSYQINGAANNSGCRAPVHDPDY
IGGIGKELI..vDDTSDVTSFYPSEYQ.............EHL.NFIPAPTTGSGCTRIPSFDISATHYCYTHNVILSGC
RDHSHSHQYLALGVLRTSATGRVFFSTLRSINLDDTQNRKSCSVSATPLGCDILCSKVTETE...EEDYKS-.VTPTSMV
HGRLGFDGQYHEKDLDTTVlF.KDWVANYPGVGGGSFIDDRVWFPVYGGLKPNSpSDTAQKRYNNTCPDEQDRMAKSSYK
PGRFGGRRVQQAILSIKVSTSLGEDPVLTIPPNTITLMGAEGRVLTVGTSHFLYQRGSSYFSPALLYPMTVYNKTATLRS
PFNAFTRPGSVPCQASARCPNSCITGVYTDPYPLFHRNHTLRGVFLDDEQARLNPVSAVFDSISRSRVTRVSSSSIKAAY
TTSTCFKVTNKAYCLSIAEISNTGEFRIIPLLVEI.......
>UniRef100_I1TEB2/6-565
...............................nRVMLENEEREAKNTWRLVFRIAVLLLMIMILAISAAALAYS.....MG
TSTPRDLTGISIAISKTEDKVTSLLSSSQDVIDRQVALESPLALLNTEAIIMNAITSLSYQINGAANNSGCGAPVHDPDY
IGGIGKELI..vDDTSDVTSFYPSAYQ.............EHL.NFIPAPTTGSGCTRIPSFDMSTTHYCYTHNVILSGC
RDHSHSHQYLALGVLRTSATGKVFFSTLRSINLDDTQNRKSCSVSATPLGCDILCSKVTETE...EEDYKS-.VTPTSMV
HGRLGFDGQYHEKDLDTTAlF.KDWVANYPGVGGGSFVDERVWFPVYGGLKPNSpSDTAQKRYNDTCPDEQDRMAKSSYK
PGRFGGKRVQQAILSIKVSTSLGEDPMLTIPPNTITLMGAEGRILTVGTSHFLYQRGSSYFSPALLYPMTISNKTATLHS
PFNAFTRPGSVPCQASARCPNSCITGVYTDPYPLFHRNHTLRGVFLDDGQARLNPVSAVFDDISRSRVTRVSSSSTKAAY
TTSTCFKVTNKTYCLSIAEISNTGEFRIVPLLVEI.......
>UniRef100_D8UW70/6-565
...............................nRVVLENEEREAKNTWRLVFRIAVLLLMVMTLAISAAALAYS.....ME
ASTPHDLAGISTAISKTEDKVTSLLSSSQDVIDRQVALESPLALLNTESTIMNAITSLSYQINGAANNSGCGAPVHDPDY
IGGIGKELI..vDDISDVTSFYPSAYQ.............EHL.NFIPAPTTGSGCTRIPSFDMSTTHYCYTHNVILSGC
RDHSHSHQYLALGVLRTSATGRVFFSTLRSINLDDTQNRKSCSVSATPLGCDMLCSKVTGTE...EEDYKSA.-APTSMV
HGRLGFDGQYHEKDLDTTVlF.KDWVANYPGVGGGSFIDDRVWFPVYGGLKPNSpSDTAQKRHNNTCPDGQDRMAKSSYK
PGRFGGKRVQQAILSIKVSTSLGKDPVLTIPPNTITLMGAEGIILTVGTSHFLYQRGSSYFSPALLYPMTVNNKTATLHS
PFNAFTRPGSVPCQASARCPNSCITGVYTDPYPLFYRNHTLRGVFLDDEQARLNPVSAVFDNISRSRVTRVSSSSTKAAY
TTSTCFKVTNKAYCLSVAEISNTGEFRIVPLLVGI.......
>UniRef100_A0A7T0Q236/6-565
...............................nRVVLENEEREAKNTWRLVFRIAVLLLMVMTLAISAAALAYS.....MG
ASTPHDLTGISTVISKTEDKVMSLLSSSQDVIDRQVALESPLALLNTESIIMNAITSLSYQINGAANNSGCGAPXHDPDY
LGGIGKELI..vDDISDVTSFYPSAYQ.............EHL.NFIPAPTTGSGCTRIPSFDMSTTHYCYTHNVILSGC
KDHSHSHQYLALGVLRTSATGRVFFSTLRSINLDDTQNRKSCSVSATPLGCDMLCSKVTGTE...EEDYKS-.VAPTSMV
HGRLGFDGQYHEKDLDTTVlF.KDWVANYPGAGGGSFIDDRVWFPVYGGLKPNSpSDTAQKRHNNTCPDKQDRMAKSSYK
PRRFDGKRVQQAILSIKVSTSLGKDPVLTIPPNTITLMGAEGRILTVGTSHFLYQRGSSYFSPALLYPMTVNNKTATLYS
PFNAFTRPGSVPCQASARCPNSCITGVYTDPYPLFHRNHTLRGVFLDDEQARLNPVSAVFNSISRSRVTRVSSSSIKAAY
TTSTCFKVTNKVYCLSIAEISNTGEFRIVPLLVEI.......
>UniRef100_A0A344X6H1/6-565
...............................nRVVLENEEKEAKNTWRLVFRIAVLLLMVMTLAVSAAALAYS.....TG
ASTPDDLAGISTVISKTEDKVTSLLSSSQDVIDRQVALESPLALLNTESIIMNAITSLSYQINGAANNSGCGAPVHDPDY
IGGIGKELI..vDDISDVTSFYPSAYQ.............EHL.NFIPAPTTGSGCTRIPSFDMSTTHYCYTHNVILSGC
RDHSHSHQYLALGVLRTSATGRVFFSNLRSINLDDNQNRKSCSVSATPLGCDMLCSKVTGTE...EEDYKS-.VAPTSMV
HGRLGFDGQYHEKDLDTTVlF.KDWVANYPGAGGGSFIDDRVWFPVYGGLKPNSpSDIAQKRHNNTCPDKQDRMAKSSYK
PGRFGGKRVQQAILSIKVSTSLGEDPVLTIPPNTITLMGAEGRILTVGTSHFLYQRGSSYFSPALLYPMTVNNKTATLHS
PFNAFTRPGSVPCQASARCPNSCITGVYTDPYPLFHGNHTLRGVFLDDEQARLNPVSAVFDSISRSRVTRVSSSSTKAAY
TTSTCFKVTNKAYCLSIAEISNTGEFRIVPLLVEI.......
>UniRef100_A0A344X6A5/6-565
...............................nRVVLENEEREAKNTWRLVFRIAVLLLMAMILAISAAALAYS.....ME
ASTPHDLAGISTVISKTEDKVTSLLSSGQDVIDRQVALESPLALLNTESVIMNAITSLSYQINGAENSSGCGAPVHDPDY
IGGIGKELI..vDDISDVTSFYPSAYQ.............EHL.NFIPAPTTGSGCTRIPSFDMSTTHYCYTHNVILSGC
RDHSHSHQYLALGVLRTSATGRVFFSTLRSINLDDTQNRKSCSVSATPLGCDMLCSKVTGTE...EEDYKS-.IAPTSMV
HGRLGFDGQYHEKDLDTSVlF.KDWVANYPGXGGGSFIDGRVWFPVYGGLKPNSpSDTAQKRHNNTCLDKQDRMAKSSYK
PARFGGKRVQQAILSIKVSTSLGRDPVLTIPPNTITLMGAEGRILTVGTSHFLYQRGSSYFSPALLYPMTVNNKTATLHS
PFHAFTRPGSVPCQASARCPNSCITGVYTDPYPLFYRNHTLRGVFLDDEQARLNPVSAVFDNISRSRVTRVSSGSTKAAY
TTSTCFKVTNKAYCLSIAEISNTGEFRIVPLLVEI.......
>UniRef100_V5K3S5/7-565
................................KVALENEEREAKNTWRLVFRIAVLLLIVVTLAISAAALVYS.....AG
ASTPRDFVGISTAVSKVEDKITSLLSSNQDVIDRQVALESPLALLNTESIIMNAITSLSHQISGAANNSGCGAPVHDPDY
IGGIGKELI..vDDISGVTSFYPSAYQ.............EHL.NFIPAPTTGSGCTRIPSFDMSATHYCYTHNVILSGC
RDHSHSHQYLALGVLRTSATGRVFFSTLRSINLDDTQNRKSCSVSATPLGCDILCSKVTEAE...EEDYKS-.VTPTSMV
HGRLGFDGQYHEKDLDTTVlF.KDWVANYPGVGSGSFIDGRVWFPVYGGLKPNSpSDTAQKRYNNTCPDGQERMAKSSYK
PGRFGGKRVQQAILSIKVSTSLGEDPVLTVPPNTITLMGAEGRILTVGTSHFLYQRGSSYFSPALLYPMTVYNKTATLHS
PFNAFTRPGIVPCQASARCPNPCITGVYTDPYPLFYRNHTLRGVFLDDEQERLNPVSAVFDNISRSRVTRVSSSSTKAAY
TTSTCFKVTNKVYCLSIAEISNTGEFRIVPLLVEI.......
>UniRef100_A0A7T0LZ92/6-565
...............................nRVVLENEEREAKNTWRLVFRIVVLLLMVMTLAISAAAMAYS.....MG
ASTPHDLTGISTVISKTEDKVTSLLSSSQDVIDRQVALESPLALLNTESIIMNAITSLSYQINGAANNSGCGAPVHDPDY
IGGIGKELI..vDDISDVTSFYPSAYQ.............EHL.NFIPAPTTGSGCTRIPSFDMSTTHYCYTHNVILSGC
KDHSHSHQYLALGVLRTSATGRVFFSTLRSINLDDTQNRKSCSVSATPLGCDILCSKVTGTE...EEDYKS-.VAPTSMV
HGRLGFDGQYHEKDLDTTVlF.KDWVANYPGAGGGSFIDDRVWFPVYGGLKPDSpSDTAQKRHNNTCPDKQDRMAKSSYK
PRRFDGKRVQQAILSIKVSTSLGKDPVLTIPPNTITLMGAEGRILTVGTSHFLYQRGSSYFSPALLYPMTVNNKTATLYS
PFNAFTRPGSVPCQSSARCPNSCITGVYTDPYPLFHRNHTLRGVFLDDEQARLNPVSAVFDSISRSRVTRVSSSSIKAAY
TTSTCFKVTSKVYCLSIAEISNTGEFRIVPLLVEI.......
>UniRef100_A0A344X6J5/6-565
...............................nRVVLENEEKEAKNTWRLVFRIAVLLLMVMTLAVSAAALAYS.....TG
ASTPDDLAGISTVISKTEDKVTSLLSSSQDVIDRQVALESPLALLNTESIIMNAITSLSYQINGAANNSGCGAPVHDPDY
IGGIGKELI..vDDTSDVTSFYPSAYQ.............EHL.NFIPAPTTGSGCTRIPSFDMSTTHYCYTHNVILSGC
RDHSHSHQYLALGVLRTSATGRVFFSNLRSINLDDNQNRKSCSVSATPLGCDMLCSKVTGTE...EEDYKS-.VAPTSMV
HGRLGFDGQYHEKDLDTTVlF.KDWVANYPGAGGGSFIDDRVWFPVYGGLKPNSpSDIAQKRHNNTCPDKQDRMAKSSYK
PGRFGGKRVQQAILSIKVSTSLGEDPVLTIPPNTITLMGAEGRILTVGTSHFLYQRGSSYFSPALLYPMTVNNKTATLHS
PFNAFTRPGSVPCQASARCPNSCITGVYTDPYPLFHGNHTLRGVFLDDEQARLNPVSAVFDSISRSRVTRVSSSSTKAAY
TTSTCFKVTNKAYCLSIAEISNTGEFRIVPLLVEI.......
>UniRef100_A0A1P8SRM7/6-565
...............................nRVMLENEEREAKNTWRLVFRIAVLLLMIMILAISAAALAYS.....MG
TSTPRDLTGISIAISKTEDKVTSLLSSSQDVIYKQVALESPLALLNTESIIMNAITSLSYQINGAANNSGCGAPVHDPDY
IGGIGKELI..vDDTSDVTSFYPSAYQ.............EHL.NFIPAPTTGSGCTRIPSFDMSTTHYCYTHNVILSGC
RDHSHSHQYLALGVLRTSATGKVFFSTLRSINLDDTQNRKSCSVSATPLGCDILCSKVTETE...EEDYKS-.VTPTSMV
HGRLGFDGQYHEEDLDTTTlF.KDWVANYPGVGGGSFVDERVWFPVYGGLKPNSpSDTAQKRYNDTCPDEQDRMAKSSYK
PGRFGGKRVQQAILSIKVSTSLGEDPMLTIPPNTITLMGAEGRILTVGTSHFLYQRGSSYFSPALLYPMTISNKTATLHS
PFNAFTRPGSVPCQASARCPNSCITGVYTDPYPLFHRNHTLRGVFLDDGQARLNPVSAVFDDISRSRVTRVSSSSTKAAY
TTSTCFKVTNKTYCLSIAEISNTGEFRIVPLLVEI.......
>UniRef100_A0A1L3IWP7/6-565
...............................nRVVLENEEREAKNTWRLVFRTTVLLLMVMTLAISIAALVYI.....MG
ASTPRDLAGISAVVSKTEDKVMSLFSSSQDVIDRQVALESPLALLNTESIIMNAITSLSYQINGAANNSGCGAPIHDPDY
IGGIGKELI..vDDTSDVTSFYPSAYQ.............EHL.NFIPAPTTGSGCTRIPSFDISPTHYCYTHNVILSGC
RDHSHSHQYLALGVLRTSATGRVFFSTLRSINLDDTQNRKSCSVSATPLGCDILCSKVTETE...EEDYKS-.VTPTSMV
HGRLGFDGQYHEKDLDTTVlF.KDWVANYPGVGGGSFIDDRVWFPVYGGLKPNSpSDTAQKRYNNTCPDKQDRMAKSSYK
PGRFGGKRVQQAILSIKVSTSLGEDPVLTIPPNTITLMGAEGRVLTVGTSHFLYQRGSSYFSPALLYPMTVYNKTATLHS
PFNAFTRPGSVPCQASARCPNPCITGVYTDPYPLFHRNHTLRGVFLDDEQARLNPVSAVFDSISRSRVTRVSSSNIRAAY
TTSTCFKVTNKAYCLSIAEVSNTGEFRIVPLLVEI.......
>UniRef100_A0A2P1E9K3/6-565
...............................nRVVLENEEREAKNTWRQIFRIAVLLLMVMTLAISAAALAYS.....TG
ASTPHDLAGISTVISKTEEKVTSLLSSSQDVIDRQVALESPLALLNTKSIIMNAITSLSYQINGAANNSGCGAPVHDPDY
IGGIGKELI..vDDISDVTSFYPSAYQ.............EHL.NFIPAPTTGSGCTRIPSFDMSTTHYCYTHNVILSGC
RDHSHSHQYLALGVLRTSATGRVFFSTLRSINLDDTQNRKSCSVSATPLGCDMLCSKVTGTE...EEDHKS-.VAPTSMV
HGRLGFDGQYHEKDLDTTVlF.KDWVANYPGAGGGSFIDDRVWFPVYGGLKPNSpSDTAQKRHNNTCPDEQDRMAKSSYK
PGRFGGKRVQQAILSIKVSTSLGKDPVLTIPPNTITLMGAEGRILTVGTSHFLYQRGSSYFSPALLYPMTVNNKTATLHS
PFNAFTRPGSVPCQASARCPNSCITGVYTDPYPLFHKNHTLRGVFLDDEQARLNPVSAVFDNISRSRVTRVSSSSTKAAY
TTSTCFKVTNKAYCLSIAEISNTGEFRIVPLLVEI.......
>UniRef100_C9WPF3/6-565
...............................nRVVLENEAREAKNTWRLVFRIAVLLLMVMTLVISAAALVYI.....MG
ASTPRDLAGVSAAISKAEDKVTTLLSSSQDVIYKQVALESPLALLNTESIIMNAITSLSYQINGAANNSGCGAPVHDPDY
IGGIGRELI..vDDTSDVTSFYPSAYQ.............EHL.NFIPAPTTGSGCTRIPSFDMSTTHYCYTHNVILSGC
RDHSHSHQYLALGVLRVSATGRVFFSTLRSINLDDTQNRKSCSVSATPLGCDMLCSKVTETE...EADYKSA.-TPTSMV
HGRLGFDGQYHEKDLDTTVlF.KDWVANYPGVGGGSFIDDRVWFPVYGGLKPNSpSDTAQKRYNNTCPDEQDRMAKSSYK
PGRFGGKRVQQAILSIKVSTSLGEDPVLTIPPNTITLMGAEGRILTVGTSHFLYQRGSSYFSPALLYPIAVYNKTATLRS
PFNAFTRPGSVPCQASARCPNSCVTGVYTDPYPLFNRNHTLRGVFLDDGQARLNPVSAVFDNISRSRVTRVSSSSTKAAY
TTSTCFKVTNKVYCLSIAEISNTGEFRIVPLLVEI.......
>UniRef100_A0A1D6XWN3/7-565
................................RVMIENEEREAKNTWRLVFRIAVLLLMIMILAISAAALAYS.....MG
TSTPRDLTGISVAISKTEDKVASLLSSSQDVIDRQVALESPLALLNTESIIMNAITSLSYQINGAANNSGCGAPVHDPDY
IGGIGKELI..vDDTSDVTSFYPSAYQ.............EHL.NFIPAPTTGSGCTRIPSFDMSTTHYCYTHNVIISGC
RDHSHSHQYLALGVLRTSATGKVFFSTLRSINLDDTQNRKSCSVSATPLGCDILCSKVTETE...EEDYKS-.VTPTSMV
HGRLGFDGQYHEKDLDTTAlF.KDWVANYPGVGGGSFVDERVWFPVYGGLKPNSpSDTAQKRYNDTCPDKQDRMAKSSYK
PGRFGGKRVQQAILSIKVSTSLGEDPMLTIPPNTITLMGAEGRILTVGTSHFLYQRGSSYFSPALLYPMTISNKTATLHS
PFNAFTRPGSVPCQASARCPNSCITGVYTDPYPLFHRNHTLRGVFLDDGQARLNPVSAVFDDISRSRVTRVSSSSTKAAY
TTSTCFKVTNKTYCLSIAEISNTGEFRIVPLLVEI.......
>UniRef100_Q30A17/6-565
...............................nRVVLENEEREAKNTWRLVFRIAVLLLMVMTLAISAAALAYS.....TG
ASTPHDLAGISTVISKTEDKVTSLLSSSQDVIDRQVALESPLALLNTESTIMNAITSLPYQINGAANNSGCGAPVHDPDY
IGGIGKELI..vDDISDVTSFYPSAYR.............EHL.NFIPAPTTGSGCTRIPSFDMSTTHYCYTHNVILSGC
RDHSHSHQYLALGVLRTSATGRVFFSTLRSINLDDTQNRKSCSVSATPLGCDMLCSKVTGTE...EEDYKS-.VAPTSMV
HGRLGFDGQYHEKDLDTTVlF.KDWVANYPGVGGGSFIDDRVWFPVYGGLKPNSpSDTAQKRHNNTCPDKQDRMAKSSYK
PGRFGGKRVQQAILSIKVSTSLGKDPVLTIPPNTITLMGAEGRILTVGTSHFLYRRGSPYFSPALLYPMTVNNKTATLHS
PFNAFTRPGSVPCQASASCPNSCITGVYTDPYPLFHRNHTLRGVFLDDEQARLNPVSAVFDNISRSRVTRVSSSSTKAAY
TTSTCFKVTNKAYCLSIAEISNTGEFRIVPLLVEI.......
>UniRef100_A0A344X627/6-565
...............................nRVVLENEEKEAKNTWRLVFRIAVLLLMVMTLAVSAAALAYS.....TG
ASTPDDLAGISTVISKTEDKVTSLLSSSQDVIDRQVALESPLALLNTESIIMNAITSLSYQINGAANNSGCGAPVHDPDY
IGGIGKELI..vDDISDVTSFYPSAYQ.............EHL.NFIPAPTTGSGCTRIPSFDMSTTHYCYTHNVILSGC
RDHSHSHQYLALGVLRTSATGRVFFSNLRSINLDDNQNRKSCSVSATPLGCDMLCSKVTGTE...EEDYKS-.VAPTSMV
HGRLGFDGXYHEKDLDTTVlF.KDWVANYPGAGGGSFIDDRVWFPVYGGLKPNSpSDTAQKRHNNTCPDKQDRMAKSSYK
PGRFGGKRVQQAVLSIKVSTSLGEDPVLTIPPNTITLMGAEGRILTVGTSHFLYQRGSSYFSPALLYPMTVNNKTATLHS
PFNAFTRPGSVPCQASARCPNSCITGVYTDPYPLFHGNHTLRGVFLDDEQARLNPVSAVFDSISRSRVTRVSSSSTKAAY
TTSTCFKVTNKTYCLSIAEISNTGEFRIVPLLVEI.......
>UniRef100_V5K3T9/7-565
................................KVALENEEREAKNTWRLVFRIAVLLLIVVTLAISAAALVYS.....AG
ASTPRDFVGISTAVSKVEDKITSLLSSNQDVIYKQVALESPLALLNTESTIMNAITSLSHQISGAANNSGCGAPVHDPDY
IGGIGKELI..vDDISGVTSFYPSAYQ.............EHL.NFIPAPTTGSGCTRIPSFDMSATHYCYTHNVILSGC
RDHSHSHQYLALGVLRTSATGRVFFSTLRSINLDDTQNRKSCSVSATPLGCDILCSKVTEAE...EEDYKS-.VTPTSMV
HGRLGFDGQYHEKDLDTTVlF.KDWVANYPGVGSGSFIDGRVWFPVYGGLKPNSpSDTAQKRYNNTCPDGQERMAKSSYK
PGRFGGKRVQQAILSIKVSTSLGEDPVLTVPPNTITLMGAEGRILTVGTSHFLYQRGSSYFSPALLYPMTVYNKTATLHS
PFNAFTRPGIVPCQASARCPNPCITGVYTDPYPLFYRNHTLRGVFLDDEQERLNPVSAVFDNISRSRVTRVSSSSTKAAY
TTSTCFKVTNKVYCLSIAEISNTGEFRIVPLLVEI.......
>UniRef100_A0A345Z9Z2/6-565
...............................nRVMLENEEREAKNTWRLVFRIAVLLLMIMILAISAAALAYS.....MG
TSTPRDLTGISIAISKTEDKVTSLLSSSQDVIYKQVALESPLALLNTESIIMNAITSLSYQINGAANNSGCGAPVHDPDY
IGGIGKELI..vDDTSDVTSFYPSAYQ.............EHL.NFIPAPTTGSGCTRIPSFDMSTTHYCYTHNVILSGC
RDHSHSHQYLALGVLRTSATGKVFFSTLRSINLDDTQNRKSCSVSATPLGCDILCSKVTETE...EEDYKS-.VTPTSMV
HGRLGFDGQYHEEDLDTTAlF.KDWVANYPGVGGGSFVDERVWFPVYGGLKPNSpSDTAQKRYNDTCPDKQDRMAKSSYK
PGRFSGKRVQQAILSIKVSTSLGEDPMLTIPPNTITLMGAEGRILTVGTSHFLYQRGSSYFSPALLYPMTISNKTATLHS
PFNAFTRPGSVPCQASARCPNSCITGVYTDPYPLFHRNHTLRGVFLDDGQARLNPVSAVFDDISRSRVTRVSSSSTKAAY
TTSTCFKVTNKTYCLSIAEISNTGEFRIVPLLVEI.......
>UniRef100_A7UC57/6-565
...............................nRVVLENEEREAKNTWCLVFRIAVLLLMVMTLAISAAALAHS.....MG
ASTPHDLAGISTVISKTEDKVTSLLSSSQDVIDRQVALESPLALLNTESIIMNAITSLSYQINGAENNSGCGAPVHDPDY
IGGIGKELI..vDDISDVTSFYPSAYQ.............EHL.NFIPAPTTGSGCTRIPSFDMSTTHYCYTHNVILSGC
RDHSHSHQYLALGVLRTSATGRVFFSTLRSVNLDDTQNRKSCSVSATPLGCDMLCSKVTGTE...EEDYKS-.VAPTSMV
HGRLGFDGQYHEKDLDTTVlF.KDWVANYPGVGGGSFIDGRVWFPVYGGLKPNSpSDAAQKRHNNTCPDEQDRMAKSSYK
PGRFGGKRVQQAILSIKVSTSLGKDPVLTIPRNTITLMGAEGRILTVGTSHFLYQRGSSYFSRALLYPMTVNNKTATLHS
PFNAFTRPGSVPCQASARCPNSCITGVYTDPYPLFHRNHTLRGVFLDDEQARLNPVSAVFDNISRSRVTRVSSSSTKAAY
TTSTCFKVTNKAYCLSIAEISNTGEFRIVPLLVEI.......
>UniRef100_A0A098AM61/7-565
................................RVVLENEEREAKNTWRLVFRIAVLSLIIVILVISVSILVYS.....TG
ASTPSDLASISTAISKTEDRVTSLLSSNQDVIDRQVALESPLALLSTESIIMNAITSLSYQINGAANTSGCGAPVHDPDY
IGGIGKELI..vDDISDVTSFYPSAYQ.............EHL.NFIPAPTTGSGCTRIPSFDMSTTHYCYTHNVILSGC
RDHSHSHQYLALGVLRTSATGRVFFSTLRSINLDDTQNRKSCSVSATPLGCDMLCSKVTETE...EEDYRS-.VAPTSMV
HGRLGFDGQYHEKDLDVTVlF.KDWVANYPGVGGGSLIDDRVWFPVYGGLKPNSpSDAAQKRYNNTCPDEQDRMAKSSYK
PGRFGGKRVQQAILSIKVSTSLGEDPELTVPPNTVTLMGAEGRVLTVGTSHFLYQRGSSYFSPALLYPMTVYNKTATLHS
PFNAFTRPGSVPCQASARCPNSCITGVYTDPYPIFHRNHTVRGVFLDNEQARLNPVSAVFDYTSRSRITRVSSSSTKAAY
TTSTCFKVTNKVYCLSIAELSNTGEFRIVPLLVEI.......
>UniRef100_A0A1L3IWM5/6-565
...............................nRVVLENEEREAKNTWRLVFRTTVLLLMGMTLAISIAALVYI.....MG
ASTPRDLAGISAVVSKTEDKVTSLLSSSQDVIDRQVALESPLALLNTESIIMNAVTSLSYQINGAANNSGCGAPVHDPDY
IGGIGKELI..vDDTSDVTSFYPSAYQ.............EHL.NFIPAPTTGSGCTRIPSFDISPTHYCYTHNVILSGC
RDHSHSHQYLALGVLRTSATGRVFFSTLRSINLDDTQNRKSCSVSATPLGCDILCSKVTETE...EEDYKS-.VTPTSMV
HGRLGFDGQYHEKDLDTTVlF.KDWVANYPGVGGGSFIDDRVWFPVYGGLKPNSpSDTAQKRYNNTCPDKQDRMAKSSYK
PGRFGGKRVQQAILSIKVSTSLGEDPVLTIPPNTITLMGAEGRVLTVGTSHFLYQRGSSYFSPALLYPMTVYNKTATLHS
PFNAFTRPGSVPCQASARCPNPCITGVYTDPYPLFHRNHTLRGVFLDDEQARLNPVSAVFDSISRSRVTRVSSSNTRAAY
TTSTCFKVTNKAYCLSIAEISNTGEFRIVPLLVEI.......
>UniRef100_R4L7M2/6-565
...............................nRVVLENEEREAKNTWRQIFRIAVLLLMVMTLAISAAALAHS.....MG
ASTPHDLAGISTVISKTEDKVTSLLSSSQDVIDRQVALESPLALLNTESIIMNAITSLSYQINGAANNSGCGAPVHDPDY
IGGIGKELI..vDDISDVTSFYPSAYQ.............EHL.NFIPAPTTGSGCTRIPSFDMSTTHYCYTHNVILSGC
RDHSHSHQYLALGVLRTSATGRVFFSTLRSINLDDTQNRKSCSVSATPLGCDMLCSKVTGTE...EEDYKS-.VAPTSMV
HGRLGFDGQYHEKDLDTTVlF.KDWVANYPGAGGGSFIDDRVWFPVYGGLKPNSpSDTAQKRYNNTCPDEQDRMAKSSYK
PGRFGGKRVQQAILSIKVSTSLGKDPVLTIPPNTITLMGAEGRILTVGTSHFLYQRGSSYFSPALLYPMTVNNKTATLYS
PFNAFTRPGSVPCQASARCPNSCITGVYTDPYPLFHKNHTLRGVFLDDEQARLNPVSAIFDNISRSRVTRVSSSSTKAAY
TTSTCFKVTNKAYCLSIAEISNTGEFRIVPLLVEI.......
>UniRef100_A0A2U8N6E8/6-565
...............................nRVMLENEEREAKNTWRLVFRIAVLLLMIMILAISAAALAYS.....MG
TSTPRDLTGISIAISKTEDKVTSLLSSSQDVIDRQVALESPLALLNTESIIMNAITSLSYQINGAANNSGCGAPVHDPDY
IGGIGKELI..vDDTSDVTSFYPSAYQ.............EHL.NFIPAPTTGSGCTRIPSFDMSTTHYCYTHNVILSGC
RDHSHSHQYLALGVLRTSATGKVFFSTLRSINLDDTQNRKSCSVSATPLGCDILCSKVTETE...EEDYKS-.VTPTSMV
HGRLGFDGQYHEKDLDTTAlF.KDWVANYPGVGGGSFVDERVWFPVYGGLKPNSpSDTAQKRYNDTCPDEQDRMAKSSYK
PGRFGGKRVQQAILSIKVSTSLGEDPMLTIPPNTITLMGAEGRILTVGTSHFLYQRGSSYFSPALLYPMTIFNKTATLHS
PFNAFTRPGSVPCQASARCPNSCITGVYTDPYPLFHRNHTLRGVFLDDGQARLNPVSAVFDNISRSRVTRVSSSSTKAAY
TTSTCFKVTNKTYCLSIAEISNTGEFRIVPLLVEI.......
>UniRef100_V5K3X0/7-565
................................KVALENEEREAKNTWRLVFRIAVLLLIVVTLAISAAALVYS.....AG
ASTPRDFVGISTAVSKVEDKITSSLSSNQDVIYKQVALESPLALLNTESIIMNAITSLSHQISGAANNSGCGAPVHDPDY
IGGIGKELI..vDDISGVTSFYPSAYQ.............EHL.NFIPAPTTGSGCTRIPSFDMSATHYCYTHNVILSGC
RDHSHSHQYLALGVLRTSATGRVFFSTLRSINLDDTQNRKSCSVSATPLGCDILCSKVTEAE...EEDYKS-.VTPTSMV
HGRLGFDGQYHEKDLDTTVlF.KDWVANYPGVGSGSFIDGRVWFPVYGGLKPNSpSDTAQKRYNNTCPDGQERMAKSSYK
PGRFGGKRVQQAILSIKVSTSLGEDPVLTVPPNTITLMGAEGRILTVGTSHFLYQRGSSYFSPALLYPMTVYNKTATLHS
PFNAFTRPGIVPCQASARCPNPCITGVYTDPYPLFYRNHTLRGVFLDDEQERLNPVSAVFDNISRSRVTRVSSSSTKAAY
TTSTCFKVTNKVYCLSIAEISNTGEFRIVPLLVEI.......
>UniRef100_A0A344X645/6-565
...............................nRVVLENEEKEAKNTWRLVFRIAVLLLMVMTLAVSAAALAYS.....TG
ASTPDDLAGISTVISKTEDKVTSLLSSSQDVIDRQVALESPLALLNTESIIMNAITSLSYQINGAANNSGCGAPVHDPDY
IGGIGKELI..vDDISDVTSFYPSAYQ.............EHL.NFIPAPTTGSGCTRIPSFDMSTTHYCYTHNVILSGC
KDHSHSHQYLALGVLRTSATGRVFFSNLRSINLDDNQNRKSCSVSATSLGCDMLCSKVTGTE...EEDYKS-.VAPTSMV
HGRLGFDGQYHEKELDTTVlF.KDWVANYPGAGGGSFIDDRVWFPVYGGLKPNSpSDTAQKRHNNTCPDKQDRMAKSSYK
PGRFGGKRVQQAVLSIKVSTSLGEDPVLTIPPNTITLMGAEGRILTVGTSHFLYQRGSSYFSPALLYPMTVSNKTAALHS
PFNAFTRPGSVPCQASARCPNSCITGVYTDPYPLFHRNHTLRGVFLDDEQARLNPVSAVFDSISRSRVTRVSSSSTKAAY
TTSTCFKVTNKTYCLSIAEISNTGEFRIVPLLVEI.......
>UniRef100_I7D5Y3/2-552
................................--------REAKNTWRLVFRIAVLLLMVMTLAISAAALAYS.....TG
ASTPHDLAGISTVISKTEDKVTSLLSSSQDVIDRQVALESPLALLNTESVIMNAITSLSYQINGAANNSGCGAPVHDPDY
IGGIGKELI..vDDISDVTSFYPSAYQ.............EHL.NFIPAPTTGSGCTRIPSFDMSTTHYCYTHNVILSGC
RDHSHSHQYLALGVLRTSATGRVFFSTLRSINLDDTQNRKSCSVSATPLGCDMLCSKVTGTE...EEDYKS-.VAPTSMV
HGRLGFDGQYHEKDLDTTVlF.KDWVANYPGAGGGSFIDDRVWFPVYGGLKPNSpSDTAQKRHNNTCPDKQDRMAKSSYK
PGRFGGKRVQQAILSIKVSTSLGKDPVLTIPPNTITLMGAEGRILTVGTSHFLYQRGSSYFSPALLYPMTVNNKTATLHS
PFNAFTRPGSVPCQASARCPNSCITGVYTDPYPLFHRNHTLRGVFLDDEQARLNPVSAVFDNISRSRVTRVSSSSIKAAY
TTSTCFKVTNKAYCLSIAEISNTGEFRIVPLLVEI.......
>UniRef100_A0A1D8DH09/6-565
...............................nRVMLENEEREAKNTWRLVFRIAVLLLMIMILAISAAALAYS.....MG
TSTPRDLTGISIAISKTEDKVTSLLSSSQDVIDRQVALESPLALLNTESIIMNAITSLSYQINGAANNSGCGAPVHDPDY
IGGIGKELI..vDDTSDVTSFYPSAYQ.............EHL.NFIPAPTTGSGCTRIPSFDMSTTHYCYTHNVILSGC
RDHSHSHQYLALGVLRTSATGKVFFSTLRSINLDDTQNRKSCSVSATPLGCDILCSKVTETE...EEDYKS-.VTPTSMV
HGRLGFDGQYHEKDLDTTAlF.KDWVANYPGVGGGSFVDERVWFPVYGGLKPNSpSDTAQKRYNDTCPDEQDRMAKSSYK
PGRFGGKRVQQAILSIKVSTSLGEDPMLTIPPNTITLMGAEGRILTVGTSHFLYQRGSSYFSPALLYPMTIFNKTATLHS
PFNAFTRPGSVPCQASARCPNSCITGVYTDPYPLFHRNHTLRGVFLDDGQARLNPVSAVFDDISRSRVTRVSSSSTKAAY
TTSTCFKVTNKTYCLSIAEISNTGEFRIVPLLVEI.......
>UniRef100_C9WPH8/7-565
................................RVVLENEKREAKNTWRLVFRIAVLLLTVTTLAISIAALVYI.....MG
ASTPRDLSSISAVVSRTEDKVXSLLSSSQDVIDRQVALESPLALLNTESVIMNAITSLSYQINGAANNSGCRAPVHDPDY
IGGIGKELI..vDDTSDVTSFYPSEYQ.............EHL.NFIPAPTTGSGCTRIPSFDISATHYCYTHNVILSGC
RDHSHSHQYLALGVLRTSATGRVFFSTLRSINLDDTQNRKSCSVSATPLGCDILCSKVTETE...EEDYKS-.VTPTSMV
HGRLGFDGQYHEKDLDTTVlF.KDWVANYPGVGGGSFIDDRVWFPVYGGLKPNSpSDTAQKRYNNTCPDEQDRMAKSSYK
PGRFGGRRVQQAILSIKVSTSLGEDPVLTIPPNTITLMGAEGRVLTVGTSHFLYQRGSSYFSPALLYPMTVYNKTATLRS
PFNAFTRPGSVPCQASARCPNSCITGVYTDPYPLFHRNHTLRGVFLDDEQARLNPVSAVFDSISRSRVTRVSSSSIKAAY
TTSTCFKVTNKAYCLSIAEISNTGEFRIIPLLVEI.......
>UniRef100_B9VVH6/6-565
...............................nRVALENEEREAKNTWRLVFRIAVLLLMVMTLAISAAALAYS.....AG
ARTPHDLAGISTVISKTEDKVTSLLSSSQDVIDRQVALESPLALLNTESMIMNAITSLPYQINGAANNSGCGAPVHDPYY
VGRIGKELIl..DDINDVTSFYPSAYQ.............EHL.NFIPAPTTGSGCTRIPSFDMSTTHYCYTHNVILSGC
RDHSHSHQYLALGVLRTSATGRVFFSTLHSINLDDTQNRKSCSVSATPLGCDMLCSKVTGTE...EEDYKS-.VAPTPMV
HGRLGFDGQYHEKDLDTTVlF.KDWVANYPGVGGGSFIDNRVWFPVYGGLKPNSpSDTAQKRHNNTCPDKQDRMAKSSYK
PGRFGGKRVQQAILSIKVSTSLGKDPVLTIPPNTITLMGAEGRILTVGTSHFLYQRGSSYFSPALLYPMTVNNKTATLHS
PFNAFTRPGSAPCQASARCPNSCITGVYTDPYPLFHRNHTLRGVFLDDEQARLNPVSAVFDNISRSRVTRVSSSSTKAAY
TTSTCFKVTNKAYCLSIAEISNTGEFRIVPLLVEI.......
>UniRef100_D4P509/7-565
................................RVVLENEEREAKNTWRLVFRIAVLLLMVMTLAISAAALAYS.....TG
ASTLHDLAGISTEISKTEDKVTSLLSSSQDVIDRQVALESPLALLNTESIIMNAITSLSYQINGAESNSGCGAPVHDPDY
IGGIGKELI..vDDTSDVTSFYPSAYQ.............EHL.NFIPAPTTGSGRTRIPSFDMSATHYCYTHNVILSGC
RDHSHSHQYLALGVLRTSATGRVFFSTLRSINLDDTQNRKSCSVSATPLGCDMLCSKVTGTE...EEDYKS-.IAPTSMV
HGRLGFDGQYHEKDLDTTVlF.KDWVANYPGVGGGSFIDDRVWFPVYGGLKPNSpSDTAQKRHNNTCPDEQDRMAKSSYK
PGRFGGKRVQQAILSIKVSTSLGKDPVLTIPPNTITLMGAEGRILTVGTSHFLYQRGSSYFSPALLYPMTVNNKTATLHS
PFNAFTRPGSVPCQASARCPNSCITGVYTDPYPLFHRNHTLRGVFLDDEQARLNPVSAVFDNISRSRVTRVSSSSTKAAY
TTSTCFKVTNKAYCLSIAEISNTGEFRIVPLLVEI.......
>UniRef100_A0A344X4U5/6-565
...............................nRVMLENEGREAKNTWRLVFRIAVLLLMIMILAISAAALAYS.....MG
TSTPRDLTGISIAISKTEDKVTSLLSSSQDVIDRQVALESPLALLNTESIIMNAITSLSYQINGAANNSGCGAPVHDPDY
IGGIGKELI..vDDTSDVTSFYPSAYQ.............EHL.NFIPAPTTGSGCTRIPSFDMSTTHYCYTHNVILSGC
RDHSHSHQYLALGVLRTSATGKVFFSTLRSINLDDTQNRKSCSVSATPLGCDILCSKVTETE...EEDYKS-.VTPTSMV
HGRLGFDGQYHEEDLDTTAlF.KDWVANYPGVGGGSFVDERVWFPVYGGLKPNSpSDTAQKRYNDTCPDEQDRMAKSSYK
PGRFGGKRVQQAILSIKVSTSLGEDPMLTIPPNTITLMGAEGRILTVGTSHFLYQRGSSYFSPALLYPMTISNKTATLHS
PFNAFTRPGSVPCQASARCPNSCITGVYTDPYPLFHRNHTLRGVFLDDGQARLNPVSAVFDDISRSRVTRVSSSSTKAAY
TTSTCFKVTNKTYCLSIAEISNTGEFRIVPLLVEI.......
>UniRef100_K9ZUN2/6-565
...............................nRVVLENEEREAKNTWRLVFRIAVLLLIVMTLAISAAALAYS.....MG
ASTPHDLAGISTVISETEDKVTSLLRSSQDVIDRQVALESPLALLNTESIIMNAITSLSYQINEAANNSGCGAPVHDPDY
IGGIGKELI..vDDISDVTSFYPSAYQ.............EHL.NFIPAPTTGSGCTRIPSFDMSTTHYCYTHNVILSGC
RDHSHSHQYLALGVLRTSATGRVFFSTLRSINLDDTQNRKSCSVSATPLGCDMLCSKVTGTE...EEDYKS-.VAPTSMV
HGRLGFDGQYHEKDLDTTIlF.KDWVANYPGVGGGSFIDDRVWFPVYGGLKPNSpSDTAQKRHNNTCPDGQDRMAKSSYK
PGRFGGKRVQQAILSIKVSTSLGKDPVLTIPPNTVTLMGAEGRILTVGTSHFLYQRGSSYFSPALLYPMTVNNKTATLHS
PFNAFTRPGSVPCQASARCPNSCITGVYTDPYPLFHRNHTLRGVFLDDEQARLNPVSAVFDNISRSRVTRVSSSSTKAAY
TTSTCFKVTNKAYCLSIAVLSNTGEFRIVPLVVEI.......
>UniRef100_A0A7U3R9V6/6-565
...............................nRVMLENEEREAKNTWRLVFRIAVLLLMIMILAISAAALAYS.....MG
TSTPRDLTGISIAISKTEDKVTSLLSSSQDVIDRQVALESPLALLNTESIIMNAITSLSYQINGAANNSGCGAPVHDPDY
IGGIGKELI..vDDTSDVTSFYPSAYQ.............EHL.NFIPAPTTGSGCTRIPSFDMSTTHYCYTHNVILSGC
RDHSHSHQYLALGVLRTSATGKVFFSTLRSINLDDTQNRKSCSVSATPLGCDILCSKVTETE...EEDYKS-.VTPTSMV
HGRLGFGGQYHEKDLDITAlF.KDWVANYPGVGGGSFIDERVWFPVYGGLKPNSpSDTAQKRYNNTCPDEQDRMAKSSYK
PGRFGGKRVQQAILSIKVSTSLGEDPMLTIPPNTITLMGAEGRILTVGTSHFLYQRGSSYFSPALLYPMTISNKTATLHS
PFNAFTRPGSVPCQASARCPNSCITGVYTDPYPLFHRNHTLRGVFLDDGQARLNPVSAVFDDKSRSRVTRVSSSSTKAAY
TTSTCFKVTNKTYCLSIAEVSNTGEFRIVPLLVEI.......
>UniRef100_A0A1I7PJL2/6-565
...............................nRVMQENEEREAKNTWRLVFRIAVLLLMIMILAISAAALAYS.....MG
TSTPRDLTGISIAISKTEDKVTSLLSSSQDVIDRQVALESPLALLNTESIIMNAITSLSYQINGAANNSGCGAPVHDPDY
IGGIGKELI..vDDTSDVTSFYPSAYQ.............EHL.NFIPAPTTGSGCTRIPSFDMSTTHYCYTHNVILSGC
RDHSHSHQYLALGVLRTSATGKVFFSTLRSINLDDTQNRKSCSVSATPLGCDILCSKVTETE...EEDYKS-.VTPTSMV
HGRLGFDGQYHEKDLDTTAlF.KDWVANYPGVGGGSFVDERVWFPVYGGLKPNSpSDTAQKRYNDTCPDEQDRMAKSSYK
PGRFGGKRVQQAILSIKVSTSLGEDPMLTIPPNTITLMGAEGRILTVGTSHFLYQRGSSYFSPALLYPMTIFNKTATLHS
PFNAFTRPGSVPCQASARCPNSCITGVYTDPYPLFHRNHTLRGVFLDDGQARLNPVSAVFDDISRSRVTRVSSSSTKAAY
TTSTCFKVTNKTYCLSIAEISNTGEFRIVPLLVEI.......
>UniRef100_B9VSJ5/7-565
................................QVALENDEREAKNTWRLVFRIAILLLTVVTLAISAAALAYS.....ME
ASTPSDLIGIPTAISRAEERITSALGSNQDVIYKQVALESPLALLNTESTIMNAITSLSYQINGAANSSGCGAPIHDPDY
IGGIGKELI..vDDASDVTSFYPSPFQ.............EHL.NFIPAPTTGSGCTRIPSFDMSATHYCYTHNVILSGC
RDHSHSHQYLALGVLRTSATGRVFFSTLRSINLDDTQNRKSCSVSATPLGCDMLCSKVTETE...EEDYNSA.-IPTSMV
HGRLGFDGQYHEKDLDVTTlF.GDWVANYPGVGGGSFIDNRVWFPVYGGLKPNSpSDTAQKRYNDTCPDEQDRMAKSSYK
PGRFGGKRVQQAILSIKVSTSLGEDPVLTVPPNTVTLMGAEGRILTVGTSHFLYQRGSSYFSPALLYPMTVSNKTATLHS
PFNAFTRPGSVPCQASARCPNSCVTGVYTDPYPLFYRNHTLRGVFLDDEQARLNPVSAVFDSISRSRITRVSSSSTKAAY
TTSTCFKVTNKTYCLSIAEISNTGEFRIVPLLVEI.......
>UniRef100_G9HVS5/6-565
...............................nRVVLENEEREAKNTWRLVFRIAVLLLMVMTLAISAAALAYS.....MG
ASTPHDLAGISTVISKTEDKVTSLLSSSQDVIDRQVALESPLALLNTESIIMNAITSLSYQINGAENNSGCGAPVHDPDY
IGGIGKELI..vDDISDVTSFYPSAYQ.............EHL.NFIPAPTTGSGCTRIPSFDMSTTHYCYTHNVILSGC
RDHSHSHQYLALGVLRTSAIGRVFFSTLRSIDLDDTQNRKSCSVSATPLGCDMLCSKVTGTE...EEDYKS-.VAPTSMV
HGRLGFDGQYHEKDLDTTVlF.KDWVANYPGVGGGSFIDGRVWFPVYGGLKPNSpSDTAQKRHNNTCPDEQDRMAKSSYK
PGRFGGKRVQQAILSIKVSTSLGKDPVLTIPPNTITLMGAEGRILTVGTSHFLYQRGSSYFSPALLYPMTVNNKTATLHS
PFNAFTRPGSVPCQASARCPNSCITGVYTDPYPLFHRNHTLRGVFLDDEQARLNPVSAVFDNISRSRVTRVSSSSTKAAY
TTSTCFKVTNKVYCLSIAEISNTEELRIVALLVEI.......
>UniRef100_A0A344X6Y3/6-565
...............................nRVMLENEEREAKNTWRLVFRIAALLLMIMILAISAAALAYS.....MG
TSTPRDLTGISIAISKTEDKVTSLLSSSQDVIDRQVALESPLALLNTESIIMNAITSLSYQINGAANNSGCGAPVHDPDY
IGGIXKELI..vDDTSDVTSFYPSAYQ.............EHL.NFIPAPTTGSGCTRIPSFDMSTTHYCYTHNVILSGC
RDHSHSHQYLALGVLRTSATGKVFFSTLRSINLDDTQNRKSCSVSATPLGCDILCSKVTETE...EEDYKS-.VTPTSMV
HGRLGFDGQYHEKDLDTTAlF.KDWVANYPGVGGGSFVDERVWFPVYGGLKPNSpSDTAQKRYNDTCPDEQDRMAKSSYK
PGRFGGKRVQQAILSIKVSTSLGEDPMLTIPPNTITLMGAEGRILTVGTSHFLYQRGSSYFSPALLYPMTISNKTATLHS
PFNAFTRPGSVPCQASARCPNSCITGVYTDPYPLFHRNHTLRGVFLDDGQARLNPVSAVFDDISRSRVTRVSSSSTKAAY
TTSTCFKVTNKTYCLSIAEISNTGEFRIVPLLVEI.......
>UniRef100_A0A515MFU9/6-565
...............................nRVVLEYEEREAKNTWRLVFRIAVLLLMVMTLAISAAALVYS.....TG
ASTPHDLAGISTVISKTEDKVTSLLSSSQDVIDRQVALESPLALLNTESIIMNAITSLSYQINGAANNSGCGAPVHDPDY
IGGIGKELI..vDDISDVTSFYPSAYQ.............EHL.NFIPAPTTGSGCTRIPSFDMSTTHYCYTHNVILSGC
RDHSHSHQYLALGVLRTSATGRVFFSTLRSINLDDTQNRKSCSVSATPLGCDMLCSKVTGTE...EEDYKS-.IAPTSMV
HGRLGFDGQYHEKDLDTTVlF.KDWVANYPGAGGGSFIDDRVWFPVYVGLKPNSpSDPAQKRHNNTCPDEQDGMAKSSYK
PGRFGGKRVQQAILSIKVSTSLGKDPVLTIPPNTITLMGAEGRILTVGTSHFLYQRGSSYFSPALLYPMTVNNKTATLHS
PFNAFTRPGSVPCQASARCPNSCITGVYTDPYPLFHRNHTLRGVFLDDEQARLNPVSAVFDNISRSRVTRVSSSSTKAAY
TTSTCFKVTNKAYCLSIAEISNTGEFRIVPLLVEI.......
>UniRef100_A0A1W6BRH3/6-565
...............................nRVMLENEEREAKNTWRLVFRIAVLLLMIMILAISAAALAYS.....MG
TSTPRDLTGISIAISKTEDKVTSLLSSSQDVIYKQVALESPLALLNTESIIMNAITSLSYQINGAANNSGCGAPVHDPDY
IGGIGKELI..vDDTSDVTSFYPSAYQ.............EHL.NFIPAPTTGSGCTRIPSFDMSTTHYCYTHNVILSGC
RDHSHSHQYLALGVLRTSATGKVFFSTLRSINLDDTQNRKSCSVSATPLGCDILCSKVTETE...EEDYKS-.VTPTSMV
HGRLGFDGQYHEEDLDTTAlF.KDWVANYPGVGGGSFVDERVWFPVYGGLKPNSpSDTAQKRYNDTCPDEQDRMAKSSYK
PGRFGGKRVQQAILSIKVSTSLGEDPMLTIPPNTITLMGAEGRILTVGTSHFLYQRGSSYFSPALLYPMTISNKTATLHS
PFNAFTRPGSVPCQASARCPNSCITGVYTDPYPLFHRNHTLRGVFLDDGQARLNPVSAVFDDISRSRVTRVSSSSTKAAY
TTSTCFKVTNKTYCLSIAEISNTGEFRIVPLLVEI.......
>UniRef100_A0A1L3IWN8/6-565
...............................nRVVLENEEREAKNTWRLVFRTTVLLLMVMTLAISIAALVYI.....MG
ASTPRDLAGISAVVSKTEDKVMSLFSSSQDVIDRQVALESPLALLNTESIIMNAITSLSYQINGAANNSGCGAPVHDPDY
IGGIGKELI..vDDTSDVTSFYPSAYQ.............EHL.NFIPAPTTGSGCTRIPSFDISPTHYCYTHNVILSGC
RDHSHSHQYLALGVLRTSATGRVFFSTLRSINLDDTQNRKSCSVSATPLGCDILCSKVTETE...EEDYKS-.VTPTSMV
HGRLGFDGQYHEKDLDTTVlF.KDWVANYPGVGGGSFIDDRVWFPVYGGLKPNSpSDTAQKRYNNTCPDKQDRMAKSSYK
PGRFGGKRVQQAILSIKVSTSLGEDPVLTIPPNTITLMGAEGRVLTVGTSHFLYQRGSSYFSPALLYPMTVYNKTATLHS
PFNAFTRPGSVPCQASARCPNPCITGVYTDPYPLFHRNHTLRGVFLDDEQARLNPVSAVFDSISRSRVTRVSSSNIRAAY
TTSTCFKVTNKAYCLSIAEVSNTGEFRIVPLLVEI.......
>UniRef100_A0A0G3Z7Y4/7-565
................................RVVLENEEREAKSTWRLVFRVAVLLLIVMILAISVAALVYT.....MG
ASTPRDLAGISTVVSKTGDKVTSLLSSSQDVIYKQVALESPLALLNTESIIMNAITSLSYQINGAANNSGCGAPVHDPDY
IGGIGKELI..vDDTSDVTSFYPSAYQ.............EHL.NFIPAPTTGSGCTRIPSFDMSTTHYCYTHNVILSGC
RDHSHSHQYLALGVLRTSATGRVFFSTLRSINLDDTQNRKSCSVSATPLGCDMLCSKVTETE...EEDYKS-.VTPTSMV
HGRLGFDGQYHEKDLDTTVlF.KDWVANYPGVGGGSFIDDRVWFPVYGGLKPNSpSDTAQKRYNNTCPDEQDRMAKSSYK
PGRFGGKRVQQAILSIKVSTYLGEDPVLTIPPNTITLMGAEGRVLTVGTSHFLYQRGSSYFSPALLYPMTVYNKTATLHS
PFNAFTRPGSVPCQASARCPNSCVTGVYTDPYPLFHRNHTLRGVFLDDVQARLNPVSAVFDSISRSHVTRVSSSSTRAAY
TTSTCFKVTNKVYCLSIAEISNTGEFRIVPLLVEI.......
>UniRef100_A0A1P8SRM3/6-565
...............................nRVMLENEEREAKNTWRLVFRIAVLLLMIMILAISAAALAYS.....MG
TSTPRDLTGISIAISKTEDKVTSLLSSSQDVIDRQVALESPLALLNTESIIMNAITSLSYQINGAANNSGCGAPVHDPDY
IGGIGKELI..vDDTNDVTSFYPSAYQ.............EHL.NFIPAPTTGSGCTRIPSFDMSTTHYCYTHNVILSGC
RDHSHSHQYLALGVLRTSATGKVFFSTLRSINLDDTQNRKSCSVSATPLGCDILCSKVTETD...EEDYKS-.VTPTSMV
HGRLGFDGQYHEKDLDTTAlF.KDWVANYPGVGGGSFVDERVWFPVYGGLKPNSpSDTAQKRYNDTCPDEQDRMAKSSYK
PGRFGGKRVQQAILSIKVSTSLGEDPMLTIPPNTITLMGAEGRILTVGTSHFLYQRGSSYFSPALLYPMTISNKTATLHS
PFNAFTRPGSVPCQASARCPNSCITGVYTDPYPLFHRNHTLRGVFLDDGQARLNPVSAVFDDISRSRVTRVSSSSTKAAY
TTSTCFKVTNKTYCLSIAEISNTGEFRIVPLLVEI.......
>UniRef100_A0A1D6XWK2/6-565
...............................nRVMLENEEREAKNTWRLVFRIAVLLLMIMILAISAAALAYS.....MG
TSTPRDLTGISIAISKTEDKVTSLLSSSQDVIDRQVALESPLALLNTESIIMNAITSLSYQINGAANNSGCGAPVHDPDY
IGGIGKELI..vDDTSDVTSFYPSAYQ.............EHL.NFIPAPTTGSGCTRIPSFDMSTTHYCYTHNVILSGC
RDHSHSHQYLALGVLRTSATGKVFFSTLRSINLDDTQNRKSCSVSATPLGCDILCSKVTETE...EEDYKS-.VTPTSMV
HGRLGFDGQYHEKDLDTTAlF.KDWVANYPGVGGGSFVDERVWFPVYGGLKPNSpSDAAQKRYNDTCPDEQDRMAKSSYK
PGRFGGKRVQQAILSIKVSTSLGEDPMLTIPPNTITLMGAEGRILTAGTSHFLYQRGSSYFSPALLYPMTISNKTATLHS
PFNAFTRPGNVPCQASARCPNSCITGVYTDPYPLFHRNHTLRGVFLDDGQARLNPVSAVFDDISRSRVTRVSSSSTKAAY
TTSTCFKVTNKTYCLSIAEISNTGEFRIVPLLVEI.......
>UniRef100_A0A1L3FRN9/6-565
...............................nRIVLENEEREAKNTWRLVFRITVLILMVMIFAFSATALVYT.....MR
ASTPRDLAGISTMISKTEDKITSLLSSGQDVMDRQVALESPLALLNTESIIMNAITSLSYQTNGAANNSGCEAPVHDPDY
IGGIGKELI..iDDTSDVTSFYPSAYQ.............EHL.NFIPAPTTGSGCTRIPSFDMSTTHYCYTHNVILSGC
RDHSHSHQYLALGVLRTSATGRVFFSTLRSINLDDTQNRKSCSVSATPLGCDMLCSKVTETE...EDDYKS-.ISPTPMV
HGRLGFDGQYHEKDLDTTVlF.KDWVANYPGVGSGSFIDDHVWFPVYGGLKPNSpSDTAQKRYNNTCPDEQDRMAKSSYK
PRRFGGKRVQQAILSIKVSKSLGEDPVLTVPPNTVTLMGAEGRVLTVGTSHFLYQRGSSYFSPALLYPMTVYNKTATLHS
PFNAFTRPGSVPCQASARCPNSCITGVYTDPYPLFYRNHTLRGVFLDDEQARLNPVSAVFDNISRSRVTRVSSSSTRAAY
TTSTCFKVTNKAYCLSIAEISNTGEFRIVPLLVEI.......
>UniRef100_A0A344X6E7/6-565
...............................nRVVLENEEKEAKNTWRLVFRIAVLLLMVVTLAVSAAALAYS.....TG
ASTPDDLAGISTVISKTEDKVTSLLSSSQDVIDRQVALESPLALLNTESIIMNAITSLSYQINGAANNSGCGAPVHDPDY
IGGIGKELI..vDDTSDVTSFYPSAYQ.............EHL.NFIPAPTTGSGCTRIPSFDMSTTHYCYTHNVILSGC
RDHSHSHQYLALGVLRTSATGRVFFSNLRSINLDDNQNRKSCSVSATPLGCDMLCSKVTGTE...EEDYKS-.VAPTSMV
HGRLGFDGQYHEKDLDTTVlF.KDWVANYPGAGGGSFIDDRVWFPVYGGLKPNSpSDIAQKRHNNTCPDEQDRMAKSSYK
PGRFGGKRVQQAILSIKVSTSLGEDPVLTIPPNTITLMGAEGRILTVGTSHFLYQRGSSYFSPALLYPMTVNNKTATLHS
PFNAFTRPGSVPCQASARCPNSCITGVYTDPYPLFHGNHTLRGVFLDDEQARLNPVSAVFDSISRSRVTRVSSSSTKAAY
TTSTCFKVTNKAYCLSIAEISNTGEFRIVPLLVEI.......
>UniRef100_A0A344X505/6-565
...............................nRVVLENEEKEAKNTWRLVFRIAVLLLMVMTLAVSAAALAYS.....TG
ASTPDDLTGISTVISKTEDKVTSLLSSSQDVIDRQVALESPLALLNTESIIMNAITSLSYQINGAANNSGCGAPVHDPDY
IGGIGKELI..vDDISDVTSFYPSAYQ.............EHL.NFIPAPTTGSGCTRIPSFDMSTTHYCYTHNVILSGC
KDHSHSHQYLALGVLRTSATGRVFFSNLRSINLDDNQNRKSCSVSATSLGCDMLCSKVTGTE...EEDYKS-.VAPTSMV
HGRLGFDGQYHEKELDTTVlF.KDWVANYPGAGGGSFIDDRVWFPVYGGLKPNSpSDTAQKRHNNTCPDKQDRMAKSSYK
PGRFGGKRIQQAVLSIKVSTSLGEDPVLTIPPNTITLMGAEGRILTVGTSHFLYQRGSSYFSPALLYPMTVSNKTAALHS
PFNAFTRPGSVPCQASARCPNSCITGVYTDPYPLFHRNHTLRGVFLDDEQARLNPVSAVFDSISRSRVTRVSSSSTKAAY
TTSTCFKVTNKTYCLSIAEISNTGEFRIVPLLVEI.......
>UniRef100_A0A411IAZ1/7-565
................................QVALENDEREAKNTWRLVFRIAILLLTVVTLAISAAALAYS.....ME
ASTPSDLVGIPTAISRAEERITSALGSNQDVIYKQVALESPLALLNTESTIMNAITSLSYQINGAANSSGCGAPIHDPDY
IGGIGKELI..vDDASDVTSFYPSAFQ.............EHL.NFIPAPTTGSGCTRIPSFDMSDTHYCYTHNVILSGC
RDHSHSHQYLALGVLRTSATGRVFFSTLRSINLDDTQNRKSCSVSATPLGCDMLCSKVTETE...EEDYNSA.-IPTSMV
HGRLGFDGQYHEKDLDVTTlF.GDWVANYPGVGGGSFIDNRVWFPVYGGLKPNSpSDTAQKRYNDTCPDEQDRMAKSSYK
PGRFGGKRVQQAILSIKVSTSLGEDPVLTIPPNTITLMGAEGRVLTVGTSHFLYQRGSSYFSPALLYPMTVNNKTATLHS
PFNAFTRPGSVPCQASARCPNSCVTGVYTDPYPLFYRNHTLRGVFLDDEQARLNPVSAVFDSISRSRITRVSSSSTKAAY
TTSTCFKVTNKIYCLSIAEISNTGEFRIVPLLVEI.......
>UniRef100_V5K3R1/7-565
................................KVALENEEREAKNTWRLVFRIAVLLLIVVTLAISAAALVYS.....AG
ASTPRDFVGISTAVSKVEDKITSLLSSNQDVIYKQVALESPLALLNTESIIMNAITSLSHQISGAANNSGCGAPVHDPDY
IGGIGKELI..vDDISGVTSFYPSAYQ.............EHL.NFIPAPTTGSGCTRIPSFDMSATHYCYTHNVILSGC
RDHSHSHQYLALGVLRTSATGRVFFSTLRSINLDDTQNRKSCSVSATPLGCDILCSKVTEAE...EEDYKS-.VTPTSMV
HGRLGFDGQYHEKDLDTTVlF.KDWVANYPGVGSGSFIDGRVWFPVYGGLKPNSpSDTAQKRYNNTCPDGQERMAKSSYK
PGRFGGKRVQQAILSIKVSTSLGEDPVLTVPPNTITLMGAEGRILTVGTSHFLYQRGSSYFSPALLYPMTVYNKTATLHS
PFNAFTRPGIVPCQASARCPNPCITGVYTDPYPLFYRNHTLRGVFLDDEQERLNPVSAVFDNISRSRVTRVSSSSTKAAY
TTSTCFKVTNKVYCLSIAEISNTGEFRIVPLLVEI.......
>UniRef100_V5K3W5/7-565
................................KVALENEEREAKNTWRLVFRIAVLLLIVVTLAISAAALVYS.....AG
ASTPRDFVGISTAVSKVEDKITSLLSSNQDVIYKQVALESPLALLNTESIIMNAITSLSHQISGAANNSGCGAPVHDPDY
IGGIGKELI..vDDISGVTSFYPSAYQ.............EHL.NFIPAPTTGSGCTRIPSFDMSATHYCYTHNVILSGC
RDHSHSHQYLALGVLRTSATGRVFFSTLRSINLDDTQNRKSCSVSATPLGCDILCSKVTEAE...EEDYKS-.VTPTSMV
HGRLGFDGQYHEKDLDTTVlF.KDWVANYPGVGSGSFIDGRVWFPVYGGLKPNSpSDTAQKRYNNTCPDGQERMAKSSYK
PGRFGGKRVQQAILSIKVSTSLGEDPVLTVPPNTITLMGAEGRILTVGTSHFLYQRGSSYFSPALLYPMTVYNKTATLHS
PFNAFTRPGIVPCQASARCPNPCITGVYTDPYPLFSRNHTLRGVFLDDEQERLNPVSAVFDNISRSRVTRVSSSSTKAAY
TTSTCFKVTNKVYCLSIAEISNTGEFRIVPLLVEI.......
>UniRef100_A8D7H1/6-565
...............................nRVVLENEEREAKNTWRLVFRIAVLLLMVMTLAISAAALAYS.....TG
ASTPHDLAGISAVISKTEDKVTSLLSSSQDVIDRQVALESPLALLNTESVIMNAITSLSYQINGAVNNSGCGAPVHDPDY
IGGIGKELI..vDDISDVTSFYPSAYQ.............EHL.NFIPAPTTGSGCTRIPSFDMSTTHYCYTHNVILSGC
RDHSHSHQYLALGVLRTSATGRVFFSTLRSINLDDTQNRKSCSVSATPLGCDMLCSKVTGTE...EEDYKS-.VAPTSMV
RGRLGFDGQYHEKDLDTTVlF.KDWVANYPGAGGGSFIDDRVWFPVYGGLKPNSpSDTTQKRHNNTCPDKQDRMAKSSYK
PRRFGGKRVQQAILSIKVSTSLGKDPVLTIPPNTITLMGAEGRILTVGASHFLYQRGSSYFSPALLYPTTVNNKTATLHS
PFNAFTRPGSVPCQASARCPNSCITGVYTDPYPLFHRNHTLRGVFLDDEQARLNPVSAVFDNISRSRVTRVSSSSTKAAY
TTSTCFKVTNKVYCLSIAEISNTGEFRIVPLLVEI.......
>UniRef100_I3PGQ5/7-565
................................RIVLENEKREAKNTWRLVFRVTVLILMVMILAFSAAALVYT.....MR
ASTPHDLTGISTMISKTEDKITSLLSSSQDVIYKQVALESPLALLKTESIIMNAVTSLSYQINGAANNSGCGAPVHDPDY
IGGIGKELI..vDDTSDVTSFYPSAYQ.............EHL.NFIPAPTTGSGCTRIPSFDMSTTHYCYTHNVILSGC
KDHSHSHQYLALGVLRTSATGRVFFSTLRSINLDDTQNRKSCSVSATPLGCDMLCSKVTETE...DEDYKS-.VSPTSMV
HGRLGFDGQYHEKDLDTTIlF.KDWVANYPGVGGGSFIDDRVWFPVYGGLKPNSpSDTAQKRYNNTCPDDQDQMAKSSYK
PRRFGQKRVQQAILSIKVSKSFGEDPVLTIPSNTVTLMGAEGRILTVGTSHFLYQRGSSYFSPPLLYPMTIHNKTATLHS
PFNAFTRPGSVPCQASARCPNSCITGVYTDPYPLFHRNHTLRGVFLDDEQARLNPVSAVFDSISRSRVTRVSSSSTKAAY
TTSTCFKVTNKVYCLSIAEISNTGEFRIVPLLVEI.......
>UniRef100_L7NL72/6-565
...............................nRIVLENEEREAKNTWRLVFRVTVLILMVMILAFSAAALVYT.....MR
ASTPHDLTGISTMISKTEDKITSLLSSSQDVIYKQVALESPLALLNTESIIMNAVTSLSYQINGAANNSGCGAPVHDPDY
IGGIGKELI..vDDTSDVTSFYPSAYQ.............EHL.NFIPAPTTGSGCTRIPSFDMSTTHYCYTHNVILSGC
KDHSHSHQYLALGVLRTSATGRVFFSTLRSINLDDTQNRKSCSVSATPLGCDMLCSKVTETE...DEDYKS-.VSPTSMV
HGRLGFDGQYHEKDLDTTIlF.KDWVANYPGVGGGSFIDDRVWFPVYGGLKPNSpSDTAQKRYNNTCPDDQDQMAKSSYK
PRRFGGKRVQQAILSIKVSKSLGEDPVLTIPSNTVTLMGAEGRILTVGTSHFLYQRGSSYFSPALLYPMTIHNKTATLHS
PFNAFTRPGSVPCQASARCPNSCITGVYTDPYPLFHRNHTLRGVFLDDEQARLNPVSAVFDSISRSRVTRVSSSSTKAAQ
TTSTCFKVTNKVYCLSIAEISNTGEFRIVPLLVEI.......
>UniRef100_A0A2Z5FN44/6-565
...............................nRVMLENEEREAKNTWRLIFRIAVLLLMIMILAISAAALAYS.....MG
TSTPRDLTSISIAISKTEDKVTSLLSSSQDVIDRQVALESPLALLNTESIIMNAITSLSYQINGAANNSGCGAPVHDPDY
IGGIGKELI..vDDTSDVTSFYPSAYQ.............EHL.NFIPAPTTGSGCTRIPSFDMSTTHYCYTHNVILSGC
RDHSHSHQYLALGVLRTSATGKVFFSTLRSINLDDTQNRKSCSVSATPLGCDILCSKVTETE...EEDYKS-.VTPTSMV
HGRLGFDGQYHEKDLDTTAlF.KDWVANYPGVGGGSFVDERVWFPVYGGLKPNSpSDTAQKRYNDTCPDEQDRMAKSSYK
PGRFGGKRVQQAILSIKVSTSLGEDPMLTIPPNTITLMGAEGRILTVGTSHFLYQRGSSYFSPALLYPMTIFNKTATLHS
PFNAFTRPGSVPCQASARCPNSCITGVYTDPYPLFHRNHTLRGVFLDDGQARLNPVSAVFDNISRSRVTRVSSSSTKAAY
TTSTCFKVTNKTYCLSIAEISNTGEFRIVPLLVEI.......
>UniRef100_S0F0L5/6-565
...............................nRVVLENEAREAKNTWRLVFRIAVLLLMVMTLVISAAALVYI.....MG
ASTPRDLAGVSAMISKAEDKVTTLLSSSQDVIYKQVALESPLALLNTESIIMNAITSLSYQINGAANNSGCGAPVHDPDY
IGGIGRELI..vDDTSDITSFYPSAYQ.............EHL.NFIPAPTTGSGCTRIPSFDMSTTHYCYTHNVILSGC
RDHSHSHQYLALGVLRVSATGRVFFSTLRSINLDDTQNRKSCSVSATPLGCDMLCSKVTETE...EADYKSA.-TPTSMV
HGRLGFDGQYHEKDLDTTAlF.KDWVANYPGVGGGSFIDDRVWFPVYGGLKPNSpSDTAQKRYNNTCPDEQDRMAKSSYK
PGRFGGKRVQQAILSIKVSTSLGEDPVLTIPPNTITLMGAEGRILTVGTSHFLYQRGSSYFSPALLYPIAVYNKTATLRS
PFDAFTRPGSVPCQASARCPNSCVTGVYTDPYPLFNRNHTLRGVFLDDGQTRLNPVSAVFDNISRSRVTRVSSSSTKAAY
TTSTCFKVTNKVYCLSIAEISNTGEFRIVPLLVEI.......
>UniRef100_A0A4D6RF57/7-565
................................RVVLENEEREAKNTWRLVFRVAVLLLIVMIFAISVAALVYT.....MG
ASTPRDLAGISTVISKTEDKVTSLLSSSQDVIDRQVALESPLALLNTESIIMNAITSLSYQINGAANNSGCGAPVHDPDY
IGGIGKELI..vDGTNDVTSFYPSAYQ.............EHL.NFIPAPTTGSGCTRIPSFDMSTTHYCYTHNVILSGC
RDHSHSHQYLALGVLRTSATGRVFFSTLRSINLDDTQNRKSCSVSATPLGCDMLCSKVTETE...EEDYKS-.VTPTSMV
HGRLGFDGQYHEKDLDTTVlF.KDWVANYPGVGGGSFIDDRVWFPVYGGLKPNSpSDTAQKRYNNTCPDEQDRMAKSSYK
PGRFGGKRVQQAILSIKVSTYLGEDPALTIPPNTITLMGAEGRVLTVGTSHFLYQRGSSYFSPALLYPMTVYNKTATLHS
PFNAFTRPGSVPCQASARCPNSCVTGVYTDPYPLFHKNHTLRGVFLDDVQARLNPVSAVFDSISRSRATRVSSSSTGAAY
TTSTCFKVTNKVYCLSIAEISNTGEFRIVPLLVEI.......
>UniRef100_V5K363/7-565
................................KVALENEEREAKNTWRLVFRIAVLLLIVVTLAISAAALVYS.....AG
ASTPRDFVGISTAVSKVEDKITSLLSSNQDVIYKQVALESPLALLNTESIIMNAITSLSHQINGAANNSRCGAPVHDPDY
IGGIGRELI..vDDISGVTSFYPSAYQ.............EHL.NFIPAPTTGSGCTRIPSFDMSATHYCYTHNVILSGC
RDHSHSHQYLALGVLRTSATGRVFFSTLRSINLDDTQNRKSCSVSATPLGCDILCSKVTETE...EEDYKS-.VTPTSMV
HGRLGFDGQYHEKDLDITVlF.KDWVANYPGVGSGSFIDDRVWFPVYGGLKPNSpSDTAQKRYNNTCPDGQERMAKSSYK
PGRFGGKRVQQAILSIKVSTSLGEDPVLTVPPNTITLMGAEGRILTVGTSHFLYQRGSSYFSPALLYPMTVYNKTATLHS
PFNAFTRPGIVPCQASARCPNPCITGVYTDPYPLFYRNHTLRGVFLDDEQERLNPVSAVFDNISRSRVTRVSSSSTKAAY
TTSTCFKVTNKVYCLSIAEISNTGEFRIVPLLVEI.......
>UniRef100_W0LPQ2/6-565
...............................nRIVLENEEREAKNTWRLVFRITVLILMVMIFAFSATALVYT.....MR
ASTPRDLAGISTMISKTEDKITSLLSSGQDVMDRQVALESPLALLNTESIIMNAITSLSYQINGAANNSGCGAPVHDPDY
IGGIGKELI..iDDTSDVTSFYPSAYQ.............EHL.NFIPAPTTGSGCTRIPSFDMSTTHYCYTHNVILSGC
RDHSHSHQYLALGVLRTSATGRVFFSTLRSINLDDTQNRKSCSVSATPLGCDMLCSKVTETE...EDDYKS-.ISPTPMV
HGRLGFDGQYHEKDLDTTVlF.KDWVANYPGVGGGSFIDDRVWFPVYGGLKPNSpSDTAQKRYNNTCPDEQDRMAKSSYK
PRRFGGKRVQQAILSIKVSKSLGEDPVLTVPPNTVTLMGAEGRVLTVGTSHFLYQRGSSYFSPALLYPMTVYNKTATLHS
PFNAFTRPGSVPCQASARCPNSCITGVYTDPYPLFYRNHTLRGVFLDDEQARLNPVSAVFDNISHSRVTRVSSSSTRAAY
TTSTCFKVTNKAYCLSIAEISNTGEFRIVPLLVEI.......
>UniRef100_A0A1P8SRP0/6-565
...............................nRVMLENEEREAKNTWRLVFRIAVLLLMIMILAISAAALAYS.....MG
TSTPRDLTGISIAISKTEDKVTSLLSSSQDVIYKQVALESPLALLTTESIIMNAITSLSYQINGAANNSGCGAPVHDPDY
IGGIGKELI..vDDTSDVTSFYPSAYQ.............EHL.NFIPAPTTGSGCTRIPSFDMSTTHYCYTHNVILSGC
RDHSHSHQYLALGVLRTSATGKVFFSTLRSINLDDTQNRKSCSVSATPLGCDILCSKVTETE...EEDYKS-.VTPTSMV
HGRLGFDGQYHEEDLDTTTlF.KDWVANYPGVGGGSFVDERVWFPVYGGLKPNSpSDTAQKRYNDTCPDEQDRMAKSSYK
PGRFGGKRVQQAILSIKVSTSLGEDPMLTIPPNTITLMGAEGRILTVGTSHFLYQRGSSYFSPALLYPMTISNKTATLHS
PFNAFTRPGSVPCQASARCPNSCITGVYTDPYPLFHRNHTLRGVFLDDGQARLNPVSAVFDDISRSRVTRVSSSSTKAAY
TTSTCFKVTNKTYCLSIAEISNTGEFRIVPLLVEI.......
>UniRef100_V5K3M8/7-565
................................KVALENEEREAKNTWRLVFRIAVLLLIVVTLAISAAALVYS.....AG
ASTPRDFAGISTAVSKVEDKITSLLSSNQDVIYKQVALESPLALLNTESIIMNAITSLSHQVNGAANNSRCGAPVHDPDY
IGGIGKELI..vDDISGVTSFHPSAYQ.............EHL.NFIPAPTTGSGCTRIPSFDMSATHYCYTHNVILSGC
RDHSHSHQYLALGVLRTSATGRVFFSTLRSINLDDTQNRKSCSVSATPLGCDILCSKVTETE...EEDYKS-.VTPTSMV
HGRLGFDGQYHEKDLDITVlF.KDWVANYPGVGSGSFIDDRVWFPVYGGLKPNSpSDTAQKRYNNTCPDGQERMAKSSYK
PGRFGGKRVQQAILSIKVSTSLGEDPVLTVPPNTVTLMGAEGRILTVGTSHFLYQRGSSYFSPALLYPMTVYNKTATLHS
PFNAFTRPGIVPCQASARCPNPCITGVYTDPYPLFYRNHTLRGVFLDDEQERLNPVSAVFDNISRSRVTRVSSSSTKAAY
TTSTCFKVTNKVYCLSIAEISNTGEFRIVPLLVEI.......
>UniRef100_V5K3E7/7-565
................................KVALENEEREAKNTWRLVFRIAVLLLIVVTLAISAAALVYS.....AG
ASTPRDFVGISTAVSKVEDKITSLLSSNQDVIDRQVALESPLALLNTESIIMNAITSLSHQISGAANNSGCGAPVHDPDY
IGGIGKELI..vDDISGVTSFYPSAYQ.............EHL.NFIPAPTTGSGCTRIPSFDMSATHYCYTHNVILSGC
RDHSHSHQYLALGVLRTSATGRVFFSTLRSINLDDTQNRKSCSVSATPLGCDILCSKVTEAE...EEDYKS-.VTPTSMV
HGRLGFDGQYHEKDLDITVlF.KDWVANYPGVGSGSFIDGRVWFPVYGGLKPNSpSDTAQKRYNNTCPDGQERMAKSSYK
PGRFGGKRVQQAILSIKVSTSLGEDPVLTVPPNTITLMGAEGRILTVGTSHFLYQRGSSYFSPALLYPMTVYNKTATLHS
PFNAFTRPGIVPCQASARCPNPCITGVYTDPYPLFYRNHTLRGVFLDDEQERLNPVSAVFDNISRSRVTRVSSSSTKAAY
TTSTCFKITNKVYCLSIAEISNTGEFRIVPLLVEI.......
>UniRef100_C9DU07/7-565
................................KVALENEEREAKNTWRLVFRIAVLILIVVTLAISAVTLVYS.....TG
ASTPRDLVGISTVVSKVEDKITSLLSSNQDVIYKQVALESPLALLNTESIIMNAITSLSHQINGAANNSRCGAPVHDPDY
IGGIGKELI..vDDISGVTSFYPSAYQ.............EHL.NFIPAPTTGSGCTRIPSFDMSATHYCYTHNVILSGC
RDHSHSHQYLALGVLRTSATGRVFFSTLRSINLDDTQNRKSCSVSATPLGCDILCSKVTEAE...EEDYKS-.VTPTSMV
HGRLGFDGQYHEKDLDITVlF.KDWVANYPGVGSGSFIDDRVWFPIYGGLKPNSpSDTAQKRYNNTCPDGQERMAKSSYK
PGRFGGKRVQQAILSIKVSTSLGEDPVLTVPPNTITLMGAEGRVLTVGTSHFLYQRGSSYFSPALLYPMTVYNKTATLHS
PFNAFTRPGIVPCQASARCPNPCITGVYTDPYPLFYRNHTLRGVFLDDEQERLNPVSAVFDNISRSRVTRVSSSSTKAAY
TTSTCFKVTNKVYCLSIAEISNTGEFRIVPLLVEI.......
>UniRef100_Q0ZFN9/6-565
...............................nRVVLENEEREAKNTWRLVFRIAVLLLMVMTLAISSAALAYS.....TG
ASTPHDLAGISTMISKTEDKVTSLLSSSQDVIDRQVALESPLALLNTESIIMNAITSLSYQINGAANNSGCGAPVHDPDY
IGGIGKELI..vDDISDVTSFYPSAYQ.............EHL.NFIPAPTTGSGCTRIPSFDMSTTHYCYHHNVILSGC
RDHSHSHQYLALGVLGTSATGRVFFSTLRSINLDDTQNRKSCSVSATPLGCDMLCSKVTEIE...EEDYKS-.VTPTSMV
HGRLGFDGQYHEKDLDTTVlF.KDWVANYPGVGGGSFIDDRVWFPVYGGLKPNSpSDTAQKRHNNTCPDGQDRMAKSSYK
PGRFGGKRVQQAILSIKVSTSLGKDPVLTIPPNTITLMGAEGRILTVGTSHFLYQRGSSYFSPALLYPMTVNNKTATLHS
PFNAFTRPGSVPCQASARCPNSCVTGVYTDPYPLFHRNHTLRGVFLDDEQARLNPVSAVFDNISRSRVTRVSSSSTKAAY
TTSTCFKVTNKAYCLSIAEISNTGEFRIVPLLVEI.......
>UniRef100_A0A6H0C850/6-565
...............................nRVVLENEEREAKNTWRLVFRITVLLLMVMTLAISAAALVYT.....MG
ASTPRDLAGIPTMISKTEDKVTSLLSSSQDVIDRQVALESPLALLNTESIIMNAITSLSYQVNGATNNSGCGAPVHDPDY
IGGIGTELI..vDDTSDVTSFYPSAYQ.............EHL.NFIPAPTTGSGCTRIPSFDMSTTHYCYTHNVTLSGC
RDHSHSHQYLALGVLRVSATGRVFFSTLRSINLDDTQNRKSCSVSATPLGCDILCSKVTETE...EEDYKS-.VTPTSMV
HGRLGFDGQYHEKDLDTTVlF.KDWVANYPGVGGGSFIDDRVWFPVYGGLKPNSpSDTAQKRYNNTCPDEQDRMAKSSYK
PGRFGGKRVQQAILSIKVSKSLGEDPVLTIPPNTITLMGAEGRVLTVGTSHFLYQRGSSYFSPALLYPMTVSNKTATLHS
PFNAFTRPGVVPCQASARCPNSCITGVYTDPYPLFHRNHTLRGVFLDDEQARLNPASAVFDNISRSRVTRVSSSSTKAAY
TTSTCFKVTNKAYCLSIAEISNTGEFRIVPLLVEI.......
>UniRef100_V5K3S2/7-565
................................KVALENEEREAKNTWRLVFRIAVLLLIVVTLAISAAALVYS.....AG
ASTPRDFVGISTVVSKVEDKITSLLSSNQDVIYKQVALESPLALLNTESIIMNAITSLSHQINGAANNSRCGAPVHDPDY
IGGIGKELI..vDDISGVTSFYPSAYQ.............EHL.NFIPAPTTGSGCTRIPSFDMSATHYCYTHNVILSGC
RDHSHSHQYLALGVLRTSATGRVFFSTLRSINLDDTQNRKSCSVSATPLGCDILCSKVTEAE...EEDYKS-.VTPTSMV
HGRLGFDGQYHEKDLDITAlF.KDWVANYPGVGSGSFIDDRVWFPVYGGLKPNSpSDTAQKRYNNTCPDGQERMAKSSYK
PGRFGGKRVQQAILSIKVSTSLGEDPVLTVPPNTITLMGAEGRVLTVGTSHFLYQRGSSYFSPALLYPMTVYNKTATLHS
PFNAFTRPGIVPCQASARCPNPCITGVYTDPYPLFYRNHTLRGVFLDDEQERLNPVSAVFDNISRSRVTRVSSSSTKAAY
TTSTCFKVTNKVYCLSIAEISNTGEFRIVPLLVEI.......
>UniRef100_A0A2P1JI61/6-565
...............................nRIVLENEEREAKNTWRLVFRVTVLILMVMILAFSAAALVYT.....MR
ASTPHDLTGISTMISKTEDRITSLLSSGQDVIYKQVALESPLALLNTESIIMNAITSLSYQINGAANNSGCGAPVHDPDY
IGGIGKELI..vDDTSDVTSFYPSAYQ.............EHL.NFIPTPTTGSGCTRIPSFDMSTTHYCYTHNVILSGC
RDHSHSHQYLALGVLRTSATGRVFFSTLRSINLDDTQNRKSCSVSATPLGCDMLCSKVTETE...DEDYKS-.VSPTSMV
HGRLGFDGQYHEKDLDTTIlF.KDWVANYPGVGGGSFIDDRVWFPVYGGLKPNSpSDTAQKRYNNTCPDDQDQMAKSSYK
PRRFGGKRVQQAILSIKVSKSLGEDPVLTIPPNTVTLMGAEGRVLTVGTSHFLYQRGSSYFSPALLYPMTVHNRTATLHS
PFNAFTRPGSVPCQASARCPNSCITGVYTDPYPLFHRNHTLRGVFLDDEQARLNPVSAVFDNISRSRVTRVSSSSIRAAY
TTSTCFKVTNKAYCLSIAEISNTGEFRIVPLLVEI.......
>UniRef100_A0A650A831/6-565
...............................nRVMLENEEREAKNTWRLVFRIAVLLLMIMILAISAAALAYI.....MG
TSTPRDLTGISIAISKTEDKVTSLLSSSQDVIDRQVALESPLALLNTESIIMNAITSLSYQINGAANNSGCGAPVHDPDY
IGGIGKELI..vDDTSDVTSFYPSAYQ.............EHL.NFIPAPTTGSGCTRIPSFDMSTTHYCYTHNVILSGC
RDHSHSHQYLALGVLRTSATGKVFFSTLRSINLDDTQNRKSCSVSATPLGCDILCSKVTETE...EEDYKS-.ITPTSMV
HGRLGFDGQYREKDLDTTAlF.EDWVANYPGVGGGSFVDERVWFPVYGGLKPNSpSDTAQKRYNDTCPDEQDRMAKSSYK
PGRFGGKRVQQAILSIKVSTSLGEDPMLTIPPNTITLMGAEGRILTVGTSHFLYQRGSSYFSPALLYPMTISNKTATLHS
PFNAFTRPGSVPCQASARCPNSCITGVYTDPYPLFHRNHTLRGVFLDDGQARLNPVSAVFDDISRSRVTRVSSSSTKAAY
TTSTCFKVTNKTYCLSIAEISNTGEFRIVPLLVEI.......
>UniRef100_V5K3F6/7-565
................................KVALENEEREAKNTWRLVFRIAVLLLIVVTLAISAAALVYS.....AG
ASTPRDFVGISTAVSKVEDKIMSLLSSNQDVIYKQVALESPLALLNTESIIMNAITSLSHQINGAANNSRCGAPVHDPDY
IGGIGKELI..vDDISGVTSFYPSAYQ.............EHL.NFIPAPTTGSGCTRIPSFDMSATHYCYTHNVILSGC
RDHSHSHQYLALGVLRTSATGRVFFSTLRSINLDDTQNRKSCSVSATPLGCDILCSKVTEAE...EEDYKS-.VTPTSMV
HGRLGFDGQYHEKDLDITVlF.KDWVANYPGVGSGSFIDDRVWFPVYGGLKPNSpSDTAQKRYNNTCPDGQERMAKSSYK
PGRFGGKRVQQAILSIKVSTSLGEDPVLTVPPNTITLMGAEGRILTVGTSHFLYQRGSSYFSPALLYPMTVYNKTATLHS
PFNAFTRPGIVPCQASARCPNPCITGVYTDPYPLFYRNHTLRGVFLDDEQERLNPVSAVFDNISRSRVTRVSSSSTKAAY
TTSTCFKVTNKVYCLSIAEISNTGEFRIVPLLVEI.......
>UniRef100_D8UW62/7-565
................................RVVLENEEREAKNTWRLVFRIAVLLLMVMTLAISAAALAYS.....ME
ASTPHDLAGISTAISKTEDKVTSLHSSSQDVIDRQVALESPLALLNTESTIMNAITSLSYQINGAANNSGCGAPVHDPDY
IGGIGKKLI..vDDISDVTSFYPSAYQ.............EHL.NFIPAPTTGSGCTRIPSFDMSTTHYCYTHNVILSGC
RDHSHSHQYLALGVLRTSATGRVFFSTLRSINLDDTQNRKSCSVSATPLGCDMLCSKVTGTE...EEDYKSA.-APTSMV
HGRLGFDGQYHEKDLDTTVlF.KDWVANYPGVGGGSFIDDRVWFPVYGGLKPNSpSDTAQKRHNNTCPDGQDRMAKSSYK
PRRFGGKRVQQAILSIKVSTSLGKDPVLTIPPNTITLMGAEGRILTVGTSHFLYQRGSSYFSPALLYPMTVNNKTATLHS
PLNAFTRPGSVPCQASARCPNSCITGVYTDPYPLFYKNHTLRGVFLDDEQARLNPVSAVFDNISRSRVTRVSSSSTKAAY
TTSTCVKVTNKVYCLSVAEISNTGEFRIVPLLVEI.......
>UniRef100_A0A2U8JGD4/6-565
...............................nRVMLENEEREAKNTWRLVFRIAVLLLMIMILAISAAALAYS.....MG
TSTPRDLTDISIAISKTEDKVTSLLSSSQDVIDRQVALESPLALLNTESIIMNAITSLSYQINGAANNSGCGAPVHDPDY
IGGIGKELI..vDDTSDVTSFYPSAYQ.............EHL.NFIPAPTTGSGCTRIPSFDMSTTHYCYTHNVILSGC
RDHSHSHQYLALGVLRTSATGKVFFSTLRSINLDDTQNRKSCSVSATPLGCDILCSKVTETE...EEDYKS-.VTPTPMV
HGRLGFDGQYHEKDLDTTAlF.KDWVANYPGVGGGSFVDERVWFPVYGGLKPNSpSDTAQKRYNDTCPDEQDRMAKSSYK
PGRFGGKRVQQAILSIKVSTSLGEDPMLTIPPNTITLMGAEGRILTVGTSHFLYQRGSSYFSPALLYPMTIFNKTATLHS
PFNAFTRPGSVPCQASARCPNSCITGVYTDPYPLFHRNHTLRGVFLDDGQARLNPVSAVFDDISRSRVTRVSSSSTKAAY
TTSTCFKVTNKTYCLSIAEISNTGEFRIVPLLVEI.......
>UniRef100_A0A344X6K7/6-565
...............................nRVVLENEEKEAKNTWRLVFRIAVLLLMVMTLAVSAAVLAYS.....TG
ASTPDDLAGISTVISKTEDKVTSLLSSSQDVIDRQVALESPLALLNTESIIMNAITSLSYQINGAANNSGCGAPVHDPDY
IGGIGKELI..vDDTSDVTSFYPSAYQ.............EHL.NFIPAPTTGSGCTRIPSFDMSTTHYCYTHNVILSGC
RDHSHSHQYLALGVLRTSATGRVFFSNLRSINLDDNQNRKSCSVSATPLGCDMLCSKVTGTE...EEDYKS-.VAPTSMV
HGRLGFDGQYHEKDLDTTVlF.KDWVANYPGAGGGSFIDDRVWFPVYGGLKPNSpSDIAQKRHNNTCPDKQDRMAKSSYK
PGRFGGKRVQQAILSIKVSTSLGEDPVLTIPPNTITLMGAEGRILTVGTSHFLYQRGSSYFSPALLYPMTVNNKTATLHS
PFNAFTRPGSVPCQASARCPNSCITGVYTDPYPLFHGNHTLRGVFLDDEQARLNPVSAVFDSISRSRVTRVSSSSTKAAY
TTSTCFKVTNKAYCLSIAEISNTGEFRIVPLLVEI.......
>UniRef100_A0A514YDK1/7-565
................................RVVLENEEREAKNTWRLVFRVTVLSLIVMTLAISIAALIYS.....MG
ASIPSDLTGISTVISKAEDKVTTLLSLNQDVIYKQVALESPLALLNTESIIMNAITSLSYQINGAANNSGCGAPVHDPDY
IGGVGKELI..vDDTSDVTSFYPSAYQ.............EHL.NFIPAPTTGSGCTRIPSFDMSATHYCYTHNVILSGC
RDHSHSHQYLALGVLRTSATGRVFFSTLRSINLDDTQNRKSCSVSATPLGCDMLCAKVIETE...EEDYKSA.-TPTSMV
HGRLGFDGQYHEKDLDVTVlF.RDWVANYPGVGGGSFIDDRVWFPVYGGLKPNSpSDTAQKRYNNTCPDEQDRMAKSSYK
PRWFGGKRVQQAILSIKVSTSLGEDPVLTVPPNTVTLMGAEGRVLTVGTSHFLYQRGSSYFSPALLYPMTVHNKTATLHS
PFNAFTRPGSVPCQASARCPNSCITGVYTDPYPVFHRNHTLRGVFLDNEQARLNPVSAVFDYTSRSRITRVSSSNTKAAY
TTSTCFKVTNKIYCLSIVEISNTGEFRIVPLLVEI.......
>UniRef100_Q0ZFN5/6-565
...............................nRVVLENEEREAKNTWRLVFRIAVLLLMVTTLAISTAALAYS.....TG
ASTPYDLAGISTVISKTEDKVTSLPSSSQDVIDRQVALESPLALLNTESIIKNAITSLSYQINGAANNSGCGAPVHDPDY
IGGIGKELI..vDDISDVTSFYPSAYQ.............EHL.NFIPAPTTGSGCTRIPSFDMSTTHYCYTHNVILSGC
RDHSHSHQYLALGVLRTSATGRVFFSTLRSINLDDTQNRKSCSVSATPLGCDMLCSKVTETE...EEDYKS-.VAPTSMV
HGRLGFDGQYHEKDLDTTVlF.KDWVANYPGVGGGSFIDDRVWFPVYGGLKPNSpSDAAQKRHNNTCPDGQDRMAKSSYK
PGRFGGKRVQQAILSIKVSTSLGKDPVLTIPPNTITLMGAEGRILTVGTSHFLYQRGSSYFSPALLYPMTVNNKTATLHS
PFNAFTRPGSVPCQASARCPNSCVTGVYTDPYPLFHRNHTLRGVFLDDEQARLNPVSAVFDNISRSRVTRVSSSSTKAAY
TTSTCFKVTNKAYCLSIAEISNTGEFRIVPLLVEI.......
>UniRef100_D8UW73/6-565
...............................nRVVLENEEREARNTWRQIFRIAVLLLMVMTLAISAAALAYS.....MG
ASTPHDLAGISTVISKTEDKVTSLLSSSQDVIDRQVALESPLALLNTESIIMNAITSPSYQINGAANNSGCGAPVHDPDY
IGGIGKELI..vDDISDVTSFYPSAYQ.............EHL.NFIPAPTTGSGCTRIPSFDMSTTHYCYTHNVILSGC
RDHSHSHQYLALGVLRTSATGRVFFSTLRSINLDDTQNRKSCSVSATPLGCDMLCSKVTGTE...EEDYKS-.VAPTSMV
HGRLGFDGQYHEKDLDTTVlF.KDWVANYPGAGGGSFIDDRVWFPVYGGLKPNSpSDTAQKRYNNTCPDEQDRMAKSSYK
PGRFGGKRVQQAILSIKVSTSLGKDPVLTIPPNTITLMGAEGRILTVGTSHFLYQRGSSYFSPALLYPMTVNNKTATLHS
PFNAFTRPGSVPCQASARCPNSCITGVYTDPYPLFHKNHTLRGVFLDDEQARLNPVSAIFDNISRSRVTRVSSSSTKAAY
TTSTCFKVTNKAYCLSIAEISNTGEFRIVPLLVEI.......
>UniRef100_Q308I7/6-565
...............................nRVVLENEEREAKNTWRLVFRIAVLLLMVMTLAISAAALVYS.....TG
ASTPHDLAGISTVISKTEDKVTSLLSSSQDVIDRQVALESPLALLNTESTIMNAITSLSYQINGAANNSGCGAPVHGPDY
IGGIGKELI..vDDISDVTSFYPSAYQ.............EHL.NFIPAPTSGSGCTRIPSFDMSTTHYCYTHNVILSGC
RDHSHSHQYLALGVLRTSATGRVFFSTLRSINLDDTQNRKSCSVSATPLGCDMLCSKVTGTE...EEDYKS-.VAPTSMV
HGRLGFDGQYHEKDLDSTVlF.KDWVANYPEVGGGSFIDDRVWFPVYGGLKPNSpSDTAQKRHNNTCPDKQDRMAKSSYK
PGRFGGKRVQQAILSIKVSTSLGKDPVLTIPPNTITLMGAEGRILTVGTSHFLYQRGSSYFSPALLYPMTVNNKTATLHS
PFNAFTRPGSVPCQASARCPNSCITGVYTDPYSLFHRNHTLRGVFLDDEQARLNPVSAVFDNISRSRVTRVSSSSTKAAY
TTSTCFKVTNKVYCLSIAEISNTGEFRTVPLLVEI.......
>UniRef100_A0A650ATJ6/7-565
................................KVALENEEREAKSTWRLVFRIAVLLLTVVTLAISVAALVYS.....ME
ASTPRDLVSVSTMVSKVEDKITSSISSNQDVIYKQVALEFPLALLNTESIIMNAITSLSHQINGAANNSRCGAPIHDPDY
IGGIGKELI..vDDISGVTSFYPSAYQ.............EHL.NFIPAPTTGSGCTRIPSFDMSATHYCYTHNVILSGC
IDHSHSHQYLALGVLRTSATGRVFFSTLRSINLDDNQNRKSCSVSATPLGCDILCSKVTEAE...EEDYKS-.VTPTSMV
HGRLGFDGQYHEKDLDTTVlF.KDWVANYPGVGSGSFIDDRVWFPVYGGLKPNSpSDTAQKRYNNTCPDGQERMAKSSYK
PGRFGGRRVQQAILSIKVSTSLGEDPVLTVPPNTVTLMGAEGRVLTVGTSHFLYQRGSSYFSPALLYPMTVHNKTATLHN
PFNAFTRPGSVPCQASARCPNPCITGVYTDPYPLFYRNHTLRGVFLDDEQTRLNPVSAVFDNISRSRVTRVSSSSTKAAY
TTSTCFKVTNKVYCLSIAEISNTGEFRIVPLLVEI.......
>UniRef100_I7BV85/2-552
................................--------REAKNTWRLVFRIAVLLLMVMTLAISAAALAYS.....TG
ASTPHDLAGISTVISKTEDKVTSLLSSSQDVIDRQVALESPLALLNTESVIMNAITSLSYQINGAANNSGCGAPVHDPDY
IGGIGKELI..vDDISDVTSFYPSAYQ.............EHL.NFIPAPTTGSGCTRIPSFDMSTTHYCYTHNVILSGC
RDHSHSHQYLALGVLRTSATGRVFFSTLRSINLDDTQNRKSCSVSATPLGCDMLCSKVTGTE...EEDYKS-.VAPTSMV
HGRLGFDGQYHEKDLDTTVlF.KDWVANYPGAGGGSFIDDRVWFPVYGGLKPNSpSDTAQKRHNNTCPDEQDRMAKSSYK
PGRFGGKRVQQAILSIKVSTSLGKDPVLTIPPNTITLMGAEGRILTVGTSHFLYQRGSSYFSPALLYPMTVNNKTATLHS
PFNAFTRPGSVPCQASARCPNSCITGVYTDPYPLFHRNHTLRGVFLDDEQARLNPVSAVFDNISRSRVTRVSSSSIKAAY
TTSTCFKVTNKAYCLSIAEISNTGEFRIVPLLVEI.......
>UniRef100_A7UC54/6-565
...............................nRVVLENEEREAKNTWCLIFRIAVLLLMVMTLAISAAALAYS.....ME
ASTPHDLAGISTVISKTEDKVTSLLSSSQDVIDRQVALESPLALLNTESTIMNAITSLSYQINGAANNSGCGAPVHDPDY
IGGIGKELI..vDDISDVTSFYPSAYQ.............EHL.NFIPAPTTGSGCTRIPSFDMSTTHYCYTHNVILSGC
RDHSHSHQYLALGVLRTSATGRVFFSILRSINLDDTQNRKSCSVSATPLGCDMLCSKVTGTE...EEDYKSA.-APTSMV
HGRLGFDGQYHEKDLDTTVlF.KDWVANYPGVGGGSFIDDRVWFPVYGGLKPNSpSDTAQKRHNNTCPDGQDRMAKSSYK
PGRFGGKRVQQAILSIKVSTSLGKDPVLTIPPNTITLMGAEGRILTVGTSHFLYQRGSSYFSPALLYPMTVNNKTATLHS
RFNAFTRPGSVPCQASARCPNSCITGVYTDPYPLFYRDHTLRGVFLDDEQARLNPVSAVFDNISRSRVTRVSSSSTKAAY
TTSTCFKVTNKAYCLSIAEISNTGEFRIVPLLVEI.......
>UniRef100_A7XL34/7-565
................................RVVLENEEREAKNTWRLVFRIAVLLLIVVTLAISAAALVYS.....MG
ASTPRDLVGISTVISKTEDKITSLLSANQGVIYKQVALESPLALLNTESIIMNAITSLSYQINGAANNSRCGTPVHDPDY
IGGIGKELI..vDDTSNVTSFYPSAYQ.............EHL.NFIPAPTTGSGCTRIPSFDMSVTHYCYTHNVILSGC
RDHSHSHQYLALGVLRTSATGRVFFSTLRSINLDDTQNRKSCSVSATPLGCDILCSKVTETE...EEDYKS-.VTPTSMV
HGRLGFDGQYHEKDLDITVlF.KDWVANYPGVGSGSFIDDRVWFPVYGGLKPNSpSDTAQKRYNNTCPDGQERMAKSSYK
PGRFGGKRVQQAILSIKVSTSLGEDPVLTVPPNTITLMGAEGRVLTVGTSHFLYQRGSSYFSPALLYPMTVHNKTATLHS
PFNAFTRPGSVPCQASARCPNSCITGVYTDPYPLFHRNHTLRGVFLDDEQARLNPVSAVFDNISRSRVTRVSSSSTKAAY
TTSTCFKVTDKAYCLSIAEISNTGEFRIVPLLVEI.......
>UniRef100_V5K3V3/7-565
................................KVALENEEREAKNTWRLVFRIAVLLLIVVTLAISAAALVYS.....AG
ASTPRDFVGISTVVSKVEDKITSLLSSNQDVIYKQVALESPLALLNTESIIMNAITSLSHQINGAANNSRCGAPVHDPDY
IGGIGKELI..vDDISGVTSFYPSAYQ.............EHL.NFIPAPTTGSGCTRIPSFDMSATHYCYTHNVILSGC
RDHSHSHQYLALGVLRTSATGRVFFSTLRSINLDDTQNRKSCSVSATPLGCDILCSKVTEAE...EEDYKS-.VTPTSMV
HGRLGFDGQYHEKDLDITVlF.KDWVANYPGVGSGSFIDDRVWFPVYGGLKPNSpSDTAQKRYNNTCPDGQERMAKSSYK
PGRFGGKRVQQAILSIKVSTSLGEDPVLTVPPNTITLMGAEGRVLTVGTSHFLYQRGSSYFSPALLYPMTVYNKTATLHS
PFNAFTRPGIVPCQASARCPNPCITGVYTDPYPLFYRNHTLRGVFLDDEQERLNPVSAVFDNISRSRVTRVSSSSTKAAY
TTSTCFKVTNKVYCLSIAEISNTGEFRIVPLLVEI.......
>UniRef100_Q4TZZ7/6-565
...............................nRVVLENEEREAKNTWRLVFRIAVLLLMIMTLAISSAALAYS.....TG
ASTPHDLAGISTVISKTEDKVTSLLSSSQDVIDRQVALESPLALLNTESIIMNAITSLSYQINGAANNSGCGAPVHDPDY
IGGIGKELI..vDDISDVTSFYPSAYQ.............EHL.NFIPAPTTGSGCTRIPSSDMSTTHYCYTHNVILSGC
RDHSHSYQYLALGVLRTSTTGRVFFSTLRSINLDDTQNRKSCSVSATPLGCDMLCSKVTEIE...EEDYKS-.VTPTSMV
HGRLGFDGQYHEKDLDTAAlF.KDWVANYPGVGGGSFIDDRVWFPVYGGLKPNSpSDTAQKRHNNTCPDEQDRMAKSSYK
PGRFGGKRVQQAILSIKVSTSLGKDPVLTIPPNTITLMGAEGRILTVVTSHFLYQRGSSYFSPALLYPMTVNHKTATLHS
PFNAFTRPGSVPCQASARCPNSCITGVYTDPYPLFHRNHTLRGVFLDDEQARLNPVSAVFDNISRSRVTRVSSSSTKAAY
TTSTCFKVTNKAYCLSIAEISNTGEFRIVPLLVEI.......
>UniRef100_A0A2S0U4D1/6-565
...............................nRIVLENEEREAKNTWRLVFRIIVLILMVVIFAFSAAALVYS.....MR
ASTPRDLAGISTMISETEDKITSLLSSGQDVIYKQVALETPLALLNTESIIMNAITSLSYQINGAANNSGCGAPVHDPDY
IGGIGKELI..iDDTSDVTSFYPSAYQ.............EHL.NFIPAPTTGSGCTRIPSFDMSTTHYCYTHNVILSGC
RDHSHSHQYLALGVLRTSATGRVFFSTLRSINLDDTQNRKSCSVSATPLGCDMLCSKVTETE...EDDYKS-.ISPTPMV
HGRLGFDGQYHEKDLDTTIlF.KDWVANYPGVGSGSFIDDRVWFPIYGGLKPNSpSDTAQKRYNNTCPDKQDRMAKSSYK
PRRFGGKRVQQAILSIKVSKFLGEDPVLTVPPNNVTLMGAEGRVLTVGISHFLYQRGSSYFSPALLYPMTVHNKTATLHS
PFNAFTRPGSAPCQASARCPNSCITGVYTDPYPLFYRNHTLRGVFLDDEQARLNPVSAVFDNISRSRVTRVSSSSTRAAY
TTSTCFKVTNKTYCLSIAEISNTGEFRIVPLLVEI.......
>UniRef100_K9ZSE7/6-565
...............................nRVVLENEEREALNTWRLVFRIAVLLLMVMTLAISAAALVYS.....TG
ASTPHDLAGISTVISKTEDKVTSLLSSSQDVIDRQVALESPLALLNTESIIMNAITSLSYQINGAANNSGCGAPVHDPDY
IGGIGTELI..vDDISDVTSFYPSAYQ.............EHL.NFIPAPTTGSGCTRIPSFDMSTTHYCYTHNVILSGC
RDHSHSYQYLALGVLRTSATGRVFFSTLRSINLDDTQNRKSCSVSATPLGCDMLCSKVTGTE...EEDYKS-.VAPTSMV
HGRLGFDGQYHEKDLDTTVlF.KDWVANYPGAGGGSFIDDRVWFPVYGGLKPNSpSDTAQKRHNNTCPDEQDRMAKSSYK
PGRFGGKRVQQAILSIKVSTSLGKDPVLTIPPNTITLMGAEGRILTVGTSHFLYQRGSSYFSPALLYPMTVNNKTATLHS
PFNAFTRPGSVPCQASARCPNSCITGVYTDPYPLFHRNHTLRGVFLDDEQARLNPVSAVFDNISRSRVTRVSSSSTKAAY
TTSTCFKVTNKAYCLSIAEISNTVEFRIVPLGVEI.......
>UniRef100_A0A1W6BRG4/6-565
...............................nRVMLENEEREAKNTWRLVFRIAVLLLMIMILAISAAALAYS.....MG
TSTPRDLTGISIAISKTEDKVTSLLSSSQDVIDRQVALESPLALLNTESIIMNAITSLSYQINGTASNSGCGAPVHDPDY
IGGIGKELI..vDDTSDVTSFYPSAYQ.............EHL.NFIPAPTTGSGCTRIPSFDMSTTHYCYTHNVILSGC
RDHSHSHQYLALGVLRTSATGKVFFSTLRSINLDDTQNRKSCSVSATPLGCDILCSKVTETE...EEDYKS-.VTPTSMV
HGRLGFDGQYHEKDLDTTAlF.KDWVANYPGVGGGSFVDERVWFPVYGGLKPNSpSDTAQKRYNDTCPDEQDRMAKSSYK
PGRFGGKRVQQAILSIKVSTSLGEDPMLTIPPNTITLMGAEGRILTVGTSHFLYQRGSSYFSPALLYPMTISNKTATLHS
PFNAFTRPGSVPCQASARCPNSCITGVYTDPYPLFHRNHTLRGVFLDDGQARLNPVSAVFDDISRSRVTRVSSSSTKAAY
TTSTCFKVTNKTYCLSIAEISNTGEFRIVPLLVEI.......
>UniRef100_A0A5J6N955/6-565
...............................nRVVLENEEREAKNTWRLVFRITVLLLMVMTLAISAAALAYS.....MG
ASTPHDLTGISTMISKTEDKVTSLLSSSQDVINRQVALESPLALLNTESIIMNAITSLSYQINGAANNSGCGAPVHDPDY
IGGIGKELI..vDDVSDVTSFYPSAYQ.............EHL.NFIPAPTTGSGCTRIPSFDMSTTHYCYTHNVILSGC
KDHSHSHQYLALGVLRTSATGRVFFSTLRSINLDDAQNRKSCSVSATPLGCDMLCSKVTGTE...EEDYKS-.VAPTSMV
HGRLGFDGQYHEKDLDTTVlF.KDWVANYPGVGGGSFIDDRVWFPVYGGLKPNSpSDTAQKRHNNTCPDKRDQMAKSSYK
PRRFDGKRVQQAILSIKVSTSLGKDPVLTIPPNTITLMGAEGRILTVGTSHFLYQRGSSYFSPALLYPMTVNNKTATLYS
PFNAFTRPGSIPCQASARCPNSCITGVYTDPYPLFHRNHTLRGVFLDDEQVRLNPVSAVFDSISRSRVTRVSSSSIKAAY
TTSTCFKVTNKVYCLSIAEISNTGEFRIVPLLVEI.......
>UniRef100_A0A2C9DJV3/7-565
................................RVVLENEEREAKNTWRLVFRIAVLLLIVMTLAISAAALVYS.....MR
ASTPRDIVGISTVISKTEDKITSLLSSNQDVIYKQVALESPLALLNTESIITNAITSLSYQINGAANNSGCGAPVHDPDY
IGGIGKELI..vDDTSDVTSFYPSAYQ.............EHL.NFIPAPTTGSGCTRIPSFDMSATHYCYTHNVILSGC
RDHSHSHQYLALGVLRTSATGRVFFSTLRSINLDDTQNRKSCSVSATPLGCDILCSKVTETE...EEDYKS-.VTPTSMV
HGRLGFDGQYHEKDLDITVlF.KDWVANYPGVGGGSFIDDRVWFPVYGGLKPNSpSDTAQKRYNNTCPDEQGRMAKSSYK
PRRFGGKRVQQAILSIKVSTSLGEDPVLTVPPNTITLMGAEGRVLTVGTSHFLYQRGSSYFSPALLYPMTVYNKTATLLS
PFNAFTRPGSIPCQASARCPNSCITGVYTDPYPLFYRNHTLRGVFLDDEQARLNPVSAIFDTISRSRVTRVSSSSTKAAY
TTSTCFKVTNKAYCLSIAEISNTGEFRIVPLLVEI.......
>UniRef100_A8VTN1/6-565
...............................nRVVLENEEREAKNTWRLVFRIAVLLLMVMTLAISAAALAYS.....TG
ASTPHDLAGISTVISKTEDKVTSLLSSSQDVIDRQVALESPLALLNTESTIMNAITSLSYQINGAANNSGCGAPVHDPDY
IGGIGRELI..vDDISDVTSFYPSAYQ.............EHL.NFIPAPTTGSGCTRIPSFDMSTTHYCYTHNVILSGC
RDHSHSHQYLALGVLRTSATGRVFFSTLRSINLDDTQNRKSCSVSATPLGCDMLCSKVTGTE...EEDYKS-.VAPTSMV
HGRLGFDGQYHEKDLDTTVlF.KDWVANYPGVGGGSFIDDRVWFPVYGGLKPNSpSDIAQKRHNNTCPDKQDRMAKFSYK
PGRFGGKRVQQAILSIKVSTSLGKDPVLTIPPNTITLMGAEGRILTVGTSHFLYQRGSSYFSLALLYPMTINNKTATLHS
HFNAFTRTGSVPCQASARCPNSCITGVYTDPYPLFHRNHTLRGVFLDDEQARLNPVSAVFDNISRSRVTRVSSSSTKAAY
TTSTCFKVTNKAYCLSIAEISNTGEFRIVPLLVEI.......
>UniRef100_A0A7T6Y4X1/7-565
................................RVALENEEREAKSTWRLVFRIAVLLLTVVTLAISVAALVYS.....ME
ASTPRDLVGISTMVSKVEDKITSSISSNQDVIYKQVALESPLALLNTESIIMNAITSLSHQINGAANNSRCGAPIHDPDY
IGGIGKELI..vDDISGVTSFYPSAYQ.............EHL.NFIPAPTTGSGCTRIPSFDMSATHYCYTHNVILSGC
IDHSHSHQYLALGVLRTSATGRVFFSTLRSINLDDNQNRKSCSVSATPLGCDILCSKVTEAE...EEDYKS-.VAPTSMV
HGRLGFDGQYHEKDLDTTVlF.KDWVANYPGVGSGSFIDDRVWFPVYGGLKPDSpSDTAQKRYNNTCPDGQERMAKSSYK
PGRFSGKRVQQAILSIKVSTSLGEDPVLTVPPNTITLMGAEGRVLTVGTSHFLYQRGSSYFSPALLYPMTVHNKTATLHN
PFNAFTRPGSVPCQASARCPNPCITGVYTDPYPLFYRNHTLRGVFLDDEQTRLNPVSAVFDNISRSRVTRVSSSSTKAAY
TTSTCFKVTNKVYCLSIAEISNTGEFRIVPLLVEI.......
>UniRef100_D0Q1G8/7-565
................................RVALENEEREAKNTWRLVFRIAVLLLIMVTLVISVAALVYS.....MG
ASTPRDLVGISTVISKTEDKITSSFSSNQDVIYKQVALESPLALLNTESIIMNAITSLSHQINGAANNSRCGAPVHDPDY
IGGIGKELI..vDDTSDVTSFYPSAYQ.............EHL.NFIPAPTTGSGCTRIPSFDMSATHYCYTHNVILSGC
RDHSHSHQYLALGVLRTSATGRVFFSTLRSINLDDTQNRKSCSVSATPLGCDILCSKVTETE...EEDYKS-.VTPTSMV
HGRLGFDGQYHEKDLDITVlF.KDWVANYPGVGSGSFINDRVWFPVYGGLKPNSpSDAAQKRHNNTCPDGQERMAKSSYK
PGRFGGKRVQQAILSIKVSTSLGEDPALTVPPNTITLMGAEGRVLTVGTSHFLYQRGSSYFSPALLYPMTVYNKTATLHS
PFNAFTRPGSVPCQASARCPNPCITGVYTDPYPLFHRNHTLRGVFLDDEQARLNPISAVFNNISRSRVTRVSSSSTKAAY
TTSTCFKVTNKVYCLSIAEISNTGEFRIVPLLVEI.......
>UniRef100_Q308J9/6-565
...............................nRVVLENEEREAKNTWRLVFRIAALLLMVMTLAISAAALAYS.....ME
ASTPHDLAGVSTVISKTEDKVTSLLSSSQDVIDRQVALESPLALLNTESTIMNAITSLSYQINGAANNSGCGAPVHDPDY
IGGIGKELI..vDDISDVTSFYPSAYQ.............EHL.SFISASTTGSGCTRIPSFDMSTTHYCYTHNVILSGC
RDHSHSHQYLALGVLRTSATGRVFFSTLRSINLDDTQNRKSCSVSATPLGCDMLCSKVTGTE...EEDYKS-.VAPTSMV
HGRLGFDGQYHEKDLDTTVlF.KDWVANYPGVGGGSFIDDRVWFPVYGGLKPNSpSDTAQKRHNNTCPDEQDRMAKSSYK
PGRFGGKRVQQAILSIKVSISLGKDPVLTIPPNTITLMGAEGRILTVGTSHFLYQRGSSYFSPALLYPMTVNNKTATLHS
PFNAFTRPGSAPCQASARCPNSCITGVYTDPYPLFYRNHTLRGVFLDDEQARLNPVSAVFDNISRSRVTRVSSSSTKAAY
TTSTCLKVTNKAYCLSIAEISNTGEFWIVPLLVEV.......
>UniRef100_A0A1U9HIJ8/6-565
...............................nRVMLENEEREAKNTWRLVFRIAVLLLMIMILAISAAALAYS.....MG
TSTPRDLTGISVAISKTEDKITSLLSASQDVIDRQVALESPLALLNTESIIMNAITSLSYQINGAANNSRCEAPVHDPDY
IGGIGKELI..vDDTSDVTSFYPSAYQ.............EHL.NFIPAPTTGSGCTRIPSFDMSTTHYCYTHNVILSGC
RDHSHSHQYLALGVLRTSATGKVFFSTLRSINLDDTQNRKSCSVSATPLGCDILCSKVTETE...EEDYKS-.VTPTSMV
HGRLGFDGQYHEKDLDTTAlF.KDWVANYPGVGGGSFVDERVWFPVYGGLKPNSpSDTAQKRYNDTCPDKQDRMAKSSYK
PGRFGGKRVQQAILSIKVSTSLGEDPMLTIPPNTITLMGAEGRILTVGTSHFLYQRGSSYFSPALLYPMTISNKTATLHS
PFNAFTRPGSVPCQASARCPNSCITGVYTDPYPLFHGNHTLRGVFLDDGQARLNPVSAVFDDISRSRVTRVSSSSTKAAY
TTSTCFKVTNKTYCLSIAEISNTGEFRIVPLLVEI.......
>UniRef100_D4AHT9/6-565
...............................nRVVLENEKREAKNTWRLVFRISVLLLMVMTLAISSAALAYS.....TG
ASTPHDLAGISTVISKTEDKVTSLLSSSQDVIYKQVALESPLALLNTESIIMNAITSLSYQINGAANSSGCGAPVHDPDY
IGGIGKELI..vDDISDVTSFYPSAYQ.............EHL.NFIPAPTTGSGCTRIPSFDMSTTHYCYTHNVILSGC
RDHSHSRQYLALGVLRTSATGRVFFSTLRSINLDDTQNRKSCSVSATPLGCDMLCSKVTEIE...EEDYKS-.VTPTSMV
HGRLGFDGQYHEKDLDTTVlF.KDWVANYPGVGGGSFIDDRVWFPVYGGLKPNSpSDAAQKRHNNTCPDGQDRMAKSSYK
PRRFGGKRVQQAILSIKVSTSLGKDPVLTIPPNTITLMGAEGRILTVGTSHFLYQRGSSYFSPALLYPMTVNNKTATLHS
PFNAFTRPGSIPCQASARCPNSCITGVYTDPYPLFHRNHTLRGVFLDDEQARLNPVSAVFDDISRSRVTRVSSSSTKAAY
TTSTCFKVTNKVYCLSIAEISNTGEFRIVPLLVEI.......
>UniRef100_A0A344X633/6-565
...............................nRVVLENEEKAAKNTWRLVFRIAVLLLMVMTLAVSAAALAYS.....TG
ASTPDDLAGISTVISKTEDKVTSLLSSSQDVIDRQVALESPLALLNTESIIMNAITSLSYQINGAANNSGCGAPVHDPDY
IGGIGKELI..vDDISDVTSFYPSAYQ.............EHL.NFIPAPTTGSGCTRIPSFDMSTTHYCYTHNVILSGC
KDHSHSHQYLALGVLRTSATGRVFFSNLRSINLDDNQNRKSCSVSATSLGCDMLCSKVTGTE...EEDYKS-.VAPTSMV
HGRLGFDGQYHEKELDTTVlF.KDWVANYPGAGGGSFIDDRVWFPVYGGLKPNSpSDTAQKRHNNTCPDKQDRMAKSSYK
PGRFGGKRVQQAVLSIKVSTSLGEDPVLTIPPNTITLMGAEGRILTVGTSHFLYQRGSSYFSPALLYPMTVSNKTAALHS
PFNAFTRPGSVPCQASARCPNSCITGVYTDPYPLFHRNHTLRGVFLDDEQARLNPVSAVFDSISRSRVTRVSSSSTKAAY
TTSTCFKVTNKTYCLSIAEISNTGEFRIVPLLVEI.......
>UniRef100_A0A098AM87/7-565
................................RVVLENEEREAKNTWRLVFRIAVLSLIIMILVISVSILVYS.....TG
ASTPSDLASISTAISKTEDRVTSLLSSNQDVIDRQVALESPLALLSTESVIMNAITSLSYQINGAANTSGCGAPVHDPDY
IGGVGKELI..vDDISDVTSFYPSAYQ.............EHL.NFIPAPTTGSGCTRIPSFDMSTTHYCYTHNVILSGC
RDHSHSHQYLALGVLRTSATGRVFFSTLRSINLDDTQNRKSCSVSATPLGCDMLCSKVTETE...EEDYRS-.VAPTSMV
HGRLGFDGQYHEKDLDVTVlF.KDWVANYPGVGGGSLIDDRVWFPVYGGLKPNSpSDAAQKRYNNTCPDEQDRMAKSSYK
PGRFGGKRVQQAILSIKVSTSLGEDPELTVPPNTVTLMGAEGRVLTVGTSHFLYQRGSSYFSPALLYPMTVHNKTATLHN
PFNAFTRPGSVPCQASARCPNSCITGVYTDPYPIFHRNHTVRGVFLDNEQARLNPVSAVFDYTSRSRTTRVSSSSTKAAY
TTSTCFKVTNKVYCLSIAEISNTGEFRIVPLLVEI.......
>UniRef100_A0A1D8DH07/6-565
...............................nRVMLENEEREAKNTWRLVFRIAVLLLMIMILAISAAALAYS.....MG
TSTPRDLTGISIAISKTEDKVTSLLSSSQDVIDRQVALESPLALLTTESIIMNAITSLSYQINGAANNSGCGAPVHDPDY
IGGIGKELI..vDDTNDVTSFYPSAYQ.............EHL.NFIPAPTTGSGCTRIPSFDMSTTHYCYTHNVILSGC
RDHSHSHQYLALGVLRTSATGKVFFSTLRSINLDDTQNRKSCSVSATPLGCDILCSKVTETD...EEDYKS-.VTPTSMV
HGRLGFDGQYHEKDLDTTAlF.KDWVANYPGVGGGSFVDERVWFPVYGGLKPNSpSDTAQKRYNDTCPDEQDRMAKSSYK
PGRFGGKRVQQAILSIKVSTSLGEDPMLTIPPNTITLMGAEGRILTVGTSHFLYQRGSSYFSPALLYPMTISNKTATLHS
PFNAFTRPGSVPCQASARCPNSCITGVYTDPYPLFHRNHTLRGVFLDDGQARLNPVSAVFDDISRSRVTRVSSSSTKAAY
TTSTCFKVTNKTYCLSIAEISNTGEFRIVPLLVEI.......
>UniRef100_A0A1D6XWM2/6-565
...............................nRVMLENEEREAKNTWRLVFRIAVLLLMIMILAISAAALAYS.....MG
TSTPRDLTGISIAISKTEDKVTSLLSSSQDVIDRQVALESPLALLNTESIIMNAITSLSYQINGAANNSGCGAPVHDPDY
IGGIGKELI..vDDTSDVTSFYPSAYQ.............EHL.NFIPAPTTGSGCTRIPSFDMSTTHYCYTHNVILSGC
RDHSHSHQYLALGVLRTSATGKVFFSTLRSINLDDTQNRKSCSVSATPLGCDILCSKVTETE...EEDYKS-.VTPTSMV
HGRLGFDGQYHEKDLDTIAlF.KDWVANYPGVGGGSFVDERVWFPVYGGLKPNSpSDTAQKRYNDTCPDEQDRMAKSSYK
PGRFGGKRVQQAILSIRVSTSLGEDPMLTIPPNTITLMGAEGRILTVGTSHFLYQRGSSYFSPALLYPMTISNKTATLHS
PFNAFTRPGSVPCQASARCPNSCITGVYTDPYPLFHRNHTLRGVFLDDGQARLNPVSAVFDDISRSRVTRVSSSSTKAAY
TTSTCFKVTNKTYCLSIAEISNTGEFRIVPLLVEI.......
>UniRef100_A0A089PAN2/6-565
...............................nRIVLENEEREAKNTWRLVFRITVLILMAMIFAFSATALVYT.....MR
ASTPRDLAGISTMISKTEDKITSLLSSGQDVIDRQVALESPLALLNTESTIMNAITSLSYQIDGAANNGGCGAPVHDPDY
IGGIGKELI..iDDTSDVTSFYPSAYQ.............EHL.NFIPAPTTGSGCTRIPSFDMSTTHYCYTHNVILSGC
RDHSHSHQYLALGVLRISATGRVFFSTLRSINLDDTQNRKSCSVSATPLGCDMLCSKVTETE...EDDYKS-.ISPTPMV
HGRLGFDGQYHEKDLDTTVlF.KDWVANYPGVGSGSFIDDRVWFPVYGGLKPNSpSDTAQKRYNNTCPDEQDRMAKSSYK
PRRFGGKRVQQAILSIRVSKSLGEDPVLTVPPNTVTLMGAEGRVLTVGTSHFLYQRGSSYFSPALLYPMTVYNKTATLHS
PFNAFTRPGSVPCQASARCPNSCITGVYTDPYPLFYRNHTLRGVFLDDEQARLNPVSAVFDNISRSRVTRVSSSGTRAAY
TTSTCFKVTNKAYCLSIAEISNTGEFRIVPLLVEI.......
>UniRef100_H2DM00/6-565
...............................nRVVLENEEKEAKNTWRLIFRIAVLLLMIMTLAISTAALVHT.....MG
ASTPRDLAGIPTMISKTEDKVMALLSSSQDVIDRQVALESPLALLNTESIIMNAITSLSYQINGAANNSGCGAPVHDPDY
IGGIGKELI..vDDTSDVTSFYPSAYQ.............EHL.NFIPAPTTGSGCTRIPSFDMSTTHYCYTHNVMLSGC
RDHSHSHQYLALGVLRTSATGRVFFSTLRSINLDDTQNRKSCSVSATPLGCDILCSKVTETE...EEDYRS-.VTPTSMV
HGRLGFDGQYHERDLDTTVlF.KDWVANYPGVGGGSFINDRVWFPVYGGLKPNSpSDTAQKRYNNTCPDDQDRMAKSSYK
PGWFGGKRVQQAILSIKVSKSLGEDPVLTIPPNTITLMGAEGRILTIGTSHFLYQRGSSYFSPALLYPMAVSNKTATLHS
PFNAFTRPGVVPCQASARCPNSCITGVYTDPYPLFHKNHTLRGVFLDDEQARLNPVSAVFDNASRSRVTRVSSSNTKAAY
TTSTCFKVTNKVYCLSIAELSNTGEFRIVPLLVEI.......
>UniRef100_D8UW71/6-565
...............................nRVVLENEEREARNTWRQIFRIAVLLLMVMTLAISAAALAYS.....MG
ASTPHDLAGISTVISKTEDKVTSLLSSSQDVIDRQVALESPLALLNTESIIMNAITSLSYQINGAANNSGCGAPVHDPDY
IGGIGKELI..vDDISDVTSFYPSAYQ.............EHL.NFIPAPTTGSGCTRIPSFDMSTTHYCYTHNVILSGC
RDHSHSHQYLALGVLRTSATGRVFFSTLRSINLDDTQNRKSCSVSATPLGCDMLCSKVTGTE...EEDYKS-.VAPTSMV
HGRLGFDGQYHEKDLDTTVlF.KDWVANYPGAGGGSFIDDRVWFPVYGGLKPNSpSDTAQKRYNNTCPDEQDRMAKSSYK
PGRFGGKRVQQAILSIKVSTSLGKDPVLGIPPNTITLMGAESRILTVGTSHFLYQRGSSYFSPALLYPMTVNNKTATLHS
PFNAFTRPGSVPCQASARCPNSCITGVYTDPYPLFHKNHTLRGVFLDDEQARLNPVSAIFDNISRSRVTRVSSSSTKAAY
TTSTCFKVTNKAYCLSIAEISNTGEFRIVPLLVEI.......
>UniRef100_A0A344X6G5/6-565
...............................nRVVLENEEKEAKNTWRLVFRIAVLLLMVVTLAVSAAALAYS.....TG
ASTPDDLAGISTVISKTEDKVTSLLSSSQDVIDRQVALESPLALLNTESIIMNAITSLSYQINGAANNSGCGAPVHDPDY
IGGIGKELI..vDDTSDVTSFYPSAYQ.............EHL.NFIPAPTTGSGCTRIPSFDMSTTHYCYTHNVILSGC
RDHSHSHQYLALGVLRTSATGRVFFSNLRSINLDDNQNRKSCSVSATPLGCDMLCSKVTGTE...EEDYKS-.VAPTSMV
HGRLGFDGQYHEKDLDTTVlF.KDWVANYPGAGGGSFIDDRVWFPVYGGLKPNSpSDIAQKRHNNTCPDKQDRMAKSSYK
PGRFGGKRVQQAILSIKVSTSLGEDPVLTIPPNTITLMGAEGRILTVGISHFLYQRGSSYFSPALLYPMTVNNKTATLHS
PFNAFTRPGSVPCQASARCPNSCITGVYTDPYPLFHGNHTLRGVFLDDEQARLNPVSAVFDSISRSRVTRVSSSSTKAAY
TTSTCFKVTNKAYCLSIAEISNTGEFRIVPLLVEI.......
>UniRef100_A0A098AM71/7-565
................................RVVLENEEREAKNTWRLVFRIAVLSLIIVILVISVSILVYS.....TG
ASTPSDLASISTAISKTEDRVTSLLSSNQDVIDRQVALESPLALLSTESIIMNAITSLSYQINGAANTSGCGAPVHDPDY
IGGVGKELI..vDDISDVTSFYPSAYQ.............EHL.NFIPAPTTGSGCTRIPSFDMSTTHYCYTHNVILSGC
RDHSHSHQYLALGVLRTSATGRVFFSTLRSINLDDTQNRKSCSVSATPLGCDMLCSKVTETE...EEDYRS-.VAPTSMV
HGRLGFDGQYHEKDLDVTVlF.KDWVANYPGVGGGSLIDDRVWFPVYGGLKPNSpSDAAQKRYNNTCPDEQDRMAKSSYK
PGRFGGKRVQQAILSIKVSTSLGEDPELTVPPNTVTLMGAEGRVLTVGTSHFLYQRGSSYFSPALLYPMTVHNKTATLHS
PFNAFTRPGSVPCQASARCPNSCITGVYTDPYPIFHRNHTVRGVFLDNEQARLNPVSAVFDYTSRSRITRVSSSSTKAAY
TTSTCFKVTNKVYCLSIAEISNTGEFRIVPLLVEI.......
>UniRef100_A2TKD3/6-565
...............................nRVVLENEEREAKNTWRLVFRIAVLLLMVMTLAISAAALAYS.....ME
ASTPHDLAGISTVISKTEDKVTSLLSSSQDVIDRQVALESPLALLNTESTIMNAITSLSYQINGAANNSGCGAPVHDPDY
IGGIGKELI..vDDISDVTSFYPSAYQ.............EHL.NFIPAPTTGSGCTRIPSFDMSTTHYCYTHNVILSGC
RDHSHSHQYLALCVLRTFATGRVFFYTLRSINLDDTQNRKSCSVSATPLGCDMLCSKVTGTE...EEDYKSA.-APTSMV
HGRLGFDGQYHEKDLDTTVlF.KDWVANYPGVGGGSFIDDRVWFPVYGGLKPNSpSDTAQKRHNNTCPDGQDRMAKSSYK
PGRFGGKRVQQAILSIKVSTSLGKDPVLTIPPNTITLMGAEGRILTVGTSHFLYQRGSSYFSPALLYPMTVNNKTATLHS
PFNAFTRPGSVSCQASARCPNSCITGVYTDPYPLFYRNHTLRGVFLDDEQARLNPVSAVFDNISRSRVTRVSSSSTKAAY
TTSTCFKVTNKAYCLSIAEISNTGEFRIVPLLVEI.......
>UniRef100_C7S7C9/6-565
...............................nRVVLENEEREAKNTWRLVFRIAVLLLMVMTLAISSAALAYS.....TG
ASTPHDLAGISTVISKTEDKVTSLLSSSQDVIYKQVALESPLALLNTESIIMNAITSLPYQINGAANSSGCGAPVHDPDY
IGGIGKELI..vDDISDVTSFYPSAYQ.............EHL.NFIPAPTTGSGCTRIPSFDMSTTHYCYTHNVILSGC
KDHLHSHQYLALGVLRTSATGRVFFSTLRSINLDDTQNRKSCSVSATPLGCDMLCSKVTEIE...EEDYKS-.VTPTSMV
HGRLGFDGQYHEKDLDTTVlF.KDWVANYPGVGGGSFIDDRVWFPVYGGLKPNSpSDAAQKRHNNTCPDGQDRMAKSSYK
PRRFGGKRVQQAILSIKVSTSLGKDPVLTIPPNTITLMGAEGRILTVGTSHFLYQRGSSYFSPALLYPMTVNNKTATLHS
PFNAFTRPGSIPCQASARCPNSCITGVYTDPYPLFHRNHTLRGVFLDDEQARLNPVSAVFDDISRSRVTRVSSSSTKAAY
TTSTCFKVTNKVYCLSIAEISNTGEFRIVPLLVEI.......
>UniRef100_V5K335/7-565
................................KIALENEEREAKNTWRLVFRIAVLLLIVVTLAISAAALVYS.....AG
ASTPRDFVGISTVVSKVEDKITSLLSSNQDVIYKQVALESPLALLNTESIIMNAITSLSHQINGAANNSRCGAPVHDPDY
IGGIGKELI..vDDISGVTSFYPSAYQ.............EHL.NFIPAPTTGSGCTRIPSFDMSATHYCYTHNVILSGC
RDHSHSHQYLALGVLRTSATGRVFFSTLRSINLDDTQNRKSCSVSATPLGCDILCSKVTEAE...EEDYKS-.VTPTSMV
HGRLGFDGQYHEKDLDITVlF.KDWVANYPGVGSGSFIDDRVWFPVYGGLKPNSpSDTAQKRYNNTCPDGQERMAKSSYK
PGRFGGKRVQQAILSIKVSTSLGEDPVLTVPPNTITLMGAEGRVLTVGTSHFLYQRGSSYFSPALLYPMTVYNKTATLHS
PFNAFTRPGIVPCQASARCPNPCITGVYTDPYPLFYRNHTLRGVFLDDEQERLNPVSAVFDNISRSRVTRVSSSSTKAAY
TTSTCFKVTNKVYCLSIAEISNTGEFRIVPLLVEI.......
>UniRef100_A0A411IAW3/7-565
................................QVALENDEREAKNTWRLVFRIAILLLTVVTLAISAAALAYS.....ME
ASTPSDLVGIPTAISRAEERITSALGSNQDVIYKQVALESPLALLNTESTIMNAITSLSYQINGAANSSGCGAPIHDPDY
IGGIGKELI..vDDASDVTSFYPSAFQ.............EHL.NFIPAPTTGSGCTRIPSFDMSATHYCYTHNVILSGC
RDHSHSHQYLALGVLRTSATGRVFFSTLRSINLDDTQNRKSCSVSATPLGCDMLCSKVTETE...EEDYNSA.-IPTSMV
HGRLGFDGQYHEKDLDVTTlF.GDWVANYPGVGGGSFIDNRVWFPVYGGLKPNSpSDTAQKRYNDTCPDEQDRMAKSSYK
PGRFGGKRVQQAILSIKVSTSLGEDPVLTIPPNTITLMGAEGRVLTVGTSHFLYQRGSSYFSPALLYPMTINNKTATLHS
PFNAFTRPGSVPCQASARCPNSCVTGVYTDPYPLFYRNHTLRGVFLDDEQARLNPVSAVFDSISRSRITRVSSSSTKAAY
TTSTCFKVTNKIYCLSIAEISNTGEFRIVPLLVEI.......
>UniRef100_V5K3D9/7-565
................................KVALENEEREAKNTWRLVFRIAVLLLIVVTLAISAAALVYS.....AG
ASTPRDFVGISTAVSKVEDKITSLLSSNQDVIYKQVALESPLALLNTESIIMNAITSLSHQISGAANNSGCGAPVHDPDY
VGGIGKELI..vDDISGVTSFYPSAYQ.............EHL.NFIPAPTTGSGCTRIPSFDMSATHYCYTHNVILSGC
RDHSHSHQYLALGVLRTSATGRVFFSTLRSINLDDTQNRKSCSVSATPLGCDILCSKVTEAE...EEDYKS-.VTPTSMV
HGRLGFDGQYHEKDLDTTVlF.KDWVANYPGVGSGSFIDGRVWFPVYGGLKPNSpSDTAQKRYNNTCPDGQERMAKSSYK
PGRFGGKRVQQAILSIKVSTSLGEDPVLTVPPNTITLMGAEGRILTVGTSHFLYQRGSSYFSPALLYPMTVYNKTATLHS
PFNAFTRPGIVPCQASARCPNPCITGVYTDPYPLFYRNHTLRGVFLDDEQERLNPVSAVFDNISRSRVTRVSSSSTKAAY
TTSTCFKVTNKVYCLSIAEISNTGEFRIVPLLVEI.......
>UniRef100_A0A514YDJ2/6-565
...............................nRVVLENEEREAKNTWRLVFRTVVLLLMVITLTISIAALVQI.....MG
ASTPRDLTGISAVVSKTGDKVTSLLSSSQDVIYKQVALESPLALLNTESVIMSAITSLSYQINGAANNSGCGAPVHDPDY
IGGIGKELI..vDDTSDVTSFYPSAYQ.............EHL.NFIPAPTTGSGCTRIPSFDISATHYCYTHNVILSGC
RDHSHSHQYLALGVLRTSATGRVFFSTLRSINLDDTQNRKSCSVSATPLGCDILCSKVTETE...EEDYKS-.VTPTSMV
HGRLGFDGQYHEKDLDTTVlF.KDWVANYPGVGGGSFINDRVWFPVYGGLKPNSpSDTAQKRYNNTCPDGQDRMAKSSYK
PGRFGGKRVQQAILSIKVSTSLGEDPVLTIPPNTITLMGAEGRVLTVGTSHFLYQRGSSYFSPALLYPMIVYNKTAILHS
PFNAFTRPGSVPCQASARCPNSCITGVYTDPYPLFHRNHTLRGVFLDDEQARLNPVSAVFDSTSRSRVTRVSSSSTRAAY
TTSTCFKVTNKAYCLSIAEISNTGEFRIVPLLVEI.......
>UniRef100_M1FEK4/6-565
...............................nRVVLENEEREAKNTWRLVFRVIVLLLMVMTLAISAAALAYS.....TG
ASTPHDLAGISTVISKTEDKITSLLSSSQDVIDRQVALESPLALLNTESIIMNAITSLSYQINGAENNSGCGAPVHDPDY
IGGIGKELI..vDDISDVTSFYPSAYQ.............EHL.NFIPAPTTGSGCTRIPSFDMSTTHYCYTHNVILSGC
RDHSHSHQYLALGVLRTSATGRVFFSTLRSINLDDNQNRKSCSVSATPLGCDMLCSKVTGTE...EEDYKS-.VAPTSMV
HGRLGFDGHYHEKDLDTTVlF.KDWVANYPGVGGGSFIGDRVWFPVYGGLKPKSpSDTAQKRHNNTCPDGQDRMAKSSYK
PGRFGGKRIQQAILSIKVSTSLGTDPVLTIPPNTITLMGAEGRILTVGTSHFLCQRGSSYFSPALLYPMTVNNKTATLHS
PFNAFTRPGSVPCQASARCPNSCITGVYTDPYPLFHRNHTLRGVFLDDELARLNPVSAVFDNISRSRVTRVSSSNTKAAY
TTSTCFKVTNKAYCLSIAEISNTGEFRIVPLLVEI.......
>UniRef100_A0A8A3WMZ1/7-565
................................RVALENEEREAKSTWRLVFRIAVLLLTVVTLAISVAALVYS.....MG
ASTPRDLVGISTMVSKVEDKITSSISSNQDVIYKQVALESPLALLNTESIIMNAITSLSHQINGAANNSRCGAPIHDPDY
IGGIGKELI..vDDISGVTSFYPSAYQ.............EHL.NFIPAPTTGSGCTRIPSFDMSATHYCYTHNVILSGC
TDHSHSHQYLALGVLRTSTTGRVFFSTLRSINLDDNQNRKSCSVSATPLGCDILCSKVTEAE...EEDYKS-.VAPTSMV
HGRLGFDGQYHEKDLDTTVlF.KDWVANYPGVGSGSFIDDRVWFPVYGGLKPNSpSDTAQKRYNNTCPDGQERMAKSSYK
PGRFSGKRVQQAILSIKVSTSLGEDPVLTVPPNTITLMGAEGRVLTVGTSHFLYQRGSSYFSPALLYPMTVHNKTATLHN
PFNAFTRPGSVPCQASARCPNPCITGVYTDPYPLFYRNHTLRGVFLDDEQTRLNPVSAVFDNISRSRVTRVSSSSTKAAY
TTSTCFKVTNKVYCLSIAEISNTGEFRIVPLLVEI.......
>UniRef100_B3VST5/6-565
...............................nRVVLENEEREAKNTWRLVFRTAVLLLMVMTLAISIAALVYI.....MG
ASTPRDLAGISAMVSKTEDKVTSLLSSSQDVIDRQVALESPLALLNTESVIMNAITSLSYQINGATNNSGCGAPVHDPDY
IGGIGKELI..vDDTSDVTSFYPSAYQ.............EHL.NFIPAPTTGSGCTRIPSFDISPTHYCYTHNVILSGC
RDHSHSHQYLALGVLRTSATGRVFFSTLRSINLDDTQNRKSCSVSATPLGCDILCSKVTETE...EEDYKS-.VTPTSMV
HGRLGFDGQYHEKDLDTTVlF.KDWVANYPGVGGGSFIDDRVWFPVYGGLKPNSpSDAAQKRYNNTCPDEQDRMAKSSYK
PGRFGGKRVQQAILSIKVSTSLGEDPVLTIPPNTITLMGAEGRVLTVGTSHFLYQRGSSYFSPALLYPMTVYNKTATLHS
PFNAFTRPGSVPCQASARCPNPCITGVYTDSYPLFHRNHTLRGVFLDDEQARLNPVSAVFDSISRSRVTRVSSSSTRAAY
TTSTCFKVTNKAYCLSIAEISNTGEFRIVPLLVEI.......
>UniRef100_V5K3N5/7-565
................................KVALENEEREAKNTWRLVFRIAVLLLIVVTLAISAAALVYS.....AG
ASTPRDFVGISTAVSRVEDKITSLLSSNQDVIYKQVALESPLALLNTESIIMNAITSLSHQISGAANNSGCGAPVHDPDY
IGGIGKELI..vDDISGVTSFYPSAYQ.............EHL.NFIPAPTTGSGCTRIPSFDMSATHYCYTHNVILSGC
RDHSHSHQYLALGVLRTSATGRVFFSTLRSINLDDTQNRKSCSVSATPLGCDILCSKVTEAE...EEDYKSA.-TPTSMV
HGRLGFDGQYHEKDLDTTVlF.KDWVANYPGVGSGSFIDGRVWFPVYGGLKPNSpSDTAQKRYNNTCPDGQERMAKSSYR
PGRFGGKRVQQAILSIKVSTSLGEDPVLTVPPNTITLMGAEGRILTVGTSHFLYQRGSSYFSPALLYPMTVYNKTATLHS
PFNAFTRPGIVPCQASARCPNPCITGVYTDPYPLFYRNHTLRGVFLDDEQERLNPVSAVFDNISRSRVTRVSSSSTKAAY
TTSTCFKVTNKVYCLSIAEISNTGEFRIVPLLVEI.......
>UniRef100_D0Q1E7/7-565
................................RVVLENEEREAKNTWRLVFRIAVLLLIVVTLAISAAALVYS.....MG
ASTPRDLVGISTVISKTEDKITSLLSANQGVIYKQVALESPLALLNTESIIMNAITSLSYQINGAANNSRCGTPVHDPDY
IGGIGKELI..vDDTSNVTSFYPSAYQ.............EHL.NFIPAPTTGSGCTRIPSFDMSVTHYCYTHNVILSGC
RDHSHSHQYLALGVLRTSATGRVFFSTLRSINLDDTQNRKSCSVSATPLGCDILCSKVTETE...EEDYKS-.VTPTSMV
HGRLGFDGQYHEKDLDITVlF.KDWVANYPGVGSGSFIDDRVWFPVYGGLKPNSpSDTAQKRYNNTCPDGQERMAKSSYK
PGRFGGKRVQQAILSIKVSTSLGEDPVLTVLPNTITLMGAEGRVLTVGTSHFLYQRGSSYFSPALLYPMTVHNKTATLHS
PFNAFTRPGSVPCQASARCPNSCITGVYTDPYPLFHRNHTLRGVFLDDEQARLNPVSAVFDNISRSRVTRVSSSSTKAAY
TTSTCFKVTDKAYCLSIAEISNTGEFRIVPLLVEI.......
>UniRef100_Q6WG51/7-565
................................KVALENEEREAKNTWRLVFRIAVLILIVVTLAISAVTLVYS.....TG
ASTPRDLVGISTVVSKVEDKITSLLSSNQDVIYKQVALESPLALLNTESIIMNAITSLSHQINGAANNSRCGAPVHDPDY
IGGIGKELI..vDDISGVTSFYPSAYQ.............EHL.NFIPAPTTGSGCTRIPSFDMSATHYCYTHNVILSGC
RDHSHSHQYLALGVLRTSATGRVFFSTLRSINLDDTQNRKSCSVSATPLGCDMLCSKVTEIE...EEDYKSA.-TPTSMV
HGRLGFDGQYHDKDLHVTAlF.KDWVANYPGVGGGSLIGDRVWFPVYGGLKPNSpSDIAQKRYNNTCPDEQDRMAKSSYK
PGRFGGKRVQQAILSIKVSPSLGEDPVLTVPPNTVTLMGAEGRVLTVGTSHFLYQRGSSYFSPALLYPMTVYNKTATLHS
PFNAFTRPGIVPCQASARCPNPCITGVYTDPYPLFYRNHTLRGVFLDDEQERLNPVSAVFDNISRSRVTRVSSSSTKAAY
TTSTCFKVTNKVYCLSIAEISNTGEFRIVPLLVEI.......
>UniRef100_X5CK76/6-565
...............................nRVVLENEEREAKNTWRLVFRTAVLLLMVMTLAISIAALVYI.....MG
ASTPRDLAGISAMVSKTEDKVTSLLSSSQDVIDRQVALESPLALLNTESVIMNAITSLSYQINGATNNSGCGAPVHDPDY
IGGIGKELI..vDDTSDVTSFYPSAYQ.............EHL.NFIPAPTTGSGCTRIPSFDISPTHYCYTHNVILSGC
RDHSHSHQYLALGVLRTSATGRVFFSTLRSINLDDTQNRKSCSVSATPLGCDILCSKVTETE...EEDYKS-.VTPTSMV
HGRLGFDGQYHEKDLDTTVlF.KDWVANYPGVGGGSFIDDRVWFPVYGGLKPNSpSDAAQKRYNNTCPDEQDRMAKSSYK
PGRFGGKRVQQAILSIKVSTSLGEDPVLTIPPNTITLMGAEGRVLTVGTSHFLYQRGSSYFSPALLYPMTVYNKTATLHS
PFNAFTRPGSVPCQASARCPNPCITGVYTDSYPLFHRNHTLRGVFLDDEQARLNPVSAVFDSISRSRVTRVSSSSTRAAY
TTSTCFKVTNKAYCLSIAEISNTGEFRIVPLLVEI.......
>UniRef100_A0A098AMF7/7-565
................................RVVLENEEREAKNTWRLVFRIAVLSLIIMILVISVSILVYS.....TG
ASTPSDLASISTAISKTEDRVTSLLSSNQDVIDRQVALESPLALLSTESIIMNAITSLSYQINGAANTSGCGAPVHDPDY
IGGVGKELI..vDDISDVTSFYPSAYQ.............EHL.NFIPAPTTGSGCTRIPSFDMSTTHYCYTHNVILSGC
RDHSHSHQYLALGVLRTSATGRVFFSTLRSINLDDTQNRKSCSVSATPLGCDMLCSKVTETE...EEDYRS-.VAPTSMV
HGRLGFDGQYHEKDLDVTVlF.KDWVANYPGVGGGSLIDDRVWFPVYGGLKPNSpSDAAQKRYNNTCPDEQDRMAKSSYK
PGRFGGKRVQQAILSIKVSTSLGEDPELTVPPNTVTLMGAEGRVLTVGTSHFLYQRGSSYFSPALLYPMTVHNKTATLHS
PFNAFTRPGSVPCQASARCPNSCITGVYTDPYPIFHRNHTVRGVFLDNEQARLNPVSAVFDYTSRSRITRVSSSSTKAAY
TTSTCFKVTNKVYCLSIAEISNTGEFRIVPLLVEI.......
>UniRef100_V5K3D6/7-565
................................RVALENEEREAKNTWRLVFRIAVLLLIMVTLVISVAALVYS.....MG
ASTPRDLVGISTVISKTEDKITSSFSSNQDVIYKQVALESPLALLNTESIIMNAITSLSHQINGAANNSRCGAPVHDPDY
IGGIGKELI..vDDTSDVTSFYPSAYQ.............EHL.NFIPAPTTGSGCTRIPSFDMSATHYCYTHNVILSGC
RDHSHSHQYLALGVLRTSATGRVFFSTLRSINLDDTQNRKSCSVSATPLGCDILCSKVTETE...EEDYKS-.VTPTSMV
HGRLGFDGQYHEKDLDTTVlF.KDWVANYPGVGSGSFINDRVWFPVYGGLKPNSpSDTAQKRYNNTCPDGQERMAKSSYK
PGRFGGKRVQQAILSIKVSTSLGEDPVLTVPPNTITLMGAEGRVLTVGTSHFLYQRGSSYFSPALLYPMTVYNKTATLHS
PFNAFTRPGIVPCQASARCPNPCITGVYTDPYPLFHRNHTLRGVFLDDEQARLNPVSAVFDNISRSRVTRVSSSSTKAAY
TTSTCFKVTNKAYCLSIAEISNTGEFRIVPLLVEI.......
>UniRef100_K9MXN5/7-565
................................RVVLENEEREAKNTWRLVFRIAVLSLVVMTLAISVAALVYS.....MG
ASTPSDLAGISTVISKAEDKVTSLLSSNQDVVDRQVALESPLALLNTESIIMNAITSLSYQINGAANNSGCGAPVHDPDY
IGGIGKELI..vDDTSDVTSFYPSSYQ.............EHL.NFIPAPTTGSGCTRIPSFDMSATHYCYTHNVILSGC
RDHSHSHQYLALGVLRTSATGRVFFSTLRSINLDDTQNRKSCSVSATPLGCDMLCSKVTETE...DEDYKS-.ITPTPMV
HGRLGFDGQYHEKDLDVTVlF.KDWVANYPGVGGGSLIDDRVWFPVYGGLKPNSpSDTAQKRYNNTCPDGQDQMAKSSYK
PGRFGRKRVQQAILSIKVSTSLGEDPVLTVPPNTVTLMGAEGRVLTVGTSHFLYQRGSSYFSPALLYPMTVHNKTATLHS
PFNAFTRPGSVPCQASARCPNSCITGVYTDPYPLFHKNHTLRGVFLDNEQVRLNPVSAVFDYTSRSRITRVSSSSTKAAY
TTSTCFKVTNKVYCLSIAEISNTGEFRIVPLLVEI.......
>UniRef100_A0A344X6F3/6-565
...............................nRVVLENEEKEAKNTWRLVFRIAVLLLMVVTLAVSAAALAYS.....TG
ASTPDDLAGISTVISKTEDKVTSLLSSSQDVIDRQVALESPLALLNTESIIMNAITSLSYQINGAANNSGCGAPVHDPDY
IGGIGKELI..vDDTSDVTSFYPSAYQ.............EHL.NFIPAPTTGSGCTRIPSFDMSTTHYCYTHNVILSGC
RDHSHSHQYLALGVLRTSATGRVFFSNLRSINLDDNQNRKSCSVSATPLGCDMLCSKVTGTE...EEDYKS-.VAPTSMV
HGRLGFDGQYHEKDLDTTVlF.KDWVANYPGAGGGSFIDDRVWFPVYGGLKPNSpSDIAQKRHNNTCPDEQDRMAKSSYK
PGRFGGKRVQQAILSIKVSTSLGEDPVLTIPPNTITLMGAEGRILTVGTSHFLYQRGSSYFSPALLYPMTVNNKTATLHS
PFNAFTRPGXXPCQASARCPNSCITGVYTDPYPLFHGNHTLRGVFLDDEQARLNPVSAVFDSISRSRVTRVSSSSTKAAY
TTSTCFKVTNKAYCLSIAEISNTGEFRIVPLLVEI.......
>UniRef100_P12558/7-565
................................QVALENDEREAKNTWRLVFRIAILLLTVVTLAISAAALAYS.....ME
ASTPSDLIGIPTAISRAEEKITSALGSNQDVIYKQVALESPLALLNTESTIMNAITSLSYQINGAANSSGCGAPIHDPDY
IGGIGKELI..vDDASDVTSFYPSAFQ.............EHL.NFIPAPTTGSGCTRIPSFDMSATHYCYTHNVILSGC
RDHSHSHQYLALGVLRTSATGRVFFSTLHSINLDDTQNRKSCSVSATPLGCDMLCSKVTETE...EEDYNSA.-VPTSMV
HGRLGFDGQYHEKDLDVTTlF.EDWVANYPGVGGGSFIDNRVWFPVYGGLKPNSpSDTAQKRYNDTCPDEQDRMAKSSYK
PGRFGGKRVQQAILSIKVSTSLGEDPVLTVPPNTVTLMGAEGRVLTVGTSHFLYQRGSSYFSPALLYPMTVSNKTATLHS
PFDAFTRPGSVPCQASARCPNSCVTGVYTDPYPLFYRNHTLRGVFLDDKQARLNPVSAVFDSISRSRITRVSSSSTKAAY
TTSTCFKVTNKTYCLSIAEISNTGEFRIVPLLVEI.......
>UniRef100_D4P517/7-565
................................RVVLENEEREAKNTWRQIFRIAVLLLMVMTLAISAAALAYS.....TG
ASTPLDLAGISTGISKTEEKVTSLLSSSQDVIDRQVALESPLALLNTKSIITNAITSLSYQINGAANNSGCGAPVHDPDY
IGGIGKELI..vDDISDVTSFYPSAYQ.............EHL.NFIPAPTTGSGCTRIPSFDMSTTHYCYTHNVILSGC
RDHSHSHQYLALGVLRTSATGRVFFSTLRSINLDDTQNRKSCSVSATPLGCDMLCSKVTGTE...EEDYKS-.VAPTSMV
HGRLGFDGQYHEKDLDTTVlF.KDWVANYPGAGGGSFIDDRVWFPVYGGLKPNSpSDTAQKRHNNTCPDEQDRMAKSSYK
PGRFGGKRVQQAILSIKVSTSLGKDPVLTIPPNTITLMGAEGRILTVGTSHFLYQRGSSYFSPALLYPMTVNNKTATLHS
PFNAFTRPGSVPCQASARCPNSCITGVYTDPYPLFHKNHTLRGVFLDDEQARLNPVSAVFDNISRSRVTRVSSSSTKAAY
TTSTCFKVTNKAYCLSIAEISNTGEFRIVPLLVEI.......
>UniRef100_A0A0A0YT96/7-565
................................KVALENEEREAKSTWRLVFRIAVLLLTVVTLAISVAALVYS.....MG
ASTPRDLVGVSTMVSKVEDKITSLISSNQDVIYKQVALESPLALLNTESIIMNAITSLSHQINGVANNSRCGAPIHDPDY
IGGIGKELI..vDDISGVTSFYPSAYQ.............EHL.NFIPAPTTGSGCTRIPSFDMSATHYCYTHNVILSGC
MDHSHSHQYLALGVLRTSATGRVFFSTLRSINLDDNQNRKSCSVSATPLGCDILCSKVTEAE...EEDYKS-.VTPTSMV
HGRLGFDGQYHEKDLDTTVlF.KDWVANYPGVGSGSFIDDRVWFPVYGGLKPNSpSDTAQKRYNNTCPDGQERMAKSSYK
PGRFGGKRVQQAILSIKVSTSLGEDPVLTVPPNTITLMGAEGRVLTVGTSHFLYQRGSSYFSPALLYPMTVHNKTATLHN
PFNAFTRPGSVPCQASARCPNPCITGVYTDPYPLFHRNHTLRGVFLDDEQTRLNPVSAVFDNISRSRVTRVSSSSTKAAY
TTSTCFKVTNKVYCLSIAEISNTGEFRIVPLLVEI.......
>UniRef100_A0A2I7NA58/7-565
................................KVALENEEREAKNTWRLVFRIAVLLLIVVTLAISAAALVYS.....AG
ASTPRDLVGISAVISKVEDKITSLLSSNQDVIYKQVALESPLALLNTESIIMNAITSLSHQINGAANNSRCGAPVHDPDY
IGGIGKELI..vDDTSGVTSFYPSAYQ.............EHL.NFIPAPTTGSGCTRIPSFDMSATHYCYTHNVILSGC
RDHSHSHQYLALGVLRTSATGRVFFSTLRSINLDDTQNRKSCSVSATPLGCDILCSKVTEAE...EEDYKS-.VTPTSMV
HGRLGFDGQYHEKDLDITVlF.KDWVANYPGVGSGSFIDGRVWFPVYGGLKPNSsSDTAQKRYNNTCPDGQERMAKSSYK
PGRFGGKRVQQAILSIKVSTSLGEDPVLTVPPNTITLMGAEGRVLTVGTSHFLYQRGSSYFSPALLYPMTVYNKTATLHS
PFNAFTRPGVVPCQASARCPNPCITGVYTDPYPLFHRNHTLRGVFLDDEQERLNPVSAVFDYISRSRVTRVSSSSTKAAY
TTSTCFKVTNKVYCLSIAEISNTGEFRIVPLLVEI.......
>UniRef100_A0A343BSA8/7-565
................................QVALENDEREAKNTWRLVFRIAILLLTVVTLAISAAALAYS.....ME
ASTPSDLIGIPTAISRAEERITSALGSNQDVIYKQVALESPLALLNTESTIMNAITSLSYQINGAANSSGCGAPIHDPDY
IGGIGKELI..vDDASDVTSFYPSAFQ.............EHL.NFIPAPTTGSGCTRIPSFDMSATHYCYTHNVILSGC
RDHSHSHQYLALGVLRTSATGRVFFSTLRSINLDDTQNRKSCSVSATPLGCDMLCSKVTETE...EEDYNSA.-IPTSMV
HGRLGFDGQYHEKDLDVTTlF.GDWVANYPGVGGGSFIDNRVWFPVYGGLKPNSpSDTAQKRYNDTCPDEQDRMAKSSYK
PGRFGGKRVQQAILSIKVSTSLGEDPVLTVPPNTVTLMGAEGRILTVGTSHFLYQRGSSYFSPALLYPMTVSNKTATLHS
PFNAFTRPGSVPCQASARCPNSCVTGVYTDPYPLFYRNHTLRGVFLDDEQARLNPVSAVFDSISRSRITRVSSSSTKAAY
TTSTCFKVTNKTYCLSIAEISNTGEFRIVPLLVEI.......
>UniRef100_K7YDS9/7-565
................................KVALENEEREAKNTWRLVFRIAVLLLIVVTLAISVAALVYS.....MG
ASTPRDLVGISTMVSKAEDKITSLLSSNQDVIYKQVALESPLALLNTESIIMNAITSLSHQINGAANNSRCGAPIHDPDY
IGGIGKELI..vDDISGVTSFYPSAYQ.............EHL.NFIPAPTTGSGCTRIPSFDMSATHYCYTHNVILSGC
IDHSHSHQYLALGVLRTSATGRVFFSTLRSINLDDNQNRKSCSVSATPLGCDILCSKVTEAE...EEDYKS-.VTPTSMV
HGRLGFDGQYHEKDLDTTVlF.KDWVANYPGVGSGSFIDNRVWFPVYGGLKPNSpSDAAQKRYNNTCPDGQERMAKSSYK
PGRFGGKRVQQAILSIKVSTSLGEDPVLTVPPNTITLMGAEGRVLTVGTSHFLYQRGSSYFSPALLYPMTVYNKTATLHN
PFNAFTRPGSVPCQASARCPNPCITGVYTDPYPLFYKNHTLRGVFLDDEQTRLNPVSAVFDNISRSRVTRVSSSSTKAAY
TTSTCFKVTNKVYCLSIAEISNTGEFRIVPLLVEI.......
>UniRef100_V5K3M7/7-565
................................KVALENEEREAKNTWRLVFRIAVLLLIVVTLAISAAALVYS.....AG
ASTPRDFVGISTAVSKVEDKITSLLSSNQDVIYKQVALESPLALLNTESIIMNAITSLSHQISGAANNSGCGAPVHDPDY
IGGIGKELI..vDDISGVTSFYPSAYQ.............EHL.NFIPAPTTGSGCTRIPSFDMSATHYCYTHNVILSGC
RDHSHSHQYLALGVLRTSATGRVFFSTLRSINLDDTQNRKSCSVSATPLGCDILCSKVTEAE...EEDYKS-.VTPTSMV
HGRLGFDGQYHEKDLDTTVlF.KDWVANYPGVGSGSFIDDRVWFPVYGGLKPNSpSDTAQKRYNNTCPDGQERMAKSSYK
PGRFGGKRVQQAILSIKVSTSLGEDPVLTVPPNTITLMGAEGRILTVGTSHFLYQRGSSYFSPALLYPMTVYNKTATLHS
PFNAFTRPGIVPCQASARCPNPCITGVYTDPYPLFYRNHTLRGVFLDDEQERLNPVSAVFDNISRSRVTRVSSSSTKAAY
TTSTCFKVTNKVYCLSIAEISNTGEFRIVPLLAEI.......
>UniRef100_A0A2I7NA87/7-565
................................KVALENEEREAKNTWRLVFRIAVLLLIVVTLAISAAALVYS.....AG
ASTPRDLVGISATISKVEDKITSLLSSNQDVIYKQVALESPLALLNTESIIMNAITSLSHQINGAANNSRCGAPVHDPDY
IGGIGKELI..vDDISGVTSFYPSAYQ.............EHL.NFIPAPTTGSGCTRIPSFDMSATHYCYTHNVILSGC
RDHSHSHQYLALGVLRTSATGGVFFSTLRSINLDDTQNRKSCSVSATPLGCDILCSKVTEAE...EEDYKS-.VTPTSMV
HGRLGFDGQYHEKDLDITVlF.KDWVANYPGVGSGSFIDGRVWFPVYGGLKPNSpSDTAQKRYNNTCPDGQERMAKSSYK
PGRFGGKRVQQAILSIKVSTSLGEDPVLTVPPNTITLMGAEGRVLTVGTSHFLYQRGSSYFSPALLYPMTVYNKTATLHS
PFNAFTRPGIVPCQASARCPNPCITGVYTDPYPLFHRNHTLRGVFLDDEQERLNPVSAVFDYISRSRVTRVSSSSTKAAY
TTSTCFKVTNKVYCLSIAEISNTGEFRIVPLLVEI.......
>UniRef100_Q15EK9/6-565
...............................nRVVLENEEREAKNTWRLVFRIAVLLLTVMTLAISAAALAYS.....TG
ASTPHDLASISTVISRTEDRITSLLSSSQDVIDRQVALESPLALLNTESIIMNAITSLSYRINGAENNSGCGAPVHDPDY
IGGIGKELI..vDDISDVTSFYPSAYQ.............EHL.NFIPAPTTGSGCTRIPSFDMSTTHYCYTHNVILSGC
RDHSHSHQYLALGVLRTPATGRVFFSTLRSINLDDTQNRKSCSVSATPLGCDILCSKVTGTE...EEDYKSA.-APTSMV
HGRLGFDGQYHEKDLDTTVlF.KDWVANYPGVGGGSFIDDRVWFPVYGGLKPNSpSDTAQKRYNNTCPDEKDRMAKSSYK
PGRFGGKRVQQAILSIKVSTSLGKDPVLTIPPNTITLMGAEGRILTVGTPHFLYQRGSSYFSPALLYPMTVNNKTATLHS
PFNAFTRPGSVPCQASARCPNSCITGVYTDPYPLFYRNHTLRGVFLDDEQARLNPVSAVFDNISRSRVTRVSSSSTKAAY
TTSTCFKVTNKAYCLSIAEISNTGEFRIVPLLVEI.......
>UniRef100_A0A890CLV7/7-565
................................RVVLENEEREAKNTWRLVFRIAVLSLIIMILVVSVSILVYS.....TG
ASTPSDLAGISTAISKTEDRVTSLLSSNQDVIDRQVALESPLALLSTESIIMNAITSLSYQINGAANTSGCGAPVHDPDY
IGGVGKELI..vDDINDVTSFYPSAYQ.............EHL.NFIPAPTTGSGCTRIPSFDMSTTHYCYTHNVILSGC
RDHSHSHQYLALGVLRTSATGRVFFSTLRSINLDDTQNRKSCSVSATPLGCDMLCSKVTETE...EEDYRS-.VAPTPMV
HGRLGFDGQYHEKDLDVTVlF.KDWVANYPGVGGGSLIDDRVWFPVYGGLKPNSpSDAAQKRYNNTCPDEQDRMAKSSYK
PGRFGGKRVQQAILSIKVSTSLGEDPELTVPPNTVTLMGAEGRVLTVGTSHFLYQRGSSYFSPALLYPMTVHNKTATLHS
PFNAFTRPGSVPCQASARCPNSCITGVYTDPYPIFHRNHTVRGVFLDDEQARLNPVSAVFDYTSRSRITRVSSSSTKAAY
TTSTCFKVTNKVYCLSIAEISNTGEFRIVPLLVEI.......
>UniRef100_I7CS93/2-552
................................--------REAKNTWRLVFRIAVLLLMVMTLAISAAALAYS.....TG
ASTPHDLAGISTVISKTEDKVTSLLSSSQDVIDRQVALESPLALLNTESVIMNAITSLSYQINGAANNSGCGAPVHDPDY
IGGIGKELI..vDDISDVTSFYPSAYQ.............EHL.NFIPAPTTGSGCTRIPSFDMSTTHYCYTHNVILSGC
RDHSHSHQYLALGVLRTSATGRVFFSTLRSINLDDTQNRKSCSVSATPLGCDMLCSKVTGTE...EEDYKS-.VAPTSMV
HGRLGFDGQYHEKDLDTTVlF.KDWVANYPGAGGGSFIDDRVWFPVYGGLKPNSpSDTAQKRHNNTCPDVQDRMAKSSYK
PGRFGGKRVQQAILSIKVSTSLGKDPVLTIPPNTITLMGAEGRILTVGTSHFLYQRGSSYFSPALLYPMTVNNKTATLHS
PFNAFTRPGSVPCQASARCPNSCVTGVYTDPYPLFHRNHTLRGVFLDDEQARLNPVSAVFDNISRSRVTRLSSSSIKAAY
TTSTCFKVTNKAYCLSIAEISNTGEFRIVPLLVEI.......
>UniRef100_V5K3G2/7-565
................................KVALENEEREAKNTWRLVFRIAVLLLIVVTLAISAAALVYS.....AG
ASTPRDFVGISTAVSKVEDKITSSLSSNQDVIYKQVALESPLALLNTESIIMNAITSLSHQISGAANNSGCGAPVHDPDY
IGGIGKELI..vDDISGVTSFYPSAYQ.............EHL.NFIPAPTTGSGCTRIPSFDMSATHYCYTHNVILSGC
RDHSHSHQYLALGVLRTSATGRVFFSTLRSINLDDTQNRKSCSVSATPLGCDILCSKVTEAE...EEDYKS-.VTPTSMV
HGRLGFDGQYHEKDLDTTVlF.KDWVANYPGVGSGSFIDGRVWFPVYGGLKPNSpSDTAQKRYNNTCPDGQERMAKSSYK
PGRFGGKRVQQAILSIKVSTSLGEDPVLTVPPNTITLMGAEGRILTVGTSHFLYQRGSSYFSPALLYPMTVYNKTATLHS
PFNAFTRPGIVPCQASARCPNPCITGVYTDPYPLFYRNHTLRGVFLDDEQERLNPVSAVFDNIYRSRVTRVSSSSTKAAY
TTSTCFKVTNKVYCLSIAEISNTGEFRIVPLLVEI.......
>UniRef100_A0A098AM64/7-565
................................RVVLENEEREAKNTWRLVFRIAVLSLIIVILVISVSILVYS.....TG
ASTPSDLASISTAISKTEDRVTSLLSSNQDVINRQVALESPLALLSTESIIMNAITSLSYQINGAANTSGCGAPVHDPDY
IGGVGKELI..vDDISDVTSFYPSAYQ.............EHL.NFIPAPTTGSGCTRIPSFDMSTTHYCYTHNVILSGC
RDHSHSHQYLALGVLRTSATGRVFFSTLRSINLDDTQNRKSCSVSATPLGCDMLCSKVTETE...EEDYRS-.VAPTSMV
HGRLGFDGQYHEKDLDVTVlF.KDWVANYPGVGGGSLIDDRVWFPVYGGLKPNSpSDAAQKRYNNTCPDEQDRMAKSSYK
PGRFGGKRVQQAILSIKVSTSLGEDPELTVPPNTVTLMGAEGRVLTVGTSHFLYQRGSSYFSPALLYPMTVHNKTATLHS
PFNAFTRPGSVPCQASARCPNSCITGVYTDPYPIFHRNHTVRGVFLDNEQARLNPVSAVFDYTSRSRITRVSSSSTKAAY
TTSTCFKVTNKVYCLSIAELSNTGEFRIVPLLVEI.......
>UniRef100_D4AHT8/6-565
...............................nRVVLENEKREAKNTWRLVFRISVLLLMVMTLAISSAALAYS.....TG
ASTPHDLAGISTVISKTEDKVTSLLSSSQDVIYKQVALESPLALLNTESIIMNAITSLSYQINGAANSSGCGAPVHDPDY
IGGIGKELI..vDDISDVTSFYPSAYQ.............EHL.NFIPAPTTGSGCTRIPSFDMSTTHYCYTHNVILSGC
RDHSHSRQYLALGVLRTSATGRVFFSTLRSINLDDTQNRKSCSVSATPLGCDMLCSKVTETE...EEDYKS-.VTPTSMV
HGRLGFDGQYHEKDLDTTVlF.KDWVANYPGVGGGSFIDDRVWFPVYGGLKPNSpSDAAQKRHNNTCPDGQDRMAKSSYK
PRRFGGKRVQQAILSIKVSTSLGKDPVLTIPPNTITLMGAEGRILTVGTSHFLYQRGSSYFSPALLYPMTVNNKTATLHS
PFNAFTRPGSIPCQASARCPNPCITGVYTDPYPLFHRNHTLRGVFLDDEQARLNPVSAVFDDISRSRVTRVSSSSTKAAY
TTSTCFKVTNKVYCLSIAEISNTGEFRIVPLLVEI.......
>UniRef100_A0A1U9HWE9/6-565
...............................nRVVLENEEIEAKNTWRLIFRIAVLLLMVMTLAISAAALVYI.....MG
ASTPRDLAGISTMISKAEDRVTSRLGSSQDVIDRQVALESPLALLNTESIIMNAITSLSYQINGAANNSGCGAPVHDPDY
IGGIGKELI..iDDTSDVTSFHPSAYQ.............EHL.NFIPAPTTGSGCTRIPSFDMSTTHYCYTHNVILSGC
RDHSHSHQYLALGVLRISATGRVFFSTLRSINLDDTLNRKSCSVSATPLGCDMLCSKVTETE...EEDYKS-.VTPTLMV
HGRLGFDGQYHEKDLDTTAlF.KDWVANYPGVGGGSFINDRVWFPVYGGLKPNSpSDAAQKRYNNTCPDEQDRMAKSSYK
PGRFGGRRVQQAILSVKVSTSLGEDPVLTIPPNSITLMGAEGRILTVGTSHFLYQRGSSYFSPALLYPMTVHNKTATLHN
PFNAFTRPGSVPCQASARCPNSCVTGVYTDPYPLFNRNHTLRGVFLDDEQARLNPVSAVFDNISRSRVTRVSSSSTKAAY
TTSTCFKVTNKTYCLSIAEISNTGEYRIVPLLVEI.......
>UniRef100_V5K3R7/7-565
................................RVALENEEREAKNTWRLVFRIAVLLLIVVTLAISAAALVYS.....AG
ASTPRDFVGISTAVSKVEDKITSLLSSNQDVIYKQVALESPLALLNTESIIMNAITSLSHQISGAANNSGCGAPVHDLDY
IGGIGKELI..vDDISGVTSFYPSAYQ.............EHL.NFIPAPTTGSGCTRIPSFDMSATHYCYTHNVILSGC
RDHSHSHQYLALGVLRTSATGRVFFSTLRSINLDDTQNRKSCSVSATPLGCDILCSKVTEAE...EEDYKS-.VTPTSMV
HGRLGFDGQYHEKDLDTTVlF.KDWVANYPGVGSGSFIDGRVWFPVYGGLKPNSpSDTAQKRYNNTCPDGQERMAKSSYK
PGRFGGKRVQQAILSIKVSTSLGEDPVLTVPPNTITLMGAEGRILTVGTSHFLYQRGSSYFSPALLYPMTVYNKTATLHS
PFNAFTRPGIVPCQASARCPNPCITGVYTDPYPLFYRNHTLRGVFLDDEQERLNPVSAVFDNISRSRVTRVSSSSTKAAY
TTSTCFKVTNKVYCLSIAEISNTGEFRIVPLLVEI.......
>UniRef100_W0GEI5/6-565
...............................nRVVLENEEREAKNTWRLVFRTTVLLLMVMTLAISIAVLVYI.....MG
ASTPRDLAGISAVVSKTEDKVTSLLSSSQDVIDRQVALESPLALLNTESVIMNAITSLSYQINGATNNSGCGAPVHDPDY
IGGIGKELI..vDDTSDVTSFYPSAYQ.............EHL.NFIPAPTTGSGCTRIPSFDISPTHYCYTHNVILSGC
RDHSHSHQYLALGVLRTSATGRVFFSTLRSINLDDTQNRKSCSVSATPLGCDILCSKVTETE...EEDYKS-.VTPTSMV
HGRLGFDGQYHEKDLDTTVlF.KDWVANYPGVGGGSFIDDRVWFPVYGGLKPNSpSDAAQKRYNNTCPDEQDRMAKSSYK
PGRFGGKRVQQAILSIKVSTSLGEDPVLTIPPNTITLMGAEGRVLTVGTSHFLYQRGSSYFSPALLYPMTVYNKTATLHS
PFNAFTRPGSVPCQASARCPNPCITGVYTDSYPLFHRNHTLRGVFLDDEQARLNPVSAVFDSISRSRVTRVSSSSTRAAY
TTSTCFKVTNKAYCLSIAEISNTGEFRIVPLLVEI.......
>UniRef100_A0A411IAU6/7-565
................................QVALENDEREAKNTWRLVFRIAILILTVVTLAISAAALAYS.....ME
ASTPSDLVGIPTAISRAEERITSALGSNQDVIYKQVALESPLALLNTESTIMNAITSLSYQINGAANSSGCGAPIHDPDY
IGGIGKELI..vDDASDATSFYPSAFQ.............EHL.NFIPAPTTGSGCTRIPSFDMSATHYCYTHNVILSGC
RDHSHSHQYLALGVLRTSATGRVFFSTLRSINLDDNQNRKSCSVSATPLGCDMLCSKVTETE...EEDYNSA.-IPTSMV
HGRLGFDGQYHEKDLDVTTiF.GDWVANYPGVGGGSFIDNRVWFPVYGGLKPNSpSDTAQKRYNDTCPDEQDRMAKSSYK
PGRFGGKRVQQAILSIKVSTSLGEDPVLTIPPNTVTLMGAEGRVLTVGTSHFLYQRGSSYFSPALLYPMTVSNKTATLHS
PFNAFTRPGSVPCQASARCPNSCVTGVYTDPYPLFYRNHTLRGVFLDDKQARLNPVSAVFDSISRSRITRVSSSSTKAAY
TTSTCFKVTNKIYCLSIAEISNTGEFRIVPLLVEI.......
>UniRef100_S0F0W8/6-565
...............................nRVVLENEAREAKNTWRLVFRIAVLLLMVMTLVISAAALVYI.....MG
ASTPRDLAGVSATISKAEDKVTTLLSSSQDVIYKQVALESPLALLNTESIIMNAITSLSYQINGAANNSGCGAPVHDPDY
IGGIGRELI..vDDTSDITSFYPSAYQ.............EHL.NFIPAPTTGTGCTRIPSFDMSATHYCYTHNVILSGC
RDHSHSHQYLALGVLRVSATGRVFFSTLRSINLDDTQNRKSCSVSATPLGCDMLCSKVTETE...EADYKSA.-TPTSMV
HGRLGFDGQYHEKDLDTTAlF.KDWVANYPGVGGGSFIDDRVWFPVYGGLKPNSpSDTAQKRYNNTCPDEQDRMAKSSYK
PGRFDGKRVQQAILSIKVSTSLGEDPVLTIPPNTITLMGAEGRILTVGTSHFLYQRGSSYFSPALLYPITVYNKTATLRS
PFDAFTRPGSVPCQASARCPNSCVTGVYTDPYPLFNRNHTLRGVFLDDGQTRLNPVSAVFDNISRSRVTRVSSSSTKAAY
TTSTCFKVTNKIYCLSIAEISNTGEFRIVPLLVEI.......
>UniRef100_V5K3T7/7-565
................................RVALENEEREAKNTWRLVFRIAVLLLIVVTLAISAAALVYS.....AG
ASTPRDFVGISTAVSKVEDKITSLLSSNQDVIYKQVALESPLALLNTESIIMNAITSLSHQISGAENNSGCGAPVHDPDY
IGGIGKELI..vDDISGVTSFYPSAYQ.............EHL.NFIPAPTTGSGCTRIPSFDMSATHYCYTHNVILSGC
RDHSHSHQYLALGVLRTSATGRVFFSTLRSINLDDTQNRKSCSVSATPLGCDILCSKVTEAE...EEDYKS-.VTPTSMV
HGRLGFDGQYHEKDLDTTVlF.KDWVANYPGVGSGSFIDGRVWFPVYGGLNPNSpSDTAQKRYNNTCPDGQERMAKSSYK
PGRFGGKRVQQAILSIKVSTSLGEDPVLTVPPNTITLMGAEGRILTVGTSHFLYQRGSSYFSPALLYPMTVHNKTATLHS
PFNAFTRPGIVPCQASARCPNPCITGVYTDPYPLFYRNHTLRGVFLDDEQERLNPVSAVFDNISRSRVTRVSSSSTKAAY
TTSTCFKVTNKVYCLSIAEISNTGEFRIVPLLVEI.......
>UniRef100_A0A098AM59/7-565
................................RVVLENEEREAKNTWRLVFRIAVLSLIIMILVISVSILVYS.....TG
ASTPSDLAGISTAISKTEDRVTSLLSSNQDVIDRQVALESPLALLSTESIIMNAITSLSYQINGAANTSGCGAPVHDPDY
IGGVGKELI..vDDINDVTSFYPSAYQ.............EHL.NFIPAPTTGSGCTRIPSFDMSTTHYCYTHNVILSGC
RDHSHSHQYLALGVLRTSATGRVFFSTLRSINLDDTQNRKSCSVSATPLGCDMLCSKVTETE...EEDYRS-.VAPTPMV
HGRLGFDGQYHEKDLDVTVlF.KDWVANYPGVGGGSLIDDRVWFPVYGGLKPNSpSDAAQKRYNNTCPDEQDRMAKSSYK
PGRFGGKRVQQAILSIKVSTSLGEDPELTVPPNTVTLMGAEGRVLTVGTSHFLYQRGSSYFSPALLYPMTVHNKTATLHS
PFNAFTRPGSVPCQASARCPNSCITGVYTDPYPIFHRNHTVRGVFLDNEQARLNPVSAVFDYTSRSRITRVSSSSTKAAY
TTSTCFKVTNKVYCLSIAEISNTGEFRIVPLLVEI.......
>UniRef100_V5K371/7-565
................................KVALENEEREAKNTWRLVFRIAVLLLIVVTLAISAAALVYS.....AG
ASTPRDFVGISTAVSRVEDKITSLLSSNQDVIYKQVALESPLALLNTESIIMNAITSLSHQISGAANNSGCGAPVHDPDY
IGGIGKELI..iDDISGVTSFYPSAYQ.............EHL.NFIPAPTTGSGCTRIPSFDMSATHYCYTHNVILSGC
RDHSHSHQYLALGVLRTSATGRVFFSTLRSINLDDTQNRKSCSVSATPLGCDILCSKVTEAE...EEDYKS-.VTPTSMV
HGRLGFDGQYHEKDLDTTVlF.KDWVANYPGVGSGSFIDGRVWFPVYGGLKPNSpSDTAQKRYNNTCPDGQERMAKSSYK
PGRFGGKRVQQAILSIKVSTSLGEDPVLTVPPNTITLMGAEGRILTVGTSHFLYQRGSSYFSPALLYPMTVYNKTATLHS
PFNAFTRPGIVPCQASARCPNPCITGVYTDPYPLFYRNHTLRGVFLDDEQERLNPVSAVFDNISRSRVTRVSSSSTKAAY
TTSTCFKVTNKVYCLSIAEISNTGEFRIVPLLVEI.......
>UniRef100_A0A098AM68/7-565
................................RVVLENEEREAKNTWRLVFRVAVLSLIVVILVISVSILVYS.....TG
ASTPSDLASISTAISKTEDRVTSLLSSNQDVIDRQVALESPLALLSTESIIMNAITSLSYQINGAANTSGCGAPVHDPDY
IGGVGKELI..vDDISDVTSFYPSAYQ.............EHL.NFIPAPTTGSGCTRIPSFDMSTTHYCYTHNVILSGC
RDHSHSHQYLALGVLRTSATGRVFFSTLRSINLDDTQNRKSCSVSATPLGCDMLCSKVTETE...EEDYRS-.VAPTSMV
HGRLGFDGQYHEKDLDVTVlF.KDWVANYPGVGGGSLIDDRVWFPVYGGLKPNSpSDAAQKRYNNTCPDEQDRMAKSSYK
PGRFGGKRVQQAILSIKVSTSLGEDPELTVPPNTVTLMGAEGRVLTVGTSHFLYQRGSSYFSPALLYPMTVHNKTATLHS
PFNAFTRPGSVPCQASARCPNSCITGVYTDPYPIFHRNHTVRGVFLDNEQARLNPVSAVFDYTSRSRITRVSSSSTKAAY
TTSTCFKVTNKVYCLSIAELSNTGEFRIVPLLVEI.......
>UniRef100_H2E1N2/6-565
...............................nRIVLENEEREAKNTWRLVFRVTVLILMVMILAFSAATLVYT.....MR
ASTPRDLTGISTMLSKAEGKITSLLSSGQDVIYKQVALESPLALLNTESIIMNAITSLSYQINGAANNSGCGAPVHDPDY
IGGIGKELI..vDDTSDVTSFYPSAYQ.............EHL.NFIPAPTTGSGCTRIPSFDMSTTHYCYTHNVILSGC
RDHSHSHQYLALGVLRTSATGRVFFSTLRSINLDDTQNRKSCSVSATPLGCDMLCSKVTETE...DEDYKS-.VSPTSMV
HGRLGFDGQYHEKDLDTTIlF.KDWVANYPGVGGGSFIDDRVWFPVYGGLKPNSpSDTAQKRYNNTCPDDQDQMAKSSYK
PRRFGGKRVQQAILSIKVSKSLGEDPVLTIPPNTVTLMGAEGRVLTVGTSHFLYQRGSSYFSPALLYPMTVHNKTATLHS
PFNAFTRPGSVPCQASARCPNSCITGVYTDPYPLFYGNHTLRGVFLDDEQARLNPVSAVFDNISRSRVTRVSSSSTKAAY
TTSTCFKVTNKAYCLSIAEISNTGEFRIVPLLVEI.......
>UniRef100_V5K3S6/7-565
................................KVALENEEREAKNTWRLVFRIAVLLLIVVTLAISAAALVYS.....AG
ASTPRDFVGISTAVSKVEDKITSLLGSNQDVIYKQVALESPLALLNTESIIMNAITSLSHQINGAANNSRCGAPVHDSDY
IGGIGKELI..vDDISGVTSFYPSAYR.............EHL.NFIPAPTTGSGCTRIPSFDMSATHYCYTHNVILSGC
RDHSHSHQYLALGVLRTSATGRVFFSTLRSINLDDTQNRKSCSVSATPLGCDILCSKVTEAE...EEDYKS-.VTPTSMV
HGRLGFDGQYHEKDLDIAVlF.KDWVANYPGVGSGSFIDDRVWFPVYGGLKPNSpSDTAQKRYNNTCPDGQERMAKSSYK
PGRFGGKRVQQAILSIKVSTSLGEDPVLTVPPNTITLMGAEGRILTVGTSHFLYQRGSSYFSPALLYPMTVYNKTATLHS
PFNAFTRPGIVPCQASARCPNPCITGVYTDPYPLFYRNHTLRGVFLDDEQERLNPVSAVFDNISRSRVTRVSSSSTKAAY
TTSTCFKVTNKVYCLSIAEISNTGEFRIVPLLVEI.......
>UniRef100_A0A0U3CEF9/6-565
...............................nRIVLENEEREAKNTWRLVFRITVLILMVMTFAFSATALVYT.....MR
ASTPRDLASISTMISKTEDKITSLLSSSQDVMDRQVALESPLALLNTESIIMNAITSLSYQINGTANNSGCGAPVHDPDY
IGGIGKELI..iDDTSDVTSFYPSAYQ.............EHL.NFIPAPTTGSGCTRIPSFDMSTTHYCYTHNVILSGC
RDHSHSHQYLALGVLRTSATGRVFFSTLRSINLDDTQNRKSCSVSATPLGCDMLCSKVTETE...EDDYKS-.VSPTSMV
HGRLGFDGQYHEKDLDTTTlF.KDWVANYPGVGSGSFIDDRVWFPVYGGLKPNSpSDTAQRRYNNTCPDDQDRMAKSSYK
PRRFGGKRVQQAILSIKVSKSLGEDPVLTIPPNTVTLMGAEGRVLTVGTSHFLYQRGSSYFSPALLYPMTVYNKTATLHS
PFNAFTRPGSVPCQASARCPNSCITGVYTDPYPLFYRNHTLRGVFLDDEQARLNPVSAVFDDMSRSRVTRVSSSSTRAAY
TTSTCFKVTNKAYCLSIAEISNTGEFRIVPLLVEI.......
>UniRef100_A0A098AM78/7-565
................................RVVLENEEREAKNTWRLVFRVAVLSLIIVILVISVSILVYS.....TG
ASTPSDLASISTAISKTEDRVTSLLSSNQDVIDRQVALESPLALLSTESIIMNAITSLSYQINGAANTSGCGAPVHDPDY
IGGVGKELI..vDDISDVTSFYPSAYQ.............EHL.NFIPAPTTGSGCTRIPSFDMSTTHYCYTHNVILSGC
RDHSHSHQYLALGVLRTSATGRVFFSTLRSINLDDTQNRKSCSVSATPLGCDMLCSKVTETE...EEDYRS-.VAPTSMV
HGRLGFDGQYHEKDLDVTVlF.KDWVANYPGVGGGSLIDDRVWFPVYGGLKPNSpSDAAQKRYNNTCPDEQDRMAKSSYK
PGRFGGKRVQQAILSIKVSTSLGEDPELTVPPNTVTLMGAEGRVLTVGTSHFLYQRGSSYFSPALLYPMTVHNKTATLHS
PFNAFTRPGSVPCQASARCPNSCITGVYTDPYPIFHRNHTVRGVFLDNEQARLNPVSAVFDYTSRSRITRVSSSSTKAAY
TTSTCFKVTNKVYCLSIAELSNTGEFRIVPLLVEI.......
>UniRef100_A0A098AM85/7-565
................................RVVLENEEREAKNTWRLVFRIAVLSLIIMILVISVSILVYS.....TG
ASTPSDLASISTAISKAEDRVTSLLSSNQDVIDRQVALESPLALLSTESIIMNAITSLSYQINGAANTSGCGAPVHDPDY
IGGVGKELI..vDDISDVTSFYPSAYQ.............EHL.NFIPAPTTGSGCTRIPSFDMSTTHYCYTHNVILSGC
RDHSHSHQYLALGVLRTSATGRVFFSTLRSINLDDTQNRKSCSVSATPLGCDMLCSKVTETE...EEDYRS-.VAPTSMV
HGRLGFDGQYHEKDLDVTVlF.KDWVANYPGVGGGSLIDDRVWFPVYGGLKPDSpSDAAQKRYNNTCPDEQDRMAKSSYK
PGRFGGKRVQQAILSIKVSTSLGEDPELTVPPNTVTLMGAEGRVLTVGTSHFLYQRGSSYFSPALLYPMTVHNKTATLHS
PFNAFTRPGSVPCQASARCPNSCITGVYTDPYPIFHRNHTVRGVFLDNEQARLNPVSAVFDYTSRSRITRVSSSSTKAAY
TTSTCFKVTNKVYCLSIAEISNTGEFRIVPLLVEI.......
>UniRef100_A0A4Y5QQ36/6-565
...............................nRVVLENEEIEAKNTWRLIFRIVVLLLMIMTLAISAATLVYI.....MG
ASTPRDLAGISTMISKAEDRVTSRLGSSQDVIDRQVALESPLALLNTESIIMNAITSLSYQINGAANNSGCGAPVHDPDY
IGGIGKELI..iDDTSDVTSFHPSTYQ.............EHL.NFIPAPTTGSGCTRIPSFDMSTTHYCYTHNVILSGC
RDHSHSHQYLALGVLRISATGRVFFSTLRSINLDDTLNRKSCSVSATPLGCDMLCSKVTETE...EEDYKS-.VTPTLMV
HGRLGFDGQYHEKDLDTTAlF.KDWVANYPGVGGGSFINDRVWFPVYGGLKPNSpSDDAQKRYNNTCPDEQDRMAKSSYK
PGRFGGRRVQQAILSVKVSTSLGEDPVLTIPPNSITLMGAEGRILTVGTSHFLYQRGSSYFSPALLYPMTVHNKTATLHN
PFNAFTRPGSVPCQASARCPNSCVTGVYTDPYPLFNRNHTLRGVFLDDEQARLNPVSAVFDNISRSRVTRVSSSSTKAAY
TTSTCFKVTNKTYCLSIAEISNTGEYRIVPLLVEI.......
>UniRef100_C9WPE2/6-565
...............................nRVVLENEAREAKNTWRLVFRIVVLFLMTMTLVISAAALVYI.....MG
ASTPRDLAGVSVVISKTEDKVSSLLSSSQDVIDRQVALESPLALLNTESIIMNAITSLSYQINGAANNSGCGAPVHDPDY
IGGVGRELI..vDDTSDVTSFYPSAYQ.............EHL.NFIPAPTTGSGCTRIPSFDMSTTHYCYTHNVILSGC
RDHSHSHQYLALGVLRISATGRVFFSTLRSINLDDNQNRKSCSVSATPLGCDILCSKVTETE...EEDYKSA.-TPTSMV
HGRLGFDGQYHEKDLDTTVlF.KDWVANYPGVGGGSFIDDRVWFPVYGGLKPNSpSDTAQKRYNNTCPDEQDRMAKSSYK
PGRFGGKRVQQAILSIKVSTSLGEDPVLTIPPNTITLMGAEGRILTVGTSHFLYQRGSSYFSPALLYPIVVYNKTATLRD
PFNAFTRPGSVPCQASARCPNSCITGVYTDPYPLFNRNHTLRGVFLDDEQARLNPVSAVFDNISRSRVTRVSSSSTKAAY
TTSTCFKVTNKIYCLSIAEISNTGEFRIVPLLVEI.......
>UniRef100_A0A098AM65/7-565
................................RVVLENEEREAKNTWRLVFRIAVLSLIIMILVISVSILVYS.....RG
ASTPSDLASISTVISKTEDRITSLLSSNQDVIDRQVALESPLALLSTESIIMNAITSLSYQINGAANTSGCGAPVHDPDY
IGGVGKELI..vDDISDVTSFYPSAYQ.............EHL.NFIPAPTTGSGCTRIPSFDMSTTHYCYTHNVILSGC
RDHSHSHQYLALGVLRTSATGRVFFSTLRSINLDDTQNRKSCSVSATPLGCDMLCSKVTETE...EEDYRS-.VAPTSMV
HGRLGFDGQYHEKDLDVTVlF.KDWVANYPGVGGGSLIDDRVWFPVYGGLKPNSpSDAAQKRYNNTCPDEQDRMAKSSYK
PRRFGGKRVQQAILSIKVSTSLGEDPELTVPPNTVTLMGAEGRVLTVGTSHFLYQRGSSYFSPALLYPMTVHNKTATLHS
PFNAFTRPGSVPCQASARCPNSCITGVYTDPYPIFHRNHTVRGVFLDNEQARLNPVSAVFDYTSRSRITRVSSSSTKAAY
TTSTCFKVTNKVYCLSIAEISNTGEFRIVPLLVEI.......
>UniRef100_C7ETL5/7-565
................................RVVLENEEREAKNTWRLVFRITVLSLIVMTLAISIAALIYS.....MG
ASIPSDLTGISTVISKAEDRVTTLLSLNQDVIYKQVALESPLALLNTESIIMNAITSLSYQINGAANNSGCGAPVHDPDY
IGGVGKELI..vDDTSDVTSFYPSAYQ.............EHL.NFIPAPTTGSGCTRIPSFDMSATHYCYTHNVILSGC
RDHSHSHQYLALGVLRTSATGRVFFSTLRSINLDDTQNRKSCSVSATPLGCDMLCAKVIETE...EEDYKSA.-TPTSMV
HGRLGFDGQYHEKDLDVAVlF.KDWVANYPGVGGGSLIDDRVWFPVYGGLKPNSpSDTAQKRYNNTCPDEQDRMAKSSYK
PRWFGGKRVQQAILSIKVSTSLGEDPVLTVPPNTVTLMGAEGRVLTVGTSHFLYQRGSSYFSPALLYPMTVHNKTATLHS
PFNAFTRPGSVPCQASARCPNSCITGVYTDPYPVFHRNHTLRGVFLDNEQARLNPVSAVFDYTSRSRITRVSSSNTKAAY
TTSTCFKVTNKIYCLSIVEISNTGEFRIVPLLVEI.......
>UniRef100_Q9W9C3/7-565
................................RVVLENEEREAKNTWRLVFRIAVLLLIVMTLAISAAALVYS.....MG
AIMPRDLVGISTVISKTEDKVTSLLSSNQDVIDRQVALESSLALLNTESIIMNAITSLSYQINRAANNSGCGAPVHDPDY
IGGIGKELI..vDDTSDVTSFYPSAYQ.............EHL.NFIPAPTTGSGCTRIPSFDMSATHYCYTHNVILSGC
RDHSHSYQYLALGVLRTSATGRVFFSTLRSINLDDTQNRKSCSVSATPLGCDILCSKVTETE...EEDYKS-.VTPTSMV
HGRLGFDGQYHEKDLDIAVlF.KDWVANYPGVGSGSFIDDRVWFPVYGGLKPNSpSDTAQKRYNNTCLDEQDRMAKSSYK
PGRFGGKRVQQVILSIKVSTSLGEDPELTVPPNTITLMGAEGRVLTVGTSHFLYQRGSSYFSPALLYPMTVYNKTATLHS
PFNAFTRPGSLPCQASARCPNSCITGVYTDPYPLFHRNHTLRGVFLDDEQARLNPVSAVFDSVSRSRVTRVSSSSTKAAY
TTSTCFKVTNKAYCLSIAEISNTGEFRIVPLLVEI.......
>UniRef100_A0A2P1JJM7/6-565
...............................nRVMLENEEREAKNTWRLVFRIAVLLLMIMILAISAAALAYS.....MG
TSTPRDLTDISIAISKTEDKVTSLLSSSQDVIDRQVALESPLALLNTESIIMNAITSLSYQINGAANNSGCGAPVHDPDY
IGGIGKELI..vDDTSDVTSFYPSAYQ.............EHL.NFIPAPTTGSSCTRIPSFDMSTTHYCYTHNVILSGC
RDHSHSHQYLALGVLRTSATGKVFFSTLRSINLDDTQNRKSCSVSATPLGCDILCSKVTETE...EEDYKS-.VTPTPMV
HGRLGFDGQYHEKDLDTTAlF.KDWVANYPGVGGGSFVDERVWFPVYGGLKPNSpSDTAQKRYNDTCPDEQDRMAKSSYK
PGRFGGKRVQQAILSIKVSTSLGEDPMLTIPPNTITLMGAEGRILTVGTSHFLYQRGSSYFSPALLYPMTIFNKTATLHS
PFNAFTRPGSVPCQASARCPNSCITGVYTDPYPLFHRNHTLRGVFLDDGQARLNPVSAVFDDISRSRVTRVSSSSTKAAY
TTSTCFKVTNKTYCLSIAEISNTGEFRIVPLLVEI.......
>UniRef100_A0A3S9SUJ1/6-565
...............................nRVVLENEAREAKNTWRLVFRIAVLLLMVMTLVISAAALVYI.....MG
ASTPRDLAGVSATISKAEDKVTTLLSSSQDVIYKQVALESPLALLNTESIIMNAITSLSYQINGAANNSGCGAPVHDPDY
IGGIGRELI..vDDTSDVTSFYPSAYQ.............EHL.NFIPAPTTGSGCTRIPSFDMSTTHYCYTHNVILSGC
RDHSHSHQYLALGVLRVSVTGRVFFSTLRSINLDDTQNRKSCSVSATPLGCDMLCSKVTETE...EADYKSA.-TPTSMV
HGRLGFDGQYHEKDLDTTAlF.KDWVANYPGVGGGSFIDDRVWFPVYGGLKPNSpSDTAQKRYNNTCPDEQDRMAKSSYK
PGRFGGKRVQQAILSIKVSTSLGEDPVLTIPPNTITLMGAEGRILTVGTSHFLYQRGSSYFSPALLYPIAVYNKTATLRS
PFDAFTRPGSVPCQASARCPNSCVTGVYTDPYPLFNRNHTLRGVFLDDGQARLNPVSAVFDNISRSRVTRVSSSSTKAAY
TTSTCFKVTNKVYCLSIAEISNTGEFRIVPLLVEI.......
>UniRef100_A0A060N3H0/6-565
...............................nRVVLENEKREAKNTWRLVFRTAVLLLMIMVLAISAAALAHS.....MG
ACTPRDLTGISTEISKTEDKVTSLLSSSQDVIDRQVALESPLALLNTESIIMNALTSLSYQINGAANNSGCGAPVHDPDY
IGGIGKELI..vDDTSDVTSFYPSAYQ.............EHL.NFIPAPTTGSGCTRIPSFDMSTTHYCYTHNVILSGC
RDHSHSHQYLALGVLRTSATGRIFFSTLRSINLDDTQNRKSCSVSATPLGCDMLCSKVTETE...EEDYRS-.VTPTSMV
HGRLGFDGQYHEKDLDTTVlF.KDWVANYPGVGGGSFIDDRVWFPVYGGLKPNSpSDTAQKRYNNTCPDEQDRMAKSSYK
PERFGRKRVQQAILSIEVSTSLGKDPVLTIPPNTITLMGAEGRILTVGTSHFLYQRGSSYFSPALLYPMIVYNKTATLHS
PFNAFTRPGSVPCQASARCPNSCITGVYTDPYPLFHRNHTLRGVFLDDGQARLNPVSAVFDNISRSRITRVSSSSTKAAY
TTSTCFKVTNKVYCLSIAEISNTGEFRIVPLLVEV.......
>UniRef100_V5K359/7-565
................................KVALENEEREAKNTWRLVFRIAVLLLIVVTLAISAAALVYS.....AG
ASTPRDFAGISTAVSKVEDKITSLLSSNQDVIYKQVALESPLALLNTESIIMNAITSLSHQVNGAANNSRCGAPVHDPDY
IGGIGKELI..vDDISGVTSFHPSAYQ.............EHL.NFIPAPTTGSGCTRIPSFDMSATHYCYTHNVILSGC
RDHSHSHQYLALGVLRTSATGRVFFSTLRSINLDDTQNRKSCSVSATPLGCDILCSKVTEAE...EEDYKS-.VTPTSMV
HGRLGFDGQYHEKDLDITVlF.KDWVANYPGVGSGSFIDDRVWFPVYGGLKPNSpSDTAQKRHNNTCPDGQERMAKSSYK
PGRFGGKRVQQAILSIKVSTSLGEDPVLTVPPNTITLMGAEGRILTVGTSHFLYQRGSSYFSPALLYPMTVYNKTATLHS
PFNAFTRPGIVPCQASARCPNPCITGVYTDPYPLFYRNHTLRGVFLDDEQERLNPVSAVFDNISRSRVTRVSSSSTKAAY
TTSTCFKVTDKVYCLSIAEISNTGEFRIVPLLVEI.......
>UniRef100_A0A4D6FQM5/7-565
................................KVALENEEREAKNTWRLVFRIIVLLLIVVTLAISAAALVYS.....AE
ASTPRDLVGISAMISKVEDKITSLLSSNQDVIYKQVALESPLALLNTESIIMNAITSLSHQINGAANNSRCGAPVHDPDY
IGGIGKEPI..vDDISGVTSFYPSAYQ.............EHL.NFIPAPTTGSGCTRIPSFDMSATHYCYTHNVILSGC
RDHSHSHQYLALGVLRTSATGRVFFSTLRSINLDDTQNRKSCSVSATPLGCDILCSKVTEAE...EEDYKS-.VTPTSMV
HGRLGFDGQYHEKDLDITVlF.KDWVANYPGVGSGSFIDDRVWFPVYGGLKPNSpSDTAQKRYNNTCPDGQERMAKSSYK
PGRFGEKRVQQAILSIRVSTSLGEDPVLTVPPNTITLMGAEGRVLTVGTSHFLYQRGSSYFSPALLYPMTVYNKTATLHS
PFNAFTRPGIVPCQASARCPNPCITGVYTDPYPLFHRNHTLRGVFLDDEQERLNPVSAVFDNISRSRVTRVSSSSTKAAY
TTSTCFKVTNKVYCLSIAEISNTGEFRIVPLLVEI.......
>UniRef100_A0A098AM66/7-565
................................RVALENEEREAKNTWRLVFRIAVLSLIIMIFVISVSILVYS.....TG
ASTPSDLASISTAISKTEDRVTSLLSSNQDVIDRQVALESPLALLSTESIIMNAITSLSYQINGAANTSGCGAPVHDPDY
IGGIGKELI..vDDISDVTSFYPSAYQ.............EHL.NFIPAPTTGSGCTRIPSFDMSTTHYCYTHNVILSGC
RDHSHSHQYLALGVLRTSATGRVFFSTLRSINLDDTQNRKSCSVSATPLGCDMLCSKVTETE...EEDYRS-.VAPTSMV
HGRLGFDGQYHEKDLDVTVlF.KDWVANYPGVGGGSLIDDRVWFPVYGGLKPSSpSDAAQKRYNNTCPDEQDRMAKSSYK
PGRFGGKRVQQAILSIKVSTSLGEDPELTVPPNTVTLMGAEGRVLTVGTSHFLYQRGSSYFSPALLYPMTVHNKTATLHS
PFNAFTRPGSVPCQASARCPNSCITGVYTDPYPIFHRNHTVRGVFLDNEQARLNPVSAVFDYTSRSRITRVSSSSTKAAY
TTSTCFKVTNKVYCLSIAEISNTGEFRIVPLLVEI.......
>UniRef100_A0A344X5Z1/6-565
...............................nRVVLENEEKEAKNTWRLVFRIAVLLLMAMTLAVSAAVLAYS.....TG
ASTPDDLAGISTVISKTEDKVTSLLSSSQDVIDRQVALESPLALLNTESIIMNAITSLSYQINGAANNSGCGAPVHDPDY
IGGIGKELI..vDDTSDVTSFYPSAYQ.............EHL.NFIPAPTTGSGCTRIPSFDMSTTHYCYTHNVILSGC
RDHSHSHQYLALGVLRTSATGRVFFSNLRSINLDDNQNRKSCSVSATPLGCDMLCSKVTGTE...EEDYKS-.VAPTSMV
HGRLGFDGQYHEKDLDTTVlF.KDWVANYPGAGGGSFIDDRVWFPVYGGLKPNSpSDIAQKRHNNTCPDKQDQMAKSSYK
PGRFGGKRVQQAILSIKVSTSLGEDPVLTIPPNTITLMGAEGRILTVGTSHFLYQRGSSYFSPALLYPMTVNNKTATLHS
PFNAFTRPGSVPCQASARCPNSCITGVYTDPYPLFHGNHTLRGVFLDDEQARLNPVSAVFDSISRSRVTRVSSSSTKAAY
TTSTCFKVTNKAYCLSIAEISNTGEFRIVPLLVEI.......
>UniRef100_I6XBG3/7-565
................................RVVLENEEREAKNTWRLVFRIAVLLLIVMTLAISAAALVYS.....MG
VSTPSDFVGISTAISRAEDKITSLLSSNQDVIYKQVALESPLALLNTESIIMNAITSLSYQINGVANNSGCGAPVHDPDY
IGGIGKELI..vDDTSDVTSFYPSAYQ.............EHL.NFIPAPTTGSGCTRLPSFDMSATHYCYTHNVILSGC
RDHSHSHQYLALGVLRTSATGRVFFSTLRSINLDDTQNRKSCSVSATPLGCDMLCSKVTETE...EEDYKS-.VTPTSMV
HGRLGFDGQYHEKDLDTTVlF.KDWVANYPGVGGGSVINDRVWFPVYGGLKPNSpSDTAQKRYNNTCPDEQDRMAKSSYK
PGRFGGKRVQQAILSIQISTSLGEDPVLTVPPNTVTLMGAEGRVLTVGTSHFLYQRGSSYFSPALLYPMTVNNKTATLHS
PFNAFTRPGSVPCQASARCPNSCITGVYTDPYPLFHRNHTLRGVFLDDEQARLNPISAVFDNISRSRITRVSSSSTKAAY
TTSTCFKVTNKAYCLSIAEISNTGEFRIVPLLVEI.......
>UniRef100_W0NS36/7-565
................................KVALENEEREAKSTWRLVFRIVVLLLTVVTLAISVAALVYS.....MG
ASTPRDLVSVSTMVSKVEDKITSSISSNQDVIYKQVALEFPLALLNTESIIMNAITSLSHQINGAANNSRCGAPIHDPDY
IGGIGKELI..vDDISGVTSFYPSAYQ.............EHL.NFIPAPTTGSGCTRIPSFDMSATHYCYTHNVILSGC
IDHSHSHQYLALGVLRTSATGRVFFSTLRSINLDDNQNRKSCSVSATPLGCDILCSKVTEAE...EEDYKS-.VTPTSMV
HGRLGFDGQYHEKDLDTTVlF.KDWVANYPGVGSGSFIDDRVWFPVYGGLKPNSpSDAAQKRYNNTCPDGQERMAKSSYK
PGRFGGRRVQQAILSIKVSTSLGEDPVLTVPPNTVTLMGAEGRVLTVGTSHFLYQRGSSYFSPALLYPMTVHNKTATLHN
PFNAFTRPGSVPCQASARCPNPCITGVYTDPYPLFYRNHTLRGVFLDDEQTRLNPVSAVFDNISRSRVTRVSSSSTKAAY
TTSTCFKATNKVYCLSIAEISNTGEFRIVPLLVEI.......
>UniRef100_P12555/7-565
................................QVALENDEREAKNTWRLVFRIAILLLTVVTLAISAAALAYS.....ME
ASTPSDLVGIPTAISRTEEKITSALGSNQDVIYKQVALESPLALLNTESTIMNAITSLSYQINGAANSSGCGAPIHDPDY
IGGIGKELI..vDDASDVTSFYPSAFQ.............EHL.NFIPAPTTGSGCTRIPSFDMSATHYCYTHNVILSGC
RDRSHSHQYLALGVLRTSATGRVFFSTLRSINLDDTQNRKSCSVSATPLGCDMLCSKVTETE...EEDYNSA.-IPTSMV
HGRLGFDGQYHEKDLDVTTlF.EDWVANYPGVGGGSFIDNRVWFPVYGGLKPNSpSDTAQKRYNDTCPDEQDRMAKSSYK
PGRFGGKRVQQAILSIKVSTSLGEDPVLTVPPNTVTLMGAEGRVLTVGTSHFFYQRGSSYFSPALLYPMTVSNKTATLHS
PFNAFTRPGSVPCQASARCPNSCVTGVYTDPYPLFYRNHTLRGVFLDDEQARLNPVSAVFDSISRSRITRVSSSSTKAAY
TTSTCFKVTNKTYCLSIAEISNTGEFRIVPLLVEI.......
>UniRef100_V5K3N7/7-565
................................KVALENEEREAKNTWRLVFRIAVLLLIVMTLAISAAALVYS.....AG
ASTPRDFVGISTAVSKVEDRITSLLSSNQDVIYKQVALESPLALLNTESIIMNAITSLSHQISGAANNSGCGAPVHDPDY
IGGIGKELI..vDDISGVTSFYPSAYQ.............EHL.NFIPAPTTGSGCTRIPSFDMSATHYCYTHNVILSGC
RDHSHSHQYLALGVLRTSATGRVFFSTLRSINLDDTQNRKSCSVSATPLGCDILCSKVTEAE...EEDYKS-.VTPTSMV
HGRLGFDGQYHEKDLDTTVlF.KDWVANYPGVGSGSFIDDRVWFPVYGGLKPNSpSDTAQKRYNNTCPDGQERMAKSSYK
PGRFGGKRVQQAILSIKVSTSLGEDPVLTVPPNTITLMGAEGRILTVGTSHFLYQRGSSYFSPALLYPLTVYNKTATLHS
PFNAFTRPGIVPCQASARCPNPCITGVYTDPYPLFYRNHTLRGVFLDDEQERLNPVSAVFDNISRSRVTRVSSSSTKAAY
TTSTCFKVTNKVYCLSIAEISNTGEFRIVPLLVEI.......
>UniRef100_A0A1P7ZMG5/6-565
...............................nRVMLENEEREAKNTWRLVFRIAVLLLMIMILAISAAALAYS.....MG
TSTPRDLTGISIAISKTEDKVTSLLSSSQDVIDRQVALESPLALLNTESMIMNAITSLSYQINGAANNSGCGAPVHDPDY
IGGIGKELI..vDDTSDVTSFYPSAYQ.............EHL.NFIPAPTTGSGCTRIPSFDMSTTHYCYTHNVILSGC
RDHSHSHQYLALGVLRTSATGKVFFSTLRSINLDDTQNRKSCSVSATPLGCDILCSKVTETE...EEDYKS-.VTPTSMV
HGRLGFDGQYHEKDLDTTAlF.KDWVANYPGVGGGSFVDERVWFPVYGGLKPNSpSDTAQKRYNDTCPDGQGRMAKSSYK
PRRFGGKRVQQAILSIKVSTSLGEDPMLTIPPNTITLMGAEGRILTVGTSHFLYQRGSSYFSPALLYPMTIFNKTATLHS
PFNAFTRPGSVPCQASARCPNSCITGVYTDPYPLFHRNHTLRGVFLDDGQARLNPVSAVFDDISRSRVTRVSSSSTKAAY
TTSTCFKVTNKTYCLSIAEISNTGEFRIVPLLVEI.......
>UniRef100_Q308J8/6-565
...............................nRVVLENEEREAKNTWRLVFRIAALLLMVMTLAISAAALAYS.....ME
ASTPHDLAGISTVISKTEDKVTSLLSSSQDVIDRQVAPESPLALLNTESTIMNAITSLSYQINGAANNSGCGVPVHDPDY
IGGIGKELI..vDDISDVTSFYPSAYQ.............EHL.NFIPAPTTGSGCTRIPSFDMSTTHYCYTHNVILSGC
RDHSHSHQYLALGVLRTSATGRVFFSTLRSINLDDTQNRKSCSVSATPLGCDMLCSKVTGTE...EEDYKSA.-APTSMV
DGRLGFDGQYHEKDLDTTVlF.KDWVANYPGVGGGSFIDDRVWFPVYGGLKPNSpSDNAQKRHNNTCPDEQDRMAKSSYK
PGRFGGKRVQQAILSIKVSISLGKDPVLTIPPNTITLMGAEGRILTVGTSHFLYQRGSSYFSPALLYPMTVNNKTATLHS
PFNAFTRPGSVPCQASARCPNSCITGVYTDPYPLFYRNHTLRGVFLDDEQARLNPVSAVFDNISRSRVTRVSSSSTKAAY
TTSTCFKVTNEAYCLSIAEISNTGEFRIVPLLVEI.......
>UniRef100_A0A2I7NAA4/7-565
................................KVALENEEREAKNTWRLVFRIAVLLLIVVTLAISAAALVYS.....AG
ASTPRDLVGISATISKVEDKITSLLSSNQDVIYKQVALESPLALLNTESIIMNAITSLSHQINGAANNSRCGAPVHDPDY
IGGIGKELI..vDDISGVTSFYPSAYQ.............EHL.NFIPAPTTGSGCTRIPSFDMSATHYCYTHNVILSGC
RDHSHSHQYLALGVLRTSATGGVFFSTLRSINLDDTQNRKSCSVSATPLGCDILCSKVTEAE...EEDYKS-.VTPTSMV
HGRLGFDGQYHEKDLDITVlF.KDWVANYPGVGSGSFIDGRVWFPVYGGLKPNSpSDTAQKRYNNTCPDGQERMAKSSYK
PGRFGGKRVQQAILSIKVSTSLGEDPVLTVPPNTITLMGAEGRVLTVGTSHFLYQRGSSYFSPALLYPMTVYNKTATLHS
PFNAFTRPGIVPCQASARCPNPCITGVYTDPYPLFHRNHTLRGVFLNDEQERLNPVSAVFDYISRSRVTRVSSSSTKAAY
TTSTCFKVTNKVYCLSIAEISNTGEFRIVPLLVEI.......
>UniRef100_B5UA17/7-565
................................QVALENDEREAKNTWRLVFRIAILLLTVVTLAISAAALAYS.....ME
ASTPSDLVGIPTAISRAEEKITSALGSNQDVIYKQVALESPLALLNTESTIMNAITSLSYQINGAANSSGCGAPIHDPDY
IGGIGKELI..vDDASDVTSFYPSAFQ.............EHL.NFIPAPTTGSGCTRIPSFDMSATHYCYTHNVILSGC
RDHSHSHQYLALGVLRTSATGRVFFSTLRSINLDDTQNRKSCSVSATPLGCDMLCSKVTETE...EEDYNSA.-IPTSMV
HGRLGFDGQYHEKDLDVTTlF.GDWVANYPGVGGGSFIDNRVWFPVYGGLKPNSpSDTAQKRYNDTCPDEQDRMAKSSYK
PGRFGGKRVQQAILSIKVSTSLGEDPVLTVPPNTVTLMGAEGRVLTVGTSHFLYQRGSSYFSPALLHPMTVSNKTATLHS
PFNAFTRPGSVPCQASARCPNSCVTGVYTDPYPLFYRNHTLRGVFLDDEQARLNPVSAVFDSISRSRITRVSSSNTKAAY
TTSTCFKVTNKTYCLSIAEISNTGEFRIVPLLVEI.......
>UniRef100_A0A1U8ZSB9/7-565
................................KVALENEEREAKNTWRLVFRIAVLLLIVVTLAISAAGLVYS.....AG
ASTPRDLVGISAMISKVEDKITSLLSSNQDVIYKQVALESPLALLNTESIIMNAITSLSHQINGAANNSRCGAPVHDPDY
IGGIGKELI..vDDISGVTSFYPSAYQ.............EHL.NFIPAPTTGSGCTRIPSFDMSATHYCYTHNVILSGC
RDHSHSHQYLALGVLRTSATGRVFFSTLRSINLDDTQNRKSCSVSATPLGCDILCSKVTEAE...EEDYKS-.VTPTSMV
HGRLGFDGQYHEKDLDITVlF.KDWVANYPGVGSGSFIDDRVWFPVYGGLKPNSpSDTAQKRYNNTCPDGQERMAKSSYK
PGRFGGKRVQQAILSIKVSTSLGEDPVLTVPPNTITLMGAEGRVLTVGTSHFLYQRGSSYFSPALLYPMTVYNKTATLHS
PFNAFTRPGIVPCQASARCPNPCITGVYTDPYPLFYRNHTLRGVFLDDEQERLNPVSAVFDNISRSRVTRVSSSSTKAAY
TTSTCFKVTNKVYCLSIAEISNTGEFRIVPLLVEI.......
>UniRef100_A0A411IB82/7-565
................................QVALENDEREAKNTWRLVFRIAILLLTVVTLAISAAALAYS.....ME
ASTPSDLVGIPTAISRAEERITSALGSNQDVIYKQVALESPLALLNTESTIMNAITSLSYQINGAANSSGCGAPIHDPDY
TGGIGKELI..vDDASDVTSFYPSAFQ.............EHL.NFIPAPTTGSGCTRIPSFDMSATHYCYTHNVILSGC
RDHSHSHQYLALGVLRTSATGRVFFSTLRSINLDDTQNRKSCSVSATPLGCDMLCSKVTETE...EEDYNSA.-IPTSMV
HGRLGFDGQYHEKDLDVTTlF.GDWVANYPGVGGGSFIDNRVWFPVYGGLKPNSpSDTAQKRYNDTCPDEQDRMAKSSYK
PGRFGGKRVQQAILSIKVSTSLGEDPVLTIPPNTVTLMGAEGRVLTVGTSHFLYQRGSSYFSPALLYPMTVSNKTATLHS
PFNAFTRPGSVPCQASARCPNSCVTGVYTDPYPLFYRNHTLRGVFLDDEQARLNPVSAVFDSISRSRITRVSSSSTKAAY
TTSTCFKVTNKTYCLSIAEISNTGEFRIVPLLVEI.......
>UniRef100_C7ETG7/7-565
................................QVALENDEREAKNTWRLVFRIAILLSTVVTLAISAAALAYS.....ME
ASKPSDLVGIPTAISKAEEKITSALGSNQDVIYKQVALESPLALLNTESTIMNAITSLSYQINGAANSSGCGAPIHDPDY
IGGIGKELI..vDDASDVTSFYPSAFQ.............EHL.NFIPAPTTGSGCTRIPSFDMSATHYCYTHNVILSGC
RDHSHSHQYLALGVLRTSATGRVFFSTLRSINLDDTQNRKSCSVSATPLGCDMLCSKVTETE...EEDYNSA.-VPTSMV
HGRLGFDGQYHEKDLDVTTlF.GDWVANYPGVGGGSFIDNRVWFPVYGGLKPNSpSDTAQTRYNDTCPDEQDRMAKSSYK
PGRFGGKRVQQAILSIKVSTSLGEDPVLTIPPNTVTLMGAEGRILTVGTSNFLYQRGSSYFSPALLYPMTVSNKTATLHS
PFNAFTRPGSVPCQASARCPNSCVTGVYTDPYPLFHRNHTLRGVFLDDEQARLNPVSAVFDSISRSRITRVSSSSTKAAY
TTSTCFKVTNKTYCLSIAEISNTGEFRIVPLLVEI.......
>UniRef100_A0A344X4Q5/6-565
...............................nRVVLENEEREAKNTWRLVFRIAVLLLMAMILAISAAALAYS.....ME
ASTPHDLAGISTVISKTEDKVTSLLSSGQDVIDRQVALESPLALLNTESVIMNAITSLSYQINGAENSSGCGAPVHDPDY
IGGIGKELI..vDDISDVTSFYPSAYQ.............EHL.NFIPAPTTGSGCTRIPSFDMSTTHYCYTHNVILSGC
RDHSHSHQYLALGVLRTSATGRVFFSTLRSINLDDTQNRKSCSVSATPLGCDMLCSNVTGTE...EEDYKS-.VAPTSMV
HGRLGFDGQYHEKDLDTTVlF.KDWVANYPGVGGGSFIDGRVWFPVYGRLKPNSpSDTAQKRHNNTCPDKQDRMAKSSYK
PARFGGKRVQQAILSIKVSTSLGRDPVLTIPPNTITLMGAEGRILTVGTSHFLYQRGSSYFSPALLYPMTVNNKTATLHS
PFNAFTRPGSVPCQASARCPNSCITGXXTDPYPLFYRNHTLRGVFLDDEQARLNPVSAVFDNISRSRVTRVSSSSTKAAY
TTSTCFKVTNKAYCLSIAEISNTGEFRIVPLLVEI.......
>UniRef100_A0A8A3WWG9/7-565
................................RVALENEEREAKSTWRLVFRIAVLLLTVVTLAISVAALVYS.....MG
ASTPRDLVGVSTMVSKVEDKITSSISSNQDVIYKQVALESPLALLNTESIIMNAITSLSHQINGAANNSRCGAPIHDPDY
IGGIGKELI..vDDISGVTSFYPSAYQ.............EHL.NFIPAPTTGSGCTRIPSFDMSATHYCYTHNVILSGC
IDHSHSHQYLALGVLRTSATGRVFFSTLRSINLDDNQNRKSCSVSATPLGCDILCSKVTEAE...EEDYKS-.VAPTSMV
HGRLGFDGQYHEKDLDTTIlF.KDWVANYPGVGSGSFIDDRVWFPVYGGLKPNSpSDTAQKRYNNTCPDGQERMAKSSYK
PGRFSGKRVQQAILSIKVSTSLGEDPVLTVPPNTITLMGAEGRVLTVGTSHFLYQRGSSYFSPALLYPMTVHNKTATLHN
PFNAFTRPGSVPCQASARCPNSCITGVYTDPYPLFYRNHTLRGVFLDDEQTRLNPVSAVFDNISRSRVTRVSSSSTKAAY
TTSTCFKVTNKVYCLSIAEISNTGEFRIVPLLVEI.......
>UniRef100_A0A0U3A9P6/7-565
................................RVVLENEEREAKSTWRLVFRVAVLLLIVMILAISVAALVYT.....MG
ASTPRDLAGISTVVSKTGDKVTSLLSSSQDVIYKQVALESPLALLNTESIIMNAITSLSYQINGAANNSGCGAPVHDPDY
IGGIGKELI..vDDTSDVTSFYPSAYQ.............EHL.NFIPAPTTGSGCTRIPSFDMSTTHYCYTHNVILSGC
RDHSHSHQYLALGVLRTSATGRVFFSTLRSINLDDTQNRKSCSVSATPLGCDMLCSKVTETE...EEDYKS-.VTPTSMV
HGRLGFDGQYHEKDLDTTVlF.KDWVANYPRVGGGSFIDDRVWFPVYGGLKPNSpSDTAQKRYNNTCPDEQDRMAKSSYK
PGRFGGKRVQQAILSIKVSTYLGEDPVLTIPPNTITLMGAEGRVLTVGTSHFLYQRGSSYFSPALLYPMTVYNKTATLHS
PFNAFTRPGSVPCQASARCPNSCVTGVYTDPYPLFHRNHTLRGVFLDDVQARLNPVSAVFDSISRSHVTRVSSSSTRAAY
TTSTCFKVTNKVYCLSIAEISNTGEFRIVPLLVEI.......
>UniRef100_V5K3M4/7-565
................................RVALENEEREAKNTWRLVFRIAVLLLIMVTLVISVAALVYS.....MG
ASTPRDLVGISTVISKTEDKITSSLSSNQDVIYKQVALESPLALLNTESIIMNAITSLSHQINGATNNSRCGAPVHDPDY
IGGVGKELI..iDDTSDVTSFYPSAYQ.............EHL.NFIPAPTTGSGCTRIPSFDMSATHYCYTHNVILSGC
RDHSHSHQYLALGVLRTSATGRVFFSTLRSINLDDTQNRKSCSVSATPLGCDILCSKVTETE...EEDYKS-.VTPTSMV
HGRLGFDGQYHEKDLDTTVlF.KDWVANYPGVGSGSFINDRVWFPVYGGLKPNSpSDTAQKRYNNTCPDGQERMAKSSYK
PGRFGGKRVQQAILSIKVSTSLGEDPVLTVPPNTITLMGAEGRVLTVGTSHFLYQRGSSYFSPALLYPMTVYNRTATLHS
PFNAFTRPGSVPCQASARCPNPCITGVYTDPYPLFHKNHTLRGVFLDDEQARLNPVSAVFDSISRSRVTRVSSSSTKAAY
TTSTCFKVTNKAYCLSIAEISNTGEFRIVPLLVEI.......
>UniRef100_A0A5Q2EYZ2/7-565
................................QVALENDEREAKNTWRLVFRIAILLLTVVTLAISAAALAYS.....ME
ASTPSDLVGIPTAISRAEERITSALGSNQDVIYKQVALESPLALLNTESTIMNAITSLSYQINGAANSSGCGAPIHDPDY
IGGIGKELI..vDDASDVTSFYPSAFQ.............EHL.NFIPAPTTGSGCTRIPSFDMSATHYCYTHNVILSGC
RDHSHSHQYLALGVLRTSATGRVFFSTLRSINLDDTQNRKSCSVSATPLGCDMLCSKVTETE...EEDYNSA.-IPTSMV
HGRLGFDGQYHEKDLDVTTlF.RDWVANYPGVGGGSFIDNRVWFPVYGGLKPNSpSDTAQKRYNDTCPDEQDRMAKSSYK
PGRFGGKRVQQAILSIKVSTSLGEDPVLTIPPNTVTLMGAEGRVLTVGTSHFLYQRGSSYFSPALLYPMTVSNKTATLHS
PFNAFTRPGSVPCQASARCPNSCVTGVYTDPYPLFYRNHTLRGVFLDDEQARLNPVSAVFDSISRSRITRVSSSSTKAAY
TTSTCFKVTNKTYCLSIAEISNTGEFRIVPLLVEI.......
>UniRef100_D0Q1G1/7-565
................................RVVLENEEREAKNTWRLVFRIAVLLLIVVTLAISAAALVYS.....MG
ASTPRDLVGISTVISKTEDKITSLLSANQDVIYKQVALESPLALLNTESIIMNAITSLSYQINGAANNSRCGTPVHDPDY
IGGIGKELI..vDDTSNVTSFYPSAYQ.............EHL.NFIPAPTTGSGCTRIPSFDMSVTHYCYTHNVILSGC
IDHSHSHQYLALGVLRTSATGRVFFSTLRSINLDDTQNRKSCSVSATPLGCDILCSKVTETE...EEDYKS-.VTPTSMV
HGRLGFDGQYHEKDLDITVlF.KDWVANYPGVGSGSFIDDRVWFPVYGGLKPNSpSDTAQKRYNNTCPDGQERMAKSSYK
PGRFGGKRVQQAILSIKVSTSLGEDPVLTVPPNTITLMGAEGRVLTVGTSHFLYQRGSSYFSPALLYPMTVHNKTATLHS
PFNAFTRPGSVPCQASARCPNSCITGVYTDPYPLFHRNHTLRGVFLDDEQARLNPVSAVFDNISRSRVTRVSSSSTKAAY
TTSTCFKVTDKAYCLSIAEISNTGEFRIVPLLVEI.......
>UniRef100_A0A098AMF8/7-565
................................RVVLENEEREAKNTWRLVFRIAVLSLIIMILVISVSILVYS.....AG
ASTPSDLSSISTAISKTEDRVTSLLSSNQDVIDRQVALESPLALLSTESIIMNAITSLSYQINGAANTSGCGAPVHDPDY
IGGVGKELI..vDDISDVTSFYPSAYQ.............EHL.NFIPAPTTGSGCTRIPSFDMSTTHYCYTHNVILSGC
RDHSHSHQYLALGVLRTSATGRVFFSTLRSINLDDTQNRKSCSVSATPLGCDMLCSKVTETE...EEDYRS-.VAPTSMV
HGRLGFDGQYHEKDLDVTVlF.KDWVANYPGVGGGSLIDDRVWFPVYGGLKPNSpSDAAQKRYNNTCPDEQDRMAKSSYK
PGRFGGKRVQQAILSIKVSTSLGEDPELTVPPNTVTLMGAEGRVLTVGTSHFLYQRGSSYFSPALLYPMTVHNKTATLHN
PFNAFTRPGSVPCQASARCPNSCITGVYTDPYPIFHRNHTVRGVFLDNEQARLNPVSAVFDYTSRSRITRVSSSSTKAAY
TTSTCFKVTNKVYCLSIAEISNTGEFRIVPLLVEI.......
>UniRef100_A0A6N0BZN3/7-565
................................RVALENEEREAKSTWRLVFRIAVLLLTVVTLAISVAALVYS.....MG
ASTPRDLLGVSTMVSKVEDKITSSISSNQDVIYKQVALESPLALLNTESIIMNAITSLSHQINGAANNSRCGAPIHDPDY
IGGIGKELI..vDDINGVTSFYPSAYQ.............EHL.NFIPAPTTGSGCTRIPSFDMSATHYCYTHNVILSGC
IDHSHSHQYLALGVLRTSATGRVFFSTLRSINLDDNQNRKSCSVSATPLGCDILCSKVTEAE...EEDYKS-.VAPTSMV
HGRLGFDGQYHEKDLDTTVlF.KDWVANYPGVGSGSFIDDRVWFPVYGGLKPNSpSDTAQKRYNNTCPDGQERMAKSSYK
PGRFSGKRVQQAILSIKVSTSLGEDPVLTVPPNTITLMGAEGRVLTVGTSHFLYQRGSSYFSPALLYPMTVHNKTATLHN
PFNAFTRPGSVPCQASARCPNPCITGVYTDPYPLFYRNHTLRGVFLDDEQTRLNPVSAVFDNISRSRVTRVSSSSTKAAY
TTSTCFKVTNKVYCLSIAEISNTGEFRIVPLLVEI.......
>UniRef100_A0A3G2M0H3/7-565
................................RVALENEEREAKSTWRLVFRIAVLLLTVVTLAISVAALVYS.....MG
ASTPRDLVGVSTMVSKVEDKITSSISSSQDVIYKQVALESPLALLNTESIIMNAITSLSHQINGAANNSRCGAPIHDPDY
IGGIGKELI..vDDISGVTSFYPSAYQ.............EHL.NFIPAPTTGSGCTRIPSFDMSATHYCYTHNVILSGC
IDHSHSHQYLALGVLRTSATGRVFFSTLRSINLDDNQNRKSCSVSATPLGCDILCSKVTEAE...EEDYKS-.VAPTSMV
HGRLGFDGQYHEKDLDTTVlF.KDWVANYPGVGSGSFIDDRVWFPVYGGLKPNSpSDTAQKRYNNTCPDGQERMAKSSYK
PGRFSGKRVQQAILSIKVSTSLGEDPVLTVPPNTITLMGAEGRVLTVGTSHFLYQRGSSYFSPALLYPMTVHNKTATLHN
PFNAFTRPGSVPCQASARCPNPCITGVYTDPYPLFYRNHTLRGVFLDDEQTRLNPVSAVFDNISRSRVTRVSSSSTKAAY
TTSTCFKVTNKVYCLSIAEISNTGEFRIVPLLVEI.......
>UniRef100_A0A098AM83/7-565
................................RVVLENEEREAKNTWRLVFRIAVLSLIIMILVISVSILVYS.....AG
ASTPSDLASISTAISKTEDRVTSLLSSNQDVIDRQVALESPLALLSTESVIMNAITSLSYQINGAANTSGCGAPVHDPDY
IGGVGKELI..vDDISDVTSFYPSAYQ.............EHL.NFIPAPTTGSGCTRIPSFDMSTTHYCYTHNVILSGC
RDHSHSHQYLALGVLRTSATGRVFFSTLRSINLDDTQNRKSCSVSATPLGCDMLCSKVTETE...EEDYRS-.VAPTSMV
HGRLGFDGQYHEKDLDVTVlF.KDWVANYPGVGGGSLIDDRVWFPVYGGLKPNSpSDAAQKRYNNTCPDEQDRMAKSSYK
PGRFGGKRVQQAILSIKVSTSLGEDPELTVPPNTVTLMGAEGRVLTVGTSHFLYQRGSSYFSPALLYPMTVHNKTATLHN
PFNAFTRPGSVPCQASARCPNSCITGVYTDPYPIFHRNHTVRGVFLDNEQARLNPVSAVFDYTSRSRITRVSSSSTKAAY
TTSTCFKVTNKVYCLSIAEISNTGEFRIVPLLVEI.......
>UniRef100_O91249/7-565
................................RVVLENEEREAKNTWRLVFRTAVLLLIAMTLTVSAAALVYS.....MR
ASTPRDFAGISTVISKTEDKIKSLLSSNQDVIYKQVALESPLALLNTESIIMNAITSLSYQINGAANNSGCGAPVHDPDY
IGGIGKELI..vDDTSDVTSFYPSAYQ.............EHL.NFIPAPTTGSGCTRIPSFDMSATHYCYTHNVILSGC
RDHSHSHQYLALGVLRTSATGRVFFSTLRSINLDDTQNRKSCSVSATPLGCDMLCSKVTETE...EEDYKS-.VAPTLMV
HGRLGFDGQYHEKDLDITVlF.KDWVANYPGVGGGSFIGDRVWFPIYGGLKPNSpSDTAQKRYNNTCPDGQDRMAKSSYK
PGRFGGKRVQQAILSIKVSTSLGEDPVLTVPPNTITLMGAEGRVLTVGTSHFLYQRGSSYFSPALLYPMKVSNKTATLHS
PFNAFTRPGSIPCQASARCPNSCVTGVYTDPYPLFHRNHTLRGVFLDDKQERLNPVSAVFDNISRSRVTRVSSSSTKAAY
TTSTCFKVTNKAYCLSIAEISNTGEFRIVPLLVEI.......
>UniRef100_A0A481Y8E2/7-565
................................QVALENDEREAKNTWRLVFRIAILLLTVVTLAISAAALAYS.....ME
ASTPSDLVGIPTAISRAEERITSALGSNQDVIYKQVALESPLALLNTESTIMSAITSLSYQINGAANSSGCGAPIHDPDY
IGGIGKELI..vDDASDVTSFYPSAFQ.............EHL.NFIPAPTTGSGCTRIPSFDMSATHYCYTHNVILSGC
RDHSHSHQYLALGVLRTSATGRVFFSTLRSINLDDTQNRKSCSVSATPLGCDMLCSKVTETE...EEDYNSA.-IPTSMV
HGRVGFDGQYHEKDLDVTTlF.GDWVANYPGVGGGSFIDNRVWFPVYGGLKPNSpSDTAQKRYNDTCPDEQDRMAKSSYK
PGRFGGKRVQQAILSIKVSTSLGEDPVLTIPPNTVTLMGAEGRVLTVGTSHFLYQRGSSYFSPALLYPMTVSNKTATLHS
PFNAFTRPGSVPCQASARCPNSCVTGVYTDPYPLFYRNHTLRGVFLDDEQARLNPVSAVFDSISRSRITRVSSSSTKAAY
TTSTCFKVTNKTYCLSIAEISNTGEFRIVPLLVEI.......
>UniRef100_V5K3P1/7-565
................................KVALENEEREAKNTWRLVFRIAVLLLIVVTLAISAAALAYS.....AG
ASTPRDFAGISTAVSKVEDKITSLLSSNQDVIYKQVALESPLALLNTESIIMNAITSLSHQVNGAANNSRCGAPVHDPDY
IGGIGKELI..vDDISGVTSFHPSAYQ.............EHL.NFIPAPTTGSGCTRIPSFDMSATHYCYTHNVILSGC
RDHSHSHQYLALGVLRTSATGRVFFSTLRSINLDDTQNRKSCSVSATPLGCDILCSKVTEAE...EEDYKS-.VTPTSMV
HGRLGFDGQYHEKDLDITVlF.KDWVANYPGVGSGSFIDDRVWFPVYGGLKPKSpSDTAQKRYNNTCPDGQERMAKSSYK
PGRFGGKRVQQAILSIKVSTSLGEDPVLTVPPNTITLMGAEGRILTVGTSHFLYQRGSSYFSPALLYPMTVYNKTATLHS
PFNAFTRPGIVPCQASSRCPNPCITGVYTDPYPLFYRNHTLRGVFLDDEQERLNPVSAVFDNISRSRVTRVSSSSTKAAY
TTSTCFKVTNKVYCLSIAEISNTGEFRIVPLLVEI.......
>UniRef100_A0A6G6CV08/6-565
...............................nRVVLENEKREAKNTWRLVFRIAVLLLMVMILAISAAALAHS.....MG
ACTPRDLAGISTGISKTEDRVTSLLSSSQDVIDRQVALESPLALLNTESIIMNAITSLSYQINGAGNSSGCGAPVHDPDY
IGGIGKELI..vDDTSDVTSFYPSAYQ.............EHL.NFIPAPTTGSGCTRIPSFDMSTTHYCYTHNVILSGC
RDHSHSHQYLALGVLRTSATGRIFFSTLRSINLDDTQNRKSCSVSATPLGCDILCSKVTETE...EEDYRSA.-TPTSMV
HGRLGFDGQYHEKDLDTTVlF.KDWVANYPGVGGGSFINDRVWFPVYGGLKPNSpSDTAQKRHNNTCPDGQDRMAKSSYK
PGRFGGKRVQQAILSIKVSTSLGKDPVLTIPPNTITLMGAEGRILTVGTSHFLYQRGSSYFSPALLYPMTVNNKTATLHS
PFNAFTRPGSVPCQASARCPNSCITGVYTDPYPLFHRNHTLRGVFLDDGQARLNPTSAVFDNISRSRVTRVSSSSTKAAY
TTSTCFKVTNKAYCLSIAEISNTGEFRIVPLLVEI.......
>UniRef100_A0A1U9W1B1/6-565
...............................nRVVLENEEREAKSTWRLVFRITVLLLMVMTLAISAAALAYS.....MG
ASTPHDLAGISTAISKTEDKVTSLLSSSQDVIDRQVVLESPLALLNTESIIMNAITSLSYQINGAANNSGCGAPVHDPDY
IGGIGKELI..vDNISDVTSFYPSAYQ.............EHL.NFIPAPTTGSGCTRIPSFDMSATHYCYTHNVILSGC
RDHSHSHQYLALGVLRTSATGRVFFSTLRSINLDDTQNRKSCSVSATPLGCDMLCSKVTGTE...EEEYES-.VAPTSMV
HGRLGFDGQYHEKDLDTTVlF.KDWVANYPGVGGGSFIDDRVWFPVYGGLKPNShSDTAQKRHNNTCPDQQDRMAKSSYK
PKRFGGKRVQQAILSIKVSTSLGKDPVLTIPPNTITLMGAEGRILTVGTSHFLYQRGSSYFSPALLYPMTVNNKTATLYS
PFNAFTRPGSVPCQASARCPNSCITGVYTDPYPLFHRNHTLRGVFLDDEQARLNPVSAVFDSISRSRVTRVSSSSIKAAY
TTSTCFKVTNKVYCLSIAEISNTGEFRIVPLLVEI.......
>UniRef100_A0A0A0YNH8/7-565
................................KVALENEEREAKSTWRLVFRIAVLLLTVVTLAISVAALVYS.....MG
ASTPRDLVGVSTMVSKVEDKITSLISSNQDVIYKQVALESPLALLNTESIIMNAITSLSHQINGAANNSKCGAPIHDPDY
IGGIGKELI..vDDISGVTSFYPSAYQ.............EHL.NFIPAPTTGSGCTRIPSFDMSATHYCYTHNVILSGC
IDHSHSHQYLALGVLRTSATGRVFFSTLRSINLDDNQNRKSCSVSATPLGCDILCSKVTEAE...EEDYKS-.VTPTSMV
HGRLGFDGQYHEKDLDTTVlF.KDWVANYPGVGSGSFIDDRVWFPVYGGLKPNSpSDTAQKRYNNTCPDGQERMAKSSYK
PGRFGGKRVQQAILSIKVSTSLGEDPVLTVPPNTITLMGAEGRVLTVGTSHFLYQRGSSYFSPALLYPMTVHNKTATLHN
PFNAFTRPGSVPCQASARCPNPCITGVYTDPYPLFYRNHTLRGVFLDDEQTRLNPVSAVFDNISRSRVTRVSSSSTKAAY
TTSTCFKVTNKVYCLSIAEISNTGEFRIVPLLVEI.......
>UniRef100_A0A2I7NA53/7-565
................................KVALENEEREAKNTWRLVFRIAVLLLIVVTLAISAAALVYS.....AG
ASTPRDLVGISAVISKVEDKITSLLSSNQDVIYKQVALESPLALLNTESIIMNAITSLSHQINGAANNSRCGAPVHDPDY
IGGIGKELI..vDDTSGVTSFYPSAYQ.............EHL.NFIPAPTTGSGCTRIPSFDMSATHYCYTHNVILSGC
RDHSHSHQYLALGVLRTSATGRVFFSTLRSINLDDTQNRKSCSVSATPLGCDILCSKVTEAE...EEDYKS-.VTPTSMV
HGRLGFDGQYHEKDLDITVlF.KDWVANYPGVGSGSFIDGRVWFPVYGGLKPNSsSDTAQKRYNNTCPDGQERMAKSSYK
PGRFGGKRVQQAILSIKVSTSLGEDPVLTVPPNTITLMGAEGRVLTVGTSHFLYQRGSSYFSPALLYPMTVYNKTATLHS
PFNAFARPGVVPCQASARCPNPCITGVYTDPYPLFHRNHTLRGVFLDDEQERLNPVSAVFDYISRSRVTRVSSSSTKAAY
TTSTCFKVTNKVYCLSIAEISNTGEFRIVPLLVEI.......
>UniRef100_A0A098AMF9/7-565
................................RVVLENEEREAKNTWRLVFRIAVLSLIIMILVISVSILVYS.....AG
ASTPSDLASISTAISKTEDRVTSLLSSNQDVIDRQVALESPLALLSTESIIMNAITSLSYQINGAANTSGCGAPVHDPDY
IGGVGKELI..vDDISDVTSFYPSAYQ.............EHL.NFIPAPTTGSGCTRIPSFDMSTTHYCYTHNVILSGC
RDHSHSHQYLALGVLRTSATGRVFFSTLRSINLDDTQNRKSCSVSATPLGCDMLCSKVTETE...EEDYRS-.VAPTSMV
HGRLGFDGQYHEKDLDVTVlF.KDWVANYPGVGGGSLIDDRVWFPVYGGLKPNSpSDAAQKRYNNTCPDEQDRMAKSSYK
PGRFGGKRVQQAILSIKVSTSLGEDPELTVPPNTVTLMGAEGRVLTVGTSHFLYQRGSSYFSPALLYPMTVHNKTATLHN
PFNAFTRPGSVPCQASARCPNSCITGVYTDPYPIFHRNHTVRGVFLDNEQARLNPVSAVFDYTSRSRITRVSSSSTKAAY
TTSTCFKVTNKVYCLSIAEISNTGEFRIVPLLVEI.......
>UniRef100_A0A890CLY9/7-565
................................RVVLENEEREAKNTWRLVFRIAVLSLIIMILVVSVSILVYS.....TG
ASTPSDLAGISTAISKTEDRVTSLLSSNQDVIDRQVALESPLALLSTESIIMNAITSLSYQINGAANTSGCGAPVHDPDY
IGGVGKELI..vDDINDVTSFYPSAYQ.............EHL.NFIPAPTTGSGCTRIPSFDMSTTHYCYTHNVILSGC
RDHSHSHQYLALGVLRTSATGRVFFSTLRSINLDDTQNRKSCSVSATPLGCDMLCSKVTETE...EEDYRS-.VAPTPMV
HGRLGFDGQYHEKDLDVTVlF.KDWVANYPGVGGGSLIDDRVWFPVYGGLKPNSpSDAAQKRYNNTCPDEQDRMAKSSYK
PGRFGGKRVQQAILSIKVSTSLGEDPELTVPPNTVTLMGAEGRVLTVGTSHFLYQRGSSYFSPALLYPMTVHNKTATLQS
PFNAFTRPGSVPCQASARCPNSCITGVYTDPYPIFHRNHTVRGVFLDDEQARLNPVSAVFDYTSRSRITRVSSSSTKAAY
TTSTCFKVTNKVYCLSIAEISNTGEFRIVPLLVEI.......
>UniRef100_A0A6G7KSQ1/6-565
...............................nRVMLENEEREAKNTWRLIFRIAVLLLMIMILAISAAALAYS.....MG
TSTPRDLTSISIAISKTEDKVTSLLSSSQDVIDRQVALESPLALLNTESIIMNAITSLSYQINGAANNSGCGAPVHDPDY
IGGIGKELI..vDDTSDVTSFYPSAYQ.............EHL.NFIPAPTTGSGCTRIPSFDMSTTHYCYTHNVILSGC
RDHSHSHQYLALGVLRTSATGKVFFSTLRSINLDDTQNRKSCSVSATPLGCDILCSKVTETE...EEDYKS-.VTPTSMV
HGRLEFDGQYHEKDLGTTAlF.KDWVANYPGVGGGSFVDERVWFPVYGGLKPNSpSDTAQKRYNDTCPDEQDRMAKSSYK
PGRFGGKRVQQAILSIKVSTSLGEDPMLTIPPNTITLMGAEGRILTVGTSHFLYQRGSSYFSPALLYPMTIFNKTATLHS
PFNAFTRPGSVPCQASARCPNSCITGVYTDPYPLFHRNHTLRGVFLDDGQARLNPVSAVFDNISRSRVTRVSSSSTKAAY
TTSTCFKVTNKTYCLSIAEISNTGEFRIVPLLVEI.......
>UniRef100_A0A1B2AQG1/7-565
................................QVALENDEREAKNTWRLVFRIAILLLTVVTLAISAAALAYS.....ME
ASTPSDLVGIPTAISRAEERITSALGSNQDVIYKQVALESPLALLNTESTIMNAITSLSYQINGAANSSGCGAPIHDPDY
IGGIGKELI..vDDASDVTSFYPSAFQ.............EHL.NFIPAPTTGSGCTRIPSFDMSATHYCYTHNVILSGC
RDHSHSHQYLALGVLRTSATGRVFFSTLRSINLDDTQNRKSCSVSATPLGCDMLCSKVTETE...EEDYNSA.-IPTSMV
HGRLGFDGQYHEKDLDVTTlF.GDWVANYPGVGGGSFIDNRVWFPVYGGLKPNSpSDTAQKRYNDTCPDGQDRMAKSSYK
PGRFGGKRVQQAILSIKVSTSLGEDPVLTMPPNTVTLMGAEGRVLTVGTSHFLYQRGSSYFSPALLYPMTVSNKTATLHS
PFNAFTRPGSVPCQASARCPNSCVTGVYTDPYPLFYRNHTLRGVFLDDEQARLNPVSAVFDNISRSRITRVSSSSTKAAY
TTSTCFKVTNKTYCISIAEISNTGEFRIVPLLVEI.......
>UniRef100_A0A3G2M0F8/7-565
................................KVALENEEREAKSTWRLVFRIAVLLLTVATLAISVAALVYS.....MG
ASTPRDLVGVSTMVSKVEEKITSLISSNQDVIYKQVALESPLALLNTESIIMNAITSLSHQINGAANNSRCGAPIHDPDY
IGGIGKELI..vDDISGVTSFYPSAYQ.............EHL.NFIPAPTTGSGCTRIPSFDMSATHYCYTHNVILSGC
VDHSHSHQYLALGVLRTSATGRVFFSTLRSINLDDNQNRKSCSVSATPLGCDILCSKVTETE...EEDYKS-.VTPTSMV
HGRLGFDGQYHEKDLDTTVlF.KDWVANYPGVGSGSFIDDRVWFPVYGGLKPNSpSDTTQKRYNNTCPDGQERMAKSSYK
PGRFGGKRVQQAILSVKVSTSLGEDPVLTVPPNTITLMGAEGRVLTVGTSHFLYQRGSSYFSPALLYPMTVHNKTATLHH
PFNAFTRPGSVPCQASARCPNPCITGVYTDPYPLFYRNHTLRGVFLDDEQTRLNPVSAVFDNISRSRVTRVSSSSTKAAY
TTSTCFKVTNKVYCLSIAEISNTGEFRIVPLLVEI.......
>UniRef100_A0A098AM70/7-565
................................RVALENEEREAKNTWRLVFRIAVLSLIIMIFVISVSILVYS.....TG
ASTPSDLASISTAISKTEDRVTSLLSSNQDVIDRQVALESPLALLSTESIIMNAITSLSYQINGAANTSGCGAPVHDPDY
IGGIGKELI..vDDISDVTSFYPSAYQ.............EHL.NFIPAPTTGSGCTRIPSFDMSTTHYCYTHNVILSGC
RDHSHSHQYLALGVLRTSATGRVFFSTLRSINLDDTQNRKSCSVSATPLGCDMLCSKVTETE...EEDYRS-.VAPTSMV
HGRLGFDGQYHEKDLDVTVlF.KDWVANYPGVGGGSLIDDRVWFPVYGGLKPSSpSDAAQKRYNNTCPDEQDRMAKSSYK
PGRFGGKRVQQAILSIKVSTSLGEDPELTVPPNTITLMGAEGRVLTVGTSHFLYQRGSSYFSPALLYPMTVHNKTATLHS
PFNAFTRPGSVPCQASARCPNSCITGVYTDPYPIFHRNHTVRGVFLDNEQARLNPVSAVFDYTSRSRITRVSSSSTKAAY
TTSTCFKVTNKVYCLSIAEISNTGEFRIVPLLVEI.......
>UniRef100_A0A098AM67/7-565
................................RVVLENEEREAKNTWRLVFRIAVLSLIIMILVISVSILVYS.....AG
ASTPSDLASISTAISKTEDRVTSLLSSNQDVIDRQVALESPLALLSTESIIMNAITSLSYQINGAANTSGCGAPVHDPDY
IGGVGKELI..vDDISDVTSFYPSAYQ.............EHL.NFIPAPTTGSGCTRIPSFDMSTTHYCYTHNVILSGC
RDHSHSHQYLALGVLRTSATGRVFFSTLRSINLDDTQNRKSCSVSATPLGCDMLCSKVTETE...EEDYRS-.VAPTSMV
HGRLGFDGQYHEKDLDVTVlF.KDWVANYPGVGGGSLIDDRVWFPVYGGLKPNSpSDAAQKRYNNTCPDEQDRMAKSSYK
PGRFGGKRVQQAILSIKVSTSLGEDPELTVPPNTVTLMGAEGRVLTVGTSHFLYQRGSSYFSPALLYPMTVHNKTATLHN
PFNAFTRPGSVPCQASARCPNSCITGVYTDPYPIFHRNHTVRGVFLDNEQARLNPVSAVFDYTSRSRITRVSSSSTKAAY
TTSTCFKVTNKVYCLSIAEISNTGEFRIVPLLVEI.......
>UniRef100_Q4TZZ5/6-565
[truncated: 2,804,375 more chars]
