# Supplementary material for: Learning from prepandemic data to forecast viral escape
Source: Nature. 2023 Oct 11;622(7984):818–25. doi: 10.1038/s41586-023-06617-0 (PMC10599991; doi:10.1038/s41586-023-06617-0)
Supplement: Supplementary file 4 — Alignments used for EVE models for Lassa virus, Nipah virus, SARS-CoV-2, HIV and influenza. [file 41586_2023_6617_MOESM4_ESM.zip › Supp_Table_2_alignments/dms/A0A6H1V8E8_9PLVG_Y373S_b0.1.a2m]

>A0A6H1V8E8_9PLVG_Y373S/1-706
mrvmgiqrscqhlfrwGTMILGMIIICSAAENLWVTVYYGVPVWKDAETTLFCASDAKAYETEKHNVWATHACVPTDPNP
QEIHLENVTEEFNMWKNNMVEQMHTDIISLWDQSLKPCVKLTPLCVTLQCTNVTNNitDDMRGELKNCSFNMTTELRDKK
QKVYSLFYRLDVVQINENqgnrsnnSNKEYRLINCNTSAITQACPKVSFEPIPIHYCAPAGFAILKCKDKKFNGTGPCPS
VSTVQCTHGIKPVVSTQLLLNGSLAEEEVMIRSENITNNAKNILVQFNTPVQINCTRPNNNTRKSIRIGPGQAFYATGDI
IGDIRQAHCNVSKATWNETLGKVVKQLRKHFGNNTIIrFANSSGGDLEVTTHSFNCGGEFFYCNTSGLFNSTWISNTSvq
gsNSTGSNDSITLPCRIKQIINMWQRIGQAMYAPPIQGVIRCVSNITGLILTRDGGSTNSTTETFRPGGGDMRDNWRSEL
YKYKVVKIEPLGVAPTRAKRRVVGREKRAVGIGAVFLGFLGAAGSTMGAASMTLTVQARNLLSGIVQQQSNLLRAIEAQQ
HLLKLTVWGIKQLQARVLAVERYLRDQQLLGIWGCSGKLICTTNVPWnsswSNRNLSEIWDNMTWLQWDKEISNYTQIIY
GLLEESQNQQEKNEQDLLALDKWASLWNWFDISNWLWYIKIFIMIVGGLIGLRIVFAVLSVIHRVR
>UniRef100_E3VMX2/1-698
mrvkeirknyqhlwrwGTMLLGILMICSAAENLWVTVYYGVPVWKEATTTLFCASDAKAYDTEVHNVWATHACVPTDPNP
QEVVLENVTENFNMWKNNMVEQMHEDIISLWDQSLKPCVKLTPLCVTLNCTDLRNAtnSSERGEIKNCSFNITTSIRDKM
QKEYALFYKLDVVPIDND.......-NTSYRLISCNTSVITQACPKVTFEPIPIHYCAPAGFAILKCNDKKFNGTGPCTN
VSTVQCTHGIRPVVSTQLLLNGSLAEEEVVIRSANFTDNAKTIIVQLKESVEINCTRPNNNTRKSIHIGPGRAFYTTGEI
IGDIRQAHCNISKAKWNNTLKQIVKKLREQFKNKTIV.FNQSSGGDPEIVTHSFNCGGEFFYCNSTQLFNSNWNSTEG..
.sNNTEGNDTLTLPCRIKQIINMWQEVGKAMYAPPIRGQIRCSSNITGLLLTRDGGS-ENETEIFRPGGGDMRDNWRSEL
YKYKVVKIEPLGVAPTKAKRRVVQREKRAVGLGAMFLGFLGAAGSTMGAASMTLTVQARLLLSGIVQQQNNLLRAIEAQQ
HLLQLTVWGIKQLQARVLAVERYLKDQQLLGIWGCSGKLICTTTVPWntswSNKSLDDIWHNMTWMEWDREINNYTNLIY
TLIEESQNQQEKNEQELLELDKWASLWNWFDITKWLWYIKIFIMIVGGLVGLRIVFAVLSIVNRVR
>UniRef100_A0A1I9J5H5/1-705
mrvkeirknyqhlwrwGTMLLGILMICSAAENLWVTVYYGVPVWKEATTTLFCASDAKAYDTEVHNVWATHACVPTDPNP
QEVILENVTENFNMWKNNMVEQMHEDIISLWDQSLKPCVKLTPLCVTLNCTDLRNAtnTTEKGEIKNCSFNITTSIRDKV
QKEYALFYKLDVVPIDND......nTNTSYRLISCNTSVITQACPKVSFEPIPIHYCAPAGFAILKCKDKKFNGTGPCTN
VSTVQCTHGIRPVVSTQLLLNGSLAEEEVVIRSDNFSDNAKTIIVQLKESVEINCTRPNNNTRKSIHIGPGRAFYTTGEI
IGDIRQAHCNLSRAKWDNTLKQIVKKLREQFGNKTIV.FNQSSGGDPEIVTHSFNCGGEFFYCNSTQLFNSTWTWNGT..
egSNNTEGNNITLPCRIKQIINMWQEVGKAMYAPPIRGQIRCSSNITGLLLTRDGGTNESETETFRPGGGDMRDNWRSEL
YKYKVVKIEPLGVAPTKAKRRVVQREKRAVGIGAVFLGFLGAAGSTMGAASMTLTVQARLLLSGIVQQQNNLLRAIEAQQ
HLLQLTVWGIKQLQARVLAVERYLKDQQLLGIWGCSGKLICTTTVPWnaswSNKSLDKIWNNMTWMEWEREINNYTSLIY
TLIEESQNQQEKNEQELLELDKWASLWNWFDITKWLWYIKIFIMIVGGLVGLRIVFAVLSIVNRVR
>UniRef100_E3VMX3/1-698
mrvkeirknyqhlwrwGTMLLGILMICSAAENLWVTVYYGVPVWKEATTTLFCASDAKAYDTEVHNVWATHACVPTDPNP
QEVVLENVTENFNMWKNNMVEQMHEDIISLWDQSLKPCVKLTPLCVTLNCTDLRNAtnSSERGEIKNCSFNITTSIRDKM
QKEYALFYKLDVVPIDND.......-NTSYRLINCNTSVITQACPKVTFEPIPIHYCAPAGFAILKCNDKKFNGTGPCTN
VSTVQCTHGIRPVVSTQLLLNGSLAEEEVVIRSANFTDNARTIIVQLKESVEINCTRPNNNTRKSIHIGPGRAFYTTGEI
IGDIRQAHCNISKAKWNNTLKQIVKKLREQFKNKTIV.FNQSSGGDPEIVTHSFNCGGEFFYCNSTQLFNSNWNSTEG..
.sNNTEGNDTLTLPCRIKQIINMWQEVGKAMYAPPIRGQIRCSSNITGLLLTRDGGS-ENETEIFRPGGGDMRDNWRSEL
YKYKVVKIEPLGVAPTKAKRRVVQREKRAVGLGAMFLGFLGAAGSTMGAASMALTVQARLLLSGIVQQQNNLLRAIEAQQ
HLLQLTVWGIKQLQARVLAVERYLKDQQLLGIWGCSGKLICTTTVPWntswSNKSLDDIWHNMTWMEWDREINNYTNLIY
TLIEESQNQQEKNEQELLELDKWASLWNWFDITKWLWYIKIFIMIVGGLVGLRIVFAVLSIVNRVR
>UniRef100_Q1HT38/1-701
mrvkeirrnyphlrrwGIMLLGMLMTCSAKEKLWVTVYYGVPVWKEATTTLFCASDAKAYDTEVHNVWATHACVPTDPNP
QEVVLENVTEKFNMWKNNMVEQMHEDIISLWDQSLKPCVKLTPLCVTLNCTDFGNAtnTNERGEMKNCSFNITTSIRDKM
QKEYALFYRLDVVPIDED.......-NTSYRLINCNTSVITQACPKVSFEPIPIHYCAPAGFAILKCNDKKFNGQGPCTN
VSTVQCTHGIRPVVSTQLLLNGSLAEEEVVIRSENFTNNAKTIIVQLKEHVEINCTRPNNNTRKSIHIGPGRAFYATGEI
IGNIRQAHCNISGEKWNNTLGQIVKKLREQFKNKTIV.FNQSSGGDPEIVMHSFNCGGEFFYCNTTQLFNSTWNDTGG..
.sNNTVGDGTITLPCRIKQIINMWQEVGKAMYAPPIRGQIRCSSNITGLLLTRDGGNNTNETEVFRPGGGDMRDNWRSEL
YKYKVVKIEPLGVAPTRAKRRVVQREKRAVGIGAVFLGFLGAAGSTMGAASVTLTVQARQLLSGIVQQQNNLLRAIEAQQ
HLLQLTVWGIKQLRARVLAVERYLQDQQLLGIWGCSGKLICTTAVPWnaswSNKSLDKIWNNMTWMEWDREINNYTSLIY
TLIEESQNQQEKNEQELLELDKWASLWNWFDITNWLWYIKIFIMIVGGLVGLRIVFTVLSIVNRVR
>UniRef100_A0A193L0H7/1-708
mrvketkrnyqrlwrwGTMLLGMLMICSAAENLWVTVYYGVPVWKEATTTLFCASDAKAYETEVHNVWATHACVPTDPNP
QEVALENVTENFNMWKNNMVEQMHEDIISLWDQSLKPCVKLTPLCVTLNCTDKERNdtSTEKGEIKNCSFNITTNIRDKV
QKEYALFYKLDVVPIENN...nnnsNNSSYRLIHCNTSVITQACPKVSFQPIPIHYCTPAGFAILKCKDKKFNGTGPCTN
VSTVQCTHGIRPVVSTQLLLNGSLAEEEVVIRSQNFTDNTKTIIVQLNESVEINCTRPNNNTRKSINIGPGRAFYATGDI
IGDIRQAHCNISRAKWNNTLGQIVTKLREQFGNKTIV.FQPSSGGDPEIVTHSFNCGGEFFFCNTTQLFNSTWLNSTE..
rsNNTEGNDTIILPCRIKQIINMWQSVGKAMYAPPIRGQIKCSSNITGLLLTRDGGNNTNTNETFRPGGGDMKDNWRSEL
YKYKVVKIEPLGVAPTKAKRRVVQREKRAVGIGAMFLGFLGAAGSTMGAASMTLTVQARLLLSGIVQQQNNLLRAIEAQQ
HLLQLTVWGIKQLQARVLAVERYLRDQQLLGIWGCSGKLICTTTVPWnaswSNKNLSQIWDNMTWMEWDREINNYTNLIY
NLLEESQNQQEKNEQELLALDKWASLWNWFDITNWLWYIKIFIMIVGGLIGLRIVFAVLSLVSRVR
>UniRef100_B3VFG2/1-710
mrvteirrncqhlwrwGTMLLGMLMICSAAEQLWVTVYYGVPVWKEATTTLFCASDAKAYDTEVHNVWATHACVPTDPSP
QEVLLENVTENFNMWKNNMVEQMHEDIISLWDQSLKPCVKLTPLCVTLNCTDLRNAtnTTEIGEIKNCSFNITTNIRDKM
QKEYALFYKLDVVPIDNE..nktntSYTSYRLISCNTSVITQACPKVSFQPIPIHYCTPAGFAILKCNDKKFNGTGPCTN
VSTVQCTHGIRPVVSTQLLLNGSLAEEEVIIRSENFTDNAKTIIVQLNEPVEINCTRPNNNTRKSIHIGPGRAFYTTGEI
IGDIRQAHCNLSRTQWNNTLRQIVNKLREQFKNKTIV.FNQSSGGDPEIVTHSFNCGGEFFYCNSTPLFNSTWYSNST..
enGTEGSNGTITLQCRIKQIINMWQEVGKAMYAPPIRGQIKCSSNITGLLLTRDGGGNNRTTETFRPGGGDMRDNWRSEL
YKYKVVKIEPLGVAPTKAKRRVVQREKRAVGIGAVFLGFLGAAGSTMGAASITLTVQARLLLSGIVQQQNNLLRAIEAQQ
HLLQLTVWGIKQLQARVLAVERYLRDQQLLGIWGCSGKLICTTTVPWnaswSNKSLDQIWENMTWMEWEREIDNYTSLIY
TLIEESQNQQEKNELELLELDKWASLWNWFDITSWLWYIKIFIMIVGGLVGLRIVFAVLSIVNRVR
>UniRef100_V5UZP3/1-705
mrvmgirknyqhlwkwGIMLLGILMSCSVAEQLWVTVYYGVPVWKEATTTLFCASDAKAYDTEVHNVWATHACVPTDPNP
QEIVLGNVTENFNMWKNNMVEQMHEDIISLWDQSLKPCVKLTPLCVTLNCTDLRNDtnSDEKGEIKNCSFNITTSIRDKV
QKEYAIFYKLDIVPIDND.......-NTSYRLISCNTSVITQACPKVTFEPIPIHYCAPAGFAILKCNDKKFNGTGPCTN
VSTVQCTHGIRPVVSTQLLLNGSLAEEEVVIRSENFTDNAKTIIVQLKEPVKINCTRPNNNTRKSINIGPGRAFYTTGDI
IGDIRQAHCNLSRAEWNNTLKQIVDKLREQFGNKTII.FNQSSGGDPEIVMHSFNCGGEFFYCNSTKLFNSTWNWSDTeg
lnNTEGNDTTLMLPCRIKQIVNMWQEVGRAMYAPPIRGQIRCSSNITGLLLTRDGGNNTNGTEIFRPGGGDMRDNWRSEL
YKYKVVKIEPLGVAPTKAKRRVVQREKRAVGIGAVFLGFLGAAGSTMGAASVTLTVQARLLLSGIVQQQNNLLRAIEAQQ
HLLQLTVWGIKQLQARVLAVERYLRDQQLLGIWGCSGKLICTTTVPWnaswSNKSLNKIWDNMTWMEWEREIDNYTGLIY
TLLEESQNQQEKNEQELLELDRWASLWNWFDITNWLWYIKIFIMIVGGLVGLRIVFTVLSIVNRVR
>UniRef100_A0A346BLY1/1-707
mrvkeirknyqhwwkwGIMLLGMLMICSAAEQMWVTVYYGVPVWKEATTTLFCASDAKASDTEVHNVWATHACVPTDPNP
QEVVLENVTENFNMWKNNMVEQMHEDIISLWDQSLKPCVKLTPLCVTLNCTDLRNDtnSGERGEIKNCSFNITTSIRDKV
QKEYAIFYKLDVVPIDND.......-NTSYRLISCNTSVITQACPKVSFEPIPIHYCAPAGFAILKCKDKKFNGTGPCTN
VSTVQCTHGIRPVVSTQLLLNGSLAEEEVVIRSENFRDNAKTIIVQLKESVEINCTRPNNNTRRSINIGPGRAFYTTGDI
IGDIRQAHCNLSRAKWNDTLKQIVDKLREQFGNKTIV.FNQSSGGDPEIVMHSFNCGGEFFYCNSTKLFNSTWNGNEYce
glNNTEGNDILTLPCRIKQVINMWQEVGKAMYAPPIRGQIRCSSNITGLLLTRDGGNNTEGTEIFRPGGGDMRDNWRSEL
YKYKVVKIEPLGVAPTKAKRRVVQREKRAVGIGAVFLGFLGAAGSTMGAASITLTVQARLLLSGIVQQQNNLLRAIEAQQ
HLLQLTVWGIKQLQARVLAVERYLKDQQLLGIWGCSGKLICTTAVPWnaswSNKSLDKIWDNMTWMEWEREINNYTGLIY
TLLEESQNQQEKNEQDLLELDKWASLWNWFDITNWLWYIKIFIMIVGGLVGLRIVFTVLSIVNRVR
>UniRef100_B3VFH2/1-718
mrvtgirrncqhlwrwGTMLLGMLMICSAAEQLWVTVYYGVPVWKEATTTLFCASDAKAYDTEVHNVWATHACVPTDPSP
KEILLENVTENFNMWKNNMVEQMHEDIISLWDQSLKPCVKLTPLCVTLNCTDDLRNatNTEKGEIKNCSFNITTNIRDKM
QKEYALFYKLDVVPIDNEdnnstntNYTNYRLISCNTSVITQACPKVSFQPIPIHYCAPAGFAILKCNDKKFNGTGPCTN
VSTVQCTHGIRPVVSTQLLLNGSLAEEEVVIRSENFTDNTKTIIVQLNETVEINCTRPNNNTRKSIHIGPGRAFYATGEI
IGNIRQAHCNISGTKWNNTLRQIVIKLREQFKNKTIV.FNQSSGGDPEIVMHSFNCGGEFFYCNSTPLFNSTWNITQPln
stGTEKANDTITLQCRIKQIINMWQEVGKAMYAPPIRGQIKCSSNITGLLLTRDGGDDNRTTETFRPGGGDMRDNWRSEL
YKYKVVKIEPLGVAPTKAKRRVVQREKRAVGIGALFLGFLGAAGSTMGAASITLTVQARQLLSGIVQQQNNLLRAIEAQQ
HLLQLTVWGIKQLQARVLAVERYLRDQQLLGIWGCSGKLICTTTVPWntswSNKSLNQIWENMTWMEWEREIDNYTSLIY
TLIEESQNQQEKNELDLLELDKWASLWNWFDISSWLWYIRIFIMIVGGLVGLRIVFAVLSVVNRVR
>UniRef100_R9S1B7/1-711
mrvmeirkscqhwwkwGIMLLGILMICSAAEKLWVTVYYGVPVWKEATTTLFCASDAKAYDTEVHNVWATHACVPTDPNP
QEVLLENVTETFNMWKNDMVEQMHEDIISLWDQSLKPCVKLTPLCVTLHCTDYRNAtnKTEGGEIKNCSFNITTRIRDKV
QKEYALFYKLDVVPIDND..nnnntNNTRYRLISCNTSVITQACPKVSFEPIPIHYCTPAGFAILQCKDKKFNGTGPCTN
VSTVQCTHGIRPVVSTQLLLNGSLAEEEVVIRSSNFSDNAKTIIVQLKEPVVINCTRPNNNTRKSIHIGPGKAFYATGDI
IGDIKQAHCNLSRAKWNETLKQIATKLREQFKNKTIV.FNQSSGGDPEIVMHSFNCGGEFFYCNTTKLFNSTWAWNNTwn
stEGSNNTANITLSCRIRQIINMWQEVGKAMYAPPISGQIKCSSNITGLLLTRDGGTNNSETETFRPGGGDMRDNWRSEL
YKYKVVKIEPLGVAPTKAKRRVVQREKRAVGIGALFLGFLGAAGSTMGAASMTLTVQARQLLSGIVQQQNNLLRAIEAQQ
HMLQLTVWGIKQLQARILAVERYLKDQQLLGIWGCSGKLICTTAVPWnaswSNKSLNNIWNNMTWMEWDREINNYTSLIY
TLIEESQNQQEKNEQELLELDKWASLWNWFDITKWLWYIKIFIMIVGGLVGLRIVFAVLSIVNRVR
>UniRef100_Q7SVL4/1-703
mrvkeirknyqhlwrwGTMLLGILMICSAAEKLWVTVYYGVPVWKEATTTLFCASDAKAYDTEVHNVWATHACVPTDPNP
QEVVLENVTENFNMWKNNMVEQMHEDIISLWDQSLKPCVKLTPLCVTLNCTDLRNAtnTTERGEIKNCSFNITTSIRDKV
QKEYALFYKLDVVPIDND......nTTTSYRLISCNTSVITQACPKVSFEPIPIHYCTPAGFAILKCKDKKFNGTGPCTN
VSTVQCTHGIRPVVSTQLLLNGSLAEEEVVIRSDNFTDNAKTIIVQLKESVEINCTRPNNNTRKSIHIGPGRAFYTTGEI
IGDIRQAHCNLSRAKWDNTLKQIVRKLREQFGNKTIV.FNQSSGGDPEIVTHSFNCGGEFFYCDSTQLFNSTWNVTEG..
.sNNTEGNITLTLPCRIKQIINMWQEVGKAMYAPPIRGQIRCSSNITGLLLTRDGGNNESETEIFRPGGGDMRDNWRSEL
YKYKVVKIEPLGVAPTKAKRRVVQREKRAVGIGAVFLGFLGAAGSTMGAASMTLTVQARLLLSGIVQQQNNLLRAIEAQQ
HLLQLTVWGIKQLQARVLAVERYLKDQQLLGIWGCSGKLICTTTVPWnaswSNKSLDKIWNNMTWMEWEREINNYTSLIY
TLIEESQNQQEKNEQELLELDKWASLWNWFDITKWLWYIKIFIMIVGGLVGLRIVFAVLSIVNRVR
>UniRef100_A0A068EVZ2/1-714
mrvmgikknyqhlwkwGTMLLGILMICNVAGNLWVTVYYGVPVWKEATTTLFCASDAKAYDTEVHNVWATHACVPTDPNP
QEIVLTNVTENFNMWKNNMVEQMHEDIISLWDQSLKPCVKLTPLCVTLNCTELRNTtnTNEGGEMKNCSFNITTGIRDKV
KKEHALFYKLDIVPIGND.ntsnrfGNTSYRLISCNTSVITQACPKVSFEPIPIHYCAPAGFAILKCNDQKFNGTGPCKN
VSTVQCTHGIRPVVSTQLLLNGSLAEEEVVIRSANFTDNVKVIIVQLNESVEINCTRPNNNTRKSIHIGPGKAFYTTGDI
IGDIRQAHCNISRAKWNDTLKKIVIKLREQFGNKTIV.FNRSSGGDPEIVMHSFNCGGEFFYCNSTQLFNSTWNNNSTwn
giNNTVGSETITLPCRIKQIINMWQEVGKAMYAPPISGPIRCLSNITGLILTRDGGNNNTTTETFRPGGGDMRDNWRSEL
YKYKVVKIEPLGIAPTKAKRRVVQREKRAVGIGAIFLGFLGAAGSTMGAASMTLTVQARQLLSGIVQQQNNLLRAIEAQQ
HLLQLTVWGIKQLQARVLAVERYLKDQQLLGIWGCSGKLICTTAVPWntswSNKSLEQIWENMTWMEWEREIDNYTGLIY
TLIEESQNQQEKNEQELLELDKWASLWNWFDITNWLWYIKIFIMIVGGLVGLRIIFTVISIVNRVR
>UniRef100_B3VFH1/1-718
mrvtgirrncqhlwrwGTMLLGMLMICSAAEQLWVTVYYGVPVWKEATTTLFCASDAKAYDTEVHNVWATHACVPTDPNP
QEVLLENVTENFNMWKNNMVEQMHEDIISLWDQSLKPCVKLTPLCVTLNCTDVRNAtnTTEKGEIKNCSFNITTNIRDKM
QKEYALFYKLDVVPIDNDvvnntntNYTNYRLISCNTSVITQACPKVSFQPIPIHYCAPAGFAILKCNDKKFNGTGPCTN
VSTVQCTHGIRPVVSTQLLLNGSLAEEEVIIRSENFTDNAKTIIVQLNETVEINCTRPSNNTRKGIHIGPGRAFYTTGEI
IGDIRQAHCNLSTTKWNNTLRQIVEKLREQFKNKTIV.FNQSSGGDPEIVTHSFNCGGEFFYCDSTPLFNSTWNITQPln
stGTEGSNDTITLQCRIKQIINMWQEVGKAMYAPPIRGQIKCSSNITGLLLTRDGGGDNRTTETFRPGGGDMRDNWRSEL
YKYKVVKIEPLGVAPTKAKRRVVQREKRAVGIGALFLGFLGAAGSTMGAASITLTVQARQLLSGIVQQQNNLLRAIEAQQ
HLLQLTVWGIKQLQARVLAVERYLRDQQLLGIWGCSGKLICTTTVPWnaswSNKSLNQIWENMTWMEWEREIDNYTSVIY
NLIEESQNQQEKNELELLELDKWASLWNWFDITSWLWYIKIFIMIVGGLVGLRIVFAVLSIVNRVR
>UniRef100_Q6UYR2/1-710
mrvtgirknyqhlwrwGTVLLGILMICSAAGKLWVTVYYGVPVWKEATTTLFCASDAKAYDTEVHNVWATHACVPTDPNP
QEVVLENVTENFNMWKNNMVEQMHEDIISLWDQSLKPCVKLTPLCVTLNCTDDVRNatSTEKGEIKNCSFNITTSIRDKV
QKQYALFYKLDVVPIDND......sNNTNYRLISCNTSVITQACPKVSFEPIPIHYCAPAGFAILKCNDKKFNGTGPCTN
VSTVQCTHGIRPVVSTQLLLNGSLAEEEVIIRSENFTNNAKTIMVQLNVSVEINCTRPNNNTRKSIHIGPGRAFYTTGDI
IGDIRQAHCNISRANWNNTLRQIVEKLGEQFGNNKTIvFNHSSGGDPEIVMHSFNCGGEFFYCNSTKLFNSTWTWNNTwn
ntRSNDTEEIITLPCRIKQIINMWQEVGKAMYAPPIRGQIRCSSNITGLLLTRDGGNDTSGTEIFRPGGGDMRDNWRSEL
YKYKVVRIEPLGVAPTEAKRRVVQREKRAVGIGAMFLGFLGAAGSTMGAASVTLTVQARLLLSGIVQQQNNLLRAIEAQQ
HLLQLTVWGIKQLQARVLAVERYLRDQQLLGIWGCSGKLICTTAVPWntswSNKSLNEIWNNMTWMEWEKEIDNYTNLIY
NLLEESQNQQEKNEQELLELDKWANLWNWFDISNWLWYIKIFIMIVGGLVGLRIVFAVLSIVNRVR
>UniRef100_O40222/1-707
mkvkgirknyqhlwkwGIMLLGMLMICSAVENLWVTVYYGVPVWKEATTTLFCASDAKAYDTEVHNVWATHACVPTDPNP
QEVVLENVTENFNMWKNNMVEQMHEDIISLWDQSLKPCVKLTPLCVTLNCTDLRNN..-SMRGEIKNCSFNITTSIRDKV
KKDYALFYRLDVVPIDND.......-NTSYRLINCNTSTITQACPKVSFEPIPIHYCTPAGFAILKCKDKKFNGTGPCKN
VSTVQCTHGIRPVVSTQLLLNGSLAEEEVVIRSSNFTDNAKNIIVQLKESVEINCTRPNNNTRKSIHIGPGRAFYTTGDI
IGDIRQAHCNISRTKWNNTLNQIATKLKEQFGNNKTIvFNQSSGGDPEIVMHSFNCGGEFFYCNSTQLFNSTWNFNGTwn
ltNGTEGNDTITLPCRIKQIINMWQEVGKAMYAPPIRGQIRCSSNITGLILTRDGGNNNNDTETFRPGGGDMRDNWRSEL
YKYKVVKIEPLGVAPTKAKRRVVQREKRAVGIGAMFLGFLGAAGSTMGAASITLTVQARLLLSGIVQQQNNLLRAIEAQQ
HLLQLTVWGIKQLQARVLAVERYLRDQQLLGIWGCSGKLICTTAVPWnaswSNKTLDMIWNNMTWMEWEREIDNYTGLIY
TLIEESQNQQEKNEQELLELDKWASLWNWFDITNWLWYIKIFIMIVGGLIGLRIVFTVLSIVNRVR
>UniRef100_A0A193L080/1-707
mkvkeirknyqhlwrwGTMLLGILMICSAAENLWVTVYYGVPVWKEATTTLFCASDAKAYDTEVHNVWATHACVPTDPNP
QEVLLENVTENFNMWKNNMVEQMHEDIISLWDQSLKPCVKLTPLCVTLNCTDWNATntNSERGEIKNCSFNVTSSIRDKA
QKEYALFYKLDVVPIIND.....nsSNSSYRLISCNTSVITQACPKVSFEPIPIHYCAPAGFAILKCRDKKFNGTGPCTN
VSTVQCTHGIRPVVSTQLLLNGSLAEEEVVIRSENFTNNAKIIIVQLNESVEINCTRPNNNTRKSINIGPGRAFYTTGEI
IGDIRQAHCNISKTQWNNTLQQIVAKLREQFRNKTIV.FNQSSGGDQEIVTHSFNCGGEFFYCNTTQLFNSTWNSTWKvn
vtKGSNNTEPITLPCRIKQIINMWQEVGKAMYAPPIRGQIRCSSNITGLLLTRDGGHGNGTTETFRPGGGNMRDNWRSEL
YKYKVVKIEPLGVAPTRAKRRVVQREKRAVGIGALFLGFLGAAGSTMGAASITLTVQARQLLSGIVQQQNNLLKAIEAQQ
HLLQLTVWGIKQLQARVLAVERYLKDQQLLGIWGCSGKLICTTAVPWnaswSNKSMNEIWNNMTWMEWEKEINNYTSLIY
TLIEESQNQQEKNEQELLELDKWANLWNWFDITNWLWYIKIFIMIVGGLVGLRIVFTVLSIVNRVR
>UniRef100_A0A193L079/1-707
mkvkeirknyqhlwrwGTMLLGILMICSAAENLWVTVYYGVPVWKEATTTLFCASDAKAYDTEVHNVWATHACVPTDPNP
QEVLLENVTENFNMWKNNMVEQMHEDIISLWDQSLKPCVKLTPLCVTLNCTDWNATntNSEGGEIKNCSFNVTSSIRDKA
QKEYALFYKLDVVPIIND.....nsSNSSYRLISCNTSVITQACPKVSFEPIPIHYCAPAGFAILKCRDKKFNGTGPCTN
VSTVQCTHGIRPVVSTQLLLNGSLAEEEVVIRSENFTNNAKIIIVQLNESVEINCTRPNNNTRKSINIGPGRAFYTTGEI
IGDIRQAHCNISKTQWNNTLQQIVAKLREQFRNKTIV.FNQSSGGDQEIVTHSFNCGGEFFYCNTTQLFNSTWNSTWKvn
vtKGSNNTEPITLPCRIKQIINMWQEVGKAMYAPPIRGQIRCSSNITGLLLTRDGGHGNGTTETFRPGGGNMRDNWRSEL
YKYKVVKIEPLGVAPTRAKRRVVQREKRAVGIGALFLGFLGAAGSTMGAASITLTVQARQLLSGIVQQQNNLLKAIEAQQ
HLLQLTVWGIKQLQARVLAVERYLKDQQLLGIWGCSGKLICTTAVPWnaswSNKSMNEIWNNMTWMEWEKEINNYTSLIY
TLIEESQNQQEKNEQELLELDKWANLWNWFDITNWLWYIKIFIMIVGGLVGLRIVFTVLSIVNRVR
>UniRef100_E3VMX5/1-698
mrvkeirknyqhlwrwGTMLLGILMICSAAENLWVTVYYGVPVWKEATTTLFCASDAKAYDTEVHNVWATHACVPTDPNP
QEVVLENVTENFNMWKNNMVEQMHEDIISLWDQSLKPCVKLTPLCVTLNCTDLRNAtnSSERGEIKNCSFNITTSIRDKM
QKEYALFYKLDVVPIDND.......-NTSYRLISCNTSVITQACPKVTFEPIPIHYCAPAGFAILKCNDKKFNGTGPCTN
VSTVQCTHGIRPVVSAQLLLNGSLAEEEVVIRSDNFTDNAKTIIVQLKESVEINCTRPNNNTRKSIHIGPGRAFYTTGEI
IGDIRQAHCNISKAKWNNALKQIVKKLGEQFKNKTIV.FKQSSGGDPEIVTHSFNCGGEFFYCNSTQLFNSTWNSTEG..
.sNNTEGNDTLTLPCRIKQIINMWQEVGKAMYAPPIRGQIRCSSNITGLLLTRDGGS-ENETEIFRPGGGDMRDNWRSEL
YKYKVVKIEPLGVAPTKAKRRVVQREKRAVGLGAMFLGFLGAAGSTMGAASMTLTVQARLLLSGIVQQQNNLLRAIEAQQ
HLLQLTVWGIKQLQARVLAVERYLKDQQLLGIWGCSGKLICTTTVPWntswSNKSLDEIWDNMTWMEWDREINNYTSLIY
TLIEESQIQQEKNEQELLELDKWASLWNWFDITKWLWYIKIFIIIVGGLVGLRIVFAVLSIVNRVR
>UniRef100_Q1HTM6/1-703
mrvteirknyqhlwrwGTMLLGILMICNAAEKLWVTVYYGVPVWKEATTTLFCASDAKAYDTEVHNVWATHACVPTDPNP
QEVVLENVTENFNMWKNNMVEQMHEDIISLWDQSLKPCVKLTPLCVTLNCTDLRNAtnTTEGGEIKNCSFNITTSIRDKV
QKEYALFYKLDVIPIEND.......-NTSYRLISCNTSVITQACPKVSFEPIPIHYCAPAGFAILKCKDKKFNGTGPCTN
VSTVQCTHGIRPVVSTQLLLNGSLAEEEVVIRSNNFTDNAKIIIVQLNESVEINCTRPNNNTRKSIHIGPGRAFYTTGEI
IGDIRQAHCNLSRAKWDDTLKQIVIKLREQFENKTIV.FNQSSGGDPEIVTHSFNCGGEFFYCNSTQLFNSTWTWNVT.e
gsNNTEGNDTLILPCRIKQIINMWQEVGKAMYAPPIRGQIRCSSNITGLLLTRDGGNNENKTEIFRPGGGDMRDNWRSEL
YKYKVVKIEPLGVAPTKAKRRVVQREKRAVGIGAVFLGFLGAAGSTMGAASMTLTVQARLLLSGIVQQQNNLLRAIEAQQ
HLLQLTVWGIKQLQARVLAVERYLKDQQLLGIWGCSGKLICTTTVPWntswSNKSLDQIWQNMTWMEWEREINNYTSLIY
TLIEESQNQQEKNEQELLELDKWASLWNWFDITKWLWYIKIFIMIVGGLVGLRIVFAVLSIVNRVR
>UniRef100_Q1HTM1/1-703
mrvteirknyqhlwrwGTMLLGILMICNAAEKLWVTVYYGVPVWKEATTTLFCASDAKAYDTEVHNVWATHACVPTDPNP
QEVVLENVTENFNMWKNNMVEQMHEDIISLWDQSLKPCVKLTPLCVTLNCTDLRNAtnTTEGGEIKNCSFNITTSIRDKV
QKEYALFYKLDVIPIEND.......-NTSYRLISCNTSVITQACPKVSFEPIPIHYCAPAGFAILKCKDKKFNGTGPCTN
VSTVQCTHGIRPVVSTQLLLNGSLAEEEVVIRSNNFTDNAKIIIVQLNESVEINCTRPNNNTRKSIHIGPGRAFYTTGEI
IGDIRQAHCNLSRAKWDDTLKQIVIKLREQFENKTIV.FNQSSGGDPEIVTHSFNCGGEFFYCNSTQLFNSTWTWNVT.e
gsNNTEGNDTLILPCRIKQIINMWQEVGKAMYAPPIRGQIRCSSNITGLLLTRDGGNNENKTEIFRPGGGDMRDNWRSEL
YKYKVVKIEPLGVAPTKAKRRVVQREKRAVGIGAVFLGFLGAAGSTMGAASMTLTVQARLLLSGIVQQQNNLLRAIEAQQ
HLLQLTVWGIKQLQARVLAVERYLKDQQLLGIWGCSGKLICTTTVPWntswSNKSLDQIWQNMTWMEWEREINNYTSLIY
TLIEESQNQQEKNEQELLELDKWASLWNWFDITKWLWYIKIFIMIVGGLVGLRIVFAVLSIVNRVR
>UniRef100_A0A193L081/1-706
mkvkeirknyqhlwkwGTMLLGILMICSAAENLWVTVYYGVPVWKEATTTLFCASDAKAYDTEVHNVWATHACVPTDPNP
QEVLLENVTENFNMWKNNMVEQMHEDIISLWDQSLKPCVKLTPLCVTLNCTDWNATntNSERGEIKNCSFNVTSSMRDKA
QKEYALFYKLDVVPIGNG......nDNSSYRLISCNTSVITQACPKVSFEPIPIHYCAPAGFAILKCKDKKFNGTGPCTN
VSTVQCTHGIRPVVSTQLLLNGSLAEEEVVIRSENFTNNAKIIIVQLNESVEINCTRPNNNTRKSINIGPGRAFYTTGEI
IGDIRQAHCNISKTQWNNTLQQIVAKLREQFRNKTIV.FNQSSGGDQEIVTHSFNCGGEFFYCNTTQLFNSTWNSTWKvn
vtKGSNNTEPITLPCRIKQIINMWQEVGKAMYAPPIRGQIRCSSNITGLLLTRDGGHGNGTTETFRPGGGNMRDNWRSEL
YKYKVVKIEPLGVAPTRAKRRVVQREKRAVGIGALFLGFLGAAGSTMGAASITLTVQARQLLSGIVQQQNNLLKAIEAQQ
HLLQLTVWGIKQLQARVLAVERYLKDQQLLGIWGCSGKLICTTAVPWnaswSNKSMNEIWNNMTWMEWEKEINNYTSLIY
TLIEESQNQQEKNEQELLELDKWASLWNWFDITNWLWYIKIFIMIVGGLVGLRIVFTVLSIVNRVR
>UniRef100_O92761/1-705
mrvkgirknyqhlwrwGTMLLGILMICSAAGQLWVTVYYGVPVWKEATTTLFCASDAKAYDTEVHNVWATHACVPTDPNP
QEVVLGNVTENFNIWKNNMVEQMHEDIISLWDQSLKPCVKLTPLCVTLNCTDLRNAtnTTERGEIKNCSFNITTSIRDKM
QKEYALFYKLDVVPIDTN......nTNTSYRLVSCNTSVITQACPKVSFEPIPIHYCAPAGFAILKCNNKTFNGSGPCTN
VSTVQCTHGIRPVVSTQLLLNGSLAEEEIVIRSENITNNAKTIIVQLKEPVEINCTRPNNNTRKSIHIGPGRAFYTTGEI
IGDIRQAHCNISRAKWNDTLRQIAKQLREQFKNKTII.FNQSVGGDPEIVTHSFNCGGEFFYCNSAQLFNSTWNDTER..
snNTRENDTTITLPCRIKQIINMWQEVGKAMYAPPIRGQIKCASNITGLLLTRDGGNNNGTTETFRPGGGDMRDNWRSEL
YKYKVVKIEPLGIAPTKAKRRVVQREKRAVGIGAVFLGFLGAAGSTMGAASVTLTVQARLLLSGIVQQQNNLLRAIEAQQ
HLLQLTVWGIKQLQARVLAVERYLRDQQLLGIWGCSGKLICTTTVPWntswSNKSLDTIWNNMTWMQWEREIDNYTGLIY
TLLEESQNQQEKNEQELLELDKWASLWNWFDITNWLWYIKIFIMIIGGLVGLRIVFAVLSIVNRVR
>UniRef100_Q6UZ36/1-711
mrvtgirknyqhlwrwGTMLLGILMICSAAGKLWVTVYYGVPVWKEATTTLFCASDAKAYDTEVHNVWATHACVPTDPNP
QEVVLENVTENFNMWKNNMVEQMHEDIISLWDQSLKPCVKLTPLCVTLNCTDDVRNatSTEKGEIKNCSFNITTSIRDKV
QKQYALFYKLDVVPIDND......sNNTNYRLISCNTSVITQACPKVSFEPIPIHYCAPAGFAILKCNDKKFNGTGPCTN
VSTVQCTHGIRPVVSTQLLLNGSLAEEEVIIRSENFTNNAKTIMVQLNVSVEINCTRPNNNTRKSIHIGPGRAFYTTGDI
IGDIRQAHCNISRANWNNTLRQIVEKLGEQFGNNKTIvFNHSSGGDPEIVMHSFNCGGEFFYCNSTKLFNSTWTWNGTnw
trEGSNITEIITLPCRIKQIINMWQEVGKAMYAPPIRGQIRCSSNITGLLLTRDGGNDTSGTEIFRPGGGDMRDNWRSEL
YKYKVVRIEPLGVAPTEAKRRVVQREKRAVGIGAMFLGFLGAAGSTMGAASVTLTVQARLLLSGIVQQQNNLLRAIEAQQ
HLLQLTVWGIKQLQARVLAVERYLRDQQLLGIWGCSGKLICTTAVPWntswSNKSLNEIWNNMTWMEWEKEIDNYTNLIY
NLLEESQNQQEKNEQELLELDKWANLWNWFDISNWLWYIKIFIMIVGGLVGLRIVFAVLSIVNRVR
>UniRef100_A0A193L0I5/1-707
mrvrgirknyqhlwrwGTMLLGMLMICSATKDLWVTVYYGVPVWKEATTTLFCASDAKAYDTEVHNVWATHACVPTDPNP
QEVKLENVTENFNMWKNDMVEQMHEDIISLWDQSLKPCVKLTPLCVTLNCTDQNVTntNNEKGEIKNCSFNITTNIRDKM
QKVYALFYKLDVVPIDND......sDNTTYRLISCNTSVITQACPKVSFEPIPIHYCAPAGFAILKCNDDKFEGKGPCNN
VSTVQCTHGIRPVVSTQLLLNGSLAKEEVVIRSENFTNNAKTIIVQLKEPVEINCTRPNNNTRKSIHIGPGRAFYATGEI
VGDIRQAHCNISRAKWNNTLQQITRKLREQFENKTIV.FNHSSGGDPEIVMHSFNCGGEFFYCNTTQLFNSTWLFNNTln
etEGLNDTEPITLPCRIKQIINMWQEVGKAMYAPPIRGLIRCSSNITGLILTRDGGNVNSSTEVFRPGGGDMRDNWRSEL
YKYKVVKIEPLGVAPTEAKRRVVQREKRAVTIGAMFLGFLGAAGSTMGAASITLTVQARQLLSGIVQQQSNLLRAIEAQQ
HLLQLTVWGIKQLQARVLAVERYLKDQQLLGIWGCSGKLICTTAVPWnaswSNKSLDQIWNNMTWMEWEREINNYTGIIY
NLIEQSQNQQEKNEQELLELDKWASLWSWFEITNWLWYIKIFIMIVGGLIGLRIVFTVLSIVNRVR
>UniRef100_A0A193L0J6/1-707
mrvrgirknyqhlwrwGTMLLGMLMICSATKDLWVTVYYGVPVWKEATTTLFCASDAKAYDTEVHNVWATHACVPTDPNP
QEVKLENVTENFNMWKNDMVEQMHEDIISLWDQSLKPCVKLTPLCVTLNCTDQNVTntNNEKGEIKNCSFNITTNIRDKM
QKVYALFYKLDVVPIDND......sDNTTYRLISCNTSVITQACPKVSFEPIPIHYCAPAGFAILKCNDDKFEGKGPCNN
VSTVQCTHGIRPVVSTQLLLNGSLAKEEVVIRSENFTNNAKTIIVQLKEPVEINCTRPNNNTRKSIHIGPGRAFYATGEI
VGDIRQAHCNISRAKWNNTLQQITRKLREQFENKTIV.FNHSSGGDPEIVMHSFNCGGEFFYCNTTQLFNSTWLFNNTln
etEGLNDTEPITLPCRIKQIINMWQEVGKAMYAPPIRGLIRCSSNITGLILTRDGGNVNSSTEVFRPGGGDMRDNWRSEL
YKYKVVKIEPLGVAPTEAKRRVVQREKRAVTIGAMFLGFLGAAGSTMGAASITLTVQARQLLSGIVQQQSNLLRAIEAQQ
HLLQLTVWGIKQLQARVLAVERYLKDQQLLGIWGCSGKLICTTTVPWnaswSNKSLDQIWNNMTWMEWEREINNYTGIIY
NLIEQSQNQQEKNEQELLELDKWASLWSWFEITNWLWYIKIFIMIVGGLIGLRIVFTVLSIVNRVR
>UniRef100_E3VMX4/1-698
mrvkeirknyqhlwrwGTMLLGILMICSAAENLWVTVYYGVPVWKEATTTLFCASDAKAYDTEVHNVWATHACVPTDPNP
QEVVLENVTENFNMWKNNMVEQMHEDIISLWDQSLKPCVKLTPLCVTLNCTDLRNAtnSSERGEIKNCSFNITTSIRDKM
QKEYALFYKLDVVPIDND.......-NTSYRLISCNTSVITQACPKVTFEPIPIHYCAPAGFAILKCNDKKFNGTGPCTN
VSTVQCTHGIRPVVSTQLLLNGSLAEEEVVIRSDNFTDNAKTTIVQLKESVEINCTRPNNNTRKSIHIGPGRAFYTTGEI
IGDIRQAHCNISKAKWNNALKQIVKKLGEQFKNKTIV.FKQSSGGDPEIVTHSFNCGGEFFYCNSTQLFNSTWNSTEG..
.sNNTEGNDTLTLPCRIKQIINMWQEVGKAMYAPPIRGQIRCSSNITGLLLTRDGGS-ENETEIFRPGGGDMRDNWRSEL
YKYKVVKIEPLGVAPTKARRRVVQREKRAVGLGAMFLGFLGAAGSTMGAASMTLTVQARLLLSGIVQQQNNLLRAIEAQQ
HLLQLTVWGIKQLQARVLAVERYLKDQQLLGIWGCSGKLICTTTVPWntswSNKSLDEIWDNMTWMEWDREINNYTSLIY
TLIEESQIQQEKNEQELLELDKWASLWNWFDITKWLWYIKIFIIIVGGLVGLRIVFAVLSIVNRVR
>UniRef100_A0A5J6ND92/1-704
mrvegirknyqhlwrwGTMLLGLLIICSAAEKLWVTVYYGVPVWKEATTTLFCASDAKAYDTEVHNVWATHACVPTDPNP
QEVVLENVTENFNMWKNNMVEQMHEDIISLWDQSLKPCVKLTPLCVTLNCTDWRNAtnTTGRGEIKNCSFNITTSIRDKV
QKEYALFYKLDVVPIDND.......-NSSYRLISCNTSVITQACPKVSFNPIPIHYCTPAGFAILKCKDKKFNGTGPCTN
VSTVQCTHGIRPVVSTQLLLNGSLAEEEVVIRSDNFTDNAKTIIVQLNESIEINCTRPNNNTRKSIHIGPGRAFYTTGEI
TGDIRQAHCNLSRAKWNNTLKQIVKKLREQLGNKTIV.FKQSSGGDPEIVTHSFNCGGEFFYCDSTQLFNSTWNDTEEse
gsKNTEENTPLTLPCRIKQIINMWQEVGKAMYAPPIRGQIRCSSNITGLLLTRDGGNNDNKTEIFRPGGGDMRDNWRSEL
YKYKVVKIEPLGVAPTKAKRRVVQREKRAVGIGAVFLGFLGAAGSTMGAASMTLTVQARLLLSGIVQQQNNLLRAIEAQQ
HLLQLTVWGIKQLQARVLAVERYLKDQQLLGIWGCSGKLICTTTVPWnaswSNKSLDKIWNNMTWMEWEREINNYTSLIY
TLIEESQNQQEKNEQELLELDKWASLWNWFDITKWLWYIKIFIMIVGGLVGLRIVFAVLSIVNRVR
>UniRef100_B3VFI2/1-717
mrvtgirrnwkhlwrwGTMLLGMLMICSAAEQLWVTVYYGVPVWKEATTTLFCASDAKAYDTEVHNVWATHACVPTDPSP
QEVLLENVTENFNMWKNNMVEQMHEDIISLWDQSLKPCVKLTPLCVTLNCTDVRNAtnTTEVGEIKNCSFKITTSIRDKM
QKEYALFYKLDVVPIDNEnnnntntNYTSYRLISCNTSVITQACPKVSFQPIPIHYCAPAGFAILKCNDKKFNGTGPCTN
VSTVQCTHGIRPVVSTQLLLNGSLAEDEVVIRSENFTNNAKTIIVHLNESVEINCTRPSNNTRKSIHIGPGRAFYATGEI
IGNIRQAHCNISGTKWNNTLRQIVEKLREQFKNTTIV.FNQSSGGDPEIVTHSFNCGGEFFYCNSTPLFNSIWNITQPln
stGTERANDTITLQCRIKQIINMWQEVGKAMYAPPIRGQIKCSSNITGLLLTRDGGIDNSTTETFRPGGGDMRDNWRSEL
YKYKVVKIEPLGVAPTKAKRRVVQREKRAVGIGALFLGFLGAAGSTMGAASITLTVQARQLLSGIVQQQNNLLRAIEAQQ
HLLQLTVWGIKQLQARVLAVERYLRDQQLLGIWGCSGKLICTTTVPWnaswSNKSLNQIWENMTWMEWEKEIDNYTSIIY
NLIEESQNQQEKNEQELLELDKWASLWNWFDITNWLWYIRIFIMIVGGLVGLRIVFAVLSVVNRVR
>UniRef100_G1FEK5/1-710
mrvtgirknyqhlwrwGTMLLGILMICSAAGKLWVTVYYGVPVWKEATTTLFCASDAKAYDTEVHNVWATHACVPTDPNP
QEVVLENVTENFNMWKNNMVEQMHEDIISLWDQSLKPCVKLTPLCVTLNCTDDVRNatSTEKGEIKNCSFNITTSIRNKM
QKQYALFYKLDVVPIDND......sNNTNYRLISCNTSVITQACPKVSFEPIPIHYCAPAGFAILKCNDKKFNGTGPCTN
VSTVQCTHGIRPVVSTQLLLNGSLAEEEVIIRSENFTNNAKTIMVQLNVSVEINCTRPNNNTRKSIHIGPGRAFYATGDI
IGDIRQAHCNISRANWNNTLKHIVEKLGEQFGNNKTIvFNHSSGGDPEIVMHSFNCGGEFFYCNSTKLFNSTWTWNNTwn
ntRSNDTEEIITLPCRIKQIINMWQEVGKAMYAPPIRGQIRCSSNITGLLLTRDGGNDTSGTEIFRPGGGDMRDNWRSEL
YKYKVVRIEPLGVAPTEAKRRVVQREKRAVGIGAVFLGFLGAAGSTMGAASVTLTVQARLLLSGIVQQQNNLLRAIEAQQ
HLLQLTVWGIKQLQARVLAVERYLRDQQLLGIWGCSGKLICTTAVPWntswSNRSLNEIWNNMTWMEWEKEIDNYTNLIY
NLLEESQNQQEKNEQELLELDKWANLWNWFDISNWLWYIKIFIMIVGGLVGLRIVFAVLSIVNRVR
>UniRef100_A0A120K7T5/1-703
mkvkgirknyqhlwkrGIMLLGMLMICSAVENLWVTVYYGVPVWKEATTTLFCASDAKAYDTEVHNVWATHACVPTDPNP
QEVVLENVTENFNMWKNNMVEQMHEDIISLWDQSLKPCVKLTPLCVTLNCTDWNVTniNNMREEMKNCSFNITTSIRDKV
KKDYALFYRLDVVPIDND......nDSTSYRLINCNTSTITQACPKVSFEPIPIHYCTPAGFAILKCKDKKFNGTGPCKN
VSTVQCTHGIRPVVSTQLLLNGSLAEEEVVIRSSNFTDNTKNIIVQLNESVEINCTRPNNNTRRSIHIGPGSAFYATGDI
IGDIRQAHCNISGTKWNNTLNQIATKLKEQFGNKTIV.FNRSSGGDPEVVMHSFNCGGEFFYCNSTKLFNSTWNFNGTw.
nlTEPNGNDTITLPCRIKQIINMWQEVGKAMYAPPIRGQIRCSSNITGLILTRDGGNLNSTNETFRPGGGDMRDNWRSEL
YKYKVVKIEPLGVAPTKAKRRVVQREKRAVGIGAMFLGFLGAAGSTMGAASITLTVQARLLLSGIVQQQNNLLRAIEAQQ
HLLQLTVWGIKQLQARVLAVERYLRDQQLLGIWGCSGKLICTTAVPWnaswSNKTLDMIWNNMTWMEWEREIDNYTGLIY
TLIEESQNQQEKNEQELLELDKWASLWNWFDITNWLWYIKIFIMIVGGLIGLRIVFTVLSIVNRVR
>UniRef100_A0A193L0I0/1-708
mrvketkrnyqrlwrwGTMLLGMLMICSAAENLWVTVYYGVPVWKEATTTLFCASDAKAYDTEVHNVWATHACVPTDPNP
QEVALENVTENFNMWKNNMVEQMHEDIISLWDQSLKPCVKLTPLCVTLNCTDKERNdtSTEKGEIKNCSFNITTNIRDKV
QKEYALFYKLDVVPIENN...nnksNTSSYRLIHCNTSVITQACPKVSFQPIPIHYCTPAGFAILKCKDKKFNGTGPCTN
VSTVQCTHGIRPVVSTQLLLNGSLAEEEVVIRSQNFTDNIKTIIVQLNESVEINCTRPNNNTRKSINIGPGRAFYATGDI
IGDIRQAHCNISRAKWNNTLGQIVTKLKRQFGNKTII.FQPSSGGDPEIVTHSFNCGGEFFFCNTTQLFNSTWGNSTE..
gsNNTEGNDTIILPCRIKQIINMWQSVGKAMYAPPIRGQIKCSSNITGLLLTRDGGNNTNTNETFRPGGGDMKDNWRSEL
YKYKVVKIEPLGVAPTKAKRRVVQREKRAVGIGAVFLGFLGAAGSTMGAASMTLTVQARLLLSGIVQQQNNLLRAIEAQQ
HLLQLTVWGIKQLQARVLAVERYLRDQQLLGIWGCSGKLICTTTVPWnaswSNKNLSQIWDNMTWMEWDREINNYTNLIY
NLLEESQNQQEKNEQELLALDKWASLWNWFDITNWLWYIKIFIMIVGGLIGLRIVFAVLSLVSRVR
>UniRef100_E3VMY0/1-701
mrvkeirknyqhlwrwGTMLLGILMICSAAENLWVTVYYGVPVWKEATTTLFCASDAKAYDTEVHNVWATHACVPTDPNP
QEVVLENVTENFNMWKNNMVEQMHEDIISLWDQSLKPCVKLTPLCVTLNCTDLRNAtnSSERGEIKNCSFNITTSIRDKM
QKEYALFYKLDVVPIDND.......-NTSYRLISCNTSVITQACPKVTFEPIPIHYCAPAGFAILKCNDKKFNGTGPCTN
VSTVQCTHGIRPVVSTQLLLNGSLAEEEVVIRSANFTDNAKTIIVQLKESVEINCTRPNNNTRKSIHIGPGRAFYTTGEI
IGDIRQAHCNISKAKWNNALKQIVKKLGEQFKNKTIV.FNQSSGGDPEIVTHSFNCRGEFFYCNSTQLFNSTWNSTEG..
.sNNTEGNDTLTLPCRIKQIINMWQEVGKAMYAPPIRGQIRCSSNITGLLLTRDGGNNSETTEIFRPGGGDMRDNWRSEL
YKYKVVKIEPLGVAPTKAKRRVVQREKRAVGLGAMFLGFLGAAGSTMGAASMTLTVQARLLLSGIVQQQNNLLRAIEAQQ
HLLQLTVWGIKQLQARVLAVERYLKDQQLLGIWGCSGKLICTTTVPWnaswSNKTMKDIWENMTWMQWDKEIENYTSLIY
TLIEESQIQQEKNEQELLELDKWASLWNWFDISNWLWYIKIFIMIVGGLVGLRIVFAVLSIVNRVR
>UniRef100_Q7SVL7/1-713
mrvkgirkncqhlwrwGTMLLGILMICSAAGKLWVTVYYGVPVWKEATTTLFCASDAKAYDTEIHNVWATHACVPTDPNP
QEVALENVTENFNMWKNNMVEQMHEDIISLWDQSLKPCVKLTPLCVTLNCTDLRNAtnTTEKGEIKNCSFNITTNIRDKM
QKEYALFYRLDVVPIDND......sTNTSYRLISCNTSVITQACPKVSFEPIPIHYCTPAGFAILKCNDKKFNGTGPCTN
VSTVQCTHGIRPVISTQLLLNGSLAEEEVVIRSDNFMDNAKTIIVQLNESVEINCTRPNNNTRKSIHIGPGRAFYTTGEI
IGDIRQAHCNLSRTKWNNTLRQIVYKLREQFGNKTIV.FNQSSGGDPEIVTHSFNCGGEFFYCDSTQLFNSTWNNDTLfn
stGSNNTEDTITLPCRIKQIINMWQEVGKAMYAPPIRGQIRCSSNITGLLLTRDGGNNSETTEIFRPGGGDMRDNWRSEL
YKYKVVKIEPLGVAPTKAKRRVVQREKRAVGIGAVFLGFLGAAGSTMGAASMTLTVQARLLLSGIVQQQNNLLRAIEAQQ
HLLQLTVWGIKQLQARVLAVERYLKDQQLLGIWGCSGKLICTTTVPWnaswSNKSLDKIWNNMTWMEWEREINNYTSLIY
TLIEESQNQQEKNEQELLELDKWASLWNWFDITKWLWYIKIFIMIVGGLVGLRIVFAILSIVNRVR
>UniRef100_Q1HTJ0/1-707
mrvkeirknyqhlwrwGTMLLGILMICSAAEKLWVTVYYGVPVWKEATTTLFCASDAKAYDTEVHNVWATHACVPTDPNP
QEVVLENVTENFNMWKNNMVEQMHEDIISLWDQSLKPCVKLTPLCVTLNCTNLRNAtnTTEGGEIKNCSFNITTSIRDKV
QKEYALFYRPDIVPIDND......nTNTSYRLISCNTSVITQACPKVSFEPIPIHYCAPAGFAILKCKDKKFTGKGPCTN
VSTVQCTHGIRPVVSTQLLLNGSLAEEEVVIRSDNFTDNAKTIIVQLKESVEINCTRPNNNTRKSIHIGPGRAFYTTGEI
IGDIRQAHCNLSRAKWDNTLKQVVIKLREQFRNKTIV.FNQSSGGDPEIVTHNFNCGGEFFYCDSTQLFNSTWNVTSTwn
vtRSNNTEEIITLPCRIKQIINMWQEVGKAMYAPPIRGQIRCSSNITGLLLTRDGGNNENETEIFRPGGGDMRDNWRSEL
YKYKVVKIEPLGVAPTKAKRRVVQREKRAVGIGAVFLGFLGAAGSTMGAASMTLTVQARLLLSGIVQQQNNLLRAIEAQQ
HLLQLTVWGIKQLQARVLAVERYLKDQQLLGIWGCSGKLICTTTVPWnaswSNKSLDKIWNNMTWMEWEREINNYTSLIY
TLIEESQNQQEKNEQELLELDKWASLWNWFDITKWLWYIKIFIMIVGGLVGLRIIFAVLSIVNKVR
>UniRef100_A0A193L0I6/1-707
mrvketkrnyqrlwrwGIMLLGMLMICSATDKLWVTVYYGVPVWKEATTTLFCASDAKAYDTEVHNVWATHACVPTDPSP
QEVALENVTENFNMWKNNMVEQMHEDIISLWDQSLKPCVKLTPLCVTLNCTDTVRNdtSAEKGEIKNCSFNITTNIRDKV
QKEYALFYKLDVVPIENN...nnnsNNSSYRLIHCNTSVITQACPKVSFQPIPIHYCTPAGFAILKCKDKKFNGTGPCTN
VSTVQCTHGIRPVVSTQLLLNGSLAEEEVVIRSQNFTDNTKTIIVQLKESVEINCTRPNNNTRKSIPIGPGRAFYATGDI
IGDIRQAHCNISREKWNNTLKQIVTKLEEQFRNKTIV.FQPSSGGDPEIVTHSFNCGGEFFFCNTTQLFNSTWNSTGG..
.sNNTKGNDTIILPCRIKQVINMWQSVGKAMYAPPIRGQIKCSSNITGLLLTRDGGNNNNTNETFRPGGGDMRDNWRSEL
YKYKVVKIEPLGVAPTKAKRRVVQREKRAVGIGAMFLGFLGAAGSTMGAASMTLTVQARLLLSGIVQQQNNLLRAIEAQQ
HLLQLTVWGIKQLQARVLAVERFLRDQQLLGIWGCSGKLICTTNVPWnaswSNKTLSQIWDNMTWMEWDREINNYTNLIY
NLIEESQNQQEKNEQELLALDKWASLWNWFDITNWLWYIKIFIMIVGGLIGLRIVFAVLSIANRVR
>UniRef100_Q6UYR1/1-712
mrvtgirknyqhlwrwGTMLLGILMICSAAGKLWVTVYYGVPVWKEATTTLFCASDAKAYDTEVHNVWATHACVPTDPNP
QEVVLENVTENFNMWKNNMVEQMHEDIISLWDQSLKPCVKLTPLCVTLNCTDDVRNatSTEKGEIKNCSFNITTSIRDKV
QKQYALFYKLDVVPIDND......sNNTNYRLISCNTSVITQACPKVSFEPIPIHYCAPAGFAILKCNDKKFNGTGPCTK
VSTVQCTHGIRPVVSTQLLLNGSLAEEEVVIRSENFTNNAKTIIVQLNVSVEINCTRPNNNTRKSIHIGPGRAFYTTGDI
IGDIRQAHCNISRANWNNTLRQIVEKLGEQFGNNKTIvFNHSSGGDPEIVMHSFNCRGEFFYCNSTKLFNSTWTRNNTwt
rnRSNSTEEHITLPCRIKQIINMWQEVGKAMYAPPIRGQIRCSSNITGLLLTRDGGNDTRGTEIFRPGGGDMRDNWRSEL
YKYKVVRIEPLGVAPTEAKRRVVQREKRAVGIGAMFLGFLGAAGSTMGAAAVTLTVQARLLLSGIVQQQNNLLRAIEAQQ
HLLQLTVWGIKQLQARVLAVERYLRDQQLLGIWGCSGKLICTTAVPWntswSNKSLNEIWNNMTWMEWEKEIDDYTNLIY
NLLEESQNQQEKNEQELLALDKWANLWNWFDISNWLWYIKIFIMIVGGLVGLRIVFAVLSIVNRVR
>UniRef100_Q1HT37/1-717
mrvkeirrnyphlwrwGILLLGMLMTCSAKENLWVTVYYGVPVWKEATTTLFCASDAKAYDTEVHNVWATHACVPTDPNP
QEVVLENVTESFNMWKNNMVEQMHEDIISLWDQSLKPCVKLTPLCVTLNCTDYLGNttNTEEREMKNCSFNITTSIRDKI
KKEYALFYRLDVVPIDNDndntsynDNTSYRLINCNTSVITQACPKVSFEPIPIHYCAPAGFAILKCKDKKFNGTGPCTN
VSTVQCTHGIRPVVSTQLLLNGSLAEEEVVIRSENLTNNAKTIIVQLKEPVEINCTRPNNNTRKSINIGPGRAFYATGDI
IGNIRQAHCNISGEKWNNTLRHIVKKLREHFENKTIV.FNQSSGGDPEIVMHSFNCGGEFFYCDTTRLFNSTWNDTEG..
.aNNTVGNDTITLPCKIKQIINMWQEVGKAMYAPPIRGQINCSSNITGLLLTRDGGNNTNGTEVFRPGGGDMRDNWRSEL
YKYKVVKIEPLGVAPTKAKRRVVQREKRALGIGALFLGFLGAAGSTMGAASVTLTVQARLLLSGIVQQQNNLLRAIEAQQ
HLLQLTVWGIKQLQARILAVERYLHDQQLLGIWGCSGKLICTTAVPWnaswSNKSLNKIWDNMTWMEWDREINNYTSLIY
TLIEESQNQQEKNEQELLELDKWASLWNWFDISNWLWYIKIFIMVVGGLVGLRIVFTVLSIVNRVR
>UniRef100_B3VFH4/1-718
mrvtgirrncqhlwrwGTMLLGMLMICSAAEQLWVTVYYGVPVWKEATTTLFCASDAKAYDTEVHNVWATHACVPTDPSP
QEVLLENVTENFNMWKNNMVEQMHEDIISLWDQSLKPCVKLTPLCVTLNCTDVRNAtnTTEKGEIKNCSFNITTNIRDKM
QKEYALFYKLDVVPIDNDvvnntntNYTNYRLISCNTSVITQACPKVSFQPIPIHYCAPAGFAILKCNNKKFNGTGPCTN
VSTVQCTHGIRPVVSTQLLLNGSLAEDEIVIRSENFTDNAKTIIVQLNETVEINCTRPSNNTRKSIHIGPGRAFYTTGEI
IGDIRQAHCNLSTTKWNNTLRQIVEKLREQFKNKTIV.FNQSSGGDPEIVTHSFNCGGEFFYCDSTPLFNSTWNITQPln
stGTEGSNDTITLQCRIKQIINMWQEVGKAMYAPPIRGQIKCSSNITGLLLTRDGGGDNRTTETFRPGGGDMRDNWRSEL
YKYKVVKIEPLGVAPTKAKRRVVQREKRAVGIGALFLGFLGAAGSTMGAASITLTVQARQLLSGIVQQQNNLLRAIEAQQ
HLLQLTVWGIKQLQARVLAVERYLRDQQLLGIWGCSGKLICTTTVPWntswSNKSLNQIWENMTWMEWEREIDNYTSLIY
TLIEESQNQQEKNELELLELDKWASLWNWFDISSWLWYIRIFIMIVGGLVGLRIVFAVLSVVNRVR
>UniRef100_B3VFH9/1-717
mkvtgirrncqhlwrwGTMLLGMLMICSAAEQLWVTVYYGVPVWKEATTTLFCASDAKAYDTEVHNVWATHACVPTDPSP
QEILLENVTENFNMWKNNMVEQMHEDIISLWDQSLKPCVKLTPLCVTLNCTDVRNAtnTTEKGEIKNCSFNIATNIRDKM
QKEYALFYKLDVVPIDNEnkkntntNYTNYRLISCNTSVITQACPKVSFQPIPIHYCAPAGFAILKCNDKKFNGTGPCTN
VSTVQCTHGIRPVVSTQLLLNGSLAEDEVVIRSENFTNNAKTIIVHLNESVEINCTRPSNNTRKSIHIGPGRAFYTTGEI
IGDIRQAHCNLSSTKWNDTLRQIAKKLGEQFKNRTIV.FNQSSGGDPEIVTHSFNCGGEFFYCDSTPLFNSTWNITQPln
stGTEESNNTITLHCRIKQIINMWQEVGKAMYAPPIRGQIKCSSNITGLLLTRDGGGNNRTTETFRPGGGDMRDNWRSEL
YKYKVVKIEPVGVAPTKAKRRVVQREKRAVGIGALFLGFLGAAGSTMGAASITLTVQARQLLSGIVQQQNNLLRAIEAQQ
HLLQLTVWGIKQLQARVLAVERYLKDQQLLGIWGCSGKLICTTAVPWntswSNKSLNQIWENMTWMEWEREIDNYTSVIY
NLIEESQNQQEKNEQELLELDKWASLWNWFDITNWLWYIRIFIMIVGGLVGLRIVFAVLSVVNRVR
>UniRef100_E3VMX1/1-705
mrvkeirknyqhlwrwGTMLLGILMICSAAEELWVTVYYGVPVWKEATTTLFCASDAKAYDTEVHNVWATHACVPTDPNP
QEVVLGNVTENFNMWKNNMVEQMHEDIISLWDQSLKPCVKLTPLCVTLNCTDDLRNatNTERGEIKNCSFYITTSIRDKV
QKEYAFFYKLDVVPIDND......nTNTSYRLISCNTSVITQACPKVSFEPIPIHYCAPAGFVILKCNDKKFNGTGPCTN
VSTVQCTHGIRPVVSTQLLLNGSLAEEEVVIRSDNFTDNAKTIIVQLKESVEINCTRPNNNTRKSIHIGPGRAFYTTGEI
IGDIRQAHCNISKAKWNNALKQIVKKLREQFENKTIV.FNQPSGGDPEIVTHSFNCGGDFFYCNSTQLFNSTWNSTEG..
.sNITEGNDTLTLPCRIKQIINMWQEVGKAMYAPPIRGQIRCSSNITGLLLTRDGGNSNETTEIFRPGGGDMRDNWRSEL
YKYKVVKIEPLGVAPTKAKRRVVQREKRAVGLGAVFLGFLGAAGSTMGAASMTLTVQARLLLSGIVQQQNNLLRAIEAQQ
HLLQLTVWGIKQLQARVLAVERYLKDQQLLGIWGCSGKLICTTTVPWntswSNKSLDKIWNNMTWMEWDREINNYTSLIY
TLIEESQNQQEKNEQELLELDKWASLWNWFDITKWLWYIKIFIMIVGGLVGLRIVFAVLSIVNRVR
>UniRef100_A0A0R8WLM4/1-703
mrvreikkncqhlwrwGIMLLGILMICNAKDKLWVTVYYGVPVWKEATTTLFCASDAKAYDTEVHNVWATHACVPTDPNP
QEVVLENVTENFNMWKNNMVEQMHEDIISLWDQSLKPCVKLTPLCVTLKCTDLRNAtnTNEKGEIKNCSFNVTTEIRDKM
KKEHALFYRLDVVPIDNT......iDNTSYRLISCNTSVITQACPKVSFEPIPIHYCTPAGFAILKCNDKKFNGTGPCTN
VSSVQCTHGIRPVISTQLLLNGSLAEEEVIIRSANFSNNAKIIIVHLNESVEINCTRPNNNTRKSIHIGPGRAFYTTGDI
IGDIRQAHCNLSRAKWNDTLQRIVIKLREQIGNKTIV.FNQSSGGDPEIVMHSFNCGGEFFYCNTTQLFNSTWNSTGG..
.pNNTGGNDTITLPCRIKQIINMWQEVGKAMYAPPIRGQIRCSSNITGLLLTRDGGNNDNGTEVFRPGGGDMRDNWRSEL
YKYKVVQIEPLGVAPTKAKRRVVQREKRAVGIGAVFLGFLGAAGSTMGAASMTLTVQARLLLSGIVQQQNNLLRAIEAQQ
HLLQLTVWGIKQLQARVLAVERYLKDQQLLGIWGCSGKLICTTAVPWntswSNKSLNEIWDNMTWMEWDREINNYTNLIY
TLIEKSQNQQEKNEQELLELDKWASLWNWFDITNWLWYIKIFIMIVGGLIGLRIVFTVLSIVNRVR
>UniRef100_Q1HT35/1-713
mrvkeirrnyphlwgwGILLLGMLMTCSANENLWVTVYYGVPVWKEATTTLFCASDAKAYDTEVHNVWATHACVPTDPNP
QEVELENVTENFNMWKNNMVEQMHEDIISLWDQSLKPCVKLTPLCVTLNCTDFGNAtnTNERGEMKNCSFNITTSIRDKI
KKEYALFYKLDVVPIDND..ntshnDNTSYRLINCDTSVITQACPKVSFEPIPIHYCAPAGFAILKCNDKKFNGKGLCKN
VSTVQCTHGIRPVVSTQLLLNGSLAEEEVVIRSENFTNNVKTIIVQLKEPVEINCTRPNNNTRKSINIGPGRAFYATGEI
IGDIRQAHCNISAEKWNNTLRQIVKKLREQFNNKTI-aFNQSSGGDPEIVMHSFNCGGEFFYCNTTQLFNSTWNDTEG..
.aNNTVGNDTIILPCRIKQIINMWQEVGKAMYAPPIRGLINCSSNITGLLLTRDGGPNTNETEVFRPGGGDMRDNWRSEL
YKYKVVKIEPLGVAPTKAKRRVVQREKRAVGLGAVFLGFLGAAGSTMGAASVTLTVQARLLLSGIVQQQNNLLRAIEAQQ
HLLQLTVWGIKQLQARVLAVERYLQDQQLLGIWGCSGKLICTTAVPWnaswSNKSLETIWNNMTWMEWDREINNYTSLIY
TLIEKSQNQQEKNEQELLGLDKWASLWNWFTITNWLWYIKIFIMIVGGLVGLRIVFTVLSIVNRVR
>UniRef100_A0A109VA33/1-706
mkvkgirknyqhlwkrGIVLLGMLMICSAVEKLWVTVYYGVPVWKEATTTLFCASDAKAYDTEVHNVWATHACVPTDPNP
QEVVLENVTENFNMWKNNMVEQMHEDIISLWDQSLKPCVKLTPLCVTLNCTDWGNNssKEMKGEMKNCSFNVTTSIRDRV
KKEYALFYRLDVVPIDND...nsntSNTSYRLISCNTSAITQACPKVSFEPIPIHYCTPAGFAILKCNDKKFNGTGPCKN
VSTVQCTHGIRPVVSTQLLLNGSLAEEEVVIRSSNFTDNIKNIIVQLNESVEINCTRPNNNTRKSIHIGPGSAFYATGDI
IGDIRQAHCNISRTKWNNTLNQIATKLKEQFRNKTII.FKQSSGGDPEIVMHSFNCGGEFFYCNSTQLFNSTWNVNGTwn
.lTQPNDTDIITLPCRIKQIINMWQEVGKAMYAPPIRGQIRCSSNITGMILTRDGGDNKNDNETFRPGGGDMRDNWRSEL
YKYKVVKIEPLGVAPTKAKRRVVQREKRAVGIGAMFLGFLGAAGSTMGAASITLTVQARQLLSGIVQQQNNLLKAIEAQQ
HLLQLTVWGIKQLQARVLAVERYLRDQQLLGIWGCSGKLICTTAVPWnaswSNRTLDMIWNNMTWMEWEREIDNYTGLIY
TLIEESQNQQEKNEQELLELDKWAGLWNWFDISKWLWYIRIFIMIVGGLIGLRIVFTVLSMVNRVR
>UniRef100_D3YFM7/1-712
mrvkeirknyqhlwkwGTMLLGMLMICSATEKLWVTVYYGVPVWKEATTTLFCASDAKAYETEVHNVWATHACVPTDPNP
QEVVLGNVTENFNMWKNNMVEQMHEDIISLWDQSLKPCVKLTPLCVTLNCTDLRNAnaTNEKGEIKNCSFNITTDIRDKV
QKAYATFYKLDIVPIDNE...tnniNYTNYRLISCNTSVLTQACPKISFEPIPIHYCAPAGFAILKCNNKTFNGTGPCTN
VSTVQCTHGIKPVVSTQLLLNGSLAEEEVVIRSENLMNNAKTIIVQLNESVEINCTRPNNNTRKGIHIGPGRAFYTTGQI
IGDIRQAHCNISRAKWNNTLQKIVKKLREKFGNKTIV.FNQSSGGDPEIVTHSFNCGGEFFYCNTTQLFNSTWNDTEG..
.sNNPGGNITITLPCRIKQIINMWQEVGKAMYAPPISGQIRCSSNITGLLLTRDGGNTSNTTEIFRPGGGDMRDNWRSEL
YKYKVVKIEPLGVAPTKAKRRVVQREKRAVGIGAVFLGFLGAAGSTMGAASITLTVQARRLLSGIVQQQNNLLRAIEAQQ
HLLQLTVWGIKQLQARVLAVERYLKDQQLLGIWGCSGKLICTTAVPWnaswSNKSLDEIWDNMTWMQWEREIDNYTSLIY
TLIEESQSQQEKNEQELLELDKWASLWNWFTITNWLWYIKIFIMIVGGLVGLRIVFAVLSIVNRVR
>UniRef100_B3VFG8/1-719
mrvtgirrncqhlwrwGTMLLGMLMICSAAEQLWVTVYYGVPVWKEATTTLFCASDAKAYDTEVHNVWATHACVPTDPSP
QEVLLENVTENFNMWKNNMVEQMHEDIISLWDQSLKPCVKLTPLCVTLNCTDDLRNatNTEKGEIKNCSFNITTSIKNKM
QKEYALFYKLDVVPIDNEnnnntntNYTNYRLISCNTSVITQACPKVSFQPIPIHYCAPAGFAILKCNDKRFNGTGPCTN
VSTVQCTHGIRPVVSTQLLLNGSLAKKEVIIRSENFTDNAKTIIVQLNVPVEINCTRPNNNTRKSIHIGPGRAFYATGEI
IGNIRQAHCNISGTKWNNTLKQIVKKLREQFENKTIV.FNQSSGGDPEIVTHSFNCGGEFFYCDSTPLFNSTWNITQPln
stGTEGSNDTITLQCRIKQIINMWQEVGKAMYAPPIRGQIKCSSNITGLLLTRDGGGNNRTTETFRPGGGDMRDNWRSKL
YKYKVVKIEPLGVAPTKAKRRVVQREKRAVGIGALFLGFLGAAGSTMGAASITLTVQARQLLSGIVQQQNNLLRAIEAQQ
HLLQLTVWGIKQLQARVLAVERYLRDQQLLGIWGCSGKLICTTTVPWntswSNKSLNQIWDNMTWMEWEREIDNYTSLIY
NLIEESQNQQEKNEQELLELDKWASLWNWFDITNWLWYIKIFIMIVGGLVGLRIVFAVLSVVNRVR
>UniRef100_Q1HTM2/1-703
mrvteirkncqhlwrwGTMLLGILMICNAAEKLWVTVYYGVPVWKEATTTLFCASDAKAYDTEVHNVWATHACVPTDPNP
QEVVLENVTENFNMWKNNMVEQMHEDIISLWDQSLKPCVKLTPLCVTLNCTDLRNAtnTTEGGEIKNCSFNITTSIRDKV
QKEYALFYKLDVIPIEND.......-NTSYRLISCNTSVITQACPKVSFEPIPIHYCAPAGFAILKCKDKKFNGTGPCTN
VSTVQCTHGIRPVVSTQLLLNGSLAEEEVVIRSNNFTDNAKIIIVQLNESVEINCTRPNNNTRKSIHIGPGRAFYTTGEI
IGDIRQAHCNLSRAKWDDTLKQIVIKLREQFKNKTIV.FNQSSGGDPEIVTHSFNCGGEFFYCNSTQLFNSTWTWNVT.e
gsNNTEGNDTLILPCRIKQIINMWQEVGKAMYAPPIRGQIRCSSNITGLLLTRDGGNNENKTEIFRPGGGDMRDNWKSEL
YKYKVVKIEPLGVAPTKAKRRVVQREKRAVGIGAVFLGFLGAAGSTMGAASMTLTVQARLLLSGIVQQQNNLLRAIEAQQ
HLLQLTVWGIKQLQARVLAVERYLKDQQLLGIWGCSGKLICTTTVPWntswSNKSLDQIWQNMTWMEWEREINNYTSLIY
TLIEESQNQQEKNEQELLELDKWASLWNWFDITKWLWYIKIFIMIVGGLVGLRIVFAVLSIVNRVR
>UniRef100_A0A109V7X8/1-704
mrvkgirknyqhlwkrGIMLLGMLMICSAVENLWVTVYYGVPVWKEATTTLFCASDAKAYDTEVHNVWATHACVPTDPNP
QEVVLENVTENFNMWKNNMVEQMHEDVISLWDQSLKPCVKLTPLCVTLNCTDFGNNssEEMRGEIKNCSFNITTSIRDKV
KEDYALFYRLDVIPIDND.......-NTSYRLINCNTSTITQACPKVSFEPIPIHYCAPAGFAILKCNDKKFNGTGPCKN
VSTVQCTHGIRPVVSTQLLLNGSLAEEEVVIRSSNFTDNTKNIIVQLKESVEINCTRPNNNTRRSIHIGPGRAFYATGDI
IGDIRQAHCNISRTKWNNTLNQIAIKLKEQFGNNKTIvFNQSSGGDPEIVMHNFNCGGEFFYCNSTRLFNSTWNVNGTwn
ltQSNEGNDTITLPCRIKQIINMWQEVGKAMYAPPIRGQIRCSSNITGLILTRDGGSHNNDTEIFRPGGGDMRDNWRSEL
YKYKVVKIEPLGVAPTKAKRRVVQREKRAVGIGAMFLGFLGAAGSTMGAASITLTVQARLLLSGIVQQQNNLLKAIEAQQ
HLLQLTVWGIKQLQARVLAVERYLRDQQLLGIWGCSGKLICTTAVPWnaswSNKTLDMIWNNMTWMEWEREIDNYTGLIY
TLLEESQNQQEKNEQELLELDKWASLWNWFDITKWLWYIKIFIMIVGGLIGLRIVFTVLSIVNRVR
>UniRef100_Q2NMQ2/1-713
mkvkgirknyqhlwrwGTMLLGILMICSATEKLWVTVYYGVPVWKEADTTLFCASDAKAYDTEVHNVWATHACVPTDPNP
QEVVLENVTENFNMWKKDMVEQMHEDIISLWDQSLKPCVKLTPLCVTLNCTDLRNDtnTNERGEIKNCSFNITTSIRDKM
QKEYALFYKLDVVPIDND.......-NTSYRLISCNTSVITQACPKVSFEPIPIHYCAPAGFAIIKCKDKKFNGTGPCKN
VSTVQCTHGIRPVVSTQLLLNGSLAEEEVVIRSANFTNNAKTIIVQLNESVEINCTRPNNNTRKSIPIGPGRAFYTTGDI
IGDIRQAHCNLSRTKWNDTLKQIVEKLREQFGNKTII.FNQSSGGDPEIVMHSFNCGGEFFYCNSTQLFNSTWNGNSTwn
vtNNTTGNDTITLPCRIKQIINMWQEVGKAMYAPPIRGQIRCSSNITGLLLTRDGGDNSNESEGPRPGGGDMRDNWRSEL
YKYKVVKIEPLGVAPTKAKRRVVQREKRAVGIGAMFLGFLGAAGSTMGAASMTLTVQARLLLSGIVQQQNNLLRAIEAQQ
HLLQLTVWGIKQLQARVLAVERYLKDQQLLGIWGCSGKLICTTTVPWnaswSNKSLNQIWDSMTWMEWEREISNYTSLIY
TLIEESQNQQEKNEQELLELDKWASLWNWFDITHWLWYIKIFIMIVGGLVGLRIVFAVLSIVNRVR
>UniRef100_B3VFH5/1-718
mrvtgirrncqhlwrwGTMLLGMLMICSAAEQLWVTVYYGVPVWKEATTTLFCASDAKAYDTEVHNVWATHACVPTDPSP
QEVLLENVTENFNMWKNNMVEQMHEDIISLWDQSLKPCVKLTPLCVTLNCTDDLKNatNTEKGEIKNCSFNITTNIRDKM
QKEYALFYKLDVVPIDNDivnnnntNYTNYRLISCNTSVITQACPKVSFQPIPIHYCAPAGFAILKCNDKKFNGTGPCTN
VSTVQCTHGIRPVVSTQLLLNGSLAEEEVIIRSENFTDNAKTIIVQLNETVEINCTRPSNNTRKGIHIGPGRAFYATGEI
IGDIRQAHCNLSSTKWNNTLRQIVIKLREQFKNATIV.FNHSSGGDPEIVTHSFNCGGEFFYCNSTPLFNSTWYNNST..
enVTKESNDTITLQCRIKQIINMWQEVGKAMYAPPIRGQIKCSSNITGLLLTRDGGSDNSTTETFRPGGGDMRDNWRSEL
YKYKVVKIEPLGVAPTKAKRRVVQREKRAVGIGALFLGFLGAAGSTMGAASITLTVQARQLLSGIVQQQNNLLRAIEAQQ
HLLQLTVWGIKQLQARVLAVERYLRDQQLLGIWGCSGKLICTTAVPWntswSNKSLDQIWENMTWMEWEREIDNYTSIIY
NLIEESQNQQEKNELELLELDKWASLWNWFDISKWLWYIRIFIMIVGGLVGLRIVFAVLSVVKRVR
>UniRef100_Q6UZ34/1-709
mrvtgirknyqhlwrwGTMLLGILMICSAAGNLWVTVYYGVPVWKEATTTLFCASDAKAYDTEVHNVWATHACVPTDPNP
QEVVLENVTENFNMWKNNMVEQMHEDIISLWDQSLKPCVKLTPLCVTLNCTDDVRNatSTEKGEIKNCSFNITTSIRDKV
QKQYALFYKLDVVPIDNN......sNNTSYRLISCNTSVITQACPKVSFEPIPIHYCAPAGFAILKCNDKKFNGTGPCTK
VSTVQCTHGIRPVVSTQLLLNGSLAEEEVIIRSENFTNNAKTIMVQLNVSVEINCTRPNNNTRKSIHIGPGRAFYTTGDI
IGDIRQAHCNISRANWNNTLRQIVEKLGEQFGNNKTIvFNHSSGGDPEIVMHSFNCGGEFFYCNSTKLFDSTWTWNNTwn
ntRSNDTEENITLPCRIKQIINMWQEVGKAMYAPPIRGQIRCSSNITGLLLTRDGGT-NNTNETFRPGGGDMRDNWRSEL
YKYKVVRIEPLGVAPTEAKRRVVQREKRAVGIGAVFLGFLGAAGSTMGAASVTLTVQARLLLSGIVQQQNNLLRAIEAQQ
HLLQLTVWGIKQLQARVLAVERYLRDQQLLGIWGCSGKIICTTAVPWnaswSNKSLNEIWNNMTWMEWEKEINNYTNLIY
SLLEESQNQQEKNEQELLELDKWANLWNWFDISNWLWYIKIFIMIVGGLVGLRIVFAVLSIVNRVR
>UniRef100_Q7SVL6/1-706
mrvkgirknyqhlwrwGTMLLGILMICSATEKLWVTVYYGVPVWKEATTTLFCASDAKAYDTEVHNVWATHACVPTDPNP
QEVVLGNVTENFNMWKNDMVEQMHEDIISLWDQSLKPCVKLTPLCVTLNCTDLRNAtnTTEGGEIKNCSFNITTSLRDKM
QKEYALFYKLDVVPIDND......nTNTSYRLISCNTSVITQACPKVSFEPIPIHFCAPAGFAILKCNDKKFSGKGPCTN
VSTVQCTHGIRPVVSTQLLLNGSLAEEEVVIRSDNFTDNAKTIIVQLKEPVEINCTRPNNNTRKSIHIGPGRAFYTTGEI
IGDIRQAHCNLSITKWNDTLKQIVKKLKEQFGNKTIV.FKQSSGGDPEIVTHSFNCGGEFFYCNSTKLFNSTWNNSTWng
teGSNNPEGNITLPCRIKQIVNMWQEVGKAMYAPPIRGQIRCSSNITGLLLTRDGGSNTSGTEIFRPGGGDMRDNWRSEL
YKYKVVKIEPLGVAPTKAKRRVVQREKRAVGIGALFLGFLGAAGSTMGAASMSLTVQARLLLSGIVQQQNNLLRAIEAQQ
HLLQLTVWGIKQLQARVLAVERYLKDQQLLGIWGCSGKLICTTTVPWnaswSNKSLDKIWDNMTWMEWEREINNYTSLIY
TLIEESQNQQEKNELELLELDKWASLWNWFDITKWLWYIKIFIMIVGGLVGLRIVFAVLSIVNRVR
>UniRef100_Q1HTJ7/1-707
mrvkeirknyqhlwrwGTMLLGILMICSAAEKLWVTVYYGVPVWKEATTTLFCASDAKAYDTEVHNVWATHACVPTDPNP
QEVVLENVTENFNMWKNNMIEQMHEDIISLWDQSLKPCVKLTPLCVTLNCTNLRNAtnTTEGGEIKNCSFNITTSIRDKV
QKEYALFYRPDIVPIDND......nTNTSYRLISCNTSVITQACPKVSFEPIPIHYCAPAGFAILKCKDKKFTGKGPCTN
VSTVQCTHGIRPVVSTQLLLNGSLAEEEVVIRSDNFTDNAKTIIVQLKESVEINCTRPNNNTRKSIHIGPGRAFYTTGEI
IGDIRQAHCNLSRAKWDNTLKQVVIKLREQFRNKTIV.FNQSSGGDPEIVTHNFNCGGEFFYCDSTQLFNSTWNVTSTwn
vtRSNNTEEIITLPCRIKQIINMWQEVGKAMYAPPIRGQIRCSSNITGLLLTRDGGNNENETEIFRPGGGDMRDNWRSEL
YKYKVVKIEPLGVAPTKAKRRVVQREKRAVGIGAVFLGFLGAAGSTMGAASMTLTVQARLLLSGIVQQQNNLLRAIEAQQ
HLLQLTVWGIKQLQARVLAVERYLKDQQLLGIWGCSGKLICTTTVPWnaswSNKSLDKIWNNMTWMEWEREINNYTSLIY
TLIEESQNQQEKNEQELLELDKWASLWNWFDITKWLWYIKIFIMIVGGLVGLRIIFAVLSIVNKVR
>UniRef100_B3VFH3/1-718
mrvteirrncqhlwrwGTMLLGMLMICSAAEQLWVTVYYGVPVWKEATTTLFCASDAKAYDTEVHNVWATHACVPTDPSP
REILLENVTENFNMWKNNMVEQMHEDIISLWDQSLKPCVKLTPLCVTLNCTDDLRNatNTEKGEIKNCSFNITTSIRDKM
QKEYALFYKLDVVPIDNDvvnntntNYTNYKLISCNTSVITQACPKVSFQPIPIHYCAPAGFAILKCNDKKFNGTGPCTN
VSTVQCTHGIRPVVSTQLLLNGSLAEKEVVIRSENFTDNAKTIIVQLNETVEINCTRPNNNTRKSIHIGPGRAFYATGEI
IGNIRQAHCNISGTKWNNTLRQIVIKLREQFKNKTIV.FNQSSGGDPEIVMHSFNCGGEFFYCNSTPLFNSTWNITQPln
stGTEKANDTITLQCRIKQIINMWQEVGKAMYAPPIRGQIKCSSNITGLLLTRDGGDDNRTTETFRPGGGDMRDNWRSEL
YKYKVVKIEPLGVAPTKAKRRVVQREKRAVGIGALFLGFLGAAGSTMGAASITLTVQARQLLSGIVQQQNNLLRAIEAQQ
HLLQLTVWGIKQLQARVLAVERYLRDQQLLGIWGCSGKLICATTVPWnaswSNKSLNQIWDNMTWMEWEREIDNYTSLIY
TLIEESQNQQEKNELELLELDKWASLWNWFDITSWLWYIRIFIMIVGGLVGLRIVFAVLSVVNRVR
>UniRef100_A0A109VAI3/1-707
mkvkgirknyqhlwkrGIVLLGMLMICSAVEKLWVTVYYGVPVWKEATTTLFCASDAKAYDTEVHNVWATHACVPTDPNP
QEVVLENVTENFNMWKNNMVEQMHEDIISLWDQSLKPCVKLTPLCVTLNCTDWGNNssEEMTGEMKNCSFNITTSIRDRV
KKEYALFYRLDVVPIDND...nsntSNTSYRLISCNTSTITQACPKVSFEPIPIHYCTPAGFAILKCNDKKFNGTGPCKN
VSTVQCTHGIRPVVSTQLLLNGSLAEEEVVIRSSNFTDNIKNIIVQLNESVEINCTRPNNNTRKSIHIGPGSAFYATGDI
IGDIRQAHCNISGTKWNNALKQIATKLREQFGNNKTIaFSRSSGGDPEIVMHSFNCGGEFFYCNSTQLFNSTWNVNSTw.
nsTQSNGTDIITLPCRIKQIINMWQEVGKAMYAPPIRGQIRCSSNITGMILTRDGGDNNTGTETFRPGGGDMRDNWRSEL
YKYKVVKIEPLGVAPTKAKRRVVQREKRAVGIGAMFLGFLGAAGSTMGAASITLTVQARQLLSGIVQQQNNLLKAIEAQQ
HLLQLTVWGIKQLQARVLAVERYLRDQQLLGIWGCSGKLICTTAVPWnaswSNRTLDMIWNNMTWMEWEREIDNYTGLIY
TLIEESQNQQEKNEQELLELDKWASLWNWFDISKWLWYIRIFIMIVGGLIGLRIVFTVLSMVNRVR
>UniRef100_G1FEK3/1-708
mrvtgirknyqhlwrwGTMLLGILMICSAAGKLWVTVYYGVPVWKEATTTLFCASDAKAYDTEVHNVWATHACVPTDPNP
QEVVLENVTENFNMWKNNMVEQMHEDIISLWDQSLKPCVKLTPLCVTLNCTDDVRNatSTEKGEIKNCSFNITTSIRNKM
QKQYALFYKLDVVPIDND......sNNTNYRLISCNTSVITQACPKVSFEPIPIHYCAPAGFAILKCNDKKFNGTGPCTN
VSTIQCTHGIRPVVSTQLLLNGSLAEEEVIIRSENFTNNAKTIMVQLNVSVEINCTRPNNNTRKSIHIGPGRAFYATGDI
IGDIRQAHCNISRAQWNNTLKHIVEKLGEQFPNKTIV.FNHSSGGDPEIVMHSFNCGGEFFYCNSTKLFNSTWTWNNTwn
ntRSNDTEEIITLPCRIKQIINMWQEVGKAMYAPPIRGQIRCSSNITGLLLTRDGGT-NNTNEIFRPGGGDMRDNWRSEL
YKYKVVRIEPLGVAPTEAKRRVVQREKRAVGIGAVFLGFLGAAGSTMGAAAVTLTVQARLLLSGIVQQQNNLLRAIEAQQ
HLLQLTVWGIKQLQARVLAVERYLRDQQLLGIWGCSGKLICTTAVPWntswSNKSLNEIWNNMTWMEWEKEIDNYTNLIY
SLLEESQNQQEKNEQELLELDKWANLWNWFDISNWLWYIKIFIMIVGGLVGLRIVFAVLSIVNRVR
>UniRef100_Q03811/1-706
mkvkgirknyqhlwkwGIMLLGMLMICSAVENLWVTVYYGVPVWKEATTTLFCASDAKAYDTEVHNVWATHACVPTDPNP
QEVVLENVTENFNMWKNNMVEQMHEDIISLWDQSLKPCVKLTPLCVTLNCTDLRNN..-SMRGEIKNCSFNITTSIRDKV
KKDYALFYRLDVVPIDND.......-NTSYRLINCNTSTITQACPKVSFEPIPIHYCTPAGFAILKCKDKKFNGTGPCKN
VSTVQCTHGIRPVVSTQLLLNGSLAEEEVVIRSSNFTDNAKNIIVQLKESVEINCTRPNNNTRKSIHIGPGRAFYTTGEI
IGDIRQAHCNISRTKWNNTLNQIATKLKEQFGNNKTIvFNQSSGGDPEIVMHSFNCGGEFFYCNSTQLFNSTWNFNGTwn
ltNGTEGNDTITLPCRIKQIINMWQEVGKAMYAPPIRGQIRCSSNITGLILTRDGGTNSSGSEIFRPGGGDMRDNWRSEL
YKYKVVKIEPLGVAPTKAKRRVVQREKRAVGIGAMFLGFLGAAGSTMGAASITLTVQARLLLSGIVQQQNNLLRAIEAQQ
HLLQLTVWGIKQLQARVLALERYLRDQQLLGIWGCSGKLICTTAVPWnaswSNKTLDMIWDNMTWMEWEREIENYTGLIY
TLIEESQNQQEKNEQDLLALDKWASLWNWFDISNWLWYIKIFIMIVGGLIGLRIVFTVLSIVNRVR
>UniRef100_V5UZQ2/1-702
mrvkgirknyrhlwrwGTMLLGLLMICSATEKLWVTVYYGVPVWKEATTTLFCASDAKAYDTEVHNVWATHACVPTDPNP
QEVVLENVTENFNMWKNNMVEQMHEDIISLWDQSLKPCVKLTPLCVTLNCTDWKNAtnTNERGEIKNCSFNITTSLRDKV
KKEYALFYKLDVVPIDND......nDSSSYRLISCNTSVITQACPKISFEPIPIHYCTPAGFAILKCNDKKFNGTGPCTN
VSTVQCTHGIRPVVSTQLLLNGSLAEEEIVIRSANFTDNTKTIIVQLNESIEINCTRPNNNTRKSIHIGPGRAFYTTGEI
IGDIRQAHCNLSRAKWDDTLKQIAKKLREQLGNKTIV.FNQSSGGDPEIVTHSFNCGGEFFYCNSSQLFNSTWNVTEG..
.sNNIEKNDTITLPCRIKQIINMWQEVGKAMYAPPIRGQIRCSSNITGLLLTRDGGE-NDGTEIFRPGGGDMRDNWRSEL
YKYKVVKIEPLGVAPTRAKRRVVQREKRAVGIGAVFLGFLGAAGSTMGAASMTLTVQARLLLSGIVQQQNNLLRAIEAQQ
HLLQLTVWGIKQLQARVLAVERYLKDQQLLGIWGCSGKLICTTTVPWnaswSNKSLNKIWDNMTWMEWEREINNYTSLIY
TLIEESQNQQEKNEQELLELDKWASLWNWFDITKWLWYIKIFIMIVGGLVGLRVVFTVLSIVNRVR
>UniRef100_A0A120K7X6/1-703
mkvkgirknyqhlwkrGIMLLGMLMICSAVENLWVTVYYGVPVWKEATTTLFCASDAKAYDTEVHNVWATHACVPTDPNP
QEVVLENVTENFNMWKNNMVEQMHEDIISLWDQSLKPCVKLTPLCVTLNCTDWGNNssEEMRGEIKNCSFNITTSIRDKV
KKDYALFYRLDVVPIDND.......-NTSYRLISCNTSTITQACPKVSFEPIPIHYCAPAGFAILKCKDKKFNGTGPCKN
VSTVQCTHGIRPVVSTQLLLNGSLAEEEVVIRSSNFTDNTKNIIVQLKESVEINCTRPNNNTRKSIHIGPGRAFYTTGDI
IGDIRQAHCNISRTKWNNTLNQIATKLKEQFGNNKTIvFNQSSGGDPEIVMHSFNCGGEFFYCNSTQLFNSTWNFNGTw.
nsTQSNGTDTITLPCRIKQIINMWQEVGKAMYAPPIRGQIRCSSNITGLILTRDGGNHNNDTETFRPGGGDMRDNWRSEL
YKYKVVKIEPLGVAPTRAKRRVVQREKRAVGIGAMFLGFLGAAGSTMGAASITLTVQARLLLSGIVQQQNNLLKAIEAQQ
HLLQLTVWGIKQLQARVLAVERYLRDQQLLGIWGCSGKLICTTAVPWnaswSNKTLDMIWNNMTWMEWEREIDNYTGLIY
TLIEESQNQQEKNEQELLELDKWASLWNWFDITNWLWYIKIFIMIVGGLIGLRIVFTVLSMVNRVR
>UniRef100_E3VMX6/1-700
mrvkeirknyqhlwrwGTMLLGILMICSAAENLWVTVYYGVPVWKEATTTLFCASDANAYDTEVHNVWATHACVPTDPNP
QEVVLENVTENFNMWKNNMVEQMHEDIISLWDQSLKPCVKLTPLCVTLNCTDLRNAtnSSERGEIKNCSFNITTSIRDKM
QKEYALFYKLDVVPIDND.......-NTSYRLISCNTSVITQACPKVTFEPIPIHYCAPAGFAILKCNDKKFNGTGPCTN
VSTVQCTHGIRPVVSTQLLLNGSLAEEEVVIRSANFTDNAKTIIVQLKESVEINCTRLNNNTRKSIHIGPGRAFYTTGEI
IGDIRQAHCNISKAKWNNALKQIVKKLGEQFKNKTIV.FNQSSGGDPEIVTHSFNCRGEFFYCNSTQLFNSTWNSTEG..
.sNNTEGNDTLTLPCRIKQIINMWQEVGKAMYAPPIRGQIRCSSNITGLLLTRDGGNNSETTEIFRPGGGDMRDNWRSEL
YKYKVVKIEPLGVAPTKAKRRVVQREKRAVGLGAMFLGFLGAAGSTMGAASMTLTVQARLLLSGIVQQQNKLLRAIEAQQ
HLLQLTVWGIKQLQARVLAVERYLKDQQLLGIWGCSGKLICTTTVPWntswSNKSLDDIWHNMTWMEWDREINNYTSLIY
TLIEESQIQQEKNEQELLELDKWASLWNWFDITKWLWYIKIFIMIVGGLVGLRIVFAVLSIVNRVR
>UniRef100_B3VFG3/1-711
mrvteirrncqhlwrwGTMLLGMLMICSAAEQLWVTVYYGVPVWKEATTTLFCASDAKAYDTEVHNVWATHACVPTDPSP
QEVLLGNVTENFNMWKNNMVEQMHEDIISLWDQSLKPCVKLTPLCVTLNCTDVGNAtnTNEKGEIKNCSFNITTNIRDKM
QKEYALFYKLDVIPIDNE.....keTNTSYRLISCNTSVITQACPKVSFQPIPIHYCTPAGFAILKCNDKKFNGTGPCTN
VSTVQCTHGIRPVVSTQLLLNGSLAEEEVIIRSENFTDNAKTIIVQLKEPVEINCTRPNNNTRKGIHIGPGRAFYTTGEI
IGDIRQAHCNLSRTKWNDTLKQIVNKLREQFKNTTIV.FNQSSGGDPEIVTHSFNCGGEFFYCNSTPLFNSTWNSTQPln
stGTEESNSTITLQCRIKQIINMWQEVGKAMYAPPIRGQIKCSSNITGLLLTRDGGGNNRTTETFRPGGGDMRDNWRSEL
YKYKVVKIEPLGVAPTKAKRRVVQREKRAVGIGAVFLGFLGAAGSTMGAASITLTVQARLLLSGIVQQQNNLLRAIEAQQ
HLLQLTVWGIKQLQARVLAVERYLRDQQLLGIWGCSGKLICTTTVPWnaswSNKSLNQIWDNMTWMEWEREIDNYTSLIY
TLIEESQNQQEKNELELLELDKWASLWNWFDITKWLWYIKIFIMIVGGLVGLRIVFAVLSIVNRVR
>UniRef100_D3YFM9/1-708
mrvkeirknyqhlwkwGTMLLGMLMICSATEKLWVTVYYGVPVWKEATTTLFCASDAKAYETEVHNVWATHACVPTDPSP
QEIVLGNVTENFNMWKNNMVEQMHEDIISLWDQSLKPCVKLTPLCVTLNCTDLRNAnaTNERGEIKNCSFNITTDIRDKV
QKEYATFYKLDIVPIDNE...tnnaNYTNYRLISCNTSVITQACPKISFEPIPIHYCAPAGFAILKCNNKTFNGTGPCTN
VSTVQCTHGIRPVVSTQLLLNGSLAEEEVVIRSEELTNNAKTIIVQLNESVEINCTRPNNNTRKGIHIGPGRAFYTTGQI
IGDIRQAHCNISRAKWNNTLQKIVKKLREKFGNKTIV.FSQSSGGDPEIVTHSFNCGGEFFYCNSTQLFNSTWNDTEG..
.sNNPGGNITITLPCRIKQIINMWQEVGKAMYAPPISGQIRCSSNITGLLLTRDGGNNTNNTEIFRPGGGDMRDNWRSEL
YKYKVVKIEPLGVAPTKAKRRVVQREKRAVGIGAVFLGFLGAAGSTMGAASVALTVQARRLLSGIVQQQNNLLRAIEAQQ
HLLQLTVWGIKQLQARILAVERYLKDQQLLGIWGCSGKLICTTAVPWnaswSNKSLNEIWDNMTWMDWEREIDNYTSLIY
TLIEESQNQQEKNEQELLELDKWASLWNWFSITNWLWYIRLFIMIVGGLVGLRIVFAVFSIVNRVR
>UniRef100_A0A1I9J686/1-701
mrvkeirknyqhlwrwGTMLLGILMICSAAEKLWVTVYYGVPVWKEATTTLFCASDAKAYDTEVHNVWATHACVPTDPNP
QEVVLENVTENFNMWKNNMVEQMHEDIISLWDQSLKPCVKLTPLCVTLNCTDLRNAtnTTEGGEIKNCSFNITTXLRDKV
QKEYALFYKLDVVPIDND.......-NTSYRLISCNTSVITQACPKVTFEPIPIHYCTPAGFAILKCKDKKFNGTGPCTN
VSTVQCTHGIRPVVSTQLLLNGSLAEEEVVIRSDNFTDNAKTIIVQLKESVEINCTRPNNNTRKSINIGPGRAFYTTGEI
IGDIRQAHCNLSKANWDNTLKQIVRKLREQFGNKTIV.FNQSSGGDPEIVTHSFNCGGEFFYCDSTQLFNSSWNGTEG..
.sNNTEGNTTLTLPCRIKQIINMWQEVGKAMYAPPIRGQIRCSSNITGLLLTRDGGNNKNDTEIFRPGGGDMRDNWRSEL
YKYKVVKIEPLGVAPTKAKRRVVQREKRAVGIGAVFLGFLGAAGSTMGAASMTLTVQARLLLSGIVQQQNNLLRAIEAQQ
HLLQLTVWGIKQLQARVLAVERYLKDQQLLGIWGCSGKLICTTTVPWnaswSNKSLDKIWNNMTWMEWEREISNYTSLIY
TLIEESQNQQEKNEQELLELDKWASLWNWFDITKWLWYIKIFIMIVGGLVGLRIVFAVLSIVNRVR
>UniRef100_Q7SVL5/1-705
mrvkeigknyqylwrwGTMLLGILMICSAAEQLWVTVYYGVPVWKEATTTLFCASDAKAYDTEVHNVWATHACVPTDPNP
QEVGLENVTENFNMWKNNMVEQMHEDIISLWDQSLKPCVKLTPLCVTLNCTDLGNTtnTTERGEIKNCSFNITTSIRDKV
QKEYALLYKLDIVPIDDN.......-NTSYRLISCNTSVITQACPKVSFEPIPIHYCAPAGFAILKCRDKKFNGKGPCTN
VSTVQCTHGIRPVVSTQLLLNGSLAEEEVVIRSDNFTDNAKTIIVQLKESVEINCTRPNNNTRKSIHIGPGRAFYTTGDI
VGDIRQAHCNISKAKWNTTLKQIVTKLREQFGNRTIV.FNQSSGGDPEIVMHSFNCGGEFFYCNSTQLFNSTWNASSTwn
dtGSNNTEGTITLPCRIKQIINMWQEVGKAMYAPPIRGQIRCSSNITGLILTRDGGSNENDTEIFRPGGGNMRDNWRSEL
YKYKVVKIEPLGVAPTKAKRRVVQREKRAVGIGAVFLGFLGAAGSTMGAASMTLTVQARLLLSGIVQQQNNLLRAIEAQQ
HLLQLTVWGIKQLQARVLAMERYLKDQQLLGIWGCSGKLICTTTVPWnaswSNKSLDNIWNNMTWMEWDREINNYTSLIY
TLIEESQNQQEKNEQELLELDKWASLWNWFDITKWLWYIKIFIMIVGGLVGLRIVFAVLSIVNRVR
>UniRef100_B3VFG7/1-722
mrvtgirrncqhlwrwGTMLLGMLMICSAAEQLWVTVYYGVPVWKEATTTLFCASDAKAYDTEVHNVWATHACVPTDPSP
QEVLLENVTENFNMWKNNMVEQMHEDIISLWDQSLKPCVKLTPLCVTLNCTDDLRNatNTEKGEIKNCSFNITTNIRDKM
QKEYALFYKLDVVPIDNDvvsnnntNYTNYRLISCNTSVITQACPKVSFQPIPIHYCAPAGFAILKCNDKEFNGTGPCTN
VSTVQCTHGIRPVVSTQLLLNGSLAEEEVVIRSENFTDNAKTIIVQLNETVEINCTRPSNNTRKSIHIGPGRAFYATGEI
IGNIRQAHCNISGTKWNNTLRQIVIKLREQFENKTIV.FNQSSGGDPEIVTHSFNCGGEFFYCDSTPLFNSTWNITQPln
stGTEGSNDTITLQCKIKQIINMWQEVGKAMYAPPIRGQIKCSSNITGLLLTRDGGGDNRTTETFRPGGGDMRDNWRSEL
YKYKVVKIEPLGVAPTKAKRRVVQREKRAVGIGALFLGFLGAAGSTMGAASITLTVQARQLLSGIVQQQNNLLRAIEAQQ
HLLQLTVWGIKQLQARVLAVERYLRDQQLLGIWGCSGKLICTTTVPWntswSNKSLNQIWDNMTWMEWEREIDNYTSLIY
TLIEESQNQQEKNELDLLELDKWASLWNWFDISSWLWYIRIFIMIVGGLVGLRIVFAVLSVVNRVR
>UniRef100_E3VMX7/1-700
mrvkeirknyqhlwrwGTMLLGILMICSAAENLWVTVYYGVPVWKEATTTLFCASDAKAYDTEVHNVWATHVCVPTDPNP
QEVVLENVTENFNMWKNNMVEQMHEDIISLWDQSLKPCVKLTPLCVTLNCTDLRNAtnSSERGEIKNCSFNITTSIRDKM
QKEYALFYKLDVVPIDND.......-NTSYRLISCNTSVITQACPKVTFEPIPIHYCAPAGFAILKCNDKKFNGTGPCTN
VSTVQCTHGIRPVVSTQLLLNGSLAEEEVVIRSANFTDNAKTIIVQLKESVEINCTRPNNNTRKSIHIGPGRAFYTTGEI
IGDIRQAHCNISKAKWNNALKQIVKKLGEQFKNKTIV.FNQSSGGDPEIVTHSFNCRGEFFYCNSTQLFNSTWNSTEG..
.sINTEGNDTLTLPCRIKQIINMWQEVGKAVYAPPIRGQIRCSSNITGLLLTRDGGNNSETTEIFRPGGGDVRDNWRSEL
YKYKVVKIEPLGVAPTKAKRRVVQREKRAVGLGAMFLGFLGAAGSTMGAASMTLTVQARLLLSGIVQQQNNLLRAIEAQQ
HLLQLTVWGIKQLQARVLAVERYLKDQQLLGIWGCSGKLICTTTVPWntswSNKSLDDIWHNMTWMEWDREINNYTSLIY
TLIEESQIQQEKNEQELLELDKWASLWNWFDITKWLWYIKIFIMIVGGLVGLRIVFAVLSIVNRVR
>UniRef100_A0A1I9KXE4/1-703
mrvkeirknyqplwrwGTMLLGILMICSAAEKLWVTVYYGVPVWKEATTTLFCASDAKAYDTEVHNVWATHACVPTDPNP
QEVVLENVTENFNMWKNNMVEQMHEDIISLWDQSLKPCVKLTPLCVTLNCTDLRNAtnTTERGEIKNCSFNITTSIRDKV
QXEYALFYKLDVVPIDND......nTTTSYRLISCNTSVITQACPKVSFEPIPIHYCTPAGFAILKCKDKKFNGTGPCTN
VSTVQCTHGIRPVVSTQLLLNGSLAEEEVVIRSDNFTNNAKTIIVQLKESVEINCTRPNNNTRKSIHIGPGRAFYTTGEI
IGDIRQAHCNLSRAKWDNTLKQIVRKLREQFGNKTIV.FNQSSGGDPEIVTHSFNCGGEFFYCDSTQLFNSTWNVTEG..
.sNNTXGNITLTLPCRIKQIINMWQEVGKAMYAPPIRGQIRCSSNITGLLLTRDGGNNTSETEIFRPGGGDMRDNWRSEL
YKYKVVKIEPLGVAPTKAKRRVVQREKRAVGIGAVFLGFLGAAGSTMGAASMTLTVQARLLLSGIVQQQNNLLRAIEAQQ
HLLQLTVWGIKQLQARVLAVERYLKDQQLLGIWGCSGKLICTTTVPWnaswSNKSLDKIWNNMTWMEWEREINNYTSLIY
TLIEESQNQQEKNEQELLELDKWASLWNWFDITKWLWYIKIFIMIVGGLVGLRIVFAVLSIVNRVR
>UniRef100_D3YFN1/1-710
mrvkeirknyqhlwrwGTMLLGILMICSAAEKLWVTVYYGVPVWKEATTTLFCASDAKAYATEVHNVWATHACVPTDPSP
QEVVLGNVTENFNVWKNNMVEQMHEDIISLWDQSLKPCVKLTPLCVTLNCTDVRNAnaTNERGEIKNCSFNITTNIRDKV
QKEYATFYKLDIVPIDND.nktnnaNYTNYRLISCNTSVLTQACPKISFEPIPIHYCAPAGFAILKCNNKTFNGTGPCTN
VSTVQCTHGIRPVVSTQLLLNGSLAEEEVVIRSEDIMNNAKTIIVQLNESVEINCTRPNNNTRKGIHIGPGRAFYTTGQI
IGDIRQAHCNISRAKWNNALQKIVKKLREKFENKTIV.FNQSSGGDPEIVTHSFNCGGEFFYCNSTQLFNSTWNDTEG..
.sNNPGGNITITLPCRIKQIINMWQEVGKAMYAPPISGQIRCSSNITGLLLTRDGGNNTNNNEIFRPGGGDMRDNWRSEL
YKYKVVKIEPLGVAPTKAKRRVVQREKRAVGIGAVFLGFLGAAGSTMGAASMTLTVQARLLLSGIVQQQNNLLRAIEAQQ
HLLQLTVWGIKQLQARVLAVERYLKDQQLLGIWGCSGKLICTTAVPWnaswSNKSLNEIWDNMTWMEWEREIDNYTSLIY
TLIEESQNQQEKNEQELLELDKWASLWNWFSITKWLWYIKIFIMIVGGLVGLRIVFAVLSIVNRVR
>UniRef100_B3UCV7/1-703
mrvmgikktcqhlwrwGTMLLGILMICSAAEQLWVTVYYGVPVWKEATTTLFCASDAKAYDTEAHNVWATHACVPTDPNP
QEVKLENVTENFNMWKNNMVEQMHEDIISLWDQSLKPCVKLTPLCVTLNCTDLRNAtnSTIGNEMRNCSFNVTSSVRDRM
QKEYALFYKLDIVPIDND....nnnNYTNYRLISCNTSTITQACPKVSFEPIPIHYCAPAGFAILKCNDKKFNGTGPCKN
VSTVQCTHGIRPVVSTQLLLNGSLAEEEVVIRSENFTNNAKTIIVHLNESVEINCTRPGNNTRKSIHIAPGRAFYTTGDI
IGDIRQAHCNISEAKWNKTLQQIVKKLREKFVNKTI-nFNRTSGGDPEIVMHSFNCGGEFFYCNSTPLFNSTWAMNRTwn
dtEGSNNNKTITLQCKIKQIINMWQEVGKAMYAPPIRGQIRCSSNITGLLLTRDGGNSENKTEIFRPGGGDMRDNWRSEL
YKYKVVKIEPLGVAPTKAKRRVVQREKRAVGLGALFLGFLGTAGSTMGAASITLTVQARQLLSGIVQQQSNLLRAIEAQQ
HLLQLTVWGIKQLQARILAVERYLKDQQLLGIWGCSGKLICTTTVPWntswSNKSMEDIWNNMTWMEWEKEIDNYTGLIY
NLIEQSQNQQEKNEQELLALDKWASLWNWFNITQWLWYIRIFIMIVGGLVGLRIIFAVLSIVNRVR
>UniRef100_B3UD17/1-703
mrvmgikktcqhlwrwGTMLLGILMICSAAEQLWVTVYYGVPVWKEATTTLFCASDAKAYDTEAHNVWATHACVPTDPNP
QEVKLENVTENFNMWKNNMVEQMHEDIISLWDQSLKPCVKLTPLCVTLNCTDLRNAtnSTIGNEMRNCSFNVTSSVRDRM
QKEYALFYKLDIVPIDND....nnnNYTNYRLISCNTSTITQACPKVSFEPIPIHYCAPAGFAILKCNDKKFNGTGPCKN
VSTVQCTHGIRPVVSTQLLLNGSLAEEEVVIRSENFTNNAKTIIVHLNESVEINCTRPGNNTRKSIHIAPGRAFYTTGDI
IGDIRQAHCNISEAKWNKTLQQIVKKLREKFVNKTI-nFNRTSGGDPEIVMHSFNCGGEFFYCNSTPLFNSTWAMNRTwn
dtEGSNNNKTITLQCKIKQIINMWQEVGKAMYAPPIRGQIRCSSNITGLLLTRDGGNSENKTEIFRPGGGDMRDNWRSEL
YKYKVVKIEPLGVAPTKAKRRVVQREKRAVGLGALFLGFLGTAGSTMGAASITLTVQARQLLSGIVQQQSNLLRAIEAQQ
HLLQLTVWGIKQLQARILAVERYLKDQQLLGIWGCSGKLICTTTVPWntswSNKSMEDIWNNMTWMEWEKEIDNYTGLIY
NLIEQSQNQQEKNEQELLALDKWASLWNWFNITQWLWYIRIFIMIVGGLVGLRIIFAVLSIVNRVR
>UniRef100_Q6UZ38/1-712
mrvkgirknyqhlwrwGTMLLGILMICSAAGKLWVTVYYGVPVWKEATTTLFCASDAKAYDTEVHNVWATHACIPTDPNP
QEVVLENVTENFNMWKNNMVEQMHEDIISLWDQSLKPCVKLTPLCVTLNCTDDVRNatSTEKGEIKNCSFNITTSIRNKV
QKQYALFYKLDVVPIDND......sNNTNYRLISCNTSVITQACPKVSFEPIPIHYCAPAGFAILKCNDKKFNGTGPCTN
VSTVQCTHGIRPVVSTQLLLNGSLAEEEVIIRSENFTNNAKTIMVQLNVSVEINCTRPNNNTRKSIHIGPGRAFYTTGDI
IGDIRQAHCNISRANWNNTLKHIVEKLGEQFGNNKTIvFNHSSGGDPEIVMHSFNCRGEFFYCNSTKLFNSTWTRNNTwt
rnRSNSTEEHITLPCRIKQIINMWQEVGKAMYAPPIRGKIRCSSNITGLLLTRDGGNDTSGTEIFRPGGGDMRDNWRSEL
YKYKVVRIEPLGVAPTEAKRRVVQREKRAVGIGAMFLGFLGAAGSTMGAASVTLTVQARLLLSGIVQQQNNLLRAIEAQQ
HLLQLTVWGIKQLQARVLAVERYLRDQQLLGIWGCSGKIICTTAVPWntswSNKSLNEIWDNMTWMEWEKEINNYTNLIY
SLLEESQNQQEKNEQELLELDKWANLWNWFDISNWLWYIKIFIMIVGGLVGLRIVFAVLSIVNRVR
>UniRef100_A0A3G5E8L8/1-704
mrvegirknyqhlwrwGTMLLGLLIICSAAEKLWVTVYYGVPVWKEATTTLFCASDAKAYDTEVHNVWATHACVPTDPNP
QEVVLENVTENFNMWKNNMVEQMHEDIISLWDQSLKPCVKLTPLCVTLNCTDWRNAtnTTGRGEIKNCSFNITTSIRDKV
QKEYALFYKLDVVPIDND.......-NSSYRLISCNTSVITQACPKVSFNPIPIHYCTPAGFAILKCKDKKFNGTGPCTN
VSTVQCTHGIRPVVSTQLLLNGSLAEEEVVIRSDNFTDNAKTIIVQLNESIEINCTRPNNNTRKSIHIGPGRAFYTTGEI
TGDIRQAHCNLSRAKWNNTLKQIVKKLREQLGNKTIV.FKQSSGGDPEIVTHSFNCGGEFFYCDSTQLFNSTWNDTEEse
gsKNTEENTPLTLPCRIKQIINMWQEVGKAMYAPPIRGQIRCSSNITGLLLTRDGGNNDNKTEIFRPGGGDMRDNWRSEL
YKYKVVKIEPLGVAPTKAKRRVVQREKRAVGIGAVFLGFLGAAGSTMGAASMTLTVQARLLLSGIVQQQNNLLRAIEAQQ
HLLQLTVWGIKQLQARVLAVERYLKDXQLLGIWGCSGKLICTTTVPWnaswSNKSLDKIWNNMTWMEWEREINNYTSLIY
TLIEESQNQQEKNEQELLELDKWASLWNWFDITKWLWYIKIFIMIVGGLVGLRIVFAVLSIVNRVR
>UniRef100_A0A0R8WI31/1-709
mrvkeikkncqhlwrwGIMLLGILMICNATDNLWVTVYYGVPVWKEATTTLFCASDAKAYEPEVHNVWATHACVPTDPNP
QEVVLENVTENFNMWKNNMVEQMHEDIISLWDQSLKPCVKLTPLCVTLNCTDLGNAtsTNEKGEIKNCSFNVTTEIRDKE
KKEYALFYRLDVVPIDNT......iDNTSFRLISCNTSVITQACPKVSFEPIPIHYCAPAGFAILKCNDKKFNGTGPCTN
VSTVQCTHGIRPVISTQLLLNGSLAEEEVVIRSANFSNNAKIIIVHLNESVEINCTRPNNNTRKSIHIGPGRAFYTTGEI
IGDIRQAHCNLSRAKWNDTLQRIVIKLRKQFGNKTI-aFNQSSGGDPEIVMHSFNCGGEFFYCNTTQLFNSTWNSNGG..
.pNNTGGNDTITLPCRIKQIVNMWQEVGKAMYAPPIRGQIRCSSNITGLLLTRDGGNNTNGTEVFRPGGGDMRDNWRSEL
YKYKVVQIEPLGVAPTRAKRRVVQREKRAVGIGAVFLGFLGAAGSTMGAASMTLTVQARLLLSGIVQQQNNLLRAIEAQQ
HLLQLTVWGIKQLQARVLAVERYLKDQQLLGIWGCSGKLICTTAVPWntswSNKSLDEIWDNMTWMEWDREINNYTNLIY
NLIEKSQNQQEKNEQELLELDKWASLWNWFDITNWLWYIKIFIMIVGGLIGLRIVFTVLSIVNRVR
>UniRef100_B3VFV4/1-703
mrvtgirkyyqhlwiwGTMLLGILMICSATEKLWVTVYYGVPVWKEATTTLFCASDAKAYDTEVHNVWATHACVPTDPNP
QEVVLENVTENFNMWRNDMVDQMHEDIISLWDQSLKPCVKLTPLCVTLNCTDYLGNstNTEEGEIKNCSFNITTPIRDRL
KKEHALFYKLDVVPIDKD.......-NTSYRLISCNTSVITQACPKVSFEPIPIHYCAPAGFAILKCNDKKFNGTGPCTN
VSTVQCTHGIRPVVSTQLLLNGSLAEEEVVIRSENFTNNAKTIIVQLNESVEINCTRPNNNTRRSIHIGPGRAFYATGDI
IGDIRQAHCNISREKWENTLEQIVKKLREQFKNKTI-aFNQSSGGDPEIVTHSFNCGGEFFYCNSTQLFNSTWEVNKT..
..-KEKGNGTITLPCRIKQIINMWQEVGKAMYAPPISGQIRCSSNITGLLLTRDGGNETNGNETFRPGGGNMKDNWRSEL
YKYKVVKIEPLGVAPTKAKRRVVQREKRAVGIGAVFLGFLGAAGSTMGAASITLTVQARLLLSGIVQQQNNLLRAIEAQQ
HLLQLTVWGIKQLQARVLAVERYLRDQQLLGIWGCSGKLICTTAVPWnaswSNKSLDEIWNNMTWMQWEKEIDNYTSLIY
TLIEESQNQQEKNEQELLELDKWASLWNWFDITHWLWYIKIFIMIVGGLVGLRIVFAVLNIVNRVR
>UniRef100_Q1HTJ8/1-707
mrvkeirknyqhlwrwGTMLLGILMICSAAEKLWVTVYYGVPVWKEATTTLFCASDAKAYDTEVHNVWATHACVPTDPNP
QEVVLENVTENFNMWKNNMVEQMHEDIISLWDQSLKPCVKLTPLCVTLNCTNLRNAtnTTEGGEIKNCSFNITTSIRDKV
QKEYALFYRPDIVPIDND......nTNTSYRLISCNTSVITRACPKVSFEPIPIHYCAPAGFAILKCKDKKFTGKGPCTN
VSTVQCTHGIRPVVSTQLLLNGSLAEEEVVIRSDNFTDNAKTIIVQLKESVEINCTRPNNNTRKSIHIGPGRAFYTTGEI
IGDIRQAHCNLSRAKWDNTLKQVVIKLREQFRNKTIV.FNQSSGGDPEIVTHNFNCGGEFFYCDSTQLFNSTWNVTSTwn
vtRSNNTEEIITLPCRIKQIINMWQEVGKAMYAPPIRGQIRCSSNITGLLLTRDGGNNENETEIFRPGGGDMRDNWRSEL
YKYKVVKIEPLGVAPTKAKRRVVQREKRAVGIGAVFLGFLGAAGSTMGAASMTLTVQARLLLSGIVQQQNNLLRAIEAQQ
HLLQLTVWGIKQLQARVLAVERYLKDQQLLGIWGCSGKLICTTTVPWnaswSNKSLDKIWNNMTWMEWEREINNYTSLIY
TLIEESQNQQEKNEQELLELDKWASLWNWFDITKWLWYIKIFIMIVGGLVGLRIIFAVLSIVNKVR
>UniRef100_E3VMX8/1-701
mrvkeirknyqhlwrwGTMLLGILMICSAAEQLWVTVYYGVPVWKEATTTLFCTSDAKAYDAEVHNVWATHACVPTDPNP
QEVVLENVTENFNMWKNNMVEQMHEDIISLWDQSLKPCVKLTPLCVTLNCTDELRNatNTEKGEIKNCSFNITTSIRDKM
QKEYALFYKLDVVPIDND.......-NTSYRLISCNTSVITQACPKVTFEPIPIHYCAPAGFAILKCNDKEFNGTGPCTN
VSTVQCTHGIRPVVSTQLLLNGSLAEEEVVIRSANFTDNAKTIIVQLKESVEINCTRPNNNTRKSIHIGPGRAFYTTGEI
IGDIRQAHCNISKAKWDNALKQVVKKLGEQFKNKTIV.FKQSSGGDPEIVTHSFNCRGEFFYCNSTQLFNSTWNSTEG..
.sNNTEGNDTITLPCRIKQIINMWQEVGKAMYAPPIRGQIRCSSNITGLLLTRDGGS-ENETEIFRPGGGDMRDNWRSEL
YKYKVVKIEPLGVAPTKAKRRVVQREKRAVGLGAMFLGFLGAAGSTMGAASMTLTVQARLLLSGIVQQQNNLLRAIEAQQ
HLLQLTVWGIKQLQARVLAVERYLKDQQLLGIWGCSGKLICTTTVPWntswSNKSLDDIWQNMTWMEWDREINNYTSLIY
TLIEESQIQQEKNEQELLELDKWASLWNWFDITKWLWYIKIFIMMVGGLVGLRIVFAVLSIVNRVR
>UniRef100_Q6UZ37/1-710
mrvtgirknyqhlwrwGTMLLGILMICSAAGKLWVTVYYGVPVWKEATTTLFCASDAKAYDTEVHNVWATHACVPTDPNP
QEVVLENVTENFNMWKNNMVEQMHEDIISLCDQSLKPCVKLTPLCVTLNCTDDVRNatSTEKGEIKNCSFNITTSIRDKV
QKQYALFYKLDVVPIDND......sNNTNYRLISCNTSVITQACPKVSFEPIPIHYCAPAGFAILKCNDKKFNGTGPCTN
VSTVQCTHGIRPVVSTQLLLNGSLAEEEVIIRSENFTNNAKTIMVQLNVSVEINCTRPNNNTRKSIHIGPGRAFYTTGDI
IGDIRQAHCNISRANWNNTLRQIVEKLGEQFGNNKTIvFNHSSGGDPEIVMHSFNCGGEFFYCNSTKLFNSTWTWNNTwn
ntRSNDTEEIITLPCRIKQIINMWQEVGKAMYAPPIRGQIRCSSNITGLLLTRDGGNDTSGTEIFRPGGGDMRDNWRSEL
YKYKVVRIEPLGVAPTEAKRRVVQREKRAVGIGAVFLGFLGAAGSTMGAAAVTLTVQARLLLSGIVQQQNNLLRAIEAQQ
HLLQLTVWGIKQLQARVLAVERYLRDQQLLGIWGCSGKLICTTAVPWntswSNKSLNEIWNNMTWMEWEKEIDNYTNLIY
SLLEESQNQQEKNEQELLELDKWANLWNWFDISNWLWYIKIFIMIVGGLVGLRIVFAVLSIVNRVR
>UniRef100_B3VFG0/1-711
mrvteirrncqhlwrwGTMLLGMLMICSAAEQLWVTVYYGVPVWKEATTTLFCASDAKAYDTEVHNVWATHACVPTDPSP
QEVLLGNVTENFNMWKNNMVEQMHEDIISLWDQSLKPCVKLTPLCVTLNCTDLGNAtnTTEIGEIKNCSFNITTNIRDKM
QKEYALFYKLDVVPIDNE.....nkTNTSYRLISCNTSVITQACPKVSFQPIPIHYCTPAGFAILKCNDKKFNGTGPCTN
VSTVQCTHGIRPVVSTQLLLNGSLAEEEVVIRSENFTDNAKTIIVQLKESVEINCTRPNNNTRKSIHIGPGRAFYTTGEI
IGDIRQAHCNLSRTKWDNTLRQIVKKLREQFKNKTIV.FNQSSGGDPEIVTHSFNCGGEFFYCNSTPLFNSTWNSTQLfn
saGTEGSNSTITLQCRIKQIINMWQEVGKAMYAPPIRGQIKCSSNITGLLLTRDGGGNNRTTETFRPGGGDMRDNWRSEL
YKYKVVKIEPLGVAPTKAKRRVVQREKRAVGIGAVFLGFLGAAGSTMGAASITLTVQARLLLSGIVQQQNNLLRAIEAQQ
HLLQLTVWGIKQLQARVLAVERYLRDQQLLGIWGCSGKLICTTTVPWnaswSNKSLDQIWDNMTWMEWEREIDNYTSLIY
TLIEESQNQQEKNELELLELDKWASLWSWFDITNWLWYIKIFIMIVGGLVGLRIVFAVLSIVNRVR
>UniRef100_B3UCZ7/1-703
mrvmgikktcqhlwrwGTMLLGILMICSAAEQLWVTVYYGVPVWKEATTTLFCASDAKAYDTEAHNVWATHACVPTDPNP
QEVKLENVTENFNMWKNNMVEQMHEDIISLWDQSLKPCVKLTPLCVTLNCTDLRNAtnSTIGNEMRNCSFNVTSSVRDRM
QKEYALFYKLDIVPIDND....nnnNYTNYRLISCNTSTITQACPKVSFEPIPIHYCAPAGFAILKCNDKEFNGTGPCKN
VSTVQCTHGIRPVVSTQLLLNGSLAEEEVVIRSENFTNNAKTIIVHLNESVEINCTRPGNNTRKSIHIAPGRAFYTTGDI
IGDIRQAHCNISEAKWNKTLQQIVKKLREKFVNKTI-nFNRTSGGDPEIVMHSFNCGGEFFYCNSTPLFNSTWAMNRTwn
dtEGSNNNKTITLQCKIKQIINMWQEVGKAMYAPPIRGQIRCSSNITGLLLTRDGGNSENKTEIFRPGGGDMRDNWRSEL
YKYKVVKIEPLGVAPTKAKRRVVQREKRAVGLGALFLGFLGTAGSTMGAASITLTVQARQLLSGIVQQQSNLLRAIEAQQ
HLLQLTVWGIKQLQARILAVERYLKDQQLLGIWGCSGKLICTTTVPWntswSNKSMEDIWNNMTWMEWEKEIDNYTGLIY
NLIEQSQNQQEKNEQELLALDKWASLWNWFNITQWLWYIRIFIMIVGGLVGLRIIFAVLSIVNRVR
>UniRef100_A0A193L0H8/1-708
mrareirknwqvswrwGIMLLGMLMICSAAENLWVTVYYGVPVWKEATTTLFCASDAKAYDTEVHNVWATHACVPTDPNP
QEVGLENVTENFNMWKNNMVEQMHEDIISLWDQSLKPCVKLTPLCVTLNCTDTVRNdtSAEKGEIKNCSFNITTNIRDKV
QKEYALFYKLDVVPIEND...knnsNNSNYRLIHCNTSVITQACPKVSFQPIPIHYCTPAGFAILKCKDKKFNGTGPCKN
VSTVQCTHGIRPVVSTQLLLNGSLAEEEVVIRSQNFTDNIKTIIVQLNESVEINCTRPNNNTRKSITIGPGRAFYATGDI
IGDIRQAHCNISREKWNNTLKQIVTKLREQFRNKTIV.FQPSSGGDPEIVTHSFNCGGEFFFCNTTQLFNSTWGNSTE..
gsNNTKGNDTIILPCRIKQVINMWQSVGKAMYAPPIRGQIKCSSNITGLLLTRDGGNNNNTNETFRPGGGDMRDNWRSEL
YKYKVVKIEPLGVAPTKAKRRVVQREKRAVGIGAMFLGFLGAAGSTMGAASMTLTVQARLLLSGIVQQQNNLLRAIEAQQ
HLLQLTVWGIKQLQARVLAVERFLRDQQLLGIWGCSGKLICTTAVPWnaswSNKTLSQIWDNMTWMEWDREIDNYTNLIY
TLIEESQNQQEKNEQELLALDKWANLWNWFDITNWLWYIKIFIMIVGGLIGLRIVFAVLSIVYRVR
>UniRef100_A0A0X8IF64/1-703
mkvkgirknyqhlwkrGIMLLGMLMICSAVENLWVTVYYGVPVWKEATTTLFCASDAKAYDTEVHNVWATHACVPTDPNP
QEVVLENVTENFNMWKNNMVEQMHEDIISLWDQSLKPCVKLTPLCVTLNCTDLGNSssEEMRGEIKNCSFNITTSIRDKV
KKDYALFYRLDVVPIDND.......-NTSYRLISCNTSTITQACPKVSFEPIPIHYCTPAGFAILKCKDKKFNGTGPCKN
VSTVQCTHGIRPVVSTQLLLNGSLAEEEIVIRSSNFTDNTKNIIVQLKESVEINCTRPNNNTRKSIHIGPGRAFYTTGDI
IGDIRQAHCNISRTKWNNTLNQIATKLKEQFGNNKTIvFNQSSGGDPEIVMHSFNCGGEFFYCNSTQLFNSTWNFNGTw.
nsTQSNGTDTITLPCRIKQIINMWQEVGKAMYAPPIRGQIRCSSNITGLILTRDGGNHNNDTETFRPGGGDMRDNWRSEL
YKYKVVKIEPLGVAPTKAKRRVVQREKRAVGIGAMFLGFLGAAGSTMGAASITLTVQARLLLSGIVQQQNNLLKAIEAQQ
HLLQLTVWGIKQLQARVLAVERYLRDQQLLGIWGCSGKLICTTAVPWnaswSNKTLDMIWNNMTWMEWEREIDNYTGLIY
TLIEESQNQQEKNEQELLELDKWASLWNWFDITNWLWYIKIFIMIVGGLIGLRIVFTVLSMVNRVR
>UniRef100_Q6UZ33/1-714
mrvtgirknyqhlwrwGTMLLGILMICSAAGKLWVTVYYGVPVWKEATTTLFCASDAKAYDTEVHNVWATHACVPTDPNP
QEVVLENMTENFNMWKNNMVEQMHEDIISLWDQSLKPCVKLTPLCVTLNCTDDVRNvtNNEKGEIKNCSFNITTSIRDKV
QKQYALFYKLDVVPIDND......rNNTNYRLISCNTSVITQACPKVSFEPIPIHYCAPAGFAILKCNDKKFNGTGPCTN
VSTVQCTHGIRPVVSTQLLLNGSLAEEEVIIRSENFTNNAKTIMVQLNVSVEINCTRPNNNTRKSIPIGPGRAFYTTGDI
IGDIRQAHCNISRANWNNTLRQIVEKLGEQFGNNKTIvFNHSSGGDPEIVMHSFNCGGEFFYCNSTKLFNSTWTWNGTwt
rnRSNSTEEHITLPCRIKQIINMWQEVGKAMYAPPIRGQIKCSSNITGLLLTRDGGT-NNTNETFRPGGGDMRDNWRSEL
YKYKVVRIEPLGVAPTEAKRRVVQREKRAVGIGAVFLGFLGAAGSTMGAAAVTLTVQARLLLSGIVQQQNNLLRAIEAQQ
HLLQLTVWGIKQLQARVLAVERYLRDQQLLGIWGCSGKLICTTAVPWntswSNKSLNEIWNNMTWMEWEKEIDNYTNLIY
NLLEESQNQQEKNEQELLELDKWANLWNWFDISNWLWYIKIFIMIVGGLVGLRIVFAVLSIVNRVR
>UniRef100_B3VFJ8/1-711
mrvtgirrncqhlgrwGTMLLGMLMICSAAEQLWVTVYYGVPVWKETTTTLFCASDAKAYDTEVHNVWATHACVPTDPNP
QEILLKNVTENFNMWKNNMVEQMHEDIISLWDQSLKPCVKLTPLCVTLNCTDVRNAtnTTEKGEIKNCSFKITTNIKDKM
QKEYALFYKLDVVPIDNEnknstntNYTNYRLISCNTSVITQACPKVSFQPIPIHYCAPAGFAILKCNDKKFNGTGPCTN
VSTVQCTHGIKPVVSTQLLLNGSLAEDEVVIRSENFTNNAKTIIVHLNESVEINCTRPSNNTRKDIHIGPGRAFYATGEI
IGDIRQAHCNISGKKWKNTLKQIVIKLREQFVNKTIV.FKRSSGGDPEIVMHTFNCGGEFFYCDSTQLFNSIWPLNST..
gnGTEGSNSTITLQCRIKQIINMWQEVGKAMYAPPIRGQIRCSSNITGLLLTRDGGNEENTTETFRPGGGDMRDNWRSEL
YKYKVVKIEPLGVAPTKAKRRVVQREKRAVGIGALFLGFLGAAGSTMGAASITLTVQARQLLSGIVQQQNNLLRAIEAQQ
HLLQLTVWGIKQLQARVLAVERYLKDQQLLGIWGCSGKLICTTAVPWntswSNKSLDQIWENMTWMEWEREIDNYTSTIY
NLIEESQNQQEKNEQELLALDKWASLWNWFDITNWLWYIKIFIMIVGGLVGLRIVFAVLSVVNRVR
>UniRef100_B3VFJ1/1-711
mrvtgirrncqhlwrwGTMLLGMLMICSAAEQLWVTVYYGVPVWKETTTTLFCASDAKAYDTEVHNVWATHACVPTDPNP
QEILLKNVTENFNMWKNNMVEQMHEDIISLWDQSLKPCVKLTPLCVTLNCTDVRNAtnTTEKGEIKNCSFKITTNIKDKM
QKEYALFYKLDVVPIDNEnknstntNYTNYRLISCNTSVITQACPKVSFQPIPIHYCAPAGFAILKCNDKKFNGTGPCTN
VSTVQCTHGIKPVVSTQLLLNGSLAEDEVVIRSENFTNNAKTIIVHLNESVEINCTRPSNNTRKDIHIGPGRAFYATGEI
IGDIRQAHCNISGKKWKNTLKQIVIKLREQFVNKTIV.FKRSSGGDPEIVMHTFNCGGEFFYCDSTQLSNSIWPLNST..
gnGTEGSNSTITLQCRIKQIINMWQEVGKAMYAPPIRGQIRCSSNITGLLLTRDGGNEENTTETFRPGGGDMRDNWRSEL
YKYKVVKIEPLGVAPTKAKRRVVQREKRAVGIGALFLGFLGAAGSTMGAASITLTVQARQLLSGIVQQQNNLLRAIEAQQ
HLLQLTVWGIKQLQARVLAVERYLKDQQLLGIWGCSGKLICTTAVPWntswSNKSLDQIWENMTWMEWEREIDNYTSTIY
NLIEESQNQQEKNEQELLALDKWASLWNWFDITNWLWYIKIFIMIVGGLVGLRIVFAVLSVVNRVR
>UniRef100_V5UZQ0/1-701
mrvkeirknyqhlwrwGTMLLGILMICSAAEKLWVTVYYGVPVWKEATTTLFCASDAKAYDTEVHNAWATHACVPTDPNP
QEVVLENVTENFNMWKNNMVEQMHEDIISLWDQSLKPCVKLTPLCVTLNCTDLRNAtnTTERGEIKNCSFNITTSIRDKV
QKEYALFYKPDIVPIDND......nTTTSYRLISCNTSVITQACPKVSFEPIPIHYCTPAGFAILKCKDKKFNGTGPCTN
VSTVQCTHGIRPVVSTQLLLNGSLAEEEVVIRSDNFTDNAKTIIVQLKESVEINCTRPNNNTRKSIHIGPGRAFYTTGEI
IGDIRQAHCNLSRAKWDNTLKQIVRKLREQFGNKTIV.FNQSSGGDPEIVTHNFNCGGEFFYCDSTQLFNSTWNVTEG..
..-SNNTEGNITLPCRIKQIINMWQEVGKAMYAPPIRGQIRCSSNITGLLLTRDGGNNKSETEIFRPGGGDMRDNWRSEL
YKYKVVKIEPLGVAPTKAKRRVVQREKRAVGIGAVFLGFLGAAGSTMGAASMTLTVQARLLLSGIVQQQNNLLRAIEAQQ
HLLQLTVWGIKQLQARVLAVERYLKDQQLLGIWGCSGKLICTTTVPWnaswSNKSLDKIWNNMTWMEWEREINNYTSLIY
TLIEESQNQQEKNEQELLELDKWASLWNWFDITKWLWYIKIFIMIVGGLVGLRIVFAVLSIVNRVR
>UniRef100_V5UZS1/1-708
mrvkgirknyqhlwrwGTMLLGLLMICSAAEKLWVTVYYGVPVWKEATTTLFCASDAKAYDTEVHNVWATHACVPTDPNP
QEVVLENVTEDFNMWKNNMVEQMHEDIISLWDQSLKPCVKLTPLCVTLNCTDLRNNctDLERGEIKNCSFNITTSIRDKV
QKEYALFYKLDVVPIDKD.......-NSSYRLISCNTSVITQACPKVTFDPIPIHYCTPAGFAILKCKDKKFKGKGPCTN
VSTVQCTHGIRPVVSTQLLLNGSLAEEEVVIRSDNFTDNAKIIIVQLKESIEINCTRPNNNTRKSIHIGPGRAFYTTGKI
IGDIRQAHCNISRAKWNNTLKQIVTKLREQYRNKTIV.FNQSSGGDPEIVTHSFNCGGEFFYCNSTQLFNSTWNVTEGsn
vtGSNNTEENITLPCRIKQIINMWQKVGKAMYAPPIRGQIRCSSNITGLILTRDGGNNNSNTEIFRPGGGDMRDNWRSEL
YKYKVVKIEPLGVAPTKAKRRVVQREKRAVGIGAVFLGFLGAAGSTMGAASMTLTVQARLLLSGIVQQQNNLLRAIEAQQ
HLLQLTVWGIKQLQARVLAVERYLKDQQLLGIWGCSGKLICTTTVPWnaswSNKSLDKIWNNMTWMEWEREINNYTSLIY
TLIEESQNQQEKNEQELLELDKWASLWNWFDITKWLWYIKIFIMIVGGLVGLRIVFTVLSIVNRVR
>UniRef100_B3VFG1/1-711
mrvteirrncqhlwrwGTMLLGMLMICSAAEQLWVTVYYGVPVWKEATTTLFCASDAKAYDTEVHNVWATHACVPTDPSP
QEVLLGNVTENFNMWKNNMVEQMHEDIISLWDQSLKPCVKLTPLCVTLNCTDLGNAtnTTEIGEIKNCSFNITTNIRDKM
QKEYALFYKLDVVPIDNE.....nkTNTSYRLISCNTSVITQACPKVSFQPIPIHYCTPAGFAILKCNDKKFNGTGPCTN
VSTVQCTHGIRPVVSTQLLLNGSLAEEEVVIRSENFTDNAKTIIVQLKESVEINCTRPNNNTRKSIHMGPGRAFYTTGEI
IGDIRQAHCNLSRTKWDNTLRQIVKKLREQFKNKTIV.FNQSSGGDPEIVTHSFNCGGEFFYCNSTPLFNSTWNSTQLfn
stGTEGSNSTITLQCRIKQIINMWQEVGKAMYAPPIRGQIKCSSNITGLLLTRDGGGNNRTTETFRPGGGDMRDNWRSEL
YKYKVVKIEPLGVAPTKAKRRVVQREKRAVGIGAVFLGFLGAAGSTMGAASITLTVQARLLLSGIVQQQNNLLRAIEAQQ
HLLQLTVWGIKQLQARVLAVERYLRDQQLLGIWGCSGKLICTTTVPWnaswSNKSLDQIWDNMTWMEWEREIDNYTSLIY
TLIEESQNQQEKNELELLELDKWASLWSWFDITNWLWYIKIFIMIVGGLVGLRIVFAVLSIVNRVR
>UniRef100_B3VFJ5/1-716
mrvtgirrncqhlwrwGTMLLGMLMICSAAEQLWVTVYYGVPVWKEATTTLFCASDAKAYDTEVHNVWATHACVPTDPNP
QEILLKNVTENFNMWKNNMVEQMHEDIISLWDQSLKPCVKLTPLCVTLNCTDVRNAtnTTEKGEIKNCSFKITTNIKDKM
QKEYALFYKLDVVPIDNEnknitntNYTNYRLISCNTSVITQACPKVSFQPIPIHYCAPAGFAILKCNDKKFNGTGPCTN
VSTVQCTHGIKPVVSTQLLLNGSLAEDEVVIRSENFTNNAKTIIVHLNESVEINCTRPSNNTRKDIHIGPGRAFYATGEI
IGDIRQAHCNISGIKWNNTLKQIVIKLREQFVNKTIV.FKQSSGGDPEIVMHTFNCGGEFFYCDSTQLFNSTWPLNST..
rnGTEGSNSTITLQCRIKQIINMWQEVGKAMYAPPIRGQIKCSSNITGLLLTRDGGNEENTTETFRPGGGDMRDNWRSEL
YKYKVVKIEPLGVAPTKAKRRVVQREKRAVGIGALFLGFLGAAGSTMGAASITLTVQARQLLSGIVQQQNNLLRAIEAQQ
HLLQLTVWGIKQLQARVLAVERYLKDQQLLGIWGCSGKLICTTAVPWntswSNKSLNQIWENMTWMEWEREIDNYTSTIY
NLIEESQNQQEKNEQELLELDKWASLWNWFDITNWLWYIKIFIMIVGGLVGLRIVFAVLSVVNRVR
>UniRef100_A0A0X8IF85/1-703
mkvkgirknyqhlwkrGIMLLGMLMICSAVENLWVTVYYGVPVWKEATTTLFCASDAKAYDTEVHNVWATHACVPTDPNP
QEVVLENVTENFNMWKNNMVEQMHEDIISLWDQSLKPCVKLTPLCVTLNCTDLGNSssEEMRGEIKNCSFNITTSIRDKV
KKDYALFYRLDVVPIDND.......-NTSYRLISCNTSTITQACPKVSFEPIPIHYCTPAGFAILKCKDKKFNGTGPCKN
VSTVQCTHGIRPVVSTQLLLNGSLAEEEVVIRSSNFTDNTKNIIVQLKESVEINCTRPNNNTRKSIHIGPGRAFYTTGDI
IGDIRQAHCNISRTKWNNTLNQIATKLKEQFGNNKTIvFNQSSGGDPEIVMHSFNCGGEFFYCNSTQLFNSTWNFNGTw.
nsTQSNGTDTITLPCRIKQIINMWQEVGKAMYAPPIRGQIRCSSNITGLILTRDGGNHNNDTETFRPGGGDMRDNWRSEL
YKYKVVKIEPLGVAPTKAKRRVVQREKRAVGIGAMFLGFLGAAGSTMGAASITLTVQARLLLSGIVQQQNNLLKAIEAQQ
HLLQLTVWGIKQLQARVLAVERYLRDQQLLGIWGCSGKLICTTAVPWnaswSNKTLDMIWNNMTWMEWEREIDNYTGLIY
TLIEESQNQQEKNEQELLELDKWASLWNWFDITNWLWYIKIFIMIVGGLIGLRIVFTVLSMVNRVR
>UniRef100_A0A193L0H9/1-708
mraketrrnyqrlwrwGTMLLGMLMICSATDKLWVTVYYGVPVWKEATTTLFCASDAKAYDTEVHNVWATHACVPTDPNP
QEVGLENVTENFNMWKNNMVEQMHEDIISLWDQSLKPCVKLTPLCVTLNCTDTVRNdtSAEKGEIKNCSFNITTNIRDKV
QKEYALFYKLDVVPIENN...nnnsNNSSYRLIHCNTSVITQACPKVSFQPIPIHYCTPAGFAILKCKDKKFNGTGPCKN
VSTVQCTHGIRPVVSTQLLLNGSLAEEEVVIRSQNFTDNTKTIIVQLKESVEINCTRPNNNTRKSIHIGPGRAFYATGDI
IGDIRQAHCNISREKWNNTLKQIVTKLREQFKNKTIV.FQPSSGGDPEIVTHSFNCGGEFFFCDTTQLFNSTWNSTW-.n
stGGSNNTDPIILPCRIKQIINTWQSVGKAMYAPPIRGQIKCSSNITGLLLTRDGGNNNNTNETFRPGGGDMRDNWRSEL
YKYKVVKIEPLGVAPTKAKRRVVQREKRAVGIGAMFLGFLGAAGSTMGAASMTLTVQARLLLSGIVQQQNNLLRAIEAQQ
HLLQLTVWGIKQLQARVLAVERFLRDQQLLGIWGCSGKLICTTTVPWntswSNKTLSQIWDNMTWMEWDREIDNYTNLIY
TLIEESQNQQEKNEQELLALDKWASLWNWFDITKWLWYIKIFIMIVGGLIGLRIVFAVLSIANRVR
>UniRef100_A0A0X8IDC2/1-703
mkvkgirknyqhlwkrGIMLLGMLMICSAVENLWVTVYYGVPVWKEATTTLFCASDAKAYDTEVHNVWATHACVPTDPNP
QEVVLENVTENFNMWKNNMVEQMHEDIISLWDQSLKPCVKLTPLCVTLNCTDWGNVtnNNMRGEIKNCSFNITTSIRDKV
KKDYALFYRLDVVPIDND.......-NTSYRLISCNTSTITQACPKVSFEPIPIHYCTPAGFAILKCKDKKFNGTGPCKN
VSTVQCTHGIRPVVSTQLLLNGSLAEEEVVIRSSNFTDNTKNIIVQLKESVEINCTRPNNNTRKSIHIGPGRAFYTTGDI
IGDIRQAHCNISRTKWNNTLNQIATKLKEQFGNNKTIvFNQSSGGDPEIVMHSFNCGGEFFYCNSTQLFNSTWNFNGTw.
nlTQSNGTDTITLPCRIKQIINMWQEVGKAMYAPPIRGQIRCSSNITGLILTRDGGNHNNDTETFRPGGGDMRDNWRSEL
YKYKVVKIEPLGVAPTKAKRRVVQREKRAVGIGAMFLGFLGAAGSTMGAASITLTVQARLLLSGIVQQQNNLLKAIEAQQ
HLLQLTVWGIKQLQARVLAVERYLRDQQLLGIWGCSGKLICTTAVPWnaswSNKTLDMIWNNMTWMEWEREIDNYTGLIY
TLIEESQNQQEKNEQELLELDKWASLWNWFDITNWLWYIKIFIMIVGGLIGLRIVFTVLSIVNRVR
>UniRef100_G1FEK4/1-710
mrvtgirknyqhlwrwGTMLLGILMICSAAGKLWVTVYYGVPVWKEATTTLFCASDAKAYDTEVHNVWATHACVPTDPNP
QEVVLENVTENFNMWKNNMVEQMHEDIISLWDQSLKPCVKLTPLCVTLNCTDDVRNatSTEKGEIKNCSFNITKSIRNKM
QKQYALFYKLDVVPIDND......sNNTNYRLISCNTSVITQACPKVSFEPIPIHYCAPAGFAILKCNDKKFNGTGPCTN
VSTVQCTHGIRPVVSTQLLLNGSLAEEEVIIRSENFTNNAKTIMVQLNVSVEINCTRPNNNTRKSIHIGPGRAFYATGDI
IGDIRQAHCNISRANWNNTLRQIVEKLGEQFGNNKTIvFNHSSGGDPEIVMHGFNCGGEFFYCNSTKLFNSTWTWNNTwn
ntRSNDTEEVITLPCRIKQIINMWQEVGKAMYAPPIRGQIRCSSNITGLLLTRDGGNDTSGTEIFRPGGGDMRDNWRSEL
YKYKVVRIEPLGVAPTEAKRRVVQREKRAVGIGAVFLGFLGAAGSTMGAASVTLTVQARLLLSGIVQQQNNLLRAIEAQQ
HLLQLTVWGIKQLQARVLAVERYLRDQQLLGIWGCSGKLICTTAVPWntswSNKSLNEIWNNMTWMEWEKEIDNYTNLIY
NLLEESQNQQEKNEQELLELDKWANLWNWFDISNWLWYIKIFIMIVGGLVGLRIVFAVLSIVNRVR
>UniRef100_V5UZS6/1-709
mrvegirknyqhlwmwGTMLLGLLMICSAAEKLWVTVYYGVPVWKEATTTLFCASDAKAYDTEVHNVWATHACVPTDPNP
QEVVLENVTENFNMWKNNMVEQMHEDIISLWDQSLKPCVKLTPLCVTLNCTDLRNN..-TERGEIKNCSFNITTSIRDKV
QKEYALFYKLDVVPIDND.......-NSSYRLQSCNTSVITQACPKVSFDPIPIHYCTPAGFAILKCKDKKFNGTGPCTN
VSTVQCTHGIRPVVSTQLLLNGSLAEEEIVIRSANFTDNAKTIIVQLKESVEINCTRPNNNTRKSIHIGPGRAFYATGEI
IGDIRQAYCTLSRAKWNNTLKQIVKKLREQLGNKTIV.FNQSSGGDPEIVTHSFNCGGEFFYCNSTQLFNSTWNGTEG.l
nnTEENSNITITLPCRIKQIINMWQEVGKAMYAPPIRGQISCLSNITGLLLTRDGGNNGTETEIFRPGGGDMKDNWRSEL
YKYKVVKIEPLGVAPTKAKRRVVQREKRAVGIGAVFLGFLGAAGSTMGAASMTLTVQARQLLSGIVQQQSNLLRAIEAQQ
HLLQLTVWGIKQLQARVLAVERYLKDQQLLGIWGCSGKLICTTTVPWnaswSNKSLDKIWNNMTWMEWEREINNYTSLIY
TLIEESQNQQEKNEQELLELDKWADLWNWFDITKWLWYIRIFIMIVGGLVGLRIVFAVLSIVNRVR
>UniRef100_J7FZQ6/1-700
mkvkgirknyqhlwkwGIMLLGMLMICSAVENLWVTVYYGVPVWKEATTTLFCASDAKAYDTEVHNVWATHACVPTDPNP
QEIVLENVTENFNMWKNNMVEQMHEDIISLWDQSLKPCVKLTPLCVTLNCTDLNVTntNSMKREMRNCSFNITTSIRDKV
KKDYALFYRLDVVPIDND.......-TTSYRLINCNTSTITQACPKVSFEPIPIHYCTPAGFAILKCKDKKFNGTGPCKN
VSTVQCTHGIRPVVSTQLLLNGSLAEEEVVIRSSNFTDNTKNIIVQLKESVEINCTRPNNNTRKSIHIGPGRAFYTTGAI
MGDTRQAHCNISRTKWNNTLNQIATKLKEQFGNKTII.FSPSSGGDPEIVMHSFNCGGEFFYCNSTQLFNSTWSFNGTw.
.nSTHEGNDNITLPCRIKQIINMWQEVGKAMYAPPIRGQIRCSSNITGLILTRDGGKHNNDNETFRPGGGDMRDNWRSEL
YKYKVVKIEPLGVAPTKAKRRVVQREKRAVGIGAMFLGFLGAAGSTMGAASITLTVQARLLLSGIVQQQNNLLRAIEAQQ
HLLQLTVWGIKQLQARVLAMERYLRDQQLLGIWGCSGKLICTTAVPWnaswSNKTLDMIWNNMTWMEWEREIDNYTGLIY
TLIEESQNQQEKNEQELLELDKWASLWNWFDITKWLWYIKIFIMIVGGLIGLRIVFTVLSIVNRVR
>UniRef100_J7G1Q9/1-700
mkvkgirknyqhlwkwGIMLLGMLMICSAVENLWVTVYYGVPVWKEATTTLFCASDAKAYDTEVHNVWATHACVPTDPNP
QEIVLENVTENFNMWKNNMVEQMHEDIISLWDQSLKPCVKLTPLCVTLNCTDLNVTntNSMKREMRNCSFNITTSIRDKV
KKDYALFYRLDVVPIDND.......-TTSYRLINCNTSTITQACPKVSFEPIPIHYCTPAGFAILKCKDKKFNGTGPCKN
VSTVQCTHGIRPVVSTQLLLNGSLAEEEVVIRSSNFTDNTKNIIVQLKESVEINCTRPNNNTRKSIHIGPGRAFYTTGAI
MGDTRQAHCNISRTKWNNTLNQIATKLKEQFGNKTII.FSPSSGGDPEIVMHSFNCGGEFFYCNSTQLFNSTWSFNGTw.
.nSTHEGNDNITLPCRIKQIINMWQEVGKAMYAPPIRGQIRCSSNITGLILTRDGGKHNNDNETFRPGGGDMRDNWRSEL
YKYKVVKIEPLGVAPTKAKRRVVQREKRAVGIGAMFLGFLGAAGSTMGAASITLTVQARLLLSGIVQQQNNLLRAIEAQQ
HLLQLTVWGIKQLQARVLAMERYLRDQQLLGIWGCSGKLICTTAVPWnaswSNKTLDMIWNNMTWMEWEREIDNYTGLIY
TLIEESQNQQEKNEQELLELDKWASLWNWFDITKWLWYIKIFIMIVGGLIGLRIVFTVLSIVNRVR
>UniRef100_A0A109V7Q7/1-708
mkvkgirknyqhlwkwGIMLLGMLMICSAVENLWVTVYYGVPVWKEATTTLFCASDAKAYDTEVHNVWATHACVPTDPNP
QEIVLENVTENFNMWKNNMVEQMHEDIISLWDQSLKPCVKLTPLCVTLNCTDLNVTntNNMKREMRNCSFNVTTSIRDKV
KKDYALFYRLDVVPIDNE.......-NNSYRLINCNTSTITQACPKVSFEPIPIHYCTPAGFAILKCKDKKFNGTGPCKN
VSTVQCTHGIRPVVSTQLLLNGSLAEEEVVIRSSNFTDNTKNIIVQLKESVEINCTRPNNNTRKSIHIGPGRAFYATGDI
IGDIRRAHCNISRTKWNNTLNQIATKLKEQFGNNKTIiFSPSSGGDPEIVMHSFNCGGEFFYCNSTQLFNSTWSFNGTwn
stQSNEGNDPITLPCRIRQIINMWQEVGKAMYAPPIKGQIRCSSNITGLILTRDGGNHNSRTETFRPGGGDMRDNWRSEL
YKYKVVKIEPLGVAPTKAKRRVVQREKRAVGIGAMFLGFLGAAGSTMGAASITLTVQARLLLSGIVQQQNNLLRAIEAQQ
HLLQLTVWGIKQLQARVLAMERYLRDQQLLGIWGCSGKLICTTAVPWnaswSNKTLDMIWNNMTWMEWEREIDNYTGLIY
TLIEESQNQQEKNERELLELDKWASLWNWFDITNWLWYIKIFIMIVGGLIGLRIVFTVLSIVNRVR
>UniRef100_B3VFP1/1-701
mrvkgirknyhhlwrwGTMLLGILMICSAAEQLWVTVYYGVPVWKEATTTLFCASDAKAYDTEVHNVWATHACVPTDPNP
QEVELGNVTENFNMWKNNMVEQMHEDIISLWDQSLKPCVKLTPLCVTLNCTDLNNAtnTPETGEIKNCSFNITTSIRDKV
QKEYALFYKLDVVPIDDD.......-NTSYRLISCNTSVITQACPKVSFDPIPIHYCAPAGFAILKCKDKKFKGTGPCKN
VSTVQCTHGIRPVVSTQLLLNGSLAEEEVVIRSENFTNNAKIIIVQLNKSVEINCTRPNNNTRKSINIGPGRAFYTTGEI
IGDIRQAHCNLSRAKWNDTLKQIVIKLREQFRNKTIV.FNQSSGGDPEIVMHSFNCGGEFFYCNSTQLFNSTWMANSTw.
.eNDNSTEENITLPCRIKQIINMWQEVGKAMYAPPIRGQIRCSTNITGLLLTRDGGD-NGTTEIFRPGGGDMRDNWRSEL
YKYKVVKIEPLGVAPTRAKRRVVQREKRAAGLGALFLGFLGAAGSTMGAASMTLTVQARQLLSGIVQQQNNLLRAIEAQQ
HLLQLTVWGIKQLQARVLAVERYLKDQQLLGIWGCSGKLICTTAVPWntswSNKSLDQIWDNMTWMEWEREIDNYTGLIY
TLIEKSQNQQEKNEQELLELDKWASLWNWFDISNWLWYIKIFIMIVGGLVGLRIAFSVLSIVNRVR
>UniRef100_J7FX44/1-703
mkvkgirknyqhlwkwGIMLLGMLMICSAVENLWVTVYYGVPVWKEATTTLFCASDAKAYDTEVHNVWATHACVPTDPNP
QEVVLENVTENFNMWKNNMVEQMHEDIISLWDQSLKPCVKLTPLCVTLNCTDLNVTntNSMKREMRNCSFNITTSIRDKV
KKDYALFYRLDVVPIDND.......-TTSYRLINCNTSTITQACPKVSFEPIPIHYCTPAGFAILKCKDKKFNGTGPCKN
VSTVQCTHGIRPVVSTQLLLNGSLAEEEVVIRSSNFTDNTKNIIVQLKESVEINCTRPNNNTRKSIHIGPGRAFYTTGAI
MGDTRQAHCNISRTKWNNTLNQIATKLKEQFGNNKTIiFSPSSGGDPEIVMHSFNCGGEFFYCNSTQLFNSTWSFNGTwn
stQSNGGNDNITLPCRIKQIINMWQEVGKAMYAPPIRGQIRCSSNITGLILTRDGGNLNNDNETFRPGGGDMRDNWRSEL
YKYKVVKIEPLGVAPTRAKRRVVQREKRAVGIGAMFLGFLGAAGSTMGAASITLTVQARLLLSGIVQQQNNLLRAIEAQQ
HLLQLTVWGIKQLQARVLAMERYLRDQQLLGIWGCSGKLICTTAVPWnaswSNKTLDMIWNNMTWMEWEREIDNYTGLIY
TLIEESQNQQEKNERELLELDKWASLWNWFDITNWLWYIKIFIMIVGGLIGLRIVFTVLSIVNRVR
>UniRef100_A0A1I9J5E6/1-703
mrvkeirknyqhlwrwGTMLLGILMICSAAEKLWVTVYYGVPVWKEATTTLFCASDAKAYDTEVHNVWATHACVPTDPNP
QEVVLXNVTENFNMWKNNMVEQMHEDIISLWDQSLKPCVKLTPLCVTLNCTDLRNAtnTTERGEIKNCSFNITTSIRDKV
QKEYALFYKLDVVPIDND......nTTTSYRLISCNTSVITQACPKVSFEPIPIHYCTPAGFAILKCKDKKFNGTGPCTN
VSTVQCTHGIRPVVSTQLLLNGSLAEEEVVVRSDNFTNNAKTIIVQLKESVEINCTRPNNNTXKSIHIGPGRAFYTTGEI
IGDIRQAHCNLSRAKWDNTLKQIVRKLREQFGNKTIV.FNQSSGGDPEIVTHSFNCGGEFFYCDSTQLFNSTWNVTEG..
.sNNTEGNITLTLPCRIKQIINMWQEVGKAMYAPPIRGQIRCSSNITGLLLTRDGGNNKSETEIFRPGGGDMRDNWRSEL
YKYKVVKIEPLGVAPTKAKRRVVQREKRAVGIGAVFLGFLGAAGSTMGAASMTLTVQARLLLSGIVQQQNNLLRAIEAQQ
HLLQLTVWGIKQLQARVLAVERYLKDQQLLGIWGCSGKLICTTTVPWnaswSNKSLDKIWNNMTWMEWEREINNYTSLIY
TLIEESQNQQEKNEQELLELDKWASLWNWFDITKWLWYIKIFIMIVGGLVGLRIVFAVLSIVNRVR
>UniRef100_A0A1I9J566/1-711
mrvkeirrnyqhlwrwGTMLLGMLMICSAAEQMWVTVYYGVPVWKEATTTLFCASDAKAYDTEVHNVWATHACVPTDPNP
QEVGLENVTENFNMWKNNMVEQMHEDIISLWDQSLKPCVKLTPLCVTLNCTDYWRNdtNTEKGEIKQCSFNITTSIRDKV
KNEYALFYKLDVVPIDDD.......-NTSYRLISCNTSVITQACPKTSFEPIPIHYCAPAGFAILKCNDKKFNGTGPCTN
VSTVQCTHGIRPVVSTQLLLNGSLAEKEVVIRSENFTNNAKTIIVQLNESVVINCTRPNNNTRKSINIGPGRAFYTTGQI
IGDIRQAHCNLSRAEWNKTLEQIVGKLREQFGNKTIV.FNQSSGGDPEIVTHSFNCGGEFFYCNSTQLFNSTWTWNST..
.eGSTKGNDTITLPCRIKQIVNMWQEVGKAMYAPPIRGQIRCSSNITGLLLTRDGGNNKNGTEIFRPGGGDMRDNWRSEL
YKYKVVKIEPLGVAPTRAKRRVVQREKRAVGIGAVFLGFLGAAGSTMGAASITLTVQARLLLSGIVQQQNNLLRAIEAQQ
HLLQLTVWGIKQLQARVLAVERYLKDQQLLGIWGCSGKLICTTAVPWnaswSNKSLNEIWDNMTWMEWEREINNYTGLIY
NLIEESQNQQEKNEQELLELDKWASLWNWFDITNWLWYIKIFIMIVGGLIGLRIVFTVLSIVNRVR
>UniRef100_A0A0R8WGT9/1-701
mrvreikkncqhlwrwGIMLLGILMICNATGKLWVTVYYGVPVWKEATTTLFCASDAKAYDTEVHNVWATHACVPTDPNP
QEVVLENVTENFNMWKNNMVEQMHEDIISLWDQSLKPCVKLTPLCVTLNCTDLGNAtnTNEKGEIKNCSFNVTTEIRDKV
KKEHALFYRLDVVPIDNT.......---SYRLISCNTSVITQACPKVSFEPIPIHYCAPAGFAIIKCNDKKFNGTGPCTN
VSTVQCTHGIRPVISTQLLLNGSLAEEEVIIRSANFSNNAKIIIVHLNESVEINCTRPNNNTRKSIHIGPGRAFYTTGEI
IGDIRQAHCNLSRAKWNDTLQRIAIKLREQFGNGTTIvFNQSSGGDPEIVMHSFNCGGEFFYCNTTQLFNSTWNSTGG..
.pNNTGGNDTITLPCRIKQIINMWQEVGKAMYAPPIRGQIRCSSNITGLLLTRDGGNNNNETEVFRPGGGDMRDNWRSEL
YKYKVVQIEPLGVAPTKAKRRVVQREKRAVGIGAVFLGFLGAAGSTMGAASMTLTVQARLLLSGIVQQQNNLLRAIEAQQ
HLLQLTVWGIKQLQARVLAVERYLKDQQLLGIWGCSGKLICTTAVPWnaswSNKSLDEIWDNMTWMEWDREINNYTNLIY
TLIEKSQNQQEKNEQELLELDKWASLWNWFDITNWLWYIKIFIMIVGGLIGLRIVFTVLSIVNRVR
>UniRef100_V5V176/1-705
mrvkgirknyqhlwrwGAMLLGLLMICSATDKLWVTVYYGVPVWKEATTTLFCASDAKAYDTEVHNVWATHACVPTDPNP
QEVGLENVTEDFNMWKNNMVEQMQEDIISLWDQSLKPCVKLTPLCVTLNCTDLKNNssTTEGGEMKNCSFNITTNIRDKV
KKEYALFYKLDVVPIDND.......DNSSYRLISCNTSVITQACPKVSFEPIPIHYCAPAGFAILKCKDKKFSGKGQCKN
VSTIQCTHGIRPVVSTQLLLNGSLAEEEVVIRSDNFTDNAKTIIVQLNESIEINCTRPNNNTRKSIHIGPGRAFYTTGQI
IGEIRQAHCNLSRARWENTLKQIATKLREQFKNKTIV.FNHSSGGDPEIVMHSFNCGGEFFYCNSTKLFNSTWDSNSTwn
gtNNTGGNDTLTLPCRIKQIINMWQEVGKAMYAPPIRGQIRCSSNITGLLLTRDGGNSSNETETFRPGGGDMRDNWRSEL
YKYKVVKIEPLGVAPTKAKRRVVQREKRAVGIGAVFLGFLGAAGSTMGAASMTLTVQARLLLSGIVQQQNNLLRAIEAQQ
HLLQLTVWGIKQLQARVLAVERYLKDQQLLGIWGCSGKLICTTAVPWnvswSNKSLNEIWDNMTWMQWEKEINNYTSLIY
TLIEESQNQQEKNEQELLELDKWASLWTWFDITNWLWYIKIFIMVVGGLVGLRIVFTVLSIVNRVR
>UniRef100_A0A3G8G512/1-708
mrvkeirknyqhllrwGTMLLGMLMICSAVENLWVTVYYGVPVWKEANTTLFCASDAKAYDTEVHNVWATHACVPTDPNP
QEVELGNVTEKFNMWKNNMVEQMHEDIISLWDQSLKPCVKLTPLCVTLNCTDWKNDtnTNEGGEIKNCSFNITTSIRDKV
QKEHALFYKLDVVPIENK.....nsNTTRYRLINCNTSVITQACPKVSFEPIPIHYCAPAGFAILKCKDKKFNGTGPCTN
VSTVQCTHGIRPVVSTQLLLNGSLAEEDVVIRSANFTNNAKIIIVQLNESVEINCTRPNNNTRKSIPIGPGRAFYTTGDI
IGDIRQAHCNLSRAKWNNTLKQIVTKLKEQFGNKTIV.FNQSSGGDPEIIMHNFNCGGEFFYCNTTKLFNSTWTNGTE.e
anNTGGNDTHITLPCRIKQIINMWQEVGKAMYAPPIRGQIRCSSNITGLLLTRDGGNNNNGTEIFRPGGGDMRDNWRSEL
YKYKVVKIEPLGVAPTKAKRRVVQREKRAVGIGAMFLGFLGAAGSTMGAASMTLTVQARQLLSGIVQQQNNLLRAVEAQQ
HLLQLTVWGIKQLQARVLAVERYLKDQQLLGIWGCSGKLICTTTVPWntswSNKSLEQIWENMTWMEWEREINNYTGLIY
TLIEEAQNQQEKNEQELLELDKWASLWNWFDITNWLWYIKIFIMIVGGLIGLRIVFAVLSIVYRVR
>UniRef100_A0A120K7W9/1-703
mkvkgirknyqhlwkrGIMLLGMLMICSAVENLWVTVYYGVPVWKEATTTLFCASDAKAYDTEVHNVWATHACVPTDPNP
QEVVLENVTENFNMWKNNMVEQMHEDIISLWDQSLKPCVKLTPLCVTLNCTDWGNSssEEMRGEIKNCSFNITTSIRDKV
KKDYALFYRLDVVPIDND.......-NTSYRLISCNTSTITQACPKVSFEPIPIHYCTPAGFAILKCKDKKFNGTGPCKN
VSTVQCTHGIRPVVSTQLLLNGSLAEEEIVIRSSNFTDNTKNIIVQLKESVEINCTRPNNNTRKSIHIGPGRAFYTTGDI
IGDIRQAHCNISRTKWNNTLNQIATKLKEQFGNNKTIvFNQSSGGDPEIVMHSFNCGGEFFYCNSTQLFNSTWNFNGTw.
nsTQSNGTDTITLPCRIKQIINMWQEVGKAMYAPPIRGQIRCSSNITGLILTRDGGNHNNDTETFRPGGGDMRDNWRSEL
YKYKVVRIEPLGVAPTKAKRRVVQREKRAVGIGAMFLGFLGAAGSTMGAASITLTVQARLLLSGIVQQQNNLLKAIEAQQ
HLLQLTVWGIKQLQARVLAVERYLRDQQLLGIWGCSGKLICTTAVPWnaswSNKTLDMIWNNMTWMEWEREIDNYTGLIY
TLIEESQNQQEKNEQELLELDKWASLWNWFDITNWLWYIKIFIMIVGGLIGLRIVFTVLSMVNRVR
>UniRef100_A0A0R8WEW1/1-709
mrvkeikkncqhlwrwGIMLLGILMICNAEDKLWVTVYYGVPVWKEATTTLFCASDAKAYEPEVHNVWATHACVPTDPNP
QEVVLENVTENFNMWKNNMVEQMHEDIISLWDQSLRPCVKLTPLCVTLNCTDLGNAtsTNEKGEIKNCSFNVTTEIRDKE
KKEYALFYRLDVVPIDNT......iDNTSFRLISCNTSVITQACPKVSFEPIPIHYCAPAGFAILKCNDKKFNGTGPCTN
VSTVQCTHGIRPVISTQLLLNGSLAEEEVVIRSANFSNNAKIIIVHLNESVEINCTRPNNNTRKSIHIGPGRAFYTTGEI
IGDIRQAHCNLSRAKWNDTLQRIVIKLRKQFGNKTI-aFNQSSGGDPEIVMHSFNCGGEFFYCNTTQLFNSTWNSNGG..
.pNNTGGNDTITLPCRIKQIVNMWQEVGKAMYAPPIRGQIRCSSNITGLLLTRDGGNNTNGTEVFRPGGGDMRDNWRSEL
YKYKVVQIEPLGVAPTRAKRRVVQREKRAVGIGAVFLGFLGAAGSTMGAASMTLTVQARLLLSGIVQQQNNLLRAIEAQQ
HLLQLTVWGIKQLQARVLAVERYLKDQQLLGIWGCSGKLICTTAVPWntswSNKSLDEIWDNMTWMEWDREINNYTNLIY
NLIEKSQNQQEKNEQELLELDKWASLWNWFDITNWLWYIKIFIMIVGGLIGLRIVFTVLSIVNRVR
>UniRef100_B3VFG9/1-719
mrvtgirrncqhlwrwGTMLLGMLMICSAAEQLWVTVYYGVPVWKEATTTLFCASDAKAYDTEVHNVWATHACVPTDPSP
QEVLLENVTENFNMWKNNMVEQMHEDIISLWDQSLKPCVKLTPLCVTLNCTDDLRNatNTEKGEIKNCSFNITTNIRDKM
QKEYALFYKLDVVPIDNEdnnstntNYTNYRLISCNTSVITQACPKVSFQPIPIHYCAPAGFAILKCNDKKFNGTGPCTN
VSTVQCTHGIRPVVSTQLLLNGSLAEDEVVIRSENFTDNAKTIIVQLNKSVEINCTRPNNNTRKSIHIGPGRALYATGEI
IGNIRQAHCNLSTTKWNNTLRQIVEKLREQFKNKTIV.FNQSSGGDPEIITHSFNCGGEFFYCDSTPLFNSTWNITQPln
stGTEGSNDTITLQCRIKQIINMWQEVGKAMYAPPIRGQIKCSSNITGLLLTRDGGGDNRTTETFRPGGGDMRDNWRSEL
YKYKVVKIEPLGVAPTKAKRRVVQREKRAVGIGALFLGFLGAAGSTMGAASITLTVQARQLLSGIVQQQNNLLRAIEAQQ
HLLQLTVWGIKQLQARILAVERYLRDQQLLGIWGCSGKLICTTTVPWnaswSNKSLNQIWDNMTWMEWEREIDNYTSLIY
TLIEESQNQQEKNELELLELDKWASLWNWFDISSWLWYIRIFIMIVGGLVGLRIVFAVLSVVNRVR
>UniRef100_B3VFQ7/1-709
mrvkgirknyqhlwrwGTMLLGMLMICNAAEQLWVTVYYGVPVWKEATTTLFCASDAKAYDTEVHNVWATHACVPTDPNP
QEVELGNVTENFNMWKNNMVEQMHEDIISLWDQSLKPCVKLTPLCVTLNCTDLNNTttNNEKGEIKNCSFNITTSIRDKV
QKEYALFYKLDVVPIDDD.......-NTRYRLISCNTSVITQACPKVSFDPIPIHYCAPAGFAILKCNDKKFKGTGPCKK
VSTVQCTHGIRPVVSTQLLLNGSLAEEEVVIRSENFTNNAKIIIVQLNKAVEINCTRPNNNTRKSINIGPGRAFYTTGEI
IGNIRQAHCNLSRAEWNDTLKQIVIKLREQFENKTIV.FNQSSGGDPEIVMHSFNCGGEFFYCDSTQLFNSTWMANSTw.
.eNDNSTEGNIMLPCRIKQIINMWQEVGKAMYAPPIRGQIRCSTNITGLLLTRDGGDNNETTEIFRPGGGNMRDNWRSEL
YKYKVVKIEPLGVAPTRARRRVVQREKRAVGLGALFLGFLGAAGSTMGAASMTLTVQARQLLSGIVQQQNNLLRAIEAQQ
HLLQLTVWGIKQLQARVLAVERYLKDQQLLGIWGCSGKLICTTAVPWntswSNKSLNQIWDNMTWMEWEREIDNYTGLIY
TLIEKSQNQQEKNEQELLELDKWASLWNWFNISNWLWYIKIFIMIVGGLVGLRIVFSVLSIVNRVR
>UniRef100_A0A0R8WKI4/1-706
mrvreikkncqhlwrwGIMLLGILMICNAQDNSWVTVYYGVPVWKEATTTLFCASDAKAYDTEVHNVWATHACVPTDPNP
QEVELENVTENFNMWKNNMVEQMHEDIISLWDQSLKPCVKLTPLCVTLNCTDVNATstNSEKGEMKNCSFNVTTEIRDKV
TKEHALFYRLDVVPIDNT..kdnntNNTSYRLISCNTSSITQACPKVSFEPIPIHYCTPAGFALLKCNDKKFNGTGPCKN
VSSVQCTHGIKPVISTQLLLNGSLAEGEVIIRSANFSNNAKIIIVQLNESVEINCTRPNNNTRKSIHMGPGRAFYATGDI
IGDIRQAHCNLSRAKWNDTLQRIVIKLKEQFENKTIV.FNQSSGGDPEIVMHSFNCGGEFFYCSTTQLFNSTWNDTEG..
.pNNTEGNDTITLPCRIKQIINMWQEVGKAMYAPPISGKIRCSSNITGLILTRDGGDNNNITEVFRPGGGDMRDNWRSEL
YRYKVVQIEPLGVAPTRAKRRVVQREKRAVGIGAVFLGFLGAAGSTMGAASLTLTVQARLLLSGIVQQQNNLLRAIEAQQ
HLLQLTVWGIKQLQARVLAVERYLKDQQLLGIWGCSGKLICTTAVPWntswSNKSVDYIWNNMTWMQWDREINNYTSLIY
TLIEKAQNQQEKNEQELLELDKWANLWNWFDISNWLWYIRIFIMIVGGLIGLRIVFTVLSIVNRVR
>UniRef100_Q6UZ40/1-708
mrvkgikknyqhlwrwGTMLLGILMICSAAGNLWVTVYYGVPVWKEATTTLFCASDAKAYDTEVHNVWATHACVPTDPNP
QEVVLENVTENFNMWKNNMVEQMHEDIISLWDQSLKPCVKLTPLCVTLNCTDDVRNatSTEKGEIKNCSFNITTSIRDKV
QKQYALFYKLDVVPIDND......sNNTNYRLISCNTSVITQACPKVSFEPIPIHYCAPAGFAILKCNDKKFNGTGPCTK
VSTVQCTHGIRPVVSTQLLLNGSLAEEEVVIRSENFTNNAKTIMVQLNVSVEINCTRPNNNTRKSIHIGPGRAFYTTGDI
IGDIRQAHCNISRANWNNTLKHIVEKLGKQFGNNKTIvFNHSSGGDPEIVMHSFNCGGEFFYCNSTKLFNSTWTWNNTwn
ntRSNDTEEIITLPCRIKQIINMWQEVGKAMYAPPIRGKIRCSSNITGLLLTRDGGN--TTEEIFRPGGGDMRDNWRSEL
YKYKVVRIEPLGVAPTEAKRRVVQREKRAVGIGAMFLGFLGAAGSTMGAASVTLTVQARLLLSGIVQQQNNLLRAIEAQQ
HLLQLTVWGIKQLQARVLAVERYLRDQQLLGIWGCSGKLICTTAVPWntswSNKSLNEIWDNMTWMEWEKEINNYTNLIY
NLLEESQNQQEKNEQELLELDKWANLWNWFDISNWLWYIKIFIMIVGGLVGLRIVFAVLSIVNRVR
>UniRef100_A0A120K6E8/1-708
mkvkgirknyqhlwkwGIMLLGMLMICSAVENLWVTVYYGVPVWKEATTTLFCASDAKAYDTEVHNVWATHACVPTDPNP
QEIVLENVTENFNMWKNNMVEQMHEDIISLWDQSLKPCVKLTPLCVTLNCTDLNVTntNNMKGEMRNCSFNITTSIRDKV
KKDYALFYRLDVVPIDNE.......-NNSYRLINCNTSTITQACPKVSFEPIPIHYCTPAGFAILKCKDKKFNGTGPCKN
VSTVQCTHGIRPVVSTQLLLNGSLAEEEVVIRSSNFTDNTKNIIVQLKESVEINCTRPNNNTRKSIHIGPGRAFYATGDI
IGDIRRAHCNISRTKWNNTLNQIATKLKEQFGNNKTIiFSPSSGGDPEIVMHSFNCGGEFFYCDSTQLFNSTWSFNGTwn
stQSNEGNDPITLPCRIRQIINMWQEVGKAMYAPPIKGQIRCSSNITGLILTRDGGNHNSRTETFRPGGGDMRDNWRSEL
YKYKVVKIEPLGVAPTKAKRRVVQREKRAVGIGAMFLGFLGAAGSTMGAASITLTVQARLLLSGIVQQQNNLLRAIEAQQ
HLLQLTVWGIKQLQARVLAMERYLRDQQLLGIWGCSGKLICTTAVPWnaswSNKTLDMIWNNMTWMEWEREIDNYTGLIY
TLIEESQNQQEKNERELLELDKWASLWNWFDITNWLWYIKIFIMIVGGLIGLRIVFTVLSIVNRVR
>UniRef100_Q6UYQ1/1-708
mrvtgirknyqhlwrwGTMLLGILMICSAAGKLWVTVYYGVPVWKEATTTLFCASDAKAYDTEVHNVWATHACVPTDPNP
QEVVLENVTENFNMWKNNMVEQMHEDIISLWDQSLKPCVKLTPLCVTLNCTDDVRNatSTEKGEIKNCSFNITTSKRDKV
QKQYALFYKLDVVPIDND.......-NTNYRLISCNTSVITQACPKVSFEPIPIHYCAPAGFAILKCNDKKFNGTGPCTN
VSTVQCTHGIRPVVSTQLLLNGSLAEEEVVIRSENFTNNAKTIMVQLNVSVEINCTRPNNNTRKSIHIGPGRAFYTTGDI
IGDIRQAHCNISRANWNNTLRQIVEKLGEQFGNNKTIvFNHSSGGDPEIVMHSFNCGGEFFYCNSTKLFNSTWTWNNTwn
ntRSNDTEEIITLPCRIKQIINMWQEVGKAMYAPPIRGQIRCSSNITGLLLTRDSGKDTSGTEIFRPGGGDMRDNWRSEL
YKYKVVKIEPLGVAPTKAKRRVVQREKRAVGIGAMFLGFLGAAGSTMGAASVTLTVQARLLLSGIVQQQNNLLRAIEAQQ
HLLQLTVWGIKQLQARVLAVERYLRDQQLLGIWGCSGKLICTTAVPWntswSNRSLNEIWNNMTWMEWEKEIDNYTNLIY
NLLEESQNQQEKNEQELLELDKWANLWNWFDISNWLWYIKIFIMIVGGLVGLRIVFAVLSIVNRVR
>UniRef100_B3VFQ4/1-709
mrvkgirknyqhlwrwGTMLLGMLMICNAAEQLWVTVYYGVPVWKEATTTLFCASDAKAYDTEVHNVWATHACVPTDPNP
QEVELGNVTENFNMWKNNMVEQMHEDIISLWDQSLKPCVKLTPLCVTLNCTDLNNTttNNEKGEIKNCSFNITTSIRDKV
QKEYALFYKLDVVPIDDD.......-NTRYRLISCNTSVITQACPKVSFDPIPIHYCAPAGFAILKCNDKKFKGTGPCKK
VSTVQCTHGIRPVVSTQLLLNGSLAEEEVVIRSENFTNNAKIIIVQLNKAVEINCTRPNNNTRKSINIGPGRAFYTTGEI
IGDIRQAHCNLSRAEWNDTLKQIVIKLREQFGNKTIV.FNQSSGGDPEIVMHSFNCGGEFFYCDSTQLFNSTWMANSTw.
.eNDNSTEGNIMLPCRIKQIINMWQKVGKAMYAPPIRGQIRCSTNITGLLLTRDGGDNSETTEIFRPGGGNMRDNWRSEL
YKYKVVKIEPLGVAPTRARRRVVQREKRAVGLGALFLGFLGAAGSTMGAASMTLTVQARQLLSGIVQQQNNLLRAIEAQQ
HLLQLTVWGIKQLQARVLAVERYLKDQQLLGIWGCSGKLICTTAVPWntswSNKSLNQIWDNMTWMEWEREIDNYTGLIY
TLIEKSQNQQEKNEQELLELDKWASLWNWFNISNWLWYIKIFIMIVGGLVGLRIVFSVLSIVNRVR
>UniRef100_A0A0X8IF83/1-703
mkvkgirknyqhlwkrGIMLLGMLMICSAVENLWVTVYYGVPVWKEATTTLFCASDAKAYDTEVHNVWATHACVPTDPNP
QEVVLENVTENFNMWKNNMVEQMHEDIISLWDQSLKPCVKLTPLCVTLKCTDWGNSssEEMRGEIKNCSFNITTSIRDKV
KEDYALFYRLDVVPIDND.......-NTSYRLISCNTSTITQACPKVSFEPIPIHYCAPAGFAILKCKDKKFNGTGPCKN
VSTVQCTHGIRPVVSTQLLLNGSLAEEEVVIRSSNFTDNTKNIIVQLKESVEINCTRPNNNTRKSIHIGPGRAFYTTGDI
IGDIRQAHCNISRTKWNNTLNQIATKLKEQFGNNKTIvFNQSSGGDPEIVMHSFNCGGEFFYCNSTQLFNSTWNFNGTw.
nlTQSNGTDTITLPCRIKQIINMWQEVGKAMYAPPIRGQIRCSSNITGLILTRDGGNHNNDTETFRPGGGDMRDNWRSEL
YKYKVVKIEPLGVAPTKAKRRVVQREKRAVGIGAMFLGFLGAAGSTMGAASITLTVQARLLLSGIVQQQNNLLRAIEAQQ
HLLQLTVWGIKQLQARVLAVERYLRDQQLLGIWGCSGKLICTTAVPWnaswSNKTLDMIWNNMTWMEWEREIDNYTGLIY
TLIEESQNQQEKNEQELLELDKWASLWNWFDITNWLWYIKIFIMIVGGLIGLRIVFTVLSMVNRVR
>UniRef100_Q2NN45/1-700
mrvkeirknyqhwwrwGTMLLGILMICSAADKLWVTVYYGVPVWKEATTTLFCASDAKAYDTEVHNVWATHACVPTDPNP
QEVVLENVTENFNMWKNNMVEQMHEDIISLWDQSLKPCVKLTPLCVTLNCTDLRNAtnTTEKGEIKNCSFNITTSIRDKV
QKEHALFYKLDVVPIDND.......-NTSYRLISCNTSVITQACPKVSFEPIPIHYCTPAGFAILKCNDKKFNGKGPCTN
VSTVQCTHGIRPVVSTQLLLNGSLAEEEVIIRSDNFTDNAKTIIVQLKESVEINCTRPNNNTRKSIHIGPGRAFYTTGQI
IGDIRQAHCNLSRTKWDNTLKQIAEKLREQFGNSTIV.FNHSSGGDPEIVTHSFNCGGEFFYCNSTQLFNSTWNGTDV..
..-SNNTEGNITLPCRIKQIVNMWQEVGKAMYAPPIRGQIRCSSNITGLLLTRDGGDNQNETEIFRPGGGDMRDNWRSEL
YKYKVVKIDPLGVAPTKAKRRVVQREKRAVGIGAVFLGFLGAAGSTMGAASMTLTVQARLLLSGIVQQQNNLLRAIEAQQ
HLLQLTVWGIKQLQARVLAVERYLRDQQLLGIWGCSGKLICTTTVPWnaswSNKSLDEIWDNMTWMQWEREINNYTSLIY
TLIEESQNQQEKNEQELLELDKWASLWNWFDITKWLWYIKIFIMIVGGLVGLRIVFTILSIVNRVR
>UniRef100_A0A0R8WIA8/1-706
mrvreikkncqhlwrwGIMLLGILMICNATDNSWVTVYYGVPVWKEATTTLFCASDAKAYDTEVHNVWATHACVPTDPNP
QEVELENVTENFNMWKNNMVEQMHEDIISLWDQSLKPCVKLTPLCVTLNCTDVNATstNSEKGEMKNCSFNVTTEIRDKM
KKEYALFYRLDVVPIDNT..kdnntNNTSYRLISCNTSSITQACPKVSFEPIPIHYCTPAGFALLKCNDKEFNGTGPCKN
VSSVQCTHGIRPVISTQLLLNGSLAEGEVIIRSANFSNNARIIIVQLNESVEINCTRPNNNTRKSIHMGPGSAFYATGDI
IGDIRQAHCNLSRAKWNDTLQRIAIKLKEQFENKTIV.FNQPSGGDPEIVMHSFNCGGEFFYCNTTQLFNSTWNSTEG..
.pNTTEGNDTITLPCRIKQIINMWQEVGKAMYAPPISGKIRCSSNITGLILTRDGGDNTNNTEVFRPGGGDMRDNWRSEL
YKYKVVQIEPLGVAPTRAKRRVVQREKRAVGIGAVFIGFLGAAGSTMGAASLTLTVQARLLLSGIVQQQNNLLRAIEAQQ
HLLQLTVWGIKQLQARVLAVERYLKDQQLLGIWGCSGKLICTTAVPWntswSNKSVDYIWNNMTWMEWDREINNYTSLIY
TLIENAQNQQEKNEQELLELDQWANLWNWFDISNWLWYIKIFIMIVGGLIGLRIVFTVLSIVNRVR
>UniRef100_A0A193L0I3/1-707
mrvketkrnyqrlwrwGTMLLGMLMICSAAENLWVTVYYGVPVWKEATTTLFCASDAKAYETEVHNVWATHACVPTDPNP
QEVALENVTENFNMWKNNMVEQMHEDIISLWDQSLKPCVKLTPLCVTLNCTDKERNdtSTEKGEIKNCSFNITTNIRDKV
QKEYALFYKLDVVPIENN...nnnsNNSSYRLIHCNTSVITQACPKVSFQPIPIHYCTPAGFAILKCKDKKFNGTGPCTN
VSTVQCTHGIRPVVSTQLLLNGSLAEEEVVIRSQNFTDNIKTIIVQLNESVEINCTRPNNNTRKSINIGPGRAFYATGDI
IGDIRQAHCNISRAKWNKTLEQIVTKLKGQFRNKTIV.FQPSSGGDPEIVTHSFNCGGEFFFCNTTQLFNSTWGNSTE..
gsNNTEGNDTIILPCRIKQIINMWQSVGKAMYAPPIRGQIKCSSNITGLLLTRDGGN-NNTNETFRPGGGDMKDNWRSEL
YKYKVVKIEPLGVAPTKAKRRVVQREKRAVGIGAMFLGFLGAAGSTMGAASMTLTVQARLLLSGIVQQQNNLLRAIEAQQ
HLLQLTVWGIKQLQARVLAVERYLRDQQLLGIWGCSGKLICTTTVPWnaswSNKNLSQIWDNMTWMEWDREIYNYTNLIY
NLLEESQNQQEKNEQELLALDKWASLWNWFDITNWLWYIKIFIMIVGGLIGLRIVFAVLSLVSRVR
>UniRef100_A0A565D4S1/1-701
mrvkgirkncqhlwrwGIMLLGILMICKAAQQLWVTVYYGVPVWKEATTTLFCASDAKAYDTEVHNVWATHACVPTDPNP
QEVVLENVTENFNMWKNNMVEQMHEDIISLWDQSLKPCVKLTPLCVTLNCTDQLGNnnITERGEIKNCSFNITTGIRDKM
QKQYALFYKLDVVPIDND.......-NTSYRLISCNTSVITQACPKVSFEPIPIHYCAPAGFAILKCKDKKFNGTGPCKN
VSTVQCTHGIKPVVSTQLLLNGSLAEEEVVIRSENFTNNAKIIIVQLKEPVEINCTRPNNNTRKSIHIGPGRAFYGT-DI
IGNIRRAHCNISSTKWNNTLQQIVKKLREQFGNKTII.FNRSSGGDPEIVMHSFNCGGEFFYCNTSQLFNSTWNSTRNgn
ntGNNSTEGTITLQCRIKQIINMWQEVGKAMYAPPIAGQIRCSSNITGMLLIRDGGDNNATNETFRPGGGDMRDNWRSEL
YKYKVVKIEPLGVAPTKAKRRVVQREKRAVGIGALFLGFLGAAGSTMGAASVTLTVQARQLLSGIVQQQNNLLRAIEAQQ
HLLQLTVWGIKQLQARVLAVERYLQDQQLLGIWGCSGKLICTTAVPWnaswSNKSLNDIWDNMTWMEWEREINNYTSLIY
TLIEESQNQQEKNEHELLELDKWANLWNWFSITNWLWYIKIFIMIVGGLIGLRIVFAVLSIVNRVR
>UniRef100_B3VFI5/1-717
mrvtgirrncqhlwrwGTMLLGMLMICSAAEQLWVTVYYGVPVWKEATTTLFCASDAKAYETEVHNVWATHACVPTDPSP
QEVLLKNVTENFNMWKNNMVEQMHEDIISLWDQSLKPCVKLTPLCVTLNCTDDVKNttTNERGEIKNCSFNIITNIRNKM
KKEYALFYKLDVVPIDNEnknntntNYTNYRLISCNTSVITQACPKISFQPIPIHYCAPAGFAILKCNNKKFNGTGPCTN
VSTVQCTHGIKPVVSTQLLLNGSLAEEEVIIRSENFTDNAKTIIVQLNETVEINCTRPSNNTRRGIHIGPGRAFYATGEI
IGDIRQAHCNISGTKWNNTLKQIVIKLREQFVNKTIV.FNRSSGGDPEIVMHTFNCGGEFFYCNSTPLFNSTWNITQPln
stSTERANDTITLQCRIKQIINMWQEVGKAMYAPPIRGQIKCSSNITGLLLTRDGGSDNSTTETFRPGGGDMRDNWRSEL
YKYKVVRIEPLGVAPTKAKRRVVQREKRAVGIGALFLGFLGAAGSTMGAASITLTVQARQLLSGIVQQQNNLLRAIEAQQ
HLLQLTVWGIKQLQARVLAVERYLRDQQLLGIWGCSGKLICTTAVPWntswSNKSLNQIWENMTWMEWEREIDNYTSIIY
NLIEESQNQQEKNEQELLELDKWASLWNWFDISSWLWYIRIFIMIVGGLVGLRIVFAVLSVVNRVR
>UniRef100_A0A120K6X6/1-703
mkvkgirknyqhlwkwGIMLLGMLMICSAVENLWVTVYYGVPVWKEATTTLFCASDAKAYDTEVHNVWATHACVPTDPNP
QEIVLENVTENFNMWKNNMVEQMHEDIISLWDQSLKPCVKLTPLCVTLNCTDLNVTntNNMKXEMRNCSFNITTSIRDKV
KKDYALFYRLDVVPIDNE.......-NNSYRLINCNTSTITQACPKVSFEPIPIHYCTPAGFAILKCKDKKFNGTGPCKN
VSTVQCTHGIRPVVSTQLLLNGSLAEEEVMIRSSNFTDNTKNIIVQLKESVEINCTRPNNNTRKSIHIGPGRAFYATGDI
IGDTRRAYCNISRTKWNNTLNQIATKLKEQFGNNKTIiFSPSSGGDPEIVMHSFNCGGEFFYCSSTQLFNSTWSFNGTwn
stQSNEGNDPITLPCRIRQIINMWQEVGKAMYAPPIKGQIRCSSNITGLILTRDGGNHNNDTETFRPGGGDMRDNWRSEL
YKYKVVKIEPLGVAPTKAKRRVVQREKRAVGIGAMFLGFLGAAGSTMGAASITLTVQARLLLSGIVQQQNNLLRAIEAQQ
HLLQLTVWGIKQLQARVLAMERYLRDQQLLGIWGCSGKLICTTAVPWnaswSNKTLDMIWNNMTWMEWEREIDNYTGLIY
TLIEESQNQQEKNERELLELDKWASLWNWFDITNWLWYIKIFIMIVGGLIGLRIVFTVLSIVNRVR
>UniRef100_A0A0X8ID02/1-703
mkvkgirknyqhlwkrGIMLLGMLMICSAVENLWVTVYYGVPVWKEATTTLFCASDAKAYDTEVHNVWATHACVPTDPNP
QEVVLENVTENFNMWKNNMVEQMHEDIISLWDQSLKPCVKLTPLCVTLKCTDWGNVtnTSMRGEIKNCSFNITTSIRDKV
KEDYALFYRLDVVPIDND.......-NTSYRLISCNTSTITQACPKVSFEPIPIHYCAPAGFAILKCKDKKFNGTGPCKN
VSTVQCTHGIRPVVSTQLLLNGSLAEEEVVIRSSNFTDNTKNIIVQLKESVEINCTRPNNNTRKSIHIGPGRAFYTTGDI
IGDIRQAHCNISRTKWNNTLNQIATKLKEQFGNNKTIvFNQSSGGDPEIVMHSFNCGGEFFYCNSTQLFNSTWNFNGTw.
nlTQSNGTDTITLPCRIKQIINMWQEVGKAMYAPPIRGQIRCSSNITGLILTRDGGNHNNDTETFRPGGGDMRDNWRSEL
YKYKVVKIEPLGVAPTKAKRRVVQREKRAVGIGAMFLGFLGAAGSTMGAASITLTVQARLLLSGIVQQQNNLLKAIEAQQ
HLLQLTVWGIKQLQARVLAVERYLRDQQLLGIWGCSGKLICTTAVPWnaswSNKTLDMIWNNMTWMEWEREIDNYTGLIY
TLIEESQNQQEKNEQELLELDKWASLWNWFDITNWLWYIKIFIMIVGGLIGLRIVFTVLSMVNRVR
>UniRef100_A0A0X8IF92/1-703
mkvkgirknyqhlwkrGIMLLGMLMICSAVENLWVTVYYGVPVWKEATTTLFCASDAKAYDTEVHNVWATHACVPTDPNP
QEVVLENVTENFNMWKNNMVEQMHEDIISLWDQSLKPCVKLTPLCVTLKCTDWGNVtnTSMRGEIKNCSFNITTSIRDKV
KEDYALFYRLDVVPIDND.......-NTSYRLISCNTSTITQACPKVSFEPIPIHYCAPAGFAILKCKDKKFNGTGPCKN
VSTVQCTHGIRPVVSTQLLLNGSLAEEEVVIRSSNFTDNTKNIIVQLKESVEINCTRPNNNTRKSIHIGPGRAFYTTGDI
IGDIRQAHCNISRTKWNNTLNQIATKLKEQFGNNKTIvFNQSSGGDPEIVMHSFNCGGEFFYCNSTQLFNSTWNFNGTw.
nlTQSNGTDTITLPCRIKQIINMWQEVGKAMYAPPIRGQIRCSSNITGLILTRDGGNHNNDTETFRPGGGDMRDNWRSEL
YKYKVVKIEPLGVAPTKAKRRVVQREKRAVGIGAMFLGFLGAAGSTMGAASITLTVQARLLLSGIVQQQNNLLKAIEAQQ
HLLQLTVWGIKQLQARVLAVERYLRDQQLLGIWGCSGKLICTTAVPWnaswSNKTLDMIWNNMTWMEWEREIDNYTGLIY
TLIEESQNQQEKNEQELLELDKWASLWNWFDITNWLWYIKIFIMIVGGLIGLRIVFTVLSMVNRVR
>UniRef100_V5UZQ5/1-704
mrvkgirknyqhlwrwGTMLLGILMICSAAENLWVTVYYGVPVWKEATTTLFCASDAKAYDTEVHNVWATHACVPTDPNP
QEVVLGKVTETFNMWKNNMVEQMHEDIISLWDQSLKPCVKLTPLCVTLNCTDLRNAtnSSEGGEMKNCSFNITTSIRDKM
QKEYALFYKLDIVPIDNE.......-TSSYRLISCNTSVITQACPKVSFDPIPIHYCTPAGFAILKCNDKKFNGTGPCKN
VSTVQCTHGIRPVVSTQLLLNGSLAEEEVVIRSDNITDNTKTIIVQLKESIEINCTRPNNNTRKSIHIGPGRAFYTTGEI
IGDIRQAHCNISKAKWNNTLEQIVQKLRKQFGPNTTIvFNQSSGGDPEIVTHSFNCGGEFFYCNSTQLFNSTWLFNSTgn
dtGSNSTEGTITLPCRIKQIINMWQEVGKAMYAPPIRGQIRCSSNITGLLLVRDGGNNMNGTEIFRPGGGDMRDNWRSEL
YKYKVVKIEPLGVAPTKAKRRVVQREKRAVGIGAVFLGFLGAAGSTMGAASMTLTVQARLLLSGIVQQQNNLLRAIEAQQ
HLLQLTVWGIKQLQARVLAVERYLKDQQLLGIWGCSGKLICTTAVPWnaswSNKSLNEIWDNMTWMEWEREINNYTGLIY
TLIEESQNQQEKNEQELLELDKWASLWNWFDITKWLWYIKIFIMIVGGLVGLRIVFTVLSIVNRVR
>UniRef100_Q6UZ32/1-714
mrvtgirknyqhlwrwGTMLLGILMICSAAGKLWVTVYYGVPVWKEATTTLFCASDAKAYDTEVHNVWATHACVPTDPNP
QEVVLENVTENFNMWKNNMVEQMHEDIISLWDQGLKPCVKLTPLCVTLNCTDDVRNvtNNEKGEIKNCSFNITTSIRDKV
QKQYALFYKLDVVPIDND......rNNTNYRLISCNTSVITQACPKVSFEPIPIHYCAPAGFAILKCNDKKFNGTGPCTN
VSTVQCTHGIRPVVSTQLLLNGSLAEEEVIIRSKNFTNNAKTIMVQLNVSVEINCTRPNNNTRKSIPIGPGRAFYTTGDI
IGDIRQAHCNISRANWNNTLRQIVEKLGEQFGNNKTIvFNHSSGGDPEIVMHSFNCGGEFFYCNSTKLFNSTWTWNGTwt
rnRSNSTEEHITLPCRIKQIINMWQEVGKAMYAPPIRGQIKCSSNITGLLLTRDGGT-NNTNETFRPGGGDMRDNWRSEL
YKYKVVRIEPLGVAPTEAKRRVVQREKRAVGIGAVFLGFLGAAGSTMGAAAVTLTVQARLLLSGIVQQQNNLLRAIEAQQ
HLLQLTVWGIKQLQARVLAVERYLRDQQLLGIWGCSGKLICTTAVPWntswSNKSLNEIWNNMTWMEWEKEIDNYTNLIY
NLLEESQNQQEKNEQELLELDKWANLWNWFDISNWLWYIKIFIMIVGGLVGLRIVFAVLSIVNRVR
>UniRef100_Q6UYR3/1-710
mrvtgirknyqhlwrwGTMLLGILMICSAAGKLWVTVYYGVPVWKEATTTLFCASDAKAYDTEVHNVWATHACVPTDPNP
QEVVLGNVTENFNMWKNNMVEQMHEDIISLWDQSLKPCVKLTPLCVTLNCTDDVRNatSTEKGEIKNCSFNITTSIRDKV
QKQYALFYKLDVVPIDND......sNNTNYRLISCNTSVITQACPKVSFEPIPIHYCAPAGFAILKCNDKKFNGTGPCTN
VSTVQCTHGIRPVVSTQLLLNGSLAEEEVVIRSENFTNNAKTIMVQLNVSVEINCTRPNNNTRKSIHIGPGRAFYTTGDI
IGDIRQAHCNISRANWNNTLRQIVEKLGKQFGNNKTIvFNHSSGGDPEIVMHSFNCGGEFFYCNSTKLFNSTWTWNNTwn
ntRSNDTEEIITLPCRIKQIINMWQEVGKAMYAPPIRGQIRCSSNITGLLLTRDGGNDTSGTEIFRPGGGDMRDNWRSEL
YKYKVVRIEPLGVAPTEAKRRVVQREKRAVGIGAMSLGFLGAAGSTMGAASVTLTVQARLLLSGIVQQQNNLLRAIEAQQ
HLLQLTVWGIKQLQARVLAVERYLRDQQLLGIWGCSGKLICTTAVPWntswSNKSLNEIWNNMTWMEWEKEIDNYTNLIY
NLLEESQNQQEKNEQELLELDKWANLWNWLDISNWLWYIKIFIMIVGGLVGLRIVFAVLSIVNRVR
>UniRef100_B3VFI3/1-714
mrvtgirrncqhlwrwGTMLLGMLMICSAAEQLWVTVYYGVPVWKEATTTLFCASDAKAYDTEVHNVWATHACVPTDPSP
QEILLKNVTENFNMWKNNMVEQMHEDIISLWDQSLKPCVKLTPLCVTLNCTDVRNAtnTTELGEIKNCSFKITTSIRDKM
QKEYALFYKLDVVPIDNEnknntntNYTNYRLISCNTSVITQACPKVSFQPIPIHYCAPAGFAILKCNDKKFNGTGPCTN
VSTVQCTHGIRPVVSTQLLLNGSLAEDEVVIRSENFTNNAKTIIVHLNESVEINCTRPSNNTRKGIHIGPGRAFYTTGEI
IGDIRQAHCNLSSTKWNNTLRQIVIKLREQFENKTIV.FNQSSGGDPEIVTHSFNCGGEFFYCDSTPLFNSTWYSNST..
enVTEESNSTITLQCRIKQIINMWQEVGKAMYAPPIKGQIKCSSNITGLLLTRDGGGENRTTEIFRPGGGDMRDNWRSEL
YKYKVVKIEPLGVAPTKAKRRVVQREKRAVGIGALFLGFLGAAGSTMGAASITLTVQARQLLSGIVQQQNNLLRAIEAQQ
HLLQLTVWGIKQLQARVLAVERYLKDQQLLGIWGCSGKLICTTAVPWntswSNKSLNQIWENMTWMEWEREIDNYTSVIY
NLIEESQNQQEKNEQELLELDKWASLWNWFDITNWLWYIRIFIMIVGGLVGLRIVFAVLSVVNRVR
>UniRef100_A0A109VA52/1-706
mkvkgirknyqhlwkrGIVLLGMLMICSAVEKLWVTVYYGVPVWKEATTTLFCASDAKAYDTEVHNVWATHACVPTDPNP
QEVVLENVTENFNMWKNNMVEQMHEDIISLWDQSLKPCVKLTPLCVTLNCTDWGNNssEEMIGEMKNCSFNITTSIRDRV
KKEYALFYRLDVVPIDND...nsntSNTSYRLISCNTSTITQACPKVSFEPIPIHYCTPAGFAILKCNDKKFNGTGPCKN
VSTVQCTHGIRPVVSTQLLLNGSLAEEEVVIRSSNFTDNIKNIIVQLNESVEINCTRPNNNTRKSIHIGPGSAFYATGDI
IGDIRQAHCNISRTKWNNTLSQIVTKLREQFGNNKTIvFDRSSGGDPEIVMHSFNCGGEFFYCNSTQLFNSTWNSNGT..
gnSTQPNDNIITLPCRIKQIINMWQEVGKAMYAPPIRGQIRCSSNITGMILTRDGGDNNTGTETFRPGGGDMRDNWRSEL
YKYKVVKIEPLGVAPTRAKRRVVQREKRAVGIGAMFLGFLGAAGSTMGAASITLTVQARQLLSGIVQQQNNLLKAIEAQQ
HLLQLTVWGIKQLQARVLAVERYLRDQQLLGIWGCSGKLICTTAVPWnaswSNRTLDMIWNNMTWMEWEREIDNYTGLIY
TLIEESQNQQEKNEQELLELDKWASLWNWFDISKWLWYIRIFIMIVGGLIGLRIVFTVLSMVNRVR
>UniRef100_B3VFJ0/1-714
mrvtgirrncqhlwrwGTMLLGMLMICSAAEQLWVTVYYGVPVWKEATTTLFCASDAKAYDTEVHNVWATHACVPTDPSP
QEVLLKNVTENFNMWKNNMVEQMHEDIISLWDQSLKPCVKLTPLCVTLNCTDVRNAtnTTELGEIKNCSFKITTSIRDKM
QKEYALFYKLDVVPIDNEnknntntNYTNYRLISCNTSVITQACPKVSFQPIPIHYCAPAGFAILKCNDKRFNGTGPCTN
VSTVQCTHGIRPVVSTQLLLNGSLAEDEVVIRSENFTNNAKTIIVHLNESVEINCTRPSNNTRKGIHIGPGRAFYTTGEI
IGDIRQAHCNLSSTKWNNTLRQIVIKLREQFENKTIV.FNQSSGGDPEIVTHSFNCGGEFFYCDSTPLFNSTWYSNST..
enVTEESNSTITLQCRIKQIINMWQEVGKAMYAPPIKGQIKCSSNITGLLLTRDGGGENRTTEIFRPGGGDMRDNWRSEL
YKYKVVKIEPLGVAPTKAKRRVVQREKRAVGIGALFLGFLGAAGSTMGAASITLTVQARQLLSGIVQQQNNLLRAIEAQQ
HLLQLTVWGIKQLQARVLAVERYLKDQQLLGIWGCSGKLICTTAVPWntswSNKSLNQIWENMTWMEWEREIDNYTNTIY
NLIEESQNQQEKNEQELLELDKWASLWNWFDITNWLWYIRIFIMIVGGLVGLRIVFAVLSVVNRVR
>UniRef100_B3VFI1/1-716
mrvtgirrncqhlwrwGTMLLGMLMICSAAEQLWVTVYYGVPVWKEATTTLFCASDAKAYDTEVHNVWATHACVPTDPSP
QEVLLENVTENFNMWKNNMVEQMHEDIISLWDQSLKPCVKLTPLCVTLNCTDVKNAtnTTEVGEIKNCSFKITTSIRDKM
QKEYALFYKLDVVPIDNEnknntntNYTNYRLISCNTSVITQACPKVSFQPIPIHYCAPAGFAILKCNDKKFNGTGPCTN
VSTVQCTHGIRPVVSTQLLLNGSLAEDEVIIRSENFTDNAKTIIVQLNETVEINCTRPSNNTRKSIHIGPGRAFYTTGEI
IGDIRQAHCNLSSTKWNNTLRQIVEKLREQFKNTTIV.FNQSSGGDPEIVTHSFNCGGEFFYCNSTPLFNSIWNITQPln
stGTERANDTITLQCRIKQIINMWQEVGKAMYAPPIRGQIKCSSNITGLLLTRDGGINNSTTETFRPGGGDMRDNWRSEL
YKYKVVKIEPLGVAPTKAKRRVVQREKRAVGIGALFLGFLGAAGSTMGAVSITLTVQARQLLSGIVQQQNNLLRAIEAQQ
HLLQLTVWGIKQLQARVLAVERYLRDQQLLGIWGCSGKLICTTTVPWnaswSNKSLNQIWENMTWMEWEKEIDNYTSIIY
NLIEESQNQQEKNEQELLELDKWASLWNWFDITNWLWYIKIFIIIVGGLVGLRIVFTVLSVVNRVR
>UniRef100_J7FX32/1-704
mkvkgirknyqhlwkwGIMLLGMLMICSAVENLWVTVYYGVPVWKEATTTLFCASDAKAYDTEVHNVWATHACVPTDPNP
QEIVLENVTENFNMWKNNMVEQMHEDIISLWDQSLKPCVKLTPLCVTLNCTDLNVTntNSMKREMRNCSFNITTSIRDKV
KKDYALFYRLDVVPIDND.......-TTSYRLINCNTSTITQACPKVSFEPIPIHYCTPAGFAILKCKDKKFNGTGPCKN
VSTVQCTHGIRPVVSTQLLLNGSLAEEEVVVRSSNFTDNTKNIIVQLKESVEINCTRPNNNTRKSIHIGPGRAFYTTGAI
MGDTRQAHCNISRTKWNNTLNQIATKLKEQFGNNKTIiFSPSSGGDPEIVMHSFNCGGEFFYCNSTQLFNSTWSFNGTwn
stQSNEENDNITLPCRIKQIINMWQEVGKAMYAPPIRGQIRCSSNITGLILTRDGGNSNNDNETFRPGGGDMRDNWRSEL
YKYKVVKIEPLGVAPTKAKRRVVQREKRAVGIGAMFLGFLGAAGSTMGAASITLTVQARLLLSGIVQQQNNLLRAIEAQQ
HLLQLTVWGIKQLQARVLAMERYLRDQQLLGIWGCSGKLICTTAVPWnaswSNKTLDMIWNNMTWMEWEREIDNYTGLIY
TLIEESQNQQEKNEQELLELDKWASLWNWFDITKWLWYIKIFIMIVGGLIGLRIVFTVLSIVNRVR
>UniRef100_A0A120K750/1-703
mkvkgirknyqhlwkwGIMLLGMLMICSAVENLWVTVYYGVPVWKEATTTLFCASDAKAYDTEVHNVWATHACVPTDPNP
QEVVLENVTENFNMWKNNMVEQMHEDIISLWDQSLKPCVKLTPLCVTLNCTDWGNSssEEMRGEIKNCSFNITTSIRDKV
KEDYALFYRLDVVPIDND.......-NTSYRLKSCNTSTITQACPKVSFEPIPIHYCTPAGFAILKCKDKKFNGTGPCKN
VSTVQCTHGIRPVVSTQLLLNGSLAEEEVVIRSSNFTDNTKNIIVQLKESVEINCTRPNNNTRKSIHIGPGRAFYTTGDI
IGDIRQAHCNISRTKWNNTLNQIATKLKEQFGNNKTIvFNQSSGGDPEIVMHSFNCGGEFFYCNSTQLFNSTWNFNGTw.
nlTQSNGTDTITLPCRIKQIINMWQEVGKAMYAPPIRGQIRCSSNITGLILTRDGGNHNNDTETFRPGGGDMRDNWRSEL
YKYKVVKIEPLGVAPTKAKRRVVQREKRAVGIGAMFLGFLGAAGSTMGAASITLTVQARLLLSGIVQQQNNLLKAIEAQQ
HLLQLTVWGIKQLQARVLAVERYLRDQQLLGIWGCSGKLICTTAVPWnaswSNKTLDMIWNNMTWMEWEREIDNYTGLIY
TLIEESQNQQEKNEQELLELDKWASLWNWFDITNWLWYIKIFIMIVGGLIGLRIVFTVLSMVNRVR
>UniRef100_B3UD33/1-703
mrvmgikktcqhlwrwGTMLLGILMICSAAEQLWVTVYYGVPVWKEATTTLFCASDAKAYDTEAHNVWATHACVPTDPNP
QEVKLENVTENFNMWKNNMVEQMHEDIISLWDQSLKPCVKLTPLCVTLNCTDLRNAtnSTIGNEMRNCSFNVTSSVRDRM
QKEYALFYKLDIVPIDND....nnnNYTNYRLISCNTSTITQACPKVSFEPIPIHYCAPAGFAILKCNDKKFNGTGPCKN
VSTVQCTHGIRPVVSTQLLLNGSLAEEEVVIRTENFTNNAKTIIVHLNESVEINCTRPGNNTRKSIHIAPGRAFYTTGDI
IGDIRQAHCNISEAKWNKTLQQIVKKLREKFVNKTI-nFNRTSGGDPEIVMHSFNCGGEFFYCNSTPLFNSTWAMNRTwn
dtEGSNNNKTITLQCKIKQIINMWQEVGKAMYAPPIRGQIRCSSNITGLLLTRDGGNSENKTEIFRPGGGDMRDNWRSEL
YKYKVVKIEPLGVAPTKAKRRVVQREKRAVGLGALFLGFLGTAGSTMGAASITLTVQARQLLSGIVQQQSNLLRAIEAQQ
HLLQLTVWGIKQLQARILAVERYLKDQQLLGIWGCSGKLICTTTVPWntswSNKSMEDIWNNMTWMEWEKEIDNYTGLIY
NLIEQSQNQQEKNEQELLALDKWASLWNWFNITQWLWYIRIFIMIVGGLVGLRIIFAVLSIVNRVR
>UniRef100_A0A0X8IF74/1-703
mkvkgirknyqhlwkrGIMLLGMLMICSAVENLWVTVYYGVPVWKEATTTLFCASDAKAYDTEVHNVWATHACVPTDPNP
QEVVLENVTENFNMWKNNMVEQMHEDIISLWDQSLKPCVKLTPLCVTLKCTDWGNNssEEMRGEIKNCSFNITTSIRDKV
KEDYALFYRLDVVPIDND.......-NTSYRLISCNTSTITQACPKVSFEPIPIHYCAPAGFAILKCKDKKFNGTGPCKN
VSTVQCTHGIRPVVSTQLLLNGSLAEEEVVIRSSNFTDNTKNIIVQLKESVEINCTRPNNNTRKSIHIGPGRAFYTTGDI
IGDIRQAHCNISRTKWNNTLNQIATKLKEQFGNNKTIvFNQSSGGDPEIVMHSFNCGGEFFYCNSTQLFNSTWNFNGTw.
nlTQSNGTDTITLPCRIKQIINMWQEVGKAMYAPPIRGQIRCSSNITGLILTRDGGNHNNDTETFRPGGGDMRDNWRSEL
YKYKVVKIEPLGVAPTKAKRRVVQREKRAVGIGAMFLGFLGAAGSTMGAASITLTVQARLLLSGIVQQQNNLLKAIEAQQ
HLLQLTVWGIKQLQARVLAVERYLRDQQLLGIWGCSGKLICTTAVPWnaswSNKTLDMIWNNMTWMEWEREIDNYTGLIY
TLIEESQNQQEKNEQELLELDKWASLWNWFDITNWLWYIKIFIMIVGGLIGLRIVFTVLSMVNRVR
>UniRef100_A0A0X8ICS6/1-703
mkvkgirknyqhlwkrGIMLLGMLMICSAVENLWVTVYYGVPVWKEATTTLFCASDAKAYDTEVHNVWATHACVPTDPNP
QEVVLENVTENFNMWKNNMVEQMHEDIISLWDQSLKPCVKLTPLCVTLKCTDWGNNssEEMRGEIKNCSFNITTSIRDKV
KEDYALFYRLDVVPIDND.......-NTSYRLISCNTSTITQACPKVSFEPIPIHYCAPAGFAILKCKDKKFNGTGPCKN
VSTVQCTHGIRPVVSTQLLLNGSLAEEEVVIRSSNFTDNTKNIIVQLKESVEINCTRPNNNTRKSIHIGPGRAFYTTGDI
IGDIRQAHCNISRTKWNNTLNQIATKLKEQFGNNKTIvFNQSSGGDPEIVMHSFNCGGEFFYCNSTQLFNSTWNFNGTw.
nlTQSNGTDTITLPCRIKQIINMWQEVGKAMYAPPIRGQIRCSSNITGLILTRDGGNHNNDTETFRPGGGDMRDNWRSEL
YKYKVVKIEPLGVAPTKAKRRVVQREKRAVGIGAMFLGFLGAAGSTMGAASITLTVQARLLLSGIVQQQNNLLKAIEAQQ
HLLQLTVWGIKQLQARVLAVERYLRDQQLLGIWGCSGKLICTTAVPWnaswSNKTLDMIWNNMTWMEWEREIDNYTGLIY
TLIEESQNQQEKNEQELLELDKWASLWNWFDITNWLWYIKIFIMIVGGLIGLRIVFTVLSMVNRVR
>UniRef100_A0A0X8IF65/1-703
mkvkgirknyqhlwkrGIMLLGMLMICSAVENLWVTVYYGVPVWKEATTTLFCASDAKAYDTEVHNVWATHACVPTDPNP
QEVVLENVTENFNMWKNNMVEQMHEDIISLWDQSLKPCVKLTPLCVTLKCTDWGNNssEEMRGEIKNCSFNITTSIRDKV
KEDYALFYRLDVVPIDND.......-NTSYRLISCNTSTITQACPKVSFEPIPIHYCAPAGFAILKCKDKKFNGTGPCKN
VSTVQCTHGIRPVVSTQLLLNGSLAEEEVVIRSSNFTDNTKNIIVQLKESVEINCTRPNNNTRKSIHIGPGRAFYTTGDI
IGDIRQAHCNISRTKWNNTLNQIATKLKEQFGNNKTIvFNQSSGGDPEIVMHSFNCGGEFFYCNSTQLFNSTWNFNGTw.
nlTQSNGTDTITLPCRIKQIINMWQEVGKAMYAPPIRGQIRCSSNITGLILTRDGGNHNNDTETFRPGGGDMRDNWRSEL
YKYKVVKIEPLGVAPTKAKRRVVQREKRAVGIGAMFLGFLGAAGSTMGAASITLTVQARLLLSGIVQQQNNLLKAIEAQQ
HLLQLTVWGIKQLQARVLAVERYLRDQQLLGIWGCSGKLICTTAVPWnaswSNKTLDMIWNNMTWMEWEREIDNYTGLIY
TLIEESQNQQEKNEQELLELDKWASLWNWFDITNWLWYIKIFIMIVGGLIGLRIVFTVLSMVNRVR
>UniRef100_A0A109VAE7/1-707
mkvkgirknyqhlwkwGIMLLGMLMICSAVENLWVTVYYGVPVWKEATTTLFCASDAKAYDTEVHNVWATHACVPTDPNP
QEIVLENVTENFNMWKNNMVEQMHEDIISLWDQSLKPCVKLTPLCVTLNCTDLNVTntNNMKREMRNCSFNITTSIRDKV
KKDYALFYRLDVVPIDNE.......-NNSYRLINCNTSTITQACPKVSFEPIPIHYCTPAGFAILKCKDKKFNGTGPCKN
VSTVQCTHGIRPVVSTQLLLNGSLAEEEVVIRSSNFTDNTKNIIVQLKESVEINCTRPNNNTRKSIHIGPGRAFYATGDI
IGDIRRAYCNISRTKWNNTLNQIATKLKEQFGNNKTIiFSPSSGGDPEIVMHSFNCGGEFFYCNSTQLFNSTWSFNGTwn
stQSNEGNDPITLPCRIRQIINMWQEVGKAMYAPPIKGQIRCSSNITGLILTRDGGNHNSGTETFRPGGGDMRDNWRSEL
YKYKVVKIEPLGVAPTKAKRRVVQREKRAVGIGAMFLGFLGAAGSTMGAASITLTVQARLLLSGIVQQQNNLLRAIEAQQ
HLLQLTVWGIKQLQARVLAMERYLRDQQLLGIWGCSGKLICTTAVPWnaswSNKTLDMIWNNMTWMEWEREIDNYTGLIY
TLIEESQNQQEKNERELLELDKWASLWNWFDITNWLWYIKIFIMIVGGLIGLRIVFTVLSIVNRVR
>UniRef100_Q6UYR0/1-711
mrvtgirknyqhlwrwGTMLLGILMICSAAGKLWVTVYYGVPVWKEATTTLFCASDAKAYDTEVHNVWATHACVPTDPNP
QEVVLENVTENFNMWKNNMVEQMHEDIISLWDQSLKPCVKLTPLCVTLNCTDDVRNatSTEKGEIKNCSFNITTSIRDKV
QKQYALFYKLDVVPIDND......sNNTNYRLISCNTSVITQACPKVSFEPIPIHYCAPAGFAILKCNDKKFNGTGPCTN
VSTVQCTHGIRPVVSTQLLLNGSLAEEEVVIRSENFTNNAKTIMVQLNVSVEINCTRPNNNTRKSIHIGPGRAFYTTGDI
IGDIRQAHCNISRANWNNTLRQIVEKLGEQFGNNKTIvFNHSSGGDPEIVMHSFNCGREFFYCNSTKLFNSTWTWNGTnw
trEGSNITEIITLPCRIKQIINMWQEVGKAMYAPPIRGQIRCSSNITGLLLTRDGGNDTSGTEIFRPGGGDMRDNWRSEL
YKYKVVRIEPLGVAPTEAKRRVVQREKRAVGIGAVFLGFLGAAGSTMGAAAVTLTVQARLLLSGIVQQQNNLLRAIEAQQ
HLLQLTVWGIKQLQARVLAVERYLRDQQLLGIWGCSGKLICTTAVPWntswSNKSLNEIWNNMTWMEWEKEIDNYTNLIY
NLLEESQNQQEKNEQELLELDKWANLWNWFDISNWLWYIKIFIMIVGGLVGLRIVFAVLSIVNRVR
>UniRef100_A0A109V8D1/1-708
mkvkgirknyqhlwkwGVMLLGMLMICSAVENLWVTVYYGVPVWKEATTTLFCASDAKAYDTEVHNVWATHACVPTDPNP
QEIVLENVTENFNMWKNNMVEQMHEDIISLWDQSLKPCVKLTPLCVTLNCTDLNVTntNNMKGEMRNCSFNITTSIRDKV
KKDYALFYRLDVVPIDNE.......-NNSYRLINCNTSTITQACPKVSFEPIPIHYCTPAGFAILKCKDKKFNGTGPCKN
VSTVQCTHGIRPVVSTQLLLNGSLAEEEVVIRSSNFTDNTKNIIVQLKESVEINCTRPNNNTRKSIHIGPGRAFYATGDI
IGDIRRAHCNISRTKWNNTLNQIATKLKEQFGNNKTIiFSPSSGGDPEIVMHSFNCGGEFFYCDSTQLFNSTWSFNGTwn
stQSNEGNDPITLPCRIRQIINMWQEVGKAMYAPPIKGQIRCSSNITGLILTRDGGNHNSRTETFRPGGGDMRDNWRSEL
YKYKVVKIEPLGVAPTKAKRRVVQREKRAVGIGAMFLGFLGAAGSTMGAASITLTVQARLLLSGIVQQQNNLLRAIEAQQ
HLLQLTVWGIKQLQARVLAMERYLRDQQLLGIWGCSGKLICTTAVPWnaswSNKTLDMIWNNMTWMEWEREIDNYTGLIY
TLIEESQNQQEKNERELLELDKWASLWNWFDITNWLWYIKIFIMIVGGLIGLRIVFTVLSIVNRVR
>UniRef100_A0A109V8G3/1-702
mkvkgirknyqhlwkrGIMLLGMLMICSAVENLWVTVYYGVPVWKEATTTLFCASDAKAYDAEVHNVWATHACVPTDPNP
QEVVLENVTENFNMWKNNMVEQMHEDIISLWDQSLKPCVKLTPLCVTLNCTDWGNNssEEMRGEIKNCSFNITTSIRDKV
KKDYALFYRLDVVPIDND.......-NTSYRLINCNTSTITQACPKVSFEPIPIHYCTPAGFAILKCKDKKFNGTGPCKN
VSTVQCTHGIRPVVSTQLLLNGSLAEEEVVIRSSNFTDNTKNIIVQLKESVKINCTRPNNNTRKSIHIGPGSAFYTTGDI
IGDIRQAHCNISRAKWNNTLNQIAIKLKEQFGNKTIV.FNQSSGGDPEIVMHSFNCGGEFFYCNSTQLFNSTWNPNGTw.
nlTRSNDNDTITLPCRIKQIINMWQEVGKAMYAPPIRGQIRCSSNITGLILTRDGGNHNNDTETFRPGGGDMRDNWRSEL
YKYKVVKIEPLGVAPTKAKRRVVQREKRAVGIGAMFLGFLGAAGSTMGAASITLTVQARLLLSGIVQQQNNLLKAIEAQQ
HLLQLTVWGIKQLQARVLAVERYLRDQQLLGIWGCSGKLICTTAVPWntswSNKTLDMIWNNMTWMEWEREIDNYTGLIY
TLLEESQNQQEKNEQELLELDKWASLWNWFDITNWLWYIKIFIMIVGGLIGLRIVFTVLSMVNRVR
>UniRef100_A0A193L0S8/1-707
mrvkeirknyqhlwrwGIMLLEMLMICSAAGQLWVTVYYGVPVWKEATTTLFCASDAKAYDTEVHNVWATHACVPTDPNP
QEIVLGNVTENFNMWKNDMVEQMHEDIISLWDQSLKPCVKLTPLCVTLNCTDANVTyaNSEKGEIKNCSFNTTTNIRDKM
QKVYALFYKLDVVPIDNE.nnnsskNYTSYRLISCNTSVITQACPKITFEPIPIHYCAPAGFAILKCNNKTFNGSGPCTN
VSTVQCTHGIKPVVSTQLLLNGSLAEEEIVIRSANFTNNAKIIIVQLNESVEINCTRPNNNTRKGIHIGPGRAFYATGDI
IGDIRQAHCNISKEKWDNTLRQVVKKLQEQFGNKTIV.FNSSSGGDPEIVSHSFNCGGEFFYCNTTQLFNSTWNSTAG..
.sNDTQGNGTIILPCRIKQIVNMWQEVGKAMYAPPISGLIRCSSNITGLLLTRDGGGHNMTTETFRPGGGDMRDNWRSEL
YKYKIVRVEPLGVAPTKAKRRVVQREKRA-ALGAVFLGFLGAAGSTMGAASVALTVQARQLLSGIVQQQNNLLRAIEAQQ
HMLQLTVWGIKQLQARVLAVERYLRDQQLLGIWGCSGKLICTTNVPWnaswSNKSLDEIWNNMTWMEWEREIDNYTDLIY
NLLEKSQNQQEKNEQDLLELDKWASLWNWFDITNWLWYIKIFIMIVGGLIGLRIVFTVLSIVNRVR
>UniRef100_V5UYX7/1-709
mrvkgirknyqhlwrwGTMLLWLLIICSAAEKLWVTVYYGVPVWKEATTTLFCASDAKAYDTEVHNVWATHACVPTDPNP
QEVVLENVTENFNMWKNDMVEQMHQDIISLWDQSLKPCVKLTPLCVTLNCTDDWKHdtNTNTMEMKNCSFNITTSIRDKV
QKEYALFYKLDVVPIDND.....nsSNSSYRLINCNTSVITQACPKVTFDPIPIHYCAPAGFAILKCNDKKFNGTGPCTN
VSTIQCTHGIRPVVSTQLLLNGSLAEEEVVIRSENFTDNAKTIIVQLKEAIEINCTRPNNNTRRSINIGPGRAFYATGKI
IGDIRQAHCNLSKAKWEDNLKQIVKKLREQLGNNKTIvFNHSSGGDPEIVTHSFNCGGEFFYCNSTQLFNSTWNNTRN..
..NTKGSNNTITLPCRIKQIVNMWQEVGKAMYAPPIRGQIRCSSNITGLLLTRDGGKNDNETEIFRPGGGDMRDNWRSEL
YKYKVVKIEPLGVAPTRAKRRVVQREKRAVGIGAVFLGFLGAAGSTMGAASMTLTVQARQLLSGIVQQQNNLLRAIEAQQ
HLLQLTVWGIKQLQARVLAVERYLKDQQLLGIWGCSGKLICTTTVPWnaswSNKSLDKIWDNMTWMEWEREISNYTGLIY
NLIEESQNQQEKNEQELLELDKWASLWNWFDITKWLWYIKIFIMIVGGLVGLRIVFTVLSIVNRVR
>UniRef100_A0A109VAP8/1-698
mkvkgirknyqhlwkrGIMLLGMLMICSAVENLWVTVYYGVPVWKEATTTLFCASDAKAYDTEVHNVWATHACVPTDPNP
QEVVLENVTENFNMWKNNMVEQMHEDIISLWDQSLKPCVKLTPLCVTLNCTNWGNVssEEMRGEIKNCSFNITTSIRDKV
KKDYALFYRLDVVPINND.......-NTSYRLISCNTSTITQACPKVSFEPIPIHYCTPAGFAILKCKDKKFNGTGPCKN
VSTVQCTHGIRPVVSTQLLLNGSLAEEEVVIRSSNFTDNTKNIIVQLKESVEINCTRPNNNTRKSIHIGPGRAFYTTGDI
IGDIRQAHCNISRTKWNNTLNQIATKLKEQFGNNKTIvFNQSSGGDPEIVMHSFNCGGEFFYCNSTQLFNSTWNFNGTw.
nlTQSNGTDTITLPCRIKQIINMWQEVGKAMYAPPIRGQIRCSSNITGLILTRDGGNHNNDTETFRPGGGDMKDNWRSEL
YKYKVVKIEPLGVAPTKAKRRVVQREKRAVGIGAMFLGFLGAAGSTMGAASITLTVQARLLLSGIVQQQNNLLRAIEAQQ
HLLQLTVWGIKQLQARVLAVERYLRDQQLLGIWGCSGKLICTTAVPWnaswSNKTLDMIWNNMTWMEWEREIDNYTGLIY
TLIEESQNQQEKNEQELLELDKWAGLWNWFDITNWLWYIKIFIMIVGGLIGLRIVFTVLSMVNRVR
>UniRef100_A0A193L0T5/1-707
mrvkeirknyqhlwrwGIMLLGMLMICSAAGQLWVTVYYGVPVWKEATTTLFCASDAKAYDTEVHNVWATHACVPTDPNP
QEIVLGNVTENFNMWKNNMVEQMHEDVISLWDQSLKPCVKLTPLCVTLNCTEASVTyaNSEKGEIQNCSFKTTTSIKDKT
RREYALFYKLDIVPIDDK.dsnsseNYTNYRLISCNTSVITQACPKITFEPIPIHYCAPAGFAILKCNNKTFNGSGPCTN
VSTVQCTHGIRPVVSTQLLLNGSLAEEEIVIRSANFTNNAKIIIVQLNESVEINCTRPNNNTRKGIHIGPGRAFYATGDI
IGDIRQAHCNISKEKWDNTLKQVVKKLTEQFGNKTIV.FKSSSGGDPEIVSHSFNCGGEFFYCNTTQLFNSTWNSTGE..
snNTQENSTTIILPCRIKQIVNMWQEVGKAMYAPPISGLIRCSSNITGLLLTRDGGDNNMTTETFRPGGGDMRDNWRSEL
YKYKIVRIEPLGIAPTKAKRRVVQREKRA-ALGAVFLGFLGAAGSTMGAASITLTVQARQLLSGIVQQQNNLLRAIEAQQ
HMLQLTVWGIKQLQARVLAVERYLRDQQLLGIWGCSGKLICTTNVPWnaswSNKSLDEIWNNMTWMEWEREIDNYTDLIY
NLLEKSQNQQEKNEQDLLELDKWASLWNWFDITNWLWYIKIFIMIVGGLIGLRIVFTVLSIVNRVR
>UniRef100_Q6UZ35/1-709
mrvtgikknyqhlwrwGIMLLGILMICSAAGNLWVTVYYGVPVWKEATTTLFCASDAKAYDTEVHNVWATHACVPTDPNP
QEVVLGNVTENFNMWKNNMVEQMHEDIISLWDQSLKPCVKLTPLCVILNCTDDVRNatSTEKGEIKNCSFNITTSIRDKV
QKQYALFYKLDVVPIDND......sNNTNYRLISCNTSVITQACPKVSFEPIPIHYCAPAGFAILKCNDKKFNGTGPCTN
VSTVQCTHGIRPVVSTQLLLNGSLAEEEVIIRSENFTNNAKTIMVQLNVSVEINCTRPNNNTRKSIPIGPGRAFYTTGDI
IGDIRQAHCNISRANWNNTLRQIVEKLGEQFGNNKTIvFNHSSGGDPEIVMHSFNCGGEFFYCNSTKLFNSTWTWNGNwt
rnEGSNITEIITLPCRIKQIINMWQEVGKAMYAPPIRGQIRCSSNITGLLLTRDGGT-SNTNETFRPGGGDMRDNWRSEL
YKYKVVRIEPLGVAPTKAKRRVVQREKRAVGIGAMFLGFLGAAGSTMGAASVTLTVQARLLLSGIVQQQNNLLRAIEAQQ
HLLQLTVWGIKQLQARVLAVERYLRDQQLLGIWGCSGKIICTTAVPWnaswSNKSLNEIWNNMTWMEWEKEIDNYTNLIY
SLLEESQNQQEKNEQELLELDKWANLWNWFDISNWLWYIKIFIMIVGGLVGLRIVFAVLSIVNRVR
>UniRef100_R9S1C3/1-720
mraketrknyqhlwrwGIMLLGMLMICSAKEQLWVTVYYGVPVWKEATTTLFCASDAKAYDTEVHNVWATHACVPTDPNP
QEVVLENVTENFNMWKNDMVEQMHEDIISLWDQSLKPCVKLTPLCVTLHCTDYNGN..-ADKGEIQNCSFNVTTGIRDKK
KQEYALFYRIDVIPIDEE.knntsdNTTSYRLINCNTSVITQACPKISFEPIPIHYCAPAGFAILKCNDKKFNGTGPCKN
VSTVQCTHGIRPVVSTQLLLNGSLAEEEVVIRSENFTDNAKTIIVHLKESVEINCIRPNNNTRRGIHIGPGQTLYATGEI
IGDIRKAHCTINRTQWNNTLKQIVTKLREQFGNKTIV.FNQSSGGDPEIVTHSFNCGGEFFYCNTTPLFNSTWTFNGTtw
ntTNTEGNDTITLQCKIKQIINMWQEVGKAMYAPPIKGLIKCSSNITGLLLTRDGGSNTNTTETFRPGGGDMKDNWRSEL
YKYKVVKIEPLGVAPTKAKRRVVQREKRAVTLGAMFLGFLGAAGSTMGAASITLTVQARQLLSGIVQQQNNLLRAIEAQQ
HLLQLTVWGIKQLQARILAVERYLKDQQILGIWGCSGKLICTTTVPWntswSNKSLNDIWENMTWMEWEREIDNYTSLIY
TLLEESQNQQEKNEQELLELDKWASLWNWFDITNWLWYIKIFIMIVGGLIGLRIVFTVLSIVNRVR
>UniRef100_A0A120K6H7/1-703
mkvkgirknyqhlwkrGIMLLGMLMICSAVENLWVTVYYGVPVWKEATTTLFCASDAKAYDTEVHNVWATHACVPTDPNP
QEVVLENVTENFNMWKNNMVEQMHEDIISLWDQSLKPCVKLTPLCVTLNCTDWRNNssEEMRGEIKNCSFNVTTSIRDKV
KKDYALFYRLDVVPIDND.......-NTSYRLINCNTSTITQACPKVSFEPIPIHYCTPAGFAILKCKDKKFNGTGPCKN
VSTVQCTHGIRPVVSTQLLLNGSLAEEEVVIRSSDFTDNTKNIIVQLKESVEINCTRPNNNTRKSIHIGPGRAFYTTGDI
IGDIRQAHCNISRTKWNNTLNQIATKLKEQFGNNKTIvFNQSSGGDPEIVMHSFNCGGEFFYCNSTQLFNSTWNFNGTw.
nsTQSNGTDTITLPCRIKQIINMWQEVGKAMYAPPIEGQIRCSSNITGLILTRDGGNHNNDTETFRPGGGDMRDNWRSEL
YKYKVVKIEPLGVAPTKAKRRVVQREKRAVGIGAMFLGFLGAAGSTMGAASITLTVQARLLLSGIVQQQNNLLKAIEAQQ
HLLQLTVWGIKQLQARVLAVERYLRDQQLLGIWGCSGKLICTTAVPWnvswSNKTLDMIWNNMTWMEWEREIDNYTSLIY
TLIEESQNQQEKNEQELLELDKWASLWNWFDITNWLWYIKIFIMIVGGLIGLRIVFTVLSMVNRVR
>UniRef100_A0A120K7S9/1-702
mkvkgirknyqhlwkrGIMLLGMLMICSAVENLWVTVYYGVPVWKEATTTLFCASDAKAYDTEVHNVWATHACVPTDPNP
QEVVLENVTENFNMWKNNMVEQMHEDIISLWDQSLKPCVKLTPLCVTLNCTNWNVTniNNMRGEMKNCSFNITTSIRDKV
KKEYALFYRLDVVPIDND.......NTTSYRLINCNTSTITQACPKVSFEPIPIHYCTPAGFAILKCKDKKFNGTGPCKN
VSTVQCTHGIRPVVSTQLLLNGSLAEEEVVIRSSNFTDNTKNIIVQLNESVEINCTRPNNNTRRSIHIGPGSAFYATGDI
IGDIRQAHCNISGTKWNNTLNQIATKLKEQFGNKTIV.FNQSSGGDPEVVMHSFNCGGEFFYCNSTKLFNSTWNFNGTw.
nlTEPNDNDTITLPCRIKQIINMWQEVGRAMYAPPIRGQIRCSSNITGLILTRDGGNLNSTNETFRPGGGDMRDNWRSEL
YKYKVVKIEPLGVAPTKAKRRVVQREKRAVGIGAMFLGFLGAAGSTMGAASVTLTVQARLLLSGIVQQQNNLLRAIEAQQ
HLLQLTVWGIKQLQARVLAVERYLRDQQLLGIWGCSGKLICTTAVPWnaswSNKTLDMIWNNMTWMEWEREIDNYTGLIY
TLIEESQNQQEKNEQELLELDKWAGLWNWFDITNWLWYIKIFIMIIGGLIGVRIVFTVLSIVNRVR
>UniRef100_A0A120K796/1-703
mkvkgirknyqhlwkrGIMLLGMLMICSAVENLWVTVYYGVPVWKEATTTLFCASDAKAYDTEVHNVWATHACVPTDPNP
QEVVLENVTENFNMWKNNMVEQMHEDIISLWDQSLKPCVKLTPLCVTLNCTDWGNSssEEMRGEIKNCSFNITTSIRDKV
KEEYALFYRLDVVPIDND.......-NTSYRLISCNTSTITQACPKVSFEPIPIHYCTPAGFAILKCKDKKFNGTGPCKN
VSTVQCTHGIRPVVSTQLLLNGSLAEEEVVIRSSNFTDNTKNIIVQLKESVEINCTRPNNNTRKSIHIGPGRAFYTTGDI
IGDIRQAHCNISRTKWNNTLNQIATKLKEQFGNNKTIvFNQSSGGDPEIVMHSFNCGGEFFYCNSTQLFNSTWNFNGTw.
nlTQSNGTDTITLPCRIKQIINMWQEVGKAMYAPPIRGQIRCSSNITGLILTRDGGNHNNDTETFRPGGGDMRDNWRSEL
YKYKVVKIEPLGVAPTKAKRRVVQREKRAVGIGAMFLGFLGAAGSTMGAASITLTVQARLLLSGIVQQQNNLLKAIEAQQ
HLLQLTVWGIKQLQARVLAVERYLRDQQLLGIWGCSGKLICTTAVPWnaswSNKTLDMIWNNMTWMEWEREIDNYTGLIY
TLIEESQNQQEKNEQELLELDKWASLWNWFDITNWLWYIKIFIMIVGGLIGLRIVFTVLSMVNRVR
>UniRef100_A0A120K7S2/1-703
mkvkgirknyqhlwkrGIMLLGMLMICSAVENLWVTVYYGVPVWKEATTTLFCASDAKAYDTEVHNVWATHACVPTDPNP
QEVVLENVTENFNMWKNNMVEQMHEDIISLWDQSLKPCVKLTPLCVTLNCTDWGNVtnTNMRGEIKNCSFNITTSIRDKV
KKDYALFYRLDVVPIDND.......-NTSYRLISCNTSTITQACPKVSFEPIPIHYCTPAGFAILKCKDKKFNGTGPCKN
VSTVQCTHGIRPVVSTQLLLNGSLAEEEVVIRSSNFTDNTKNIIVQLKESVEINCTRPNNNTRKSIPIGPGRAFYTTGDI
IGDIRQAHCNISRTKWNDTLNQIATKLKEQFGNNKTIvFNQSSGGDPEIVMHSFNCGGEFFYCNSTQLFNSTWNFNGTw.
nsTQSNGTDTITLPCRIKQIINMWQEVGKAMYAPPIRGQIRCSSNITGLILTRDGGKHNNDTETFRPGGGDMRDNWRSEL
YKYKVVKIEPLGVAPTKAKRRVVQREKRAVGIGAMFLGFLGAAGSTMGAASITLTVQARLLLSGIVQQQNNLLRAIEAQQ
HLLQLTVWGIKQLQARVLAVERYLRDQQLLGIWGCSGKLICTTAVPWnaswSNKTLDMIWNNMTWMEWEREIDNYTGLIY
TLIEESQNQQEKNEQELLELDKWASLWNWFDITNWLWYIKIFIMIIGGLIGLRIVFTVLSIVNRVR
>UniRef100_B3VFF8/1-711
mrvteirrncqhlwrwGTMLLGMLMICSAAEQLWVTVYYGVPVWKEATTTLFCASDAKAYDTEVHNVWATHACVPTDPSP
QEVLLGNVTENFNMWKNNMVEQMHEDIISLWDQSLKPCVKLTPLCVTLNCTDLGNAtnTTEIGEIKNCSFNITTNIRNKM
QKEYALFYKLDVVPIDNE.....nkTNTSYRLISCNTSVITQACPKVSFQPIPIHYCTPAGFAILKCNDKKFNGTGPCTN
VSTVQCTHGIRPVVSTQLLLNGSLAEEEVVIRSENFTDNAKTIIVQLKESVEINCTRPNNNTRKSIHIGPGRAFYTTGEI
IGDIRQAHCNLSRTKWDNTLRQIVKKLREQFKNKTIV.FNQSSGGDPEIVTHSFNCGGEFFYCNSTPLFNSTWNSTQLfd
stGTEGSNSTITLQCRIKQIINMWQEVGKAMYAPPIRGQIKCSSNITGLLLTRDGGGNNRTTETFRPGGGDMRDNWRSEL
YKYKVVKIEPLGVAPTKAKRRVVQREKRAVGIGAVFLGFLGAAGSTMGAASITLTVQARLLLSGIVQQQNNLLRAIEAQQ
HLLQLTVWGIKQLQARVLAVERYLRDQQLLGIWGCSGKLICTTTVPWnaswSNKSLDQIWDNMTWMEWEREIDNYTSLIY
TLIEESQNQQEKNELELLELDKWASLWSWFDITNWLWYIKIFIMIVGGLVGLRIVFAVLSIVNRVR
>UniRef100_E3VMX9/1-704
mrvkeirknhqhlwrwGTMLLGILMICSAAENLWVTVYYGVPVWKEATTTLFCASDAKAYDTEVHNVWATHACVPTDPNP
QEVVLGNVTENFNMWKNNMVEQVHEDIISLWDQSLKPCVKLTPLCVTLNCTDVLRNatNTERGEIKNCSFNITTSIRDKV
QKEYAFFYKLDVVPIDND.......-NTSYRLISCNTSVITQACPKVTFEPIPIHYCAPAGFAILKCNDKKFNGTGPCTN
VSTVQCTHGIRPVVSTQLLLNGSLAEEEVVIRSDNFTDNAKTIIVQLKESVEINCTRPNNNTRKSIHIGPGRAFYTTGEI
IGDIRQAHCNISKAKWNNTLKQIVKKLREQFKNKTIV.FNQSSGGDPEIVTHSFNCGGEFFYCNSTQLFNSTWNSTEG..
.sDNTEGNDTLTLPCRIKQIINMWQEVGKAMYAPPIRGQIRCSSNITGLLLIRDGGKSNETTEIFRPGGGDMRDNWRSEL
YKYKVVKIEPLGVAPTKAKRRVVQREKRAVGLGAMFLGFLGAAGSTMGAASMTLTVQARLLLSGIVQQQNNLLRAIEAQQ
HLLQLTVWGIKQLQARVLAVERYLKDQQLLGIWGCSGKLICTTTVPWnaswSNKTMKDIWDNMTWMQWDKEIDNYTSLIY
TLIEESQIQQEKNEQELLELDKWASLWNWFDISNWLWYIKIFIMIVGGLIGLRIVFAVLSIVNRVR
>UniRef100_A0A109V863/1-703
mkvkgirknyqhlwkrGIMLLGMLMICSAVENLWVTVYYGVPVWKEATTTLFCASDAKAYDTEVHNVWATHACVPTDPNP
QEVVLENVTENFNMWKNNMVEQMHEDIISLWDQSLKPCVKLTPLCVTLNCTDWGNSssEEMRGEIKNCSFNITTSIRDKV
KEDYALFYRLDVVPIDND.......-NTSYRLISCNTSTITQACPKVSFEPIPIHYCTPAGFAILKCKDKKFNGTGPCKN
VSTVQCTHGIRPVVSTQLLLNGSLAEEEVVIRSSNFTDNTKNIIVQLKESVEINCTRPNNNTRKSIHIGPGRAFYTTGDI
IGDIRQAHCNISRTKWNNTLNQIATKLKEQFGNNKTIvFNQSSGGDPEIVMHSFNCGGEFFYCNSTQLFNSTWNFNGTw.
nlTQSNGTDTITLPCRIKQIINMWQEVGKAMYAPPIRGQIRCSSNITGLILTRDGGNHNNDTETFRPGGGDMRDNWRSEL
YKYKVVKIEPLGVAPTKAKRRVVQREKRAVGIGAMFLGFLGAAGSTMGAASITLTVQARLLLSGIVQQQNNLLRAIEAQQ
HLLQLTVWGIKQLQARVLAVERYLRDQQLLGIWGCSGKLICTTAVPWnaswSNKTLDMIWNNMTWMEWEREIDNYTGLIY
TLIEESQNQQEKNEQELLELDKWASLWNWFDITNWLWYIKIFIMIVGGLIGLRIVFTVLSMVNRVR
>UniRef100_A0A120K6M0/1-703
mkvkgirknyqhlwkrGIMLLGMLMICSAVENLWVTVYYGVPVWKEATTTLFCASDAKAYDTEVHNVWATHACVPTDPNP
QEVVLENVTENFNMWKNNMVEQMHEDIISLWDQSLKPCVKLTPLCVTLNCTDWGNSssEEMRGEIKNCSFNITTSIRDKV
KEDYALFYRLDVVPIDND.......-NTSYRLISCNTSTITQACPKVSFEPIPIHYCTPAGFAILKCKDKKFNGTGPCKN
VSTVQCTHGIRPVVSTQLLLNGSLAEEEVVIRSSNFTDNTKNIIVQLKESVEINCTRPNNNTRKSIHIGPGRAFYTTGDI
IGDIRQAHCNISRTKWNNTLNQIATKLKEQFGNNKTIvFNQSSGGDPEIVMHSFNCGGEFFYCNSTQLFNSTWNFNGTw.
nlTQSNGTDTITLPCRIKQIINMWQEVGKAMYAPPIRGQIRCSSNITGLILTRDGGNHNNDTETFRPGGGDMRDNWRSEL
YKYKVVKIEPLGVAPTKAKRRVVQREKRAVGIGAMFLGFLGAAGSTMGAASITLTVQARLLLSGIVQQQNNLLRAIEAQQ
HLLQLTVWGIKQLQARVLAVERYLRDQQLLGIWGCSGKLICTTAVPWnaswSNKTLDMIWNNMTWMEWEREIDNYTGLIY
TLIEESQNQQEKNEQELLELDKWASLWNWFDITNWLWYIKIFIMIVGGLIGLRIVFTVLSMVNRVR
>UniRef100_A0A0X8IF76/1-703
mkvkgirknyqhlwkrGIMLLGMLMICSAVENLWVTVYYGVPVWKEATTTLFCASDAKAYDTEVHNVWATHACVPTDPNP
QEVVLENVTENFNMWKNNMVEQMHEDIISLWDQSLKPCVKLTPLCVTLNCTDLGNSssEEMRGEIKNCSFNITTSIRDKV
KKDYALFYRLDVVPIDND.......-NTSYRLISCNTSTITQACPKVSFEPIPIHYCTPAGFAILKCKDKKFNGTGPCKN
VSTVQCTHGIRPVVSTQLLLNGSLAEEEVVIRSSNFTDNTKNIIVQLKESVEINCTRPNNNTRKSIHIGPGRAFYTTGDI
IGDIRQAHCNISRTKWNNTLNQIATKLKEQFGNNKTIvFNQSSGGDPEIVMHSFNCGGEFFYCNSTQLFNSTWNFNGTw.
nsTQSNGTDTITLPCRIKQIINMWQEVGKAMYAPPIRGQIRCSSNITGLILTRDGGNHNNDTETFRPGGGDMRDNWRSEL
YKYKVVKIEPLGVAPTKAKRRVVQREKRAVGIGAMFLGFLGAAGSTMGAASITLTVQARLLLSGIVQQQNNLLKAIEAQQ
HLLQLTVWGIKQLQARVLAVERYLRDQQLLGIWGCSGKLICTTAVPWnaswSNKTLDMIWNNMTWMEWEREIDNYTGLIY
TLIEESQNQQEKNEQELLELDKWAGLWNWFDITNWLWYIKIFIMIVGGLIGLRIVFTVLSMVNRVR
>UniRef100_Q7ZJF5/1-706
mrvkgikktyrhlwrwGTMLLGILMISSAAGQLWVTVYYGVPVWKEATTTLFCASDAKAYDKEVHNVWATHACVPTDPDP
KELPLENVTENFNMWKNNMVEQMHEDIISLWDQSLKPCVKLTPLCVTLNCTDFSRNdtNTEKGEIKNCSFNITTEVRDKI
QKQYALFYKLDVVPIEND......nDNTSYRLISCNTSVITQACPKVTFEPIPIHYCAPAGFAILKCKDKTFNGTGPCTN
VSTVQCTHGIRPVVSTQLLLNGSLAEEEVVIRSENFTNNARTIIVQLREAVEINCTRPSNNTRKSIHIGPGRAFYTTGNI
IGDIRQAHCNISRGKWNNTLKQIVSKLREQFGNKTIV.FNQSSGGDPEIVMHSFNCGGEFFYCNSTQLFNSTWGANDTw.
..TESNNNETITLPCRIKQIINMWQEVGKAMYAPPIAGQIRCSSNITGLLLTRDGGNKNDSTEIFRPGGGDMRDNWRSEL
YKYKVVKIEPLGIAPTKAKRRVVQREKRAVGLGAMFLGFLGAAGSTMGAASITLTVQARQLLSGIVQQQNNLLRAIEAQQ
HLLQLTVWGIKQLQARVLAVERYLKDQQLLGIWGCSGKLICTTAVPWntswSNKSLDQIWDNMTWMEWEREIDNYTNTIY
TLLEESQLQQEKNEQELLELDKWASLWSWFSITHWLWYIKIFIMIVGGLIGLRIVFAVLSIVKRVR
>UniRef100_A0A120K6D6/1-702
mrvkgirknyqhlwkrGIMLLGMLMICSAVENLWVTVYYGVPVWKEATTTLFCASDAKAYDTEVHNVWATHACVPTDPNP
QEVVLENVTENFNMWKNNMVEQMHEDVISLWDQSLKPCVKLTPLCVTLNCTDFGNNssEEMRGEIKNCSFNITTSIRDKV
KEDYALFYRLDVVPIDND.......-NTSYRLINCNTSTITQACPKVSFEPIPIHYCAPAGFAILKCNDKKFNGTGPCKN
VSTVQCTHGIRPVVSTQLLLNGSLAEEEVVIRSSNFTDNTKNIIVQLKESVEINCTRPNNNTRKSIHIGPGRAFYATGDI
IGDIRQAHCNISRTKWNNTLNQIATKLKEQF-GKTIV.FNQSSGGDPEIVMHSFNCGGEFFYCKSTQLFNSTWNVNGTwn
ltQSNEGNDTITLPCRIKQIINMWQEVGKATYAPPIRGQIRCSSNITGLILTRDGGNLNNDTETFRPGGGDMRDNWRSEL
YKYKVVKIEPLGVAPTKAKRRVVQREKRAVGIGAMFLGFLGAAGSTMGAASITLTVQARLLLSGIVQQQNNLLKAIEAQQ
HLLQLTVWGIKQLQARVLAVERYLRDQQLLGIWGCSGKLICTTAVPWnaswSNRTLDMIWNNMTWMEWEREIDNYTGLIY
TLLEESQNQQEKNEQELLELDKWASLWNWFDITNWLWYIKIFIMIVGGLIGLRIVFTVLSIVNRVR
>UniRef100_J7FX01/1-700
mkvkgirknyqhlwkwGIMLLGMLMICSAVENLWVTVYYGVPVWKEATTTLFCASDAKAYDTEVHNVWATHACVPTDPNP
QEIVLENVTENFNMWKNNMVEQMHEDIISLWDQSLKPCVKLTPLCVTLNCTDLNVTntNSMKREMRNCSFNITTSIRDKV
KKDYALFYRLDVVPIDND.......-TTSYRLINCNTSTITQACPKVSFEPIPIHYCTPAGFAILKCKDKKFNGTGPCKN
VSTVQCTHGIRPVVSTQLLLNGSLAEEEVVIRSSNFTDNTKNIIVQLKESVEINCTRPNNNTRKSIHIGPGRAFYTTGAI
MGDTRQAHCNISRTKWNNTLNQIATKLKEQFGNKTI-tFSPSSGGDPEIVMHSFNCGGEFFYCNSTQLFNSTWSFNGTw.
.nSTHEGNDNITLPCRIKQIINMWQEVGKAMYAPPIRGQIRCSSNITGLILTRDGGKHNNDNETFRPGGGDMRDNWRSEL
YKYKVVKIEPLGVAPTKAKRRVVQREKRAVGIGAMFLGFLGAAGSTMGAASITLTVQARLLLSGIVQQQNNLLRAIEAQQ
HLLQLTVWGIKQLQARVLAMERYLRDQQLLGIWGCSGKLICTTAVPWnaswSNKTLDMIWNNMTWMEWEREIDNYTGLIY
TLIEESQNQQEKNEQELLELDKWASLWNWFDITKWLWYIKIFIMIVGGLIGLRIVFTVLSIVNRVR
>UniRef100_A0A0X8ICU1/1-703
mkvkgirknyqhlwkrGIMLLGMLMICSAVENLWVTVYYGVPVWKEATTTLFCASDAKAYDTEVHNVWATHACVPTDPNP
QEVVLENVTENFNMWKNNMVEQMHEDIISLWDQSLKPCVKLTPLCVTLKCTDWGNSssEEMRGEIKNCSFNITTSIRDKV
KEDYALFYRLDVVPIDND.......-NTSYRLISCNTSTITQACPKVSFEPIPIHYCAPAGFAILKCKDKKFNGTGPCKN
VSTVQCTHGIRPVVSTQLLLNGSLAEEEVVIRSSNFTDNTKNIIVQLKESVEINCTRPNNNTRKSIHIGPGRAFYTTGDI
IGDIRQAHCNISRTKWNNTLNQIATKLKEQFGNNKTIvFNQSSGGDPEIVMHSFNCGGEFFYCNSTQLFNSTWNFNGTw.
nlTQSNGTDTITLPCRIKQIINMWQEVGKAMYAPPIRGQIRCSSNITGLILTRDGGNHNNDTETFRPGGGDMRDNWRSEL
YKYKVVKIEPLGVAPTKAKRRVVQREKRAVGIGAMFLGFLGAAGSTMGAASITLTVQARLLLSGIVQQQNNLLKAIEAQQ
HLLQLTVWGIKQLQARVLAVERYLRDQQLLGIWGCSGKLICTTAVPWnaswSNKTLDMIWNNMTWMEWEREIDNYTGLIY
TLIEESQNQQEKNEQELLELDKWASLWNWFDITNWLWYIKIFIMIVGGLIGLRIVFTVLSMVNRVR
>UniRef100_A0A0X8ICV2/1-703
mkvkgirknyqhlwkrGIMLLGMLMICSAVENLWVTVYYGVPVWKEATTTLFCASDAKAYDTEVHNVWATHACVPTDPNP
QEVVLENVTENFNMWKNNMVEQMHEDIISLWDQSLKPCVKLTPLCVTLKCTDWGNSssEEMRGEIKNCSFNITTSIRDKV
KEDYALFYRLDVVPIDND.......-NTSYRLISCNTSTITQACPKVSFEPIPIHYCAPAGFAILKCKDKKFNGTGPCKN
VSTVQCTHGIRPVVSTQLLLNGSLAEEEVVIRSSNFTDNTKNIIVQLKESVEINCTRPNNNTRKSIHIGPGRAFYTTGDI
IGDIRQAHCNISRTKWNNTLNQIATKLKEQFGNNKTIvFNQSSGGDPEIVMHSFNCGGEFFYCNSTQLFNSTWNFNGTw.
nlTQSNGTDTITLPCRIKQIINMWQEVGKAMYAPPIRGQIRCSSNITGLILTRDGGNHNNDTETFRPGGGDMRDNWRSEL
YKYKVVKIEPLGVAPTKAKRRVVQREKRAVGIGAMFLGFLGAAGSTMGAASITLTVQARLLLSGIVQQQNNLLKAIEAQQ
HLLQLTVWGIKQLQARVLAVERYLRDQQLLGIWGCSGKLICTTAVPWnaswSNKTLDMIWNNMTWMEWEREIDNYTGLIY
TLIEESQNQQEKNEQELLELDKWASLWNWFDITNWLWYIKIFIMIVGGLIGLRIVFTVLSMVNRVR
>UniRef100_A0A0X8ICS5/1-703
mkvkgirknyqhlwkrGIMLLGMLMICSAVENLWVTVYYGVPVWKEATTTLFCASDAKAYDTEVHNVWATHACVPTDPNP
QEVVLENVTENFNMWKNNMVEQMHEDIISLWDQSLKPCVKLTPLCVTLKCTDWGNSssEEMRGEIKNCSFNITTSIRDKV
KEDYALFYRLDVVPIDND.......-NTSYRLISCNTSTITQACPKVSFEPIPIHYCAPAGFAILKCKDKKFNGTGPCKN
VSTVQCTHGIRPVVSTQLLLNGSLAEEEVVIRSSNFTDNTKNIIVQLKESVEINCTRPNNNTRKSIHIGPGRAFYTTGDI
IGDIRQAHCNISRTKWNNTLNQIATKLKEQFGNNKTIvFNQSSGGDPEIVMHSFNCGGEFFYCNSTQLFNSTWNFNGTw.
nlTQSNGTDTITLPCRIKQIINMWQEVGKAMYAPPIRGQIRCSSNITGLILTRDGGNHNNDTETFRPGGGDMRDNWRSEL
YKYKVVKIEPLGVAPTKAKRRVVQREKRAVGIGAMFLGFLGAAGSTMGAASITLTVQARLLLSGIVQQQNNLLKAIEAQQ
HLLQLTVWGIKQLQARVLAVERYLRDQQLLGIWGCSGKLICTTAVPWnaswSNKTLDMIWNNMTWMEWEREIDNYTGLIY
TLIEESQNQQEKNEQELLELDKWASLWNWFDITNWLWYIKIFIMIVGGLIGLRIVFTVLSMVNRVR
>UniRef100_Q6UYQ5/1-707
mrvtgirknyqnlwrwGTMLLGILMICSAAGNLWVTVYYGVPVWKEATTTLFCASDAKAYDTEVHNVWATHACVPTDPNP
QEVVLENVTENFNMWKNNMVEQMHEDIISLWDQSLKPCVKLTPLCVTLNCTDDVRNatSTEKGEIKNCSFNITTSKRDKV
QKQYALFYKLDVVPIDND.......-NTNYRLVSCNTSVITQACPKVSFEPIPIHYCAPAGFAILKCNDKKFNGTGPCTN
VSTVQCTHGIRPVVSTQLLLNGSLAEEEVVIRSENFTNNAKTIMVQLNVSVEINCTRPNNNTRKSIHIGPGRAFYTTGDI
IGDIRQAHCNISRAQWNNTLKHIVEKLGEQFGNNKTIvFNHSSGGDPEIVMHSFNCGGEFFYCNSTKLFNSTWTWNNTwn
ntRSNDTEENITLPCRIKQIINMWQEVGKAMYAPPIRGRIRCSSNITGLLLTRDGGT-NNTNEIFRPGGGDMRDNWRSEL
YKYKVVKIEPLGVAPTKAKRRVVQREKRAVGIGAMFLGFLGAAGSTMGAASVTLTVQARLLLSGIVQQQNNLLRAIEAQQ
HLLQLTVWGIKQLQARVLAVERYLRDQQLLGIWGCSGKLICTTAVPWntswSNKSLNEIWNNMTWMEWEKEIDNYTNLIY
NLLEESQNQQEKNEQELLELDKWANLWNWFDISNWLWYIKIFIMIVGGLVGLRIVFAVLSIVNRVR
>UniRef100_A0A0X8IF62/1-703
mkvkgirknyqhlwkrGIMLLGMLMICSAVENLWVTVYYGVPVWKEATTTLFCASDAKAYDTEVHNVWATHACVPTDPNP
QEVVLENVTENFNMWKNNMVEQMHEDIISLWDQSLKPCVKLTPLCVTLNCTDLGNSssEEMRGEIKNCSFNITTSIRDKV
KKDYALFYRLDVVPIDND.......-NTSYRLISCNTSTITQACPKVSFEPIPIHYCTPAGFAILKCKDKKFNGTGPCKN
VSTVQCTHGIRPVVSTQLLLNGSLAEEEVVIRSSNFTDNTKNIIVQLKESVEINCTRPNNNTRKSIHIGPGGAFYTTGDI
IGDIRQAHCNISRTKWNNTLNQIATKLKEQFGNNKTIvFNQSSGGDPEIVMHSFNCGGEFFYCNSTQLFNSTWNFNGTw.
nsTQSNGTDTITLPCRIKQIINMWQEVGKAMYAPPIRGQIRCSSNITGLILTRDGGNHNNDTETFRPGGGDMRDNWRSEL
YKYKVVKIEPLGVAPTKAKRRVVQREKRAVGIGAMFLGFLGAAGSTMGAASITLTVQARLLLSGIVQQQNNLLKAIEAQQ
HLLQLTVWGIKQLQARVLAVERYLRDQQLLGIWGCSGKLICTTAVPWnaswSNKTLDMIWNNMTWMEWEREIDNYTGLIY
TLIEESQNQQEKNEQELLELDKWASLWNWFDITNWLWYIKIFIMIVGGLIGLRIVFTVLSMVNRVR
>UniRef100_A0A109V7Z1/1-703
mrvkgirknyqhlwkqGIMLLGMLMICSAVENLWVTVYYGVPVWKEATTTLFCASDAKAYDTEVHNVWATHACVPTDPNP
QEVVLENVTENFNMWKNNMVEQMHEDIISLWDQSLKPCVKLTPLCVTLNCTDWGNSssEEMRGEIKNCSFNITTSIRDKV
KEDYALFYRLDVVPIDND.......-NTSYRLISCNTSTITQACPKVSFEPIPIHYCTPAGFAILKCKDKKFNGTGPCKN
VSTVQCTHGIRPVVSTQLLLNGSLAEEEVVIRSSNFTDNTKNIIVQLKESVEINCTRPNNNTRKSIHIGPGRAFYTTGDI
IGDIRQAHCNISRTKWNNTLNQIATKLKEQFGNNKTIvFNQSSGGDPEIVMHSFNCGGEFFYCNSTQLFNSTWNFNGTw.
nlTQSNGTDTITLPCRIKQIINMWQEVGKAMYAPPIRGQIRCSSNITGLILTRDGGNHNNDTETFRPGGGDMRDNWRSEL
YKYKVVKIEPLGVAPTKAKRRVVQREKRAVGIGAMFLGFLGAAGSTMGAASITLTVQARLLLSGIVQQQNNLLKAIEAQQ
HLLQLTVWGIKQLQARVLAVERYLRDQQLLGIWGCSGKLICTTTVPWnaswSNKTLDMIWNNMTWMEWEREIDNYTGLIY
TLIEESQNQQEKNEQELLELDKWASLWNWFDITNWLWYIKIFIMIVGGLIGLRIVFTVLSMVNRVR
>UniRef100_A0A109VAT4/1-703
mkvkgirknyqhlwkrGIMLLGMLMICSAVENLWVTVYYGVPVWKEATTTLFCASDAKAYDTEVHNVWATHACVPTDPNP
QEVVLENVTENFNMWKNNMVEQMHEDIISLWDQSLKPCVKLTPLCVTLNCTDWGNSssEEMRGEIKNCSFNITTSIRDKV
KKDYALFYRLDVVPIDND.......-NTSYRLISCNTSTITQACPKVSFEPIPIHYCTPAGFAILKCKDKKFNGTGPCKN
VSTVQCTHGIRPVVSTQLLLNGSLAEEEVVIRSSNFTDNTKNIIVQLKESVEINCTRPNNNTRKSIHIGPGRAFYTTGDI
IGDIRQAHCNISRTKWNNTLNQIATKLKEQFGNNKTIvFNQSSGGDPEIVMHSFNCGGEFFYCNSTQLFNSTWNFNGTw.
nsTQSNGTDTITLPCRIKQIINMWQEVGKAMYAPPIGGQIRCSSNITGLILTRDGGNHNNDTETFRPGGGDMRDNWRSEL
YKYKVVKIEPLGVAPTKAKRRVVQREKRAVGIGAMFLGFLGAAGSTMGAASITLTVQARLLLSGIVQQQNNLLKAIEAQQ
HLLQLTVWGIKQLQARVLAVERYLRDQQLLGIWGCSGKLICTTAVPWnaswSNKTLDMIWNNMTWMEWEREIDNYTGLIY
TLIEESQNQQEKNEQELLELDKWASLWNWFDITNWLWYIKIFIMIVGGLIGLRIVFTVLSMVNRVR
>UniRef100_O41883/1-705
mrvkgirkncqhlwkwGTMLLGMLMICSAAEQLRVTVYYGVPVWKEATTTLFCASDAKAYDTEVHNVWATHACVPTDPNP
QEVVLKNVTENFNMWKNNMVEQMHEDIISLWDQSLKPCVKLTPLCVTLNCTDYLRNdtNTEGGEIKNCSFNITTRIGNKV
QKEYALFYKLDVVPIDNT.......-TTSYRLINCNTSVITQACPKVSFEPIPIHYCTPAGFALLKCKDKKFNGTGPCTN
VSTVQCTHGIRPVVSTQLLLNGSLAEEEVVIRSENFTDNAKTIIVQLNESVEINCTRPNNNTRKSIHIGPGQALYATGAI
IGDIRQAHCNISRAKWNNTLKQIVKKLKVQFGNKTII.FNQSSGGDPEIVMHSFNCGGEFFYCNTTKLFNSTWMFNNTwn
dtEDTEGNGTITLPCRIKQIINRWQEVGKAMYAPPIRGQIRCSSNITGILLTRDGGTNNSTNETFRPGGGDMRDNWRSEL
YKYKVVKIEPLGVAPTKAKRRVVQREKRAVGIGALFLGFLGAAGSTMGAAAVTLTVQARQLLSGIVQQQNNLLRAIEAQQ
HLLQLTVWGIKQLQARVLAVERYLRDQQLLGIWGCSGKLICTTTVPWnaswSNKSLDKIWNNMTWMEWEREIDNYTSLIY
SLIEESQNQQVKNEQELLELDKWASLWSWFDITKWLWYIKIFIMIVGGLIGLRIVFLVLSIVNRVR
>UniRef100_B3VFH0/1-718
mrvtgirrncqhlwrwGTMLLGMLMICSAAEQLWVTVYYGVPVWKEATTTLFCASDAKAYDTEVHNVWATHACVPTDPSP
QEVLLENVTENFNMWKNNMVEQMHEDIISLWDQSLKPCVKLTPLCVTLNCTDVRNAtnTTEKGEIKNCSFNITTNIRNKM
QKEYALFYKLDVVPIDNDvvnntntNYTNYRLISCNTSVITQACPKVSFQPIPIHYCAPAGFAILKCNDKKFNGTGPCTN
VSTVQCTHGIRPVVSTQLLLNGSLAEEEVIIRSENFTDNAKTIIVQLNETVEINCTRPSNNTRKSIHIGPGRAFYTTGEI
IGDIRQAHCNLSTTKWNNTLRQIVEKLREQFKNKTIV.FNQSSGGDPEIVMHSFNCGGEFFYCDSTPLFNSTWNITQPln
stGTEGSNDTITLQCRIKQIINMWQEVGKAMYAPPIRGQIKCSSNITGLLLTRDGGGDNRTTETFRPGGGDMRDNWRSEL
YKYKVVKIEPLGVAPTKAKRRVVQREKRAVGIGALFLGFLGAAGSTMGAVSITLTVQARQLLSGIVQQQNNLLRAIEAQQ
HLLQLTVWGIKQLQARVLAVERYLRDQQLLGIWGCSGKLICTTTVPWntswSNKSLDQIWENMTWMEWERKIDNYTSLIY
TLIEESQNQQEKNELELLELDKWASLWNWFDITSWLWYIKIFIMIIGGLVGLKIIFAVLSVVNRVR
>UniRef100_B3VFG6/1-712
mrvteirrncqhlwrwGTMLLGMLMICSAAEQLWVTVYYGVPVWKEATTTLFCASDAKAYDTEVHNVWATHACVPTDPSP
QEVLLGNVTENFNMWKNNMVEQMHEDIISLWDQSLKPCVKLTPLCVTLNCTDYLGNatNTETGEIKNCSFNITTNIRNKM
QKEYALFYKLDVVPIDNE.....keTNTSYRLISCNTSVITQACPKVSFQPIPIHYCTPAGFAILKCNDKKFNGTGPCTN
VSTVQCTHGIRPVVSTQLLLNGSLAEDEVVIRSENFTDNAKTIIVQLKEPVEINCTRPNNNTRKSIHIGPGRAFYTTGEI
IGDIRQAHCNLSRTKWNDTLKQIVNKLREQFKNATIV.FNQSSGGDPEIVTHSFNCGGEFFYCNSTPLFNSTWNSTQLln
stGTEESNSTITLQCRIKQIINMWQEVGKAMYAPPIRGQIKCSSNITGLLLTRDGGGNNRTTETFRPGGGDMRDNWRSEL
YKYKVVKIEPLGVAPTKAKRRVVQREKRAVGIGAVFLGFLGAAGSTMGAASITLTVQARLLLSGIVQQQNNLLRAIEAQQ
HLLQLTVWGIKQLQARVLAVERYLRDQQLLGIWGCSGKLICTTTVPWnaswSNKSLNQIWDNMTWMEWEREIDNYTSLIY
TLIEESQNQQEKNELELLELDKWASLWNWFDITKWLWYIKIFIMIVGGLVGLRIVFAVLSIVNRVR
>UniRef100_B3VFI0/1-716
mrvtgirrncqhlwrwGTMLLGMLMICSAAEQLWVTVYYGVPVWKEATTTLFCASDAKAYDTEVHNVWATHACVPTDPSP
QEVLLKNVTENFNMWKNNMVEQMHEDIISLWDQSLKPCVKLTPLCVTLNCTDVRNAtnTTEKGEIKNCSFNIATNIRDKM
QKEYALFYKLDVVPIDNEnkkntntNYTNYRLISCNTSVITQACPKVSFQPIPIHYCAPAGFAILKCNDKKFNGTGPCTN
VSTVQCTHGIRPVVSTQLLLNGSLAEDEVVIRSENFTNNAKTIIVHLNESVEINCTRPSNNTRKSIHIGPGRAFYTTGEI
IGDIRQAHCNLSSTKWNNTLRQIVIKLREQFKNATIV.FNHSSGGDPEIVTHSFNCGGEFFYCDSTPLFNSTWNITQPln
stGTDRANDTITLQCRIKQIINMWQEVGKAMYAPPIRGQIKCSSNITGLLLTRDGGIDNSTTETFRPGGGDMRDNWRSEL
YKYKVVKIEPLGVAPTKAKRRVVQREKRAVGIGALFLGFLGAAGSTMGAASITLTVQARQLWSGIVQQQNNLLRAIEAQQ
HLLQLTVWGIKQLQARVLAVERYLKDQQLLGIWGCSGKLICTTTVPWntswSNKSLNQIWENMTWMEWEKEIDNYTSVIY
NLIEESQNQQEKNEQELLELDKWASLWNWFDITNWLWYIKIFIMIVGGLVGLRIVFTVLSVVNRVR
>UniRef100_B3VFP6/1-701
mrvkgirknyhhlwrwGTMLLGILMICSAAEQLWVTVYYGVPVWKEATTTLFCASDAKAYDTEVHNVWATHACVPTDPNP
QEVELGNVTENFNMWKNNMVEQMHEDIISLWDQSLKPCVKLTPLCVTLNCTDLNNAtnTPETGEIKNCSFNITTSIRDKV
QKEYALFYKLDVVPIDDD.......-NTSYRLISCNTSVITQACPKVSFDPIPIHYCAPAGFAILKCKDKKFKGTGPCKN
VSTVQCTHGIRPVVSTQLLLNGSLAEEEVVIRSENFTNNAKIIIVQLNKAVEINCTRPNNNTRKSINIGPGRAFYTTGEI
IGDIRQAHCNLSRAKWNDTLKQIVIKLREQFRNKTIV.FNQSSGGDPEIVMHSFNCGGEFFYCNSTQLFNSTWMANSTw.
.eNDNSTEENITLPCRIKQIINMWQEVGKAMYAPPIRGQIRCSTNITGLLLTRDGGD-NGTTEIFRPGGGDMRDNWRSEL
YKYKVVKIEPLGVAPTRAKRRVVQREKRAAGLGALFLGFLGAAGSTMGAASMTLTVQARQLLSGIVQQQNNLLRAIEAQQ
HLLQLTVWGIKQLQARVLAVERYLKDQQLLGIWGCSGKLICTTAVPWntswSNKSLDQIWDNMTWMEWEREIDNYTGLIY
TLIEKSQNQQEKNEQELLELDKWASLWNWFDISNWLWYIKIFIMIVGGLVGLRIAFSVLSIVNRVR
>UniRef100_Q6UZ20/1-716
mrvtgirknyqhlwrwGTMLLGILMICSAAGKLWVTVYYGVPVWKEATTTLFCASDAKAYDTEVHNVWATHACVPTDPNP
QEVVLENVTENFNMWKNNMVEQMHEDIISLWDQSLKPCVKLTPLCVTLNCTDDVRNvtNNEKGEIKNCSFNITTSIRDKV
QKQYALFYKLDVVPIDND......sNNTNYRLISCNTSVITQACPKVSFEPIPIHYCAPAGFAILKCNDKKFNGTGPCTN
VSTVQCTHGIRPVVSTQLLLNGSLAEEEVVIRSENFTNNAKTIMVQLNVSVEINCTRPNNNTRKSIPIGPGRAFYTTGDI
IGDIRQAHCNISRAQWNNTLKHIVEKLGKQFGNNKTIvFNHSSGGDPEIVMHSFNCRGEFFYCKSTKLFNSTWTRNNTwt
rnRSNSTEEHITLPCRIKQIINMWQEVGKAMYAPPIRGQIRCSSNITGLLLTRDGGNDTSGTEIFRPGGGDMRDNWRSEL
YKYKVVRIEPLGVAPTEAKRRVVQREKRAVGIGAVFLGFLGAAGSTMGAAAVTLTVQARLLLSGIVQQQNNLLRAIEAQQ
HLLQLTVWGIKQLQARVLAVERYLRDQQLLGIWGCSGKLICTTAVPWntswSNRSLNEIWNNMTWMEWEKEIDNYTNLIY
NLLEESQNQQEKNEQELLELDKWANLWNWFDISNWLWYIKIFIMIVGGLVGLRIVFAVLSIVNRVR
>UniRef100_Q6UZ01/1-716
mrvtgirknyqhlwrwGTMLLGILMICSAAGKLWVTVYYGVPVWKEATTTLFCASDAKAYDTEVHNVWATHACVPTDPNP
QEVVLENVTENFNMWKNNMVEQMHEDIISLWDQSLKPCVKLTPLCVTLNCTDDVRNvtNNEKGEIKNCSFNITTSIRDKV
QKQYALFYKLDVVPIDND......sNNTNYRLISCNTSVITQACPKVSFEPIPIHYCAPAGFAILKCNDKKFNGTGPCTN
VSTVQCTHGIRPVVSTQLLLNGSLAEEEVVIRSENFTNNAKTIMVQLNVSVEINCTRPNNNTRKSIPIGPGRAFYTTGDI
IGDIRQAHCNISRAQWNNTLKHIVEKLGKQFGNNKTIvFNHSSGGDPEIVMHSFNCRGEFFYCKSTKLFNSTWTRNNTwt
rnRSNSTEEHITLPCRIKQIINMWQEVGKAMYAPPIRGQIRCSSNITGLLLTRDGGNDTSGTEIFRPGGGDMRDNWRSEL
YKYKVVRIEPLGVAPTEAKRRVVQREKRAVGIGAVFLGFLGAAGSTMGAAAVTLTVQARLLLSGIVQQQNNLLRAIEAQQ
HLLQLTVWGIKQLQARVLAVERYLRDQQLLGIWGCSGKLICTTAVPWntswSNRSLNEIWNNMTWMEWEKEIDNYTNLIY
NLLEESQNQQEKNEQELLELDKWANLWNWFDISNWLWYIKIFIMIVGGLVGLRIVFAVLSIVNRVR
>UniRef100_A0A0X8ICW8/1-703
mkvkgirknyqhlwkqGIMLLGMLMICSAVENLWVTVYYGVPVWKEATTTLFCASDAKAYDTEVHNVWATHACVPTDPNP
QEVVLENVTENFNMWKNNMVEQMHEDIISLWDQSLKPCVKLTPLCVTLKCTDWGNSssEEMRGEIKNCSFNITTSIRDKV
KEDYALFYRLDVVPIDND.......-NTSYRLISCNTSTITQACPKVSFEPIPIHYCAPAGFAILKCKDKKFNGTGPCKN
VSTVQCTHGIRPVVSTQLLLNGSLAEEEVVIRSSNFTDNTKNIIVQLKESVEINCTRPNNNTRKSIHIGPGRAFYTTGDI
IGDIRQAHCNISRTKWNNTLNQIATKLKEQFGNNKTIvFNQSSGGDPEIVMHSFNCGGEFFYCNSTQLFNSTWNFNGTw.
nlTQSNGTDTITLPCRIKQIINMWQEVGKAMYAPPIRGQIRCSSNITGLILTRDGGNHNNDTETFRPGGGDMRDNWRSEL
YKYKVVKIEPLGVAPTKAKRRVVQREKRAVGIGAMFLGFLGAAGSTMGAASITLTVQARLLLSGIVQQQNNLLKAIEAQQ
HLLQLTVWGIKQLQARVLAVERYLRDQQLLGIWGCSGKLICTTAVPWnaswSNKTLDMIWNNMTWMEWEREIDNYTGLIY
TLIEESQNQQEKNEQELLELDKWASLWNWFDITNWLWYIKIFIMIVGGLIGLRIVFTVLSMVNRVR
>UniRef100_A0A0X8ICY7/1-703
mkvkgirknyqhlwkrGIMLLGMLMICSAVENLWVTVYYGVPVWKEATTTLFCASDAKAYDTEVHNVWATHACVPTDPNP
QEVVLENVTENFNMWKNNMVEQMHEDIISLWDQSLKPCVKLTPLCVTLKCTDWGNSssEEMRGEIKNCSFNITTSIRDKV
KEDYALFYRLDVVPIDND.......-NTSYRLISCNTSTITQACPKVSFEPIPIHYCAPAGFAILKCKDKKFNGTGPCKN
VSTVQCTHGIRPVVSTQLLLNGSLAEEEVVIRSSNFTDNTKNIIVQLKESVEINCTRPNNNTRKSIHIGPGRAFYTTGDI
IGDIRQAHCNISRTKWNNTLNQIATKLKEQFGNNKTIvFNQSSGGDPEIVMHSFNCGGEFFYCNSTQLFNSTWNFNGTw.
nlTQSNGTDTITLPCRIKQIINMWQEVGKAMYAPPIRGQIRCSSNITGLILTRDGGNHNNDTETFRPGGGDMRDNWRSEL
YKYKVVKIEPLGVAPTKAKRRVVQREKRAVGIGAMFLGFLGAAGSTMGAASITLTVQARLLLSGIVQQQNNLLKAIEAQQ
HLLQLTVWGIKQLQARVLAVERYLRDQQLLGIWGCSGKLICTTAVPWnaswSNKTLDMIWNNMTWMEWEREIDNYTGLIY
TLIEESQNQQEKNEQELLELDKWASLWNWFDITNWLWYIKIFIMIVGGLIGLRIVFTVLSMVNRVR
>UniRef100_F2YX80/1-708
mrakgirrncqrlwrwGTMLLGILMICSATDKLWVTVYYGVPVWKEATTTLFCASDAKAYDTEVHNVWATHACVPTDPSP
QEFVMGNVTENFNMWKNNMVEQMHEDIISLWDQSLKPCVKLTPLCVTLNCTKPRSSntTNEKGEIKNCSFNITTGIRDKV
QKEYAFFYKLDVVPINDD...sanhTNTSYRLLSCNTSVITQACPKVTFEPIPIHYCAPAGFAILKCNDKKFNGTGPCKN
VSTVQCTHGIRPVVSTQLLLNGSLAEEEVVVRSENLTNNAKTIIVQLNKSVEINCTRPNNNTRKSIHIGPGRAFYTTGDI
IGDVRQAHCNISRKEWENTLQQIANKLRKQFNNSIII.FNQSSGGDPEIVMHSFNCRGEFFYCNTSQLFNNTWNGTAW..
.sTNSSNSTDITLPCRIKQIINMWQEVGKAMYAPPIRGLIRCSSNITGLLLTRDGGNNNNTNETFRPGGGDMRDNWRSEL
YKYKVVKIEPLGIAPTRAKRRVVQREKRAVGIGAMFLGFLGAAGSTMGAASMTLTVQARQLLSGIVQQQNNLLRAIEAQQ
HLLQLTVWGIKQLQARVLAVERYLKDQQLLGIWGCSGKLICTTTVPWnaswSNKSLDEIWDNMTWMEWEREIGNYTSLIY
TLIEKSQNQQEKNEQELLELDKWANLWNWFDISNWLWYIKIFIMIVGGLVGLRIVFAVLSIINRAR
>UniRef100_A0A0X8IFC5/1-703
mkvkgirknyqhlwkrGIMLLGMLMICSAVENLWVTVYYGVPVWKEATTTLFCASDAKAYDTEVHNVWATHACVPTDPNP
QEVILENVTENFNMWKNNMVEQMHEDIISLWDQSLKPCVKLTPLCVTLKCTDWGNVtnTSMRGEIKNCSFNITTSIRDKV
KEDYALFYRLDVVPIDND.......-NTSYRLISCNTSTITQACPKVSFEPIPIHYCAPAGFAILKCKDKKFNGTGPCKN
VSTVQCTHGIRPVVSTQLLLNGSLAEEEVVIRSSNFTDNTKNIIVQLKESVEINCTRPNNNTRKSIHIGPGRAFYTTGDI
IGDIRQAHCNISRTKWNNTLNQIATKLKEQFGNNKTIvFNQSSGGDPEIVMHSFNCGGEFFYCNSTQLFNSTWNFNGTw.
nlTQSNGTDTITLPCRIKQIINMWQEVGKAMYAPPIRGQIRCSSNITGLILTRDGGNHNNDTETFRPGGGDMRDNWRSEL
YKYKVVKIEPLGVAPTKAKRRVVQREKRAVGIGAMFLGFLGAAGSTMGAASITLTVQARLLLSGIVQQQNNLLKAIEAQQ
HLLQLTVWGIKQLQARVLAVERYLRDQQLLGIWGCSGKLICTTAVPWnaswSNKTLDMIWNNMTWMEWEREIDNYTGLIY
TLIEESQNQQEKNEQELLELDKWASLWNWFDITNWLWYIKIFIMIVGGLIGLRIVFTVLSMVNRVR
>UniRef100_B3VFI4/1-715
mrvtgirrncqhlwrwGTMLLGMLMICSAAEQLWVTVYYGVPVWKEATTTLFCASDAKAYETEVHNVWATHACVPTDPSP
QEVLLKNVTENFNMWKNNMVEQMHEDIISLWDQSLKPCVKLTPLCVTLNCTDNVRNatNTERGEIKNCSFNITTNIRDKM
QKEYALFYKLDVVPIEESktndtntNYTDYRLISCNTSVITQACPKISFQPIPIHYCAPAGFAILKCNDKKFNGTGPCTN
VSTVQCTHGIRPVVSTQLLLNGSLAEEEVIIRSENFTDNAKTIIVHLNESVEINCTRPSNNTRKGIHMGPGRAFYATGEI
IGDIRQAHCNISGAKWNNTLRQIVIKLREQF-NKTIV.FNRSSGGDPEIVTHSFNCGGEFFYCNSTPLFSSTWDSNST..
enVTKESNDTITLQCRIKQIINMWQEVGKAMYAPPIRGQIKCSSNITGLLLTRDGGEGNSTTETFRPGGGDMRDNWRSEL
YKYKVVQIEPLGVAPTKAKRRVVQREKRAVGIGALFLGFLGAAGSTMGAASITLTVQARQLLSGIVQQQNNLLRAIEAQQ
HLLQLTVWGIKQLQARVLAVERYLRDQQLLGIWGCSGKLICTTTVPWntswSNKSLNQIWENMTWMEWEREIDNYTSIIY
NLIEESQNQQEKNEQELLELDKWASLWNWFDISKWLWYIRIFIMIVGGLVGLRIVFAVISIVNRVR
>UniRef100_A0A120K6F1/1-703
mkvkgirknyqhlwkrGIMLLGMLMICSAVENLWVTVYYGVPVWKEATTTLFCASDAKAYDTEVHNVWATHACVPTDPNP
QEVVLENVTENFNMWKNNMVEQMHEDIISLWDQSLKPCVKLTPLCVTLNCTDWGNSssEEMRGEIKNCSFNITTSIRDKV
KKDYALFYRLDVVPIDND.......-NTNYRLINCNTSTITQACPKVSFEPIPIHYCTPAGFAILKCKDKKFNGTGPCKN
VSTVQCTHGIRPVVSTQLLLNGSLAEEEVVIRSSNFTDNTKNIIVQLKESVEINCTRPNNNTRKSIHIGPGGAFYTTGDI
IGDIRQAHCNISRTKWNNTLDQIATKLKEQFGNNKTIvFNQSSGGDPEIVMHSFNCGGEFFYCNSTQLFNSTWNLNGTw.
nsTQSSGTDTITLPCRIKQIINMWQEVGKAMYAPPIRGQIRCSSNITGLILTRDGGNHNNDTETFRPGGGDMRDNWRSEL
YKYKVVKIEPLGVAPTKAKRRVVQREKRAVGIGAMFLGFLGAAGSTMGAASITLTVQARLLLSGIVQQQNNLLRAIEAQQ
HLLQLTVWGIKQLQARVLAVERYLRDQQLLGIWGCSGKLICTTAVPWnaswSNKTLDMIWNNMTWMEWEREIDNYTGLIY
TLIEESQNQQEKNEQELLELDKWASLWNWFDITNWLWYIKIFIMIVGGLIGLRIVFTVLSMVNRVR
>UniRef100_A0A068EYV8/1-714
mrvtgirknyqhlwkwGTVLLGILMICNVAGNLWVTVYYGVPAWKEATTTLFCASDAKADDTEVHNVWATHACVPTDPNP
QEIVLANVTENFNMWKNNMVEQMHEDIISLWDQSLKPCVKLTPLCVTLNCTELRNTtnTNEGGEMKNCSFNITTGIRDKV
KKEHALFYKLDIVPIGND.ntsnrfGNTSYRLISCNTSVITQACPKVSFEPIPIHYCAPAGFAILKCNDQKFNGTGPCKN
VSTVQCTHGIRPVVSTQLLLNGSLAEEEVVIRSANFTDNVKVIIVQLNESVEINCTRPNNNTRKSIHIGPGKAFYTTGDI
IGDIRQAHCNISRAKWNDTLKKIVIKLREQFGNKTIV.FNRSSGGDPEIVMHSFNCGGEFFYCNSTQLFNSTWNNNSNwn
dtNNNVGNDTITLPCRIKQIINMWQEVGKAMYAPPISGPIRCLSNITGLILTRDGGNNNTTTETFRPGGGDMRDNWRSEL
YKYKVVKIEPLGIAPTKAKRRVVQKEKRAVGIGAIFLGFLGAAGSTMGAASMTLTVQARQLLSGIVQQQNNLLRAIEAQQ
HLLQLTVWGIKQLQARVLAVERYLKDQQLLGIWGCSGKLICTTAVPWntswSNKSLEQIWENTTWMEWEREIDNYTSLIY
TLIEESQNQQEKNEQELLELDKWASLWNWFDITNWLWYIKIFIMIVGGLVGLRIVFTVLSIVNRVR
>UniRef100_A0A109V7V6/1-703
mkvkgirknyqhlwkrGIMLLGMLMICSAVENLWVTVYYGVPVWKEATTTLFCASDAKAYDTEVHNVWATHACVPTDPNP
QEVVLENVTENFNMWKNNMVEQMHEDIISLWDQSLKPCVKLTPLCVTLNCTDWGNNssEEMRGEIKNCSFNVTTSIRDKV
KKDYALFYRLDVVPIDND.......-NTSYRLINCNTSTITQACPKVSFEPIPIHYCTPAGFAILKCKDKKFNGTGPCKN
VSTVQCTHGIRPVVSTQLLLNGSLAEEEVVIRSSDFTDNTKNIIVQLKESVEINCTRPNNNTRKSIHIGPGRAFYTTGDI
IGDIRQAHCNISRTKWNNTLNQIATKLKEQFGNNKTIvFNQSSGGDPEIVMHSFNCGGEFFYCNSTQLFNSTWNFNGTw.
nsTQSNGTDTITLPCRIKQIINMWQEVGKAMYAPPIEGQIRCSSNITGLILTRDGGNHNNDTETFRPGGGDMRDNWRSEL
YKYKVVKIEPLGVAPTKAKRRVVQREKRAVGIGAMFLGFLGAAGSTMGAASITLTVQARLLLSGIVQQQNNLLKAIEAQQ
HLLQLTVWGIKQLQARVLAVERYLRDQQLLGIWGCSGKLICTTAVPWnaswSNKTLDMIWNNMTWMEWEREIDNYTGLIY
TLIEESQNQQEKNEQELLELDKWASLWNWFDITNWLWYIKIFIMIVGGLIGLRIVFTVLSMINRVR
>UniRef100_A0A193L0E9/1-701
mrvkgirknyqhlwrwGIMLLGILMICSAADKLWVTVYYGVPVWKEATTTLFCASDAKAYDTEVHNVWATHACVPTDPNP
QEVLLKNVTENFNMWKNDMVEQMHEDIISLWDQSLKPCVKLTPLCVTLNCTDYGNTtnTNEKGEIKNCSFNITTSIRDKM
QKEYALFYKPDIVSIDND.......-NTSYRLISCNTSVITQACPKVSFEPIPIHYCAPAGFAILKCKDKKFNGTGPCKN
VSTVQCTHGIRPVVSTQLLLNGSLAEEEVVIRSGNFSDNAKTIIVQLNESVEINCTRPNNNTRRSISIGPGRAFYATGAI
VGNIRQAHCNISRAKWNDTLEKIVEKLKEQFVNKTIV.FNQSSGGDPEIVMHTFNCGGEFFYCNSTPLFNSTWYWNGT..
neGLNDTNDNITLPCRIKQIINMWQEVGKAMYAPPIRGQIRCSSNITGLLLVRDGGNNSRDTEIFRPGGGNMRDNWRSEL
YKYKVVKIEPLGVAPTRAKRRVVQREKRAVGLGALFLGFLGAAGSTMGAASLTLTVQARQLLSGIVQQQNNLLRAIEAQQ
HLLQLTVWGIKQLQARVLAVERYLRDQQLLGIWGCSGKLICTTTVPWnaswSNKSLDKIWDNMTWMQWDREINNYTSLIY
NLIEESQNQQEKNEQELLELDKWASLWNWFDITKWLWYIKIFIMIVGGLIGLRIVFTVLSIVNRVR
>UniRef100_A7KVX6/1-703
mrvmgikktcqhlwrwGTMLLGILMICSAAEQLWVTVYYGVPVWKEATTTLFCASDAKAYDTEAHNVWATHACVPTDPNP
QEVKLENVTENFNMWKNNMVEQMHEDIISLWDQSLKPCVKLTPLCVTLNCTDLRNAtnSTIGNEMRNCSFNVTSSVRDRM
QKEYALFYKLDIVPIDND....nnnNYTNYRLISCNTSTITQACPKVSFEPIPIHYCAPAGFAILKCNDKKFNGTGPCKN
VSTVQCTHGIRPVVSTQLLLNGSLAEEEVVIRSENFTNNAKTIIVHLNESVEINCTRPGNNTRKSIYIAPGRAFYTTGDI
IGDIRQAHCNISEAKWNKTLQQIVKKLREKFVNKTI-nFNRTSGGDPEIVMHSFNCGGEFFYCNSTPLFNSTWAMNRTwn
dtEGSNNNKTITLQCKIKQIINMWQEVGKAMYAPPIRGQIRCSSNITGLLLTRDGGNSENKTEIFRPGGGDMRDNWRSEL
YKYKVVKIEPLGVAPTKAKRRVVQREKRAVGLGALFLGFLGTAGSTMGAASITLTVQARQLLSGIVQQQSNLLRAIEAQQ
HLLQLTVWGIKQLQARILAVERYLKDQQLLGIWGCSGKLICTTTVPWntswSNKSMEDIWNNMTWMEWEKEIDNYTGLIY
NLIEQSQNQQEKNEQELLALDKWASLWNWFNITQWLWYIRIFIMIVGGLVGLRIIFAVLSIVNRVR
>UniRef100_A0A109V9A0/1-703
mkvkgirknyqhlwkrGIMLLGMLMICSAVENLWVTVYYGVPVWKEATTTLFCASDAKAYDTEVHNVWATHACVPTDPNP
QEVVLENVTENFNMWKNNMVEQMHEDIISLWDQSLKPCVKLTPLCVTLNCTDWGNSssEEMKGEIKNCSFNITTSIRDKV
KEDYALFYRLDVVPIDND.......-NTSYRLISCNTSTITQACPKVSFEPIPIHYCAPAGFAILKCKDKKFNGTGPCKN
VSTVQCTHGIRPVVSTQLLLNGSLAEEEVVIRSSNFTDNTKNIIVQLKESVEINCTRPNNNTRKSIHIGPGRAFYTTGDI
IGDIRQAHCNISRTKWNNTLNQIATKLKEQFGNNKTIvFNQSSGGDPEIVMHSFNCGGEFFYCNSTQLFNSTWNFNGTw.
nlTQSNGTDTITLPCRIKQIINMWQEVGKAMYAPPIRGQIRCSSNITGLILTRDGGNHNNDTETFRPGGGDMRDNWRNEL
YKYKVVKIEPLGVAPTKAKRRVVQREKRAVGIGAMFLGFLGAAGSTMGAASITLTVQARLLLSGIVQQQNNLLKAIEAQQ
HLLQLTVWGIKQLQARVLAVERYLRDQQLLGIWGCSGKLICTTAVPWnaswSNKTLDMIWNNMTWMEWEREIDNYTGLIY
TLIEESQNQQEKNEQELLELDKWASLWNWFDITNWLWYIKIFIMIVGGLIGLRIVFTVLSMVNRVR
>UniRef100_A0A0X8IEN9/1-703
mkvkgirknyqhlwkrGIMLLGMLMICSAVENLWVTVYYGVPVWKEATTTLFCASDAKAYDTEVHNVWATHACVPTDPNP
QEVVLENVTENFNMWKNNMVEQMHEDIISLWDQSLKPCVKLTPLCVTLNCTDWGNNssEEMRGEIKNCSFNITTSIRDKV
KKEYALFYRLDVVPIDNS.......-NTSYRLISCNTSTITQACPKVSFEPIPIHYCTPAGFAILKCKDKKFNGTGPCKN
VSTVQCTHGIRPVVSTQLLLNGSLAEEEVVIRSSNFTDNTKNIIVQLKESVEINCTRPNNNTRKSIHIGPGRAFYTTGDI
IGDIRQAHCNISRTKWNNTLNQIATKLKEQFGNNKTIvFNQSSGGDPEIVMHSFNCGGEFFYCNSTQLFNSTWNFNGTw.
nlTQSNGTDTITLPCRIKQIINMWQEVGKAMYAPPIRGQIRCSSNITGLILTRDGGNHNNDTETFRPGGGDMRDNWRSEL
YKYKVVKIEPLGVAPTKAKRRVVQREKRAVGIGAMFLGFLGAAGSTMGAASITLTVQARLLLSGIVQQQNNLLKAIEAQQ
HLLQLTVWGIKQLQARVLAVERYLRDQQLLGIWGCSGKLICTTAVPWnaswSNKTLDMIWNNMTWMEWEREIDNYTGLIY
TLIEESQNQQEKNEQELLELDKWAGLWNWFDITNWLWYIKIFIMIVGGLIGLRIVFTVLSMVNRVR
>UniRef100_A0A109V7T3/1-708
mkvkgirknyqhlwkwGIMLLGMLMICSAVENLWVTVYYGVPVWKEATTTLFCASDAKAYDTEVHNVWATHACVPTDPNP
QEIVLENVTENFNMWRNNMVEQMHEDIISLWDQSLKPCVKLTPLCVTLNCTDLNVTntNNMKGEMRNCSFNITTSIRDKV
KKDYALFYRLDVVPIDNE.......-NNSYRLINCNTSTITQACPKVSFEPIPIHYCTPAGFAILKCKDKKFNGTGPCKN
VSTVQCTHGIRPVVSTQLLLNGSLAEEEVVIRSSNFTDNTKNIIVQLKESVEINCTRPNNNTRKSIHIGPGRAFYATGDI
IGDIRRAHCNISRTKWNNTLNQIATKLKEQFGNNKTIiFSPSSGGDPEIVMHSFNCGGEFFYCDSTQLFNSTWSFNGTwn
stQSNEGNDPITLPCRIRQIINMWQEVGKAMYAPPIKGQIRCSSNITGLILTRDGGNHNSRTETFRPGGGDMRDNWRSEL
YKYKVVKIEPLGVAPTKAKRRVVQREKRAVGIGAMFLGFLGAAGSTMGAASITLTVQARLLLSGIVQQQNNLLRAIEAQQ
HLLQLTVWGIKQLQARVLAMERYLRDQQLLGIWGCSGKLICTTAVPWnaswSNKTLDMIWNNMTWMEWEREIDNYTGLIY
TLIEESQNQQEKNERELLELDKWASLWNWFDITNWLWYIKIFIMIVGGLIGLRIVFTVLSIVNRVR
>UniRef100_A0A120K7B6/1-703
mkvkgirknyqhlwkrGIMLLGMLMICSAVENLWVTVYYGVPVWKEATTTLFCASDAKAYDTEVHNVWATHACVPTDPNP
QEVVLENVTENFNMWKNNMVEQMHEDIISLWDQSLKPCVKLTPLCVTLNCTDWGNSssEEMRGEIKNCSFNITTSIRDKV
KEDYALFYRLDVVPIDND.......-NTSYRLISCNTSTITQACPKVSFEPIPIHYCTPAGFAILKCKDKKFNGTGPCKN
VSTVQCTHGIRPVVSTQLLLNGSLAEEEVVIRSSNFTDNTKNIIVQLKESVEINCTRPNNNTRKSIHIGPGRAFYTTGDI
IGDIRQAHCNISRTKWNNTLNQIATKLKEQFGNNKTIaFNQSSGGDPEIVMHSFNCGGEFFYCNSTQLFNSTWNFNGTw.
nlTQSNGTDTITLPCRIKQIINMWQEVGKAMYAPPIRGQIRCSSNITGLILTRDGGNHNNDTETFRPGGGDMRDNWRSEL
YKYKVVKIEPLGVAPTKAKRRVVQREKRAVGIGAMFLGFLGAAGSTMGAASITLTVQARLLLSGIVQQQNNLLKAIEAQQ
HLLQLTVWGIKQLQARVLAVERYLRDQQLLGIWGCSGKLICTTAVPWnaswSNKTLDMIWNNMTWMEWEREIDNYTGLIY
TLIEESQNQQEKNEQELLELDKWASLWNWFDITNWLWYIKIFIMIVGGLIGLRIVFTVLSMVNRVR
>UniRef100_A0A109VAB7/1-703
mkvkgirknyqhlwkrGIMLLGMLMICSAVENLWVTVYYGVPVWKEATTTLFCASDAKAYDTEVHNVWATHACVPTDPNP
QEVVLENVTENFNMWKNNMVEQMHEDIISLWDQSLKPCVKLTPLCVTLNCTDWGNSssEEMRGEIKNCSFNITTSIRDKV
KKDYALFYRLDVVPIDND.......-NTSYRLISCNTSTITQACPKVSFEPIPIHYCTPAGFAILKCKDKKFNGTGPCKN
VSTVQCTHGIRPVVSTQLLLNGSLAEEEVVIRSSNFTDNTKNIIVQLKESVEINCTRPNNNTRKSIHIGPGGAFYTTGDI
IGDIRQAHCNISRTKWNNTLNQIATKLKEQFGNNKTIvFNQSSGGDPEIVMHSFNCGGEFFYCNSTQLFNSTWNSNGTw.
nsTQSNGTDTITLPCRIKQIINMWQEVGKAMYAPPIRGQIRCSSNITGLILTRDGGNHNNDTETFRPGGGDMRDNWRSEL
YKYKVVKIEPLGVAPTKAKRRVVQREKRAVGVGAMFLGFLGAAGSTMGAASITLTVQARLLLSGIVQQQNNLLKAIEAQQ
HLLQLTVWGIKQLQARVLAVERYLRDQQLLGIWGCSGKLICTTAVPWnaswSNKTLDMIWNNMTWMEWEREIDNYTGLIY
TLIEESQNQQEKNEQELLELDKWASLWNWFDITNWLWYIKIFIMIVGGLIGLRIVFTVLSMVNRVR
>UniRef100_V5UYZ9/1-701
mrvegirknyqhlwrwGTMLLGLLIICSAAEKLWVTVYYGVPVWKEATTTLFCASDAKAYDTEVHNVWATHACVPTDPNP
QEVVLENVTENFNMWKNNMVEQMHEDIISLWDQSLKPCVKLTPLCVTLNCTDWRNAtnTTERGEIKNCSFNITTSIRDKV
QKEYALFYKLDVVPIDND.......-NSSYRLISCNTSVITQACPKVSFDPIPIHYCTPAGFAILKCKDKKFNGTGPCTN
VSTVQCTHGIRPVVSTQLLLNGSLAEEEVVIRSDNFTDNAKTIIVQLKESIEINCTRPNNNTRKSIHIGPGRAFYTTGEI
TGDIRQAHCNLSRAKWDNTLKQIVRKLREQLGNKTIV.FNQSSGGDPEIVTHSFNCGGEFFYCDSTQLFNSTWNVTEG..
.sNNTEENITLTLPCRIKQIINMWQEVGKAMYAPPIRGQIRCSSNITGLLLTRDGGNNDSETEIFRPGGGDMRDNWRSEL
YKYKVVKIEPLGVAPTKAKRRVVQREKRAVGIGAVFLGFLGAAGSTMGAASMTLTVQARLLLSGIVQQQNNLLRAIEAQQ
HLLQLTVWGIKQLQARVLAVERYLKDQQLLGIWGCSGKLICTTTVPWnaswSNKSLDKIWNNMTWMEWEREINNYTSLIY
TLIEESQNQQEKNEQELLELDKWASLWNWFDITKWLWYIKIFIMIVGGLVGLRIVFAVLSIVNRVR
>UniRef100_Q2NMP3/1-711
mrvkgirrncqhlwrwGTMLLGILMICSATEKLWVTVYYGVPVWKEANTTLFCASDAKAYDTEVHNVWATHACVPTDPNP
QEVVLVNVTENFNMWKNNMVEQMHEDIISLWDQSLKPCVKLTPLCVTLNCTDWKNAtnTNERGEIKNCSFNITTSMRDKM
QKVYALFYKLDVVPIDND.....ndSNTSYRLISCNTSVITQACPKVSFEPIPIHYCAPAGFAIIKCKDKKFNGTGPCKN
VSTVQCTHGIRPVVSTQLLLNGSLAEEEVVIRSAKFSDNTKTIIVQLNESVEINCIRPNNNTRKSITIGPGRAFYTTGDI
IGDIRQAHCNLSRTEWNNTLIQIVEKLREQFRNKTI-aFNRSSGGDPEIVMHSFNCGGEFFYCNTTQLFNSTWNVTGTwn
vtNYTGGNDNITLPCRIKQIINMWQEVGKAMYAPPISGQIRCSSNITGLLLTRDGGNESETTETFRPGGGDMRDNWRSEL
YRYKVVKIEPLGVAPTKAKRRVVQREKRAVGIGAKFLGFLGAAGSTMGAASLTLTVQARQLLSGIVQQQSNLLRAIEAQQ
HLLQLTVWGIKQLQARVLAVERYLKDQQLLGIWGCSGKLICTTTVPWnaswSNKNLSQIWDNMTWMEWEREIDNYTSLIY
TLIEESQNQQEKNEQELLELDKWASLWNWFNITQWLWYIKIFIMIVGGLVGLRIVFAVLSIVNRVR
>UniRef100_A0A0X8IFB1/1-703
mkvkgirknyqhlwkrGIMLLGMLMICSAVENLWVTVYYGVPVWKEATTTLFCASDAKAYDTEVHNVWATHACVPTDPNP
QEVVLENVTENFNMWKNNMVEQMHEDIISLWDQSLKPCVKLTPLCVTLKCTDWGNVtnTSMRGEIKNCSFNITTSIRDKV
KEDYALFYRLDVVPIDND.......-NTSYRLISCNTSTITQACPKVSFEPIPIHYCAPAGFAILKCKDKKFNGTGPCKN
VSTVQCTHGIRPVVSTQLLLNGSLAEEEVVIRSSNFTDNTKNIIVQLKESVEINCTRPNNNTRKSIHIGPGRAFYTTGDI
IGDIRQAHCNISRTKWNNTLNQIATKLKEQFGNNKTIvFNQSSGGDPEIVMHSFNCGGEFFYCNSTQLFNSTWNFNGTw.
nlTQSNGTDTITLPCRIKQIINMWQEVGKAMYAPPIRGQIRCSSNITGLILTRDGGNHNNDTETFRPGGGDMRDNWRSEL
YKYKVVKIEPLGVAPTKAKRRVVQREKRAVGIGAMFLGFLGAAGSTMGAASITLTVQARLLLSGIVQQQNNLLKAIEAQQ
HLLQLTVWGIKQLQARVLAVERYLRDQQLLGVWGCSGKLICTTAVPWnaswSNKTLDMIWNNMTWMEWEREIDNYTGLIY
TLIEESQNQQEKNEQELLELDKWASLWNWFDITNWLWYIKIFIMIVGGLIGLRIVFTVLSMVNRVR
>UniRef100_B3VFG5/1-712
mrvteirrncqhlwrwGTMLLGMLMICSAAEQLWVTVYYGVPVWKEATTTLFCASDAKAYDTEVHNVWATHACVPTDPSP
QEVLLENVTENFNMWKNNMVEQMHEDIISLWDQSLKPCVKLTPLCVTLNCTDYLGNatNTERGEIKNCSFNITTNIRDKM
QKEYALFYKLDVEPIDNG.....neTNTSYRLISCNTSVITQACPKVSFQPIPIHYCTPAGFAILKCNDKKFNGTGPCTN
VSTVQCTHGIRPVVSTQLLLNGSLAEEEVVIRSENFTDNAKTIIVQLKEPVEINCTRPNNNTRKGIHIGPGRAFYTTGEI
VGDIRQAHCNLSRAKWNDTLRQIAKKLGEQFKNKTIV.FNQSSGGDPEIVTHSFNCGGEFFYCNSTPLFNSTWNSTQLln
stGTEESNSTITLQCRIKQIINMWQEVGKAMYAPPIRGQIKCSSNITGLLLTRDGGGNNRTTETFRPGGGDMRDNWRSEL
YKYKVVKIEPLGVAPTKAKRRVVQREKRAVGIGAVFLGFLGAAGSTMGAASITLTVQARLLLSGIVQQQNNLLRAIEAQQ
HLLQLTVWGIKQLQARVLAVERYLRDQQLLGIWGCSGKLICTTTVPWnaswSNKSLNQIWDNMTWMEWEREIDNYTSLIY
TLIEESQNQQEKNELELLELDKWASLWNWFDITSWLWYIKIFIMIVGGLVGLRIVFAVLSIVNRVR
>UniRef100_A0A109V873/1-703
mkvkgirknyqhlwkrGIMLLGMLMICSAVENLWVTVYYGVPVWKEATTTLFCASDAKAYDTEVHNVWATHACVPTDPNP
QEVVLENVTENFNMWKNNMVEQMHEDIISLWDQSLKPCVKLTPLCVTLNCTDWGNSssEEMKGEIKNCSFNITTSIRDKV
KEDYALFYRLDVVPIDND.......-NTSYRLISCNTSTITQACPKVSFEPIPIHYCTPAGFAILKCKDKKFNGTGPCKN
VSTVQCTHGIRPVVSTQLLLNGSLAEEEVVIRSSNFTDNTKNIIVQLKESVEINCTRPNNNTRKSIHIGPGRAFYTTGDI
IGDIRQAHCNISRTKWNNTLNQIATKLKEQFGNNKTIvFNQSSGGDPEIVMHSFNCGGEFFYCNSTQLFNSTWNFNGTw.
nlTQSNGTDTITLPCRIKQIINMWQEVGKAMYAPPIRGQIRCSSNITGLILTRDGGNHNNDTETFRPGGGDMRDNWRSEL
YKYKVVKIEPLGVAPTKAKRRVVQREKRAVGIGAMFLGFLGAAGSTMGAASITLTVQARLLLSGIVQQQNNLLKAIEAQQ
HLLQLTVWGIKQLQARVLAVERYLRDQQLLGIWGCSGKLICTTAVPWnaswSNKTLDMIWNNMTWMEWEREIDNYTGLIY
TLIEESQNQQEKNEQELLELDKWASLWNWFDITNWLWYIKIFIMIVGGLIGLRIVFTVLSMVNRVR
>UniRef100_A0A193L091/1-715
mrakeikkncqhlwrwGIMLLGMLMICSATEKLWVTVYYGVPVWKEATTTLFCASDAKAYGTEVHNVWATHACVPTDPSP
QEVVLGNVTENFNMWKNNMVEQMHEDIISLWDQSLKPCVKLTPLCVTLNCSDWGNNntKNGRGEIKNCSFNITTNIRDKV
QKEYALFYKLDVVPIEDNnnssdnsSYSRYRLINCNTSVITQACPKVSFEPIPIHYCAPAGFAILKCNDKKFNGTGPCTN
VSTVQCTHGIRPVVSTQLLLNGSLAEREVVIRSENFTNNAKIIIVQLNESVVINCTRPNNNTRKGIHIGPGRAFYATGEI
VGDIRQAHCNLSRAQWNDTLQKIVKKLREQFGNDKTItFNSSSGGDPEIVMHSFNCGGEFFYCNTTQLFNSTWVFNSTwd
nsEGSNNTENITLPCRIKQIINMWQEVGKAMYAPPIRGQIRCSSNITGLLLTRDGGNTTNGTEIFRPGGGDMRDNWRSEL
YKYKIVQIEPLGVAPTKAKRRVVQREKRAVGLGAMFLGFLGAAGSTMGAASMTLTVQARLLLSGIVQQQNNLLRAIEAQQ
HLLQLTVWGIKQLQARVLAVERYLKDQQLLGIWGCSGKLICTTAVPWnaswSNKSLNDIWDNMTWMEWEREIDNYTSLIY
TLIEESQNQQEKNELELLELDKWASLWNWFDITKWLWYIKIFIMIVGGLIGLRIVCAVLSIVNRVR
>UniRef100_B3VFV1/1-703
mrvtgirkcyqhlwrwGTMLLGILMICSATEKLWVTVYYGVPVWKEATTTLFCASDAKAYDTEVHNVWATHACVPTDPNP
QEVVLENVTENFNMWRNDMVDQMHEDIISLWDQSLKPCVKLTPLCVTLNCTDYLGNgtNTEKGEIKNCSFNITTPIRNRL
KKEHALFYKLDVVPIDKD.......-NTSYRLISCNTSVITQACPKVSFEPIPIHYCAPAGFAILKCNDKKFNGTGPCTN
VSTVQCTHGIRPVVSTQLLLNGSLAEEEVIIRSENFTNNAKTIIVQLNESVEINCTRPNNNTRRSIHIGPGRAFYATGDI
IGDIRQAHCNISREKWENTLEQIVKKLREQFKNKTI-aFNQSSGGDPEIVTHSFNCGGEFFYCNSTQLFNSTWEVNKT..
..-KEKGNGTITLPCRIKQIINMWQEVGKAMYAPPISGQIRCSSNITGLLLTRDGGNETNGNETFRPGGGNMRDNWRSEL
YKYKVVKIEPLGVAPTKAKRRVVQREKRAVGIGAVFLGFLGAAGSTMGAASITLTVQARLLLSGIVQQQNNLLRAIEAQQ
HLLQLTVWGIKQLQARVLAVERYLRDQQLLGIWGCSGKLICTTAVPWnaswSNKSLDEIWNNMTWMQWEKEIDNYTSLIY
TLIEESQNQQEKNEQELLELDKWASLWNWFDITHWLWYIKIFIMIVGGLVGLRIVFAVLNIVNRVR
>UniRef100_A0A0X8ICT1/1-703
mkvkgirknyqhlwkrGIMLLGMLMICSAVENLWVTVYYGVPVWKEATTTLFCASDAKAYDTEVHNVWATHACVPTDPNP
QEVVLENVTENFNMWKNNMVEQMHEDIISLWDQSLKPCVKLTPLCVTLKCTDWGNSssEEMRGEIKNCSFNITTSIRDKV
KEDYALFYRLDVVPIDND.......-NTSYRLISCNTSTITQACPKVSFEPIPIHYCAPAGFAILKCKDKKFNGTGPCKN
VSTVQCTHGIRPVVSTQLLLNGSLAEEEVVIRSSNFTDNTKNIIVQLKESVEINCTRPNNNTRKSIHIGPGRAFYTTGDI
IGDIRQAHCNISRTKWNNTLNQIATKLKEQFGNNKTIvFNQSSGGDPEIVMHSFNCGGEFFYCNSTQLFNSTWNFNGTw.
nlTQSNGTDTITLPCRIKQIINMWQEVGKAMYAPPIRGQIRCSSNITGLILTRDGGNHNNDTETFRPGGGDMRDNWRSEL
YKYKVVKIEPLGVAPTEAKRRVVQREKRAVGIGAMFLGFLGAAGSTMGAASITLTVQARLLLSGIVQQQNNLLKAIEAQQ
HLLQLTVWGIKQLQARVLAVERYLRDQQLLGIWGCSGKLICTTAVPWnaswSNKTLDMIWNNMTWMEWEREIDNYTGLIY
TLIEESQNQQEKNEQELLELDKWASLWNWFDITNWLWYIKIFIMIVGGLIGLRIVFTVLSMVNRVR
>UniRef100_A0A109VAJ1/1-703
mkvkgirknyqhlwkrGIMLLGMLMICSAVENLWVTVYYGVPVWKEATTTLFCASDAKAYDTEVHNVWATHACVPTDPNP
QEVVLENVTENFNMWKNNMVEQMHEDIISLWDQSLKPCVKLTPLCVTLNCTDLGNVtnTNMRGEIKNCSFNITTSIRDKV
KKDHALFYKLDVVPIDND.......-NTSYRLISCNTSTITQACPKVSFEPIPIHYCTPAGFAILKCKDKKFNGTGPCKN
VSTVQCTHGIRPVVSTQLLLNGSLAEEEVVIRSSNFTDNTKNIIVRLKESVEINCTRPNNNTRKSIHIGPGRAFYTTGDI
IGDIRQAHCNISRTKWNNTLNQIATKLKEQFGNNKTIvFNQSSGGDPEIVMHSFNCGGEFFYCNSTQLFNSTWNFNGTw.
nsTQSNGTDTITLPCRIKQIINMWQEVGKAMYAPPIEGQIRCSSNITGLILTRDGGNHNNDTETFRPGGGDMRDNWRSEL
YKYKVVKIEPLGVAPTKAKRRVVQREKRAVGIGAMFLGFLGAAGSTMGAASITLTVQARLLLSGIVQQQNNLLKAIEAQQ
HLLQLTVWGIKQLQARVLAVERYLRDQQLLGIWGCSGKLICTTAVPWnvswSNKTLDMIWNNMTWMEWEREIDNYTSLIY
TLIEESQNQQEKNEQELLELDKWASLWNWFDITNWLWYIKIFIMIVGGLIGLRIVFTVLSMVNRVR
>UniRef100_B3VFI9/1-718
mrvtgirrnwqhlwrwGTMLLGMLMICSAAEQLWVTVYYGVPVWKEATTTLFCASDAKAYDTEAHNVWATHACVPTDPSP
QEVLLKNVTENFNMWKNNMVEQMHEDIISLWDQSLKPCVKLTPLCVTLNCTDNVRNatNTERGEIKNCSFNITTSIRDKM
QKEYALFYKLDVVPIDSEnknttnaNYTDYRLISCNTSVITQACPKISFQPIPIHYCAPAGFAILKCNDKKFNGTGPCTN
VSTVQCTHGIKPVVSTQLLLNGSLAEEEVIIRSENFTDNAKTIIVQLNETVEINCTRPSNNTRKGIHIGPGRAFYATGEI
IGDIRQAHCNISGTKWNNTLRQIVIKLREQF-NKTIV.FNQSSGGDPEIVMHTFNCGGEFFYCNSTPLFNSTWYRNST..
enVTKESNDTITLQCRIKQIINMWQEVGKAMYAPPIRGQIKCSSNITGLLLTRDGGSGNSTTETFRPGGGDMRDNWRSEL
YKYKVVKIEPLGVAPTKAKRRVVQREKRAVGIGALFLGFLGAAGSTMGAASITLTVQARQLLSGIVQQQNNLLRAIEAQQ
HLLQLTVWGIKQLQARVLAVERYLRDQQLLGIWGCSGKLICTTAVPWntswSNKSLDQIWENMTWMEWEREIDNYTSIIY
NLIEESQNQQEKNEQELLELDKWASLWNWFDISKWLWYIRIFIMIVGGLVGLRIVFAVLSIVKRVR
>UniRef100_Q6UYR5/1-708
mrvtgirknyqhlwrwGTMLLGILMICSAAGNLWVTVYYGVPVWKEATTTLFCASDAKAYDTEVHNVWATHACVPTDPNP
QEVVLGNVTENFNMWKNNMVEQMHEDIISLWDQSLKPCVKLTPLCVTLNCTDDVRNatSTEKGEIKNCSFNITTSIRDKV
QKQYALFYKLDVVPIDND......sNNTNYRLISCNTSVITQACPKVSFEPIPIHYCAPAGFAILKCNDKKFNGTGPCTN
VSTVQCTHGIRPVVSTQLLLNGSLAEEEVIIRSENFTNNAKTIMVQLNVSVEINCTRPNNNTRKSIHIGPGRAFYTTGDI
IGDIRQAHCNISRANWNNTLRQIVEKLGKQFGNNKTIvFNHSSGGDPEIVMHSFNCGGEFFYCNSTKLFNSTWTWNNTwn
ntRSNDTEEIITLPCRIKQIINMWQEVGKAMYAPPIRGKIRCTSNITGLLLTRDGGN--TTEEIFRPGGGDMRDNWRSEL
YKYKVVRIEPLGVAPTEAKRRVVQREKRAVGIGAVFLGFLGAAGSTMGAAAVTLTVQARLLLSGIVQQQNNLLRAIEAQQ
HLLQLTVWGIKQLQARVLAVERYLRDQQLLGIWGCSGKLICTTAVPWntswSNKSLNEIWNNMTWMEWEKEIDNYTNLIY
NLLEESQNQQEKNEQELLELDKWANLWNWFDISNWLWYIKIFIMIVGGLVGLRIVFAVLSIVNRVR
>UniRef100_A0A0X8IDA9/1-703
mkvkgirknyqhlwkrGIMLLGMLMICSAVENLWVTVYYGVPVWKEATTTLFCASDAKAYDTEVHNVWATHACVPTDPNP
QEVVLENVTENFNMWKNNMVEQMHEDIISLWDQSLKPCVKLTPLCVTLNCTDWGNVtnTNMRGEIKNCSFNITTSIRDKV
KKDYALFYRLDVVPIDND.......-NTSYRLINCNTSTITQACPKVSFEPIPIHYCTPAGFAILKCKDKKFNGTGPCKN
VSTVQCTHGIRPVVSTQLLLNGSLAEEEVVIRSSNFTDNTKNIIVQLKESVEINCTRPNNNTRKSIHIGPGGAFYTTGDI
IGDIRQAHCNISRTKWNNTLNQIATKLKEQFGNNKTIvFNQSSGGDPEIVMHSFNCGGEFFYCNSTQLFNSTWNFNGTw.
nlTQSNGTDTITLPCRIKQIINMWQEVGKAMYAPPIRGQIRCSSNITGLILTRDGGNHNNDTETFRPGGGDMRDNWRSEL
YKYKVVKIEPLGVAPTKAKRRVVQREKRAVGIGAMFLGFLGAAGSTMGAASITLTVQARLLLSGIVQQQNNLLKAIEAQQ
HLLQLTVWGIKQLQARVLAVERYLRDQQLLGIWGCSGKLICTTAVPWnaswSNKTLDMIWNNMTWMEWEREIDNYTGLIY
TLIEESQNQQEKNEQELLELDKWASLWNWFDITNWLWYIKIFIMIVGGLIGLRIVFTVLSMVNRVR
>UniRef100_A0A193L095/1-715
mkvkgirkncqhlwkwGTMLLGILMICSAAENLWVTVYYGVPVWKEATTTLFCASDAKAYDTEVHNVWATHACVPTDPNP
QEVVLENVTENFNMWKNNMVEQMHEDIISLWDQSLKPCVKLTPLCVTLNCIDLKNAttNAERGEMKNCSFNITTSIRDKV
QKEYALFYKLDIVPIDND....nssSNTSYRIISCNTSVITQACPKISFEPIPIHYCAPAGFAILKCKDKRFNGTGPCTN
VSTVQCTHGIRPVVSTQLLLNGSLAEEEVVIRSSNFSDNTKTIIVQLKESVEINCTRPNNNTRRSISIGPGRAFYATGGI
IGDIRQAHCNVSKAKWENTLKQIVNKLRDQFGNKTI-aFNRSSGGDPEIVMHSFNCGGEFFYCNSTELFNSTWTWNGT.e
gsNNTEGNTTITLPCRIKQIVNMWQEVGKAMYAPPIRGQIRCSSNITGLLLTRDGGNGTNENEVFRPGGGDMRDNWRSEL
YKYKVVKIEPLGVAPTRAKRRVVQREKRAVGIGALFLGFLGAAGSTMGAASMTLTVQARLLLSGIVQQQNNLLRAIEAQQ
HLLQLTVWGIKQLQARVLAVERYLRDQQLMGIWGCSGKLICTTTVPWntswSNKSLNEIWDNMTWMEWEREIDNYTSIIY
TLLEESQNQQEKNEQELLELDKWASLWNWFNITNWLWYIKIFIMIIGGLIGLRIVFTVLSIVNRVR
>UniRef100_A0A109VA12/1-703
mkvkgirknyqhlwkrGIMLLGMLMICSAVENLWVTVYYGVPVWKEATTTLFCASDAKAYDTEVHNVWATHACVPTDPNP
QEVVLENVTENFNMWKNNMVEQMHEDIISLWDQSLKPCVKLTPLCVTLNCTDWGNNssEEMRGEIKNCSFNITTSIRDKV
KKDYALFYRLDVVPIDND.......-NTSYRLINCNTSTITQACPKVSFEPIPIHYCTPAGFAILKCKDKKFNGTGPCKN
VSTVQCTHGIRPVVSTQLLLNGSLAEEEVVIRSSNFTDNTKNIIVQLKESVEINCTRPNNNTRKSIHIGPGSAFYTTGDI
IGDIRQAHCNISRTKWNDTLNQIATKLKEQFGNNKTIvFNQSSGGDPEIVMHSFNCGGEFFYCNSTQLFNSTWNFNGTw.
nlTQSNGTDTITLPCRIKQIINMWQEVGKAMYAPPIRGQIRCSSNITGLILTRDGGKHNNDTETFRPGGGDMRDNWRSEL
YKYKVVKIEPLGVAPTKAKRRVVQREKRAVGIGAMFLGFLGAAGSTMGAASITLTVQARLLLSGIVQQQNNLLRAIEAQQ
HLLQLTVWGIKQLQARVLAVERYLRDQQLLGIWGCSGKLICTTAVPWnaswSNKTLDMIWNNMTWMEWEREIDNYTDLIY
TLIEESQNQQEKNEQELLELDKWASLWNWFDITNWLWYIKIFIMIIGGLIGLRIVFTVLSMVNRVR
>UniRef100_A0A109V9A2/1-703
mkvkgirknyqhlwkrGIMLLGMLMICSAVENLWVTVYYGVPVWKEATTTLFCASDAKAYDTEVHNVWATHACVPTDPNP
QEVVLENVTENFNMWKNNMVEQMHEDIISLWDQSLKPCVKLTPLCVTLNCTDWGNAtnINMRGEIKNCSFNITTSIRDKV
KKDYALFYRLDVVPIDND.......-NTSYRLISCNTSTITQACPKVSFEPIPIHYCTPAGFAILKCKDKKFNGTGPCKN
VSTVQCTHGIRPVVSTQLLLNGSLAEEEVVIRSSNFTDNTKNIIVQLKESVEINCTRPNNNTRKSIPIGPGRAFYTTGDI
IGDIRQAHCNISRTKWNNTLNQIATKLKEQFGNNKTIvFNQSSGGDPEIVMHSFNCGGEFFYCNSTQLFNSTWNFNGTw.
nsTQSNGTDTITLPCRIKQIINMWQEVGKAMYAPPIRGQIRCSSNITGLILTRDGGNHNNDTETFRPGGGDMRDNWRSEL
YKYKVVKIEPLGVAPTKAKRRVVQREKRAVGIGAMFLGFLGAAGSTMGAASITLTVQARLLLSGIVQQQNNLLKAIEAQQ
HLLQLTVWGIKQLQARVLAVERYLRDQQLLGIWGCSGKLICTTAVPWnaswSNKTLDMIWNNMTWMEWEREIDNYTGLIY
TLIEESQNQQEKNEQELLELDKWANLWNWFDITNWLWYIKIFIMIVGGLIGLRIVFTVLSMVNRVR
>UniRef100_A0A120K711/1-708
mkvkgirknyqhlwkrGIVLLGMLMICSAVEKLWVTVYYGVPVWKEATTTLFCASDAKAYDTEVHNVWATHACVPTDPNP
QEVVLENVTENFNMWKNNMVEQMHEDIISLWDQSLKPCVKLTPLCVTLNCTNWGNDtnTNMRGEIKNCSFNITTSIKDRV
KKEYALFYRLDVVPIDND...nsntSNTSYRLISCNTSTITQACPKVSFEPIPIHYCTPAGFAILKCKDKKFNGTGPCKN
VSTVQCTHGIRPVVSTQLLLNGSLAEEEVVIRSSNFTDNTKNIIVQLKESVEINCTRPNNNTRKSIHIGPGSAFYTTGDI
IGDIRQAHCNISGTKWNNTLNQIVTKLREQFGNNKTIvFSRSSGGDPEIVMHSFNCGGEFFYCNSTQLFNSTWNFNGT.g
nsTQSSGTDIITLPCRIKQIINMWQEVGKAMYAPPIRGQIRCSSNITGLILTRDGGDNNSDTEIFRPGGGDMRDNWRSEL
YKYKVVKIEPLGVAPTKAKRRVVQREKRAVGIGAMFLGFLGAAGSTMGAASITLTVQARQLLSGIVQQQNNLLKAIEAQQ
HLLQLTVWGIKQLQARVLAVERYLRDQQLLGIWGCSGKLICTTAVPWnaswSNRTLDMIWNNMTWMEWEREIDNYTGLIY
TLIEESQNQQEKNEQELLELDKWASLWNWFDITKWLWYIRIFIMIVGGLIGLRIVFTVLSMVNRVR
>UniRef100_A0A109VA57/1-703
mkvkgirknyqhlwkrGIMLLGMLMICSAVENLWVTVYYGVPVWKEATTTLFCASDAKAYDTEVHNVWATHACVPTDPNP
QEVVLENVTENFNMWKNNMVEQMHEDIISLWDQSLKPCVKLTPLCVTLNCTDWGNSssEEMRGEIKNCSFNITTSIRDKV
KEDYALFYRLDVVPIDND.......-NTSYRLISCNTSTITQACPKVSFEPIPIHYCTPAGFAILKCKDKKFNGTGPCKN
VSTVQCTHGIRPVVSTQLLLNGSLAEEEVVIRSSNFTDNTKNIIVQLKESVEINCTRPNNNTRKSIHIGPGRAFYTTGDI
IGDIRQAHCNISRTKWNNTLNQIATKLKEQFGNNKTIvFNQSSGGDPEIVMHSFNCGGEFFYCNSTQLFNSTWNFNDTw.
nlTQSNGTDTITLPCRIKQIINMWQEVGKAMYAPPIRGQIRCSSNITGLILTRDGGNHNNDTETFRPGGGDMRDNWRSEL
YKYKVVKIEPLGVAPTKAKRRVVQREKRAVGIGAMFLGFLGAAGSTMGAASITLTVQARLLLSGIVQQQNNLLKAIEAQQ
HLLQLTVWGIKQLQARVLAVERYLRDQQLLGIWGCSGKLICTTAVPWnaswSNKTLDMIWNNMTWMEWEREIDNYTGLIY
TLIEESQNQQEKNEQELLELDKWASLWNWFDITNWLWYIKIFIMIVGGLIGLRIVFTVLSMVNRVR
>UniRef100_A0A0R8WF49/1-706
mrvreikkncqhlwrwGIMLLGILMICNATDNLWVTVYYGVPVWKEATTTLFCASDAKAYDTEVHNVWATHACVPTDPNP
QEVVLENVTENFNMWKNNMVEQMHEDIISLWDQSLKPCVKLTPLCVTLNCTDLRNAtnTNEKGEIKNCSFNVTTEIRDKM
KKEHALFYRLDVVPIDNT......nDNTSYRLISCNTSVITQACPKVSFEPIPIHYCTPAGFGILKCNDKKFNGTGPCTN
VSSVQCTHGIRPVISTQLLLNGSLAEEEVIIRSANFSNNAKIIIVHLNESVEINCTRPNNNTRKSIHIGPGRAFYTTGEI
IGDIRQAHCNLSRAKWNDTLQRIVIKLRKQIGNKTIV.FNQSSGGDPEIVMHSFNCGGEFFYCNTTQLFNSTWNSTGG..
.pNNTGGNDTITLPCRIKQIINMWQEVGKAMYAPPIRGQIRCSSNITGLLLTRDGGNNNNVTEVFRPGGGDMRDNWRSEL
YKYKVVQIEPLGVAPTKAKRRVVQREKRAVGIGAVFLGFLGAAGSTMGAASMTLTVQARLLLSGIVQQQNNLLRAIEAQQ
HLLQLTVWGIKQLQARVLAVERYLKDQQLLGIWGCSGKLICTTAVPWntswSNKSLNEIWDNMTWMEWDREINNYTSLIY
TLIEKSQNQQEKNEQELLELDKWASLWNWFDISNWLWYIKIFIMIVGGLIGLRIVFTVLSIVNRVR
>UniRef100_A0A120K6I3/1-703
mkvkgirknyqhlwrrGIMLLGMLMICSAVENLWVTVYYGVPVWKEATTTLFCASDAKAYDTEVHNVWATHACVPTDPNP
QEVVLENVTENFNMWKNNMVEQMHEDIISLWDQSLKPCVKLTPLCVTLNCTDWGNSssEEMRGEIKNCSFNITTSIRDKV
KEDYALFYRLDVVPIDND.......-NTSYRLISCNTSTITQACPKVSFEPIPIHYCTPAGFAILKCKDKKFNGTGPCKN
VSTVQCTHGIRPVVSTQLLLNGSLAEEEVVIRSSNFTDNTKNIIVQLKESVEINCTRPNNNTRKSIHIGPGRAFYTTGDI
IGDIRQAHCNISRTKWNNTLNQIATKLKEQFGNNKTIvFNQSSGGDPEIVMHSFNCGGEFFYCNSTQLFNSTWNFNGTw.
nlTQSNGTDTITLPCRIKQIINMWQEVGKAMYAPPIRGQIRCSSNITGLILTRDGGNHNNDTETFRPGGGDMRDNWRSEL
YKYKVVKIEPLGVAPTKAKRRVVQREKRAVGIGAMFLGFLGAAGSTMGAASITLTVQARLLLSGIVQQQNNLLKAIEAQQ
HLLQLTVWGIKQLQARVLAVERYLRDQQLLGIWGCSGKLICTTTVPWnaswSNKTLDMIWNNMTWMEWEREIDNYTGLIY
TLIEESQNQQEKNEQELLELDKWASLWNWFDITNWLWYIKIFIMIVGGLIGLRIVFTVLSMVNRVR
>UniRef100_A0A109V836/1-703
mkvkgirknyqhlwkrGIMLLGMLMICSAVENLWVTVYYGVPVWKEATTTLFCASDAKAYDTEVHNVWATHACVPTDPNP
QEVVLENVTENFNMWKNNMVEQMHEDIISLWDQSLKPCVKLTPLCVTLNCTDWGNSssEEMRGEIKNCSFNITTSIRDKV
KEDYALFYRLDVVPIDND.......-NTSYRLISCNTSTITQACPKVSFEPIPIHYCAPAGFAILKCKDKKFNGTGPCKN
VSTVQCTHGIRPVVSTQLLLNGSLAEEEVVIRSSNFTDNTKNIIVQLKESVEINCTRPNNNTRKSIHIGPGRAFYTTGDI
IGDIRQAHCNISRTKWNNTLNQIATKLKEQFGNNKTIvFNQSSGGDPEIVMHSFNCGGEFFYCNSTQLFNSTWNFNGTw.
nlTQSNGTDTITLPCRIKQIINMWQEVGKAMYAPPIRGQIRCSSNITGLILTRDGGNHNNDTETFRPGGGDMRDNWRNEL
YKYKVVKIEPLGVAPTKAKRRVVQREKRAVGIGAMFLGFLGAAGSTMGAASITLTVQARLLLSGIVQQQNNLLKAIEAQQ
HLLQLTVWGIKQLQARVLAVERYLRDQQLLGIWGCSGKLICTTAVPWnaswSNKTLDMIWNNMTWMEWEREIDNYTGLIY
TLIEESQNQQEKNEQELLELDKWASLWNWFDITNWLWYIKIFIMIVGGLIGLRIVFTVLSMVNRVR
>UniRef100_A0A0X8IF73/1-703
mkvkgirknyqhlwkrGIMLLGMLMICSAVENLWVTVYYGVPVWKEATTTLFCASDAKAYDTEVHNVWATHACVPTDPNP
QEVVLENVTENFNMWKNNMVEQMHEDIISLWDQSLKPCVKLTPLCVTLNCTDLGNSssEEMRGEIKNCSFNITTSIRDKV
KKDYALFYRLDVVPIDND.......-NTSYRLISCNTSTITQACPKVSFEPIPIHYCTPAGFAILKCKDKKFNGTGPCKN
VSTVQCTHGIRPVVSTQLLLNGSLAEEEVVIRSSNFTDNTKNIIVQLKESVEINCTRPNNNTRKSIHIGPGRAFYTTGDI
IGDIRQAHCNISRTKWNNTLNQIATKLKEQFGNNKTIvFNQSSGGDPEIVMHSFNCGGEFFYCNSTQLFNSTWNFNGTw.
nsTQSNGTDTITLPCRIKQIINMWQEVGKAMYAPPIGGQIRCSSNITGLILTRDGGNHNNDTETFRPGGGDMRDNWRSEL
YKYKVVKIEPLGVAPTKAKRRVVQREKRAVGIGAMFLGFLGAAGSTMGAASITLTVQARLLLSGIVQQQNNLLKAIEAQQ
HLLQLTVWGIKQLQARVLAVERYLRDQQLLGIWGCSGKLICTTAVPWnaswSNKTLDMIWNNMTWMEWEREIDNYTGLIY
TLIEESQNQQEKNEQELLELDKWASLWNWFDITNWLWYIKIFIMIVGGLIGLRIVFTVFSMVNRVR
>UniRef100_Q8Q367/1-708
mrvkgirkncqrlwrwSIMLLGMLMICSAAEKLWVTVYYGVPVWKEATTTLFCASDAKAYDTEVHNVWATHACVPTDPNP
QEVPLINVTEDFNMWKNNMVEQMHEDIISLWDQSLKPCVKLTPLCVTLNCTDLKNNatNTMKGEMKNCSFNITTRIRDKV
QKKYAYFYNLDIVPINDD......kNTTSYRLISCNTSVITQACPKISFEPIPIHYCAPAGFAILKCKDKKFNGTGPCKN
VSTVQCTHGIRPVVSTQLLLNGSLAEEGVVIRSENFTDNAKTIIVQLNETVEINCTRPNNNTRRSIHIGPGRAIYATGDI
IGDIRQAHCNISRATWNNTLKKIVTKLGEQFGNTKIV.FNHSSGGDPEIVMHSFNCGGEFFYCNTTKLFNSTWKFNGTwk
vvGSSDTAENITLPCRIKQIINMWQEVGKAMYAPPIRGQIRCSSNITGLLLTRDGGNNNETPETFRPGGGNMKDNWRSEL
YKYKVVKIEPLGVAPTKAKRRVVQREKRAVGIGALFLGFLGAAGSTMGAASITLTVQARQLLSGIVQQQNNLLRAIEAQQ
HLLQLTVWGIKQLQARVLAVERYLRDQQLLGIWGCSGKLICTTAVPWntswSNKSLDEIWNKMTWMQWEREIDNYTGLIY
TLIEESQNQQEKNEQELLELDKWASLWNWFDITNWLWYIRIFIMIVGGLVGLRIVFAVFSIVNRVR
>UniRef100_A0A109V7G1/1-702
mkvkgirknyqhlwkrGIMLLGMLMICSAVENLWVTVYYGVPVWKEATTTLFCASDAKAYDTEVHNVWATHACVPTDPNP
QEVLLENVTENFNMWKNNMVEQMHEDIISLWDQSLKPCVKLTPLCVTLNCTDWGNAtnINMRGEIKNCSFNITTSIRDKV
KKDYALFYRLDVVPIDND.......-NTSYRLINCNTSTITQACPKVSFEPIPIHYCTPAGFAILKCKDKKFNGTGPCKN
VSTVQCTHGIRPVVSTQLLLNGSLAEEEVVIRSSNFTDNTKNIIVQLKESVKINCTRPNNNTRKSIHIGPGSAFYTTGDI
IGDIRQAHCNISRTKWNDTLNQIAIKLKEQFGNKTIV.FNQSSGGDPEIVMHSFNCGGEFFYCNSTQLFNSTWNNGTW..
nsTQSSDNGTITLPCRIKQIINMWQEVGKAMYAPPIRGQIRCSSNITGLILTRDGGNHNNDTETFRPGGGDMRDNWRSEL
YKYKVVKIEPLGVAPTKAKRRVVQREKRAVGIGAMFLGFLGTAGSTMGAASITLTVQARQLLSGIVQQQNNLLKAIEAQQ
HLLQLTVWGIKQLQARVLAVERYLRDQQLLGIWGCSGKLICTTAVPWnaswSNKTLDMIWNNMTWMQWEREIDNYTGLIY
TLLEESQNQQEKNEQELLELDKWASLWNWFDITKWLWYIKIFIMIVGGLIGLRIVFTVLSMVNRVR
>UniRef100_B3UD05/1-703
mrvmgikktcqhlwrwGTMLLGILMICSAAEQLWVTVYYGVPVWKEATTTLFCASDAKAYDTEAHNVWATHACVPTDPNP
QEVKLENVTENFNMWKNNMVEQMHEDIISLWDQSLKPCVKLTPLCVTLNCTDLRNAtnSTIGNEMRNCSFNVTSSVRDRM
QKEYALFYKLDIVPIDND....nnnNYTNYRLISCNTSTITQACPKVSFEPIPIHYCAPAGFAILKCNDKKFNGTGPCKN
VSTVQCTHGIRPVVSTQLLLNGSLAEEEVVIRSENFTNNAKTIIVHLNESVEINCTRPGNNTRKSIHIAPGRAFYTTGDI
IGDIRQAHCNISEAKWNKTLQQIVKKLREKFVNKTI-nFNRTSGGDPEIVMHSFNCGGEFFYCNSTPLFNSTWAMNRTwn
dtEGSNNNKTITLQCKIKQIINMWQEVGKAMYAPPIRGQIRCSSNITGLLLTRDGGNSENKTEIFRPGGGYMRDNWRSEL
YKYKVVKIEPLGVAPTKAKRRVVQREKRAVGLGALFLGFLGTAGSTMGAASITLTVQARQLLSGIVQQQSNLLRAIEAQQ
HLLQLTVWGIKQLQARILAVERYLKDQQLLGIWGCSGKLICTTTVPWntswSNKSMEDIWNNMTWMEWEKEIDNYTGLIY
NLIEQSQNQQEKNEQELLALDKWASLWNWFNITQWLWYIRIFIMIVGGLVGLRIIFAVLSIVNRVR
>UniRef100_B3VFG4/1-709
mrvteirrncqhlwrwGTMLLGMLMICSAAEQLWVTVYYGVPVWKEATTTLFCASDAKAYDTEVHNVWATHACVPTDPSP
QEVLLGNVTENFNMWKNNMVEQMHEDIISLWDQSLKPCVKLTPLCVTLNCTDLRNAtnTTEIGEIKNCSFNITTNIRDKM
QKEYALFYKLDVVPIDNE.......SNTSYRLISCNTSVITQACPKVSFQPIPIHYCTPAGFAILKCNDKKFNGTGPCTN
VSTVQCTHGIRPVVSTQLLLNGSLAEEEVVIRSENFTDNAKTIIVQLKEPVEINCTRPNNNTRKGIHIGPGRAFYTTGEI
IGDIRQAHCNISGTKWNDTLRQIVNKLREQFKNTTIV.FNQSSGGDPEIVTHSFNCGGEFFYCDSTPLFNSTWNSTQLln
stDTEESNSTITLQCRIKQIINMWQEVGKAMYAPPIRGQIKCSSNITGLLLTRDGGGNNRTTETFRPGGGDMRDNWRSEL
YKYKVVKIEPLGVAPTKAKRRVVQREKRAVGIGAVFLGFLGAAGSTMGAASITLTVQARLLLSGIVQQQNNLLRAIEAQQ
HLLQLTVWGIKQLQARVLAVERYLRDQQLLGIWGCSGKLICTTTVPWnaswSNKSLNQIWDNMTWMEWEREIDNYTSLIY
TLIEESQNQQEKNELELLELDKWASLWNWFDITNWLWYIKIFIMIVGGLVGLRIVFAVLSIVNRVR
>UniRef100_A0A120K767/1-703
mkvkgirknyqhlwkrGIMLLGMLMICSAVENLWVTVYYGVPVWKEATTTLFCASDAKAYDTEVHNVWATHACVPTDPNP
QEVVLENVTENFNMWKNNMVEQMHEDIISLWDQSLKPCVKLTPLCVTLNCTDWGNSssEEMRGEIKNCSFNITTSIRDKV
KEDYALFYRLDVVPIDND.......-NTSYRLISCNTSTITQACPKVSFEPIPIHYCTPAGFAILKCKDKKFNGTGPCKN
VSTVQCTHGIRPVVSTQLLLNGSLAEEEVVIRSSNFTDNTKNIIVQLKESVEINCTRPNNNTRKSIHIGPGRAFYTTGDI
IGDIRQAHCNISRTKWNNTLNQIATKLKEQFGNNKTIvFNQSSGGDPEIVMHSFNCGGEFFYCNSTQLFNSTWNFNGTw.
nlTQSNGTDTITLPCRIKQIINMWQEVGKAMYAPPIRGQIRCSSNITGLILTRDGGNHNNDTETFRPGGGDMRDNWRSEL
YKYKVVKIEPLGVAPTKAKRRVVQREKRAVGIGAMFLGFLGAAGSTMGAASITLTVQARLLLSGIVQQQNNLLKAIEAQQ
HLLQLTVWGIKQLQARVLAVERYLRDQQLLGIWGCSGKLICTTAVPWnaswSNKTLDMIWNNMTWMEWEREIDNYTGLIY
TLIEESQNQQEKNEQELLELDKWASLWNWFDITNWLWYIKIFIMIVGGLIGLRIVFTVLSMVNRVR
>UniRef100_A0A109V8K0/1-703
mkvkgirknyqhlwkrGIMLLGMLMICSAVENLWVTVYYGVPVWKEATTTLFCASDAKAYDTEVHNVWATHACVPTDPNP
QEVVLENVTENFNMWKNNMVEQMHEDIISLWDQSLKPCVKLTPLCVTLNCTDWGNSssEEMRGEIKNCSFNITTSIRDKV
KEDYALFYRLDVVPIDND.......-NTSYRLISCNTSTITQACPKVSFEPIPIHYCTPAGFAILKCKDKKFNGTGPCKN
VSTVQCTHGIRPVVSTQLLLNGSLAEEEVVIRSSNFTDNTKNIIVQLKESVEINCTRPNNNTRKSIHIGPGRAFYTTGDI
IGDIRQAHCNISRTKWNNTLNQIATKLKEQFGNNKTIvFNQSSGGDPEIVMHSFNCGGEFFYCNSTQLFNSTWNFNGTw.
nlTQSNGTDTITLPCRIKQIINMWQEVGKAMYAPPIRGQIRCSSNITGLILTRDGGNHNNDTETFRPGGGDMRDNWRSEL
YKYKVVKIEPLGVAPTKAKRRVVQREKRAVGIGAMFLGFLGAAGSTMGAASITLTVQARLLLSGIVQQQNNLLKAIEAQQ
HLLQLTVWGIKQLQARVLAVERYLRDQQLLGIWGCSGKLICTTAVPWnaswSNKTLDMIWNNMTWMEWEREIDNYTGLIY
TLIEESQNQQEKNEQELLELDKWASLWNWFDITNWLWYIKIFIMIVGGLIGLRIVFTVLSMVNRVR
>UniRef100_A0A0X8IF11/1-703
mkvkgirknyqhlwkrGIMLLGMLMICSAVENLWVTVYYGVPVWKEATTTLFCASDAKAYDTEVHNVWATHACVPTDPNP
QEVVLENVTENFNMWKNNMVEQMHEDIISLWDQSLKPCVKLTPLCVTLNCTDWGNSssEEMRGEIKNCSFNITTSIRDKV
KEDYALFYRLDVVPIDND.......-NTSYRLISCNTSTITQACPKVSFEPIPIHYCTPAGFAILKCKDKKFNGTGPCKN
VSTVQCTHGIRPVVSTQLLLNGSLAEEEVVIRSSNFTDNTKNIIVQLKESVEINCTRPNNNTRKSIHIGPGRAFYTTGDI
IGDIRQAHCNISRTKWNNTLNQIATKLKEQFGNNKTIvFNQSSGGDPEIVMHSFNCGGEFFYCNSTQLFNSTWNFNGTw.
nlTQSNGTDTITLPCRIKQIINMWQEVGKAMYAPPIRGQIRCSSNITGLILTRDGGNHNNDTETFRPGGGDMRDNWRSEL
YKYKVVKIEPLGVAPTKAKRRVVQREKRAVGIGAMFLGFLGAAGSTMGAASITLTVQARLLLSGIVQQQNNLLKAIEAQQ
HLLQLTVWGIKQLQARVLAVERYLRDQQLLGIWGCSGKLICTTAVPWnaswSNKTLDMIWNNMTWMEWEREIDNYTGLIY
TLIEESQNQQEKNEQELLELDKWASLWNWFDITNWLWYIKIFIMIVGGLIGLRIVFTVLSMVNRVR
>UniRef100_A0A0X8IF30/1-703
mkvkgirknyqhlwkrGIMLLGMLMICSAVENLWVTVYYGVPVWKEATTTLFCASDAKAYDTEVHNVWATHACVPTDPNP
QEVVLENVTENFNMWKNNMVEQMHEDIISLWDQSLKPCVKLTPLCVTLNCTDWGNSssEEMRGEIKNCSFNITTSIRDKV
KEDYALFYRLDVVPIDND.......-NTSYRLISCNTSTITQACPKVSFEPIPIHYCTPAGFAILKCKDKKFNGTGPCKN
VSTVQCTHGIRPVVSTQLLLNGSLAEEEVVIRSSNFTDNTKNIIVQLKESVEINCTRPNNNTRKSIHIGPGRAFYTTGDI
IGDIRQAHCNISRTKWNNTLNQIATKLKEQFGNNKTIvFNQSSGGDPEIVMHSFNCGGEFFYCNSTQLFNSTWNFNGTw.
nlTQSNGTDTITLPCRIKQIINMWQEVGKAMYAPPIRGQIRCSSNITGLILTRDGGNHNNDTETFRPGGGDMRDNWRSEL
YKYKVVKIEPLGVAPTKAKRRVVQREKRAVGIGAMFLGFLGAAGSTMGAASITLTVQARLLLSGIVQQQNNLLKAIEAQQ
HLLQLTVWGIKQLQARVLAVERYLRDQQLLGIWGCSGKLICTTAVPWnaswSNKTLDMIWNNMTWMEWEREIDNYTGLIY
TLIEESQNQQEKNEQELLELDKWASLWNWFDITNWLWYIKIFIMIVGGLIGLRIVFTVLSMVNRVR
>UniRef100_A0A109V7M6/1-703
mkvkgirknyqhlwkrGIMLLGMLMICSAVENLWVTVYYGVPVWKEATTTLFCASDAKAYDTEVHNVWATHACVPTDPNP
QEVVLENVTENFNMWKNNMVEQMHEDIISLWDQSLKPCVKLTPLCVTLNCTDWGNSssEEMRGEIKNCSFNITTSIRDKV
KEDYALFYRLDVVPIDND.......-NTSYRLISCNTSTITQACPKVSFEPIPIHYCTPAGFAILKCKDKKFNGTGPCKN
VSTVQCTHGIRPVVSTQLLLNGSLAEEEVVIRSSNFTDNTKNIIVQLKESVEINCTRPNNNTRKSIHIGPGRAFYTTGDI
IGDIRQAHCNISRTKWNNTLNQIATKLKEQFGNNKTIvFNQSSGGDPEIVMHSFNCGGEFFYCNSTQLFNSTWNFNGTw.
nlTQSNGTDTITLPCRIKQIINMWQEVGKAMYAPPIRGQIRCSSNITGLILTRDGGNHNNDTETFRPGGGDMRDNWRSEL
YKYKVVKIEPLGVAPTKAKRRVVQREKRAVGIGAMFLGFLGAAGSTMGAASITLTVQARLLLSGIVQQQNNLLKAIEAQQ
HLLQLTVWGIKQLQARVLAVERYLRDQQLLGIWGCSGKLICTTAVPWnaswSNKTLDMIWNNMTWMEWEREIDNYTGLIY
TLIEESQNQQEKNEQELLELDKWASLWNWFDITNWLWYIKIFIMIVGGLIGLRIVFTVLSMVNRVR
>UniRef100_A0A120K6L5/1-703
mkvkgirknyqhlwkrGIMLLGMLMICSAVENLWVTVYYGVPVWKEATTTLFCASDAKAYDTEVHNVWATHACVPTDPNP
QEVVLENVTENFNMWKNNMVEQMHEDIISLWDQSLKPCVKLTPLCVTLNCTDWGNSssEEMRGEIKNCSFNITTSIRDKV
KEDYALFYRLDVVPIDND.......-NTSYRLISCNTSTITQACPKVSFEPIPIHYCTPAGFAILKCKDKKFNGTGPCKN
VSTVQCTHGIRPVVSTQLLLNGSLAEEEVVIRSSNFTDNTKNIIVQLKESVEINCTRPNNNTRKSIHIGPGRAFYTTGDI
IGDIRQAHCNISRTKWNNTLNQIATKLKEQFGNNKTIvFNQSSGGDPEIVMHSFNCGGEFFYCNSTQLFNSTWNFNGTw.
nlTQSNGTDTITLPCRIKQIINMWQEVGKAMYAPPIRGQIRCSSNITGLILTRDGGNHNNDTETFRPGGGDMRDNWRSEL
YKYKVVKIEPLGVAPTKAKRRVVQREKRAVGIGAMFLGFLGAAGSTMGAASITLTVQARLLLSGIVQQQNNLLKAIEAQQ
HLLQLTVWGIKQLQARVLAVERYLRDQQLLGIWGCSGKLICTTAVPWnaswSNKTLDMIWNNMTWMEWEREIDNYTGLIY
TLIEESQNQQEKNEQELLELDKWASLWNWFDITNWLWYIKIFIMIVGGLIGLRIVFTVLSMVNRVR
>UniRef100_A0A120K799/1-703
mkvkgirknyqhlwkrGIMLLGMLMICSAVENLWVTVYYGVPVWKEATTTLFCASDAKAYDTEVHNVWATHACVPTDPNP
QEVVLENVTENFNMWKNNMVEQMHEDIISLWDQSLKPCVKLTPLCVTLNCTDWGNSssEEMRGEIKNCSFNITTSIRDKV
KEDYALFYRLDVVPIDND.......-NTSYRLISCNTSTITQACPKVSFEPIPIHYCTPAGFAILKCKDKKFNGTGPCKN
VSTVQCTHGIRPVVSTQLLLNGSLAEEEVVIRSSNFTDNTKNIIVQLKESVEINCTRPNNNTRKSIHIGPGRAFYTTGDI
IGDIRQAHCNISRTKWNNTLNQIATKLKEQFGNNKTIvFNQSSGGDPEIVMHSFNCGGEFFYCNSTQLFNSTWNFNGTw.
nlTQSNGTDTITLPCRIKQIINMWQEVGKAMYAPPIRGQIRCSSNITGLILTRDGGNHNNDTETFRPGGGDMRDNWRSEL
YKYKVVKIEPLGVAPTKAKRRVVQREKRAVGIGAMFLGFLGAAGSTMGAASITLTVQARLLLSGIVQQQNNLLKAIEAQQ
HLLQLTVWGIKQLQARVLAVERYLRDQQLLGIWGCSGKLICTTAVPWnaswSNKTLDMIWNNMTWMEWEREIDNYTGLIY
TLIEESQNQQEKNEQELLELDKWASLWNWFDITNWLWYIKIFIMIVGGLIGLRIVFTVLSMVNRVR
>UniRef100_A0A120K7Q8/1-703
mkvkgirknyqhlwkrGIMLLGMLMICSAVENLWVTVYYGVPVWKEATTTLFCASDAKAYDTEVHNVWATHACVPTDPNP
QEVVLENVTENFNMWKNNMVEQMHEDIISLWDQSLKPCVKLTPLCVTLNCTDWGNSssEEMRGEIKNCSFNITTSIRDKV
KEDYALFYRLDVVPIDND.......-NTSYRLISCNTSTITQACPKVSFEPIPIHYCTPAGFAILKCKDKKFNGTGPCKN
VSTVQCTHGIRPVVSTQLLLNGSLAEEEVVIRSSNFTDNTKNIIVQLKESVEINCTRPNNNTRKSIHIGPGRAFYTTGDI
IGDIRQAHCNISRTKWNNTLNQIATKLKEQFGNNKTIvFNQSSGGDPEIVMHSFNCGGEFFYCNSTQLFNSTWNFNGTw.
nlTQSNGTDTITLPCRIKQIINMWQEVGKAMYAPPIRGQIRCSSNITGLILTRDGGNHNNDTETFRPGGGDMRDNWRSEL
YKYKVVKIEPLGVAPTKAKRRVVQREKRAVGIGAMFLGFLGAAGSTMGAASITLTVQARLLLSGIVQQQNNLLKAIEAQQ
HLLQLTVWGIKQLQARVLAVERYLRDQQLLGIWGCSGKLICTTAVPWnaswSNKTLDMIWNNMTWMEWEREIDNYTGLIY
TLIEESQNQQEKNEQELLELDKWASLWNWFDITNWLWYIKIFIMIVGGLIGLRIVFTVLSMVNRVR
>UniRef100_A0A109V8Z1/1-703
mkvkgirknyqhlwkrGIMLLGMLMICSAVENLWVTVYYGVPVWKEATTTLFCASDAKAYDTEVHNVWATHACVPTDPNP
QEVVLENVTENFNMWKNNMVEQMHEDIISLWDQSLKPCVKLTPLCVTLNCTDWGNSssEEMRGEIKNCSFNITTSIRDKV
KEDYALFYRLDVVPIDND.......-NTSYRLISCNTSTITQACPKVSFEPIPIHYCTPAGFAILKCKDKKFNGTGPCKN
VSTVQCTHGIRPVVSTQLLLNGSLAEEEVVIRSSNFTDNTKNIIVQLKESVEINCTRPNNNTRKSIHIGPGRAFYTTGDI
IGDIRQAHCNISRTKWNNTLNQIATKLKEQFGNNKTIvFNQSSGGDPEIVMHSFNCGGEFFYCNSTQLFNSTWNFNGTw.
nlTQSNGTDTITLPCRIKQIINMWQEVGKAMYAPPIRGQIRCSSNITGLILTRDGGNHNNDTETFRPGGGDMRDNWRSEL
YKYKVVKIEPLGVAPTKAKRRVVQREKRAVGIGAMFLGFLGAAGSTMGAASITLTVQARLLLSGIVQQQNNLLKAIEAQQ
HLLQLTVWGIKQLQARVLAVERYLRDQQLLGIWGCSGKLICTTAVPWnaswSNKTLDMIWNNMTWMEWEREIDNYTGLIY
TLIEESQNQQEKNEQELLELDKWASLWNWFDITNWLWYIKIFIMIVGGLIGLRIVFTVLSMVNRVR
>UniRef100_B3VFU9/1-703
mrvtgirkcyqhlwrwGTMLLGILMICSATEKLWVTVYYGVPVWKEATTTLFCASDAKAYDTEVHNVWATHACVPTDPNP
QEVVLENVTENFNMWRNDMVDQMHEDIISLWDQSLKPCVKLTPLCVTLNCTDYLGNgtNTEKGEIKNCSFNITTPIRDRL
KKEHALFYKLDVVPIDKD.......-NTSYRLISCNTSVITQACPKVSFEPIPIHYCAPAGFAILKCNDKKFNGTGPCTN
VSTVQCTHGIRPVVSTQLLLNGSLAEEEVVIRSENFTNNARTIIVQLNESVEINCTRPNNNTRRSIHIGPGRAFYATGDI
IGDIRQAHCNISREKWENTLEQIVKKLREQFKNKTI-aFNQSSGGDPEIVTHSFNCGGEFFYCNSTQLFNSTWEVNKT..
..-KEKGNGTITLPCRIKQIINMWQEVGKAMYAPPISGQIRCSSNITGLLLTRDGGTETNGNETFRPGGGNMRDNWRSEL
YKYKVVKIEPLGVAPTKAKRRVVQREKRAVGIGAVFLGFLGAAGSTMGAASITLTVQARLLLSGIVQQQNNLLRAIEAQQ
HLLQLTVWGIKQLQARVLAVERYLRDQQLLGIWGCSGKLICTTAVPWnaswSNKSLDEIWNNMTWMQWEKEIDNYTSLIY
TLIEESQNQQEKNEQELLELDKWASLWNWFDITRWLWYIKIFIMIVGGLVGLRIVFAVLNIVNRVR
>UniRef100_A0A120K765/1-703
mkvkgirknyqhlwkrGIMLLGMLMICSAVENLWVTVYYGVPVWKEATTTLFCASDAKAYDTEVHNVWATHACVPTDPNP
QEVVLENVTENFNMWKNNMVEQMHEDIISLWDQSLKPCVKLTPLCVTLNCTDWGNSssEEMRGEIKNCSFNITTSIRDKV
KEDYALFYRLDVVPIDND.......-NTSYRLISCNTSTITQACPKVSFEPIPIHYCTPAGFAILKCKDKKFNGTGPCKN
VSTVQCTHGIRPVVSTQLLLNGSLAEEEVVIRSSNFTDNTKNIIVQLKESVEINCTRPNNNTRKSIHIGPGRAFYTTGDI
IGDIRQAHCNISRTKWNNTLNQIATKLKEQFGNNKTIvFNQSSGGDPEIVMHSFNCGGEFFYCNSTQLFNSTWNFNGTw.
nlTQSNGTDTITLPCRIKQIINMWQEVGKAMYAPPIRGQIRCSSNITGLILTRDGGNHNNDTETFRPGGGDMRDNWRSEL
YKYKVVKIEPLGVAPTKAKRRVVQREKRAVGIGAMFLGFLGAAGSTMGAASITLTVQARLLLSGIVQQQNNLLKAIEAQQ
HLLQLTVWGIKQLQARVLAVERYLRDQQLLGIWGCSGKLICTTAVPWnaswSNKTLDMIWNNMTWMEWEREIDNYTGLIY
TLIEESQNQQEKNEQELLELDKWASLWNWFDITNWLWYIKIFIMIVGGLIGLRIVFTVLSMVNRVR
>UniRef100_A0A109V868/1-703
mkvkgirknyqhlwkrGIMLLGMLMICSAVENLWVTVYYGVPVWKEATTTLFCASDAKAYDTEVHNVWATHACVPTDPNP
QEVVLENVTENFNMWKNNMVEQMHEDIISLWDQSLKPCVKLTPLCVTLNCTDWGNSssEEMRGEIKNCSFNITTSIRDKV
KEDYALFYRLDVVPIDND.......-NTSYRLISCNTSTITQACPKVSFEPIPIHYCTPAGFAILKCKDKKFNGTGPCKN
VSTVQCTHGIRPVVSTQLLLNGSLAEEEVVIRSSNFTDNTKNIIVQLKESVEINCTRPNNNTRKSIHIGPGRAFYTTGDI
IGDIRQAHCNISRTKWNNTLNQIATKLKEQFGNNKTIvFNQSSGGDPEIVMHSFNCGGEFFYCNSTQLFNSTWNFNGTw.
nlTQSNGTDTITLPCRIKQIINMWQEVGKAMYAPPIRGQIRCSSNITGLILTRDGGNHNNDTETFRPGGGDMRDNWRSEL
YKYKVVKIEPLGVAPTKAKRRVVQREKRAVGIGAMFLGFLGAAGSTMGAASITLTVQARLLLSGIVQQQNNLLKAIEAQQ
HLLQLTVWGIKQLQARVLAVERYLRDQQLLGIWGCSGKLICTTAVPWnaswSNKTLDMIWNNMTWMEWEREIDNYTGLIY
TLIEESQNQQEKNEQELLELDKWASLWNWFDITNWLWYIKIFIMIVGGLIGLRIVFTVLSMVNRVR
>UniRef100_J7FVP0/1-704
mkvkgirknyqhlwkwGIMLLGMLMICSAVENLWVTVYYGVPVWKEATTTLFCASDAKAYDTEVHNVWATHACVPTDPNP
QEVVLENVTENFNMWKNNMVEQMHEDIISLWDQSLKPCVKLTPLCVTLNCTDLNVTnfNNMKREMRNCSFNITTSIRDKV
KKDYALFYRLDVVPIDNE.......-NNSYRLINCNTSTITQACPKVSFEPIPIHYCTPAGFAILKCKDKKFNGTGPCKN
VSTVQCTHGIRPVVSTQLLLNGSLAEEEVVIRSSNFTDNTKNIIVQLKESVEINCTRPNNNTRKSIHIGPGRAFYTTGDI
TGDTRRAYCNISRTKWNDTLNQIATKLKEQFGNNKTIiFSPSSGGDPEIVMHSFNCGGEFFYCNSTQLFNSTWGFNGTwn
stQSNGGNDNITLPCRIKQIINMWQEVGKAMYAPPIRGQIRCSSNITGLILTRDGGNSNNDNETFRPGGGDMRDNWRSEL
YKYKVVKIEPLGVAPTKAKRRVVQREKRAVGIGAMFLGFLGAAGSTMGAASITLTVQARLLLSGIVQQQNNLLRAIEAQQ
HLLQLTVWGIKQLQARVLAMERYLRDQQLLGIWGCSGKLICTTAVPWnaswSNKSLDMIWNNMTWMEWEREIDNYTGLIY
TLIEESQNQQEKNEQELLELDKWASLWNWFDITKWLWYIKIFIMIVGGLIGLRIVFTVLSIVNRVR
>UniRef100_A0A109VA61/1-704
mkvkgirknyqhlwkrGIVLLGMLMICSAVEKLWVTVYYGVPVWKEATTTLFCASDAKAYDTEVHNVWATHACVPTDPNP
QEVVLENVTENFNMWKNNMVEQMHEDIISLWDQSLKPCVKLTPLCVTLNCTDWGNNkaEEMKGEMKNCSFNITTSIKDRV
KKEYALFYRLDVVPIDND...nsntSNTSYRLISCNTSTITQACPKVSFEPIPIHYCTPAGFAILKCNDKKFNGTGPCKN
VSTVQCTHGIRPVVSTQLLLNGSLAEEEVVIRSSNFTDNIKNIIVQLNESVEINCTRPNNNTRKSIHIGPGSAFYATGDI
IGDIRQAHCNISGTKWNNTLNRIAAKLKEQF-GKTII.FKQSSGGDPEIVMHSFNCGGEFFYCNSTQLFNSTWNANGTwn
.lTQPNDTGIITLPCRIKQIINMWQEVGKAMYAPPIRGQIRCSSNITGLILTRDGGRNNSDNETFRPGGGDMRDNWRSEL
YKYKVVKIEPLGVAPTKAKRRVVQREKRAVGIGAMFLGFLGAAGSTMGAASITLTVQARQLLSGIVQQQNNLLKAIEAQQ
HLLQLTVWGIKQLQARVLAVERYLRDQQLLGIWGCSGKLICTTAVPWnaswSNRTLDMIWNNMTWMEWEREIDNYTGLIY
TLIEESQNQQEKNEQELLELDKWASLWNWFDISKWLWYIRIFIMIVGGLIGLRIVFAVLSMVNRVR
>UniRef100_A0A109V849/1-702
mkvkgirknyqhlwkwGIMLLGMLMICSAVENLWVTVYYGVPVWKEATTTLFCASDAKAYDTEVHNVWATHACVPTDPNP
QEVVLENVTENFNMWKNNMVEQMHEDIISLWDQSLKPCVKLTPLCVTLNCTDLNVTntNNMKREMRNCSFNITTSIRDKV
KKDYALFYRLDVVPIDNE.......-NNSYRLINCNTSTITQACPKVSFEPIPIHYCTPAGFAILKCKDKKFNGTGPCKN
VSTVQCTHGIRPVVSTQLLLNGSLAEEEVVIRSSNFTDNTKNIIVQLKESVEINCTRPNNNTRKSIHIGPGRAFYTTGDV
TGDTRQAHCNISRTKWNNTLNQIATKLKEQFGNNKTIiFSPSSGGDPEIVMHSFNCGGEFFYCNSTQLFNSTWNFNGTw.
nlTQSNGTDTITLPCRIKQIINMWQEVGKAMYAPPIRGQIRCSSNITGLILTRDGGSHNNDTEIFRPGGGDMRDNWRSEL
YKYKVVKIEPLGVAPTKAKRRVVQREKRAVGIGAMFLGFLGAAGSTMGAASITLTVQARLLLSGIVQQQNNLLKAIEAQQ
HLLQLTVWGIKQLQARVLAVERYLRDQQLLGIWGCSGKLICTTAVPWnaswSNKTLDMIWNNMTWMEWEREIDNYTGLIY
TLLEESQNQQEKNEQELLELDKWASLWNWFDITNWLWYIKIFIMIVGGLIGLRIVFTVLSIVNRVR
>UniRef100_A0A0R8WL16/1-709
mrvkeikkncqhlwrwGIMLLGILMICNAEDNLWVTVYYGVPVWKEATTTLFCASDAKAYEPEVHNVWATHACVPTDPNP
QEVVLENVTENFNMWKNNMVEQMHEDIISLWDQSLKPCVKLTPLCVTLNCTDLGNAtnTNEKGEIKNCSFNVTTEIRDKE
KKEYALFYRLDVVPIDNT......iDNTSYRLISCNTSVITQACPKVSFEPIPIHYCAPAGFAILKCNDKKFNGTGPCTN
VSTVQCTHGIRPVISTQLLLNGSLAEEEVVIRSANFSNNAKIIIVHLNESVEINCTRPNNNTRKSIHIGPGRAFYTTGEI
IGDIRQAHCNLSRAKWNDTLQRIVIKLRKQFGNKTI-aFKQSSGGDPEIVMHSFNCGGEFFYCNTTQLFNSTWNSIGG..
.pNNTGGNDTITLPCRIKQIINMWQEVGKAMYAPPIRGQIRCSSNITGLLLTRDGGNNTNGAEVFRPGGGDMRDNWRSEL
YKYKVVQIEPLGVAPTRAKRRVVQREKRAVGIGAVFLGFLGAAGSTMGAASMTLTVQARLLLSGIVQQQNNLLRAIEAQQ
HLLQLTVWGIKQLQARVLAVERYLKDQQLLGIWGCSGKLICTTAVPWnaswSNKSLGEIWDNMTWMEWDREINNYTNLIY
TLIEKSQNQQEKNEQELLELDKWASLWNWFDITNWLWYIKIFIMIVGGLIGLRIVFTVLSIVNRVR
>UniRef100_Q2NN00/1-703
mrvkgirknyqhlwkwGTLLLGILMICNATEQLWVTVYYGVPVWKEANTTLFCASDAKAYDTEVHNVWATHACVPTDPNP
QEVVLENVTENFNMWKNNMVEQMHEDIISLWDQSLKPCVKLTPLCVTLNCTDLRNAtnTNERGEMKNCSFNITTSIRDKM
QKEYALFYKLDVVPIDND.......-NTSYRLISCNTSVITQACPKVSFQPIPIHYCAPAGFAILKCKDKKFNGTGPCKN
VSTVQCTHGIRPVVSTQLLLNGSLAEEEVLIRSANFTDNAKNIIVQLNKSVEINCIRPNNNTRKSIHIGPGRAFYTTGDI
IGNIRQAHCNISRAEWYNTLEQIAKKLREQFRNKTIV.FNQSSGGDPEIVTHSFNCAGEFFYCNTTELFNSTWNGTSTwn
vtEGNYTEENITLQCSIKQIVNMWQEVGKAMYAPPIRGQIRCSSNITGLLLTRDGGT-DNKTETFRPGGGDMRDNWRSEL
YKYKVVKIEPLGIAPTKAKRRVVQREKRAVGIGAVFLGFLGAAGSTMGAASITLTVQARLLLSGIVQQQNNLLRAIEAQQ
HLLQLTVWGIKQLQARVLAVERYLQDQQLLGIWGCSGKLICTTTVPWnaswSNKSLSEIWDNMTWMEWEREINNYTGLIY
TLIEESQNQQEKNEQELLALDKWASLWNWFDITNWLWYIKIFIMIVGGLVGLRIVFVVLSLVNRVR
>UniRef100_A0A120K6L3/1-698
mkvkgirknyqhlwkrGIMLLGMLMICSAVENLWVTVYYGVPVWKEATTTLFCASDAKAYDTEVHNVWATHACVPTDPNP
QEVVLENVTENFNMWKNNMVEQMHEDIISLWDQSLKPCVKLTPLCVTLNCTNWGNVssEEMRGEIKNCSFNITTSIRDKV
KKDYALFYRLDVVPINND.......-NTSYRLISCNTSTITQACPKVSFEPIPIHYCTPAGFAILKCKDKKFNGTGPCKN
VSTVQCTHGIRPVVSTQLLLNGSLAEEEVVIRSSNFTDNTKNIIVQLKESVEINCTRPNNNTRKSIHIGPGGAFYTTGDI
IGDIRQAHCNISRTKWNNTLNQIATKLKEQFGNNKTIvFNQSSGGDPEIVMHSFNCGGEFFYCNSTQLFNSTWNFNGTw.
nlTQSNGTDTITLPCRIKQIINMWQEVGKAMYAPPIRGQIRCSSNITGLILTRDGGNHNNDTETFRPGGGDMRDNWRSEL
YKYKVVKIEPLGVAPTKAKRRVVQREKRAVGIGAMFLGFLGAAGSTMGAASITLTVQARLLLSGIVQQQNNLLRAIEAQQ
HLLQLTVWGIKQLQARVLAVERYLRDQQLLGIWGCSGKLICTTAVPWnaswSNKTLDMIWNNMTWMEWEREIDNYTGLIY
TLIEESQNQQEKNEQELLELDKWAGLWNWFDITNWLWYIKIFIMIVGGLIGLRIVFTVLSMVNRVR
>UniRef100_B3VFP3/1-701
mrvkgirknyhhlwrwGTMLLGILMICSAAEQLWVTVYYGVPVWKEATTTLFCASDAKAYDTEVHNVWATHACVPTDPNP
QEVELGNVTENFNMWKNNMVEQMHEDIISLWDQSLKPCVKLTPLCVTLNCTDLNNAtnTPETGEIKNCSFNITTSIRDKV
QKEYALFYKLDVVPIDDD.......-NTSYRLISCNTSVITQACPKVSFDPIPIHYCAPAGFAILKCKDKKFKGTGPCKN
VSTVQCTHGIRPVVSTQLLLNGSLAEEEVVIRSENFTNNAKIIIVQLNKSVEINCTRPNNNTRKSINIGPGRAFYTTGEI
IGDIRQAHCNLSRAKWNDTLKQIVIKLREQFRSKTIV.FNQSSGGDPEIVMHSFNCGGEFFYCNSTQLFNSTWMANSTw.
.eNDNSTEENITLPCRIKQIINMWQEVGKAMYAPPIRGQIRCSTNITGLLLTRDGGD-NGTTEIFRPGGGDMRDNWRSEL
YKYKVVKIEPLGVAPTRAKRRVVQREKRAAGLGALFLGFLGAAGSTMGAASMTLTVQARQLLSGIVQQQNNLLRAIEAQQ
HLLQLTVWGIKQLQARVLAVERYLKDQQLLGIWGCSGKLICTTAVPWntswSNKSLDQIWDNMTWMEWEREIDNYTGLIY
TLIEKSQNQQEKNEQELLELDKWASLWNWFDISNWLWYIKIFIMIVGGLVGLRIAFSVLSIVNRVR
>UniRef100_A0A109V7Y1/1-703
mkvkgirknyqhlwkrGIMLLGMLMICSAVENLWVTVYYGVPVWKEATTTLFCASDAKAYDTEVHNVWATHACVPTDPNP
QEVVLENVTENFNMWKNNMVEQMHEDIISLWDQSLKPCVKLTPLCVTLNCTDLGNVtnTNMRGEIKNCSFNITTSIRDKV
KKDHALFYKLDVVPIDND.......-NTSYRLISCNTSTITQACPKVSFEPIPIHYCTPAGFAILKCKDKKFNGTGPCKN
VSTVQCTHGIRPVVSTQLLLNGSLAEEEVVIRSSNFADNTKNIIVQLKESVEINCTRPNNNTRKSIHIGPGRAFYTTGDI
IGDIRQAHCNISRTKWNNTLNQIATKLKEQFGNNKTIvFNQSSGGDPEIVMHSFNCGGEFFYCNSTQLFNSTWNFNGTw.
nsTQSNGTDTITLPCRIKQIINMWQEVGKAMYAPPIEGQIRCSSNITGLILTRDGGNHNNDTETFRPGGGDMRDNWRSEL
YKYKVVKIEPLGVAPTKAKRRVVQREKRAVGIGAMFLGFLGAAGSTMGAASITLTVQARLLLSGIVQQQNNLLKAIEAQQ
HLLQLTVWGIKQLQARVLAVERYLRDQQLLGIWGCSGKLICTTAVPWnaswSNKTLDMIWNNMTWMKWEREIDNYTGLIY
TLIEESQNQQEKNEQELLELDKWASLWNWFDITNWLWYIKIFIMIVGGLIGLRIVFTVLSMVNRVR
>UniRef100_A0A120K6J3/1-703
mkvkgirknyqhlwkrGIMLLGMLMICSAVENLWVTVYYGVPVWKEATTTLFCASDAKAYDTEVHNVWATHACVPTDPNP
QEVVLENVTENFNMWKNNMVEQMHEDIISLWDQSLKPCVKLTPLCVTLNCTDWGNSssEEMRGEIKNCSFNITTSIRDKV
KEDYALFYRLDVVPIDND.......-NTSYRLISCNTSTITQACPKVSFEPIPIHYCTPAGFAILKCKDKKFNGTGPCKN
VSTVQCTHGIRPVVSTQLLLNGSLAEEEVVIRSSNFTDNTKNIIVQLKESVEINCTRPNNNTRKSIHIGPGRAFYTTGDI
IGDIRQAHCNISRTKWNNTLNQIATKLKEQFGNNKTIvFNQSSGGDPEIVMHSFNCGGEFFYCNSTQLFNSTWNFNGTw.
nlTQSNGTDTITLPCRIKQIINMWQEVGKAMYAPPIRGQIRCSSNITGLILTRDGGNHNNDTETFRPGGGDMRDNWRSEL
YKYKVVKIEPLGVAPTKAKRRVVQREKRAVGIGAVFLGFLGAAGSTMGAASITLTVQARLLLSGIVQQQNNLLKAIEAQQ
HLLQLTVWGIKQLQARVLAVERYLKDQQLLGIWGCSGKLICTTAVPWnaswSNKTLDMIWNNMTWMEWEREIDNYTGLIY
TLIEESQNQQEKNEQELLELDKWASLWNWFDITNWLWYIKIFIMIVGGLIGLRIVFTVLSMVNRVR
>UniRef100_A0A109V8X2/1-703
mkvkgirknyqhlwkrGIMLLGMLMICSAVENLWVTVYYGVPVWKEATTTLFCASDAKAYDTEVHNVWATHACVPTDPNP
QEVVLENVTENFNMWKNNMVEQMHEDIISLWDQSLKPCVKLTPLCVTLNCTDWGNSssEEMRGEIKNCSFNITTSIRDKV
KEDYALFYRLDVVPIDND.......-NTSYRLISCNTSTITQACPKVSFEPIPIHYCTPAGFAILKCKDKKFNGTGPCKN
VSTVQCTHGIRPVVSTQLLLNGSLAEEEVVIRSSNFTDNTKNIIVQLKESVEINCTRPNNNTRKSIHIGPGRAFYTTGDI
IGDIRQAHCNISRTKWNNTLNQIATKLKEQFGNNKTIvFNQSSGGDPEIVMHSFNCGGEFFYCNSTQLFNSTWNFNGTw.
nlTQSNGTDTITLPCRIKQIINMWQEVGKAMYAPPIRGQIRCSSNITGLILTRDGGNHNNDTETFRPGGGDMRDNWRSEL
YKYKVVKIEPLGIAPTKAKRRVVQREKRAVGIGAMFLGFLGAAGSTMGAASITLTVQARLLLSGIVQQQNNLLKAIEAQQ
HLLQLTVWGIKQLQARVLAVERYLRDQQLLGIWGCSGKLICTTAVPWnaswSNKTLDMIWNNMTWMEWEREIDNYTGLIY
TLIEESQNQQEKNEQELLELDKWASLWNWFDITNWLWYIKIFIMIVGGLIGLRIVFTVLSMVNRVR
>UniRef100_A0A109VC30/1-703
mkvkgirknyqhlwkrGIMLLGMLMICSAVENLWVTVYYGVPVWKEATTTLFCASDAKAYDTEVHNVWATHACVPTDPNP
QEVVLENVTENFNMWKNNMVEQMHEDIISLWDQSLKPCVKLTPLCVTLNCTDWGNSssEEMRGEIKNCSFNITTNIRDKV
KEDYALFYRLDVVPIDND.......-NTSYRLISCNTSTITQACPKVSFEPIPIHYCTPAGFAILKCKDKKFNGTGPCKN
VSTVQCTHGIRPVVSTQLLLNGSLAEEEVVIRSSNFTDNTKNIIVQLKESVEINCTRPNNNTRKSIHIGPGRAFYTTGDI
IGDIRQAHCNISRTKWNNTLNQIATKLKEQFGNNKTIvFNQSSGGDPEIVMHSFNCGGEFFYCNSTQLFNSTWNFNGTw.
nlTQSNGTDTITLPCRIKQIINMWQEVGKAMYAPPIRGQIRCSSNITGLILTRDGGNHNNDTETFRPGGGDMRDNWRSEL
YKYKVVKIEPLGVAPTKAKRRVVQREKRAVGIGAMFLGFLGAAGSTMGAASITLTVQARLLLSGIVQQQNNLLKAIEAQQ
HLLQLTVWGIKQLQARVLAVERYLRDQQLLGIWGCSGKLICTTAVPWnaswSNKTLDMIWNNMTWMEWEREIDNYTGLIY
TLIEESQNQQEKNEQELLELDKWASLWNWFDITNWLWYIKIFIMIVGGLIGLRIVFTVLSMVNRVR
>UniRef100_A3FAQ0/1-709
mrvmgirknyqhlwrwGTMLLGILMICSAAGKLWVTVYYGVPVWKEATTTLFCASDAKAYDTEVHNVWATHACVPTDPNP
QEVVLENVTENFNMWKNNMVEQMHEDIISLWDQSLKPCVKLTPLCVTLNCTDDVRNatSTEKGEIKNCSFNITKSIRNKM
QKQYALFYKLDVVPIDND......sNNTNYRLISCNTSVITQACPKVSFEPIPIHYCAPAGFAILKCNDKKFNGTGPCTN
VSTVQCTHGIRPVVSTQLLLNGSLAEEEVIIRSENFTNNAKTIMVQLNVSVEINCTRPNNNTRKSIHIGPGRTFYATGDV
IGDIRQAHCNISRANWNNTLRQIVEKLGEQFGYNKTIvFNHSSGGDPEIVMHSFNCGGEFFYCNSTKLFNSTWTWNNTwn
ntRANDTEEIITLPCRIKQIINMWQEVGKAMYAPPIRGQIRCSSNITGLLLTRDGGT-NNTNEIFRPGGGDMRDNWRSEL
YKYKVVRIEPLGVAPTEAKRRVVQREKRAVGIGAMFLGFLGAAGSTMGAASVTLTVQARLLLSGIVQQQNNLLRAIEAQQ
HLLQLTVWGIKQLQARVLAVERYLRDQQLLGIWGCSGKLICTTAVPWntswSNKSLNEIWNNMTWMEWEKEIDNYTNLIY
NLLEESQNQQEKNEQELLELDKWANLWNWFDISNWLWYIKIFIMIVGGLVGLRIVFAVLSIVNRVR
>UniRef100_Q1HT34/1-727
mrvkeirrnyphlwrwGIMLLGMLMICSAQEDLWVTVYYGVPVWKEATTTLFCASDAKAYDTEVHNVWATHACVPTDPNP
QEVVLGNVTEKFNMWKNNMVEQMHEDIISLWDQSLKPCVKLTPLCVTLNCTDYLGRatNTEEREMKNCSFNITTSIRDKI
KKEYALFYRLDVVPIDNDndntshnDNTSYRLINCNTSVITQACPKISFEPIPIHYCAPAGFAILKCNDKKFNGTGPCTN
VSTVQCTHGIRPVVSTQLLLNGSLAEEEVVIRSENFTDNAKTIIVQLKDPVKIECIRPNNNTRKSIHIGPGRAFYATGDI
IGDIRQAHCNISGTKWNNTLRQIVGKLREQFKNKTIV.FNQSSGGDPEIVMHSFNCGGEFFYCDTARLFNSTWSVNVT.e
gaNNTAGNDTITLPCKIKQIINMWQEVGKAMYAPPIRGLINCSSNITGLLLTRDGGPNTNETEVFRPGGGDMRDNWRSEL
YKYKVVKIEPLGVAPTKAKRRVVQREKRAVGIGALFLGFLGAAGSTMGAASVTLTVQARHLLSGIVQQQNNLLRAIEAQQ
HLLQLTVWGIKQLQARILAVERYLHDQQLLGIWGCSGKLICTTAVPWnaswSNKSLEMIWNNMTWMEWDREINNYTSLIY
NLIEESQNQQEKNEQELLGLDKWASLWNWFSITNWLWYIKIFIMIVGGLVGLRIVFTVLSIVNRVR
>UniRef100_A0A109VB35/1-703
mkvkgirknyqhlwkrGIMLLGMLMICSAVENLWVTVYYGVPVWKEATTTLFCASDAKAYDTEVHNVWATHACVPTDPNP
QEVVLENVTENFNMWKNNMVEQMHEDIISLWDQSLKPCVKLTPLCVTLNCTDWGNSssEEMRGEIKNCSFNITTSIRDKV
KEDYALFYRLDVVPIDND.......-NTSYRLISCNTSTITQACPKVSFEPIPIHYCTPAGFAILKCKDKKFNGTGPCKN
VSTVQCTHGIRPVVSTQLLLNGSLAEEEVVIRSSNFTDNTKNIIVQLKESVEINCTRPNNNTRKSIHIGPGRAFYTTGDI
IGDIRQAHCNISRTKWNNTLNQIATKLKEQFGNNKTIvFNQSSGGDPEIVMHSFNCGGEFFYCNSTQLFNSTWNFNGTw.
nlTQSNGTDTITLPCRIKQIINMWQEVGKAMYAPPIRGQIRCSSNITGLILTRDGGNHNNDTETFRPGGGDMRDNWRSEL
YKYKVVKIEPLGVAPTKAKRRVVQREKRAVGIGAMFLGFLGAAGSTMGAASITLTVQARLLLSGIVQQQNNLLKAIEAQQ
HLLQLTVWGIKQLQARVLAVERYLRDQQLLGIWGCSGKLICTTAVPWnaswSNKTLDMIWNNMTWMEWEREIDNYTGLIY
TLIEESQNQQEKNEQELLELDKWASLWNWFDITNWLWYIKIFIMIVGGLIGLRIVFTVLSMVNRVR
>UniRef100_A0A0X8IEN2/1-703
mkvkgirknyqhlwkrGIMLLGMLMICSAVENLWVTVYYGVPVWKEATTTLFCASDAKAYDTEVHNVWATHACVPTDPNP
QEVVLENVTENFNMWKNNMVEQMHEDIISLWDQSLKPCVKLTPLCVTLNCTDWGNNssEEMRGEIKNCSFNITTSIRDKV
KKDYALFYRLDVVPIDND.......-NTSYRLINCNTSTITQACPKVSFEPIPIHYCTPAGFAILKCKDKKFNGTGPCKN
VSTVQCTHGIRPVVSTQLLLNGSLAEEEVVIRSSNFTDNTKNIIVQLKESVEINCTRPNNNTRKSIHIGPGSAFYTTGDI
IGDIRQAHCNISRTKWNNTLNQIATKLKEQFGNNKTIvFNQSSGGDPEIVMHSFNCGGEFFYCNSTQLFNSTWNFNGTw.
nsTQSNGTDTITLPCRIKQIINMWQEVGKAMYAPPIRGQIRCSSNITGLILTRDGGKHNNDTETFRPGGGDMRDNWRSEL
YKYKVVKIEPLGVAPTKAKRRVVQREKRAVGIGAMFLGFLGAAGSTMGAASITLTVQARLLLSGIVQQQNNLLRAIEAQQ
HLLQLTVWGIKQLQARVLAVERYLRDQQLLGIWGCSGKLICTTAVPWnaswSNKTLDMIWNNMTWMEWEREIDNYTGLIY
TLIEESQNQQEKNEQELLELDKWAGLWNWFDITNWLWYIKIFIMIIGGLIGLRIVFSVLSIVNRVR
>UniRef100_Q6UZ07/1-716
mrvtgirknyqhlwrwGTMLLGILMICSAAGKLWVTVYYGVPVWKEATTTLFCASDAKAYDTEVHNVWATHACVPTDPNP
QEVVLENVTENFNMWKNNMVEQMHEDIISLWDQSLKPCVKLTPLCVTLNCTDDVRNvtNNEKGEIKNCSFNITTSIRDKV
QKQYALFYKLDVVPIDND......sNNTNYRLISCNTSVITQACPKVSFEPIPIHYCAPAGFAILKCNDKKFNGTGPCTN
VSTVQCTHGIRPVVSTQLLLNGSLAEEEVVIRSENFTNNAKTIMVQLNVSVEINCTRPNNNTRRSIPIGPGRAFYTTGDI
IGDIRQAHCNISRAQWNNTLKHIVEKLGKQFGNNKTIvFNHSSGGDPEIVMHSFNCRGEFFYCKSTKLFNSTWTRNNTwt
rnRSNSTEEHITLPCRIKQIINMWQEVGKAMYAPPIRGQIRCSSNITGLLLTRDGGNDTSGTEIFRPGGGDMRDNWRSEL
YKYKVVRIEPLGVAPTEAKRRVVQREKRAVGIGAVFLGFLGAAGSTMGAAAVTLTVQARLLLSGIVQQQNNLLRAIEAQQ
HLLQLTVWGIKQLQARVLAVERYLRDQQLLGIWGCSGKLICTTAVPWntswSNRSLNEIWNNMTWMEWEKEIDNYTNLIY
NLLEESQNQQEKNEQELLELDKWANLWNWFDISNWLWYIKIFIMIVGGLVGLRIVFAVLSIVNRVR
>UniRef100_A0A0X8IEQ3/1-702
mkvkgirknyqhlwkrGIMLLGMWMICSAVENLWVTVYYGVPVWKEATTTLFCASDAKAYDTEVHNVWATHACVPTDPNP
QEVVLENVTENFNMWKNNMVEQMHEDIISLWDQSLKPCVKLTPLCVTLNCTDWNVTniNSMRGEIKNCSFNITTSIRDKV
KKDYALFYRLDVVPIDND.......-NTSYRLISCNTSTITQACPKVSFEPIPIHYCTPAGFAILKCKDKKFNGTGPCKN
VSTVQCTHGIRPVVSTQLLLNGSLAEEEVVIRSSNFTDNTKNIIVQLKESVEINCTRPNNNTRKSIHIGPGSAFYTTGDI
IGDIRQAHCNISRTKWNNTLNQIATKLKEQFGNNKTIvFNQSSGGDPEIVMHSFNCGGEFFYCNSTQLFNSTWNFNGTw.
nsTQSNGTDTITLPCRIKQIINMWQEVGKAMYAPPIRGQIRCSSNITGLILTRDGGKHNNDTETFRPGGGDMRDNWRSEL
YKYKVVKIEPLGVAPTKAKRRVVQREKRAVGIGAMFLGFLGAAGSTMGAASITLTVQARLLLSGIVQQQNNLLRAIEAQQ
HLLQLTVWGIKQLQARVLAVERYLRDQQLLGIWGCSGKLICTTAVPWnaswSNKTLDMIWNNMTWMEWEREIDNYTGLIY
TLIEESQNQQEKNEQELLELDKWASLWNWFDITNWLWYIKIFIMIIGGLIGLRIVFTVLSMVNRVR
>UniRef100_A0MKH6/1-702
mrvmgirknyqhlwkwGMMLLGMLMICNVAGNLWVTVYYGVPVWKEATTTLFCASDAKAYDTEVHNVWATHACVPTDPNP
QEVLLENVTENFNMWKNNMVEQMHEDIISLWDQSLKPCVKLTPLCVTLNCTDLRNTtnATGGGEMKNCSFNITTSIRDKM
QKEYALFYKLDIIPIAND.......-NTSYRLINCNTSVITQACPKVTFEPIPIHYCAPAGFAILKCNNKRFNGTGPCTN
VSTVQCTHGIRPVVSTQLLLNGSLAEEEVVIRSANFSDNAKNIIVQLNETVEINCTRPNNNTRKSIPIGPGRAIYTTGQI
IGDIRQAHCNLSRAKWNETLKQIVTKLREQFGNKTIV.FNQSSGGDPEIVTHSFNCGGEFFYCNSTQLFNSTWNITEE..
.sNSIEGNDTITLPCRIKQIVNMWQEVGKAMYAPPIRGQIRCSSNITGLILTRDGGNENNETEIFRPGGGDMRDNWRSEL
YKYKVVKIEPLGVAPTKAKRRVVQREKRAVGIGAMFLGFLGAAGSTMGAASVTLTVQARLLLSGIVQQQNNLLRAIEAQQ
HLLQLTVWGIKQLQARVLAVERYLKDQQLLGIWGCSGKLICTTAVPWnsswSNKSLDQIWDNMTWMEWEREISNYTSLIY
TLIEESQNQQEKNEQELLALDKWASLWNWFDISNWLWYIKIFIMIVGGLVGLRIVFSVLSIVNRVR
>UniRef100_A0MKI1/1-702
mrvmgirknyqhlwkwGMMLLGMLMICNVAGNLWVTVYYGVPVWKEATTTLFCASDAKAYDTEVHNVWATHACVPTDPNP
QEVLLENVTENFNMWKNNMVEQMHEDIISLWDQSLKPCVKLTPLCVTLNCTDLRNTtnATGGGEMKNCSFNITTSIRDKM
QKEYALFYKLDIIPIAND.......-NTSYRLINCNTSVITQACPKVTFEPIPIHYCAPAGFAILKCNNKRFNGTGPCTN
VSTVQCTHGIRPVVSTQLLLNGSLAEEEVVIRSANFSDNAKNIIVQLNETVEINCTRPNNNTRKSIPIGPGRAIYTTGQI
IGDIRQAHCNLSRAKWNETLKQIVTKLREQFGNKTIV.FNQSSGGDPEIVTHSFNCGGEFFYCNSTQLFNSTWNITEE..
.sNSIEGNDTITLPCRIKQIVNMWQEVGKAMYAPPIRGQIRCSSNITGLILTRDGGNENNETEIFRPGGGDMRDNWRSEL
YKYKVVKIEPLGVAPTKAKRRVVQREKRAVGIGAMFLGFLGAAGSTMGAASVTLTVQARLLLSGIVQQQNNLLRAIEAQQ
HLLQLTVWGIKQLQARVLAVERYLKDQQLLGIWGCSGKLICTTAVPWnsswSNKSLDQIWDNMTWMEWEREISNYTSLIY
TLIEESQNQQEKNEQELLALDKWASLWNWFDISNWLWYIKIFIMIVGGLVGLRIVFSVLSIVNRVR
>UniRef100_A0A0X8IE85/1-705
mkvkgirknyqhlwkrGIVLLGMLMICSAVEKLWVTVYYGVPVWKEATTTLFCASDAKAYDTEVHNVWATHACVPTDPNP
QEVVLENVTENFNMWKNNMVEQMHEDIISLWDQSLKPCVKLTPLCVTLNCTDWGNNssEEMIGEMKNCSFNVTTSIRDRV
KKEYALFYRLDVVPIDND...nsntSNTSYRLISCNTSTITQACPKVSFEPIPIHYCTPAGFAILKCNDKKFNGTGPCKN
VSTVQCTHGIRPVVSTQLLLNGSLAEEGVVIRSSNFTENTKNIIVQLKESVEINCTRPNNNTRKSIHIGPGSAFYATGDI
IGDIRQAHCNISRTKWNNTLSQIVTKLREQFGNNKTIvFDRSSGGDPEIVMHSFNCGGEFFYCNSTQLFNSTWNVNST..
.gNSTQSSDTITLPCRIKQIINMWQEVGKAMYAPPIRGQIRCSSNITGMILTRDGGDNKNDNETFRPGGGDMRDNWRSEL
YKYKVVKIEPLGVAPTKAKRRVVQREKRAVGIGAMFLGFLGAAGSTMGAASITLTVQARQLLSGIVQQQNNLLKAIEAQQ
HLLQLTVWGIKQLQARVLAVERYLRDQQLLGIWGCSGKLICTTAVPWnaswSNRTLDMIWNNMTWMEWEREIDNYTGLIY
TLIEESQNQQEKNEQELLELDKWASLWNWFDISKWLWYIRIFIMIVGGLIGLRIVFTVLSMVNRVR
>UniRef100_V5UZ16/1-709
mrvegirknyqhlwmwGTMLLGLLMICSAAEKLWVTVYYGVPVWKEATTTLFCASDAKAYDTEVHNVWATHACVPTDPNP
QEVVLENVTENFNMWKNNMVEQMHEDIISLWDQSLKPCVKLTPLCVTLNCTDLRNN..-TKRGEIKNCSFNITTSIRDKV
QKEYALFYKLDVVPIDND.......-NSSYRLQSCNTSVITQACPKVSFDPIPIHYCTPAGFAILKCKDKKFNGTGPCTN
VSTVQCTHGIRPVVSTQLLLNGSLAEEEIVIRSANFTDNAKTIIVQLKESVEINCTRPNNNTRKSIHIGPGRAFYATGEI
IGDIRQAYCTLSRAKWNNTLKQIVKKLREQLGNKTIV.FNQSSGGDPEIVTHSFNCGGEFFYCNSTQLFNSTWNGTEG.l
nnTEENSNITITLPCRIKQIINMWQEVGKAMYAPPIRGQISCLSNITGLLLTRDGGNNGTETEIFRPGGGDMKDNWRSKL
YKYKVVKIEPLGVAPTKAKRRVVQREKRAVGIGAVFLGFLGAAGSTMGAASMTLTVQARQLLSGIVQQQSNLLRAIEAQQ
HLLQLTVWGIKQLQARVLAVERYLKDQQLLGIWGCSGKLICTTTVPWnaswSNKSLDKIWNNMTWMEWEREINNYTSLIY
TLIEESQNQQEKNEQELLELDKWADLWNWFDITKWLWYIRIFIMIVGGLVGLRIVFAVLSIVNRVR
>UniRef100_A0A109VAG7/1-705
mkvkgirknyqhlwkrGIVLLGMLMICSAVEKLWVTVYYGVPVWKEATTTLFCASDAKAYDTEVHNVWATHACVPTDPNP
QEVVLENVTENFNMWKNNMVEQMHEDIISLWDQSLKPCVKLTPLCVTLNCTNWGNDtnTNMKGEMKNCSFNITTSIKDRV
KKEYALFYRLDVVPIDND......nSSTSYRLISCNTSTITQACPKVSFEPIPIHYCTPAGFAILKCKDKKFNGTGPCKN
VSTVQCTHGIRPVVSTQLLLNGSLAEEEVVIRSSNFTDNTKNIIVQLKESVEINCTRPNNNTRKSIHIGPGSAFYATGDI
IGDIRQAHCNISGTKWNNTLNQIVTKLREQFGNNKTIaFSRSSGGDPEIVMHSFNCGGEFFYCNSTQLFNSTWNVNSTw.
nsTQSNGTDIITLPCRIKQIINMWQEVGKAMYAPPIRGQIRCSSNITGMILTRDGGDNNTDTETFRPGGGDMRDNWRSEL
YKYKVVKIEPLGVAPTKAKRRVVQREKRAVGIGAMFLGFLGAAGSTMGAASITLTVQARQLLSGIVQQQNNLLKAIEAQQ
HLLQLTVWGIKQLQARVLAVERYLRDQQLLGIWGCSGKLICTTAVPWnaswSNRTLDMIWNNMTWMEWEREIDNYTGLIY
TLIEESQNQQEKNEQELLELDKWASLWNWFDITKWLWYIRIFIMIVGGLIGLRIVFTVLSMVNRVR
>UniRef100_A0A0X8IEF8/1-703
mkvkgirknyqhlwkrGIMLLGMLMICSAVENLWVTVYYGVPVWKEATTTLFCASDAKAYDTEVHNVWATHACVPTDPNP
QEVVLENVTENFNMWKNNMVEQMHEDIISLWDQSLKPCVKLTPLCVTLNCTDWGNSssEEMRGEIKNCSFNITTSIRDKV
KEDYALFYRLDVVPIDND.......-NTSYRLISCNTSTITQACPKISFEPIPIHYCTPAGFAILKCKDKKFNGTGPCKN
VSTVQCTHGIRPVVSTQLLLNGSLAEEEVVIRSSNFTDNTKNIIVQLKESVEINCTRPNNNTRKSIHIGPGRAFYTTGDI
IGDIRQAHCNISRTKWNNTLNQIATKLKEQFGNNKTIvFNQSSGGDPEIVMHSFNCGGEFFYCNSTQLFNSTWNFNGTw.
nlTQSNGTDTITLPCRIKQIINMWQEVGKAMYAPPIRGQIRCSSNITGLILTRDGGNHNNDTETFRPGGGDMRDNWRSEL
YKYKVVKIEPLGVAPTKAKRRVVQREKRAVGIGAMFLGFLGAAGSTMGAASITLTVQARLLLSGIVQQQNNLLRAIEAQQ
HLLQLTVWGIKQLQARVLAVERYLRDQQLLGIWGCSGKLICTTAVPWnaswSNKTLDMIWNNMTWMEWEREIDNYTGLIY
TLIEESQNQQEKNEQELLELDKWASLWNWFDITNWLWYIKIFIMIIGGLIGLRIVFTVLSIVNRVR
>UniRef100_A0A109V8L0/1-703
mkvkgirknyqhlwkrGIMLLGMLMICSAVENLWVTVYYGVPVWKEATTTLFCASDAKAYDTEVHNVWATHACVPTDPNP
QEVVLENVTENFNMWKNNMVEQMHEDIISLWDQSLKPCVKLTPLCVTLNCTDWGNSssEEMRGEIKNCSFNITTSIRDKV
KKDYALFYRLDVVPIDND.......-NTSYRLISCNTSTITQACPKVSFEPIPIHYCTPAGFAILKCKDKKFNGTGPCKN
VSTVQCTHGIRPVVSTQLLLNGSLAEEEVVIRSSNFTDNTKNIIVQLKESVEINCTRPNNNTRKSIHIGPGSAFYTTGDI
IGDIRQAHCNISRTKWNNTLNQIATKLKEQFGNNKTIvFNQSSGGDPEIVMHSFNCGGEFFYCNSTQLFNSTWNFNGTw.
nlTQSNGTDTITLPCRIKQIINMWQEVGKAMYAPPIRGQIRCSSNITGLILTRDGGNHNNDTETFRPGGGDMRDNWRSEL
YKYKVVKIEPLGVAPTKAKRRVVQREKRAVGIGAMFLGFLGAAGSTMGAASITLTVQARLLLSGIVQQQNNLLKAIEAQQ
HLLQLTVWGIKQLQARVLAVERYLRDQQLLGIWGCSGKLICTTAVPWnaswSNKTLDMIWNNMTWMEWEREIDNYTGLIY
TLLEESQNQQEKNEQELLELDKWASLWNWFDITNWLWYIKIFIMIVGGLIGLRIVFTVLSMVNRVR
>UniRef100_A0A0A7F0N8/1-705
...mgirknyqhwwrwGTMLLGILMICSAEEKLWVTVYYGVPVWKEATTTLFCASDAKAYNTEVHNVWATHACVPTDPNP
QEVVLGNVTENFNMWKNSMVEQMHEDIISLWDQSLKPCVKLTPLCVTLNCTDLKNTtnTTERGEIKNCSFNITTSLRDKM
RKEYALFYKLDVIPIDND...ntshDNTSYRLISCNTSVITQACPKISFEPIPIHYCAPAGFAILKCNDKKFNGTGPCTN
VSTVQCTHGIRPVVSTQLLLNGSLAEEEVVIRSENLTNNAKIIIVHLNESVVINCTRPNNNTRKSIHIGPGRTFYAAGNI
IGDIRQAHCNISRSKWNNTLKQIVNKLREQFGSKIIV.FNRSSGGDPEIVMHSFNCGGEFFYCNTTQLFNSTWNLNDT.e
glSNTEGNDTLTLPCRIKQIVNMWQEVGKAMYAPPIKGQINCTSNITGLLLTRDGGNNENNTETFRPGGGDMRDNWRNEL
YKYKVVKVEPLGVAPTRAKRRVVQREKRAVGIGAMFLGFLGAAGSTMGAASVTLTVQARQLLSGIVQQQNNLLRAIEAQQ
HMLQLTVWGIKQLQARVLAVERYLRDQQLLGIWGCSGKLICTTNVPWntswSNKSYNRIWDNMTWMQWEREIDNYTGLIY
TLLEESQNQQEKNEQELLELDKWASLWNWFSITNWLWYIKIFIIIIGGLVGLRIVFIVLSIVNRVR
>UniRef100_A0A120K7I9/1-703
mkvkgirknyqhlwerGIMLLGMLMICSAVENLWVTVYYGVPVWKEATTTLFCASDAKAYDTEVHNVWATHACVPTDPNP
QEVVLENVTENFNMWKNNMVEQMHEDIISLWDQSLKPCVKLTPLCVTLNCTDLGNSssEEMRGEIKNCSFNITTSIRDKV
KKDYALFYRLDVVPIDND.......-NTSYRLISCNTSTITQACPKVSFEPIPIHYCTPAGFAILKCKDKKFNGTGPCKN
VSTVQCTHGIRPVVSTQLLLNGSLAEEEVVIRSSNFTDNTKNIIVQLKESVEINCTRPNNNTRKSIHIGPGRAFYTTGDI
IGDIRQAHCNISRTKWNNTLNQIATKLKEQFGNNKTIvFNQSSGGDPEIVMHSFNCGGEFFYCNSTQLFNSTWNFNGTw.
nlTQSNGTDTITLPCRIKQIINMWQEVGKAMYAPPIRGQIRCSSNITGLILTRDGGNHNNDTETFRPGGGDMRDNWRSEL
YKYKVVKIEPLGVAPTKAKRRVVQREKRAVGIGAMFLGFLGAAGSTMGAASITLTVQARLLLSGIVQQQNNLLKAIEAQQ
HLLQLTVWGIKQLQARVLAVERYLRDQQLLGIWGCSGKLICTTAVPWnaswSNKTLDMIWNNMTWMEWEREIDNYTGLIY
TLIEESQNQQEKNEQELLELDKWAGLWNWFDITNWLWYIKIFIMIVGGLIGLRIVFTVLSMVNRVR
>UniRef100_A0A109V8E8/1-703
mkvkgirknyqhlwkrGIMLLGMLMICSAVENLWVTVYYGVPVWKEATTTLFCASDAKAYDTEVHNVWATHACVPTDPNP
QEVVLENVTENFNMWKNNMVEQMHEDIISLWDQSLKPCVKLTPLCVTLNCTDWGNSssEEMRGEIKNCSFNITTSIRDKV
KEDYALFYRLDVVPIDND.......-NTSYRLISCNTSTITQACPKVSFEPIPIHYCTPAGFAILKCKDKKFNGTGPCKN
VSTVQCTHGIRPVVSTQLLLNGSLAEEEVVIRSSNFTDNTKNIIVQLKESVEINCTRPNNNTRKSIHIGPGRAFYTTGDI
IGDIRQAHCNISRTKWNNTLNQIATKLKEQFGNNKTIvFNQSSGGDPEIVMHSFNCGGEFFYCNSTQLFNSTWNFNGTw.
nlTQSNGTDTITLPCRIKQIINMWQEVGKAMYAPPIRGQIRCSSNITGLILTRDGGNHNNDTETFRPGGGDMRDNWRSEL
YKYKVVKIEPLGVAPTKAKRRVVQREKRAVGIGAMFLGFLGAAGSTMGAASITLTVQARLLLSGIVQQQDNLLKAIEAQQ
HLLQLTVWGIKQLQARVLAVERYLRDQQLLGIWGCSGKLICTTAVPWnaswSNKTLDMIWNNMTWMEWEREIDNYTGLIY
TLIEESQNQQEKNEQELLELDKWASLWNWFDITNWLWYIKIFIMIVGGLIGLRIVFTVLSMVNRVR
>UniRef100_A0A0X8IEM7/1-703
mkvkgirknyqhlwkrGIMLLGMLMICSAVENLWVTVYYGVPVWKEATTTLFCASDAKAYDTEVHNVWATHACVPTDPNP
QEVVLENVTENFNMWKNNMVEQMHEDIISLWDQSLKPCVKLTPLCVTLNCTDWGNNssEEMRGEIKNCSFNITTSIRDKV
KKDYALFYRLDVVPIDND.......-NTSYRLISCNTSTITQACPKVSFEPIPIHYCTPAGFAILKCKDKKFNGTGPCKN
VSTVQCTHGIRPVVSTQLLLNGSLAEEEVVIRSSNFTDNTKNIIVQLKESVEINCTRPNNNTRKSIHIGPGSAFYTTGDI
IGDIRQAHCNISRTKWNNTLNQIATKLKEQFGNNKTIvFNQSSGGDPEIVMHSFNCGGEFFYCNSTQLFNSTWNFNGTw.
nvTQSNGTDTITLPCRIKQIINMWQEVGKAMYAPPIRGQIRCSSNITGLILTRDGGNHNKDTETFRPGGGDMRDNWRSEL
YKYKVVKIEPLGVAPTKAKRRVVQREKRAVGIGAMFLGFLGAAGSTMGAASITLTVQARLLLSGIVQQQNNLLRAIEAQQ
HLLQLTVWGIKQLQARVLAVERYLRDQQLLGIWGCSGKLICTTAVPWnaswSNKTLDMIWNNMTWMEWEREIDNYTGLIY
TLIEESQNQQEKNEQELLELDKWASLWNWFDITNWLWYIKIFIMIIGGLIGLRIVFTVLSMVNRVR
>UniRef100_B3VFD3/1-713
mrvkgirknyqhlwrwGIMLLGILMICSAAENLWVTVYYGVPVWKEASTTLFCASDAKAHDTEVHNVWATHACVPTDPNP
QEVKLENVTENFNMWKNNMVEQMHEDIISLWDQSLKPCVKLTPLCVTLNCTDLRNAtnNSEEGEIKNCSFNITTSIRDKM
QKEYALLYKLDIVPIDNN.......-STSYRLISCNTSVITQACPKVSFEPIPIHYCAPAGFAILKCNNKTFNGKGPCTN
VSTVQCTHGIRPVVSTQLLLNGSLAEEEIVIRSDNITDNAKTIIVQLKEAVQITCTRPNNNTRKSIHIGPGKAFYATGEI
IGDIRQAHCNLTRGSWENTLQQIAKKLREQFRNKTI-aFNQSSGGDPEITMHSFNCGGEFFYCNTTQLFNSTWNSNSTwn
stGTEASNDTITLPCRIKQIINMWQEVGKVMYAPPIRGTIKCSSNITGLLLTRDGGNNENETEIFRPGGGDMRDNWRSEL
YKYKVVKIEPLGVAPTKAKRRVVQREKRAVGIGAMFLGFLGAAGSTMGAASVTLTVQARQLLSGIVQQQNNLLRAIEAQQ
HLLQLTVWGIKQLQARVLAVERYLKDQQLLGIWGCSGKLICTTAVPWnaswSNKSLDNIWNNMTWMEWEREINNYTREIY
TLIEESQNQQEKNEQELLELDQWANLWNWFDITKWLWYIKIFIMIVGGLVGLRIVFAVLSIVNRVR
>UniRef100_A0A0X8IEK3/1-703
mkvkgirknyqhlwkrGIMLLGMLMICSAVENLWVTVYYGVPVWKEATTTLFCASDAKAYDTEVHNVWATHACVPTDPNP
QEVVLENVTENFNMWKNNMVEQMHEDIISLWDQSLKPCVKLTPLCVTLNCTDWGNSssEEMRGEIKNCSFNITTSIRDKV
KEDYALFYRLDVVPIDND.......-NTSYRLISCNTSTITQACPKVSFEPIPIHYCTPAGFAILKCKDKKFNGTGPCKN
VSTVQCTHGIRPVVSTQLLLNGSLAEEEVVIRSSNFTDNTKNIIVQLKESVEINCTRPNNNTRKSIHIGPGRAFYTTGDI
IGDIRQAHCNISRTKWNNTLNQIATKLKEQFGNNKTIvFNQSSGGDPEIVMHSFNCGGEFFYCNSTQLFNSTWNFNGTw.
nlTQSNGTDTITLPCRIKQIINMWQEVGKAMYAPPIRGQIRCSSNITGLILTRDGGNHNNDTETFRPGGGDMRDNWRSEL
YKYKVVKIEPLGVAPTKAKRRVVQREKRAVGIGAVFLGFLGAAGSTMGAASITLTVQARLLLSGIVQQQNNLLKAIEAQQ
HLLQLTVWGIKQLQARVLAVERYLRDQQLLGIWGCSGKLICTTAVPWnaswSNKTLDMIWNNMTWMEWEREIDNYTGLIY
TLIEESQNQQEKNEQELLELDKWASLWNWFDITNWLWYIKIFIMIVGGLIGLRIVFTVLSMVNRVR
>UniRef100_A0A0X8IF39/1-703
mkvkgirknyqhlwkrGIMLLGMLMICSAVENLWVTVYYGVPVWKEATTTLFCASDAKAYDTEVHNVWATHACVPTDPNP
QEVVLENVTENFNMWKNNMVEQMHEDIISLWDQSLKPCVKLTPLCVTLNCTDWGNSssEEMRGEIKNCSFNITTSIRDKV
KEDYALFYRLDVVPIDND.......-NTSYRLISCNTSTITQACPKVSFEPIPIHYCTPAGFAILKCKDKKFNGTGPCKN
VSTVQCTHGIRPVVSTQLLLNGSLAEEEVVIRSSNFTDNTKNIIVQLKESVEINCTRPNNNTRKSIHIGPGRAFYTTGDI
IGDIRQAHCNISRTKWNNTLNQIATKLKEQFGNNKTIvFNQSSGGDPEIVMHSFNCGGEFFYCNSTQLFNSTWNFNGTw.
nlTQSNGTDTITLPCRIKQIINMWQEVGKAMYAPPIRGQIRCSSNITGLILTRDGGNHNNDTETFRPGGGDMRDNWRSEL
YKYKVVKIEPLGVAPTKAKRRVVQREKRAVGIGAVFLGFLGAAGSTMGAASITLTVQARLLLSGIVQQQNNLLKAIEAQQ
HLLQLTVWGIKQLQARVLAVERYLRDQQLLGIWGCSGKLICTTAVPWnaswSNKTLDMIWNNMTWMEWEREIDNYTGLIY
TLIEESQNQQEKNEQELLELDKWASLWNWFDITNWLWYIKIFIMIVGGLIGLRIVFTVLSMVNRVR
>UniRef100_A0A109V8W5/1-705
mkvkgirknyqhlwkrGIMLLGMFMICSAVENLWVTVYYGVPVWKEATTTLFCASDAKAYDTEVHNVWATHACVPTDPNP
QEVVLENVTENFNMWKNNMVEQMHEDIISLWDQSLKPCVKLTPLCVTLNCTDWGNGtnTNMRGEIKNCSFNITTSIRDRV
KKDYALFYRLDVVPIDND......nSNTSYRLISCNTSTITQACPKVSFEPIPIHYCTPAGFAILKCKDKKFNGTGPCKN
VSTVQCTHGIRPVVSTQLLLNGSLAEEEVVIRSSNFTDNTKNIIVQLKESVEINCTRPNNNTRKSIHIGPGSAFYTTGDI
IGDIRQAHCNISRAKWNNTLSQIATKLKEQFGNNKTIvFSRSSGGDPEIVMHSFNCGGEFFYCNSTQLFNSTWNFNGT.g
nsTQSNGTDIITLPCRIKQIINMWQEVGKAMYAPPIRGQIRCSSNITGLILTRDGGDNNNDTETFRPGGGDMRDNWRSEL
YKYKVVKIEPLGVAPTKAKRRVVQREKRAVGIGAMFLGFLGAAGSTMGAASITLTVQARQLLSGIVQQQNNLLKAIEAQQ
HLLQLTVWGIKQLQARVLAVERYLRDQQLLGIWGCSGKLICTTAVPWnaswSNKTLDMIWNNMTWMEWEREIDNYTGLIY
TLIEESQNQQEKNEQELLKLDKWASLWNWFDITKWLWYIRIFIMIVGGLIGLRIVFTVLSMVNRVR
>UniRef100_A0A0X8ID35/1-703
mkvkgirknyqhlwkrGIMLLGMLMICSAVENLWVTVYYGVPVWKEATTTLFCASDAKAYDTEVHNVWATHACVPTDPNP
QEVVLENVTENFNMWKNNMVEQMHEDIISLWDQSLKPCVKLTPLCVTLNCTDWGNSssEEMRGEIKNCSFNITTSIRDKV
KEDYALFYRLDVVPIDND.......-NTSYRLISCNTSTITQACPKVSFEPIPIHYCTPAGFAILKCKDKKFNGTGPCKN
VSTVQCTHGIRPVVSTQLLLNGSLAEEEVVIRSSNFTDNTKNIIVQLKESVEINCTRPNNNTRKSIHIGPGRAFYTTGDI
IGDIRQAHCNISRTKWNNTLNQIATKLKEQFGNNKTIvFNQSSGGDPEIVMHSFNCGGEFFYCNSTQLFNSTWNFNGTw.
nlTQSNGTDTITLPCRIKQIINMWQEVGKAMYAPPIRGQIRCSSNITGLILTRDGGNHNNDTETFRPGGGDMRDNWRSEL
YKYKVVKIEPLGVAPTKAKRRVVQREKRAVGIGAVFLGFLGAAGSTMGAASITLTVQARLLLSGIVQQQNNLLKAIEAQQ
HLLQLTVWGIKQLQARVLAVERYLRDQQLLGIWGCSGKLICTTAVPWnaswSNKTLDMIWNNMTWMEWEREIDNYTGLIY
TLIEESQNQQEKNEQELLELDKWASLWNWFDITNWLWYIKIFIMIVGGLIGLRIVFTVLSMVNRVR
>UniRef100_A0A0X8ICR5/1-703
mkvkgirknyqhlwkrGIMLLGMLMICSAVENLWVTVYYGVPVWKEATTTLFCASDAKAYDTEVHNVWATHACVPTDPNP
QEVVLENVTENFNMWKNNMVEQMHEDIISLWDQSLKPCVKLTPLCVTLNCTDWGNSssEEMRGEIKNCSFNITTSIRDKV
KEDYALFYRLDVVPIDND.......-NTSYRLISCNTSTITQACPKVSFEPIPIHYCTPAGFAILKCKDKKFNGTGPCKN
VSTVQCTHGIRPVVSTQLLLNGSLAEEEVVIRSSNFTDNTKNIIVQLKESVEINCTRPNNNTRKSIHIGPGRAFYTTGDI
IGDIRQAHCNISRTKWNNTLNQIATKLKEQFGNNKTIvFNQSSGGDPEIVMHSFNCGGEFFYCNSTQLFNSTWNFNGTw.
nlTQSNGTDTITLPCRIKQIINMWQEVGKAMYAPPIRGQIRCSSNITGLILTRDGGNHNNDTETFRPGGGDMRDNWRSEL
YKYKVVKIEPLGVAPTKARRRVVQREKRAVGIGAMFLGFLGAAGSTMGAASITLTVQARLLLSGIVQQQNNLLKAIEAQQ
HLLQLTVWGIKQLQARVLAVERYLRDQQLLGIWGCSGKLICTTAVPWnaswSNKTLDMIWNNMTWMEWEREIDNYTGLIY
TLIEESQNQQEKNEQELLELDKWASLWNWFDITNWLWYIKIFIMIVGGLIGLRIVFTVLSMVNRVR
>UniRef100_A0A120K702/1-708
mkvkgirknyqhlwkwGIMLLGMLMICSAVENLWVTVYYGVPVWKEATTTLFCASDAKAYDTEVHNVWATHACVPTDPNP
QEIVLENVTENFNMWKNNMVEQMHEDIISLWDQSLKPCVKLTPLCVTLNCTDLNVTntNNMKGEMRNCSFNITTSIRDKV
KKDYALFYRLDVVPIDNE.......-NNSYRLINCNTSTITQACPKVSFEPIPIHYCTPAGFAILKCKDKKFNGTGPCKN
VSTVQCTHGIRPVVSTQLLLNGSLAEEEVVIRSSNFTDNTKNIIVQLKESVEINCTRPNNNTRKSIPIGPGRAFYATGDI
IGDTRQAHCNISRTKWNNTLNQIVTKLKEQFGNNKTIiFSPSSGGDPEIVMHSFNCGGEFFYCNSTQLFNSTWSFNGTwn
stQSNEGNDPITLPCRIRQIINMWQEVGKAMYAPPIKGQIRCSSNITGLILTRDGGNHNSRTETFRPGGGDMRDNWRSEL
YKYKVVKIEPLGVAPTKAKRRVVQREKRAVGIGAMFLGFLGAAGSTMGAASITLTVQARLLLSGIVQQQNNLLRAIEAQQ
HLLQLTVWGIKQLQARVLAMERYLRDQQLLGIWGCSGKLICTTAVPWnaswSNKTLDMIWNNMTWMEWEREIDNYTGLIY
TLIEESQNQQEKNEQELLELDKWAGLWNWFDITNWLWYIKIFIMIVGGLIGLRIVFTVLSIVNRVR
>UniRef100_A0A109V7Z9/1-708
mkvkgirknyqhlwkwGIMLLGMLMICSAVENLWVTVYYGVPVWKEATTTLFCASDAKAYDTEVHNVWATHACVPTDPNP
QEIVLENVTENFNMWKNNMVEQMHEDIISLWDQSLKPCVKLTPLCVTLNCTDLNVTntNNMKGEMRNCSFNITTSIRDKV
KKDYALFYRLDVVPIDNE.......-NNSYRLINCNTSTITQACPKVSFEPIPIHYCTPAGFAILKCKDKKFNGTGPCKN
VSTVQCTHGIRPVVSTQLLLNGSLAEEEVVIRSSNFTDNTKNIIVQLKESVEINCTRPNNNTRKSIPIGPGRAFYATGDI
IGDTRQAHCNISRTKWNNTLNQIVTKLKEQFGNNKTIiFSPSSGGDPEIVMHSFNCGGEFFYCNSTQLFNSTWSFNGTwn
stQSNEGNDPITLPCRIRQIINMWQEVGKAMYAPPIKGQIRCSSNITGLILTRDGGNHNSRTETFRPGGGDMRDNWRSEL
YKYKVVKIEPLGVAPTKAKRRVVQREKRAVGIGAMFLGFLGAAGSTMGAASITLTVQARLLLSGIVQQQNNLLRAIEAQQ
HLLQLTVWGIKQLQARVLAMERYLRDQQLLGIWGCSGKLICTTAVPWnaswSNKTLDMIWNNMTWMEWEREIDNYTGLIY
TLIEESQNQQEKNEQELLELDKWAGLWNWFDITNWLWYIKIFIMIVGGLIGLRIVFTVLSIVNRVR
>UniRef100_A0A0X8ICW3/1-703
mkvkgirknyqhlwkrGIMLLGMLMICSAVENLWVTVYYGVPVWKEATTTLFCASDAKAYDTEVHNVWATHACVPTDPNP
QEVVLENVTENFNMWKNNMVEQMHEDIISLWDQSLKPCVKLTPLCVTLKCTDWGNNssEEMRGEIKNCSFNITTSIRDKV
KEDYALFYRLDVVPIDND.......-NTSYRLISCNTSTITQACPKVSFEPIPIHYCTPAGFAILKCKDKKFNGTGPCKN
VSTVQCTHGIRPVVSTQLLLNGSLAEEEVVIRSSNFTDNTKNIIVQLKESVEINCTRPNNNTRKSIHIGPGRAFYTTGDI
IGDIRQAHCNISRTKWNNTLNQIATKLKEQFGNNKTIvFNQSSGGDPEIVMHSFNCGGEFFYCNSTQLFNSTWNFNGTw.
nlTQSNGTDTITLPCRIKQIINMWQEVGKAMYAPPIRGQIRCSSNITGLILTRDGGNHNNDTETFRPGGGDMRDNWRSEL
YKYKVVKIEPLGVAPTKAKRRVVQREKRAVGIGAMFLGFLGAAGSTMGAASITLTVQARLLLSGIVQQQNNLLKAIEAQQ
HLLQLTVWGIKQLQARVLAVERYLRDQQLLGIWGCSGKLICTTAVPWnaswSNKTLDMIWNNMTWMEWEREIDNYTGLIY
TLIEESQNQQEKNEQELLELDKWASLWNWFDITNWLWYIKIFIMIVGGLIGLRIVFTVLSMVNRVR
>UniRef100_A0A193L0F4/1-706
mtvmgirknyqdlwkgGTLLLGMLMICSAAEDLWVTVYYGVPVWKEATTTLFCASDAKAYDTEVHNVWATHACVPTDPNP
QEVVLGNVTENFNMWKNNMVEQMHEDIISLWDQSLKPCVKLTPLCVTLNCTDWKNAtnTNEKGEIKNCSFKITTRIRDKI
QKEYALFYKLDVVPIDND......kNSTKYRLLSCNTSVITQACPKVSFEPIPIHYCAPAGFAILKCNDKKFNGTGPCTN
VSTVQCTHGIRPVVSTQLLLNGSLAEEEVVIRSENFTNNAKIIIVQLNESVEINCTRPNNNTRKSIHIGPGRAFYATGDI
IGDIRQAHCNISRKNWNNTLKQIVMKLGEQFKNKTIV.FNQSSGGDPEIVTHSFNCGGEFFYCNSAQLFNSTWNAKGN.v
teGSNSAAEIITLPCRIKQIVNMWQEVGKAMYAPPIRGQIRCSSNITGLLLTRDGGDNNKTTEIFRPGGGDMRDNWRSEL
YKYKVVKIEPLGVAPTKAKRRVVQREKRAVGMGALFLGFLGAAGSTMGAASVMLTVQARQLLSGIVQQQNNLLRAIEAQQ
HLLQLTVWGIKQLQARVLAVERYLKDQQLLGIWGCSGKLICTTTVPWntswSNKSLDSIWNNMTWMEWEREINNYTSLIY
TLIEQSQNQQEKNEQELLELDKWDSLWNWFSITKWLWYIKIFIMIVGGLVGLRIVFAVLSIVNRVR
>UniRef100_A0A109V856/1-703
mkvkgirknyqhlwkrGIMLLGMLMICSAVENLWVTVYYGVPVWKEATTTLFCASDAKAYDTEVHNVWATHACVPTDPNP
QEVVLENVTENFNMWKNNMVEQMHEDIISLWDQSLKPCVKLTPLCVTLNCTDLGNVtnTNMRGEIKNCSFNITTSIRDKV
KKDHALFYKLDVVPIDND.......-NTSYRLISCNTSTITQACPKVSFEPIPIHYCTPAGFAILKCKDKKFNGTGPCKN
VSTVQCTHGIRPVVSTQLLLNGSLAEEEVVIRSSNFADNTKNIIVQLKESVEINCTRPNNNTRKSIHIGPGRAFYTTGDI
IGDIRQAHCNISRTKWNNTLNQIATKLKEQFGNNKTIvFNQSSGGDPEIVMHSFNCGGEFFYCNSTQLFNSTWSFNGTw.
nsTQSNGTDTITLPCRIKQIINMWQEVGKAMYAPPIEGQIRCSSNITGLILTRDGGNHNNDTETFRPGGGDMRDNWRSEL
YKYKVVKIEPLGVAPTKAKRRVVQREKRAVGIGAMFLGFLGAAGSTMGAASITLTVQARLLLSGIVQQQNNLLKAIEAQQ
HLLQLTVWGIKQLQARVLAVERYLRDQQLLGIWGCSGKLICTTAVPWnxswSNKTLDMIWNNMTWMEWEREIDNYTGLIY
TLIEESQNQQEKNEQELLELDKWASLWNWFDITNWLWYIKIFIMIVGGLIGLRIVFTVLSMVNRVR
>UniRef100_A0A109VCH4/1-703
mkvkgirknyqhlwkrGIMLLGMLMICSAVENLWVTVYYGVPVWKEATTTLFCASDAKAYDTEVHNVWATHACVPTDPNP
QEVVLENVTENFNMWKNNMVEQMHEDIISLWDQSLKPCVKLTPLCVTLNCTDWGNSssEEMRGEIKNCSFNITTSIRDKV
KEDYALFYRLDVVPINND.......-NTSYRLISCNTSTITQACPKVSFEPIPIHYCTPAGFAILKCKDKKFNGTGPCKN
VSTVQCTHGIRPVVSTQLLLNGSLAEEEVVIRSSNFTDNTKNIIVQLKESVEINCTRPNNNTRKSIHIGPGRAFYTTGDI
IGDIRQAHCNISRTKWNNTLNQIATKLKEQFGNNKTIvFNQSSGGDPEIVMHSFNCGGEFFYCNSTQLFNSTWNFNGTw.
nlTQSNGTDTITLPCRIKQIINMWQEVGKAMYAPPIRGQIRCSSNITGLILTRDGGNHNNDTETFRPGGGDMRDNWRSEL
YKYKVVKIEPLGVAPTKAKRRVVQREKRAVGIGAMFLGFLGAAGSTMGAASITLTVQARLLLSGIVQQQNNLLKAIEAQQ
HLLQLTVWGIKQLQARVLAVERYLRDQQLLGIWGCSGKLICTTAVPWnaswSNKTLDMIWNNMTWMEWEREIDNYTGLIY
TLIEESQNQQEKNEQELLELDKWASLWNWFDITNWLWYIKIFIMIVGGLIGLRIVFTVLSMVNRVR
>UniRef100_A0A0X8ICP5/1-703
mkvkgirknyqhlwkrGVMLLGMLMICSAVENLWVTVYYGVPVWKEATTTLFCASDAKAYDTEVHNVWATHACVPTDPNP
QEVVLENVTENFNMWKNNMVEQMHEDIISLWDQSLKPCVKLTPLCVTLNCTDWGNSssEEMRGEIKNCSFNITTSIRDKV
KEDYALFYRLDVVPIDND.......-NTSYRLISCNTSTITQACPKVSFEPIPIHYCTPAGFAILKCKDKKFNGTGPCKN
VSTVQCTHGIRPVVSTQLLLNGSLAEEEVVIRSSNFTDNTKNIIVQLKESVEINCTRPNNNTRKSIHIGPGRAFYTTGDI
IGDIRQAHCNISRTKWNNTLNQIATKLKEQFGNNKTIvFNQSSGGDPEIVMHSFNCGGEFFYCNSTQLFNSTWNFNGTw.
nlTQSNGTDTITLPCRIKQIINMWQEVGKAMYAPPIRGQIRCSSNITGLILTRDGGNHNNDTETFRPGGGDMRDNWRSEL
YKYKVVKIEPLGVAPTKAKRRVVQREKRAVGIGAMFLGFLGAAGSTMGAASITLTVQARLLLSGIVQQQNNLLKAIEAQQ
HLLQLTVWGIKQLQARVLAVERYLRDQQLLGIWGCSGKLICTTAVPWnaswSNKTLDMIWNNMTWMEWEREIDNYTGLIY
TLIEESQNQQEKNEQELLELDKWASLWNWFDITNWLWYIKIFIMIVGGLIGLRIVFTVLSMVNRVR
>UniRef100_A0A109VAB8/1-703
mkvkgirknyqhlwkrGIMLLGMLMICSAVENLWVTVYYGVPVWKEATTTLFCASDAKAYDTEVHNVWATHACVPTDPNP
QEVVLENVTENFNMWKNNMVEQMHEDIISLWDQSLKPCVKLTPLCVTLNCTDWGNSssEEMRGEIKNCSFNITTSIRDKV
KEDYALFYRLDVVPIDKN.......-NTSYRLISCNTSTITQACPKVSFEPIPIHYCTPAGFAILKCKDKKFNGTGPCKN
VSTVQCTHGIRPVVSTQLLLNGSLAEEEVVIRSSNFTDNTKNIIVQLKESVEINCTRPNNNTRKSIHIGPGRAFYTTGDI
IGDIRQAHCNISRTKWNNTLNQIATKLKEQFGNNKTIvFNQSSGGDPEIVMHSFNCGGEFFYCNSTQLFNSTWNFNGTw.
nlTQSNGTDTITLPCRIKQIINMWQEVGKAMYAPPIRGQIRCSSNITGLILTRDGGNHNNDTETFRPGGGDMRDNWRSEL
YKYKVVKIEPLGVAPTKAKRRVVQREKRAVGIGAMFLGFLGAAGSTMGAASITLTVQARLLLSGIVQQQNNLLKAIEAQQ
HLLQLTVWGIKQLQARVLAVERYLRDQQLLGIWGCSGKLICTTAVPWnaswSNKTLDMIWNNMTWMEWEREIDNYTGLIY
TLIEESQNQQEKNEQELLELDKWASLWNWFDITNWLWYIKIFIMIVGGLIGLRIVFTVLSMVNRVR
>UniRef100_B2YMB3/1-712
mrvmeirknyqhwwkeGILLLGMLMICSATEQLWVTVYYGVPVWKEANTTLFCASDAKAYETEKHNVWATHACVPTDPNP
QEVELKNVTENFNMWKNNMVDQMHEDIISLWDQSLKPCVKLTPLCVTLHCSNLTVNstLNMVGEMKNCSFNSTTSIRDKV
RKEYALFYSLDIVPIDNDnkstdskNSSEYRLISCNTSVITQACPKTSFEPIPIHYCAPAGFAILKCKDKNFNGTGPCKN
VSTVQCTHGIKPVVSTQLLLNGSLAEEEIVIRSANLTDNTKIIIVQLNQSIEINCTRPNNNTRKSIHIGPGRAFYATGDI
IGDIRKAHCNISKARWNDTLRQIASKLKEQFPNKTI-aFNHSSGGDPEIVMHNFNCGGEFFYCNTTQLFNSTWNGNET..
asNGTKGNETITLPCRIKQIINMWQEVGKAMYAPPIKGLISCSSNITGLLLTRDGGGNNESTETFRPGGGDMRDNWRSEL
YKYKVVQVEPLGIAPTRAKRRVVQREKRAAGIGALFLGFLSAAGSTMGAASITLTVQARQLLSGIVQQQNNLLRAIEAQQ
HMLQLTVWGIKQLQARVLAVERYLRDQQLLGIWGCSGKLICTTTVPWntswSNKSLDDIWENMTWMQWEKEINNYTGVIY
NLLEESQNQQEKNEKDLLELDKWANLWNWFDITNWLWYIRLFIMIVGGLIGLRIVFAVLSIVNRVR
>UniRef100_A0A0R8WMI8/1-706
mrvreikkncqhlwrwGIMLLGILMICNATDNSWVTVYYGVPVWKEATTTLFCASDAKAYDTEVHNVWATHACVPTDPNP
QEVELENVTENFNMWKNNMVEQMHEDIISLWDQSLKPCVKLTPLCVTLNCTDVNATstNNEKGEMKNCSFNVTTEIRDKV
TKEHALFYRLDVVPIDNT..kdnntNSTSYRLISCNTSSITQACPKVSFEPIPIHYCTPAGFALLKCNDKKFNGTGPCKN
VSSVQCTHGIRPVISTQLLLNGSLAEEEVIIRSANFSNNARIIIVQLNESVEINCTRPNNNTRRSINMGPGRAFYATGDI
IGDIRQAHCNLSRAKWNDTLQRIVIKLKEQFENKTIV.FNQSSGGDPEIVMHSFNCGGEFFYCNTTQLFNSTWNSTEG..
.pNTTEGNDTITLPCRIKQIINMWQEVGKAMYAPPISGKIRCSSNITGLILTRDGGDNNNITEVFRPGGGDMRDNWRSEL
YRYKVVQIEPLGVAPTRAKRRVVQREKRAVGIGAVFLGFLGAAGSTMGAASLTLTVQARLLLSGIVQQQNNLLRAIEAQQ
HLLQLTVWGIKQLQARVLAVERYLKDQQLLGIWGCSGKLICTTAVPWntswSNKSVDYIWSNMTWMQWDREINNYTSLIY
TLIEKAQNQQEKNEQELLELDKWANLWNWFDISNWLWYIRIFIMIVGGLIGLRIVFTVLSIVNRVR
>UniRef100_A0A193L0F6/1-705
mrvkgirknyqhwwrwGTMLLGMLMICSAADQLWVTVYYGVPVWKEATTLLFCASDAKAYDPEVHNVWATHACVPTDPNP
QEVLLGNVTENFNMWKNNMVEQMHEDIISLWDQSLKPCVKLTPLCVTLNCNDLGNAnnATERGEIKNCSFNITKSIRDKM
QKEYALFYKLDVVPIDNN.......-STKYRLLSCNTSVITQACPKVSFEPIPIHFCAPAGFAILKCNNKQFNGTGPCTN
VSTVQCTHGIRPVVSTQLLLNGSLAEEEVVIRSENFTNNAKIIIVQLNETVEINCTRPNNNTRKGIHIGPGRAFFTTGEI
IGDIRQAHCNISRAKWNNTLEQIVKKLRKQFGNKTIV.FNQSSGGDPEIVMHSFNCGGEFFYCNTSKLFNSTWNGTQF..
teGSNNTEETITLPCRIKQVINMWQEVGKAMYAPPISGQIRCTSNITGLLLTRDGGNEKNKTEIFRPGGGNMRDNWRSEL
YKYKVVKIEPLGVAPTKAKRRVVQREKRAVGIGALFLGFLGAAGSTMGAASMTLTVQARQLLSGIVQQQNNLLRAIEAQQ
HLLQLTVWGIKQLQARVLAVERYLKDQQLLGIWGCSGKLICTTAVPWnaswSNKSLNQIWENMTWMEWEKEIDNYTGLIY
NLLETSQNQQEKNEQELLELDKWASLWNWFDITNWLWYIKIFIMIVGGLIGLRIVFAVLSIVNRVR
>UniRef100_A0A109V821/1-703
mkvkgirknyqhlwkrGIMLLGMLMICSAVENLWVTVYYGVPVWKEATTTLFCASDAKAYDTEVHNVWATHACVPTDPNP
QEVVLENVTENFNMWKNNMVEQMHEDIISLWDQSLKPCVKLTPLCVTLNCTDWGNSssEEMKGEIKNCSFNITTSIRDKV
KEDYALFYRLDVVPIDND.......-NTSYRLISCNTSTITQACPKVSFEPIPIHYCTPAGFAILKCKDKKFNGTGPCKN
VSTVQCTHGIRPVVSTQLLLNGSLAEEEVVIRSSNFTDNTKNIIVQLKESVEINCTRPNNNTRKSIHIGPGRAFYTTGDI
IGDIRQAHCNISRTKWNNTLNQIATKLKEQFGNNKTIvFNQSSGGDPEIVMHSFNCGGEFFYCNSTQLFNSTWNFNGTw.
nlTQSNGTDTITLPCRIKQIINMWQEVGKAMYAPPIRGQIRCSSNITGLILTRDGGNHNNDTETFRPGGGNMRDNWRSEL
YKYKVVKIEPLGVAPTKAKRRVVQREKRAVGIGAMFLGFLGAAGSTMGAASITLTVQARLLLSGIVQQQNNLLKAIEAQQ
HLLQLTVWGIKQLQARVLAVERYLRDQQLLGIWGCSGKLICTTAVPWnaswSNKTLDMIWNNMTWMEWEREIDNYTGLIY
TLIEESQNQQEKNEQELLELDKWASLWNWFDITNWLWYIKIFIMIVGGLIGLRIVFTVLSMVNRVR
>UniRef100_A0A0X8ICX6/1-703
mkvkgirknyqhlwkrGIMLLGMLMICSAVENLWVTVYYGVPVWKEATTTLFCASDAKAYDTEVHNVWATHACVPTDPNP
QEVVLENVTENFNMWKNNMVEQMHEDIISLWDQSLKPCVKLTPLCVTLKCTDWGNNssEEMRGEIKNCSFNITTSIRDKV
KEDYALFYRLDVVPIDND.......-NTSYRLISCNTSTITQACPKVSFEPIPIHYCAPAGFAILKCKDKKFNGTGPCKN
VSTVQCTHGIRPVVSTQLLLNGSLAEEEVVIRSSNFADNTKNIIVQLKESVEINCTRPNNNTRKSIHIGPGRAFYTTGDI
IGDIRQAHCNISRTKWNNTLNQIATKLKEQFGNNKTIvFNQSSGGDPEIVMHSFNCGGEFFYCNSTQLFNSTWNFNGTw.
nlTQSNGTDTITLPCRIKQIINMWQEVGKAMYAPPIRGQIRCSSNITGLILTRDGGNHNNDTETFRPGGGDMRDNWRSEL
YKYKVVKIEPLGVAPTKAKRRVVQREKRAVGIGAMFLGFLGAAGSTMGAASITLTVQARLLLSGIVQQQNNLLKAIEAQQ
HLLQLTVWGIKQLQARVLAVERYLRDQQLLGIWGCSGKLICTTAVPWnaswSNKTLDMIWNNMTWMEWEREIDNYTGLIY
TLIEESQNQQEKNEQELLELDKWASLWNWFDITNWLWYIKIFIMIVGGLIGLRIVFTVLSMVNRVR
>UniRef100_A0A120K745/1-702
mkvkgirknyqhlwkrGIMLLGMLMICSAVENLWVTVYYGVPVWKEATTTLFCASDAKAYDTEVHNVWATHACVPTDPNP
QEVVLENVTENFNMWKNNMVEQMHEDIISLWDQSLKPCVKLTPLCVTLNCTDWGNSssEEMRGEIKNCSFNITTSIRDKV
KKDYALFYRLDVVPIDND.......-NTSYRLINCNTSTITQACPKVSFEPIPIHYCTPAGFAILKCKDKKFNGTGPCKN
VSTVQCTHGIRPVVSTQLLLNGSLAEEEVVIRSSNFTDNTKNIIVQLKESVEINCTRPNNNTRKSIHIGPGRAFHTTGDI
IGDIRQAHCNISRTKWNDTLNQIVTKLKEQFGNKTIV.FNRSSGGDPEIVMHSFNCGGEFFYCNSTQLFNSTWNFNGTw.
ksTQSNGTDTITLPCRIKQIINMWQEVGKAMYAPPIGGQIRCSSNITGLILTRDGGNHNNDTETFRPGGGDMRDNWRSEL
YKYKVVKIEPLGVAPTKAKRRVVQREKRAVGLGAMFLGFLGAAGSTMGAASITLTVQARLLLSGIVQQQNNLLKAIEAQQ
HLLQLTVWGIKQLQARVLAVERYLRDQQLLGIWGCSGKLICTTAVPWnaswSNKTLDMIWNNMTWMEWEREIDNYTGLIY
TLIEESQNQQEKNEQELLELDKWASLWNWFDITNWLWYIKIFIMIVGGLIGLRIVFTVLSMVNRVR
>UniRef100_R9S1C0/1-701
mkvkeirknyqalwkwGTMLLGILMICSAAEKLWVTVYYGVPVWKEATTTLFCASDAKAYDTEVHNIWATHACAPTDPNP
QEVVLGNVTENFNMWKNNMVEQMHEDIISLWDQSLKPCVKLTPLCVTLNCSDFGNNtnTNEKGEIKNCSFNVTTSIRDKV
EKENALFYKLDVVPIDND......nTSTSYRLISCNTSVITQACPKVSFEPIPIHYCAPAGFALLKCNNKKFNGTGPCTN
VSTVQCTHGIRPVVSTQLLLNGSLAEEEVVIRSENFTNNAKIIIVQLNESVEINCTRPNNNTRKSIHIGPGRAFYTTGNI
IGDIRQAHCNISRAKWNNTLNQIVRKLREQFGNKTIV.FNQSSGGDPEIVTHSFNCGGEFFYCNSTQLFNSTWNGTNS..
..-TWNGTESITLPCRIKQFINMWQEVGKAMYAPPIKGQIRCSSNITGLLLTRDGGNNNNESETFRPGGGDMRDNWRSEL
YKYKVVKIEPLGVAPTKAKRRVVQREKRAVGIGALFLGFLGAAGSTMGAASITLTVQARLLLSGIVQQQNNLLRAIEAQQ
HLLQLTVWGIKQLQARVLAVERYLKDQQLLGIWGCSGKLICTTTVPWnaswSNKSLDQIWDNMTWMEWEREIDNHTGTIY
TLLEKAQNQQEKNEQELLALDKWASLWNWFDITKWLWYIKIFIMIVGGLVGLRIVFTVLSIVNRVR
>UniRef100_A0A109V947/1-702
mkvkgirknyqhlwkrGIMLLGMLMICSAVENLWVTVYYGVPVWKEATTTLFCASDAKAYDTEVHNVWATHACVPTDPNP
QEVVLENVTENFNMWKNNMVEQMHEDIISLWDQSLKPCVKLTPLCVTLNCTDWNVTniNSMRGEMKNCSFNITTSIRDKV
KKEYALFYRLDVVPIDGD.......-NTSYRLINCNTSTITQACPKVSFEPIPIHYCTPAGFAILKCKDKKFNGTGPCKN
VSTVQCTHGIRPVVSTQLLLNGSLAEEEVIIRSSNFSDNTKNIIVQLNESVEINCTRPNNNTRRSIHIGPGSAFYATGDI
IGDIRQAHCNISGTKWNNTLNQIATKLKEQFGNKTIV.FSQSSGGDPEIVMHSFNCGGEFFYCNSTKLFNSTWNFNGTw.
nlTEPNDNDTITLPCRIKQIINMWQEVGKAMYAPPIRGQIRCSSNITGLILTRDGGIHNSSNETFRPGGGDMRDNWRSEL
YKYKVVKIEPLGVAPTKAKRRVVQREKRAVGIGAMFLGFLGAAGSTMGAASITLTVQARLLLSGIVQQQNNLLRAIEAQQ
HLLQLTVWGIKQLQARVLAVERYLRDQQLLGIWGCSGKLICTTAVPWnaswSNKTLDMIWNNMTWMEWEREIENYTGLIY
TLIEDSQNQQEKNEQELLELDKWASLWNWFDITNWLWYIKIFIMIIGGLIGLRIVFTVLSIVNRVR
>UniRef100_A3FAR9/1-709
mrvtgirknyqhlwrwGTMLLGILMICSAAGKLWVTVYYGVPVWKEATTTLFCASDAKAYDTEVHNVWATHACVPTDPNP
QEVVLENVTENFNMWKNNMVEQMHEDIISLWDQSLKPCVKLTPLCVTLNCTDDVRNatSTEKGEIKNCSFNITKSIRNKM
QKQYALFYKLDVVPIDND......sNNTNYRLISCNTSVITQACPKVSFEPIPIHYCAPAGFAILKCNDKKFNGTGPCTN
VSTVQCTHGIRPVVSTQLLLNGSLAEEEVIIRSENFTNNAKTIMVQLNVSVEINCTRPNNNTRKSIHIGPGRAFYATGDV
IGDIRQAHCNISRANWNNTLRQIVEKLGEQFGYNKTIvFNHSSGGDPEIVMHSFNCGGEFFYCNSTKLFNSTWTWNNTwd
ntRANDTEEIITLPCRIKQIINMWQEVGKAMYAPPIRGQIRCSSNITGLLLTRDGGT-NNTNEIFRPGGGDMRDNWRSEL
YKYKVVRIEPLGVAPTEAKRRVVQREKRAVGIGAMFLGFLGAAGSTMGAASVTLTVQARLLLSGIVQQQNNLLRAIEAQQ
HLLQLTVWGIKQLQARVLAVERYLRDQQLLGIWGCSGKLICTTAVPWntswSNKSLNEIWNNMTWMEWEKEIDNYTNLIY
NLLEESQNQQEKNEQELLELDKWANLWNWFDISNWLWYIKIFIMIVGGLVGLRIVFAVLSIVNRVR
>UniRef100_A0A109V6U3/1-704
mkvkgirknyqhlwkwGIMLLGMLMICSAVENLWVTVYYGVPVWKEATTTLFCASDAKAYDTEAHNVWATHACVPTDPNP
QEVVLENVTENFNMWKNNMVEQMHEDIISLWDQSLKPCVKLTPLCVTLNCTDLDVTntNNMKREMRNCSFNITTSIRDKV
KKDYALFYRLDVVPIDNE.......-NNSYRLINCNTSTITQACPKVSFEPIPIHYCTPAGFAILKCKDKKFNGTGPCKN
VSTVQCTHGIRPVVSTQLLLNGSLAEEEVVVRSSNFTDNTKNIIVQLKESVEINCTRPNNNTRKSIHIGPGRAFYTTGAI
TGDTRQAHCNISRTKWNNTLNQIATKLKEQFGNNKTIiFSPSSGGDPEIVMHSFNCGGEFFYCNSTQLFNSTWGFNGTwn
vtKSNEGNDTIILPCRIKQIINMWQEVGKAMYAPPIKGQIRCSSNITGLILTRDGGNSNNDNETFRPGGGDMRDNWRSEL
YKYKVVKIEPLGVAPTKAKRRVVQREKRAVGIGAMFLGFLGAAGSTMGAASITLTVQARLLLSGIVQQQNNLLRAIEAQQ
HLLQLTVWGIKQLQARVLAVERYLRDQQLLGIWGCSGKLICTTAVPWnaswSNKTLDMIWNNMTWMEWEREIDNYTGLIY
TLLEESQNQQEKNEQELLELDKWASLWNWFDITNWLWYIKIFIMIVGGLIGLRIVFTVLSIVNRVR
>UniRef100_A0A0X8IEV2/1-705
mkvkgirknyqhlwkrGIVLLGMLMICSAVEKLWVTVYYGVPVWKEATTTLFCASDAKAYDTEVHNVWATHACVPTDPNP
QEVVLENVTENFNMWKNNMVEQMHEDIISLWDQSLKPCVKLTPLCVTLNCTDWGNNssKEMKGEMKNCSFNITTSIKDRV
KKEYALFYKLDVVPIDND...nsntSNTSYRLISCNTSTITQACPKVSFEPIPIHYCTPAGFAILKCNDKKFNGTGPCKN
VSTVQCTHGIRPVVSTQLLLNGSLAEEEVVIRSSNFTDNIKNIIVQLNESVEINCTRPNNNTRKSIHIGPGSAFYATGDI
IGDIRQAHCNISRAKWNNTLNRIAAKLKEQF-GKTII.FKQSSGGDPEIVMHSFNCGGEFFYCNSTQLFNSTWNFNDT.g
nsTQSNDTGIITLPCRIKQIINMWQEVGKAMYAPPIKGQIRCSSNITGMILTRDGGDNNTNNETFRPGGGDMRDNWRSEL
YKYKVVKIEPLGVAPTKAKRRVVQREKRAVGIGAMFLGFLGAAGSTMGAASITLTVQARQLLSGIVQQQNNLLKAIEAQQ
HLLQLTVWGIKQLQARVLAVERYLRDQQLLGIWGCSGKLICTTAVPWnaswSNRTLDMIWNNMTWMEWEREIDNYTGLIY
TLIEESQNQQEKNEQELLELDKWASLWNWFDISKWLWYIRIFIMIVGGLIGLRIVFTVLSMVNRVR
>UniRef100_G1FEB1/1-707
mrvtgirknyqhlwrwGTMLLGILMICSAAGNLWVTVYYGVPVWKEATTTLFCASDAKAYDTEVHNVWATHACVPTDPNP
QEVVLENVTENFNMWKNNMVEQMHEDIISLWDQSLKPCVKLTPLCVTLNCTDDVRNatSTEKGEIKNCSFNITTSIRDKV
QKQYALFYKLDVVPIDND.......-NTNYRLISCNTSVIKQACPKVSFEPIPIHYCAPAGFAILKCNDKKFNGTGPCTN
VSTVQCTHGIRPVVSTQLLLNGSLAEEEVVIRSEDFTNNAKTIMVQLNVSVEINCTRPNNNTRKSIHIGPGRAFYATGDI
IGDIRQAHCNISRANWNNTLRHIVEKLGEQFGNNKTIvFNHSSGGDPEIVMHSFNCGGEFFYCNSTKLFNSTWTWNNTwn
ntRANDTEEIITLPCRIKQIINMWQEVGKAMYAPPIRGQIRCSSNITGLLLTRDGGT-NNTNEIFRPGGGDMRDNWRSEL
YKYKVVRIEPLGVAPTEAKRRVVQREKRAVGIGAVFLGFLGAAGSTMGAAAVTLTVQARLLLSGIVQQQNNLLRAIEAQQ
HLLQLTVWGIKQLQARVLAVERYLRDQQLLGIWGCSGKLICTTAVPWntswSNKSLNEIWNNMTWMEWEKEIDNYTNLIY
NLLEESQNQQEKNEQELLELDKWANLWNWFDISNWLWYIKIFIMIVGGLVGLRIVFAVLSIVNRVR
>UniRef100_A0A068EXV0/1-713
mkvtgirknyqhlwrwGTVLLGILMICNVAGNLWVTVYYGVPVWKEATTTLFCASDAKAYDTEVHNVWATHACVPTDPNP
QEIVLANVTENFNMWKNNMVEQMHEDIISLWDQSLKPCVKLTPLCVTLNCTELRNTtnTNEGGEMKNCSFNITTGIRDKV
KKEHALFYKLDIVPIGND.ntsnrfSNTSYRLISCNTSVITQACPKVSFEPIPIHYCAPAGFAILKCNDQKFNGTGPCKN
VSTVQCTHGIKPVVSTQLLLNGSLAEEGVVIRSANFPDNAKTIIVQLNESVEINCTRPNNNTRRGIHIGPGRAFYATGDI
IGDIRQAHCNLSRAKWNDTLRQIVIKLREQF-NRTIV.FNRSSGGDPEIVMHSFNCGGEFFYCNSTQLFNSTWNNNSTwn
giNNTVGSETITLPCRIKQIINMWQEVGKAMYAPPISGPIRCLSNITGLILTRDGGNNTNTTETFRPGGGDMRDNWRSEL
YKYKVVKIEPLGIAPTKAKRRVVQREKRAVGIGAMFLGFLGAAGSTMGAASMTLTVQARQLLSGIVQQQNNLLRAIEAQQ
HLLQLTVWGIKQLQARVLAVERYLKDQQLLGIWGCSGKLICTTAVPWntswSNKSLEQIWENTTWMEWEREIDNYTSLIY
TLIEESQNQQEKNEQELLELDKWASLWNWFDITNWLWYIKIFIMIVGGLVGLRIVFTVLSIVNRVR
>UniRef100_A0MKI2/1-702
mrvmgirknyqhlwkwGMMLLGMLMICNVAGNLWVTVYYGVPVWKEATTTLFCASDAKAYDTEVHNVWATHACVPTDPNP
QEVLLENVTENFNMWKNNMVEQMHEDIISLWDQSLKPCVKLTPLCVTLNCTDLRNTtnATGGGEMKNCSFNITTSIRDKM
QKEYALFYKLDIIPIAND.......-NTSYRLINCNTSVITQACPKVTFEPIPIHYCAPAGFAILKCNNKRFNGTGPCTN
VSTVQCTHGIRPVVSTQLLLNGSLAEEEVVIRSANFSDNAKNIIVQLNETVEINCTRPNNNTRKSIPIGPGRAIYTTGQI
IGDIRQAHCNLSRAKWNETLKQIVTKLREQFGNKTIV.FNQSSGGDPEIVTHSFNCGGEFFYCNSTQLFNSTWNITEE..
.sNSIEGNDTITLPCRIKQIVNMWQEVGKAMYAPPIRGQIRCSSNITGLILTRDGGNENNETEVFRPGGGDMRDNWRSEL
YKYKVVKIEPLGVAPTKAKRRVVQREKRAVGIGAMFLGFLGAAGSTMGAASVTLTVQARLLLSGIVQQQNNLLRAIEAQQ
HLLQLTVWGIKQLQARVLAVERYLKDQQLLGIWGCSGKLICTTAVPWnsswSNKSLDQIWDNMTWMEWEREISNYTSLIY
TLIEESQNQQEKNEQELLALDKWASLWNWFDISNWLWYIKIFIMIVGGLVGLRIVFSVLSIVNRVR
>UniRef100_A0A109V6I1/1-708
mkvkgirknyqhlwkwGIMLLGMLMICSAVENLWVTVYYGVPVWKEATTTLFCASDAKAYDTEVHNVWATHACVPTDPNP
QEIVLENVTENFNMWKNNMVEQMHEDIISLWDQSLKPCVKLTPLCVTLNCTDLNVTntNNMKGEMRNCSFNITTSIRDKV
KKDYALFYRLDVVPIDNE.......-NNSYRLINCNTSTITQACPKVSFEPIPIHYCTPAGFAILKCKDKKFNGTGPCKN
VSTVQCTHGIRPVVSTQLLLNGSLAEEEVVIRSSNFTDNTKNIIVQLKESVEINCTRPNNNTRKSIHIGPGRAFYATGDI
IGDTRRAHCNISRTKWNNTLNQIATKLKEQFGNNKTIiFSPSSGGDPEIVMHSFNCGGEFFYCDSTQLFNSTWSFNGTwn
stQSNEGNDPITLPCRIRQIINMWQEVGKAMYAPPIKGQIRCSSNITGLILTRDGGNHNSRTETFRPGGGDMRDNWRSEL
YKYKVVKIEPLGVAPTKAKRRVVQREKRAVGIGAMFLGFLGAAGSTMGAASITLTVQARLLLSGIVQQQNNLLRAIEAQQ
HLLQLTVWGIKQLQARVLAMERYLRDQQLLGIWGCSGKLICTTAVPWnaswSNKTLDMIWNNMTWMEWEREIDNYTGLIY
TLIEESQNQQEKNERELLELDKWASLWNWFDITNWLWYIKIFIMIVGGLIGLRIVFTVLSIVNRVR
>UniRef100_A0A109V926/1-702
mkvkgirknyqhlwkrGIMLLGMLMICSAVENLWVTVYYGVPVWKEATTTLFCASDAKAYDTEVHNVWATHACVPTDPNP
QEIVLENVTENFNMWKNNMVEQMHEDIISLWDQSLKPCVKLTPLCVTLNCTDWNVTkiNSMRGEIKNCSFNITTSIRDKV
KKDYALFYRLDVVPIDND.......-NTSYRLINCNTSTITQACPKVSFEPIPIHYCTPAGFAILKCKDKKFNGTGPCKN
VSTVQCTHGIRPVVSTQLLLNGSLAEEEVVIRSSNFTDNTKNIIVQLKESVEINCTRPNNNTRKSIHIGPGSAFYTTGDI
IGDIRQAHCNISRTKWNNTLNRIATKLKEQFGNNKTIvFNQSSGGDPEIVMHSFNCGGEFFYCNSTQLFNSTWNFNGTw.
nlTHSNGTDTITLPCRIKQIINMWQEVGKAMYAPPIRGQIRCSSNITGLILTRDGGKHNNDTETFRPGGGDMRDNWRSEL
YKYKVVKIEPLGVAPTKAKRRVVQREKRAVGIGAMFLGFLGAAGSTMGAASITLTVQARLLLSGIVQQQNNLLRAIEAQQ
HLLQLTVWGIKQLQARVLAVERYLRDQQLLGIWGCSGKLICTTAVPWnaswSNKTLDMIWNNMTWMEWEREIDNYTGLIY
TLIEESQNQQEKNEQELLELDKWASLWNWFDITNWLWYIKIFIMIIGGLIGLRIVFTVLSMVNRVR
>UniRef100_B3VFI8/1-714
mrvtgirrncqhlwrwGTMLLGMLMICSAAEQLWVTVYYGVPVWKEATTTLFCASDAKAYETEVHNVWATHACVPTDPSP
QEILLKNVTENFNMWKNNMVEQMHEDIISLWDQSLKPCVKLTPLCVTLNCTDVRNAtnTTELGEIKNCSFKITTSIRDKM
QKEYALFYKLDVVPIDNEnknntntNYTNYRLISCNTSVITQACPKVSFQPIPIHYCAPAGFAILKCNDKRFNGTGPCTN
ISTVQCTHGIRPVVSTQLLLNGSLAEDEVVIRSENFTNNAKTIIVHLNESVEINCTRPSNNTRKGIHIGPGRAFYTTGEI
IGDIRQAHCNLSSTKWNNTLRQIVIKLREQFENKTIV.FNQSSGGDPEIVTHSFNCGGEFFYCDSTQLFNSTWYSNST..
enVTEESNSTITLQCRIKQIINMWQEVGKAMYAPPIKGQIKCSSNITGLLLTRDGGGENRTTEIFRPGGGDMRDNWRSEL
YKYKVVKIEPLGVAPTKAKRRVVQREKRAVGIGALFLGFLGAAGSTMGAASITLTVQARQLLSGIVQQQNNLLRAIEAQQ
HLLQLTVWGIKQLQARVLAVERYLKDQQLLGIWGCSGKLICTTAVPWntswSNKSLNQIWENMTWMEWEREIDNYTSVIY
NLIEESQNQQEKNEQELLELDKWASLWNWFDITNWLWYIRIFIMIVGGLVGLRIVFVVLSVVNRVR
>UniRef100_A0A109V8T0/1-703
mkvkgirknyqhlwkrGIMLLGMLMICSAVENLWVTVYYGVPVWKEATTTLFCASDAKAYDTEVHNVWATHACVPTDPNP
QEVVLENVTENFNMWKNNMVEQMHEDIISLWDQSLKPCVKLTPLCVTLNCTDWGNSssEEMRGEIKNCSFNITTSIRDKV
KEDYALFYRLDVVPIDND.......-NTSYRLISCNTSTITQACPKVSFEPIPIHYCTPAGFAILKCKDKKFNGTGPCKN
VSTVQCTHGIRPVVSTQLLLNGSLAEEEVVIRSSNFTDNTKNIIVQLKESVEINCTRPNNNTRKSIHIGPGRAFYTTGDI
IGDIRQAHCNISRTKWNNTLNQIATKLKEQFGNNKTIvFNQSSGGDPEIVMHSFNCGGEFFYCNSTQLFNSTWNFNGTw.
nlTQSNGTDTITLPCRIKQIINMWQEVGKAMYAPPIRGQIRCSSNITGLILTRDGGNHNNDTETFRPGGGDMRDNWRSEL
YKYKVVKIEPLGVAPTKAKRRVVQREKRAVGIGVMFLGFLGAAGSTMGAASITLTVQARLLLSGIVQQQNNLLKAIEAQQ
HLLQLTVWGIKQLQARVLAVERYLRDQQLLGIWGCSGKLICTTAVPWnaswSNKTLDMIWNNMTWMEWEREIDNYTGLIY
TLIEESQNQQEKNEQELLELDKWASLWNWFDITNWLWYIKIFIMIVGGLIGLRIVFTVLSMVNRVR
>UniRef100_A0A120K6E6/1-708
mkvkgirknyqhlwkwGIMLLGMLMICSAVENLWVTVYYGVPVWKEATTTLFCASDAKAYDTEVHNVWATHACVPTDPNP
QEIVLENVTENFNMWKNNMVEQMHEDIISLWDQSLKPCVKLTPLCVTLNCTDLNVTntNNMKREMRNCSFNITTSIRDKV
KKDYALFYRLDVVPIDNE.......-NNSYRLINCNTSTITQACPKVSFEPIPIHYCTPAGFAILKCKDKKFNGTGPCKN
VSTVQCTHGIRPVVSTQLLLNGSLAEEEVVIRSSNFTDNTKNIIVQLKESVEINCTRPNNNTRKSIHIGPGRAFYATGDI
IGDTRRAYCNISRTKWNNTLNQIATKLKEQFGNNKTIiFSPSSGGDPEIVMHSFNCGGEFFYCNSTQLFNSTWSFNGTwn
stQSNEGNDPITLPCRIRQIINMWQEVGKAMYAPPIKGQIRCSSNITGLILTRDGGNHTNDTETFRPGGGDMRDNWRSEL
YKYKVVKIEPLGVAPTKAKRRVVQREKRAVGIGAMFLGFLGAAGSTMGAASITLTVQARLLLSGIVQQQNNLLRAIEAQQ
HLLQLTVWGIKQLQARVLAMERYLRDQQLLGIWGCSGKLICTTAVPWnaswSNKTLDMIWNNMTWMEWEREIDNYTDLIY
TLIEESQNQQEKNERELLELDKWASLWNWFDITNWLWYIKIFIMIVGGLIGLRIVFTVLSIVNRVR
>UniRef100_A0A7D7KIX8/1-707
mrvkeirknyqhwwkwGIMLLGMLMICSVAGQLWVTVYYGVPVWKEATTTLFCASDAKAYDTEVHNVWATHACVPTDPNP
QEVVLGNVTENFNMWKNNMVEQMHEDIISLWDQSLKPCVKLTPLCVTLTCTDLRNNtt-NERGEIKNCSFNTTTSIEDKR
QKEYALFYKLDVVPIDND.......-NSSYRLISCNTSVITQACPKVSFDPIPIHYCAPAGFAILKCNDKKFNGTGPCTN
VSTVQCTHGIRPVVSTQLLLNGSLAEEEVVIRSKNFTDNTKTIIVQLKKPVEINCTRPNNNTRKSINIGPGRAFYTTGDI
IGDIRQAHCNLSRAKWNDTLKQIVDKLKEQFRNKTIV.FKQSSGGDPEIVMHSFNCGGEFFYCNSSQLFNSTWNNNTK..
glNNTEGNGTITLPCRIKQIINMRQEVGKAMYAPPIRGQIRCSSNITGLILTRDGGNNTNGSEIFRPGGGNMRDNWRSEL
YKYKVVEIEPLGVAPTKAKRRVVQREKRAVGIGAMFLGFLGAAGSTMGAASMTLTVQARLLLSGIVQQQNNLLRAIEAQQ
HLLQLTVWGIKQLQARVLAVERYVKDQQLLGIWGCSGKLICTTAVPWnaswSNKSLEKIWDNMTWMEWEREINNYTGLIY
NLLEESQNQQEKNEQELLELDKWASLWNWFDITKWLWYIKIFIMIVGSLIGLRIVFTVLSIVNRIR
>UniRef100_A0A109VAQ1/1-703
mkvkgirknyqhlwkrGIMLLGMLMICSAVENLWVTVYYGVPVWKEATTTLFCASDAKAYDTEVHNVWATHACVPTDPNP
QEVVLENVTENFNMWKNNMVEQMHEDIISLWDQSLKPCVKLTPLCVTLNCTDWGNNssEEMRGEIKNCSFNITTSIRDKV
KKDYALFYRLDVVPIDND.......-NTSYRLINCNTSTITQACPKVSFEPIPIHYCTPAGFAILKCKDKKFNGTGPCKN
VSTVQCTHGIRPVVSTQLLLNGSLAEEEVVIRSSNFTDNTKNIIVQLKESVEINCTRPNNNTRKSIHIGPGSAFYTTGDI
IGDIRQAHCNISRTKWNDTLNQIATKLKEQFGNNKTIvFNQSSGGDPEIVMHSFNCGGEFFYCNSTQLFNSTWNFNGTw.
nlTQSNGTDTITLPCRIKQIINMWQEVGKAMYAPPIRGQIRCSSNITGLILTRDGGNHNSDTEIFRPGGGDMRDNWRSEL
YKYKVVKIEPLGVAPTKAKRRVVQREKRAVGIGAMFLGFLGAAGSTMGAASITLTVQARLLLSGIVQQQNNLLRAIEAQQ
HLLQLTVWGIKQLQARVLAVERYLRDQQLLGIWGCSGKLICTTAVPWnaswSNKTLDMIWNNMTWMEWEREIDNYTGLIY
TLIEESQNQQEKNEQELLELDKWASLWNWFDITNWLWYIKIFIMIIGGLIGLRIVFTVLSMVNRVR
>UniRef100_A3FAR1/1-709
mrvtgirknyqhlwrwGTMLLGILMICSAAGKLWVTVYYGVPVWKEATTTLFCASDAKAYDTEVHNVWATHACVPTDPNP
QEVVLENVTENFNMWKNNMVEQMHEDIISLWDQSLKPCVKLTPLCVTLNCTDDVRNatSTEKGEIKNCSFNITKSIRNKM
QKQYALFYKLDVVPIDND......sNNTNYRLISCNTSVITQACPKVSFEPIPIHYCAPAGFAILKCNDKKFNGTGPCTN
VSTVQCTHGIRPVVSTQLLLNGSLAEEEVIIRSENFTNNAKTIMVQLNVSVEINCTRPNNNTRKSIHIGPGRAFYATGDV
IGDIRQAHCNISRANWNNTLRQIVEKLGEQFGYNKTIvFNHSSGGDPEIVMHSFNCGGEFFYCNSTKLFNSTWTWNNTwn
ntRAKDTEEIITLPCRIKQIINMWQEVGKAMYAPPIRGQIRCSSNITGLLLTRDGGT-NNTNEIFRPGGGDMRDNWRSEL
YKYKVVRIEPLGVAPTEAKRRVVQREKRAVGIGAMFLGFLGAAGSTMGAASVTLTVQARLLLSGIVQQQNNLLRAIEAQQ
HLLQLTVWGIKQLQARVLAVERYLRDQQLLGIWGCSGKLICTTAVPWntswSNKSLNEIWNNMTWMEWEKEIDNYTNLIY
NLLEESQNQQEKNEQELLELDKWANLWNWFDISNWLWYIKIFIMIVGGLVGLRIVFAVLSIVNRVR
>UniRef100_A0A109VAK2/1-703
mkvkgirknyqhlwkrGIMLLGMLMICSAVENLWVTVYYGVPVWKEATTTLFCASDAKAYDTEVHNVWATHACVPTDPNP
QEVVLENVTEKFNMWKNNMVEQMHEDIISLWDQSLKPCVKLTPLCVTLNCTDWGNSssEEMRGEIKNCSFNITTSIRDKV
KEDYALFYRLDVVPIDND.......-NTSYRLISCNTSTITQACPKVSFEPIPIHYCTPAGFAILKCKDKKFNGTGPCKN
VSTVQCTHGIRPVVSTQLLLNGSLAEEEVVIRSSNFTDNTKNIIVQLKESVEINCTRPNNNTRKSIHIGPGRAFYTTGDI
IGDIRQAHCNISRTKWNNTLNQIATKLKEQFGNNKTIvFNQSSGGDPEIVMHSFNCGGEFFYCNSTQLFNSTWNFNGTw.
nlTQSNGTDTITLPCRIKQIINMWQEVGKAMYAPPIRGQIRCSSNITGLILTRDGGNHNNDTETFRPGGGDMRDNWRSEL
YKYKVVKIEPLGVAPTKAKRRVVQREKRAVGIGAMFLGFLGAAGSTMGAASITLTVQARLLLSGIVQQQNNLLKAIEAQQ
HLLQLTVWGIKQLQARVLAVERYLRDQQLLGIWGCSGKLICTTAVPWnaswSNKTLDMIWNNMTWMEWEREIDNYTGLIY
TLIEESQNQQEKNEQELLELDKWASLWNWFDITNWLWYIKIFIMIVGGLIGLRIVFTVLSMVNRVR
>UniRef100_A0A648SAS7/1-711
mrvketrksyqhlwkgGILLLGMLMICNATEKLWVTVYYGVPVWKEATTTLFCASDAKAYNTEVHNVWATHACVPTDPSP
QEIVIANVTENFNMWKNNMVEQMHEDIISLWDQSLKPCVKLTPLCVTLHCTNLNNTntNNEKGEIKNCSFNITTNIRDKI
QKEYALFYKLDVVPIKDD...nndtNSTSYRLINCNTSVITQACPKVSFEPIPIHYCAPAGFAILKCNNKMFNGTGPCTN
VSTVQCTHGIRPVVSTQLLLNGSLAEEEIIIRSENLTHNTKTIIVHLNESVEINCTRPNNNTRKSIHIGPGSAFYTTGGI
IGDIRQAHCNLSRTAWNNTLKRIVIKLREQFGNRTIV.FNHSSGGDPEIVMHSFNCGGEFFYCNSTQLFNSTWAVNTTwn
ntENNEGNDTITLPCRIKQIINMWQEVGKAMYAPPIRGQIRCSSNITGLLLTRDGGNSNDTPETFRPGGGDMRDNWRSEL
YKYKVVKIEPLGIAPTKAKRRVVQREKRAVGIGAMFLGFLGAAGSTMGAASITLTVQARLLLSGIVQQQNNLLRAIEAQQ
HLLQLTVWGIKQLQARVLAVERYLKDQQLLGIWGCSGKLICTTAVPWntswSNRSLNDIWENMTWMEWEKEIDNYTSLIY
TLIEESQNQQEKNEQELLALDKWASLWNWFDITKWLWYIKIFIMIVGGLVGLRIVFTVLSIVNRVR
>UniRef100_A0A109V8D3/1-703
mkvkgirknyqhlwkrGIMLLGMLMICSAVENLWVTVYYGVPVWKEATTTLFCASDAKAYDTEVHNVWATHACVPTDPNP
QEVILENVTENFNMWKNNMVEQMHEDIISLWDQSLKPCVKLTPLCVTLNCTDWGNSssEEMRGEIKNCSFNITTSIRDKV
KEDYALFYRLDVVPIDND.......-NTSYRLISCNTSTITQACPKVSFEPIPIHYCTPAGFAILKCKDKKFNGTGPCKN
VSTVQCTHGIRPVVSTQLLLNGSLAEEEVVIRSSNFTDNTKNIIVQLKESVEINCTRPNNNTRKSIHIGPGRAFYTTGDI
IGDIRQAHCNISRTKWNNTLNQIATKLKEQFGNNKTIvFNQSSGGDPEIVMHSFNCGGEFFYCNSTQLFNSTWNFNGTw.
nlTQSNGTDTITLPCRIKQIINMWQEVGKAMYAPPIRGQIRCSSNITGLILTRDGGNHNNDTETFRPGGGDMRDNWRSEL
YKYKVVKIEPLGVAPTKAKRRVVQREKRAVGIGAMFLGFLGAAGSTMGAASITLTVQARLLLSGIVQQQNNLLKAIEAQQ
HLLQLTVWGIKQLQARVLAVERYLRDQQLLGIWGCSGKLICTTAVPWnaswSNKTLDMIWNNMTWMEWEREIDNYTGLIY
TLIEESQNQQEKNEQELLELDKWASLWNWFDITNWLWYIKIFIMIVGGLIGLRIVFTVLSMVNRVR
>UniRef100_A0A120K717/1-703
mkvkgirknyqhlwkqGIMLLGMLMICSAVENLWVTVYYGVPVWKEATTTLFCASDAKAYDTEVHNVWATHACVPTDPNP
QEVVLENVTENFNMWKNNMVEQMHEDIISLWDQSLKPCVKLTPLCVTLNCTDWGNSssEEMRGEIKNCSFNITTSIRDKV
KKDYALFYRLDVVPIDND.......-NTSYRLISCNTSTITQACPKVSFEPIPIHYCTPAGFAILKCKDKKFNGTGPCKN
VSTVQCTHGIRPVVSTQLLLNGSLAEEEVVIRSSNFTDNTKNIIVQLKESVEINCTRPNNNTRKSIHIGPGRAFYTTGDI
IGDIRQAHCNISRTKWNNTLNQIATKLKEQFGNNKTIvFNQSSGGDPEIVMHSFNCGGEFFYCNSTQLFNSTWNFNGTw.
nlTQSNGTDTITLPCRIKQIINMWQEVGKAMYAPPIRGQIRCSSNITGLILTRDGGNHNNDTETFRPGGGDMRDNWRSEL
YKYKVVKIEPLGVAPTKAKRRVVQREKRAVGIGAMFLGFLGTAGSTMGAASITLTVQARLLLSGIVQQQNNLLKAIEAQQ
HLLQLTVWGIKQLQARVLAVERYLRDQQLLGIWGCSGKLICTTTVPWnaswSNKTLDMIWNNMTWMEWEREIDNYTGLIY
TLIEESQNQQEKNEQELLELDKWASLWNWFDITNWLWYIKIFIMIVGGLIGLRIVFTVLSMVNRVR
>UniRef100_A0A120K6L4/1-698
mkvkgirknyqhlwkrGIMLLGMLMICSAVENLWVTVYYGVPVWKEATTTLFCASDAKAYDTEVHNVWATHACVPTDPNP
QEVVLENVTENFNMWKNNMVEQMHEDIISLWDQSLKPCVKLTPLCVTLNCTNWGNVssEEMRGEIKNCSFNITTSIRDKV
KKDYALFYRLDVVPINND.......-NTSYRLISCNTSTITQACPKVSFEPIPIHYCTPAGFAILKCKDKKFNGTGPCKN
VSTVQCTHGIRPVVSTQLLLNGSLAEEEVVIRSSNFTDNTKNIIVQLKESVEINCTRPNNNTRKSIHIGPGGAFYTTGDI
IGDIRQAHCNISRTKWNNTLNQIATKLKEQFGNNKTIvFNQSSGGDPEIVMHSFNCGGEFFYCNSTQLFNSTWNFNGTw.
nlTQSNGTDTITLPCRIKQIINMWQEVGKAMYAPPIRGQIRCSSNITGLILTRDGGNHNNDTETFRPGGGDMRDNWRSEL
YKYKVVKIEPLGVAPTKAKRRVVQREKRAVGIGAMFLGFLGAAGSTMGAASITLTVQARLLLSGIVQQQNNLLKAIEAQQ
HLLQLTVWGIKQLQARVLAVERYLRDQQLLGIWGCSGKLICTTAVPWnaswSNKTLDMIWNNMTWMEWEREIDNYTGLIY
TLIEESQNQQEKNEQELLELDKWAGLWNWFDITNWLWYIKIFIMIVGGLIGLRIVFTVLSMVNRVR
>UniRef100_A0A0X8ICN0/1-703
mkvkgirknyqhlwkrGIMLLGMLMICSAVENLWVTVYYGVPVWKEATTTLFCASDAKAYDTEVHNVWATHACVPTDPNP
QEVVLENVTENFNMWKNNMVEQMHEDIISLWDQSLKPCVKLTPLCVTLKCTDWGNSssEEMRGEIKNCSFNITTSIRDKV
KEDYALFYRLDVVPIDND.......-NTSYRLISCNTSTITQACPKVSFEPIPIHYCTPAGFAILKCKDKKFNGTGPCKN
VSTVQCTHGIRPVVSTQLLLNGSLAEEEVVIRSSNFTDNTKNIIVQLKESVEINCTRPNNNTRKSIHIGPGRAFYTTGDI
IGDIRQAHCNISRTKWNNTLNQIATKLKEQFGNNKTIvFNQSSGGDPEIVMHSFNCGGEFFYCNSTQLFNSTWNFNGTw.
nlTQSNGTDTITLPCRIKQIINMWQEVGKAMYAPPIRGQIRCSSNITGLILTRDGGNHNNDTETFRPGGGDMRDNWRSEL
YKYKVVKIEPLGVAPTKAKRRVVQREKRAVGIGAMFLGFLGAAGSTMGAASITLTVQARLLLSGIVQQQNNLLKAIEAQQ
HLLQLTVWGIKQLQARVLAVERYLRDQQLLGIWGCSGKLICTTAVPWnaswSNKTLDMIWNNMTWMEWEREIDNYTGLIY
TLIEESQNQQEKNEQELLELDKWASLWNWFDITNWLWYIKIFIMIVGGLIGLRIVFTVLSMVNRVR
>UniRef100_A0A0X8IF56/1-703
mkvkgirknyqhlwkrGIMLLGMLMICSAVENLWVTVYYGVPVWKEATTTLFCASDAKAYDTEVHNVWATHACVPTDPNP
QEVVLENVTENFNMWKNNMVEQMHEDIISLWDQSLKPCVKLTPLCVTLKCTDWGNSssEEMRGEIKNCSFNITTSIRDKV
KEDYALFYRLDVVPIDND.......-NTSYRLISCNTSTITQACPKVSFEPIPIHYCTPAGFAILKCKDKKFNGTGPCKN
VSTVQCTHGIRPVVSTQLLLNGSLAEEEVVIRSSNFTDNTKNIIVQLKESVEINCTRPNNNTRKSIHIGPGRAFYTTGDI
IGDIRQAHCNISRTKWNNTLNQIATKLKEQFGNNKTIvFNQSSGGDPEIVMHSFNCGGEFFYCNSTQLFNSTWNFNGTw.
nlTQSNGTDTITLPCRIKQIINMWQEVGKAMYAPPIRGQIRCSSNITGLILTRDGGNHNNDTETFRPGGGDMRDNWRSEL
YKYKVVKIEPLGVAPTKAKRRVVQREKRAVGIGAMFLGFLGAAGSTMGAASITLTVQARLLLSGIVQQQNNLLKAIEAQQ
HLLQLTVWGIKQLQARVLAVERYLRDQQLLGIWGCSGKLICTTAVPWnaswSNKTLDMIWNNMTWMEWEREIDNYTGLIY
TLIEESQNQQEKNEQELLELDKWASLWNWFDITNWLWYIKIFIMIVGGLIGLRIVFTVLSMVNRVR
>UniRef100_A0A0R8WLD4/1-709
mrvkeikkncqhlwrwGIMLLGILMICNATGKMWVTVYYGVPVWKEATTTLFCASDAKAYEPEVHNVWATHACVPTDPNP
QEVVLENVTENFNMWKNNMVEQMHEDIISLWDQSLKPCVKLTPLCVTLNCTDLGNAtnTNEKGEIKNCSFNVTTEIRDKE
KKEYALFYRLDVVPIDNT......iDNTSFRLISCNTSVITQACPKVSFEPIPIHYCAPAGFAILKCNDKKFNGTGPCTN
VSTVQCTHGIRPVISTQLLLNGSLAEEEVVIRSANFSNNAKIIIVHLNESVEINCTRPNNNTRKSIHIGPGRAFYTTGEI
IGDIRQAHCNLSRAKWNDTLQRIVIKLRKQIGNKTIV.FNQSSGGDPEIVMHSFNCGGEFFYCNTTQLFNSTWNSTGG..
.pNNTGGDDTITLPCRIKQIVNMWQEVGKAMYAPPIRGQIRCSSNITGLLLTRDGGNNTNGTEVFRPGGGDMRDNWRSEL
YKYKVVQIEPLGVAPTRAKRRVVQREKRAVGIGAVFLGFLGAAGSTMGAASMTLTVQARLLLSGIVQQQNNLLRAIEAQQ
HLLQLTVWGIKQLQARVLAVERYLKDQQLLGIWGCSGKLICTTAVPWntswSNKSLDEIWDNMTWMEWDREINNYTNLIY
NLIEKSQNQQEKNEQELLELDKWASLWNWFDITNWLWYIKIFIMIVGGLIGLRIVFTVLSIVNRVR
>UniRef100_A0A120K766/1-703
mkvkgirknyqhlwkrGIMLLGMLMICSAVENLWVTVYYGVPVWKEATTTLFCASDAKAYDTEVHNVWATHACVPTDPNP
QEVVLENVTENFNMWKNNMVEQMHEDIISLWDQSLKPCVKLTPLCVTLNCTDWGNSssEEMRGEIKNCSFNITTSIRDKV
KEDYALFYRLDVVPIDND.......-NTSYRLISCNTSTITQACPKVSFEPIPIHYCTPAGFAILKCKDKKFNGTGPCKN
VSTVQCTHGIRPVVSTQLLLNGSLAEEEVVIRSSNFTDNTKNIIVQLKESVEINCTRPNNNTRKSIHIGPGRAFYTTGDI
IGDIRQAHCNISRTKWNNTLNQIATKLKEQFGNNKTIvFNQSSGGDPEIVMHSFNCGGEFFYCNSTQLFNSTWNFNGTw.
nlTQSNGTDTITLPCRIKQIINMWQEVGKAMYAPPIRGQIRCSSNVTGLILTRDGGNHNNDTETFRPGGGDMRDNWRSEL
YKYKVVKIEPLGVAPTKAKRRVVQREKRAVGIGAMFLGFLGAAGSTMGAASITLTVQARLLLSGIVQQQNNLLKAIEAQQ
HLLQLTVWGIKQLQARVLAVERYLRDQQLLGIWGCSGKLICTTAVPWnaswSNKTLDMIWNNMTWMEWEREIDNYTGLIY
TLIEESQNQQEKNEQELLELDKWASLWNWFDITNWLWYIKIFIMIVGGLIGLRIVFTVLSMVNRVR
>UniRef100_A0A0X8ICT6/1-703
mkvkgirknyqhlwkrGIMLLGMLMICSAVENLWVTVYYGVPVWKEATTTLFCASDAKAYDTEVHNVWATHACVPTDPNP
QEVVLENVTENFNMWKNNMVEQMHEDIISLWDQSLKPCVKLTPLCVTLKCTDWGNSssEEMRGEIKNCSFNITTSIRDKV
KEDYALFYRLDVVPIDND.......-NTSYRLISCNTSTITQACPKVSFEPIPIHYCAPAGFAILKCKDKKFNGTGPCKN
VSTVQCTHGIRPVVSTQLLLNGSLAEEEVVIRSSNFTDNTKNIIVQLKESVEINCTRPNNNTRKSIHIGPGRAFYTTGDI
IGDIRQAHCNISRTKWSNTLNQIATKLKEQFGNNKTIvFNQSSGGDPEIVMHSFNCGGEFFYCNSTQLFNSTWNFNGTw.
nlTQSNGTDTITLPCRIKQIINMWQEVGKAMYAPPIRGQIRCSSNITGLILTRDGGNHNNDTETFRPGGGDMRDNWRSEL
YKYKVVKIEPLGVAPTKAKRRVVQREKRAVGIGAMFLGFLGAAGSTMGAASITLTVQARLLLSGIVQQQNNLLKAIEAQQ
HLLQLTVWGIKQLQARVLAVERYLRDQQLLGIWGCSGKLICTTAVPWnaswSNKTLDMIWNNMTWMEWEREIDNYTGLIY
TLIEESQNQQEKNEQELLELDKWASLWNWFDITNWLWYIKIFIMIVGGLIGLRIVFTVLSMVNRVR
>UniRef100_A0A0X8ID64/1-703
mkvkgirknyqhlwkrGIMLLGMLMICSAVENLWVTVYYGVPVWKEATTTLFCASDAKAYDTEVHNVWATHACVPTDPNP
QEVVLENVTENFNMWKNNMVEQMHEDIISLWDQSLKPCVKLTPLCVTLNCTDWGNSssEEMRGEIKNCSFNITTSIRDKV
KEDYALFYRLDVVPIDND.......-NTSYRLISCNTSTITQACPKVSFEPIPIHYCTPAGFAILKCKDKKFNGTGPCKN
VSTVQCTHGIRPVVSTQLLLNGSLAEEEVVIRSSNFTDNTKNIIVQLKESVEINCTRPNNNTRKSIHIGPGRAFYTTGDI
IGDIRQAHCNISRTKWNNTLNQIATKLKEQFGNNKTIvFNQSSGGDPEIVMHSFNCGGEFFYCNSTQLFNSTWNFNGTw.
nlTQSNGTDTITLPCRIKQIINMWQEVGKAMYTPPIRGQIRCSSNITGLILTRDGGNHNNDTETFRPGGGDMRDNWRSEL
YKYKVVKIEPLGVAPTKAKRRVVQREKRAVGIGAMFLGFLGAAGSTMGAASITLTVQARLLLSGIVQQQNNLLRAIEAQQ
HLLQLTVWGIKQLQARVLAVERYLRDQQLLGIWGCSGKLICTTAVPWnaswSNKTLDMIWNNMTWMEWEREIDNYTGLIY
TLIEESQNQQEKNEQELLELDKWASLWNWFDITNWLWYIKIFIMIVGGLIGLRIVFTVLSMVNRVR
>UniRef100_A0A109V7Y7/1-703
mkvkgirknyqhlwkrGIMLLGMLMICSAVENLWVTVYYGVPVWKEATTTLFCASDAKAYDTEVHNVWATHACVPTDPNP
QEVVLENVTENFNMWKNNMVEQMHEDIISLWDQSLKPCVKLTPLCVTLNCTDWGNSssEEMRGEIKNCSFNITTSIRDKV
KEDYALFYRLDVVPIDND.......-NTSYRLISCNTSTITQACPKVSFEPIPIHYCTPAGFAILKCKDKKFNGTGPCKN
VSTVQCTHGIRPVVSTQLLLNGSLAEEEVVIRSSNFTDNTKNIIVQLKESVEINCTRPNNNTRKSIHIGPGRAFYTTGDI
IGDIRQAHCNISRTKWNNTLNQIATKLKEQFGNNKTIvFNQSSGGDPEIVMHSFNCGGEFFYCNSTQLFNSTWNFNGTw.
nlTQSNGTDTITLPCRIKQIINMWQEVGKAMYAPPIRGQIRCSSNITGLILTRDGGNHNNDTETFRPGGGDMRDNWRSEL
YKYKVVKIEPLGVAPTKAKRRVVQREKRAVGIGAMFLGFLGAAGSTMGAASITLTVQARLLLSGIVQQQNNLLKAIEAQQ
HLLQLTVWGIKQLQARVLAVERYLRDQQLLGIWGCSGKLICTTAVPWnaswSNKTLDMIWNNMTWMEWEREIDNYTGLIY
TLIEESQNQQDKNEQELLELDKWASLWNWFDITNWLWYIKIFIMIVGGLIGLRIVFTVLSMVNRVR
>UniRef100_E1ADC2/1-498
mrvmgikknwq.cwkgGILLLGMLMISSAIAQLWVTVYYGVPVWKEAKTTLFCASDAKAYDTEVHNVWATHACVPTDPNP
QEIPLKNVTESFNMWKNNMVEQMHEDIISLWDQSLKPCVSLTPLCVTLQCTDYDRTngNKVEREIKNCSFNITTKRRDKM
SKEYALFYKSDIVQINET.....gnDNNSYILTSCNTSVITQACPKVSFEPIPIHYCAPAGFAILKCNDAKFNGSGQCKN
VSTVQCTHGIRPVVSTQLLLNGSLAEEEIVIRSENFSDNVKTIIVQLNESVEINCTRPNNNTRKSITIGPGRAFYATGDI
IGDIRQAHCNISKEKWDKTLKKVVDKLRQQFENKTII.FNQSSGGDPEIVMHKFICGGEFFYCNSTKLFNSTWNGTST..
.eESKGENDTITLPCRIKQFINMWQRVGKAMYAPPISGKIRCSSNITGLLLTRDGGI-NTTNETFRPGGGNMRDNWRSEL
YKYKVVRVEPLGVAPTKD--------------------------------------------------------------
-----------------------------------------------....-----------------------------
------------------------------------------------------------------
>UniRef100_A0A0X8IEP1/1-702
mkvkgirknyqhlwkrGIMLLGMLMICSAVENLWVTVYYGVPVWKEATTTLFCASDAKAYDTEVHNVWATHACVPTDPNP
QEVVLENVTENFNMWKNNMVEQMHEDIISLWDQSLKPCVKLTPLCVTLNCTDWNVTnvNSMRGEIKNCSFNITTSIRDKV
KKDYALFYRLDVVPIDND.......-NTSYRLISCNTSTITQACPKVSFEPIPIHYCTPAGFAILKCKDKKFNGTGPCKN
VSTVQCTHGIRPVVSTQLLLNGSLAEEEVVIRSSNFTDNTKNIIVQLKESVEINCTRPNNNTRKSIHIGPGSAFYTTGDI
IGDIRQAHCNISRTKWNNTLNQIATKLKEQFGNNKTIvFNQSSGGDPEIVMHSFNCGGEFFYCNSTQLFNSTWNFNGTw.
nvTQSNGTDTITLPCRIKQIINMWQEVGKAMYAPPIRGQIRCSSNITGLILTRDGGNHNNNIETFRPGGGDMRDNWRSEL
YKYKVVKIEPLGVAPTKAKRRVVQREKRAVGIGAMFLGFLGAAGSTMGAASITLTVQARLLLSGIVQQQNNLLRAIEAQQ
HLLQLTVWGIKQLQARVLAVERYLRDQQLLGIWGCSGKLICTTAVPWnaswSNKTLDMIWNNMTWMEWEREIDNYTGLIY
TLIEESQNQQEKNEQELLELDKWASLWNWFDITNWLWYIKIFIMIIGGLIGLRIVFTVLSMVNRVR
>UniRef100_A0A0X8IEI8/1-703
mkvkgirknyqhlwkrGIMLLGMLMICSAVENLWVTVYYGVPVWKEATTTLFCASDAKAYDTEVHNVWATHACVPTDPNP
QEVVLENVTENFNMWKNNMVEQMHEDIISLWDQSLKPCVKLTPLCVTLNCTDWGNSssEEMRGEIKNCSFNITTSIRDKV
KEDYALFYRLDVVPIDND.......-NTSYRLISCNTSTITQACPKVSFEPIPIHYCTPAGFAILKCKDKKFNGTGPCKN
VSTVQCTHGIRPVVSTQLLLNGSLAEEEVVIRSSNFTDNTKNIIVQLKESVEINCTRPNNNTRKSIHIGPGRAFYTTGDI
IGDIRQAHCNISRTKWNNTLNQIATKLKEQFGNNKTIvFNQSSGGDPEIIMHSFNCGGEFFYCNSTQLFNSTWNFNGTw.
nlTQSNGTDTITLPCRIKQIINMWQEVGKAMYAPPIRGQIRCSSNITGLILTRDGGNHNNDTETFRPGGGDMRDNWRSEL
YKYKVVKIEPLGVAPTKAKRRVVQREKRAVGIGAMFLGFLGAAGSTMGAASITLTVQARLLLSGIVQQQNNLLKAIEAQQ
HLLQLTVWGIKQLQARVLAVERYLRDQQLLGIWGCSGKLICTTAVPWnaswSNKTLDMIWNNMTWMEWEREIDNYTGLIY
TLIEESQNQQEKNEQELLELDKWASLWNWFDITNWLWYIKIFIMIVGGLIGLRIVFTVLSMVNRVR
>UniRef100_A0A0X8ICP3/1-703
mkvkgirknyqhlwkrGIMLLGMLMICSAVENLWVTVYYGVPVWKEATTTLFCASDAKAYDTEVHNVWATHACVPTDPNP
QEVVLENVTENFNMWKNNMVEQMHEDIISLWDQSLKPCVKLTPLCVTLNCTDWGNSssEEMRGEIKNCSFNITTSIRDKV
KEDYALFYRLDVVPIDND.......-NTSYRLISCNTSTITQACPKVSFEPIPIHYCTPAGFAILKCKDKKFNGTGPCKN
VSTVQCTHGIRPVVSTQLLLNGSLAEEEVVIRSSNFTDNTKNIIVQLKESVEINCTRPNNNTRKSIHIGPGRAFYTTGDI
IGDIRQAHCNISRTKWNNTLNQIATKLKEQFGNNKTIvFNQSSGGDPEIVMHSFNCGGEFFYCNSTQLFNSTWNFNGTw.
nlTQSNGTDTITLPCRIKQIINMWQEVGKAMYAPPIRGQIRCSSNITGLILTRDGGNHNNDTETFRPGGGDMRDNWRSEL
YKYKVVKIEPLGVAPTKAKRRVVQREKRAVGIGAMFLGFLGAAGSTMGAASITLTVQARLLLSGIVQQQNNLLKAIEAQQ
HLLQLTVWGIKQLQARILAVERYLRDQQLLGIWGCSGKLICTTAVPWnaswSNKTLDMIWNNMTWMEWEREIDNYTGLIY
TLIEESQNQQEKNEQELLELDKWASLWNWFDITNWLWYIKIFIMIVGGLIGLRIVFTVLSMVNRVR
>UniRef100_Q18NE3/1-712
mrakgirkncqllwrwGTMLLGILMICSAADQLWVTVYYGVPVWKEATTTLFCASDAKAYDTEVHNVWATHACVPTDPNP
QEVELKNVTENFNMWKNNMVEQMHEDIISLWDQSLKPCVKLTPLCVTLNCTDYKGNdtNTEGGEMKNCSFNITTSIRDKV
KKEYALFYTLDIVPIDDD...nsnsSNTNYRLTNCNTSVITQACPKVTFEPIPIHYCAPAGFAIIKCRDKKFNGTGPCTN
ISTVQCTHGIRPVVSTQLLLNGSLAEEEVVIRSENFTNNAKTIIVQLNETVEINCTRPNNNTRRSIHIGPGRAFYATGSI
IGDIRRAHCNINKTKWESTLTQVAMKLAEQFENNKTV.FNHSSGGDPEIVTHSFNCGGEFFYCNTSKLFSYTWNGTGL.s
nnTENSSNNTITLQCRIKQIINMWQEVGKAMYAPPISGQIRCSSNITGLLLTRDGGNGTNGTETFRPGGGDMRDNWRSEL
YKYKVVKIEPLGVAPTRARRRVVQREKRAVGIGALFLGFLGAAGSTMGAASMTLTVQARQLLSGIVQQQNNLLRAIEAQQ
HLLQLTVWGIKQLQARVLAVERYLKDQQLLGIWGCSGKLICTTAVPWnaswSNKSLTEIWDNMTWMQWEREIDNYTQIIY
NLIEESQNQQEKNEQELLELDKWASLWNWFSITKWLWYIKIFIMIVGGLIGLRIVFAVLAVVNRVR
>UniRef100_A0A109V811/1-703
mkvkgirknyqhlwkrGIMLLGMLMICSAVENLWVTVYYGVPVWKEATTTLFCASDAKAYDTEVHNVWATHACVPTDPNP
QEVVLENVTENFNMWKNNMVEQMHEDIISLWDQSLKPCVKLTPLCVTLTCTDWGNSssEEMRGEIKNCSFNITTSIRDKV
KEEYALFYRLDVVPIDND.......-NTSYRLISCNTSTITQACPKVSFEPIPIHYCTPAGFAILKCKDKKFNGTGPCKN
VSTVQCTHGIRPVVSTQLLLNGSLAEEEVVIRSSNFTDNTKNIIVQLKESVEINCTRPNNNTRKSIHIGPGRAFYTTGDI
IGDIRQAHCNISRTKWNNTLNQIATKLKEQFGNNKTIvFNQSSGGDPEIVMHSFNCGGEFFYCNSTQLFNSTWNFNGTw.
nlTQSNGTDTITLPCRIKQIINMWQEVGKAMYAPPIRGQIRCSSNITGLILTRDGGNHNNDTETFRPGGGDMRDNWRSEL
YKYKVVKIEPLGVAPTKAKRRVVQREKRAVGIGAVFLGFLGAAGSTMGAASITLTVQARLLLSGIVQQQNNLLKAIEAQQ
HLLQLTVWGIKQLQARVLAVERYLRDQQLLGIWGCSGKLICTTAVPWnaswSNKTLDMIWNNMTWMEWEREIDNYTGLIY
TLIEESQNQQEKNEQELLELDKWASLWNWFDITNWLWYIKIFIMIVGGLIGLRIVFTVLSMVNRVR
>UniRef100_A0A0X8ICN2/1-703
mkvkgirknyqhlwkrGIMLLGMLMICSAVENLWVTVYYGVPVWKEATTTLFCASDAKAYDTEVHNVWATHACVPTDPNP
QEVVLENVTENFNMWKNNMVEQMHEDIISLWDQSLKPCVKLTPLCVTLNCTDWGNSssEEMRGEIKNCSFNITTSIRDKV
KEDYALFYRLDVVPIDND.......-NTSYRLISCNTSTITQACPKVSFEPIPIHYCTPAGFAILKCKDKKFNGTGPCKN
VSTVQCTHGIRPVVSTQLLLNGSLAEEEVVIRSSNFTDNTKNIIVQLKESVEINCTRPNNNTRKSIHIGPGRAFYTTGDI
IGDIRQAHCNISRTKWNNTLNQIATKLKEQFGNNKTIvFNQSSGGDPEIVMHSFNCGGEFFYCNSTQLFNSTWNFNGTw.
nlTQSNGTDTITLPCRIKQIINMWQEVGKAMYAPPIRGQIRCSSNITGLILTRDGGNHNNDTETFRPGGGDMRDNWRSEL
YKYKVVKIEPLGVAPTKAKRRVVQREKRAVGIGAMFLGFLGAAGSTMGAASITLTVQARLLLSGIVQQQNNLLKAIEAQQ
HLLQLTVWGIKQLQARVLAVERYLRDQQLLGIWGCSGKLICTTAVPWnaswSNKTLDMIWNNMTWMEWEREIDNYTGLIY
TLIEESQNQQEKNEQELLELDKWASLWNWFDLTNWLWYIKIFIMIVGGLIGLRIVFTVLSMVNRVR
>UniRef100_A0A6B9KXA8/1-701
mrvkeirknyqhlwrwGTMLLGILMICSAADNLWVTVYYGVPVWKEATTTLFCASDAKAYDTEVHNVWATHACVPTDPNP
QEVVLGNVTENFNMWKNNMVEQMHEDIISLWDQSLKPCVKLTPLCVTLNCTDLRNAtnTTERGEIKNCSFNITTSIRDKV
QKEYAFFYKLDVVPIDND......nTNTSYRLLSCNTSVITQACPKVSFEPIPIHFCTPAGFAILKCNDKKFNGTGPCTN
VSTVQCTHGIRPVVSTQLLLNGSLAEEEVVIRSDNFTDNTKTIIVQLKESVEINCTRPNNNTRKSIHIGPGRAFYTTGEI
IGDIRQAHCNLSRAKWDNTLKQIVEKLREQFENKTIV.FNQSSGGDPEIVTHSFNCGGEFFYCNSTQLFNSTWNGTEG..
.sNNTEENITITLPCRIKQIINMWQEVGKAMYAPPIRGQIRCSSNITGLLLTRDGGDSGNETEIFRPGGGDMRDNWRSEL
YKYKVVKIEPLGVAPTKAKRRVVQREKRVVGIGAVFLGFLGAAGSTMGAASMTLTVQARLLLSGIVQQQNNLLRAIEAQQ
HLLQLTVWGIKQLQARVLAVERYLKDQQLLGIWGCSGKLICTTTVPWnaswSNKSLEKIWNNMTWMEWEREINNYTSLIY
TLIEESQNQQEKNEQELLELDEWASLWNWFDITKWLWYIKIFIMIVGGLVGLRIVFAVLSIVNRVR
>UniRef100_A0A0R8WM06/1-699
mrvreikkncqhlwrwGIMLLGILMICNATGNLWVTVYYGVPVWKEATTTLFCASDAKAYDTEVHNVWATHACVPTDPNP
QEVVLENVTENFNMWKNNMVEQMHEDIISLWDQSLKPCVKLTPLCVTLNCTDLRNAtnTNEKGEIKNCSFNVTTEIRDKV
KKEHALFYRLDVVPIDNN.......--TSYRLISCNTSAITQACPKVSFEPIPIHYCTPAGFAILKCNDKKFNGTGPCTN
VSSVQCTHGIRPVISTQLLLNGSLAEEEVIIRSANFSNNAKIIIVQLNESVEINCTRPNNNTRKSIHIGPGRAFYTTGDI
IGDIRQAHCNLSRAKWNDTLQRIVIKLREQIGNKTIV.FNQSSGGDPEIVMHSFNCGGEFFYCNTTQLFNSTWNSNGG..
.pNNTGGNDTITLPCRIKQIINMWQEVGKAMYAPPIRGQIRCSSNITGLLLTRDGGN-NGTTEVFRPGGGDMRDNWRSEL
YKYKVVQIEPLGVAPTKAKRRVVQREKRAVGIGAVFLGFLGAAGSTMGAASMTLTVQARLLLSGIVQQQNNLLRAIEAQQ
HLLQLTVWGIKQLQARVLAVERYLKDQQLLGIWGCSGKLICTTAVPWnaswSNKSLNEIWDNMTWMEWDREINNYTSLIY
TLIEKSQNQQEKNEQELLELDKWASLWNWFDISNWLWYIKIFIMIVGGLIGLRIVFTVLSMVNRVR
>UniRef100_A0A109V7R6/1-703
mkvkgirknyqhlwkrGIMLLGMLMICSAVENLWVTVYYGVPVWKEATTTLFCASDAKAYDTEVHNVWATHACVPTDPNP
QEVLLENVTENFNMWKNNMVEQMHEDIISLWDQSLKPCVKLTPLCVTLNCTDWGNSssEEMRGEIKNCSFNITTSIRDKV
KEDYALFYRLDVVPIDND.......-NTSYRLINCNTSTITQACPKVSFEPIPIHYCTPAGFAILKCKDKKFNGTGPCKN
VSTVQCTHGIRPVVSTQLLLNGSLAEEEVVIRSSNFTDNTKNIIVQLKESVEINCTRPNNNTRKSIHIGPGRAFYTTGDI
IGDIRQAHCNISRTKWNNTLNQIATKLKEQFGNNKTIvFNQSSGGDPEIVMHSFNCGGEFFYCNSTQLFNSTWSFNGTw.
nlTQSNGTDTITLPCRIKQIINMWQEVGKAMYAPPIRGQIRCSSNITGLILTRDGGNHNNDTETFRPGGGDMRDNWRSEL
YKYKVVKIEPLGVAPTKAKRRVVQREKRAVGIGAMFLGFLGAAGSTMGAASITLTVQARLLLSGIVQQQNNLLKAIEAQQ
HLLQLTVWGIKQLQARVLAVERYLRDQQLLGIWGCSGKLICTTAVPWnaswSNKTLDMIWNNMTWMEWEREIDNYTGLIY
TLIEESQNQQEKNEQELLELDKWASLWNWFDITNWLWYIKIFIMIVGGLIGLRIVFTVLSMVNRVR
>UniRef100_A0A0X8IF14/1-703
mkvkgirknyqhlwkrGIMLLGMLMICSAVENLWVTVYYGVPVWKEATTTLFCASDAKAYDTEVHNVWATHACVPTDPNP
QEVVLENVTENFNMWKNNMVEQMHEDIISLWDQSLKPCVKLTPLCVTLNCTDWGNSssEEMRGEIKNCSFNITTSIRDKV
KEDYALFYRLDVVPIDND.......-NTSYRLISCNTSTITQACPKISFEPIPIHYCTPAGFAILKCKDKKFNGTGPCKN
VSTVQCTHGIRPVVSTQLLLNGSLAEEEVVIRSSNFTDNTKNIIVQLKESVEINCTRPNNNTRKSIHIGPGRAFYTTGDI
IGDIRQAHCNISRTKWNNTLNQIATKLKEQFGNNKTIvFNQSSGGDPEIVMHSFNCGGEFFYCNSTQLFNSTWNFNGTw.
nlTQSNGTDTITLPCRIKQIINMWQEVGKAMYAPPIRGQIRCSSNITGLILTRDGGNHNNDTETFRPGGGDMRDNWRSEL
YKYKVVKIEPLGVAPTKAKRRVVQREKRAVGIGAMFLGFLGAAGSTMGAASITLTVQARLLLSGIVQQQNNLLKAIEAQQ
HLLQLTVWGIKQLQARVLAVERYLRDQQLLGIWGCSGKLICTTAVPWnaswSNKTLDMIWNNMTWMEWEREIDNYTGLIY
TLIEESQNQQEKNEQELLELDKWASLWNWFDITNWLWYIKIFIMIIGGLIGLRIVFTVLSIVNRVR
>UniRef100_A0A109VA78/1-703
mkvkgirknyqhlwkrGIMLLGMLMICSAVENLWVTVYYGVPVWKEATTTLFCASDAKAYDTEVHNVWATHACVPTDPNP
QEVVLENVTENFNMWKNNMVEQMHEDIISLWDQSLKPCVKLTPLCVTLNCTDWGNSssEEMRGEIKNCSFNITTSIRDKV
KEDYALFYRLDVVPIDND.......-NTSYRLISCNTSTITQACPKISFEPIPIHYCTPAGFAILKCKDKKFNGTGPCKN
VSTVQCTHGIRPVVSTQLLLNGSLAEEEVVIRSSNFTDNTKNIIVQLKESVEINCTRPNNNTRKSIHIGPGRAFYTTGDI
IGDIRQAHCNISRTKWNNTLNQIATKLKEQFGNNKTIvFNQSSGGDPEIVMHSFNCGGEFFYCNSTQLFNSTWNFNGTw.
nlTQSNGTDTITLPCRIKQIINMWQEVGKAMYAPPIRGQIRCSSNITGLILTRDGGNHNNDTETFRPGGGDMRDNWRSEL
YKYKVVKIEPLGVAPTKAKRRVVQREKRAVGIGAMFLGFLGAAGSTMGAASITLTVQARLLLSGIVQQQNNLLKAIEAQQ
HLLQLTVWGIKQLQARVLAVERYLRDQQLLGIWGCSGKLICTTAVPWnaswSNKTLDMIWNNMTWMEWEREIDNYTGLIY
TLIEESQNQQEKNEQELLELDKWASLWNWFDITNWLWYIKIFIMIIGGLIGLRIVFTVLSIVNRVR
>UniRef100_E5RCT3/1-709
mkvkgimrnyqhlwrwATMLLGLLMICSAAEQLWVTVYYGVPVWKEATTTLFCASDAKAYDTEVHNVWATHACVPTDPNP
QEVVMENVTENFNMWKNNMVEQMHEDIISLWDQSLKPCVKLTPLCVTLNCNDLNITdnNNEKGEIKNCSFNITTSIRDKV
QKEYALFYKLDIVKIDNT.......SNTSYRLISCNTSVITQACPKISFEPIPIHYCAPAGFAILKCNNKKFNGTGPCKN
VSTVQCTHGIRPVVSTQLLLNGSLAEEEVVIRSENFTDNAKSIIVQLKESVQINCTRPNNNTRKSIHIGPGRAFYATGDI
IGDIRQAQCNISRAKWDNTLRQVVEKLGEQFGNKTIV.FNHSSGGDLEIVMHSFNCGGEFFYCNTTQLFNSTWNTSNRsy
ssDSNEETNTITLPCRIKQIINMWQAVGKAMYAPPIRGHIKCSSNITGLLLTRDGGNHETDNEIFRPGGGDMRDNWRSEL
YKYKVVKIEPLGVAPTRAKRRVVQREKRAVGIGAVFLGFLGAAGSTMGAASITLTVQARLLLSGIVQQQNNLLRAIEAQQ
HMLQLTVWGIKQLQARVLAVERYLQDQQLLGIWGCSGKLICTTAVPWnaswSNKSLDEIWDNMTWMEWEREIDNYTSLIY
TLIEESQNQQEKNEQDLLELDKWASLWNWFSITNWLWYIKIFIMIVGGLVGLRIVFSVFSIVNRVR
>UniRef100_A0A0R8WGM4/1-705
mrvkeikkncqhlwrwGIMLLGILMICNATDKLWVTVYYGVPVWKEATTTLFCASDAKAYDTEVHNVWATHACVPTDPNP
QEVVLENVTENFNMWKNNMVEQMHEDIISLWDQSLKPCVKLTPLCVTLNCTDLGNAtnTNEKEEIKNCSFNVTTEIRGKV
KKEHALFYRLDVVPIDNT......iNNTSYRLISCNTSVITQACPKVSFEPIPIHYCAPAGFAILKCNDKKFNGTGPCTN
ISTVQCTHGIRPVISTQLLLNGSLAEGKVVIRSANFSNNAKIIIVQLNESVEINCTRPNNNTRKSIHIGPGRAFYTTGEI
IGDIRQAHCNLSRAKWNDTLQRIAIKLREQFGNETTIvFNQSSGGDPEIVMHSFNCGGEFFYCNTTQLFNSTWNSNGG..
.pNNTGGNDTITLPCRIKQIINMWQEVGKAMYAPPIRGQIRCSSNITGLLLTRDGGNNGTTTEVFRPGGGDMRDNWRSEL
YKYKVVQIEPLGVAPTRAKRRVVQREKRAVGIGAVFLGFLGAAGSTMGAASMTLTVQARLLLSGIVQQQNNLLRAIEAQQ
HLLQLTVWGIKQLQARVLAVERYLKDQQLLGIWGCSGKLICTTAVPWnaswSNKSLGEIWDNMTWMEWDREINNYTSLIY
TLIEKSQNRQEKNEQELLELDKWASLWNWFDITNWLWYIKIFIMIVGGLIGLRIVFTVLSIVNRVR
>UniRef100_A0A109V960/1-702
mkvkgirknyqhlwkrGIMLLGMLMICSAVENLWVTVYYGVPVWKEATTTLFCASDAKAYDTEVHNVWATHACVPTDPNP
QEVVLENVTENFNMWKNNMVEQMHEDIISLWDQSLKPCVKLTPLCVTLNCTDWNVTniNNMRGEMKNCSFNITTSIRDKV
KKEYALFYRLDVVPIDND.......NTTSYRLINCNTSTITQACPKVSFEPIPIHYCTPAGFAILKCKDKKFNGTGPCKN
VSTVQCTHGIRPVVSTQLLLNGSLAEEEVIIRSSNFSDNTKNIIVQLNESVEINCTRPNNNTRKSIHIGPGSALYATGDI
IGDIRQAHCNISGTKWNNTLNQIATKLKEQFGNKTIV.FNQSSGGDPEIVMHSFNCGGEFFYCNSAQLFNSTWNFNGTw.
nyTQSNGNDTITLRCRIKQIINMWQEVGKAMYAPPIRGQIRCSSNITGLILTRDGGNPNSTTETFRPGGGDMRDNWRSEL
YKYKVVKIEPLGVAPTKAKRRVVQREKRAVGIGAMFLGFLGAAGSTMGAASITLTVQARLLLSGIVQQQNNLLRAIEAQQ
HLLQLTVWGIKQLQARVLAVERYLRDQQLLGIWGCSGKLICTTAVPWnaswSNKTLDMIWNNMTWMEWEREIDNYTGLIY
TLIEESQNQQEKNEQELLELDKWAGLWNWFDITNWLWYIKIFIMIIGGLIGLRIVFTVLSIVNRVR
>UniRef100_G1FEJ9/1-708
mrvtgirknyqhlwrwGTMLLGILMICSAAGNLWVTVYYGVPVWKEATTTLFCASDAKAYDTEVHNVWATHACVPTDPNP
QEVVLENVTENFNMWKNNMVEQMHEDIISLWDQSLKPCVKLTPLCVTLNCTDDVRNatSTEKGEIKNCSFNITTSIRDKV
QKQYALFYKLDVVPIDND.......-NTNYRLISCNTSVIKQACPKVSFEPIPIHYCAPAGFAILKCNDKKFNGTGPCTN
VSTVQCTHGIRPVVSTQLLLNGSLAEEEVIIRSEDFTNNAKTIMVQLNVSVEINCTRPNNNTRKSIHIGPGRTFYATGDV
IGDIRQAHCNISRANWNNTLRHIVEKLGEQFGNNKTIvFNHSSGGDPEIVMHSFNCGGEFFYCNSTKLFNSTWTWNNSwn
ntRSNDIEEIITLPCRIKQIINMWQEVGKAMYAPPIRGQIRCSSNITGLLLTRDGGNDTSGTEIFRPGGGDMRDNWRSEL
YKYKVVRIEPLGVAPTEAKRRVVQREKRAVGIGAVFLGFLGAAGSTMGAASVTLTVQARLLLSGIVQQQNNLLRAIEAQQ
HLLQLTVWGIKQLQARVLAVERYLRDQQLLGIWGCSGKLICTTAVPWntswSNKSLNEIWNNMTWMEWEKEIDNYTNLIY
NLLEESQNQQEKNEQELLELDKWANLWNWFDISNWLWYIKIFIMIVGGLVGLRIVFAVLSIVNRVR
>UniRef100_R9S0N4/1-714
mkvkgikkncqhlwrwGIMLLGMLMICSAAEKLWVTVYYGVPVWKEATTTLFCASDAKAYDTEIHNVWATHACVPTDPNP
QEVLLENVTEDFNMWKNNMVEQMHEDIISLWDQSLKPCVKLTPLCVTLNCTDWNANvtNTEKGEIKNCSFNITSNIRDKM
QKEYALFYKLDVVPIDND.......DNTSYRMIHCNTSVITQACPKISFEPIPIHYCAPAGFAILKCNNKTFNGTGPCKN
VSTVQCTHGIRPVVSTQLLLNGSLAEEEVIIRSANFTDNAKTIIVQLNKSVVINCTRPSNNTRKGIHIGPGRAFYTTGNI
IGDIRQAHCNISRVEWNNTLGQVVAKLREQFKNKTIV.FNQSSGGDPEIVMHSFNCGGEFFYCNTTQLFNSTWNSTWDin
stESNNTGEYITLPCRIKQIINMWQEVGKAMYAPPIKGQIRCSSNITGLLLTRDGGNNNNTTETFRPGGGDMRDNWRSEL
YKYKVVKIEPLGVAPTKAKRRVVQREKRAVGIGAVFLGFLGAAGSTMGAASITLTVQARLLLSGIVQQQNNLLRAIEAQH
HLLQLTVWGIKQLQARVLAVERYLKDQQLLGIWGCSGKLICTTTVPWntswSNKSLDTIWNNMTWMEWEREIDNYTGLIY
TLIEQSQNQQEKNEQELLELDKWASLWTWFDITNWLWYIKIFIMIVGGLIGLRIVFTVLSIVNRVR
>UniRef100_Q6UZ30/1-716
mrvtgirknyqhlwrwGTMLLGILMICSAAGKLWVTVYYGVPVWKEATTTLFCASDAKAYDTEVHNVWATHACVPTDPNP
QEVVLENVTENFNMWKNNMVEQMHEDIISLWDQSLKPCVKLTPLCVTLNCTDDVRNvtNNEKGEIKNCSFNITTSIRDKV
QKQYALFYKLDVVPIDND......rNNTNYRLISCNTSVITQACPKVSFEPIPIHYCAPAGFAILKCNDKKFNGTGPCTN
VSTVQCTHGIRPVVSTQLLLNGSLAEEEVIIRSENFTNNAKTIMVQLNVSVEINCTRPNNNTRKSIPIGPGRAFYTTGDI
IGDIRQAHCNISRANWNNTLRQIVEKLGKQFGNNKTIvFNHSSGGDPEIVMHSFNCRGEFFYCKSTKLFNSTWTRNNTwt
rnRSNSTEEHITLPCRIKQIINMWQEVGKAMYAPPTRGQIRCSSNITGLLLTRDGGNDTSGTEIFRPGGGDMRDNWRSEL
YKYKVVRIEPLGVAPTEAKRRVVQREKRAVGIGAVFLGFLGAAGSTMGAAAVTLTVQARLLLSGIVQQQNNLLRAIEAQQ
HLLQLTVWGIKQLQARVLAVERYLRDQQLLGIWGCSGKLICTTAVPWntswSNRSLNEIWNNMTWMEWEKEIDNYTNLIY
NLLEESQNQQEKNEQELLELDKWANLWNWFDISNWLWYIKIFIMIVGGLVGLRIVFAVLSIVNRVR
>UniRef100_G1FEE3/1-709
mrvtgirknyqhlwrwGTMLLGILMICSAAGKLWVTVYYGVPVWKEATTTLFCASDAKAYDTEVHNVWATHACVPTDPNP
QEVVLENVTENFNMWKNNMVEQMHEDIISLWDQSLKPCVKLTPLCVTLNCTDDVRNatSTEKGEIKNCSFNITTSIRNKM
QKQYALFYKLDVVPIDND......sNNTNYRLISCNTSVIKQACPKVSFEPIPIHYCAPAGFAILKCNDKKFNGTGPCTN
VSTVQCTHGIRPVVSTQLLLNGSLAEEEVIIRSENFTNNAKTIMVQLNVSVEINCTRPNNNTRKSIHIGPGRALYATGDI
IGDIRQAHCNISRANWNNTLRQIVKKLGEQFGNNKTIvFNHSSGGDPEIVMHSFNCGGEFFYCNSTKLFNSTWTWNNNwn
ntRSNDIEEIITLPCRIKQIINMWQEVGKAMYAPPIRGQIRCSSNITGLLLTRDGGT-NNTNEIFRPGGGDMRDNWRSEL
YKYKVVRIEPLGVAPTEAKRRVVQREKRAVGIGAVFLGFLGAAGSTMGAAAVTLTVQARLLLSGIVQQQNNLLRAIEAQQ
HLLQLTVWGIKQLQARVLAVERYLRDQQLLGIWGCSGKLICTTAVPWntswSNKSLNEIWNNMTWMEWEKEIDNYTNLIY
NLLEESQNQQEKNEQELLALDKWANLWNWFDISNWLWYIKIFIMIVGGLVGLRIVFAVLSIVNRVR
>UniRef100_A0A0X8ICK0/1-703
mkvkgirknyqhlwkrGIMLLGMLMICSAVENLWVTVYYGVPVWKEATTTLFCASDAKAYDTEVHNVWATHACVPTDPNP
QEVVLENVTENFNMWKNNMVEQMHEDIISLWDQSLKPCVKLTPLCVTLNCTDWGNSssEEMRGEIKNCSFNITTSIRDKV
KEDYALFYRLDVVPIDND.......-NTSYRLISCNTSTITQACPKVSFEPIPIHYCTPAGFAILKCKDKKFNGTGPCKN
VSTVQCTHGIRPVVSTQLLLNGSLAEEEVVIRSSNFTDNTKNIIVQLKESVEINCTRPNNNTRKSIHIGPGRAFYTTGDI
IGDIRQAHCNISRTKWNNTLNQIATKLKEQFGNNKTIvFNQSSGGDPEIVMHSFNCGGEFFYCNSTQLFNSTWNFNGTw.
nlTQSNGTDTITLPCRIKQIINMWHEVGKAMYAPPIRGQIRCSSNITGLILTRDGGNHNNDTETFRPGGGDMRDNWRSEL
YKYKVVKIEPLGVAPTKAKRRVVQREKRAVGIGAMFLGFLGAAGSTMGAASITLTVQARLLLSGIVQQQNNLLKAIEAQQ
HLLQLTVWGIKQLQARVLAVERYLRDQQLLGIWGCSGKLICTTAVPWnaswSNKTLDMIWNNMTWMEWEREIDNYTGLIY
TLIEESQNQQEKNEQELLELDKWASLWNWFDITNWLWYIKIFIMIVGGLIGLRIVFTVLSMVNRVR
>UniRef100_A0A193L089/1-708
mrakeikkncqhlwrwGIMLLGMLMICSATEKLWVTVYYGVPVWKEATTTLFCASDAKAYGTEVHNVWATHACVPTDPSP
QEVVLGNVTENFNMWKNNMVEQMHEDIISLWDQSLKPCVKLTPLCVTLNCSDWGNNntKNGRGEIKNCSFNITTNIRDKV
QKEYALFYKLDVVPIEDNnnssdnsSYSSYRLINCNTSVITQACPKVSFEPIPIHYCAPAGFAILKCNDKKFNGTGPCTN
VSTVQCTHGIRPVVSTQLLLNGSLAEGEVVIRSENFTNNAKIIIVQLNESVVINCTRPNNNTRKGIHIGPGRAFYAT-DI
IGDIRQAHCNISGTKWNNTLQRIVKKLKEQFGNNTTItFNSSSGGDPEIVMHSFNCGGEFFYCNTTQLFNSTWGNSTW..
..EGSNNTGNITLPCRIKQIINMWQEVGKAMYAPPISGQIRCSSNITGLLLTRDGGNTTNETEIFRPGGGDMRDNWRSEL
YKYKIVQIEPLGVAPTKAKRRVVQREKRAVGLGAMFLGFLGAAGSTMGAASMTLTVQARLLLSGIVQQQNNLLRAIEAQQ
HLLQLTVWGIKQLQARVLAVERYLKDQQLLGIWGCSGKLICTTAVPWnaswSNKSLNDIWDNMTWMEWEREIDNYTSLIY
TLIEESQNQQEKNELELLELDKWASLWNWFDITKWLWYIKIFIMIVGGLIGLRIVCAVLSIVNRVR
>UniRef100_Q7SVL0/1-708
mrvkeirrnyqhlwrwGTMLLGMLMICSAAEQLWVTVYYGVPVWKEATTTLFCASDAKAYDTEVHNVWATHACVPTDPNP
QEVGLENVTENFNMWKNNMVEQMHEDIISLWDQSLKPCVKLTPLCVTLNCTDYLGNvtNTEKGEIKECSFNITTSIRDKV
QKEYALFYKLDVVPIDDD.......-NTSYRLISCNTSVITQACPKISFEPIPIHYCAPAGFAILKCKDKKFNGKGSCTN
VSTVQCTHGIRPVVSTQLLLNGSLAEEEVVIRSENFTNNAKTIIVQLNESVVINCTRPNNNTRKSIHIGPGRAFYTTGEI
IGNIRQAHCNLSRAEWNKTLEQIVGKLREQFGNKTIV.FNQSSGGDPEIVTHSFNCGGEFFYCNTTQLFNSTWTWNGT..
.eGLNNTEGNITLPCRIKQIVNMWQEVGKAMYAPPIRGQIRCSSNITGLLLTRDGGNNENGTEIFRPGGGDMRDNWRSEL
YKYKVVKIEPLGVAPTRAKRRVVQREKRAVGIGAVFLGFLGAAGSTMGAASITLTVQARLLLSGIVQQQNNLLRAIEAQQ
HLLQLTVWGIKQLQARVLAVERYLKDQQLLGIWGCSGKLICTTAVPWnaswSNKSLNEIWDNMTWMEWEREINNYTGLIY
NLIEESQNQQEKNEQELLELDKWANLWTWFDITNWLWYIKIFIMIVGGLIGLRIVFTVLSIVNRVR
>UniRef100_A0A0X8IET8/1-703
mkvkgirknyqhlwkrGIMLLGMLMICSAVENLWVTVYYGVPVWKEATTTLFCASDAKAYDTEVHNVWATHACVPTDPNP
QEVVLENVTENFNMWKNNMVEQMHEDIISLWDQSLKPCVKLTPLCVTLNCTDWNVTniNNMRGEMKNCSFNITTSIRDKV
KKDYALFYRLDVVPIDND......nDSTSYRLINCNTSTITQACPKVSFEPIPIHYCTPAGFAILKCKDKKFNGTGPCKN
VSTVQCTHGIRPVVSTQLLLNGSLAEEEVVIRSSNFSDNTKNIIVQLNESVEINCTRPNNNTRKSIHIGPGSALYATGDI
IGDIRQAHCNISGTKWNNTLNQIATKLKEQFGNKTIV.FNRSSGGDPEVVMHSFNCGGEFFYCNSTKLFNSTWNFNGTw.
nlTEPNGNDTITLPCRIKQIINMWQEVGRAMYAPPIRGQIRCSSNITGLILTRDGGNLNSTNETFRPGGGDMRDNWRSEL
YKYKVVKIEPLGVAPTKAKRRVVQREKRAVGIGAMFLGFLGAAGSTMGAASITLTVQARLLLSGIVQQQNNLLRAIEAQQ
HLLQLTVWGIKQLQARVLAVERYLRDQQLLGIWGCSGKLICTTAVPWnaswSNKTLDMIWNNMTWMEWEREIENYTGLIY
TLIEDSQNQQEKNEQELLELDKWAGLWNWFDITNWLWYIKIFIMIIGGLIGLRIVFTVLSIVNRVR
>UniRef100_A0A0X8IFE6/1-703
mkvkgirksyqhlwkrGIMLLGMLMICSAVENLWVTVYYGVPVWKEATTTLFCASDAKAYDTEVHNVWATHACVPTDPNP
QEVVLENVTENFNMWKNNMVEQMHEDIISLWDQSLKPCVKLTPLCVTLNCTDWGNSssEEMRGEIKNCSFNITTSIRDKV
KEDYALFYRLDVVPIDND.......-NTSYRLISCNTSTITQACPKVSFEPIPIHYCTPAGFAILKCKDKKFNGTGPCKN
VSTVQCTHGIRPVVSTQLLLNGSLAEEEVVIRSSNFTDNTKNIIVQLKESVEINCTRPNNNTRKSIHIGPGRAFYTTGDI
IGDIRQAHCNISRTKWNNTLNQIATKLKEQFGNNKTIvFNQSSGGDPEIVMHSFNCGGEFFYCNSTQLFNSTWNFNGTw.
nlTQSNGTDTITLPCRIKQIINMWQEVGKAMYAPPIRGQIRCSSNITGLILTRDGGNHNNDTETFRPGGGDMRDNWRSEL
YKYKVVKIEPLGVAPTKAKRRVVQREKRAVGIGAMFLGFLGAAGSTMGAASITLTVQARLLLSGIVQQQNNLLKAIEAQQ
HLLQLTVWGIKQLQARVLAVERYLRDQQLLGIWGCSGKLICTTAVPWnaswSNKTLDMIWNNMTWMEWEREIDNYTGLIY
TLIEESQNQQEKNEQELLELDKWASLWNWFDITNWLWYIKIFIMIVGGLIGLRIVFTVLSMVNRVR
>UniRef100_A0A109V8U8/1-703
mkvkgirknyqhlwkrGIMLLGMLMICSAVENLWVTVYYGVPVWKEATTTLFCASDAKAYDTEVHNVWATHACVPTDPNP
QEVVLENVTENFNMWKNNMVEQMHEDIISLWDQSLKPCVKLTPLCVTLNCTDWGNSssEEMRGEIKNCSFNITTSIRDKV
KEDYALFYRLDVVPIDND.......-NTSYRLTSCNTSTITQACPKVSFEPIPIHYCTPAGFAILKCKDKKFNGTGPCKN
VSTVQCTHGIRPVVSTQLLLNGSLAEEEVVIRSSNFTDNTKNIIVQLKESVEINCTRPNNNTRKSIHIGPGRAFYTTGDI
IGDIRQAHCNISRTKWNNTLNQIATKLKEQFGNNKTIvFNQSSGGDPEIVMHSFNCGGEFFYCNSTQLFNSTWNFNGTw.
nlTQSNGTDTITLPCRIKQIINMWQEVGKAMYAPPIRGQIRCSSNITGLILTRDGGNHNNDTETFRPGGGDMRDNWRSEL
YKYKVVKIEPLGVAPTKAKRRVVQREKRAVGIGAMFLGFLGAAGSTMGAASITLTVQARLLLSGIVQQQNNLLKAIEAQQ
HLLQLTVWGIKQLQARVLAVERYLRDQQLLGIWGCSGKLICTTAVPWnaswSNKTLDMIWNNMTWMEWEREIDNYTGLIY
TLIEESQNQQEKNEQELLELDKWASLWNWFDITNWLWYIKIFIMIVGGLIGLRIVFTVLSMVNRVR
>UniRef100_Q6UYV3/1-716
mrvkgirknyqhlwrwGTMLLGILMICSAAGKLWVTVYYGVPVWKEATTTLFCASDAKAYDTEVHNVWATHACVPTDPNP
QEVVLENVTENFNMWKNNMVEQMHEDIISLWDQSLKPCVKLTPLCVTLNCTDDVRNvtNNEKGEIKNCSFNITTSIRDKV
QKQYALFYKLDVVPIDND......sNNTNYRLISCNTSVITQACPKVSFEPIPIHYCAPAGFAILKCNDKKFNGTGPCTN
VSTVQCTHGIRPVVSTQLLLNGSLAEEEVVIRSENFTNNAKTIMVQLNVSVEINCTRPNNNTRRSIPIGPGRVFYTTEDI
IGDIRQAHCNISRAQWNNTLKHIVEKLGKQFGNNKTIvFNHSSGGDPEIVMHSFNCRGEFFYCKSTKLFNSTWTRNNTwt
rnRSNSTEEHITLPCRIKQIINMWQEVGKAMYAPPIRGQIRCSSNITGLLLTRDGGNDTSGTEIFRPGGGDMRDNWRSEL
YKYKVVRIEPLGVAPTEAKRRVVQREKRAVGIGAVFLGFLGAAGSTMGAAAVTLTVQARLLLSGIVQQQNNLLRAIEAQQ
HLLQLTVWGIKQLQARVLAVERYLRDQQLLGIWGCSGKLICTTAVPWntswSNRSLNEIWNNMTWMEWEKEIDNYTNLIY
SLLEESQNQQEKNEQELLELDKWANLWNWFDISNWLWYIKIFIMIVGGLVGLRIVFAVLSIVNRVR
>UniRef100_E5RCQ1/1-708
mrvkeirknyqhwwrwGTLLLGILMICSAAEQLWVTVYYGVPVWKEATTTLFCASDAKAYDTEVHNVWATHACVPTDPNP
QEVVLENVTENFNMWKNDMVEQMHEDIISLWDQSLKPCVKLTPLCVTLNCTNLNVSnnNSEKGEIKNCSFNITTSIRDKV
QRGYALFYKLDVVPIDND.......-NSSYRLISCNTSVITQACPKISFEPIPIHYCTPAGFAILKCNDKKFNGTGPCKN
VSTVQCTHGIRPVVSTQLLLNGSLAEEEVVIRSDNFTDNAKTIIVQLNESVEINCTRPNNNTRKSIHLGPGKALYTTGRI
IGDIRQAYCNISREKWNKTLGQVANKLGKQFGNKNIV.FNQSSGGDLEIVMHSFNCGGEFFYCNTTQLFNSTWHNNGTwt
wrNKANTTAIITLPCRIKQIINMWQKVGKAMYAPPISGLIRCSSNITGLLLTRDGGNNTTDTEIFRPGGGDMRDNWRSEL
YKYKVVKIEPLGVAPTRAKRRVVQREKRAAGLGAVFLGFLGAAGSTMGAASITLTVQARQLLSGIVQQQNNLLKAIEAQQ
HLLQLTVWGIKQLQARVLAVERYLQDQQLLGIWGCSGKLICTTAVPWntswSNKSLDEIWDNMTWMQWEKEIDNYTNIIY
TLLEKSQNQQEKNEQELLELDKWANLWNWFDITNWLWYIKIFIMIVGGLIGLRIVFTVLSIVNRVR
>UniRef100_B3VFF9/1-711
mrvteirrncqhlwrwGTMLLGMLMICSAAEQLWVTVYYGVPVWKEATTTLFCASDAKAYDTEVHNVWATHACVPTDPSP
QEVLLGNVTENFNMWKNNMVEQMHEDIISLWDQSLKPCVKLTPLCVTLNCTDLGNAtnTTEIGEIKNCSFNITTNIRNKM
QKEYALFYKLDVVPIDNE.....nkTNTSYRLISCNTSVITQACPKVSFQPIPIHYCTPAGFAILKCNDKKFNGTGPCTN
VSTVQCTHGIRPVVSTQLLLNGSLAEEEVVIRSENFTDNAKTIIVQLKESVEINCTRPNNNTRKSIHIGPGRAFYTTGEI
IGEIRQAHCNLSRTKWDNTLRQIVKKLREQFKNKTIV.FNQSSGGDPEIVTHSFNCGGEFFYCNSSPLFNSTWNSTQLfn
saGTEGSNSTITLQCRIKQIINMWQEVGKAMYAPPIRGQIKCSSNITGLLLTRDGGGNNRTTETFRPGGGDMRDNWRSEL
YKYKVVKIEPLGVAPTKAKRRVVQREKRAVGIGAVFLGFLGAAGSTMGAASITLTVQARLLLSGIVQQQNNLLRAIEAQQ
HLLQLTVWGIKQLQARVLAVERYLRDQQLLGIWGCSGKLICTTTVPWnaswSNKSLDQIWDNMTWMEWEREIDNYTSLIY
TLIEESQNQQEKNELELLELDKWASLWSWFDITNWLWYIKIFIMIVGGLVGLRIVFAVLSIVNRVR
>UniRef100_A0A0X8IEM2/1-702
mkvkgirknyqhlwkrGIMLLGMLMICSAVENLWVTVYYGVPVWKEATTTLFCASDAKAYDTEVHNVWATHACVPTDPNP
QEVVLENVTENFNMWKNNMVEQMHEDIISLWDQSLKPCVKLTPLCVTLNCTDWNVTkiNSMRGEIKNCSFNITTSIRDKV
KKDYALFYRLDVVPIDND.......-NTSYRLISCNTSTITQACPKISFEPIPIHYCTPAGFAILKCKDKKFNGTGPCKN
VSTVQCTHGIRPVVSTQLLLNGSLAEEEVVIRSSNFTDNTKNIIVQLKESVEINCTRPNNNTRKSIHIGPGSAFYTTGDI
IGDIRQAHCNISRTKWNNTLNQIATKLKEQFGNNKTIvFNQSSGGDPEIVMHSFNCGGEFFYCNSTQLFNSTWNFNGTw.
nsTQSNGTDTITLPCRIKQIINMWQEVGKAMYAPPIRGQIRCSSNITGLILTRDGGNHNSDTEIFRPGGGDMRDNWRSEL
YKYKVVKIEPLGVAPTKAKRRVVQREKRAVGIGAMFLGFLGAAGSTMGAASIMLTVQARLLLSGIVQQQNNLLRAIEAQQ
HLLQLTVWGIKQLQARVLAVERYLRDQQLLGIWGCSGKLICTTAVPWnaswSNKTLDMIWNNMTWMEWEREIDNYTGLIY
TLIEESQNQQEKNEQELLELDKWASLWNWFDITNWLWYIKIFIMIIGGLIGLRIVFTVLSIVNRVR
>UniRef100_A0A193L0S9/1-707
mrvkeirknyqhlwrwGIMLLGMLMICSAAGQLWVTVYYGVPVWKEATTTLFCASDAKAYDTEVHNVWATHACVPTDPNP
QEIVLGNVTENFNMWKNNMVEQMHEDVISLWDQSLKPCVKLTPLCVTLNCTEASVTyaNSEKGEIQNCSFKTTTSIKDKT
RREYALFYKLDIVPIDDK.dsnsseNYANYRLISCNTSVITQACPKITFEPIPIHYCAPAGFAILKCNNKTFNGSGPCTN
VSTVQCTHGIRPVVSTQLLLNGSLAEEEIVIRSANFTNNAKIIIVQLNESVEINCTRPNNNTRKGIHIGPGRAFYATGDI
IGDIRQAHCNISKEKWDNTLKQVVKKLTEQFGNKTIV.FKSSSGGDPEIVSHSFNCGGEFFYCNTTQLFNSTWNSTGE..
snNTQENSTTIILPCRIKQIVNMWQEVGKAMYAPPISGLIRCSSNITGLLLTRDGGDNNMTTETFRPGGGDMRDNWRSEL
YKYKIVRIEPLGIAPTKAKRRVVQREKRA-ALGAVFLGFLGAAGSTMGAASVALTVQARQLLSGIVQQQNNLLRAIEAQQ
HMLQLTVWGIKQLQARVLAVERYLRDQQLLGIWGCSGKLICTTNVPWnaswSNKSLDEIWNNMTWMEWEKEIDNYTDLIY
NLLEKSQNQQEKNEQDLLELDKWASLWNWFDITNWLWYIKIFIMIVGGLIGLRIVFTVLSIVNRVR
>UniRef100_A0A120K712/1-703
mkvkgirknyqhlwkrGIMLLGMLMICSAVENLWVTVYYGVPVWKEATTTLFCASDAKAYDTEVHNVWATHACVPTDPNP
QEVVLENVTENFNMWKNNMVEQMHEDIISLWDQSLKPCVKLTPLCVTLNCTDLGNVtnTNMRGEIKNCSFNITTSIRDKV
KKDHALFYKLDVVPIDND.......-NTSYRLISCNTSTITQACPKVSFEPIPIHYCTPAGFAILKCKDKKFNGTGPCKN
VSTVQCTHGIRPVVSTQLLLNGSLAEEEIVIRSSNFTDNTKNIIVQLKESVEINCTRPNNNTMRSIHIGPGRAFYTTGDI
IGDIRQAHCNISRTKWNNTLNQIATKLKEQFGNNKTIvFNQSSGGDPEIVMHSFNCGGEFFYCNSTQLFNSTWNFNGTw.
nsTQSNGTDTITLPCRIKQIINMWQEVGKAMYAPPIRGQIRCSSNITGLILTRDGGNHNNDTETFRPGGGDMRDNWRSEL
YKYKVVKIEPLGVAPTKAKRRVVQREKRAVGIGAMFLGFLGAAGSTMGAASITLTVQARLLLSGIVQQQNNLLKAIEAQQ
HLLQLTVWGIKQLQARVLAVERYLRDQQLLGIWGCSGKLICTTAVPWntswSNKTLDMIWNNMTWMEWEREIDNYTGLIY
TLIEESQNQQEKNEQELLELDKWASLWNWFDITNWLWYIKIFIMIIGGLIGLRIVFTVLSMVNRVR
>UniRef100_A0A2P1GTH2/1-704
mrvteirkncqrlwrwGTLFLGILMICSAAEQLWVTVYYGVPVWKEADTTLFCASDAKAYDTEVHNVWATHACVPTDPNP
QEVVLENVTEKFNMWKNNMVEQMHEDIISIWDQSLKPCVKLTPLCVTLNCTDLRNNtgNNERGEIKNCSFNITTSIRDKM
QKEYALFYKLDIVPIENA.......-NTSYRLISCNTSVITQACPKVSFEPIPIHYCAPAGFAILKCNDKKYNGTGPCTN
VSTVQCTHGIRPVVSTQLLLNGSLAEEEVVIRSENFTDNGKTIIVHLNESVEINCTRPNNNTRKSINIGPGRAFYTTGDI
IGDIRQAHCNLSREKWENTLKQIARKLREQFQNKTIV.FNQSSGGDPEIVMHSFNCGGEFFYCNSTQLFNSTWNGTEG..
.sNNTEGSSTITLPCRIKQIINMWQEVGKAMYAPPIRGQIKCSSNITGLLLTRDGGNNSNTTETFRPGGGDMRDNWRSEL
YKYKVVKIEPLGVAPTKAKRRVVQREKRAVGIGALLLGFLGAAGSTMGAASVTLTVQARLLLSGIVQQQNNLLRAIEAQQ
HLLQLTVWGIKQLQARVLAVERYLKDQQLLGIWGCSGKLICTTAVPWnaswSNKSLNQIWDNMTWMEWEAEIDNYTSLIY
TLIEESQNQQEKNEQELLELDKWASLWNWFDITKWLWYIKIFIMIVGGLVGLRIVFTVISIVKRVR
>UniRef100_A0A0X8IEL3/1-703
mkvkgirknyqhlwkrGIMLLGMLMICSAVENLWVTVYYGVPVWKEATTTLFCASDAKAYDTEVHNVWATHACVPTDPNP
QEVVLENVTENFNMWKNNMVEQMHEDIISLWDQSLKPCVKLTPLCVTLNCTDWGNSssEEMRGEIKNCSFNITTSIRDKV
KEDYALFYRLDVVPIDND.......-NTSYRLISCNTSTITQACPKVSFEPIPIHYCTPAGFAILKCKDKKFNGTGPCKN
VSTVQCTHGIRPVVSTQLLLNGSLAEEEVVIRSSNFTDNTKNIIVQLKESVEINCTRPNNNTRKSIHIGPGRAFYTTGDI
IGDIRQAHCNISRTKWNNTLNQIATKLKEQFGNNKTIvFNQSSGGDPEIVMHSFNCGGEFFYCNSTQLFNSTWNFNGTw.
nlTQLNGTDTITLPCRIKQIINMWQEVGKAMYAPPIRGQIRCSSNITGLILTRDGGNHNNDTETFRPGGGDMRDNWRSEL
YKYKVVKIEPLGVAPTKAKRRVVQREKRAVGIGAMFLGFLGAAGSTMGAASITLTVQARLLLSGIVQQQNNLLKAIEAQQ
HLLQLTVWGIKQLQARVLAVERYLRDQQLLGIWGCSGKLICTTAVPWnaswSNKTLDMIWNNMTWMEWEREIDNYTGLIY
TLIEESQNQQEKNEQELLELDKWASLWNWFDITNWLWYIKIFIMIVGGLIGLRIVFTVLSMVNRVR
>UniRef100_A0A109V8C1/1-698
mkvkgirknyqhlwkrGIMLLGMLMICSAVENLWVTVYYGVPVWKEATTTLFCASDAKAYDTEVHNVWATHACVPTDPNP
QEVVLENVTENFNMWKNNMVEQMHEDIISLWDQSLKPCVKLTPLCVTLNCTNWGNVssEEMRGEIKNCSFNITTSIRDKV
KKDYALFYRLDVVPINND.......-NTSYRLISCNTSTITQACPKVSFEPIPIHYCTPAGFAILKCKDKKFNGTGPCKN
VSTVQCTHGIRPVVSTQLLLNGSLAEEEVVIRSSNFTDNTKNIIVQLKESVEINCTRPNNNTRKSIHIGPGGAFYTTGDI
IGDIRQAHCNISRTKWNNTLNQIATKLKEQFGNNKTIvFNQSSGGDPEIVMHSFNCGGEFFYCNSTQLFNSTWNFNGTw.
nlTQSNGTDTITLPCRIKQIVNMWQEVGKAMYAPPIRGQIRCSSNITGLILTRDGGNHNNDTETFRPGGGDMRDNWRSEL
YKYKVVKIEPLGVAPTKAKRRVVQREKRAVGIGAMFLGFLGAAGSTMGAASITLTVQARLLLSGIVQQQNNLLRAIEAQQ
HLLQLTVWGIKQLQARVLAVERYLRDQQLLGIWGCSGKLICTTAVPWnaswSNKTLDMIWNNMTWMEWEREINNYTGLIY
TLIEESQNQQEKNEQELLELDKWAGLWNWFDITNWLWYIKIFIMIVGGLIGLRIVFTVLSMVNRVR
>UniRef100_A0A0R8WF22/1-700
mrvreikkncqhlwrwGIMLLGILMICNATGKLWVTVYYGVPVWKEATTTLFCASDAKAYDTEVHNVWATHACVPTDPNP
QEVVLENVTENFNMWKNNMVEQMHEDIISLWDQSLKPCVKLTPLCVTLNCTDLGNAtnTNEKGEIKNCSFNVTTEIRDKV
KKEHALFYRLDVVPIDNT.......---SYRLISCNTSVITQACPKVSFEPIPIHYCTPAGFGILKCNDKKFNGTGPCTN
VSTVQCTHGIRPVISTQLLLNGSLAEEEVIIRSANFSNNAKIIIVHLNESVEINCTRPNNNTRKSIHIGPGRAFYTTGEI
IGDIRQAHCNLSRAKWNDTLQRIAIKLREQFGNKTIV.FNQSSGGDPEIVMHSFNCGGEFFYCNTTQLFNSTWNSTGG..
.pNNTGGNDTITLPCRIKQIINMWQEVGKAMYAPPIRGQIRCSSNITGLLLTRDGGNNSNGTEVFRPGGGDMRDNWRSEL
YKYKVVQIEPLGVAPTKAKRRVVQREKRAVGIGAVFLGFLGAAGSTMGAASMTLTVQARLLLSGIVQQQNNLLRAIEAQQ
HLLQLTVWGIKQLQARVLAVERYLKDQQLLGIWGCSGKLICTTAVPWnaswSNKSLDEIWDNMTWMEWDREINNYTNLIY
TLIEKAQNQQEKNEQELLELDKWANLWNWFDITNWLWYIKIFIMIVGGLIGLRIVFTVLSIVNRVR
>UniRef100_B3VFH8/1-717
mrvtgirrncqhlwrwGTMLLGMLMICSAAEQLWVTVYYGVPVWKEATTTLFCASDAKAYDTEVHNVWATHACVPTDPSP
QEVLLENVTENFNMWKNNMVEQMHEDIISLWDQSLKPCVKLTPLCVTLNCTDDVRNatNTEKGEIKNCSFNIITNIRDKM
QKEYALFYKLDVVPIDNEnknntntNYTNYRLISCNTSVITQACPKVSFQPIPIHYCAPAGFAILKCNDKKFNGTGPCTN
VSTVQCTHGIRPVVSTQLLLNGSLAEDEVVIRSENFTDNAKTIIVQLNETVEINCTRPSNNTRKSIHIGPGRAFYATGEI
IGNIRQAHCNISGTKWDNTLRQIVEKLREQFKNTTIV.FNQSSGGDPEIVTHSFNCGGEFFYCNSTPLFNSIWNITQPln
stGTERANDTITLQCRIKQIINMWQEVGKAMYAPPIRGQIKCSSNITGLLLTRDGGIDNSTTETFRPGGGDMRDNWRSEL
YKYKVVKIEPLGVAPTKAKRRVVQREKRAVGIGALFLGFLGAAGSTMGAASITLTVQARQLWSGIVQQQNNLLRAIEAQQ
HLLQLTVWGIKQLQARVLAVERYLRDQQLLGIWGCSGKLICTTTVPWntswSNKSLNQIWENMTWMEWEKEIDNYTSIIY
KLIEESQNQQEKNEQELLELDKWASLWNWFDITNWLWYIRIFIMIIGGLVGLRIVFAVISIVNRVR
>UniRef100_A0A0X8IDE3/1-703
mkvkgirknyqhlwkrGIMLLGMLMICSAVENLWVTVYYGVPVWKEATTTLFCASDAKAYDTEVHNVWATHACVPTDPNP
QEVVLENVTENFNMWKNNMVEQMHEDIINLWDQSLKPCVKLTPLCVTLNCTDWGNVtnINMRGEIKNCSFNITTSIRDKV
KEDYALFYRLDVVPIDND.......-NTSYRLISCNTSTITQACPKVSFEPIPIHYCTPAGFAILKCKDKKFNGTGPCKN
VSTVQCTHGIRPVVSTQLLLNGSLAEEEVVIRSSNFTDNTKNIIVQLKESVEINCTRPNNNTRKSIHIGPGRAFYTTGDI
IGDIRQAHCNISRTKWNNTLNQIATKLKEQFGNNKTIvFNQSSGGDPEIVMHSFNCGGEFFYCNSTQLFNSTWNFNGTw.
nlTQSNGTDTITLPCRIKQIINMWQEVGKAMYAPPIRGQIRCSSNITGLILTRDGGNHNNDTETFRPGGGDMRDNWRSEL
YKYKVVKIEPLGVAPTKAKRRVVQREKRAVGIGAMFLGFLGAAGSTMGAASITLTVQARLLLSGIVQQQNNLLKAIEAQQ
HLLQLTVWGIKQLQARVLAVERYLRDQQLLGIWGCSGKLICTTAVPWnaswSNKTLDMIWNNMTWMEWEREIDNYTGLIY
TLIEESQNQQEKNEQELLELDKWASLWNWFDITNWLWYIKIFIMIVGGLIGLRIVFTVLSMVNRVR
>UniRef100_A0A120K7B8/1-703
mkvkgirknyqhlwkrGIMLLGMLMICSAVENLWVTVYYGVPVWKEATTTLFCASDAKAYDTEVHNVWATHACVPTDPNP
QEVVLENVTENFNMWKNNMVEQMHEDIISLWDQSLKPCVKLTPLCVTLNCTDWGNSssEEMRGEIKNCSFNITTSIRDKV
KEDYALFYRLDVVPIDND.......-NTSYRLISCNTSTITQACPRVSFEPIPIHYCTPAGFAILKCKDKKFNGTGPCKN
VSTVQCTHGIRPVVSTQLLLNGSLAEEEVVIRSSNFTDNTKNIIVQLKESVEINCTRPNNNTRKSIHIGPGRAFYTTGDI
IGDIRQAHCNISRTKWNNTLNQIATKLKEQFGNNKTIvFNQSSGGDPEIVMHSFNCGGEFFYCNSTQLFNSTWNFNGTw.
nlTQSNGTDTITLPCRIKQIINMWQEVGKAMYAPPIRGQIRCSSNITGLILTRDGGNHNNDTETFRPGGGDMRDNWRSEL
YKYKVVKIEPLGVAPTKAKRRVVQREKRAVGIGAMFLGFLGAAGSTMGAASITLTVQARLLLSGIVQQQNNLLKAIEAQQ
HLLQLTVWGIKQLQARVLAVERYLRDQQLLGIWGCSGKLICTTAVPWnaswSNKTLDMIWNNMTWMEWEREIDNYTGLIY
TLIEESQNQQEKNEQELLELDKWASLWNWFDITNWLWYIKIFIMIVGGLIGLRIVFTVLSMVNRVR
>UniRef100_A0A120K6F7/1-703
mkvkgirknyqhlwkrGIMLLGMLMICSAVENLWVTVYYGVPVWKEATTTLFCASDAKAYDTEVHNVWATHACVPTDPNP
QEVVLENVTENFNMWKNNMVEQMHEDIISLWDQSLKPCVKLTPLCVTLNCTDWGNSssEEMRGEIKNCSFNITTSIRDKV
KKDYALFYRLDVVPIDND.......-NTSYRLIGCNTSTITQACPKVSFEPIPIHYCTPAGFAILKCKDKKFNGTGPCKN
VSTVQCTHGIRPVVSTQLLLNGSLAEEEVVIRSSNFTDNTKNIIVQLKESVEINCTRPNNNTRKSIHIGPGRAFYTTGDI
IGDIRQAHCNISRTKWNNTLNQIATKLKEQFGNNKTIvFNQSSGGDPEIVMHSFNCGGEFFYCNSTQLFNSTWNFNGAw.
nlTQSNGTDTITLPCRIKQIINMWQEVGKAMYAPPIRGQIRCSSNITGLILTRDGGNHNNDTETFRPGGGDMRDNWRSEL
YKYKVVKIEPLGVAPTKAKRRVVQREKRAVGIGAMFLGFLGAAGSTMGAASITLTVQARLLLSGIVQQQNNLLKAIEAQQ
HLLQLTVWGIKQLQARVLAVERYLRDQQLLGIWGCSGKLICTTAVPWnaswSNKTLDMIWNNMTWMEWEREIDNYTGLIY
TLIEESQNQQEKNEQELLELDKWASLWNWFDITNWLWYIKIFIMIVGGLIGLRIVFTVLSMVNRVR
>UniRef100_B2YMC3/1-716
mrvmeirknyqhwwkeGILLLGMLMICSATEQLWVTVYYGVPVWKEATTTLFCASDAKAYETEKHNVWATHACVPTDPNP
QEVELKNVTENFNMWKNNMVDQMHEDIISLWDQSLKPCVKLTPLCVTLHCTNLTLNrtLNMVGEMKNCSFNSTTSIRDKV
RKEYALFYSLDIVPIDNDnkstankNSSEYRLISCNTSVITQACPKTSFEPIPIHYCAPAGFAILKCKDKKFNGTGPCKN
VSTVQCTHGIKPVVSTQLLLNGSLAEEEIVIRSANLTDNTKNIIVQLNQSIEINCTRPNNNTRKSITIGPGRAFYATGDI
IGDIRQAHCNISKAKWNDTLRQIASKLKEQFPNKTI-aFNHSSGGDPEIVMHSFNCGGEFFYCNTTQLFNSTWLFNGTwn
gtNGTEGNETITLPCRIKQIVNMWQEVGKAMYAPPIKGLISCSSNITGLLLTRDGGGNNESTETFRPGGGDMRDNWRSEL
YKYKVVQVEPLGIAPTRAKRRVVQREKRAAGIGALFLGFLSAAGSTMGAASITLTVQARQLLSGIVQQQNNLLRAIEAQQ
HMLQLTVWGIKQLQARVLAVERYLRDQQLLGIWGCSGKLICTTTVPWntswSNKSLDDIWENMTWMQWEKEINNYTGVIY
NLLEESQNQQEKNEKELLELDKWANLWNWFDITNWLWYIRLFIMIVGGLIGLRIVFVVLSIVNRVR
>UniRef100_A0A109V6S0/1-703
mkvkgirknyqhlwkqGIMLLGMLMICSAVENLWVTVYYGVPVWKEATTTLFCASDAKAYDTEVHNVWATHACVPTDPNP
QEVVLENVTENFNMWKNNMVEQMHEDIISLWDQSLKPCVKLTPLCVTLNCTDWGNSssEEMRGEIKNCSFNITTSIRDKV
KEDYALFYRLDVVPIGND.......-NTSYRLISCNTSTITQACPKVSFEPIPIHYCTPAGFAILKCKDKKFNGTGPCKN
VSTVQCTHGIRPVVSTQLLLNGSLAEEEVVIRSSNFTDNTKNIIVQLKESVEINCTRPNNNTRKSIHIGPGRAFYTTGDI
IGDIRQAHCNISRTKWNNTLNQIATKLKEQFGNNKTIvFNQSSGGDPEIVMHSFNCGGEFFYCNSTQLFNSTWNFNGTw.
nlTQSNGTDTITLPCRIKQIINMWQEVGKAMYAPPIRGQIRCSSNITGLILTRDGGNHNNDTETFRPGGGDMRDNWRSEL
YKYKVVKIEPLGVAPTKAKRRVVQREKRAVGIGAMFLGFLGAAGSTMGAASITLTVQARLLLSGIVQQQNNLLKAIEAQQ
HLLQLTVWGIKQLQARVLAVERYLRDQQLLGIWGCSGKLICTTTVPWnaswSNKTLDMIWNNMTWMEWEREIDNYTGLIY
TLIEESQNQQEKNEQELLELDKWASLWNWFDITNWLWYIKIFIMIVGGLIGLRIVFTVLSMVNRVR
>UniRef100_A0A109V944/1-703
mkvkgirknyqhlwkrGIMLLGMLMICSAVENLWVTVYYGVPVWKEATTTLFCASDAKAYDTEVHNVWATHACVPTDPNP
QEVVLENVTENFNMWKNNMVEQMHEDIISLWDQSLKPCVKLTPLCVTLNCTDWGNSssEEMRGEIKNCSFNITTSIRDKV
KEDYALFYRLDVVPIDND.......-NTSYRLISCNTSTITQACPKVSFEPIPIHYCTPAGFAILKCKDKKFNGTGPCKN
VSTVQCTHGIRPVVSTQLLLNGSLAEEEVVIRSSNFTDNTKNIIVQLKESVEINCTRPNNNTRKSIHIGPGRAFYTTGDI
IGDIRQAHCNISRTKWNNTLNQIATKLKEQFGNNKTIvFNQSSGGDPEIVMHSFNCGGEFFYCNSTQLFNSTWNFNGTw.
nlTQSNGTDTITLPCRIKQIINMWQEVGKAMYAPPIRGQIRCSSNITGLILTRDGGNHNNDTETFRPGGGDMRDNWRNEL
YKYKVVKIEPLGVAPTKAKRRVVQREKRAVGIGAMFLGFLGAAGSTMGAASITLTVQARLLLSGIVQQQNNLLKAIEAQQ
HLLQLTVWGIKQLQARVLAVERYLRDQQLLGIWGCSGKLICTTAVPWnaswSNKTLDMIWNNMTWMEWEREIDNYTGLIY
TLIEESQNQQEKNEQELLELDKWASLWNWFDITNWLWYIKIFIMIVGGLIGLRIVFTVLSMVNRVR
>UniRef100_Q6UYQ8/1-707
mrvtgirknyqhlwrwGTMLLGILMICSAAGKLWVTVYYGVPVWKEATTTLFCASDAKAYDTEVHNVWATHACVPTDPNP
QEVVLENVTENFNMWKNNMVEQMHEDIISLWDQSLKPCVKLTPLCVTLNCTDDVRNatSTEKGEIKNCSFNITTSIRNKV
QKQYALFYKLDVVPIDND.......-NTNYRLISCNTSVITQACPKVSFEPIPIRYCAPAGFAILKCNDKKFNGTGPCTN
VSTVQCTHGIRPVVSTQLLLNGSLAEEEVIIRSENFTNNAKTIMVQLNVSVEINCTRPNNNTRKSIHIGPGRAFYTTGDI
IGDIRQAHCNISRAQWNNTLKHIVEKLGEQFGNNKTIvFNHSSGGDPEIVMHSFNCGGEFFYCNSTKLFNSTWTWNNTwn
ntRSNDTEEIITLPCRIKQIINMWQEVGKAMYAPPIRGQIRCSSNITGLLLTRDGGT-NNTNEIFRPGGGDMRDNWRSEL
YKYKVVRIEPLGVAPTEAKRRVVQREKRAVGIGAMFLGFLGAAGSTMGAASVTLTVQARLLLSGIVQQQNNLLRAIEAQQ
HLLQLTVWGIKQLQARVLAVERYLRDQQLLGIWGCSGKLICTTAVPWntswSNRSLNEIWNNMTWMEWEKEIDNYTNLIY
NLLEESQNQQEKNEQELLELDKWANLWNWFDISNWLWYIKIFIMIVGGLVGLRIVFAVLSIVNRVR
>UniRef100_A3FAP7/1-709
mrvtgirknyqhlwrwGTMLLGILMICSAAGKLWVTVYYGVPVWKEATTTLFCASDAKAYDTEVHNVWATHACVPTDPNP
QEVVLENVTENFNMWKNNMVEQMHEDIISLWDQSLKPCVKLTPLCVTLNCTDDVRNatSTEKGEIKNCSFNITKSIRNKM
QKQYALFYKLDVVPIDND......sNNTNYRLISCNTSVITQACPKVSFEPIPIHYCAPAGFAILKCNDKKFNGTGPCTN
VSTVQCTHGIRPVVSTQLLLNGSLAEEEVIIRSENFTNNAKTIMVQLNVSVEINCTRPNNNTRKSIHIGPGRTFYATGDV
IGDIRQAHCNISRANWNNTLRQIVEKLGEQFGYNKTIvFNHSSGGDPEIVMHSFNCGGEFFYCNSTKLFNSTWSWNNTwn
ntRANDTEEIITLPCRIKQIINMWQEVGKAMYAPPIRGQIRCSSNITGLLLTRDGGT-NNTNEIFRPGGGDMRDNWRSEL
YKYKVVRIEPLGVAPTEAKRRVVQREKRAVGIGAVFLGFLGAAGSTMGAASVTLTVQARLLLSGIVQQQNNLLRAIEAQQ
HLLQLTVWGIKQLQARVLAVERYLRDQQLLGIWGCSGKLICTTAVPWntswSNKSLNEIWNNMTWMEWEKEIDNYTNLIY
NLLEESQNQQEKNEQELLELDKWANLWNWFDISNWLWYIKIFIMIVGGLVGLRIVFAVLSIVNRVR
>UniRef100_A0A120K7U5/1-705
mkvkgirknyqhlwkrGIVLLGMLMICSAVENLWVTVYYGVPVWKEATTTLFCASDAKAYDTEVHNVWATHACVPTDPNP
QEVVLENVTENFNMWKNNMVEQMHEDIISLWDQSLKPCVKLTPLCVTLNCTDWGNNssEEMKGEMKNCSFNITTSIRDRV
KKEYALFYRLDVVPIDND......nSNTSYRLISCNTSTITQACPKVSFEPIPIHYCTPAGFAILKCKDKKFNGTGPCKN
VSTVQCTHGIRPVVSTQLLLNGSLAEEEVVIRSSNFTDNTKNIIVQLKESVEINCTRPNNNTRKSIHIGPGSAFYTTGDI
IGDIRQAHCNISRTKWNNTLKQIATKLKEQFGNNKTIvFSRSSGGDPEIVMHSFNCGGEFFYCNSTQLFNSTWNFNGT.g
nsTQSNGTDIITLPCRIKQIINMWQEVGKAMYAPPIRGQIRCSSNITGMILTRDGGDHNNDNETFRPGGGDMRDNWRSEL
YKYKVVKIEPLGVAPTKAKRRVVQREKRAVGIGAMFLGFLGAAGSTMGAASITLTVQARLLLSGIVQQQNNLLKAIEAQQ
HLLQLTVWGIKQLQARVLAVERYLRDQQLLGIWGCSGKLICTTAVPWnaswSNRTLDMIWNNMTWMEWEREIDNYTGLIY
TLIEESQNQQEKNEQELLELDKWASLWNWFDITKWLWYIKIFIMIIGGLIGLRIVFTVLSMVNRVR
>UniRef100_A0A109VAC6/1-703
mrvkgirknyqhlwkrGIMLLGMLMICSAVENLWVTVYYGVPVWKEATTTLFCASDAKAYDTEVHNVWATHACVPTDPNP
QEVVLENVTENFNMWKNNMVEQMHEDVISLWDQSLKPCVKLTPLCVTLNCTDFGNNssEEMRGEIKNCSFNITTSIRDKV
KEDYALFYRLDVIPIDNG.......-NTSYRLINCNTSTIKQACPKVSFEPIPIHYCAPAGFAILKCNDKKFNGTGPCKN
VSTVQCTHGIRPVVSTQLLLNGSLAEEEVVIRSSNFTDNTKNIIVQLKESVEINCTRPNNNTRKSIHIGPGRAFYATGDI
IGNIRQAHCNISRTKWNNTLNQIATKLKEQFGNNKTIvFNQSSGGDPEIVMHNFNCGGEFFYCNSTQLFNSTWNVNGTw.
nlTQSNGTDTITLPCRIKQIINMWQEVGKAMYAPPIRGQIRCSSNITGLILTRDGGNLNNDTETFRPGGGDMRDNWRSEL
YKYKVVKIEPLGVAPTKAKRRVVQREKRAVGIGAMFLGFLGAAGSTMGAASITLTVQARLLLSGIVQQQNNLLKAIEAQQ
HLLQLTVWGIKQLQARVLAVERYLRDQQLLGIWGCSGKLICTTAVPWnaswSNKTLDMIWNNMTWMEWEREIDNYTGLIY
TLLEESQNQQEKNEQELLELDKWASLWNWFDITNWLWYIKIFIMIVGGLIGLRIVFTVLSIVNRVR
>UniRef100_B2YM91/1-716
mrvmeirrnyqhwwkeGILLLGMLMICSATEQLWVTVYYGVPVWKEANTTLFCASDAKAYETEKHNVWATHACVPTDPNP
QEVELKNVTENFNMWKNNMVEQMHEDIISLWDQSLKPCVKLTPLCVTLHCTNLTVNstLNMVGEMKNCSFNSTTSIRDKV
RKEYALFYSLDIVPIDNDnkstdskNSSEYRLISCNTSVITQACPKTSFEPIPIHYCAPAGFAILKCKDKNFNGTGPCKN
VSTVQCTHGIKPVVSTQLLLNGSLAEEEIVIRSANLTDNTKIIIVQLNQSIEINCTRPNNNTRKSIHIGPGRAFYATGDI
IGDIRKAHCNISKAKWNDTLRQIASKLKEQFPNKTI-aFNHSSGGDPEIVMHNFNCGGEFFYCNTTQLFNSTWLFNGTwn
gtNGTEGNETITLPCRIKQIINMWQEVGKAMYAPPIKGLISCSSNITGLLLTRDGGGNNESTETFRPGGGDMRDNWRSEL
YKYKVVQVEPLGIAPTRAKRRVVQREKRAAGIGALFLGFLSAAGSTMGAASITLTVQARQLLSGIVQQQNNLLRAIEAQQ
HMLQLTVWGIKQLQARVLAVERYLRDQQLLGIWGCSGKLICTTTVPWntswSNKSLDDIWENMTWMQWEKEINNYTGVIY
NLLEESQNQQEKNEKELLELDKWANLWNWFDITNWLWYIRLFIMIVGGLIGLRIVFTVLSIVNRVR
>UniRef100_A0A3G5E8B7/1-701
mrvegirknyqhlwrwGTMLLGLLIICSAAEKLWVTVYYGVPVWKEATTTLFCASDAKAYDTEVHNVWATHACVPTDPNP
QEVVLENVTENFNMWKNNMVEQMHEDIISLWDQSLKPCVKLTPLCVTLNCTDWRNAtnTTERGEIKNCSFNITTSIRDKV
QKEYALFYKLDVVPIDND.......-NSSYRLISCNTSVITQACPKVSFDPIPIHYCTPAGFAILKCKDKKFNGTGPCTN
VSTVQCTHGIRPVVSTQLLLNGSLAEEEVVIRSDNFTDNAKTIIVQLKESIEINCTRPNNNTRKSIHIGPGRAFYTTGEI
TGDIRQAHCNLSRAKWDNTLKQIVRKLREQLGNKTIV.FNQSSGGDPEIVTHSFNCGGEFFYCDSTQLFNSTWNVTEG..
.sNNTEENITLTLPCRIKQIINMWQEVGKAMYAPPIRGQIRCSSNITGLLLTRDGGNNDSETEIFRPGGGDMRDNWRSEL
YKYKVVKIEPLGVAPTKAKRRVVQREKRAVGIGAVFLGFLGAAGSTMGAASMTLTVQARLLLSGIVQQQNNLLRAIEAQQ
HLLQLTVWGTKQLQARVLAVERYLKDQQLLGIWGCSGKLICTTTVPWnaswSNKSLDKIWNNMTWMEWEREINNYTSLIY
TLIEESQNQQEKNEQELLELDKWASLWNWFDITKWLWYIKIFIMIVGGLVGLRIVFAVLSIVNRVR
>UniRef100_A0A120K6F6/1-703
mkvkgirknyqhlwkrGIMLLGMLMICSAVENLWVTVYYGVPVWKEATTTLFCASDAKAYDTEVHNVWATHACVPTDPNP
QEVVLENVTENFNMWKNNMVEQMHEDIISLWDQSLKPCVKLTPLCVTLNCTDWGNSssEEMRGEIKNCSFNITTSIRDKV
KEDYALFYRLDVVPIDND.......-NTSYRLISCNTSTITQACPKVSFEPIPIHYCTPAGFAILKCKDKKFNGTGPCKN
VSTVQCTHGIRPVVSTQLLLNGSLAEEEVVIRSSNFTDNTKNIIVQLKESVEINCTRPNNNTRKSIHIGPGRAFYTTGDI
IGDIRQAHCNISRTKWNNTLNQIATELKEQFGNNKTIvFNQSSGGDPEIVMHSFNCGGEFFYCNSTQLFNSTWDFNGTw.
nlTQSNGADTITLPCRIKQIINMWQEVGKAMYAPPIRGQIRCSSNITGLILTRDGGNHNNDTETFRPGGGDMRDNWRSEL
YKYKVVKIEPLGVAPTKAKRRVVQREKRAVGIGAMFLGFLGAAGSTMGAASITLTVQARLLLSGIVQQQNNLLRAIEAQQ
HLLQLTVWGIKQLQARVLAVERYLRDQQLLGIWGCSGKLICTTAVPWnaswSNKTLDMIWNNMTWMEWEREIDNYTGLIY
TLIEESQNQQEKNEQELLELDKWASLWNWFDITNWLWYIKIFIMIVGGLIGLRIVFTVLSMVNRVR
>UniRef100_A0A109V8K2/1-703
mkvkgirknyqhlwkrGIMLLGMLMICSAVENLWVTVYYGVPVWKEATTTLFCASDAKAYDTEVHNVWATHACVPTDPNP
QEVVLENVTENFNMWKNNMVEQMHEDIISLWDQSLKPCVKLTPLCVTLNCTDLGNVtnTNMRGEIKNCSFNITTSIRDKV
KKDYALFYRLDVVPIDND.......-NTSYRLISCNTSTITQACPKVSFEPIPIHYCTPAGFAILKCKDKKFNGTGPCKN
VSTVQCTHGIRPVVSTQLLLNGSLAEEEVVIRSSNFADNTKNIIVQLKESVEINCTRPNNNTMKSIHIGPGRAFYTTGDI
IGDIRQAHCNISRTKWNNTLNQIATKLKEQFGNNKTIvFNQSSGGDPEIVMHSFNCGGEFFYCNSTQLFNSTWNLNGTw.
nsTQSNGTDTITLPCRIKQIINMWQEVGKAMYAPPISGQIRCSSNITGLILTRDGGNHNNDTETFRPGGGDMRDNWRSEL
YKYKVVKIEPLGVAPTKAKRRVVQREKRAVGIGAMFLGFLGAAGSTMGAASITLTVQARLLLSGIVQQQNNLLKAIEAQQ
HLLQLTVWGIKQLQARVLAVERYLRDQQLLGIWGCSGKLICTTAVPWntswSNKTLDMIWNNMTWMEWEREIDNYTGLIY
TLIEESQNQQEKNEQELLELDKWASLWNWFDITNWLWYIKIFIMIVGGLIGLRIVFTVLSMVNRVR
>UniRef100_A0A109VAU4/1-703
mkvkgirknyqhlwkrGIMLLGMLMICSAVENLWVTVYYGVPVWKEATTTLFCASDAKAYDTEVHNVWATHACVPTDPNP
QEVVLENVTENFNMWKNNMVEQMHEDIISLWDQSLKPCVKLTPLCVTLNCTDWGNSssEEMRGEIKNCSFNITTSIRDKV
KEDYALFYRLDVVPIDND.......-NTSYRLISCNTSTITQACPKVSFEPIPIHYCTPAGFAILKCKDKKFNGTGPCKN
VSTVQCTHGIRPVVSTQLLLNGSLAEEEVVIRSSNFTDNTKNIIVQLKESVEINCTRPNNNTRKSIHIGPGRAFYTTGDI
IGDIRQAHCNISRTKWNNTLNQIATKLKEQFGNNKTIvFNQSSGGDPEIVMHSFNCGGEFFYCNSTQLFNSTWNFNGTw.
nlTQSNGTDTITLPCRIKQIINMWQEVGKAMYAPPIRGQIRCSSNITGLILTRDGGNHNNDTETFRPGGGDMRDNWRSEL
YKYKVVKIEPLGVAPTKAKRRVVQREKRAVGIGAMFLGFLGAAGSTMGAASITLTVQARLLLSGIVQQQNNLLKAIEAQQ
HLLQLTVWGIKQLQARVLAVERYLRDQQLLGIWGCSGKLICTTAVPWnaswSNKTLDMIWNNMTWMEWEREIDNYTGLIY
TLIEESQNQQEKNEQELLELDKWAGLWNWFDITNWLWYIKIFIMIVGGLIGLRIVFTVLSMVNRVR
>UniRef100_A0A0X8IEL9/1-703
mkvkgirknyqhlwkrGIMLLGMLMICSAVENLWVTVYYGVPVWKEATTTLFCASDAKAYDTEVHNVWATHACVPTDPNP
QEVVLENVTENFNMWKNNMVEQMHEDIISLWDQSLKPCVKLTPLCVTLNCTDWGNSssEEMRGEIKNCSFNITTSIRDKV
KEDYALFYRLDVVPIDND.......-NTSYRLISCNTSTITQACPKVSFEPIPIHYCTPAGFAILKCKDKKFNGTGPCKN
VSTVQCTHGIRPVVSTQLLLNGSLAEEEVVIRSSNFTDNTKNIIVQLKESVEINCTRPNNNTRKSIHIGPGRAFYTTGDI
IGDIRQAHCNISRTKWNNTLNQIATKLKEQFGNNKTIvFNQSSGGDPEIVMHSFNCGGEFFYCNSTQLFNSTWNFNGTw.
nlTQSNGTDTITLPCRIKQIINMWQEVGKTMYAPPIRGQIRCSSNITGLILTRDGGNHNNDTETFRPGGGDMRDNWRSEL
YKYKVVKIEPLGVAPTKAKRRVVQREKRAVGIGAMFLGFLGAAGSTMGAASITLTVQARLLLSGIVQQQNNLLKAIEAQQ
HLLQLTVWGIKQLQARVLAVERYLRDQQLLGIWGCSGKLICTTAVPWnaswSNKTLDMIWNNMTWMEWEREIDNYTGLIY
TLIEESQNQQEKNEQELLELDKWASLWNWFDITNWLWYIKIFIMIVGGLIGLRIVFTVLSMVNRVR
>UniRef100_A0A109V8X9/1-703
mkvkgirknyqhlwkrGIMLLGMLMICSAVENLWVTVYYGVPVWKEATTTLFCASDAKAYDTEVHNVWATHACVPTDPNP
QEVVLENVTENFNMWKNNMVEQMHEDIISLWDQSLKPCVKLTPLCVTLNCTDWGNSssEEMRGEIKNCSFNITTSIRDKV
KEDYALFYRLDVVPIDND.......-NTSYRLISCNTSTITQACPKVSFEPIPIHYCTPAGFAILKCKDKKFNGTGPCKN
VSTVQCTHGIRPVVSTQLLLNGSLAEEEVVIRSSNFTDNTKNIIVQLKESVEINCTRPNNNTRKSIHIGPGRAFYTTGDI
IGDIRQAHCNISRTKWNNTLNQIATKLKEQFGNNKTIvFNQSSGGDPEIVMHSFNCGGEFFYCNSTQLFNSTWNFNGTw.
nlTQSNGTDTITLPCRIKQIINMWQEVGKAMYAPPIRGQIRCSSNITGLILTRDGGNHNNDTETFRPGGGDMRDNWRSEL
YKYKVVKIEPLGVAPTKAKRRVVQREKRAVGIGAMFLGFLGAAGSTMGAASITLTVQARLLLSGIVQQQNNLLKAIEAQQ
HLLQLTVWGIKQLQARVLAVERYLRDQQLLGIWGCSGKLICTTAVPWnaswSNKTLDMIWNNMTWMEWEREIDNYTGLIY
TLIEESQNQQEKNEQELLELDKWAGLWNWFDITNWLWYIKIFIMIVGGLIGLRIVFTVLSMVNRVR
>UniRef100_A0A0X8IEN5/1-703
mkvkgirknyqhlwkrGIMLLGMLMICSAVENLWVTVYYGVPVWKEATTTLFCASDAKAYDTEVHNVWATHACVPTDPNP
QEVVLENVTENFNMWKNNMVEQMHEDIISLWDQSLKPCVKLTPLCVTLNCTDWGNSssEEMKGEIKNCSFNITTSIRDKV
KKDYALFYRLDVVPIDND.......-NTSYRLTSCNTSTITQACPKVSFEPIPIHYCTPAGFAILKCKDKKFNGTGPCKN
VSTVQCTHGIRPVVSTQLLLNGSLAEEEVVIRSSNFTDNTKNIIVQLKESVEINCTRPNNNTRKSIHIGPGSAFYTTGDI
IGDIRQAHCNISRTKWNNTLNQIATKLKEQFGNNKTIvFNQSSGGDPEIVMHSFNCGGEFFYCNSTQLFNSTWNFNGTw.
nlTQSNGTDTITLPCRIKQIINMWQEVGKAMYAPPIRGQIRCSSNITGLILTRDGGNHNNDTETFRPGGGDMRDNWRSEL
YKYKVVKIEPLGVAPTKAKRRVVQREKRAVGIGAMFLGFLGAAGSTMGAASITLTVQARLLLSGIVQQQNNLLKAIEAQQ
HLLQLTVWGIKQLQARVLAVERYLRDQQLLGIWGCSGKLICTTAVPWnaswSNKTLDMIWNNMTWMEWEREIDNYTGLIY
TLIEESQNQQEKNEQELLELDKWASLWNWFDITNWLWYIKIFIMIVGGLIGLRIVFTVLSMVNRVR
>UniRef100_A0A0X8IE23/1-703
mkvkgirknyqhlwkrGIMLLGMLMICSAVENLWVTVYYGVPVWKEATTTLFCASDAKAYDTEVHNVWATHACVPTDPNP
QEVVLENVTENFNMWKNNMVEQMHEDIISLWDQSLKPCVKLTPLCVTLNCTDWGNSssEEMKGEIKNCSFNITTSIRDKV
KKDYALFYRLDVVPIDND.......-NTSYRLTSCNTSTITQACPKVSFEPIPIHYCTPAGFAILKCKDKKFNGTGPCKN
VSTVQCTHGIRPVVSTQLLLNGSLAEEEVVIRSSNFTDNTKNIIVQLKESVEINCTRPNNNTRKSIHIGPGSAFYTTGDI
IGDIRQAHCNISRTKWNNTLNQIATKLKEQFGNNKTIvFNQSSGGDPEIVMHSFNCGGEFFYCNSTQLFNSTWNFNGTw.
nlTQSNGTDTITLPCRIKQIINMWQEVGKAMYAPPIRGQIRCSSNITGLILTRDGGNHNNDTETFRPGGGDMRDNWRSEL
YKYKVVKIEPLGVAPTKAKRRVVQREKRAVGIGAMFLGFLGAAGSTMGAASITLTVQARLLLSGIVQQQNNLLKAIEAQQ
HLLQLTVWGIKQLQARVLAVERYLRDQQLLGIWGCSGKLICTTAVPWnaswSNKTLDMIWNNMTWMEWEREIDNYTGLIY
TLIEESQNQQEKNEQELLELDKWASLWNWFDITNWLWYIKIFIMIVGGLIGLRIVFTVLSMVNRVR
>UniRef100_A0A120K6D4/1-702
mrvkgirknyqhlwkrGIMLLGMLMICSAVENLWVTVYYGVPVWKEATTTLFCASDAKAYDTEVHNVWATHACVPTDPNP
QEVVLENVTENFNMWKNNMVEQMHEDVISLWDQSLKPCVKLTPLCVTLNCTDFGNNssEEMRGEIKNCSFNITTSIRDKV
KEDYALFYRLDVIPIDNG.......-NTSYRLINCNTSTITQACPKVSFEPIPIHYCAPAGFAILKCNDKKFNGTGPCKN
VSTVQCTHGIRPVVSTQLLLNGSLAEEEVIIRSSNFTDNTKNIIVQLKESVEINCTRPNNNTRKSIHIGPGRAFYATGDI
IGDIRQAHCNISRTKWNNTLNQIATKLKEQF-GKTIV.FNQSSGGDPEIVMHSFNCGGEFFYCKSTQLFNSTWNVNGTwn
ltQSNEGNDTITLPCRIKQIINMWQEVGKATYAPPIRGQIRCSSNITGLILTRDGGNLNNDTETFRPGGGDMRDNWRSEL
YKYKVVKIEPLGVAPTKAKRRVVQREKRAVGIGAMFLGFLGAAGSTMGAASITLTVQARLLLSGIVQQQNNLLKAIEAQQ
HLLQLTVWGIKQLQARVLAVERYLRDQQLLGIWGCSGKLICTTAVPWnaswSNRTLDMIWNNMTWMEWEREIDNYTGLIY
TLLEESQNQQEKNEQELLELDKWASLWNWFDITNWLWYIKIFIMIVGGLIGLRIVFTVLSIVNRVR
>UniRef100_A0A0X8IEX2/1-703
mkvkgirknyqhlwkrGIMLLGMLMICSAVENLWVTVYYGVPVWKEATTTLFCASDAKAYDTEVHNVWATHACVPTDPNP
QEVVLENVTENFNMWKNNMVEQMHEDIISLWDQSLKPCVKLTPLCVTLNCTDWGNSssEEMRGEIKNCSFNITTSIRDKV
KEDYALFYRLDVVPIDND.......-NTSYRLISCNTSTITQACPKVSFEPIPIHYCTPAGFAILKCKDKKFNGTGPCKN
VSTVQCTHGVRPVVSTQLLLNGSLAEEEVVIRSSNFTDNTKNIIVQLKESVEINCTRPNNNTRKSIHIGPGRAFYTTGDI
IGDIRQAHCNISRTKWNNTLNQIATKLKEQFGNNKTIvFNQSSGGDPEIVMHSFNCGGEFFYCNSTQLFNSTWNFNGTw.
nlTQSNGTDTITLPCRIKQIINMWQEVGKAMYAPPIRGQIRCSSNITGLILTRDGGNHNNDTETFRPGGGDMRDNWRSEL
YKYKVVKIEPLGVAPTKAKRRVVQREKRAVGIGAMFLGFLGAAGSTMGAASITLTVQARLLLSGIVQQQNNLLKAIEAQQ
HLLQLTVWGIKQLQARVLAVERYLRDQQLLGIWGCSGKLICTTAVPWnaswSNKTLDMIWNNMTWMEWEREIDNYTGLIY
TLIEESQNQQEKNEQELLELDKWASLWNWFDITNWLWYIKIFIMIVGGLIGLRIVFTVLSMVNRVR
>UniRef100_A0A109V776/1-703
mkvkgirknyqhlwkrGIMLLGMLMICSAVENLWVTVYYGVPVWKEATTTLFCASDAKAYDTEVHNVWATHACVPTDPNP
QEVVLENVTENFNMWKNNMVEQMHEDIISLWDQSLKPCVKLTPLCVTLNCTDWGNSssEEMRGEIKNCSFNITTSIRDKV
KEDYALFYRLDVVPIDND.......-NTSYRLISCNTSTITQACPKVSFEPIPIHYCTPAGFAILKCKDKKFNGTGPCKN
VSTVQCTHGIRPVVSTQLLLNGSLAEEEVVIRSSNFTDNTKNIIVQLKESVEINCTRPNNNTRKSIHIGPGKAFYTTGDI
IGDIRQAHCNISRTKWNNTLNQIATKLKEQFGNNKTIvFNQSSGGDPEIVMHSFNCGGEFFYCNSTQLFNSTWNFNGTw.
nlTQSNGTDTITLPCRIKQIINMWQEVGKAMYAPPIRGQIRCSSNITGLILTRDGGNHNNDTETFRPGGGDMRDNWRSEL
YKYKVVKIEPLGVAPTKAKRRVVQREKRAVGIGAMFLGFLGAAGSTMGAASITLTVQARLLLSGIVQQQNNLLKAIEAQQ
HLLQLTVWGIKQLQARVLAVERYLRDQQLLGIWGCSGKLICTTAVPWnaswSNKTLDMIWNNMTWMEWEREIDNYTGLIY
TLIEESQNQQERNEQELLELDKWASLWNWFDITNWLWYIKIFIMIVGGLIGLRIVFTVLSMVNRVR
>UniRef100_A0A109V9H6/1-703
mkvkgirknyqhlwkrGIMLLGMLMICSAVENLWVTVYYGVPVWKEATTTLFCASDAKAYDTEVHNVWATHACVPTDPNP
QEVVLENVTENFNMWKNNMVEQMHEDIISLWDQSLKPCVKLTPLCVTLNCTDWGNSssEEMRGEIKNCSFNITTSIRDKV
KEDYALFYRLDVVPIDND.......-NTSYRLISCNTSTITQACPKVSFEPIPIHYCTPAGFAILKCKDKKFNGTGPCKN
VSTVQCTHGIRPVVSTQLLLNGSLAEEEVVIRSSNFTDNTKNIIVQLKESVEINCTRPNNNTRKSIHIGPGRAFYTTGDI
IGDIRQAHCNISRTKWNNTLNQIATKLKEQFGNNKTIvFNQSSGGDPEIVMHSFNCGGEFFYCNSTQLFNSTWNFNGTw.
nlTQSNGTDTITLPCRIKQIINMWQEVGKTMYAPPIRGQIRCSSNITGLILTRDGGNHNNDTETFRPGGGDMRDNWRSEL
YKYKVVKIEPLGVAPTKAKRRVVQREKRAVGIGAMFLGFLGAAGSTMGAASITLTVQARLLLSGIVQQQNNLLKAIEAQQ
HLLQLTVWGIKQLQARVLAVERYLRDQQLLGIWGCSGKLICTTAVPWnaswSNKTLDMIWNNMTWMEWEREIDNYTGLIY
TLIEESQNQQEKNEQELLELDKWASLWNWFDITNWLWYIKIFIMIVGGLIGLRIVFTVLSMVNRVR
>UniRef100_A0A109VAQ5/1-703
mkvkgirknyqhlwkrGIMLLGMLMICSAVENLWVTVYYGVPVWKEATTTLFCASDAKAYDTEVHNVWATHACVPTDPNP
QEVVLENVTENFNMWKNNMVEQMHEDIISLWDQSLKPCVKLTPLCVTLNCTDWGNSssEEMRGEIKNCSFNITTSIRDKV
KEDYALFYRLDVVPIDND.......-NTSYRLIGCNTSTITQACPKVSFEPIPIHYCTPAGFAILKCKDKKFNGTGPCKN
VSTVQCTHGIRPVVSTQLLLNGSLAEEEVVIRSSNFTDNTKNIIVQLKESVEINCTRPNNNTRKSIHIGPGRAFYTTGDI
IGDIRQAHCNISRTKWNNTLNQIATKLKEQFGNNKTIvFNQSSGGDPEIVMHSFNCGGEFFYCNSTQLFNSTWNFNGTw.
nlTQSNGTDTITLPCRIKQIINMWQEVGKAMYAPPIRGQIRCSSNITGLILTRDGGNHNNDTETFRPGGGDMRDNWRSEL
YKYKVVKIEPLGVAPTKAKRRVVQREKRAVGIGAVFLGFLGAAGSTMGAASITLTVQARLLLSGIVQQQNNLLKAIEAQQ
HLLQLTVWGIKQLQARVLAVERYLRDQQLLGIWGCSGKLICTTAVPWnaswSNKTLDMIWNNMTWMEWEREIDNYTGLIY
TLIEESQNQQEKNEQELLELDKWASLWNWFDITNWLWYIKIFIMIVGGLIGLRIVFTVLSMVNRVR
>UniRef100_A0A0X8ICA4/1-703
mkvkgirknyqhlwkrGIMLLGMLMICSAVENLWVTVYYGVPVWKEATTTLFCASDAKAYDTEVHNVWATHACVPTDPNP
QEVVLENVTENFNMWKNNMVEQMHEDIINLWDQSLKPCVKLTPLCVTLNCTDWGNVtnINMRGEIKNCSFNITTSIRDKV
KEDYALFYRLDVVPIDND.......-NTSYRLISCNTSTITQACPKVSFEPIPIHYCTPAGFAILKCKDKKFNGTGPCKN
VSTVQCTHGIRPVVSTQLLLNGSLAEEEVVIRSSNFTDNTKNIIVQLKESVEINCTRPNNNTRKSIHIGPGRAFYTTGDI
IGDIRQAHCNISRTKWNNTLNQIATKLKEQFGNNKTIvFNQSSGGDPEIVMHSFNCGGEFFYCNSTQLFNSTWNFNGTw.
nlTQSNGADTITLPCRIKQIINMWQEVGKAMYAPPIRGQIRCSSNITGLILTRDGGNHNNDTETFRPGGGDMRDNWRSEL
YKYKVVKIEPLGVAPTKAKRRVVQREKRAVGIGAMFLGFLGAAGSTMGAASITLTVQARLLLSGIVQQQNNLLKAIEAQQ
HLLQLTVWGIKQLQARVLAVERYLRDQQLLGIWGCSGKLICTTAVPWnaswSNKTLDMIWNNMTWMEWEREIDNYTGLIY
TLIEESQNQQEKNEQELLELDKWASLWNWFDITNWLWYIKIFIMIVGGLIGLRIVFTVLSMVNRVR
>UniRef100_A0A109V6Q9/1-703
mkvkgirknyqhlwkrGIMLLGMLMICSAVENLWVTVYYGVPVWKEATTTLFCASDAKAYDTEVHNVWATHACVPTDPNP
QEVVLENVTENFNMWKNNMVEQMHEDIISLWDQSLKPCVKLTPLCVTLNCTDXGNNssEEMRGEIKNCSFNITTSIRDKV
KKDYALFYRLDVVPIDND.......-NTSYRLISCNTSTITQACPKVSFEPIPIHYCTPAGFAILKCKDKKFNGTGPCKN
VSTVQCTHGIRPVVSTQLLLNGSLAEEEIVIRSSNFTDNTKNIIVQLKESVEINCTRPNNNTRRSIHIGPGRAFYTTGDI
IGDIRQAHCNISRTKWNNTLNQIATKLKEQFGNNKTIvFNQSSGGDPEIVMHSFNCGGEFFYCNSTQLFNSTWSFYGTw.
nsTQSNGTDTITLPCRIKQIINMWQEVGKAMYAPPIEGQIRCSSNITGLILTRDGGNHNNDTETFRPGGGDMRDNWRSEL
YKYKVVKIEPLGVAPTRAKRRVVQREKRAVGIGAMFLGFLGAAGSTMGAASITLTVQARLLLSGIVQQQNNLLKAIEAQQ
HLLQLTVWGIKQLQARVLAVERYLRDQQLLGIWGCSGKLICTTAVPWnvswSNKTLDMIWNNMTWMEWEREIDNYTSLIY
TLIEESQNQQEKNEQELLELDKWASLWNWFDITNWLWYIKIFIMIVGGLIGLRIVFTVLSMVNRVR
>UniRef100_A0A0X8IE29/1-703
mkvkgirknyqhlwkrGIMLLGMLMICSAVENLWVTVYYGVPVWKEATTTLFCASDAKAYDTEVHNVWATHACVPTDPNP
QEVVLENVTENFNMWKNNMVEQMHEDIISLWDQSLKPCVKLTPLCVTLNCTDWGNNssEEMRGEIKNCSFNITTSIRDKV
KKDYALFYRLDVVPIEND.......-NTSYRLTSCNTSTITQACPKVSFEPIPIHYCTPAGFAILKCKDKKFNGTGPCKN
VSTVQCTHGIRPVVSTQLLLNGSLAEEEVVIRSSNFTDNTKNIIVQLKESVEINCTRPNNNTRKSIHIGPGKAFYTTGDI
IGDIRQAHCNISRTKWNNTLNQIATKLKEQFGNNKTIvFNQSSGGDPEIVMHSFNCGGEFFYCNSTQLFNSTWNFNGTw.
nlTQSNGTDTITLPCRIKQIINMWQEVGKAMYAPPIRGQIRCSSNITGLILTRDGGNHNNDTETFRPGGGDMRDNWRSEL
YKYKVVKIEPLGVAPTKAKRRVVQREKRAVGIGAMFLGFLGAAGSTMGAASITLTVQARLLLSGIVQQQNNLLKAIEAQQ
HLLQLTVWGIKQLQARVLAVERYLRDQQLLGIWGCSGKLICTTAVPWnaswSNKTLDMIWNNMTWMEWEREIDNYTGLIY
TLIEESQNQQEKNEQELLELDKWASLWNWFDITNWLWYIKIFIMIVGGLIGLRIVFTVLSMVNRVR
>UniRef100_A0A0X8ICQ3/1-703
mkvkgirknyqhlwkrGIMLLGMLMICSAVENLWVTVYYGVPVWKEATTTLFCASDAKAYDTEVHNVWATHACVPTDPNP
QEVVLENVTENFNMWKNNMVEQMHEDIISLWDQSLKPCVKLTPLCVTLNCTDWGNSssEEMRGEIKNCSFNITTSIRDKV
KEDYALFYRLDVVPIDND.......-NTSYRLISCNTSTITQACPKVSFEPIPIHYCTPAGFAILKCKDKKFNGTGPCKN
VSTVQCTHGIRPVVSTQLLLNGSLAEEEVVIRSSNFTDNTKNIIVQLKESVEINCTRPNNNTRKSIHIGPGRAFYTTGDI
IGDIRQAHCNISRTKWNNTLNQIATKLKEQFGNNKTIvFNQSSGGDPEIVMHSFNCGGEFFYCNSTQLFNSTWNFNGTw.
nlTQSNGTDTITLPCRIKQIINMWQEVGKAMYAPPIRGQIRCSSNITGLILTRDGGNHNNDTETFRPGGGDMRDNWRSEL
YKYKVVKIEPLGVAPTKAKRRVVQREKRAVGIGAMFLGFLGAAGSTMGAASITLTVQARLLLSGIVQQQNNLLKAIEAQQ
HLLQLTVWGIKQLQARVLAVERYLRDQQLLGIWGCSGKLICTTAVPWnaswSNKTLDMIWNNMTWMEWEREIDNYTGLIY
TLIEESQNQREKNEQELLELDKWASLWNWFDITNWLWYIKIFIMIVGGLIGLRIVFTVLSMVNRVR
>UniRef100_A0A0X8ICQ2/1-703
mkvkgirknyqhlwkrGIMLLGMLMICSAVENLWVTVYYGVPVWKEATTTLFCASDAKAYDTEVHNVWATHACVPTDPNP
QEVVLENVTENFNMWKNNMVEQMHEDIISLWDQSLKPCVKLTPLCVTLNCTDWGNSssEEMRGEIKNCSFNITTSIRDKV
KEDYALFYRLDVVPIDND.......-NTSYRLISCNTSTITQACPKVSFEPIPIHYCTPAGFAILKCKDKKFNGTGPCKN
VSTVQCTHGIRPVVSTQLLLNGSLAEEEVVIRSSNFTDNTKNIIVQLKESVEINCTRPNNNTRKSIHIGPGRAFYTTGDI
IGDIRQAHCNISRTKWNNTLNQIATKLKEQFGNNKTIvFNQSSGGDPEIVMHSFNCGGEFFYCNSTQLFNSTWNFNGTw.
nlTQSNGTDTITLPCRIKQIINMWQEVGKAMYTPPIRGQIRCSSNITGLILTRDGGNHNNDTETFRPGGGDMRDNWRSEL
YKYKVVKIEPLGVAPTKAKRRVVQREKRAVGIGAMFLGFLGAAGSTMGAASITLTVQARLLLSGIVQQQNNLLKAIEAQQ
HLLQLTVWGIKQLQARVLAVERYLRDQQLLGIWGCSGKLICTTAVPWnaswSNKTLDMIWNNMTWMEWEREIDNYTGLIY
TLIEESQNQQEKNEQELLELDKWASLWNWFDITNWLWYIKIFIMIVGGLIGLRIVFTVLSMVNRVR
>UniRef100_A3FAR8/1-709
mrvtgirknyqhlwrwGTMLLGILMICSAAGKLWVTVYYGVPVWKEATTTLFCASDAKAYDTEVHNVWATHACVPTDPNP
QEVVLENVTENFNMWKNNMVEQMHEDIISLWDQSLKPCVKLTPLCVTLNCTNDVRNatSTEKGEIKNCSFNITKSIRNKM
RKQYALFYKLDVVPIDND......sNNTNYRLISCNTSVITQACPKVSFEPIPIHYCAPAGFAILKCNDKKFNGTGPCTN
VSTVQCTHGIRPVVSTQLLLNGSLAEEEVIIRSENFTNNAKTIMVQLNVSVEINCTRPNNNTRKSIHIGPGRAFYATGDV
IGDIRQAHCNISRANWNNTLRQIVEKLGEQFGYNKTIvFNHSSGGDPEIVMHSFNCGGEFFYCNSTKLFNSTWTWNNTwd
ntRANDTEEIITLPCRIKQIINMWQEVGKAMYAPPIRGQIRCSSNITGLLLTRDGGT-NNTNEIFRPGGGDMRDNWRSEL
YKYKVVRIEPLGVAPTEAKRRVVQREKRAVGIGAMFLGFLGAAGSTMGAASVTLTVQARLLLSGIVQQQNNLLRAIEAQQ
HLLQLTVWGIKQLQARVLAVERYLRDQQLLGIWGCSGKLICTTAVPWntswSNKSLNEIWNNMTWMEWEKEIDNYTNLIY
NLLEESQNQQEKNEQELLELDKWANLWNWFDISNWLWYIKIFIMIVGGLVGLRIVFAVLSIVNRVR
>UniRef100_A0A0X8ID60/1-703
mkvkgirknyqhlwkrGIMLLGMLMICSAVENLWVTVYYGVPVWKEATTTLFCASDAKAYDTEVHNVWATHACVPTDPNP
QEVVLENVTENFNMWKNNMVEQMHEDIISLWDQSLKPCVKLTPLCVTLNCTDWGNSnsEEMRGEIKNCSFNITTSIRDKV
KEDYALFYRLDVVPIDND.......-NTSYRLISCNTSTITQACPKVSFEPIPIHYCTPAGFAILKCKDKKFNGTGPCKN
VSTVQCTHGIRPVVSTQLLLNGSLAEEEVVIRSSNFTDNTKNIIVQLKESVEINCTRPNNNTRKSIHIGPGRAFYTTGDI
IGDIRQAHCNISRTKWNNTLNQIATKLKEQFGNNKTIvFNQSSGGDPEIVMHNFNCGGEFFYCNSTQLFNSTWNFNGTw.
nlTQSNGTDTITLPCRIKQIINMWQEVGKAMYAPPIRGQIRCSSNITGLILTRDGGNHNNDTETFRPGGGDMRDNWRSEL
YKYKVVKIEPLGVAPTKAKRRVVQREKRAVGIGAMFLGFLGAAGSTMGAASITLTVQARLLLSGIVQQQNNLLKAIEAQQ
HLLQLTVWGIKQLQARVLAVERYLRDQQLLGIWGCSGKLICTTAVPWnaswSNKTLDMIWNNMTWMEWEREIDNYTGLIY
TLIEESQNQQEKNEQELLELDKWASLWNWFDITNWLWYIKIFIMIVGGLIGLRIVFTVLSMVNRVR
>UniRef100_A0A109V801/1-703
mkvkgirknyqhlwkrGIMLLGMLMICSAVENLWVTVYYGVPVWKEATTTLFCASDAKAYDTEVHNVWATHACVPTDPNP
QEVVLENVTENFNMWKNNMVEQMHEDIISLWDQSLKPCVKLTPLCVTLNCTDWGNSssEEMRGEIKNCSFNITTSIRDKV
KEDYALFYRLDVVPIDND.......-NTSYRLISCNTSTITQACPKVSFEPIPIHYCTPAGFAILKCKDKKFNGTGPCKN
VSTVQCTHGIRPVVSTQLLLNGSLAEEEVVIRSSNFTDNTKNIIVQLKESVEINCTRPNNNTRKSIHIGPGRAFYTTGDI
IGDIRQAHCNISRTKWNNTLNQIATKLKEQFGNNKTIvFNQSSGGDPEIVMHSFNCGGEFFYCNLTQLFNSTWNFNGTw.
nlTQSNGTDTITLPCRIKQIINMWQEVGKAMYAPPIRGQIRCSSNITGLILTRDGGNHNNDTETFRPGGGDMRDNWRSEL
YKYKVVKIEPLGVAPTKAKRRVVQREKRAVGIGAMFLGFLGAAGSTMGAASITLTVQARLLLSGIVQQQNNLLKAIEAQQ
HLLQLTVWGIKQLQARVLAVERYLRDQQLLGIWGCSGKLICTTAVPWnaswSNKTLDMIWNNMTWMEWEREIDNYTGLIY
TLIEESQNQQEKNEQELLELDKWAGLWNWFDITNWLWYIKIFIMIVGGLIGLRIVFTVLSMVNRVR
>UniRef100_B2YUE8/1-709
mrvketkrnwqhlwkwGTMLLGMLMICSAAENLWVTVYYGVPVWKEATTTLFCASDAKAYDTEVHNVWATHACVPTDPDP
QEVVLENVTENFNMWKNNMVEQMHEDIISLWDQSLKPCVKLTPLCVTLNCTDELNNsnGTDKGEIKNCSFNVTTAIRDKV
QKTYALFYRLDVVPIDDKhdnssnnSSRTYRLINCNTSVITQACPKVSFEPIPIHYCAPAGFALLKCNDKKFNGTGPCTN
VSTVQCTHGIKPVVSTQLLLNGSLAEEEVIIRSENFTNNAKTIIVHLNESVVINCTRPNNNTRKSVHIGPGKVFYTG-EI
IGDIRQAHCNLSSTNWNNTLKQIVIKLREQFGNKTI-nFHQSSGGDPEIVMHSFNCGGEFFYCNTTKLFNSTWSINGTw.
.nDTTESNDTITLPCKIKQIINMWQEVGKAMYAPPIRGQIKCSSNITGLLLTRDGGNSSGTTETFRPGGGDMRDNWRSEL
YKYKVVQIEPLGIAPTKAKRRVVQREKRAVGIGAMFLGFLGAAGSTMGAASITLTVQARLLLSGIVQQQNNLLRAIEAQQ
HLLQLTVWGIKQLQARVLAVERYLRDQQLLGIWGCSGKLICTTTVPWnaswSNKSHDDIWNNMTWMQWDKEINNYTNYIY
TLLEDAQNQQEKNEHELLELDKWASLWNWFDISNWLWYIKIFIMIVGGLIGLRIVFAVLSIVNRVR
>UniRef100_A0A109V9D9/1-703
mkvkgirknyqhlwkrGIMLLGMLMICSAVENLWVTVYYGVPVWKEATTTLFCASDAKAYDTEVHNVWATHACVPTDPNP
QEVVLENVTENFNMWKNNMVEQMHGDIISLWDQSLKPCVKLTPLCVTLNCTDWGNS..-NMKGEIKNCSFNITTSIRDKV
KEDYALFYRLDVVPIDND.......-NTSYRLISCNTSTITQACPKVSFEPIPIHYCTPAGFAILKCKDKKFNGTGPCKN
VSTVQCTHGIRPVVSTQLLLNGSLAEEEVVIRSSNFTDNTKNIIVQLKESVEINCTRPNNNTRKSIHIGPGRAFYTTGDI
IGDIRQAHCNISRTKWNNTLNQIATKLKEQFGNNKTIvFNQSSGGDPEIVMHSFNCGGEFFYCNSTQLFNSTWNFNGTw.
nlTQSNGTDTITLPCRIKQIINMWQEVGKAMYAPPIRGQIRCSSNITGLILTRDGGNHNNDTETFRPGGGDMRDNWRSEL
YKYKVVKIEPLGVAPTKAKRRVVQREKRAVGIGAMFLGFLGAAGSTMGAASITLTVQARLLLSGIVQQQNNLLKAIEAQQ
HLLQLTVWGIKQLQARVLAVERYLRDQQLLGIWGCSGKLICTTAVPWnaswSNKTLDMIWNNMTWMEWEREIDNYTGLIY
TLIEESQNQQEKNEQELLELDKWASLWNWFDITNWLWYIKIFIMIVGGLIGLRIVFTVLSMVNRVR
>UniRef100_A0A109VAG3/1-703
mkvkgirknyqhlwkrGIMLLGMLMICSAVENLWVTVYYGVPVWKEATTTLFCASDAKAYDTEVHNVWATHACVPTDPNP
QEVVLENVTENFNMWKNNMVEQMHEDIISLWDQSLKPCVKLTPLCVTLNCTDWGNSssEEMRGEIKNCSFNITTSIRDKV
KEDYALFYRLDVVPIDND.......-NTSYRLRSCNTSTITQACPKVSFEPIPIHYCTPAGFAILKCKDKKFNGTGPCKN
VSTVQCTHGIRPVVSTQLLLNGSLAEEEVVIRSSNFTDNTKNIIVQLKESVEINCTRPNNNTRKSIHIGPGRAFYTTGDI
IGDIRQAHCNISRTKWNNTLNQIATKLKEQFGNNKTIvFNQSSGGDPEIVMHSFNCGGEFFYCNSTQLFNSTWNFNGTw.
nlTQSNGTDTITLPCRIKQIINMWQEVGKAMYAPPIRGQIRCSSNITGLILTRDGGNHNNDTETFRPGGGDMRDNWRSEL
YKYKVVKIEPLGVAPTKAKRRVVQREKRAVGIGAMFLGFLGAAGSTMGAASITLTVQARLLLSGIVQQQNNLLKAIEAQQ
HLLQLTVWGIKQLQARVLAVERYLRDQQLLGIWGCSGKLICTTAVPWnaswSNKTLDMIWNNMTWMEWEREIDNYTGLIY
TLIEESQNQQEKNEQELLELDKWASLWNWFDITNWLWYIKIFIMIVGGLIGLRIVFTVLSMVNRVR
>UniRef100_A0A109VB82/1-703
mkvkgirknyqhlwkrGIMLLGMLMICSAVENLWVTVYYGVPVWKEATTTLFCASDAKAYDTEVHNVWATHACVPTDPNP
QEVVLENVTENFNMWKNNMVEQMHEDIISLWDQSLKPCVKLTPLCVTLNCTDWGNSssEEMRGEIKNCSFNITTSIRDKV
KEDYALFYRLDVVPIDND.......-NTSYRLTSCNTSTITQACPKVSFEPIPIHYCTPAGFAILKCKDKKFNGTGPCKN
VSTVQCTHGIRPVVSTQLLLNGSLAEEEVVIRSSNFTDNTKNIIVQLKESVEINCTRPNNNTRKSIHIGPGRAFYTTGDI
IGDIRQAHCNISRTKWNNTLNQIATKLKEQFGNNKTIvFNQSSGGDPEIVMHSFNCGGEFFYCNSTQLFNSTWNFNGTw.
nlTQSNGTDTITLPCRIKQIINMWQEVGKAMYAPPIRGQIRCSSNITGLILTRDGGNHNNDTETFRPGGGDMRDNWRSEL
YKYKVVKIEPLGVAPTKAKRRVVQREKRAVGIGAVFLGFLGAAGSTMGAASITLTVQARLLLSGIVQQQNNLLKAIEAQQ
HLLQLTVWGIKQLQARVLAVERYLRDQQLLGIWGCSGKLICTTAVPWnaswSNKTLDMIWNNMTWMEWEREIDNYTGLIY
TLIEESQNQQEKNEQELLELDKWASLWNWFDITNWLWYIKIFIMIVGGLIGLRIVFTVLSMVNRVR
>UniRef100_A0A0X8IF54/1-703
mkvkgirknyqhlwkrGIMLLGMLMICSAVENLWVTVYYGVPVWKEATTTLFCASDAKAYDTEVHNVWATHACVPTDPNP
QEVVLENVTENFNMWKNNMVEQMHEDIISLWDQSLKPCVKLTPLCVTLNCTDWGNSssEEMRGEIKNCSFNITTSIRDKV
KEDYALFYRLDVVPIDND.......-NTSYRLISCNTSTITQACPKVSFEPIPIHYCTPAGFAILKCKDKKFNGTGPCKN
VSTVQCTHGIRPVVSTQLLLNGSLAEEEVVIRSSNFTDNTKNIIVQLKESVEINCTRPNNNTRKSIHIGPGRAFYTTGDI
IGDIRQAHCNISRTKWNNTLNQIATKLKEQFGNNKTIvFNQSSGGDPEIVMHSFNCGGEFFYCNSTQLFNSTWNFNGTw.
nlTQSNGTDTITLPCRIKQIINMWQEVGKAMYTPPIRGQIRCSSNITGLILTRDGGNHNNDTETFRPGGGDMRDNWRSEL
YKYKVVKIEPLGVAPTKAKRRVVQREKRAVGIGAMFLGFLGAAGSTMGAASITLTVQARLLLSGIVQQQNNLLKAIEAQQ
HLLQLTVWGIKQLQARVLAVERYLRDQQLLGIWGCSGKLICTTAVPWnaswSNKTLDMIWNNMTWMEWEREIDNYTGLIY
TLIEESQNQQEKNEQELLELDKWASLWNWFDITNWLWYIKIFIMIVGGLIGLRIVFTVLSMVNRVR
>UniRef100_A3FAR3/1-709
mrvtgirknyqhlwrwGTMLLGILMICSAAGKLWVTVYYGVPVWKEATTTLFCASDAKAYDTEVHNVWATHACVPTDPNP
QEVVLENVTENFNMWKNNMVEQMHEDIISLWDQSLKPCVKLTPLCVTLNCTDDVRNatSTEKGEIKNCSFNITKSIRNKM
QKQYALFYKLDVVPIDND......sNNTNYRLISCNTSVITQACPKVSFEPIPIHYCAPAGFAILKCNDKKFNGTGPCTN
VSTVQCTHGIRPVVSTQLLLNGSLAEEEVIIRSENFTNNAKTIMVQLNVSVEINCTRPNNNTRKSIHIGPGRAFYATGDV
IGDIRQAHCNISRANWNNTLRQIVEKLGEQFGYNKTIvFNHSSGGDPEIIMHSFNCGGEFFYCNSTKLFNSTWTWNNTwn
ntRAKDTEEIITLPCRIKQIINMWQEVGKAMYAPPIRGQIRCSSNITGLLLTRDGGT-NNTNEIFRPGGGDMRDNWRSEL
YKYKVVRIEPLGVAPTEAKRRVVQREKRAVGIGAMFLGFLGAAGSTMGAASVTLTVQARLLLSGIVQQQNNLLRAIEAQQ
HLLQLTVWGIKQLQARVLAVERYLRDQQLLGIWGCSGKLICTTAVPWntswSNKSLNEIWNNMTWMEWEKEIDNYTNLIY
NLLEESQNQQEKNEQELLELDKWANLWNWFDISNWLWYIKIFIMIVGGLVGLRIVFAVLSIVNRVR
>UniRef100_A0A109V869/1-698
mkvkgirknyqhlwkrGIMLLGMLMICSAVENLWVTVYYGVPVWKEATTTLFCASDAKAYDTEVHNVWATHACVPTDPNP
QEVVLENVTENFNMWKNNMVEQMHEDIISLWDQSLKPCVKLTPLCVTLNCTNWGNVssEEMRGEIKNCSFNITTSIRDKV
KKDYALFYRLDVVPINND.......-NTSYRLISCNTSTITQACPKVSFEPIPIHYCTPAGFAILKCKDKKFNGTGPCKN
VSTVQCTHGIRPVVSTQLLLNGSLAEEEVVIRSSNFTDNTKNIIVQLKESVEINCTRPNNNTRKSIHIGPGGAFYTTGDI
IGDIRQAHCNISRTKWNNTLNQIATKLKEQFGNNKTIvFNQSSGGDPEIVMHSFNCGGEFFYCNSTQLFNSTWNFNGTw.
nlTQSNGTDTITLPCRIKQIINMWQEVGKAMYAPPIRGQIRCSSNITGLILTRDGGNHNNDTETFRPGGGDMRDNWRSEL
YRYKVVKIEPLGVAPTKAKRRVVQREKRAVGIGAMFLGFLGAAGSTMGAASITLTVQARLLLSGIVQQQNNLLRAIEAQQ
HLLQLTVWGIKQLQARVLAVERYLRDQQLLGIWGCSGKLICTTAVPWnaswSNETLDMIWNNMTWMEWEREIDNYTGLIY
TLIEESQNQQEKNEQELLELDKWAGLWNWFDITNWLWYIKIFIMIVGGLIGLRIVFTVLSMVNRVR
>UniRef100_A0A3G5EBW1/1-701
mrvegirknyqhlwrwGTMLLGLLIICSAAEKLWVTVYYGVPVWKEATTTLFCASDAKAYDTEVHNVWATHACVPTDPNP
QEVVLENVTENFNMWKNNMVEQMHEDIISLWDQSLKPCVKLTPLCVTLNCTDWRNAtnTTERGEIKNCSFNITTSIRDKV
QKEYALFYKLDVVPIDND.......-NSSYRLISCNTSVITQACPKVSFNPIPIHYCTPAGFAILKCKDKKFNGTGPCTN
VSTVQCTHGIRPVVSTQLLLNGSLAEEEVVIRSDNFTDNAKTIIVQLKESIEINCTRPNNNTRKSIHIGPGRAFYTTGEI
TGDIRQAHCNLSRAKWDNTLKQIVKKLREQLGNKTIV.FKQSSGGDPEIVTHSFNCGGEFFYCDSTQLFNSTWNVTEG..
.sKNTEENITLTLPCRIKQIINMWQEVGKAMYAPPIRGQIRCSSNITGLLLTRDGGNNDSKTEIFRPGGGDMRDNWRSEL
YKYKVVKIEPLGVAPTKAKRRVVQREKRAVGIGAVFLGFLGAAGSTMGAASMTLTVQARLLLSGIVQQQNNLLRAIEAQQ
HLLQLTVWGIKQLQARVLAVERYLKDQQLLGIWGCSGKLICTTTVPWnaswSNKSLDKIWNNMTWMEWEREINNYTSLIY
TLIEESQNQQEKNEQELLELDKWASLWNWFDITKWLWYIKIFIMIVGGLVGLRIVFAVLSIVNRVR
>UniRef100_Q7SVL3/1-707
mrakvirkncqhlwrwGTMLLGMLMICSAAEQLWVTVYYGVPVWKEATTTLFCASDAKAYDTEVHNVWATHACVPTDPNP
QEVVLENVTENFNMWKNNMVEQMHEDIISLWDQSLKPCVKLTPLCVTLNCTNLRNTtnTTESGEIKNCSFNTTTSIRDKV
QKEYALFYKLDVVPINDD......nTTTSYRLINCNTSVITQACPKVTFEPIPIHYCTPAGFAILKCNDKKFNGKGPCTN
VSTVQCTHGIRPVVSTQLLLNGSLAEEEVVIRSDNFTDNAKTIIVQLNESVEINCTRPNNNTRKSINIGPGRAFYATGEI
IGDIRQAHCNLSRAKWNDTLKQIVTKLREQFGNNKTIvFNQSSGGDPEIVMHSFNCGGEFFYCDSTQLFNSTWENDNN..
irGSNSTQENITLPCRIKQIINMWQGVGKAMYAPPIRGQIRCSSNITGLLLTRDGGKDNGTTEIFRPGGGDMRDNWRSEL
YKYKVVKIEPLGVAPTKAKRRVVQREKRAVGIGAMFLGFLGAAGSTMGAASMALTVQARQLLSGIVQQQNNLLRAIEAQQ
HLLQLTVWGIKQLQARVLAVERYLKDQQLLGIWGCSGKLICTTTVPWnvswSNKSLDKIWNNMTWMEWEREIDNYTNLIY
TLIEESQNQQEKNEQELLELDKWASLWNWFSITNWLWYIKIFIMIVGGLVGLRIVFAVLSIVNRVR
>UniRef100_C0LJN2/1-707
mrvkgirknyqhlwrwGTMLLGILMICSATEKLWVTVYYGVPVWKEATTTLFCASDAKAYDTEVHNVWATHACVPTDPNP
QEVVLENVTENFNMWKNNMVEQMHEDIISLWDQSLKPCVKLTPLCVTLNCTDDVRNatSTEKGEIKNCSFNITTSIRNKM
QRQYALFYKLDVVPIDND......sNNTNYRLISCNTSVITQACPKVSFEPIPIHYCAPAGFAILKCNDKKFNGTGPCTN
VSTVQCTHGIRPVVSTQLLLNGSLAEEEVIIRSENFTNNAKTIMVQLNVSVEINCTRPNNNTRKSIHIGPGRAFYTTGDI
IGDIRQAHCNISRANWNNTLKHIVEKLGEQFPNKTIV.FNHSSGGDPEIVMHSFNCGGEFFYCNSTKLFNSTWTWNNTwn
ntRSNDTEEIITLPCRIKQIINMWQEVGKAMYAPPIRGKIRCSSNITGLLLTRDGGN--TTEEIFRPGGGDMRDNWRSEL
YKYKVVRIEPLGVAPTEAKRRVVQREKRAVGIVAVILGFLGAAGSTMGAASVTLTVQARLLLSGIVQQQNNLLRAIEAQQ
HLLQLTVWGIKQLQARVLAVERYLRDQQLLGIWGCSGKIICTTAVPWntswSNKSLNEIWNNMTWMEWEKEIDNYTNLIY
SLLEESQNQQEKNEQELLALDKWANLWNWFDISNWLWYIKIFIMIVGGLVGLRIVFAVLSIVNRVR
>UniRef100_A0A120K7V0/1-703
mkvkgirknyqhlwkrGIMLLGMLMICSAVENLWVTVYYGVPVWKEATTTLFCASDAKAYDTEVHNVWATHACVPTDPNP
QEVVLENVTENFNMWKNNMVEQMHEDIISLWDQSLKPCVKLTPLCVTLNCTDWGNSssEEMRGEIKNCSFNITTSIRDKV
KEDYALFYRLDVVPIDND.......-NTSYRLISCNTSTITQACPKVSFEPIPIHYCTPAGFAILKCKDKKFNGTGPCKN
VSTVQCTHGIRPVVSTQLLLNGSLAEEEVVIRSSNFTDNTKNIIVQLKESVEINCTRPNNNTRKSIHIGPGRAFYTTGDI
IGDIRQAHCNISRTKWNNTLNQIATKLKEQFGNNKTIvFNQSSGGDPEIVMHSFNCGGEFFYCNSTQLFNSTWNFNGTw.
nlTQSNGTDTITLPCRIKQIINMWQEVGKAMYTPPIRGQIRCSSNITGLILTRDGGNHNNDTETFRPGGGDMRDNWRSEL
YKYKVVKIEPLGVAPTKAKRRVVQREKRAVGIGAMFLGFLGAAGSTMGAASITLTVQARLLLSGIVQQQNNLLKAIEAQQ
HLLQLTVWGIKQLQARVLAVERYLRDQQLLGIWGCSGKLICTTAVPWnaswSNKTLDMIWNNMTWMEWEREIDNYTGLIY
TLIEESQNQQEKNEQELLELDKWASLWNWFDITNWLWYIKIFIMIVGGLIGLRIVFTVLSMVNRVR
>UniRef100_A0A0X8ID46/1-703
mkvkgirknyqhlwkrGIMLLGMLMICSAVENLWVTVYYGVPVWKEATTTLFCASDAKAYDTEVHNVWATHACVPTDPNP
QEVVLENVTENFNMWKNNMVEQMHEDIISLWDQSLKPCVKLTPLCVTLNCTDWGNSssEEMRGEIKNCSFNITTSIRDKV
KEDYALFYRLDVVPIDND.......-NTSYRLISCNTSTITQACPKVSFEPIPIHYCTPAGFAILKCKDKKFNGTGPCKN
VSTVQCTHGIRPVVSTQLLLNGSLAEEEVVIRSSNFTDNTKNIIVQLKESVEINCTRPNNNTRKSIHIGPGRAFYTTGDI
IGDIRQAHCNISRTKWNNTLNQIATKLKEQFGNNKTIvFNQSSGGDPEIVMHSFNCGGEFFYCNSTQLFNSTWNFNGTw.
nlTQSNGTDTITLPCRIKQIINMWQEVGKAMYTPPIRGQIRCSSNITGLILTRDGGNHNNDTETFRPGGGDMRDNWRSEL
YKYKVVKIEPLGVAPTKAKRRVVQREKRAVGIGAMFLGFLGAAGSTMGAASITLTVQARLLLSGIVQQQNNLLKAIEAQQ
HLLQLTVWGIKQLQARVLAVERYLRDQQLLGIWGCSGKLICTTAVPWnaswSNKTLDMIWNNMTWMEWEREIDNYTGLIY
TLIEESQNQQEKNEQELLELDKWASLWNWFDITNWLWYIKIFIMIVGGLIGLRIVFTVLSMVNRVR
>UniRef100_A0A109V9L8/1-703
mkvkgirknyqhlwkrGIMLLGMLMICSAVENLWVTVYYGVPVWKEATTTLFCASDAKAYDTEVHNVWATHACVPTDPNP
QEVVLENVTENFNMWKNNMVEQMHEDIISLWDQSLKPCVKLTPLCVTLHCTDWGNSssEEMRGEIKNCSFNITTSIRDKV
KEDYALFYRLDVVPIDND.......-NTSYRLISCNTSTITQACPKVSFEPIPIHYCTPAGFAILKCKDKKFNGTGPCKN
VSTVQCTHGIRPVVSTQLLLNGSLAEEEVVIRSSNFTDNTKNIIVQLKESVEINCTRPNNNTRKSIHIGPGRAFYTTGDI
IGDIRQAHCNISRTKWNNTLNQIATKLKEQFGNNKTIvFNQSSGGDPEIVMHSFNCGGEFFYCNSTQLFNSTWNFNGTw.
nlTQSNGTDTITLPCRIKQIINMWQEVGKAMYTPPIRGQIRCSSNITGLILTRDGGNHNNDTETFRPGGGDMRDNWRSEL
YKYKVVKIEPLGVAPTKAKRRVVQREKRAVGIGAMFLGFLGAAGSTMGAASITLTVQARLLLSGIVQQQNNLLRAIEAQQ
HLLQLTVWGIKQLQARVLAVERYLRDQQLLGIWGCSGKLICTTAVPWnaswSNKTLDMIWNNMTWMEWEREIDNYTGLIY
TLIEESQNQQEKNEQELLELDKWASLWNWFDITNWLWYIKIFIMIVGGLIGLRIVFTVLSMVNRVR
>UniRef100_A0A109V818/1-703
mkvkgirknyqhlwkrGIMLLGMLMICSAVENLWVTVYYGVPVWKEATTTLFCASDAKAYDTEVHNVWATHACVPTDPNP
QEVVLENVTENFNMWKNNMVEQMHEDIISLWDQSLKPCVKLTPLCVTLNCTDWGNSssEEMRGEIKNCSFNITTSIRDKV
KEDYALFYRLDVVPIDND.......-NTSYRLIGCNTSTITQACPKVSFEPIPIHYCTPAGFAILKCKDKKFNGTGPCKN
VSTVQCTHGIRPVVSTQLLLNGSLAEEEVVIRSSNFTDNTKNIIVQLKESVEINCTRPNNNTRKSIHIGPGRAFYTTGDI
IGDIRQAHCNISRTKWNNTLNQIATKLKEQFGNNKTIvFNQSSGGDPEIVMHSFNCGGEFFYCNSTQLFNSTWNFNGTl.
nlTQSNGTDTITLPCRIKQIINMWQEVGKAMYAPPIRGQIRCSSNITGLILTRDGGNHNNDTETFRPGGGDMRDNWRSEL
YKYKVVKIEPLGVAPTKAKRRVVQREKRAVGIGAMFLGFLGAAGSTMGAASITLTVQARLLLSGIVQQQNNLLKAIEAQQ
HLLQLTVWGIKQLQARVLAVERYLRDQQLLGIWGCSGKLICTTAVPWnaswSNKTLDMIWNNMTWMEWEREIDNYTGLIY
TLIEESQNQQEKNEQELLELDKWASLWNWFDITNWLWYIKIFIMIVGGLIGLRIVFTVLSMVNRVR
>UniRef100_Q6UZ14/1-716
mrvtgirknyqhlwrwGTMLLGILMICSAAGKLWVTVYYGVPVWKEATTTLFCASDAKAYDTEVHNVWATHACVPTDPNP
QEVVLENVTENFNMWKNNMVEQMHEDIISLWDQSLKPCVKLTPLCVTLNCTDDVRNvtNNEKGEIKNCSFNITTSIRDKV
QKQYALFYKLDVVPIDND......sNNTNYRLISCNTSVITQACPKVSFEPIPIHYCAPAGFAILKCNDKKFNGTGPCTN
VSTVQCTHGIRPVVSTQLLLNGSLAEEEVVIRSENFTNNAKTIMVQLNVSVEINCTRPNNNTRKSIPIGPGRAFYTTGDI
IGDIRQAHCNISRAQWNNTLKHIVEKLGKQFGNNKTIvFNHSSGGDPEIVMHSFNCRGEFFYCKSTKLFNSTWTRNNTwt
rnRSNSTEEHITLPCRIKQIINMWQEVGKAMYAPPIRGQIRCSSNITGLLLTRDGGNDTSGTEIFRPGGGGMRDNWRSEL
YKYKVVRIEPLGVAPTEAKRRVVQREKRAVGIGAVFLGFLGAAGSTMGAAAVTLTVQARLLLSGIVQQQNNLLRAIEAQQ
HLLQLTVWGIKQLQARVLAVERYLRDQQLLGIWGCSGKLICTTAVPWntswSNRSLNEIWNNMTWMEWEKEIDNYTNLIY
NLLEESQNQQEKNEQELLELDKWANLWNWFDISNWLWYIKIFIMIVGGLVGLRIVFAVLSIVNRVR
>UniRef100_V5UYY4/1-713
mrvrgirknyqhlwrwGTMLLGLLMICSAAEKLWVTVYYGVPVWKEATTTLFCASDAKAYGTEVHNVWATHACVPTDPNP
QEVVLKNVTENFNMWKNNMVEQMHEDIISLWDQSLKPCVKLTPLCVTLNCTDLKNT..-NEEGEIKNCSFNITTNIRNKV
QKEHALFYKLDVVPIDND......nSNSSYRLLSCNTSVITQACPKVTFEPIPIHYCTPAGFAILKCKDKKFNGTGPCTN
VSTVQCTHGIRPVVSTQLLLNGSLAEEEVVIRSENFTDNAKTIIVQLNETIEINCTRPNNNTRKSINIGPGRAFYATGEI
IGNIRQAHCNISRAKWNNTLKQIVTKLREQLGNKTIV.FKQSSGGDPEIVMHSFNCGGEFFYCNSTQLFNSTWNANSTwn
gtEPSNFAENITLPCKIKQIINMWQEVGKAMYAPPIRGQIRCSSNITGLLLTRDGGNNKSETETFRPGGGDMRDNWRSEL
YKYKVVKIEPLGVAPTRAKRRVVQREKRAVGIGALFLGFLGAAGSTMGAASMTLTVQARLLLSGIVQQQNNLLRAIEAQQ
HLLQLTVWGIKQLQARVLAVERYLKDQQLLGIWGCSGKLICTTTVPWnaswSNKSLDTIWDNMTWMEWEREINNYTSLIY
TLLEESQNQQEKNELELLELDKWAGLWNWFDITKWLWYIKIFIMIVGGLVGLRIVFTVLSIVNRVR
>UniRef100_A0A109VAB0/1-703
mkvkgirknyqhlwkrGIMLLGMLMICSAVENLWVTVYYGVPVWKEATTTLFCASDAKAYDTEVHNVWATHACVPTDPNP
QEVVLENVTENFNMWKNNMVEQMHEDIISLWDQSLKPCVKLTPLCVTLNCTDWGNNssEEMRGEIKNCSFNITTSIRDKV
KKDYALFYRLDVVPIDND.......-NTSYRLISCNTSTITQACPKVSFEPIPIHYCTPAGFAILKCKDKKFNGTGPCKN
VSTVQCTHGIRPVVSTQLLLNGSLAEEEVVIRSSNFTDNTKNIIVQLKESVEINCTRPNNNTRKSIHIGPGSAFYTTGDI
IGDIRQAHCNISRTKWNNTLNQIATKLKEQFGNNKTIvFNQSSGGDPEIVMHSFNCGGEFFYCNSTQLFNSTWNFNGTw.
nvTQSNGTDTITLPCRIKQIINMWQEVGKAMYAPPIRGQIRCSSNITGLILTRDGGKHNNDTETFRPGGGDMRDNWRSEL
YKYKVVKIEPLGVAPTKAKRRVVQREKRAVGIGAMFLGFLGAAGSTMGAASITLTVQARLLLSGIVQQQNNLLRAIEAQQ
HLLQLTVWGIKQLQARVLAVERYLRDQQLLGIWGCSGKLICTTAVPWnaswSNKTLDMIWNNMTWMEWEREIDNYTGLIY
TLIEESQNQQEKNEQELLELDKWAGLWNWFDITNWLWYIKIFIMIIGGLIGLRIVFTVLSMVNRVR
>UniRef100_A0A0X8ID53/1-703
mkvkgirknyqhlwkrGIMLLGMLMICSAVENLWVTVYYGVPVWKEATTTLFCASDAKAYDTEVHNVWATHACVPTDPNP
QEVVLENVTENFNMWKNNMVEQMHEDIISLWDQSLKPCVKLTPLCVTLNCTDWGNSssEEMRGEIKNCSFNITTSIRDKV
KEDYALFYRLDVIPIDND.......-NTSYRLISCNTSTITQACPKVSFEPIPIHYCTPAGFAILKCKDKRFNGTGPCKN
VSTVQCTHGIRPVVSTQLLLNGSLAEEEVVIRSSNFTDNTKNIIVQLKESVEINCTRPNNNTRKSIHIGPGRAFYTTGDI
IGDIRQAHCNISRTKWNNTLNQIATKLKEQFGNNKTIvFNQSSGGDPEIVMHSFNCGGEFFYCNSTQLFNSTWNFNGTw.
nlTQSNGTDTITLPCRIKQIINMWQEVGKAMYAPPIRGQIRCSSNITGLILTRDGGNHNNDTETFRPGGGDMRDNWRSEL
YKYKVVKIEPLGVAPTKAKRRVVQREKRAVGIGAMFLGFLGAAGSTMGAASITLTVQARLLLSGIVQQQNNLLKAIEAQQ
HLLQLTVWGIKQLQARVLAVERYLRDQQLLGIWGCSGKLICTTAVPWnaswSNKTLDMIWNNMTWMEWEREIDNYTGLIY
TLIEESQNQQEKNEQELLELDKWASLWNWFDITNWLWYIKIFIMIVGGLIGLRIVFTVLSMVNRVR
>UniRef100_R9S2F0/1-705
mrvteirrnyqhwwkwGTMLLGILMICNAADKLWVTVYYGVPVWKEATTTLFCASDAKAYDTEVHNVWATHACVPTDPNP
QEVVLGNVTENFNMWKNNMVEQMHEDIISLWDQSLKPCVKLTPLCVTLNCTDYLKNatNTEEGEIKNCSFNITTSIRDKL
QKEYALFYKLDVIPIDTD.......-NTSYRLISCNTSVITQACPKVSFEPIPIHYCAPAGFAILKCNDKKFNGTGPCTN
VSTVQCTHGIRPVVSTQLLLNGSLAEKEVVIRSANFTNNAKIIIVQLNESVEINCTRPNNNTRKSINIGPGRAFHTTGAI
IGDIRQAHCNISRAKWNDTLKKIVIKLREQFRNKTIV.FNQSSGGDPEIVMHSFNCGGEFFYCNSTQLFNSTWSEGSNnt
egNNTEGNDTITLPCRIKQIINMWQNVGKAMYAPPISGQIRCSSNITGLILTRDGGNNPNGTEIFRPGGGDMRDNWRSEL
YKYKVVKIEPLGVAPTKAKRRVVQREKRAAGLGAVFLGFLGAAGSTMGAASITLTVQARRLLSGIVQQQNNLLRAIEAQH
HLLQLTVWGIKQLQARVLAVERYLKDQQLLGIWGCSGKLICTTAVPWngnwSNKSLDQIWNNMTWMEWEREINNYTDIIY
TLIEESQNQQEKNEKELLELDKWASLWNWFDITKWLWYIKIFIMIVGGLVGLRIVFAVLSIVNRVR
>UniRef100_A0A109V6L2/1-701
mkvkgirknyqhlwkrGIMLLGMLMICSAVENLWVTVYYGVPVWKEATTTLFCASDAKAYDSEVHNVWATHACVPTDPNP
QEVVLENVTENFNMWKNNMVEQMHEDIISLWDQSLKPCVKLTPLCVTLNCTDWGNAtnINMRGEIKNCSFNITTSIRDKV
KKDYALFYRLDVVPIDND.......-NTSYRLINCNTSTITQACPKVSFEPIPIHYCTPAGFAILKCKDKKFNGTGPCKN
VSTVQCTHGIRPVVSTQLLLNGSLAEEEVVIRSSNFTDNTKNIIVQLKESVEINCTRPNNNTRKSIHIGPGSAFYTTGDI
IGDIRQAHCNISRAKWNNTLNQIAIKLKEQFGNKTIV.FNQSSGGDPEIVMHSFNCGGEFFYCNSTQLFNSTWNPNGTw.
..NLTQSNDTITLPCRIKQIINMWQEVGKAMYAPPIRGQIRCSSKITGLILTRDGGNHNNDTETFRPGGGDMRDNWRSEL
YKYKVVKIEPLGVAPTKAKRRVVQREKRAVGIGAMFLGFLGAAGSTMGAASITLTVQARLLLSGIVQQQNNLLKAIEAQQ
HLLQLTVWGIKQLQARVLAVERYLRDQQLLGIWGCSGKLICTTAVPWnaswSNKTLDMIWNNMTWMEWEREIDNYTGLIY
TLLEESQNQQEKNEQELLELDKWASLWNWFDITNWLWYIKIFIMIVGGLIGLRIVFTVLSMVNRVR
>UniRef100_A0A0X8IEJ4/1-703
mkvkgirknyqhlwkrGIMLLGMLMICSAVENLWVTVYYGVPVWKEATTTLFCASDAKAYDTEVHNVWATHACVPTDPNP
QEVVLENVTENFNMWKNNMVEQMHEDIISLWDQSLKPCVKLTPLCVTLNCTDWGNSssEEMRGEIKNCSFNITTSIRDKV
KEDYALFYRLDVVPIDND.......-NTSYRLKSCNTSTITQACPKVSFEPIPIHYCTPAGFAILKCKDKKFNGTGPCKN
VSTVQCTHGIRPVVSTQLLLNGSLAEEEVVIRSSNFTDNTKNIIVQLKESVEINCTRPNNNTRKSIHIGPGRAFYTTGDI
IGDIRQAHCNISRTKWNNTLNQIATKLKEQFGNNKTIvFNQSSGGDPEIVMHSFNCGGEFFYCNSTQLFNSTWNFNGTw.
nlTQSNGTDTITLPCRIKQIINMWQEVGKAMYAPPIRGQIRCSSNITGLILTRDGGNHNNDTETFRPGGGDMRDNWRSEL
YKYKVVKIEPLGVAPTKAKRRVVQREKRAVGIGAMFLGFLGAAGSTMGAASITLTVQARLLLSGIVQQQNNLLKAIEAQQ
HLLQLTVWGIKQLQARVLAVERYLRDQQLLGIWGCSGKLICTTAVPWnaswSNKTLDMIWNNMTWMEWEREIDNYTGLIY
TLIEESQNQQEKNEQELLELDKWASLWNWFDITNWLWYIKIFIMIVGGLIGLRIVFTVLSMVNRVR
>UniRef100_A0A109V7T5/1-703
mkvkgirknyqhlwkrGIMLLGMLMICSAVENLWVTVYYGVPVWKEATTTLFCASDAKAYDTEVHNVWATHACVPTDPNP
QEVVLENVTENFNMWKNNMVEQMHEDIISLWDQSLKPCVKLTPLCVTLNCTDWGNSssEEMRGEIKNCSFNITTSIRDKV
KEDYALFYRLDVVPIDND.......-NTSYRLISCNTSTITQACPKVSFEPIPIHYCTPAGFAILKCKDKKFNGTGPCKN
VSTVQCTHGIRPVVSTQLLLNGSLAEEEVVIRSSNFTDNTKNIIVQLKESVEINCTRPNNNTRKSIHIGPGRAFYTTGDI
IGDIRQAHCNISRTKWNNTLNQIATKLKEQFGNNKTIvFNQSSGGDPEIVMHSFNCGGEFFYCNSTQLFNSTWNFNGTw.
nlTQSNGTDTITLPCRIKQIINMWQEVGKAMYAPPIRGQIRCSSNITGLILTRDGGNHNNDTETFRPGGGDMRDNWRSEL
YKYKVVKIEPLGVAPTKAKRRVVQREKRAVGIGAMFLGFLGAAGSTMGAASITLTVQARLLLSGIVQQQNNLLKAIEAQQ
HLLQLTVWGIKQLQARVLAVERYLRDQQLLGIWGCSGKLICTTAVPWnaswSNKTLDMIWNNMTWMEWEKEIDNYTGLIY
TLIEESQNQQEKNEQELLELDKWAGLWNWFDITNWLWYIKIFIMIVGGLIGLRIVFTVLSMVNRVR
>UniRef100_A0A0X8ID75/1-699
mkvkgirknyqhlwkrGIVLLGMLMICSAVENLWVTVYYGVPVWKEATTTLFCASDAKAYDTEVHNVWATHACVPTDPNP
QEVVLENVTEKFNMWKNNMVEQMHEDIISLWDQSLKPCVKLTPLCVTLNCTDTNINssSEMRGEIKNCSFNITTSIRDKV
KKDYALFYRLDVVPIDND.......-NTSYRLISCNTSTITQACPKVSFEPIPIHYCTPAGFAILKCKDKKFNGTGPCKN
VSTVQCTHGIRPVVSTQLLLNGSLAEEEVVIRSSNFTDNTKNIIVQLKESVEINCTRPNNNTRKSIHIGPGSAFYTTGDI
IGDIRQAHCNISRTKWNNTLNQIATKLKEQFGNNKTIvFNQSSGGDPEIVMHSFNCGGEFFYCNSTQLFNSTWNFNGTw.
nlTQSNGTDTITLPCRIKQIINMWQEVGKAMYAPPIRGQIRCSSNITGLILTRDGGNHNNDTETFRPGGGDMRDNWRSEL
YKYKVVKIEPLGVAPTKAKRRVVQREKRAVGIGAMFLGFLGAAGSTMGAASITLTVQARLLLSGIVQQQNNLLKAIEAQQ
HLLQLTVWGIKQLQARVLAVERYLRDQQLLGIWGCSGKLICTTAVPWnaswSNKTLDMIWNNMTWMEWEREIDNYTGLIY
TLIEESQNQQEKNEQELLALDKWAGLWNWFDITNWLWYIKIFIMIVGGLIGLRIVFTVLSMVNRVR
>UniRef100_A0A120K7N6/1-703
mkvkgirknyqhlwkrGIMLLGMLMICSAVENLWVTVYYGVPVWKEATTTLFCASDAKAYDTEVHNVWATHACVPTDPNP
QEVVLENVTENFNMWKNNMVEQMHEDIISLWDQSLKPCVKLTPLCVTLNCTDWGNNssEEMRGEIKNCSFNITTSIRDKV
KKDYALFYRLDVVPIDNS.......-NTSYRLISCNTSTITQACPKVSFEPIPIHYCTPAGFAILKCKDKKFNGTGPCKN
VSTVQCTHGIRPVVSTQLLLNGSLAEEEVVIRSSNFTDNTKNIIVQLKESVEINCTRPNNNTRKSIHIGPGKAFYTTGDI
IGDIRQAHCNISRTKWNNTLNQIATKLKEQFGNNKTIvFNQSSGGDPEIVMHSFNCGGEFFYCNSTQLFNSTWNFNGTw.
nlTQSNGTDTITLPCRIKQIINMWQEVGKAMYAPPIRGQIRCSSNITGLILTRDGGNHNNDTETFRPGGGDMRDNWRSEL
YKYKVVKIEPLGVAPTKAKRRVVQREKRAVGIGAMFLGFLGAAGSTMGAASITLTVQARLLLSGIVQQQNNLLKAIEAQQ
HLLQLTVWGIKQLQARVLAVERYLRDQQLLGIWGCSGKLICTTAVPWnaswSNKTLDMIWNNMTWMEWEREIDNYTGLIY
TLIEESQNQQEKNEQELLELDKWAGLWNWFDITNWLWYIKIFIMIVGGLIGLRIVFTVLSMVNRVR
>UniRef100_A0A0X8ICL0/1-703
mkvkgirknyqhlwkrGIMLLGMLMICSAVENLWVTVYYGVPVWKEATTTLFCASDAKAYDTEVHNVWATHACVPTDPNP
QEVVLENVTENFNMWKNNMVEQMHEDIISLWDQSLKPCVKLTPLCVTLKCTDWGNSssEEMRGEIKNCSFNITTSIRDKV
KEDYALFYRLDVVPIDND.......-NTSYRLISCNTSTITQACPKVSFEPIPIHYCTPAGFAILKCKDKKFNGTGPCKN
VSTVQCTHGIRPVVSTQLLLNGSLAEEEVVIRSSNFTDNTKNIIVQLKESVEINCTRPNNNTRKSIHIGPGRAFYTTGDI
IGDIRQAHCNISRTKWNNTLNQIATKLKEQFGNNKTIvFNQSSGGDPEIVMHSFNCGGEFFYCNSTQLFNSTWNFNGTw.
nlTQSNGTDTITLPCRIKQIINMWQEVGKAMYAPPIRGQIRCSSNITGLILTRDGGNHNNDTETFRPGGGDMRDNWRSEL
YKYKVVKIEPLGVAPTKAKRRVMQREKRAVGIGAMFLGFLGAAGSTMGAASITLTVQARLLLSGIVQQQNNLLKAIEAQQ
HLLQLTVWGIKQLQARVLAVERYLRDQQLLGIWGCSGKLICTTAVPWnaswSNKTLDMIWNNMTWMEWEREIDNYTGLIY
TLIEESQNQQEKNEQELLELDKWASLWNWFDITNWLWYIKIFIMIVGGLIGLRIVFTVLSMVNRVR
>UniRef100_A0A109V824/1-703
mkvkgirknyqhlwkrGIMLLGMLMICSAVENLWVTVYYGVPVWKEATTTLFCASDAKAYDTEVHNVWATHACVPTDPNP
QEVVLENVTENFNMWKNNMVEQMHEDIISLWDQSLKPCVKLTPLCVTLNCTDWGNSssEEMRGEIKNCSFNITTSIRDKV
KEDYALFYRLDVVPIDND.......-NTSYRLISCNTSTITQACPRVSFEPIPIHYCTPAGFAILKCKDKKFNGTGPCKN
VSTVQCTHGIRPVVSTQLLLNGSLAEEEVVIRSGNFTDNTKNIIVQLKESVEINCTRPNNNTRKSIHIGPGRAFYTTGDI
IGDIRQAHCNISRTKWNNTLNQIATKLKEQFGNNKTIvFNQSSGGDPEIVMHSFNCGGEFFYCNSTQLFNSTWNFNGTw.
nlTQSNGTDTITLPCRIKQIINMWQEVGKAMYAPPIRGQIRCSSNITGLILTRDGGNHNNDTETFRPGGGDMRDNWRSEL
YKYKVVKIEPLGVAPTKAKRRVVQREKRAVGIGAMFLGFLGAAGSTMGAASITLTVQARLLLSGIVQQQNNLLKAIEAQQ
HLLQLTVWGIKQLQARVLAVERYLRDQQLLGIWGCSGKLICTTAVPWnaswSNKTLDMIWNNMTWMEWEREIDNYTGLIY
TLIEESQNQQEKNEQELLELDKWASLWNWFDITNWLWYIKIFIMIVGGLIGLRIVFTVLSMVNRVR
>UniRef100_A0A120K751/1-703
mkvkgirknyqhlwkrGIMLLGMLMICSAVENLWVTVYYGVPVWKEATTTLFCASDAKAYDTEVHNVWATHACVPTDPNP
QEVVLENVTENFNMWKNNMVEQMHEDIISLWDQSLKPCVKLTPLCVTLNCTDWGNSssEEMRGEIKNCSFNITTSIRDKV
KEDYALFYRLDVVPIDND.......-NTSYRLISCNTSTITQACPKVSFEPIPIHYCTPAGFAILKCKDKKFNGTGPCKN
VSTVQCTHGIRPVVSTQLLLNGSLAEEEVVIRSSNFTDNTKNIIVQLKESVEINCTRPNNNTRKSIHIGPGRAFYTTGDI
IGDIRQAHCNISRTKWNNTLNQIATKLKEQFGNNKTIvFNQSSGGDPEIVMHSFNCGGEFFYCNSTQLFNSTWNFNGTw.
nlTQSNGTDTITLPCRIKQIINMWQEVGKAMYAPPIRGQIRCSSNITGLILTRDGGNHNNDTETFRPGGGDIRDNWRSEL
YKYKVVKIEPLGVAPTKAKRRVVQREKRAVGIGAMFLGFLGAAGSTMGAASITLTVQARLLLSGIVQQQNNLLKAIEAQQ
HLLQLTVWGIKQLQARVLAVERYLRDQQLLGIWGCSGKLICTTAVPWnaswSNKTLDMIWNNMTWMEWEREIDNYTGLIY
TLIEESQNQQEKNEQELLELDKWASLWNWFDITNWLWYIKIFIMIVGGLIGLRIVFTVLSMVNRVR
>UniRef100_A0A120K793/1-703
mkvkgirknyqhlwkrGIMLLGMLMICSAVENLWVTVYYGVPVWKEATTTLFCASDAKAYDTEVHNVWATHACVPTDPNP
QEVVLENVTENFNMWKNNMVEQMHEDIISLWDQSLKPCVKLTPLCVTLNCTDWGNSssEEMRGEIKNCSFNITTSIRDKV
KEDYALFYRLDVVPIDND.......-NTSYRLISCNTSTITQACPKVSFEPIPIHYCTPAGFAILKCKDKKFNGTGPCKN
VSTVQCTHGIRPVVSTQLLLNGSLAEEEVVIRSSNFTDNTKNIIVQLKESVEINCTRPNNNTRKSIHIGPGRAFYTTGDI
IGDIRQAHCNISRTKWNNTLNQIATKLKEQFGNNKTIvFNQSSGGDPEIVMHSFNCGGEFFYCNSTQLFNSTWNFNGTw.
nlTQSNGTDTITLPCRIKQIINMWQEVGKAMYAPPIRGQIRCSSNITGLILTRDGGNHNNDTETFRPGGGDIRDNWRSEL
YKYKVVKIEPLGVAPTKAKRRVVQREKRAVGIGAMFLGFLGAAGSTMGAASITLTVQARLLLSGIVQQQNNLLKAIEAQQ
HLLQLTVWGIKQLQARVLAVERYLRDQQLLGIWGCSGKLICTTAVPWnaswSNKTLDMIWNNMTWMEWEREIDNYTGLIY
TLIEESQNQQEKNEQELLELDKWASLWNWFDITNWLWYIKIFIMIVGGLIGLRIVFTVLSMVNRVR
>UniRef100_A0A0X8IEI7/1-703
mkvkgirknyqhlwkrGIMLLGMLMICSAVENLWVTVYYGVPVWKEATTTLFCASDAKAYDTEVHNVWATHACVPTDPNP
QEVVLENVTENFNMWKNNMVEQMHEDIISLWDQSLKPCVKLTPLCVTLNCTDWGNSssEEMRGEIKNCSFNITTSIRDKV
KEDYALFYRLDVVPIDND.......-NTSYRLRSCNTSTITQACPKVSFEPIPIHYCTPAGFAILKCKDKKFNGTGPCKN
VSTVQCTHGIRPVVSTQLLLNGSLAEEEVIIRSSNFTDNTKNIIVQLKESVEINCTRPNNNTRKSIHIGPGRAFYTTGDI
IGDIRQAHCNISRTKWNNTLNQIATKLKEQFGNNKTIvFNQSSGGDPEIVMHSFNCGGEFFYCNSTQLFNSTWNFNGTw.
nlTQSNGTDTITLPCRIKQIINMWQEVGKAMYAPPIRGQIRCSSNITGLILTRDGGNHNNDTETFRPGGGDMRDNWRSEL
YKYKVVKIEPLGVAPTKAKRRVVQREKRAVGIGAMFLGFLGAAGSTMGAASITLTVQARLLLSGIVQQQNNLLKAIEAQQ
HLLQLTVWGIKQLQARVLAVERYLRDQQLLGIWGCSGKLICTTAVPWnaswSNKTLDMIWNNMTWMEWEREIDNYTGLIY
TLIEESQNQQEKNEQELLELDKWASLWNWFDITNWLWYIKIFIMIVGGLIGLRIVFTVLSMVNRVR
>UniRef100_A0A6H0YXI8/1-705
mkvkgirknyqhwwkwGMMLLGILMICSAAEQLWVTVYYGVPVWKEATTTLFCASDAKAHDTEIHNVWATHACVPTDPNP
QEIELKNVTENYNMWKNKMVEQMHEDIISLWDQSLKPCVKLTPLCVTLNCTDVWRNgtDREEGEIKNCSFNITTSIRDKV
QKAYATFYKLDLVPIDNN......nTNTSYRLISCNTSVITQACPKVSFEPIPIHYCTPAGFAILKCKDKKFNGTGPCTN
VSTVQCTHGIRPVVSTQLLLNGSLAEEEVVIRSENFTDNTKTIIVQLKESVKINCTRPNNNTRKSIHIGPGRAFFTTGDI
IGDIRQAHCNLSRAEWNSTLKQVVKKLREQFGNKTI-nFNQSSGGDPEIVMHSFNCGGEFFYCNTTKLFNSTWNMDTE..
glNNTEGNDTIILPCRIKQIINMWQEVGKAMYAPPIQGQIRCSSNITGLLLTRDGGNATNGSEIFRPGGGDMRDNWRSEL
YKYKVVKIEPLGIAPTKAKRRVVQREKRAVGIGALFLGFLGTAGSTMGAASVTLTVQARQLLSGIVQQQNNLLRAIEAQQ
HLLQLTVWGIKQLQARVLAVERYLKDQQLLGIWGCSGKLICTTAVPWnaswSNKSLDNIWNNMTWMEWEREIDNYTGLIY
TLLVESQNQQEKNEQELLELDKWASLWNWFDITKWLWYIKIFIMIVGGLVGLRIVFTVLSLVNRIR
>UniRef100_B3VFV5/1-703
mrvtgirkhyqhlwkwGTMLLGILMICSATEKLWVTVYYGVPVWKEATTTLFCASDAKAYDTEVHNVWATHACVPTDPNP
QEVVLENVTENFNMWRNDMVDQMHEDIISLWDQSLKPCVKLTPLCVTLNCTDYLGNstNTEEGEIKNCSFNITTPIRDRL
KKEHALFYKLDVVPIDKD.......-NTSYRLISCNTSVITQACPKVSFEPIPIHYCAPAGFAILKCNDKKFNGTGPCTN
VSTVQCTHGIRPVVSTQLLLNGSLAEEEVVIRSENFSNNARTIIVQLNESVEINCTRPNNNTRRSIHIGPGRAFYATGDI
IGNIRQAHCNISKENWENTLKQIAEKLREQFKNKTI-aFSQSSGGDPEIVTHSFNCGGEFFYCDSTQLFNSTWEVNNT..
..-KENGNGTITLPCRIKQIINMWQEVGKAMYAPPISGQIRCSSNITGLLLTRDGGNETNGNETFRPGGGNMRDNWRSEL
YKYKVVKIEPLGVAPTKAKRRVVQREKRAVGIGAVFLGFLGAAGSTMGAASITLTVQARLLLSGIVQQQNNLLRAIEAQQ
HLLQLTVWGIKQLQARVLAVERYLRDQQLLGIWGCSGKLICTTAVPWnaswSNKSLDEIWNNMTWMQWEKEIDNYTNLIY
TLIEESQNQQEKNEQELLELDKWASLWNWFDITHWLWYIKIFIMIVGGLVGLRIVFAVLNIVNRVR
>UniRef100_A0A120K738/1-703
mkvkgirknyqhlwkrGIMLLGMLMICSAVENLWVTVYYGVPVWKEATTTLFCASDAKAYDTEVHNVWATHACVPTDPNP
QEVVLENVTENFNMWKNNMVEQMHEDIISLWDQSLKPCVKLTPLCVTLNCTDWGNSssEEMRGEIKNCSFNITTSIRDKV
KEDYALFYRLDVVPIDND.......-NTSYRLISCNTSTITQACPKVSFEPIPIHYCTPAGFAILKCKDKKFNGTGPCKN
VSTVQCTHGIRPVVSTQLLLNGSLAEEEVVIRSSNFTDNTKNIIVQLKESVEINCTRPNNNTRKSIHIGPGRAFYTTGDI
IGDIRQAHCNISRTKWNNTLNQIATKLKEQFGNNKTIvFNQSSGGDPEIVMHSFNCGGEFFYCNSTQLFNSTWNFNGTw.
nlTQSNGTDTITLPCRIKQIINMWQEVGKAMYAPPIRGQIRCSSNITGLILTRDGGNHNNDTETFRPGGGDMRDNWRSEL
YKYKVVKIEPLGVAPTKAKRRVVQREKRAVGIGAVFLGFLGAAGSTMGAASITLTVQARLLLSGIVQQQNNLLKAIEAQQ
HLLQLTVWGIKQLQARVLAVERYLRDQQLLGIWGCSGKLICTTAVPWnaswSNKTLDMIWNNMTWMEWEREIDNYTGLIY
TLIEESQNQQEKNEQELLELDKWAGLWNWFDITNWLWYIKIFIMIVGGLIGLRIVFTVLSMVNRVR
>UniRef100_Q6UZ15/1-716
mrvtgirknyqhlwrwGTMLLGILMICSAAGKLWVTVYYGVPVWKEATTTLFCASDAKAYDTEVHNVWATHACVPTGPNP
QEVVLENVTENFNMWKNNMVEQMHEDIISLWDQSLKPCVKLTPLCVTLNCTDDVRNvtNNEKGEIKNCSFNITTSIRDKV
QKQYALFYKLDVVPIDND......sNNTNYRLISCNTSVITQACPKVSFEPIPIHYCAPAGFAILKCNDKKFNGTGPCTN
VSTVQCTHGIRPVVSTQLLLNGSLAEEEVVIRSENFTNNAKTIMVQLNVSVEINCTRPNNNTRKSIPIGPGRAFYTTGDI
IGDIRQAHCNISRAQWNNTLKHIVEKLGKQFGNNKTIvFNHSSGGDPEIVMHSFNCRGEFFYCKSTKLFNSTWTRNNTwt
rnRSNSTEEHITLPCRIKQIINMWQEVGKAMYAPPIRGQIRCSSNITGLLLTRDGGNDTSGTEIFRPGGGDMRDNWRSEL
YKYKVVRIEPLGVAPTEAKRRVVQREKRAVGIGAVFLGFLGAAGSTMGAAAVTLTVQARLLLSGIVQQQNNLLRAIEAQQ
HLLQLTVWGIKQLQARVLAVERYLRDQQLLGIWGCSGKLICTTAVPWntswSNRSLNEIWNNMTWMEWEKEIDNYTNLIY
NLLEESQNQQEKNEQELLELDKWANLWNWFDISNWLWYIKIFIMIVGGLVGLRIVFAVLSIVNRVR
>UniRef100_B3VFJ3/1-715
mrvtgirrncqhlwrwGTMLLGMLMICSAAEQLWVTVYYGVPVWKEATTTLFCASDAKAYDTEVHNVWATHACVPTDPSP
QEILLKNVTENFNMWKNNMVEQMHEDIISLWDQSLKPCVKLTPLCVTLNCTDVRNAtnTTELGEIKNCSFKITTSIRDKM
QKEYALFYKLDVVPIDNEnknttntNYTNYRLISCNTSVITQACPKISFQPIPIHYCAPAGFAILKCNDKRFNGTGPCTN
VSTVQCTHGIRPVVSTQLLLNGSLAEDEIVIRSENLTNNAKTIIVHLNESVEINCTRPSNNTRKGIHIGPGRAFYTTGEI
IGDIRQAHCNLSSTKWSNTLRQIVIKLREQFENKTIV.FNQSSGGDPEIVTHSFNCGGEFFYCDSTQLFNSTWYSNST..
enVTEESNSTITLQCRIKQIINMWQEVGKAMYAPPIKGQIRCSSNITGLLLTRDGGGSNRTTEIFRPGGGDMRDNWRSEL
YKYKVVKIEPLGVAPTKAKRRVVQREKRAVGIGALFLGFLGAAGSTMGAASITLTVQARQLLSGIVQQQNNLLRAIEAQQ
HLLQLTVWGIKQLQARVLAIERYLKDQQLLGIWGCSGKLICTTAVPWntswSNKSLNQIWENMTWMEWEREIDNYTNTIY
NLIEESQNQQEKNEQELLELDKWASLWNWFDITNWLWYIKIFIMIVGGLVGLRIVFAVLSVVNRVR
>UniRef100_A0A120K6I7/1-704
mkvkgirknyqhlwkqGIMLLGMLMICSAVENLWVTVYYGVPVWKEATTTLFCASDAKAYDTEVHNVWATHACVPTDPNP
QEVVLENVTENFNMWKNNMVEQMHEDIISLWDQSLKPCVKLTPLCVTLNCTDWGNN..-NMRGEIKNCSFNITTSIRDKV
KKDYALFYRLDVVPIGND.......-NTSYRLISCNTSTITQACPKVSFEPIPIHYCTPAGFAILKCKDKKFNGTGPCKN
VSTVQCTHGIRPVVSTQLLLNGSLAEEEVVIRSSNFTDNTKNIIVQLKESVEINCTRPNNNTRKSIPIGPGRAFYTTGDI
IGDIRQAHCNISRTKWNNTLNQIATKLKEQFGNNKTIvFNQSSGGDPEIVMHSFNCGGEFFYCNSTQLFNSTWNFNGTw.
nlTQSNGTDTITLPCRIKQIINMWQEVGKAMYAPPIRGQIRCSSNITGLILTRDGGNHNNDTETFRPGGGDMRDNWRSEL
YKYKVVKIEPLGVAPTRAKRRVVQREKRAVGIGAMFLGFLGAAGSTMGAASITLTVQARLLLSGIVQQQNNLLKAIEAQQ
HLLQLTVWGIKQLQARVLAVERYLRDQQLLGIWGCSGKLICTTTVPWntswSNKTLDMIWNNMTWMEWEREIDNYTGLIY
TLIEESQNQQEKNEQELLELDKWASLWNWFDITNWLWYIKIFIMIVGGLIGLRIVFTVLSIVNRVR
>UniRef100_A0A193L0T4/1-723
mrvkgirknyqqlwrwGALLLGLLMICSATENLWVTVYYGVPVWKEATTTLFCASDAKAYDTEVHNVWATHACVPTDPNP
QEVVLANVTENFNMWKNNMVEQMQEDIISLWDQSLKPCVKLTPLCVTLNCTDWSAN..-NMKGEVKNCSFNITTNIRDKV
QKEYALFYKLDVVPIEDG..dntttSYTNYRIINCNTSVITQACPKVTFEPIPIHYCAPAGFAILKCNNKTFNGKGPCTN
VSTVQCTHGIKPVVSTQLLLNGSLAEEEIVIRSENFSNNAKTIIVQLNKPIKINCTRPSNNTRRGIHIGPGRAFYATGEI
IGDIRQAHCNLSKTEWNNTLRQVAEKLREQFGNKTI-aFNQSSGGDPEIIMHTFNCGGEFFYCNTTKLFNSTWNLNSTig
sdNHTGENDTITLQCRIKQIINMWQEVGKAMYAPPISGQIRCSSNITGLLLTRDGGNNSTSIETFRPGGGNMKDNWRSEL
YKYKVVKIEPLGIAPTKAKRRVVQREKRAIGIGAMFLGFLGAAGSTMGAASVTLTVQARQLLSGIVQQQNNLLRAIEAQQ
HLLQLTVWGIKQLQARVLAVERYLKDQQLLGIWGCSGKLICTTAVPWnaswSNKTQSEIWNNMTWMQWEKEIDNYTGLIY
TLIEQSQNQQEKNEQELLELDKWANLWSWFDITNWLWYIKIFIMIVGGLVGLRIVFTVLSIVNRVR
>UniRef100_A0A0X8IE60/1-703
mkvkgirknyqhlwkrGIMLLGMLMICSAVENLWVTVYYGVPVWKEATTTLFCASDAKAYDTEVHNVWATHACVPTDPNP
QEVVLENVTENFNMWKNNMVEQMHEDIISLWDQSLKPCVKLTPLCVTLNCTDWGNNssEEMKGEMKNCSFNITTSIRDRV
KKEYALFYRLDVVPIDNS.......-NTSYRLISCNTSTITQACPKVSFEPIPIHYCTPAGFAILKCKDKKFNGTGPCKN
VSTVQCTHGIRPVVSTQLLLNGSLAEEEVVIRSSNFTDNTKNIIVQLKESVEINCTRPNNNTRKSIHIGPGSAFYTTGDI
IGDIRQAHCNISRTKWNNTLNQIATKLREQFGNNKTIvFSRSSGGDPEIVMHSFNCGGEFFYCNSTQLFNSTWNFNDTw.
nsTQSNGTDIITLPCRIKQIINMWQEVGKAMYAPPIRGQIRCSSNITGMILTRDGGDHNNDNETFRPGGGDMRDNWRSEL
YKYKVVKIEPLGVAPTKAKRRVVQREKRAVGIGAMFLGFLGAAGSTMGAASITLTVQARLLLSGIVQQQNNLLKAIEAQQ
HLLQLTVWGIKQLQARVLAVERYLRDQQLLGIWGCSGKLICTTAVPWnaswSNRTLDMIWNNMTWMEWEREIDNYTGLIY
TLIEESQNQQEKNEQELLELDKWASLWNWFDITNWLWYIKIFIMIVGGLIGLRIVFTVLSMVNRVR
>UniRef100_A0A0X8IEK9/1-703
mkvkgirknyqhlwkrGIMLLGMLMICSAVENLWVTVYYGVPVWKEATTTLFCASDAKAYDTEVHNVWVTHACVPTDPNP
QEVVLENVTENFNMWKNNMVEQMHEDIISLWDQSLKPCVKLTPLCVTLNCTDWGNSssEEMRGEIKNCSFNITTSIRDKV
KEDYALFYRLDVVPIDND.......-NTSYRLISCNTSTITQACPKVSFEPIPIHYCTPAGFAILKCKDKKFNGTGPCKN
VSTVQCTHGIRPVVSTQLLLNGSLAEEEVVIRSSNFTDNTKNIIVQLKESVEINCTRPNNNTRKSIHIGPGRAFYTTGDI
IGDIRQAHCNISRTKWNNTLNQIATKLKEQFGNNKTIvFNQSSGGDPEIVMHSFNCGGEFFYCNSTQLFNSTWNFNGTw.
nlTQSNGTDTITLPCRIKQIINMWQEVGKAMYAPPIRGQIRCSSNITGLILTRDGGNHNNDTETFRPGGGDMRDNWRSEL
YKYKVVKIEPLGVAPTKAKRRVVQREKRAVGIGAMFLGFLGAAGSTMGAASITLTVQARLLLSGIVQQQNNLLKAIEAQQ
HLLQLTVWGIKQLQARVLAVERYLRDQQLLGIWGCSGKLICTTAVPWnaswSNKTLDMIWNNMTWMEWEREIDNYTGLIY
TLIEESQNQQEKNEQELLELDKWASLWNWFDITNWLWYIKIFIMIIGGLIGLRIVFTVLSIVNRVR
>UniRef100_A0A120K6H6/1-703
mkvkgirknyqhlwkrGIMLLGMLMICSAVENLWVTVYYGVPVWKEATTTLFCASDAKAYDTEVHNVWATHACVPTDPNP
QEVVLENVTENFNMWKNNMVEQMHEDIISLWDQSLKPCVKLTPLCVTLNCTDLGNNssEEMRGEIKNCSFNITTSIRDKV
KKDHALFYKLDVVPIDND.......-NTSYRLISCNTSTITQACPKVSFEPIPIHYCTPAGFAILKCKDKKFNGTGPCKN
VSTVQCTHGIRPVVSTQLLLNGSLAEEEIVIRSSNFTDNTKNIIVQLKESVEINCTRPNNNTMRSIHIGPGRAFYTTGDI
IGDIRQAHCNISRTKWNNTLNQIATKLKEQFGNNKTIvFNQSSGGDPEIVMHSFNCGGEFFYCNSTQLFNSTWNFNGTw.
nsTQSNGTDTITLPCRIKQIINMWQEVGKAMYAPPIRGQIRCSSNITGLILTRDGGNHNNDTETFRPGGGDMRDNWRSEL
YKYKVVKIEPLGVAPTKAKRRVVQREKRAVGIGAMFLGFLGAAGSTMGAASITLTVQARLLLSGIVQQQNNLLKAIEAQQ
HLLQLTVWGIKQLQARVLAVERYLRDQQLLGIWGCSGKLICTTAVPWntswSNKTLDMIWNNMTWMEWERKIDNYTGLIY
TLIEESQNQQEKNEQELLELDKWASLWNWFDITNWLWYIKIFIMIVGGLIGLRIVFTVLSMVNRVR
>UniRef100_Q6UYZ0/1-716
mrvtgirknyqhlwrwGTMLLGILMICSAAGKLWVTVYYGVPVWKEATTTLFCASDAKAYDTEVHNVWATHACVPTDPNP
QEVVLENVTENFNMWKNNMVEQMHEDIISLWDQSLKPCVKLTPLCVTLNCTDDVRNvtNNEKGEIKNCSFNITTSIRDKV
QKQYALFYKLDVVPIDND......sNNTNYRLISCNTSVITQACPKVSFEPIPIHYCAPAGFAILKCNDKKFNGTGPCTN
VSTVQCTHGIRPVVSTQLLLNGSLAEEEVVIRSENFTNNAKTIMVQLNVSVEINCTRPNNNTRRSIPIGPGRAFYTTGDI
IGDIRQAHCNISRAQWNNTLKHIVEKLGKQFGNNKTIvFNHSSGGDPEIVMHSFNCRGEFFYCKSTKLFNSTWTRNNTwt
rnRSNSTEEHITLPCRIKQIINMWQEVGKAMYAPPIRGQIRCSSNITGLLLTRDGGNDTSGTEIFRPGGGDMRDNWRSEL
YKYKVVRIEPLGVAPTEAKRRVVQREKRAVGIGAVFLGFLGAAGSTMGAAAVTLTVQARLLLSGIVQQQNNLLRAIEAQQ
HLLQLTVWGIKQLQARVLAVERYLRDQQLLGIWGCSGKLICTTAVPWntswSNRSLNEIWNNMTWMEWEKEIDNYTNLIY
NLLEESQNQQEKNEQELLELNKWANLWNWFDISNWLWYIKIFIMIVGGLVGLRIVFAVLSIVNRVR
>UniRef100_A0A109V6W3/1-708
mrvkgirknyqhlwkrGIMLLGMLMICSAVENLWVTVYYGVPVWKEATTTLFCASDAKAYDTEVHNVWATHACVPTDPNP
QEVVLENVTENFNMWKNNMVEQMHEDIISLWDQSLKPCVKLTPLCVTLNCTDLNVTatNNSSQEMRNCSFNITTSIRDKV
KKEYALFYRLDVVPIDNE.......-NNSYRLINCNTSTITQACPKVSFEPIPIHYCTPAGFAILKCKDKKFNGTGPCKN
VSTVQCTHGIKPVVSTQLLLNGSLAEEEVVIRSSNFTDNTKNIIVQLKESVEINCTRPNNNTRKSIHIVPGRAFYATGSI
IGDIRQAHCNISRTKWNNTLNQIAIKLKEQFGNKTII.FSPSSGGDPEIVMHSFNCGGEFFYCNSTQLFNSTWNFNGTw.
nlTQSDGNDTITLPCRIKQIINMWQEVGKAMYAPPIPGQIRCSSNITGLILTRDGGNHENNTETFRPGGGDMRDNWRSEL
YKYKVVKIEPLGVAPTKAKRRVVQREKRAVGIGAMFLGFLGAAGSTMGAASITLTVQARLLLSGIVQQQNNLLKAIEAQQ
HLLQLTVWGIKQLQARVLAVERYLRDQQLLGIWGCSGKLICTTAVPWnaswSNKTLDMIWNNMTWMEWEREIDNYTGLIY
TLLEESQNQQEKNEQELLELDKWASLWNWFDITKWLWYIKIFIMIVGGLIGLRIVFTVLSIVNRVR
>UniRef100_A0A0X8IEK0/1-703
mkvkgirknyqhlwkrGIMLLGMLMICSAVENLWVTVYYGVPVWKEATTTLFCASDAKAYDTEVHNVWATHACVPTDPNP
QEVVLENVTENFNMWKNNMVEQMHEDIISLWDQSLKPCVKLTPLCVTLNCTDWGNSssEEMRGEIKNCSFNITTSIRDKV
KEDYALFYRLDVVPIDND.......-NTSYRLISCNTSTITQACPKVSFEPIPIHYCTPAGFAILKCKDKKFNGTGPCKN
VSTVQCTHGIRPVVSTQLLLNGSLAEEEVVIRSSNFTDNTKNIIVQLKESVEINCTRPNNNTRKSIHIGPGGAFYTTGDI
IGDIRQAHCNISRTKWNNTLNQIATKLKEQFGNNKTIvFNQSSGGDPEIIMHSFNCGGEFFYCNSTQLFNSTWNFNGTw.
nlTQSNGTDTITLPCRIKQIINMWQEVGKAMYAPPIRGQIRCSSNITGLILTRDGGNHNNDTETFRPGGGDMRDNWRSEL
YKYKVVKIEPLGVAPTKAKRRVVQREKRAVGIGAMFLGFLGAAGSTMGAASITLTVQARLLLSGIVQQQNNLLRAIEAQQ
HLLQLTVWGIKQLQARVLAVERYLRDQQLLGIWGCSGKLICTTAVPWnaswSNKTLDMIWNNMTWMEWEREIDNYTGLIY
TLIEESQNQQEKNEQELLELDKWASLWNWFDITNWLWYIKIFIMIIGGLIGLRIVFTVLSIVNRVR
>UniRef100_Q18NE2/1-712
mrakgirkncqllwrwGTMLLGILMICSAADQLWVTVYYGVPVWKEATTTLFCASDAKAYDTEVHNVWATHACVPTDPNP
QEVELKNVTENFNMWKNNMVEQMHEDIISLWDQSLKPCVKLTPLCVTLNCTDYKGNdtNTEGGEMKNCSFNITTSIKDKV
KKEYALFYTLDIVPIDDD...nsnsSNTNYRLTNCNTSVITQACPKVTFEPIPIHYCAPAGFAIIKCRDKKFNGTGPCTN
ISTVQCTHGIRPVVSTQLLLNGSLAEEEVVIRSENFTNNAKTIIVQLNETVEINCTRPNNNTRRSIHIGPGRAFYATGSI
IGDIRRAHCNINKTKWESTLTQVAMKLAEQFENNKTV.FNHSSGGDPEIVTHSFNCGGEFFYCNTSKLFSYTWNGTGL.s
nnTENSSNNTITLQCRIKQIINMWQEVGKAMYAPPISGQIRCSSNITGLLLTRDGGNGTNGTETFRPGGGDMRDNWRSEL
YKYKVVKIEPLGVAPTRARRRVVQREKRAVGIGALFLGFLGAAGSTMGAASMTLTVQARQLLSGIVQQQNNLLRAIEAQQ
HLLQLTVWGIKQLQARVLAVERYLKDQQLLGIWGCSGKLICTTAVPWnaswSNKSLTEIWDNMTWMQWEREIDNYTQIIY
NLIEESQNQQEKNEQELLELDKWASLWNWFSITKWLWYIKIFIMIVGGLIGLRIVFAVLAVVNRVR
>UniRef100_B2YR44/1-708
mrvrgirrncqhlwtwGTMLLGMLMICSATEQLWVTVYYGVPVWRDATTTLFCASDAKAYDTEKHNVWATHACVPTDPSP
QEVVLENVTENFNMWKNNMVEQMHEDIISLWDQSLKPCVKLTPLCVTLNCTDELKNisIEMKGEIKNCSFNITSGIRDKM
QKEYALFYKLDVIPIDDDdsnssnnTVRNYRLINCNTSVITQACPKVSFEPIPIHYCTPAGFAILKCNDKKFNGTGPCKN
VSTVQCTHGIRPVVSTQLLLNGSLAEEEVVIRSENFTNNAKTILVQLNESVVINCTRPNNNTRKSIHIGPGRAFYTG-EI
IGDIRQAHCNLSRTKWNDTLKQIVIKLREQFGENKTIvFNQSSGGDPEIVMHSFNCGGEFFYCNSTQLFNSTWNANGNwn
dtGGSNDNDTITLPCRIKQIVNMWQEVGKAMYAPPIRGNIKCSSNITGLLLTRDGGNGTNGTEIFRPGGGDMRDNWRSEL
YKYKVVQIEPLGVAPTKAKRRVVQREKRAVGIGAMFLGFLGAAGSTMGAASLTLTVQARLLLSGIVQQQNNLLRAIEAQQ
HLLQLTVWGIKQLQARVLAVERYLRDQQLLGIWGCSGKLICTTTVPWntswSKKNLSDIWDNMTWMEWDREINNFTQLIY
SLLEESQNQQEKNEQELLELDKWANLWNWFDITNWLWYIKIFIMIVGGLIGLRIVFAVLSIVNRVR
>UniRef100_A0A109V9Z3/1-703
mkvkgirknyqhlwkrGIMLLGMLMICSAVENLWVTVYYGVPVWKEATTTLFCASDAKAYDTEVHNVWATHACVPTDPNP
QEVVLENVTENFNMWKNNMVEQMHEDIISLWDQSLKPCVKLTPLCVTLNCTDWGNSssEEMRGEIKNCSFNITTSIRDKV
KEDYALFYRLDVVPIDND.......-NTSYRLISCNTSTITQACPKVSFEPIPIHYCTPAGFAILKCKDKKFNGTGPCKN
VSTVQCTHGIRPVVSTQLLLNGSLAEEEVVIRSSNFTDNTKNIIVQLKESVEINCTRPNNNTRKSIHIGPGRAFYTTGDI
IGDIRQAHCNISRTKWNNTLNQIATKLKEQFGNNKTIvFNQSSGGDPEIVMHSFNCGGEFFYCNSTQLFNSTWNFNGTw.
nlTQSNGTDTITLPCRIKQIINMWQEVGKVMYAPPIRGQIRCSSNITGLILTRDGGNHNNDTETFRPGGGDMRDNWRSEL
YKYKVVKIEPLGVAPTKAKRRVVQREKRAVGIGAMFLGFLGAAGSTMGAASITLTVQARLLLSGIVQQQNNLLKAIEAQQ
HLLQLTVWGIKQLQARVLAVERYLRDQQLLGIWGCSGKLICTTAVPWnaswSNKTLDMIWNNMTWMEWEREIDNYTGLIY
TLIEESQNQQEKNEQELLELDKWASLWNWFDITNWLWYIKIFIMIVGGLIGLRIVFTVLSMVNRVR
>UniRef100_A0A109V7H1/1-703
mkvkgirknyqhlwkrGIMLLGMLMICSAVENLWVTVYYGVPVWKEATTTLFCASDAKAYDTEVHNVWATHACVPTDPNP
QEVVLENVTENFNMWKNNMVEQMHEDIISLWDQSLKPCVKLTPLCVTLNCTDWGNGtnTNMRGEIKNCSFNITTSIRDKV
KKEYALFYRLDVVPIDND.......-NNSYRLISCNTSTITQACPKVSFEPIPIHYCTPAGFAILKCKDKKFNGTGPCKN
VSTVQCTHGIRPVVSTQLLLNGSLAEEEVVIRSSNFTDNTKNIIVQLKESVEINCTRPNNNTRKSIHIGPGSAFYTTGDI
IGDIRQAHCNISRTKWNNTLNQIATKLKEQFGNNKTIvFSRSSGGDPEIVMHSFNCGGEFFYCNSTQLFNSTWNFNGTw.
nsTQSNGTDTITLPCRIKQIINMWQEVGKAMYAPPIRGQIRCSSKITGLILTRDGGKHNNDTETFRPGGGDMRDNWRSEL
YKYKVVKIEPLGVAPTKAKRRVVQREKRAVGIGAMFLGFLGAAGSTMGAASITLTVQARLLLSGIVQQQNNLLKAIEAQQ
HLLQLTVWGIKQLQARVLAVERYLKDQQLLGIWGCSGKLICTTAVPWnaswSNKTLDMIWNNMTWMEWEREIDNYTGLIY
TLIEESQNQQEKNEQELLELDKWAGLWNWFDITNWLWYIKIFIMIVGGLIGLRIVFTVLSIVNRVR
>UniRef100_A0A0X8IEV6/1-705
mkvkgirknyqhlwkrGIVLLGMLMICSAVEKLWVTVYYGVPVWKEATTTLFCASDAKAYDTEVHNVWATHACVPTDPNP
QEVVLENVTENFNMWKNNMVEQMHEDIISLWDQSLKPCVKLTPLCVTLNCTDWGNAtiNNMKGEMKNCSFNITTSIRDRV
KKEYALFYRLDVVPIDND...nsntSNTSYRLISCNTSTITQACPKVSFEPIPIHYCTPAGFAILKCNDKKFNGTGPCKN
VSTVQCTHGIRPVVSTQLLLNGSLAEEEVVIRSSNFTDNIKNIIVQLNESVEINCTRPNNNTRKSIHIGPGSAFYATGDI
IGDIRQAHCNISRAKWNNTLNRIAAKLKEQF-GKTII.FKQSSGGDPEIVMHSFNCGGEFFYCNSTQLFNSTWNVNGTw.
nlTQLNDTDIITLPCRIKQIINMWQEVGKAMYAPPIRGQIRCSSNITGMILTRDGGDNKNDNETFRPGGGDMRDNWRSEL
YKYKVVKIEPLGVAPTKAKRRVVQREKRAVGIGAMFLGFLGAAGSTMGAASITLTVQARQLLSGIVQQQNNLLKAIEAQQ
HLLQLTVWGIKQLQARVLAVERYLRDQQLLGIWGCSGKLICTTAVPWnaswSNRTLDMIWNNMTWMEWEREIDNYTGLIY
TLIEESQNQQEKNEQELLELDKWASLWNWFDISNWLWYIKIFIMIVGGLIGLRIVLTVLSMVNRVR
>UniRef100_A0A0D5BHU8/1-708
mrvkgirknyqhlwrgGTLLLGMLMICSAAEQLWVTVYYGVPVWKEATTTLFCASDAKAYDTEVHNVWATHACVPTDPNP
QEVVLKNVTENFNMWKNNMVEQMHEDIISLWDQSLKPCVKLTPLCVTLECTDKNVTntNSEKGEIKNCSFNVTTDIRDRV
KKEHALFYRLDVVPIDND...nnstNNTDYRLINCNTSVITQACPKVSFEPIPIHYCAPAGFAILKCNDKTFNGTGPCKN
VSTVQCTHGIRPVVSTQLLLNGSLAEEEVMIRSENFTNNAKTIIVQLNESVVINCTRPNNNTRRSIRIGPGSAFYATGDI
IGDIRQAHCTISREKWNNTLKLIVAKLGEQFRNKIIV.FKPSSGGDPEIVTHSFNCGGEFFYCNTTPLFNSTWDNTNStw
tgNGTEGNETITLPCRIKQIINMWQEVGKAMYAPPIKGQIKCSSNITGLLLTRDGGQNTNGTEIFRPGGGDMRDNWRSEL
YKYKVVKIEPLGVAPTKAKRRVVQREKRAVGFGALFLGFLGAAGSTMGAASMTLTVQARNLLSGIVQQQNNLLRAIEAQQ
HLLQLTVWGIKQLQARILAVERYLKDQQLMGIWGCSGKLICTTTVPWnsswSNRSLNEIWNNMTWMQWDREIDNYTSYIY
SLIEKSQNQQEKNEQELLELDKWASLWNWFDITKWLWYIKIFIMIVGGLVGLRIVFAVLSIVNRVR
>UniRef100_A0A0X8IDB5/1-703
mkvkgirknyqhlwkwGIMLLGMLMICSAVENLWVTVYYGVPVWKEATTTLFCASDAKAYDTEVHNVWATHACVPTDPNP
QEVVLENVTETFNMWKNNMVEQMHEDIISLWDQSLKPCVKLTPLCVTLNCTDWGNSssEEMRGEIKNCSFNITTSIRDKV
KKDYALFYRLDVVPIDND.......-NTSYRLISCNTSTITQACPKISFEPIPIHYCTPAGFAILKCKDKKFNGTGPCKN
VSTVQCTHGIRPVVSTQLLLNGSLAEEEVVIRSSNFADNTKNIIVQLKESVEINCTRPNNNTRKSIHIGPGGAFYTTGDI
IGDIRQAHCNISRTKWNNTLNQIATKLKEQFGNNKTIvFNQSSGGDPEIVMHSFNCGGEFFYCNSTQLFNSTWNFNGTw.
nlTQSNGTDTITLPCRIKQIINMWQEVGKAMYAPPIRGQIRCSSNITGLILTRDGGNHNNDTETFRPGGGDMRDNWRSEL
YKYKVVKIEPLGVAPTKAKRRVVQREKRAVGIGAMFLGFLGAAGSTMGAASITLTVQARLLLSGIVQQQNNLLKAIEAQQ
HLLQLTVWGIKQLQARVLAVERYLRDQQLLGIWGCSGKLICTTAVPWnaswSNKTLDMIWNNMTWMEWEREIDNYTGLIY
TLIEESQNQQEKNEQELLELDKWASLWNWFDITNWLWYIKIFIMIVGGLIGLRIVFTVLSMVNRVR
>UniRef100_A0A109VAH0/1-703
mkvkgirknyqhlwkrGIMLLGMLMICSAVENLWVTVYYGVPVWKEATTTLFCASDAKAYDTEVHNVWATHACVPTDPNP
QEVVLENVTENFNMWKNNMVEQMHEDIISLWDQSLKPCVKLTPLCVTLNCTDWGNSssEEMRGEIKNCSFNITTSIRDKV
KEDYALFYRLDVVPIDND.......-NTSYRLISCNTSTITQACPKVSFEPIPIHYCTPSGFAILKCKDKKFNGTGPCKN
VSTVQCTHGIRPVVSTQLLLNGSLAEEEVVIRSSNFTDNTKNIIVQLKESVEINCTRPNNNTRKSIHIGPGRAFYTTGDI
IGDIRQAHCNISRTKWNNTLNQIATKLKEQFGNNKTIvFNQSSGGDPEIVMHSFNCGGEFFYCNSTQLFNSTWNFNGTw.
nlTQSNGTDTITLPCRIKQIINMWQEVGKAMYAPPIRGQIRCSSNITGLILTRDGGNHNNDTETFRPGGGDMRDNWRSEL
YKYKVVKIEPLGVAPTKAKRRVVQREKRAVGIGAMFLGFLGAAGSTMGAASITLTVQARLLLSGIVQQQNNLLKAIEAQQ
HLLQLTVWGIKQLQARVLAVERYLRDQQLLGIWGCSGKLICTTAVPWnaswSNKTLDMIWNNMTWMEWEREIDNYTGLIY
TLIEESQNQQEKNEQELLELDKWASLWNWFDITNWLWYIKIFIMIVGGLIGLRIVFTVLSMVNRVR
>UniRef100_A0A109V9K2/1-703
mkvkgirknyqhlwkrGIMLLGMLMICSAVENLWVTVYYGVPVWKEATTTLFCASDAKAYDTEVHNVWATHACVPTDPNP
QEVVLENVTENFNMWKNNMVEQMHEDIISLWDQSLKPCVKLTPLCVTLNCTDWGNSssEEMRGEIKNCSFNITTSIRDKV
KEDYALFYRLDVVPIDND.......-NTSYRLISCNTSTITQACPKVSFEPIPIHYCTPAGFAILKCKDKKFNGTGPCKN
VSTVQCTHGIRPVVSTQLLLNGSLAEEEVVIRSSNFTDNTKNIIVQLKESVEINCTRPNNNTRKSIHIGPGRAFYTTGDI
IGDIRQAHCNISRTKWNNTLNQIATKLKEQFGNNKTIvFNQSSGGDPEIVMHSFNCGGEFFYCNSTQLFNSTWNFNGTw.
nlTQSNGTDTITLPCRIKQIINMWQEVGKAMYAPPIRGQIRCSSNITGLILTRDGGNHNNDTETFRPGGGNMRDNWRSEL
YKYKVVKIEPLGVAPTKAKRRVVQRKKRAVGIGAMFLGFLGAAGSTMGAASITLTVQARLLLSGIVQQQNNLLKAIEAQQ
HLLQLTVWGIKQLQARVLAVERYLRDQQLLGIWGCSGKLICTTAVPWnaswSNKTLDMIWNNMTWMEWEREIDNYTGLIY
TLIEESQNQQEKNEQELLELDKWASLWNWFDITNWLWYIKIFIMIVGGLIGLRIVFTVLSMVNRVR
>UniRef100_Q3ZLH1/1-706
mrvkgikktyrhlwrwGTMLLGILMISSAAGQLWVTVYYGVPVWKEATTTLFCASDAKAYDKEVHNVWATHACVPTDPDP
KELPLENVTENFNMWKNNMVEQMHEDIISLWDQSLKPCVKLTPLCVTLNCTDFSRNdtNTEKGEIKNCSFNITTEVRGKI
QKQYALFYKLDVVPIEND......nDNTSYRLISCNTSVITQACPKVTFEPIPIHYCAPAGFAILKCKDKTFNGTGPCTN
VSTVQCTHGIRPVVSTQLLLNGSLAEEEVVIRSENFTNNARTIIVQLREAVEINCTRPSNNTRKSIHIGPGRAFYTTGNI
IGDIRQAHCNISRGKWNNTLKQIVSKLREQFGNKTIV.FNQSSGGDPEIVMHSFNCGGEFFYCNSTQLFNSTWGANDTw.
..TESNNNETITLPCRIKQIINMWQEVGKAMYAPPIAGQIRCSSNITGLLLTRDGGNKNDSTEIFRPGGGDMRDNWRSEL
YKYKVVKIEPLGIAPTKAKRRVVQREKRAVGLGAMFLGFLGAAGSTMGAASITLTVQARQLLSGIVQQQNNLLRAIEAQQ
HLLQLTVWGIKQLQARVLAVERYLKDQQLLGIWGCSGKLICTTAVPWntswSNKSLDQIWDNMTWMEWEREIDNYTNTIY
TLLEESQLQQEKNEQELLELDKWASLWSWFSITHWLWYIKIFIMIVGGLIGLRIVFAVLSIVKRVR
>UniRef100_A0A109VAJ8/1-703
mkvkgirknyqhlwkqGIMLLGMLMICSAVENLWVTVYYGVPVWKEATTTLFCASDAKAYDTEVHNVWATHACVPTDPNP
QEVVLENVTENFNMWKNNMVEQMHEDIISLWDQSLKPCVKLTPLCVTLNCTDWGNSssEEMRGEIKNCSFNITTSIRDKV
KEDYALFYRLDVVPIDND.......-NTSYRLISCNTSTITQACPKVSFEPIPIHYCTPAGFAILKCKDKKFNGTGPCKN
VSTVQCTHGIRPVVSTQLLLNGSLAEEEVVIRSSNFTDNTKNIIVQLKESVEINCTRPNNNTRKSIHIGPGRAFYTTGDI
IGDIRQAHCNISRTKWNNTLNQIATKLKEQFGNNKTIvFNQSSGGDPEIVMHSFNCGGEFFYCNSTQLFNSTWNFNGTw.
nlTQSNDTDTITLPCRIKQIINMWQEVGKAMYAPPIRGQIRCSSNITGLILTRDGGNHNNDTETFRPGGGDMRDNWRSEL
YKYKVVKIEPLGVAPTKAKRRVVQREKRAVGIGAMFLGFLGAAGSTMGAASITLTVQARLLLSGIVQQQNNLLKAIEAQQ
HLLQLTVWGIKQLQARVLAVERYLRDQQLLGIWGCSGKLICTTTVPWnaswSNKTLDMIWNNMTWMEWEREIDNYTGLIY
TLIEESQNQQEKNEQELLELDKWASLWNWFDITNWLWYIKIFIMIVGGLIGLRIVSTVLSMVNRVR
>UniRef100_A0A120K7M1/1-703
mkvkgirknyqhlwkrGIMLLGMLMICSAVENLWVTVYYGVPVWKEATTTLFCASDAKAYDTEVHNVWATHACVPTDPNP
QEVVLENVTENFNMWKNNMVEQMHEDIISLWDQSLKPCVKLTPLCVTLNCTDWGNSssEEMRGEIKNCSFNITTSIRDKV
KEDYALFYRLDVVPIDND.......-NTSYRLKSCNTSTITQACPKVSFEPIPIHYCTPAGFAILKCKDKKFNGTGPCKN
VSTVQCTHGIRPVVSTQLLLNGSLAEEEVVIRSSNFTDNTKNIIVQLKESVEINCTRPNNNTRKSIHIGPGRAFYTTGDI
IGDIRQAHCNISRTKWNNTLNQIATKLKEQFGNNKTIvFNQSSGGDPEIVMHSFNCGGEFFYCNSTQLFNSTWNFNGTw.
nlTQSNGTDTITLPCRIKQIINMWQEVGKAMYAPPIRGQIRCSSNITGLILTRDGGNHNNDTETFRPGGGDMRDNWRSEL
YKYKVVKIEPLGVAPTKAKRRVVQREKRAVGIGAMFLGFLGAAGSTMGAASITLTVQARLLLSGIVQQQNNLLKAIEAQQ
HLLQLTVWGIKQLQARVLAVERYLRDQQLLGIWGCSGKLICTTAVPWnaswSNKTLDMIWNNMTWMEWEREIDNYTGLIY
TLIEESQNQQEKNEQELLELDKWASLWNWFDITNWLWYIKIFIMIVGGLIGLRIVFTVLSMVNRVR
>UniRef100_I2E6D7/1-706
mrvkgikktyrhlwrwGTMLLGILMISSAAGQLWVTVYYGVPVWKEATTTLFCASDAKAYDKEVHNVWATHACVPTDPDP
KELPLENVTENFNMWKNNMVEQMHEDIISLWDQSLKPCVKLTPLCVTLNCTDFSRNdtNTEKGEIKNCSFNITTEVRGKI
QKQYALFYKLDVVPIEND......nDNTSYRLISCNTSVITQACPKVTFEPIPIHYCAPAGFAILKCKDKTFNGTGPCTN
VSTVQCTHGIRPVVSTQLLLNGSLAEEEVVIRSENFTNNARTIIVQLREAVEINCTRPSNNTRKSIHIGPGRAFYTTGNI
IGDIRQAHCNISRGKWNNTLKQIVSKLREQFGNKTIV.FNQSSGGDPEIVMHSFNCGGEFFYCNSTQLFNSTWGANDTw.
..TESNNNETITLPCRIKQIINMWQEVGKAMYAPPIAGQIRCSSNITGLLLTRDGGNKNDSTEIFRPGGGDMRDNWRSEL
YKYKVVKIEPLGIAPTKAKRRVVQREKRAVGLGAMFLGFLGAAGSTMGAASITLTVQARQLLSGIVQQQNNLLRAIEAQQ
HLLQLTVWGIKQLQARVLAVERYLKDQQLLGIWGCSGKLICTTAVPWntswSNKSLDQIWDNMTWMEWEREIDNYTNTIY
TLLEESQLQQEKNEQELLELDKWASLWSWFSITHWLWYIKIFIMIVGGLIGLRIVFAVLSIVKRVR
>UniRef100_J7G1U8/1-700
mkvkgirknyqhlwkwGIMLLGMLMICSAVENLWVTVYYGVPVWKEATTTLFCASDAKAYDTEVHNVWATHACVPTDPNP
QEIVLENVTENFNMWKNNMVEQMHEDIISLWDQSLKPCVKLTPLCVTLNCTDLNVTntNSMKREMRNCSFNITTSIRDKV
KKDYALFYRLDVVPIDND.......-TTSYRLINCNTSTITQACPKVSFEPIPIHYCTPAGFTILKCKDKKFNGTGPCKN
VSTVQCTHGIRPVVSTQLLLNGSLAEEEVVIRSSNFTDNTKNIIVQLKESVEINCTRPNNNTRKSIHIGPGRAFYTTGAI
MGDTRQAHCNISRTKWNNTLNQIATKLKEQFGNKTII.FSPSSGGDPEIVMHSFNCGGEFFYCNSTQLFNSTWSFNGTw.
.nSTHEGNDNITLPCRIKQIINMWQEVGKAMYAPPIRGQIRCSSNITGLILTRDGGKHNNDNETFRPGGGDMRDNWRSKL
YKYKVVKIEPLGVAPTKAKRRVVQREKRAVGIGAMFLGFLGAAGSTMGAASITLTVQARLLLSGIVQQQNNLLRAIEAQQ
HLLQLTVWGIKQLQARVLAMERYLRDQQLLGIWGCSGKLICTTAVPWnaswSNKTLDMIWNNMTWMEWEREIDNYTGLIY
TLIEESQNQQEKNEQELLKLDKWASLWNWFDITKWLWYIKIFIMIVGGLIGLRIVFTVLSIVNRVR
>UniRef100_A3FAQ1/1-709
mrvtgirknyqhlwrwGTMLLGILMICSAAGKLWVTVYYGVPVWKEATTTLFCASDAKAYDTEVHNVWATHACVPTDPNP
QEVVLENVTENFNMWKNNMVEQMHEDIISLWDQSLKPCVKLTPLCVTLNCTDDVRNatSTEKGEIKNCSFNITKSIRNKM
QKQYALFYKLDVVPIDND......sNNTNYRLISCNTSVITQACPKVSFEPIPIHYCAPAGFAILKCNDKKFNGTGPCTN
VSTVQCTHGIRPVVSTQLLLNGSLAEEEVIIRSENFTNNAKTIMVQLNVSVEINCTRPNNNTRKSIHIGPGRTFYSTGDV
IGDIRQAHCNISRANWNNTLRQIVEKLGEQFGYNKTIvFNHSSGGDPEIVMHSFNCGGEFFYCNSTKLFNSTWTWNNTwn
ntRANDTEEIITLPCRIKQIINMWQEVGKAMYAPPIRGQIRCSSNITGLLLTRDGGT-NNTNEIFRPGGGDMRDNWRSEL
YKYKVVRIEPLGVAPTEAKRRVVQREKRAVGIGAMFLGFLGAAGSTMGAASVTLTVQARLLLSGIVQQQNNLLRAIEAQQ
HLLQLTVWGIKQLQARVLAVERYLRDQQLLGIWGCSGKLICTTAVPWntswSNKSLNEIWNNMTWMEWEKEIDNYTNLIY
NLLEESQNQQEKNEQELLELDKWANLWNWFDISNWLWYIKIFIMIVGGLVGLRIVFAVLSIVNRVR
>UniRef100_A0A109V8H5/1-708
mkvkgirknyqhlwkwGIMLLGMLMICSAVENLWVTVYYGVPVWKEATTTLFCASDAKAYDTEVHNVWATHACVPTDPNP
QEIVLENVTENFNMWKNNMVEQMHEDIISLWDQSLKPCVKLTPLCVTLNCTDLNVTntNNMKGEMRNCSFNITTSIRDKV
KKDYALFYRLDVVPIDNE.......-NNSYRLINCNTSTITQACPKVSFEPIPIHYCTPAGFAILKCKDKKFNGTGPCKN
VSTVQCTHGIRPVVSTQLLLNGSLAEEEVMIRSSNFTDNTKNIIVQLKESVEINCTRPNNNTRKSIHIGPGRAFYATGDI
IGDTRRAYCNISRTKWNNTLNQIATKLKEQFGNNKTIiFSPSSGGDPEIVMHSFNCGGEFFYCDSTQLFNSTWSFNGTwn
stQSNEGNDPITLPCRIRQIINMWQEVGKAMYAPPIKGQIRCSSNITGLILTRDGGNHNSRTETFRPGGGDMRDNWRSEL
YKYKVVKIEPLGVAPTKAKRRVVQREKRAVGIGAMFLGFLGAAGSTMGAASITLTVQARLLLSGIVQQQNNLLRAIEAQQ
HLLQLTVWGIKQLQARVLAMERYLRDQQLLGIWGCSGKLICTTAVPWnaswSNKTLDMIWNNMTWMEWEREIDNYTGLIY
TLIEESQNQQEKNERELLELDKWASLWNWFDITNWLWYIKIFIMIVGGLIGLRIVFTVLSIVNRVR
>UniRef100_A0A109VAG2/1-703
mkvrgirknyqhlwkrGIMLLGMLMICSAVENLWVTVYYGVPVWKEATTTLFCASDAKAYDTEVHNVWATHACVPTDPNP
QEVVLENVTENFNMWKNNMVEQMHEDIISLWDQSLKPCVKLTPLCVTLNCTDWGNSssEEMRGEIKNCSFNITTSIRDKV
KEDYALFYRLDVVPIDND.......-NTSYRLIGCNTSTITQACPKVSFEPIPIHYCTPAGFAILKCKDKKFNGTGPCKN
VSTVQCTHGIRPVVSTQLLLNGSLAEEEVVIRSSNFTDNTKNIIVQLKESVEINCTRPNNNTRKSIHIGPGRAFYTTGDI
IGDIRQAHCNISRTKWNNTLNQIATKLKEQFGNNKTIvFNQSSGGDPEIVMHSFNCGGEFFYCNSTQLFNSTWNLNGTw.
nlTQSNGTDTITLPCRIKQIINMWQEVGKAMYAPPIRGQIRCSSNITGLILTRDGGNHNNDTETFRPGGGDMRDNWRSEL
YKYKVVKIEPLGVAPTKAKRRVVQREKRAVGIGAMFLGFLGAAGSTMGAASITLTAQARLLLSGIVQQQNNLLRAIEAQQ
HLLQLTVWGIKQLQARVLAVERYLRDQQLLGIWGCSGKLICTTAVPWnaswSNKTLDMIWNNMTWMEWEREIDNYTGLIY
TLIEESQNQQEKNEQELLELDKWASLWNWFDITNWLWYIKIFIMIVGGLIGLRIVFTVLSMVNRVR
>UniRef100_A0A0A7F0N5/1-705
...mgirknyqhwwrwDTMLLGILMICSAEEKLWVTVYYGVPVWKEATTTLFCASDAKAYNTEVHNVWATHACVPTDPNP
QEVVLGNVTENFNMWKNSMVEQMHEDIISLWDQSLKPCVKLTPLCVTLNCTDLKNTtnTTERGEIKNCSFNITTSLRDKM
RKEYALFYKLDVIPIDND...ntshDNTSYRLISCNTSVITQACPKISFEPIPIHYCAPAGFAILKCNDKKFNGTGPCTN
VSTVQCTHGIRPVVSTQLLLNGSLAEEEVVIRSENLTNNAKIIIVHLNESVVINCTRPNNNTRKSIHIGPGRTFYAAGNI
IGDIRQAHCNISRSKWNNTLKQIVNKLREQFGSKIIV.FNRSSGGDPEIVMHSFNCGGEFFYCNTTQLFNSTWNLNDT.e
glSNTEGNDTLTLPCRIKQIVNMWQEVGKAMYAPPIKGQINCTSNITGLLLTRDGGNNENNTETFRPGGGDMRDNWRNEL
YKYKVVKVEPLGVAPTRAKRRVVQREKRAVGIGAMFLGFLGAAGSTMGAASVTLTVQARQLLSGIVQQQNNLLRAIEAQQ
HMLQLTVWGIKQLQARVLAVERYLRDQQLLGIWGCSGKLICTTNVPWntswSNKSYNRIWDNMTWMQWEREIDNYTGLIY
TLLEESQNQQEKNEQELLELDKWASLWNWFSITNWLWYIKIFIIIIGGLVGLRIVFIVLSIVNRVR
>UniRef100_A0A120K782/1-703
mkvkgirknyqhlwkrGIMLLGMLMICSAVENLWVTVYYGVPVWKEATTTLFCASDAKAYDTEVHNVWATHACVPTDPNP
QEVVLENVTENFNMWKNNMVEQMHEDIISLWDQSLKPCVKLTPLCVTLNCTDWGNSssEEMRGEIKNCSFNITTSIRDKV
KEDYALFYRLDVVPIDND.......-NTSYRLISCNTSTITQACPRVSFEPIPIHYCTPAGFAILKCKDKKFNGTGPCKN
VSTVQCTHGIRPVVSTQLLLNGSLAEEEVVIRSGNFTDNTKNIIVQLKESVEINCTRPNNNTRKSIHIGPGRAFYTTGDI
IGDIRQAHCNISRTKWNNTLNQIATKLKEQFGNNKTIvFNQSSGGDPEIVMHSFNCGGEFFYCNSTQLFNSTWNFNGTw.
nlTQSNGTDTITLPCRIKQIINMWQEVGKAMYAPPIRGQIRCSSNITGLILTRDGGNHNNDTETFRPGGGDMRDNWRSEL
YKYKVVKIEPLGVAPTKAKRRVVQREKRAVGIGAMFLGFLGAAGSTMGAASMTLTVQARLLLSGIVQQQNNLLKAIEAQQ
HLLQLTVWGIKQLQARVLAVERYLRDQQLLGIWGCSGKLICTTAVPWnaswSNKTLDMIWNNMTWMEWEREIDNYTGLIY
TLIEESQNQQEKNEQELLELDKWASLWNWFDITNWLWYIKIFIMIVGGLIGLRIVFTVLSMVNRVR
>UniRef100_A0A109V979/1-703
mkvkgirknyqhlwkrGIMLLGMLMICSAVENLWVTVYYGVPVWKEATTTLFCASDAKAYDTEVHNVWATHACVPTDPNP
QEVVLENVTENFNMWKNNMVEQMHEDIISLWDQSLKPCVKLTPLCVTLKCTDWGNSssEEMRGEIKNCSFNITTSIRDKV
KEDYALFYRLDVVPIDND.......-NTSYRLISCNTSTITQACPKVSFEPIPIHYCTPAGFAILKCKDKKFNGTGPCKN
VSTVQCTHGIRPVVSTQLLLNGSLAEEEVVIRSSNFTDNTKNIIVQLKESVEINCTRPNNNTRKSIHIGPGRAFYTTGDI
IGDIRQAHCNISRTKWNNTLNQIATKLKEQFGNNKTIvFNQSSGGDPEIVMHSFNCGGEFFYCNSTQLFNSTWNFNGTw.
nlTQSNGTDTITLPCRIKQIINMWQEVGKAMYAPPIRGQIRCSSNITGLILTRDGGNHNNDTETFRPGGGDMRDNWRSEL
YKYKVVKIEPLGVAPTKAKRRVVQREKRAVGIGAMFLGFLGAAGSTMGAASITLTVQARLLLSGIVQQQNNLLKAIEAQQ
HLLQLTVWGIKQLQARVLAVERYLKDQQLLGIWGCSGKLICTTAVPWnaswSNKTLDMIWNNMTWMEWEREIDNYTGLIY
TLIEESQNQQEKNEQELLELDKWASLWNWFDITNWLWYIKIFIMMVGGLIGLRIVFTVLSMVNRVR
>UniRef100_A0A109V933/1-703
mkvkgirknyqhlwkrGIMLLGMLMICSAVENLWVTVYYGVPVWKEATTTLFCASDAKAYDTEVHNVWATHACVPTDPNP
QEVVLENVTENFNMWKNNMVEQMHEDIISLWDQSLKPCVKLTPLCVTLNCTDWGNSssEEMRGEIKNCSFNITTSIRDKV
KEDYALFYRLDVVPIDND.......-NTSYRLISCNTSTITQACPKVSFEPIPIHYCTPAGFAILKCKDKKFNGTGPCKN
VSTVQCTHGIRPVVSTQLLLNGSLAEEEVVIRSSNFTDNTKNIIVQLKESVEINCTRPNNNTRKSIHIGPGRAFYTTGDI
IGDIRQAHCNISRTKWNNTLNQIATKLKEQFGNNKTIvFNQSSGGDPEIVMHSFNCGGEFFYCNSTQLFNSTWNFNGTw.
nlTQSNGTDTITLPCRMKQIINMWQEVGKAMYAPPIRGQIRCSSNITGLILTRDGGNHNNDTETFRPGGGDMRDNWRSEL
YKYKVVKIEPLGVAPTKAKRRVVQREKRAVGIGAMFLGFLGAAGSTMGAASITLTVQARLLLSGIVQQQNNLLKAIEAQQ
HLLQLTVWGIKQLQARVLAVERYLRDQQLLGIWGCSGKLICTTAVPWnaswSNKTLDMIWNNMTWMEWEREIDNYTGLIY
TLIEESQNQQEKNEQELLELDKWASLWNWFDITNWLWYIKIFIMIVGGLIGLRIVFTVLSMVNRVR
>UniRef100_A0A109V8Z9/1-703
mkvkgirknyqhlwkrGIMLLGMLMICSAVENLWVTVYYGVPVWKEATTTLFCASDAKAYDTEVHNVWATHACVPTDPNP
QEVVLENVTENFNMWKNNMVEQMHEDIISLWDQSLKPCVKLTPLCVTLNCTDWRNSssEEMRGEIKNCSFNITTSIRDKV
KKDYALFYRLDVVPIDND.......-NTSYRLINCNTSTITQACPKVSFEPIPIHYCTPAGFAILKCKDKKFNGTGPCKN
VSTVQCTHGIRPVVSTQLLLNGSLAEEEVIIRSSNFTDNTKNIIVQLKESVEINCTRPNNNTRKSIHIGPGRPFYTTGDI
IGDIRQAHCNISRTKWNSTLNQIVTKLKEQFGNNKTIvFNRSSGGDPEIVMHSFNCGGEFFYCNSTQLFNSTWNFNGT.r
nlTQSNGTDTITLPCRIKQIINMWQEVGKAMYAPPISGQIRCSSNITGLILTRDGGNHNNDTETFRPGGGDMRDNWRSEL
YKYKVVKIEPLGVAPTKAKRRVVQREKRAVGLGAMFLGFLGAAGSTMGAASITLTVQARLLLSGIVQQQNNLLKAIEAQQ
HLLQLTVWGIKQLQARVLAVERYLRDQQLLGIWGCSGKLICTTAVPWnaswSNKTLDMIWNNMTWMEWEREIDNYTGLIY
TLIEESQNQQEKNEQELLELDKWASLWNWFDITNWLWYIKIFIMIVGGLIGLRIVFTVLSMVNRVR
>UniRef100_A0A109VA14/1-703
mkvkgirknyqhlwkrGIMLLGMLMICSAVENLWVTVYYGVPVWKEATTTLFCASDAKAYDTEVHNVWATHACVPTDPNP
QEVVLENVTENFNMWKNNMVEQMHEDIISLWDQSLKPCVKLTPLCVTLNCTDWGNSssEEMRGEIKNCSFNITTSIRDKV
KEDYALFYRLDVVPIDND.......-NTSYRLISCNTSTITQACPKVSFEPIPIHYCTPAGFAILKCKDKKFNGTGPCKN
VSTVQCTHGIRPVVSTQLLLNGSLAEEEVVIRSSNFTDNTKNIIVQLKESVEINCTRPNNNTRKSIHIGPGRAFYTTGDI
IGDIRQAHCNISRTKWNNTLNQIATKLKEQFGNNKTIvFNQSSGGDPEIVMHSFNCGGEFFYCNSTQLFNSTWNFNGTw.
nlTQSNGTDTITLPCRIKQIINMWQEVGKAMYTPPIRGQIRCSSNITGLILTRDGGNHNNDTETFRPGGGDMRDNWRSEL
YKYKVVKIEPLGVAPTKAKRRVVQREKRAVGIGAVFLGFLGAAGSTMGAASITLTVQARLLLSGIVQQQNNLLKAIEAQQ
HLLQLTVWGIKQLQARVLAVERYLRDQQLLGIWGCSGKLICTTAVPWnaswSNKTLDMIWNNMTWMEWEREIDNYTGLIY
TLIEESQNQQEKNEQELLELDKWASLWNWFDITNWLWYIKIFIMIVGGLIGLRIVFTVLSMVNRVR
>UniRef100_A0A109V8A8/1-703
mrvkgirknyqhlwkrGIMLLGMLMICSAVENLWVTVYYGVPVWKEATTTLFCASDAKAYDTEVHNVWATHACVPTDPNP
QEVVLENVTENFNMWKNNMVEQMHEDIISLWDQSLKPCVKLTPLCVTLNCTDFGNNssEEMRGEIKNCSFNITTSIRDKV
KEDYALFYRLDVVPIDNG.......-NTSYRLINCNTSTITQACPKVSFEPIPIHYCAPAGFAILKCNDKKFNGTGPCKN
VSTVQCTHGIRPVVSTQLLLNGSLAEEEVVIRSSNFTDNTKNIIVQLKESVEINCARPNNNTRKSIHIGPGRAFYATGDI
IGNIRQAHCNISRTKWNNTLNQIAIKLKEQFGNNKTIvFNQSSGGDPEIVMHNFNCGGEFFYCNSTQLFNSTWNFNGTw.
nlTQSNGTDTITLPCRIKQIINMWQEVGKAMYAPPIRGQIRCSSNITGLILTRDGGSHNNDTEIFRPGGGNMRDNWRSEL
YKYKVVKIEPLGVAPTKAKRRVVQREKRAVGIGAMFLGFLGAAGSTMGAASITLTVQARLLLSGIVQQQNNLLKAIEAQQ
HLLQLTVWGIKQLQARVLAVERYLRDQQLLGIWGCSGKLICTTAVPWnaswSNKTLDMIWNNMTWMEWEREIDNYTGLIY
TLLEESQNQQEKNEQELLELDKWASLWNWFDITNWLWYIKIFIMIVGGLIGLRIVFTVLSIVNRVR
>UniRef100_A0A0R8WMH9/1-701
mrvreikkncqhlwrwGIMLLGILMICNATGKLWVTVYYGVPVWKEATTTLFCASDAKAYDTEVHNVWATHACVPTDPNP
QEVVLENVTENFNMWKNNMVEQMHEDIISLWDQSLKPCVKLTPLCVTLNCTDLGNAtnTTEKGEIKNCSFNVTTEIRDKV
KKEHALFYRLDVVPIDNT.......---SYRLISCNTSAITQACPKVSFEPIPIHYCTPAGFAILKCNDKKFNGTGPCTN
VSTVQCTHGIRPVISTQLLLNGSLAEEEVIIRSANFSNNAKIIIVQLNESVEINCTRPNNNTRKSIHIGPGRAFYTTGEI
IGDIRQAHCNLSRAKWNDTLQRIAIKLREQFGNGTTIvFNQSSGGDPEIVMHSFNCGGEFFYCNTTQLFNSTWNSTGG..
.pNNTGGNDTITLPCRIKQIINMWQEVGKAMYAPPIRGQIRCSSNITGLLLTRDGGNNENETEVFRPGGGDMRDNWRSEL
YKYKVVQIEPLGVAPTKAKRRVVQREKRAVGIGAVFLGFLGAAGSTMGAASMTLTVQARLLLSGIVQQQNNLLRAIEAQQ
HLLQLTVWGIKQLQARVLAVERYLKDQQLLGIWGCSGKLICTTAVPWnaswSNKSLGEIWDNMTWMEWDREINNYTSLIY
TLIEKSQNQQEKNEQELLELDKWASLWNWFDITNWLWYIKIFIMIVGGLIGLRIVFTVLSIVNRVR
>UniRef100_A0A109VA23/1-702
mkvkgirknyqhlwkrGIMLLGMLMICSAVENLWVTVYYGVPVWKEATTTLFCASDAKAYDTEVHNVWATHACVPTDPNP
QEVVLENVTENFNMWKNNMVEQMHEDIISLWDQSLKPCVKLTPLCVTLNCTDWNVTkiNSMRGEIKNCSFNITTSIRDKV
KKDYALFYRLDVVPIDND.......-NTSYRLISCNTSTITQACPKVSFEPIPIHYCTPAGFAILKCKDKKFNGTGPCKN
VSTVQCTHGIRPVVSTQLLLNGSLAEEEVVIRSSNFTDNTKNIIVQLKESVEINCTRPNNNTRKSIHIGPGSAFYTTGDI
IGDIRQAHCNISRTKWNSTLNQIATKLKEQFGNNKTIvFNQSSGGDPEIVMHSFNCGGEFFYCNSTQLFNSTWNFNGTw.
nlTQSNGTDTITLPCRIKQIINMWQEVGKAMYAPPIRGQIRCSSNITGLILTRDGGNLNNDTETFRPGGGDMRDNWRSEL
YKYKVVKIEPLGVAPTKAKRRVVQREKRAVGIGAMFLGFLGAAGSTMGAASITLTVQARLLLSGIVQQQNNLLRAIEAQQ
HLLQLTVWGIKQLQARVLAVERYLRDQQLLGIWGCSGKLICTTAVPWnaswSNKTLDMIWNNMTWMEWEREIDNYTGLIY
TLIEESQNQQEKNEQELLELDKWASLWNWFDITNWLWYIKIFIMIIGGLIGLRIVFTVLSMVNRVR
>UniRef100_B3VFQ5/1-706
mrvkgirknyhhlwrwGTMLLGMLMICNAAEQLWVTVYYGVPVWKEATTTLFCASDAKAYDTEVHNVWATHACVPTDPNP
QEVELENVTENFNMWKNNMVEQMHEDIISLWDQSLKPCVKLTPLCVTLNCTDLNNTttNNGKGEIKNCSFNITTSIRDKV
QKEYALFYKLDVVPIDND.......-NTSYRLISCNTSVITQACPKVSFDPIPIHYCAPAGFAILKCKDKKFKGTGPCRT
VSTVQCTHGIRPVVSTQLLLNGSLAEEEVVIRSENFTDNAKIIIVQLNKSVEINCTRPNNNTRKSINIGPGRAFYTTGEI
IGNIRQAHCNLSRAKWNDTLKQIVIKLREQFGNKTIV.FNQSSGGDPEIVMHSFNCGGEFFYCNSTQLFNSTWMVNSTw.
..ENDNSTENIILPCRIKQIINMWQEVGKAMYAPPIRGQIRCSTNITGLLLTRDGGDNTTETEIFRPGGGDMRDNWRSEL
YKYKVVKIEPLGVAPTKARRRVVQREKRAVGLGALFLGFLGAAGSTMGAASMTLTVQARQLLSGIVQQQNNLLRAIEAQQ
HLLQLTVWGIKQLQARVLAVERYLKDQQLLGIWGCSGKLICTTAVPWntswSNKSLDRIWNNMTWMEWEREIDNYTSLIY
TLIEESQNQQEKNEQELLELDKWASLWNWFDISKWLWYIKIFIMIVGGLVGLRIAFSVLSIVNRVR
>UniRef100_A0A0X8ICL5/1-703
mkvkgirknyqhlwkrGIMLLGMLMICSAVENLWVTVYYGVPVWKEATTTLFCASDAKAYDTEVHNVWATHACVPTDPNP
QEVVLENVTENFNMWKNNMVEQMHEDIINLWDQSLKPCVKLTPLCVTLNCTDWGNVtnINMRGEIKNCSFNITTSIRDKV
KEDYALFYRLDVVPIDND.......-NTSYRLISCNTSTITQACPKVSFEPIPIHYCTPAGFAILKCKDKKFNGTGPCKN
VSTVQCTHGIRPVVSTQLLLNGSLAEEEVVIRSSNFTDNTKNIIVQLKESVEINCTRPNNNTRKSIHIGPGRAFYTTGDI
IGDIRQAHCNISRTKWNNTLNQIATKLKEQFGNNKTIvFNQSSGGDPEIVMHSFNCGGEFFYCNSTQLFNSTWNFNGTw.
nlTQSNGTDTITLPCRIKQIINMWQEVGKAMYAPPIRGQIRCSSNITGLILTRDGGNHNNDTETFRPGGGDMRDNWRSEL
YKYKVVKIEPLGVAPTKAKRRVVQREKRAMGIGAMFLGFLGAAGSTMGAASITLTVQARLLLSGIVQQQNNLLRAIEAQQ
HLLQLTVWGIKQLQARVLAVERYLRDQQLLGIWGCSGKLICTTAVPWnaswSNKTLDMIWNNMTWMEWEREIDNYTGLIY
TLIEESQNQQEKNEQELLELDKWASLWNWFDITNWLWYIKIFIMIVGGLIGLRIVFTVLSMVNRVR
>UniRef100_A0A120K728/1-703
mkvkgirknyqhlwkwGIMLLGMLMICSAVENLWVTVYYGVPVWKEATTTLFCASDAKAYDTEVHNVWATHACVPTDPNP
QEVVLENVTENFNMWKNNMVEQMHEDIISLWDQSLKPCVKLTPLCVTLNCTDLNVNssEEMKGEMRNCSFNITTSIRDKV
KKDYALFYRLDVVPIDNE.......-NNSYRLINCNTSTITQACPKVSFEPIPIHYCTPAGFAILKCKDKKFNGTGPCKN
VSTVQCTHGIKPVVSTQLLLNGSLAEEEVVIRSSNFTDNTKNIIVQLKESVEINCTRPNNNTRKSIHIVPGRAFYATGNI
IGDIRQAHCNISRTKWNDTLNQIATKLKEQFGNNKTIiFSPSSGGDPEIVMHSFNCGGEFFYCNSTQLFNSTWGFNGTw.
nsTQSNGTDTIILPCRIKQIINMWQEVGKAMYAPPIQGQIRCSSNITGLLLTRDGGNSNNDNETFRPGGGDMRDNWRSEL
YKYKVVKIEPLGVAPTKAKRRVVQREKRAVGIGAMFLGFLGAAGSTMGAASITLTVQARLLLSGIVQQQNNLLKAIEAQQ
HLLQLTVWGIKQLQARVLAVERYLRDQQLLGIWGCSGKLICTTAVPWnaswSNKTLDMIWNNMTWMEWEREIDNYTGLIY
TLLEESQNQQEKNEQELLELDKWAGLWNWFDITNWLWYIKIFIMIVGGLIGLRIVFTVLSIVNRVR
>UniRef100_A0A120K770/1-703
mkvkgirknyqhlwkwGIMLLGMLMICSAVENLWVTVYYGVPVWKEATTTLFCASDAKAYDTEVHNVWATHACVPTDPNP
QEVVLENVTENFNMWKNNMVEQMHEDIISLWDQSLKPCVKLTPLCVTLNCTDWGNSssEEMRGEIKNCSFNITTSIRDKV
KEDYALFYRLDVVPIDND.......-NTSYRLKSCNTSTITQACPKVSFEPIPIHYCTPAGFAILKCKDKKFNGTGPCKN
VSTVQCTHGIRPVVSTQLLLNGSLAEEEVVIRSSNFTDNTKNIIVQLKESVEINCTRPNNNTRKSIHIGPGRAFYTTGDI
IGDIRQAHCNISRTKWNNILNQIATKLKEQFGNNKTIvFNQSSGGDPEIVMHSFNCGGEFFYCNSTQLFNSTWNFNGTw.
nlTQSNGTDTITLPCRIKQIINMWQEVGKAMYAPPIRGQIRCSSNITGLILTRDGGNHNNDTETFRPGGGDMRDNWRSEL
YKYKVVKIEPLGVAPTKAKRRVVQREKRAVGIGAMFLGFLGAAGSTMGAASITLTVQARLLLSGIVQQQNNLLKAIEAQQ
HLLQLTVWGIKQLQARVLAVERYLRDQQLLGIWGCSGKLICTTAVPWnaswSNKTLDMIWNNMTWMEWEREIDNYTGLIY
TLIEESQNQQEKNEQELLELDKWAGLWNWFDITNWLWYIKIFIMIVGGLIGLRIVFTVLSMVNRVR
>UniRef100_B8XCS5/1-706
maskgirknyqhlwrwGILLLGMRMICSAADNLWVTVYYGVPVWKEATTTLFCASDAKAYETEIHNVWATHACVPTDPNP
QEVVLENVTENFNMWKNDMVEQMHEDIISLWDQSLKPCVKLTPLCVTLNCTDLRNAtnTNERGEIKNCSFNITTSIRDKV
QKEYALFYKLDVVPIDND......nTSTSYRLISCNTSVITQACPKVSFEPIPIHFCTPASFAILKCRDKKFNGKGPCKN
VSTVQCTHGIRPVVSTQLLLNGSLAEEEVVIRSDNFTDNTKTIIVQLKEPVEINCTRPNNNTRKSIHIGPGRAFYTTGDI
IGDIRQAHCNISRAKWNDTLKQIVEKLKEQFKNKTIV.FNQSSGGDPEIVMHSFNCGGEFFYCNSTQLFNSTWMFNSTwn
dtESNDTEGNITLPCRIKQIINKWQEVGKAMYAPPIRGQIRCSSNITGLLLTRDGGK-DNQTEVFRPGGGDMRDNWRSEL
YKYKVVKIEPLGVAPTKAKRRVVQREKRAVGIGAMFLGFLGAAGSTMGAASVTLTVQARLLLSGIVQQQNNLLRAIDAQQ
HLLQLTVWGIKQLQARVLAVERYLKDQQLLGIWGCSGKLICTTTVPWnaswSNKSLDNIWDNMTWMQWEREIDNYTSLIY
TLIEESQNQQEKNEQELLELDKWASLWNWFDITKWLWYIKIFIMIVGGMVGLRIVFAVLSIVNRVR
>UniRef100_A0A120K6Z3/1-702
mrvkgirknyqhlwkrGIMLLGMLMICSAVENLWVTVYYGVPVWKEATTTLFCASDAKAYDTEVHNVWATHACVPTDPNP
QEVVLENVTENFNMWKNNMVEQMHEDIISLWDQSLKPCVKLTPLCVTLNCTNFGNNssEEMRGEIKNCSFNITTSIRDKV
KKDYALFYRLDVIPIDND.......-NTSYRLINCNTSTITQACPKVSFEPIPIHYCAPAGFAILKCNDKKFNGTGPCKN
VSTVQCTHGIRPVVSTQLLLNGSLAEEEVVIRSSNFTDNTKNIIVQLKESVEINCTRPNNNTRKSIHMGPGGAFYATGDI
IGDIRQAHCNISRTKWNNTLNQIAIKLKEQF-GKTIV.FNQSSGGDPEIVMHSFNCGGEFFYCKSTQLFNSTWNVNGTwn
ltQSNEGNDTITLPCRIKQIINMWQEVGKATYAPPIRGQIRCSSNITGLILTRDGGNLNNDTETFRPGGGDMRDNWRSEL
YKYKVVKIEPLGVAPTKAKRRVVQREKRAVGIGAMFLGFLGAAGSTMGAASITLTVQARLLLSGIVQQQNNLLKAIEAQQ
HLLQLTVWGIKQLQARVLAVERYLRDQQLLGIWGCSGKLICTTAVPWnaswSNKTLDMIWNNMTWMEWEREIDNYTGLIY
TLLEESQNQQEKNEQELLELDKWASLWNWFDITNWLWYIKIFIMIVGGLIGLRIVFTVLSIVNRVR
>UniRef100_A0A109V8L5/1-705
mkvkgirknyqhlwkrGIMLLGMLMICSAVENLWVTVYYGVPVWKEATTTLFCASDAKAYDTEVHNVWATHACVPTDPNP
QEVVLENVTENFNMWKNNMVEQMHEDIISLWDQSLKPCVKLTPLCVTLNCTDWGNNssEEMRGEIKNCSFNITTSIRDKV
KKDYALFYRLDVVPIDND......nSNTSYRLISCNTSTITQACPKVSFEPIPIHYCTPAGFAILKCKDKKFNGTGPCKN
VSTVQCTHGIRPVVSTQLLLNGSLAEEEVVIRSSNFTDNTKNIIVQLKESVEINCTRPNNNTRKSIHIGPGSAFYTTGDI
IGDIRQAHCNISRTKWNNTLNRIATKLREQFGNNKTIvFKQSSGGDPEIVMHSFNCGGEFFYCNSTQLFNSTWNFNGTw.
nsTQSNGTDIITLPCRIKQIINMWQEVGKAMYAPPIRGQIRCSSNITGMILTRDGGIHNNDTETFRPGGGDMRDNWRSEL
YKYKVVKIEPLGIAPTKAKRRVVQREKRAVGIGAMFLGFLGAAGSTMGAASITLTVQARLLLSGIVQQQNNLLKAIEAQQ
HLLQLTVWGIKQLQARVLAVERYLRDQQLLGIWGCSGKLICTTAVPWnaswSNKTLDMIWNNMTWMEWEREIDNYTGLIY
TLIEESQNQQEKNEQELLELDKWAGLWNWFDITNWLWYIKIFIMIVGGLIGLRIVFTVLSMVNRVR
>UniRef100_B9V6B3/1-697
mrvteirkncqhlwrwGTVLLGILMICNAEENLWVTVYYGVPVWKEATTTLFCASDAKAYDTEVHNVWATHACVPTDPSP
QEVVLENVTENFNMWKNNMVEQMHEDIISLWDQSLKPCVKLTPLCVTLNCTDLGNSssGEEGGEIKNCSFNITTNIRDKV
QKEYAFFYKLDVIPIDND.......-NTSYRLISCNTSVITQACPKVSFEPIPIHYCAPAGFAILKCNNKKFNGSGPCTN
VSTVQCTHGIRPVVSTQLLLNGSLAEEEVVIRSDNFTNNAKIIIVQLNESVEINCTRPNNNTRKSIHIGPGRAFYTTGEI
IGNIRQAHCNLSRAKWNDTLKQIVIKLREQFGNKTIV.FNQSSGGDPEIVMHSFNCGGEFFYCNSTQLFNSTWNDTEG..
.sNNTKGNDTITLPCRIKQIINMWQEVGKAMYAPPIRGQIRCSSNITGLLLIRDGGNNNESTEIFRPGGGDMRDNWRSEL
YKYKVVKIEPLGVAPTKAKRRVVQREKRAVGVGAMFLGFLGAAGSTMGAAAMTLTVQARLLLSGIVQQQNNLLRAIEAQQ
HLLQLTVWGIKQLQARVLAVERYLKDQQLLGIWGCSGKLICTTTVPWntswSNKSLDQIWQNMTWMQWEREINNYTGLIY
TLIEESQNQQEKNEQELLELDKWASLWNWFDITKWLWYIKIFIMIVGGLVGLRIVFAVLSIVNRVR
>UniRef100_A0A0R8WIE4/1-699
mrvreikkncqhlwrwGIMLLGILMICNATGQLWVTVYYGVPVWKEATTTLFCASDAKAYDTEVHNVWATHACVPTDPNP
QEVVLENVTENFNMWKNNMVEQMHEDIISLWDQSLKPCVKLTPLCVTLNCTDLRNAtnTNEKGEIKNCSFNVTTEIRDKV
KKEHALFYRLDVVPIDNN.......--TSYRLISCNTSAITQACPKVSFEPIPIHYCTPAGFAIIKCNDKKFNGTGPCTN
VSSVQCTHGIRPVISTQLLLNGSLAEEEVIIRSANFSNNAKIIIVQLNESVEINCTRPNNNTRKSIHIGPGRAFYTTGDI
IGDIRQAHCNLSRAKWNDTLQRIVIKLREQIGNKTIV.FNQSSGGDPEIVMHSFNCGGEFFYCNTTQLFNSTWNSTGG..
.pNNTGGNDTITLPCRIKQIINMWQEVGKAMYAPPIRGQIRCSSNITGLLLTRDGGN-NGTTEVFRPGGGDMRDNWRSEL
YKYKVVQIEPLGVAPTKAKRRVVQREKRAVGIGAVFLGFLGAAGSTMGAASMTLTVQARLLLSGIVQQQNNLLRAIEAQQ
HLLQLTVWGIKQLQARVLAVERYLKDQQLLGIWGCSGKLICTTAVPWntswSNKSLNEIWDNMTWMEWDREINNYTNLIY
TLLEKSQNQQEKNEQELLELDKWASLWNWFDISNWLWYIKIFIMIVGGLIGLRIVFTVLSIVNRVR
>UniRef100_H9DPA6/1-703
mrvtgikkncqhlwrgGTLFLGILMICSAAENLWVTVYYGVPVWKEATTTLFCASDAKAYDTEVHNVWATHACVPTDPNP
QEVVLGNVTEKFNMWKNNMVEQMHEDIISLWDQSLKPCVKLTPLCVTLNCTDLRNAtnTTEGGEIKNCSFNITTSMRDKV
QKEYALFYKLDVVPIDND......nTSTSYRLISCNTSVITQACPKVSFEPIPIHYCAPAGFAILKCNDKKFKGTGSCKN
VSTVQCTHGIRPVVSTQLLLNGSLAEEEVVIRSDNFKDNAKIIIVQLNETVEINCTRPNNNTRKSIHIGPGRAFYTTGEI
IGDIRQAHCNISKAKWDNTLKQIARKLKEQFENKTI-aFNQSSGGDPEIVMHSFNCGGEFFYCNSTQLFNSTWNGTER..
.lNNTGENITITLPCRIRQIINMWQEVGKAMYAPPIRGQIRCSSNITGLLLTRDGGNSTNGTETFRPGGGDMRDNWRSEL
YKYKVVKIEPLGLAPTKAKRRVVQREKRAVGIGAVFLGFLGAAGSTMGAASMTLTVQARLLLSGIVQQQNNLLRAIEAQQ
HLLQLTVWGIKQLQARVLAVERYLKDQQLLGIWGCSGKLICTTAVPWnaswSNKSLEKIWNNMTWMEWEREIHNYTSLIY
NLIEESQNQQEKNEQELLELDKWASLWNWFDITKWLWYIKIFIMIVGGLVGLRIIFTVFSIVNRVR
>UniRef100_A0A120K720/1-703
mkvkgirknyqhlwkrGIMLLGMLMICSAVENLWVTVYYGVPVWKEATTTLFCASDAKAYDTEVHNVWATHACVPTDPNP
QEVVLENVTENFNMWKNNMVEQMHEDIISLWDQSLKPCVKLTSLCVTLNCTDWGNNssEEMRGEIKNCSFNVTTSIRDKV
KKDYALFYRLDVVPIDND.......-NTSYRLISCNTSTITQACPKVSFEPIPIHYCTPAGFAILKCKDKKFNGTGPCKN
VSTVQCTHGIRPVVSTQLLLNGSLAEEEVVIRSSNFTDNTKNIIVQLKESVEINCTRPNNNTRKSIHIGPGRAFYTTGDI
IGDIRQAHCNISRTKWNNTLNQIATKLKEQFGNNKTIvFNQSSGGDPEIVMHSFNCGGEFFYCNSTQLFNSTWSFNGTw.
nsTQSNGTDTITLPCRIKQIINMWQEVGKAMYAPPIEGQIRCSSNITGLILTRDGGNHNNDTETFRPGGGDMRDNWRSEL
YKYKVVKIEPLGVAPTKAKRRVVQREKRAVGIGAMFLGFLGAAGSTMGAASITLTVQARLLLSGIVQQQNNLLKAIEAQQ
HLLQLTVWGIKQLQARVLAVERYLRDQQLLGIWGCSGKLICTTAVPWnvswSNKTLDMIWNNMTWMEWEREIDNYTSLIY
TLIEESQNQQEKNEQELLELDKWASLWNWFDITNWLWYIKIFIMIVGGLIGLRIVFTVLSMVNRVR
>UniRef100_B3VFQ3/1-707
mrvkgirknyhhlwrwGTMLLGILMICNAAEQLWVTVYYGVPVWKEATTTLFCASDAKAYDTEVHNVWATHACVPTDPNP
QEVELENVTENFNMWKNNMVEQMHEDIISLWDQSLKPCVKLTPLCVTLNCTDLNNN..-NGKGEIKNCSFNITTSIRDKV
QKEYALFYKLDVVPIDDD.......-NTSYRLISCNTSVITQACPKVSFDPIPIHYCAPAGFAILKCKDKKFKGTGPCTK
VSTVQCTHGIRPVVSTQLLLNGSLAEEEVVIRSENFTDNAKIIIVQLNKSVEINCTRPNNNTRKSINIGPGRAFYTTGEI
IGDIRQAHCNLSRARWNDTLKQIVIKLREQFGNKTIV.FNQSSGGDPEIVMHSFNCGGEFFYCNSTQLFNSIWMTNSTw.
..KDNSTEKNIILPCRIKQIINMWQEVGKAMYAPPIRGQIRCSTNITGLLLTRDGGDANGTTEIFRPGGGDMRDNWRSEL
YKYKVVKIEPLGVAPTRARRRVVQREKRAVGLGALFLGFLGAAGSTMGAASMTLTVQARQLLSGIVQQQNNLLRAIEAQQ
HLLQLTVWGIKQLQARVLAVERYLKDQQLLGIWGCSGKLICTTAVPWntswSNKSLDKIWNNMTWMEWEREIDNYTDLIY
TLIENSQNQQEKNEQELLELDKWASLWNWFDISKWLWYIKIFIMIVGGLVGLRIVFSVLSIVNRVR
>UniRef100_A0A109V8P7/1-703
mkvkgirknyqhlwrrGIMLLGMLMICSAVENLWVTVYYGVPVWKEATTTLFCASDAKAYDTEVHNVWATHACVPTDPNP
QEVVLENVTENFNMWKNNMVEQMHEDIISLWDQSLKPCVKLTPLCVTLKCTDWGNSssEEMRGEIKNCSFNITTSIRDKV
KEDYALFYRLDVVPIDND.......-NTSYRLISCNTSTITQACPKVSFEPIPIHYCTPAGFAILKCKDKKFNGTGPCKN
VSTVQCTHGIRPVVSTQLLLNGSLAEEEVVIRSSNFTDNTKNIIVQLKESVEINCTRPNNNTRKSIHIGPGGAFYTTGDI
IGDIRQAHCNISRTKWNNTLNQIATKLKEQFGNNKTIvFNQSSGGDPEIVMHSFNCGGEFFYCNSTQLFNSTWNFNGTw.
nlTQSNGTDTITLPCRIKQIINMWQEVGKAMYAPPIRGQIRCSSNITGLILTRDGGNHNNDTETFRPGGGDMRDNWRSEL
YKYKVVKIEPLGVAPTKAKRRVVQREKRAVGIGAMFLGFLGAAGSTMGAASITLTVQARLLLSGIVQQQNNLLKAIEAQQ
HLLQLTVWGIKQLQARVLAVERYLRDQQLLGIWGCSGKLICTTTVPWnaswSNKTLDMIWNNMTWMEWEREIDNYTGLIY
TLIEESQNQQEKNEQELLELDKWASLWNWFDITNWLWYIKIFIMIVGGLIGLRIVFTVLSMVNRVR
>UniRef100_A0A109V7Q0/1-703
mrvkgirknyqhlwkrGIMLLGMLMICSAVENLWVTVYYGVPVWKEATTTLFCASDAKAYDTEVHNVWATHACVPTDPNP
QEVVLENVTENFNMWKNNMVEQMHEDIISLWDQSLKPCVKLTPLCVTLNCTNFGNNssEEMRGEIKNCSFNITTSIRDRV
KKDYALFYRLDVVPIDND.......-NTSYRLINCNTSTITQACPKVSFEPIPIHYCAPAGFAILKCKDKKFNGTGPCKN
VSTVQCTHGIRPVVSTQLLLNGSLAEEEVVIRSSNFTDNTKNIIVQLKESVEINCTRPNNNTRRSIHIGPGGAFYATGDI
IGDIRQAHCNISRTKWNNTLNQIAIKLKEQFGNNKTIvFNQSSGGDPEIVMHNFNCGGEFFYCNSTQLFNSTWNVNGTw.
nlTQSNGTDTITLPCRIKQIINMWQEVGKAMYAPPIRGQIRCSSNITGLILTRDGGNLNNDTEIFRPGGGDMRDNWRSEL
YKYKVVKIEPLGVAPTKAKRRVVQREKRAVGIGAMFLGFLGAAGSTMGAASITLTVQARLLLSGIVQQQNNLLKAIEAQQ
HLLQLTVWGIKQLQARVLAVERYLRDQQLLGIWGCSGKLICTTAVPWnaswSNKTLDMIWNNMTWMEWEKEIDNYTGLIY
TLLEESQNQQEKNEQELLELDKWASLWNWFDITNWLWYIKIFIMIVGGLIGLRIVFTVLSIVNRVR
>UniRef100_V5V159/1-707
mrvkeirknyqhwwkwGIMLLGMLMICSVAGQLWVTVYYGVPVWKEATTTLFCASDAKAYDTEVHNVWATHACVPTDPNP
QEVVLGNVTENFNMWKNNMVEQMHEDIISLWDQSLKPCVKLTPLCVTLTCTDLRNNtt-NERGEIKNCSFNTTTSIEDKR
QKEYALFYKLDVVPIDND.......-NSSYRLISCNTSVITQACPKVSFDPIPIHYCTPAGFAILKCNDKKFNGTGPCTN
VSTVQCTHGIRPVVSTQLLLNGSLAEEEVVIRSKNFTDNTKTIIVQLKKPVEINCTRPNNNTRKSINIGPGRAFYTTGDI
IGDIRQAHCNLSRAKWNDTLKQIVDKLKEQFRNKTIV.FKQSSGGDPEIVMHSFNCGGEFFYCNSSQLFNSTWNNNTK..
glNNTEGNGTITLPCRIKQIINMRQEVGKAMYAPPIRGQIRCSSNITGLILTRDGGNNTNGSEIFRPGGGNMRDNWRSEL
YKYKVVEIEPLGVAPTKAKRRVVQREKRAVGIGAMFLGFLGAAGSTMGAASMTLTVQARLLLSGIVQQQNNLLRAIEAQQ
HLLQLTVWGIKQLQARVLAVERYIKDQQLLGIWGCSGKLICTTAVPWnaswSNKSLEKIWDNMTWMEWEREINNYTGLIY
NLLEESQNQQEKNEQELLELDKWASLWNWFDITKWLWYIKIFIMIVGSLIGLRIVFTVLSIVNRIR
>UniRef100_A0A0X8ID84/1-703
mkvkgirknyqhlwerGIMLLGMLMICSAVENLWVTVYYGVPVWKEATTTLFCASDAKAYDTEVHNVWATHACVPTDPNP
QEVVLENVTENFNMWKNNMVEQMHEDIISLWDQSLKPCVKLTPLCVTLNCTDWGNSssEEMRGEIKNCSFNITTSIRDKV
KKDYALFYRLDVVPIDND.......-NTSYRLISCNTSTITQACPKVSFEPIPIHYCTPAGFAILKCKDKKFNGTGPCKN
VSTVQCTHGIRPVVSTQLLLNGSLAEEEVVIRSSNFTDNTKNIIVQLKESVEINCTRPNNNTRKSIHIGPGGAFYTTGDI
IGDIRQAHCNISRTKWNNTLNQIATKLKEQFGNNKTIvFNQSSGGDPEIVMHSFNCGGEFFYCNSTQLFNSTWNFNGTw.
nlTQSNGTDTITLPCRIKQIINMWQEVGKAMYAPPIRGQIRCSSNITGLILTRDGGNHNNDTETFRPGGGDMRDNWRSEL
YKYKVVKIEPLGVAPTKAKRRVVQREKRAVGIGAMFLGFLGAAGSTMGAASITLTVQARLLLSGIVQQQNNLLKAIEAQQ
HLLQLTVWGIKQLQARVLAVERYLRDQQLLGIWGCSGKLICTTAVPWnaswSNKTLDMIWNNMTWMEWEREINNYTGLIY
TLIEESQNQQEKNEQELLELDKWASLWNWFDITNWLWYIKIFIMIVGGLIGLRIVFTVLSMVNRVR
>UniRef100_V5UZQ6/1-701
mrvegirknyqhlwrwGTMLLGLLIICSAAEKLWVTVYYGVPVWKEATTTLFCASDAKAYDTEVHNVWATHACVPTDPNP
QEVVLENVTENFNMWKNNMVEQMHEDIISLWDQSLKPCVKLTPLCVTLNCTDWRNAtnTTERGEIKNCSFNITTSIRDKV
QKEYALFYKLDVVPIDND.......-NSSYRLLSCNTSVITQACPKVSFDPIPIHYCTPAGFAILKCKDKKFNGTGPCTN
VSTVQCTHGIRPVVSTQLLLNGSLAEEEVVIRSDNFTDNAKTIIVQLKESIEINCTRPNNNTRKSIHIGPGRAFYTTGEI
TGDIRQAHCNLSRAKWDNTLKQIVRKLREQLGNKTIV.FNQSSGGDPEIVTHSFNCGGEFFYCDSTQLFNSTWNVTEG..
.sNNTEENITLTLPCRIKQIINMWQEVGKAMYAPPIRGQIRCSSNITGLLLTRDGGNNDSETEIFRPGGGDMRDNWRSEL
YKYKVVKLEPLGVAPTKAKRRVVQREKRAVGIGAVFLGFLGAAGSTMGAASMTLTVQARLLLSGIVQQQNNLLRAIEAQQ
HLLQLTVWGIKQLQARVLAVERYLKDQQLLGIWGCSGKLICTTTVPWnaswSNKSLDKIWNNMTWMEWEREINNYTSLIY
TLIEESQNQQEKNEQELLELDKWASLWNWFDITKWLWYIKIFIMIVGGLVGLRIVFAVLSIVNRVR
>UniRef100_Q6UZ00/1-716
mrvtgirknyqhlwrwGTMLLGILMICSAAGKLWVTVYYGVPVWKEATTTLFCASDAKAYDTEVHNVWATHACVPTDPNP
QEVVLENVTENFNMWKNNMVEQMHEDIISLWDQSLKPCVKLTPLCVTLNCTDDVRNvtNNEKGEIKNCSFNITTSIRDKV
QKQYALFYKLDVVPIDND......sNNTNYRLISCNTSVITQACPKVSFEPIPIHYCAPAGFAILKCNDKKFNGTGPCTN
VSTVQCTHGIRPVVSTQLLLNGSLAEEEVVIRSENFTNNAKTIMVQLNVSVEINCTRPNNNTRRSIPIGPGRAFYTTGDI
IGDIRQAHCNISRAQWNNTLKHIVEKLGKQFGNNKTIvFNHSSGGDPEIVMHSFNCRGEFFYCKSTKLFNSTWTRNNTwt
rnRSNSTEEHITLPCRIKQIINMWQEVGKAMYAPPIRGQIRCSSNITGLLLTRDGGNDTSGTEIFRPGGGDMRDNWRSEL
YKYKVVRIEPLGVAPTEAKRRVVQREKRAVGIGAVFLGFLGAAGSTMGAAAVTLTVQARLLLSGIVQQQNNLLRAIEAQQ
HLLQLTVWGIKQLQARVLAVERYLRDQQLLGIWGCSGKLICTTAVPWntswSNRSLNEIWNNMTWMEWEKEIDNYTNLIY
NLLEESQNQQEKNEQELLELGKWANLWNWFDISNWLWYIKIFIMIVGGLVGLRIVFAVLSIVNRVR
>UniRef100_A0A109V7D4/1-708
mkvkgirknyqhlwkwGIMLLGMLMICSAVENLWVTVYYGVPVWKEATTTLFCASDAKAYDTEVHNVWATHACVPTDPNP
QEIVLENVTENFNMWKNNMVEQMHEDIISLWDQSLKPCVKLTPLCVTLNCTDLNVTntNNMKGEMRNCSFNITTSIRDKV
KKDYALFYRLDVVPIDNE.......-NNSYRLINCNTSTITQACPKVSFEPIPIHYCTPAGFAILKCKDKKFNGTGPCKN
VSTVQCTHGIRPVVSTQLLLNGSLAEEEVVIRSSNFTDNTKNIIVQLKESVEINCTRPNNNTRKSIHIGPGGAFYTTGDI
IGDIRRAHCNISRTKWNNTLNQIATKLKEQFGNNKTIiFSPSSGGDPEIVMHSFNCGGEFFYCDSTQLFNSTWSFNGTwn
stQSNEGNDPITLPCRIRQIINMWQEVGKAMYAPPIKGQIRCSSNITGLILTRDGGNHNSRTETFRPGGGDMRDNWRSEL
YKYRVVKIEPLGVAPTKAKRRVVQREKRAVGIGAMFLGFLGAAGSTMGAASITLTVQARLLLSGIVQQQNNLLRAIEAQQ
HLLQLTVWGIKQLQARVLAMERYLRDQQLLGIWGCSGKLICTTAVPWnaswSNKTLDMIWNNMTWMEWEREIDNYTGLIY
TLIEESQNQQEKNERELLELDKWASLWNWFDITNWLWYIKIFIMIVGGLIGLRIVFTVLSIVNRVR
>UniRef100_J7G1V1/1-708
mkvkgirknyqhlwkwGIMLLGMLMICSAVENLWVTVYYGVPVWKEATTTLFCASDAKAYDTEVHNVWATHACVPTDPNP
QEVVLENVTENFNMWKNNMVEQMHEDIISLWDQSLKPCVKLTPLCVTLNCTDLNVTntNNMKREMRNCSFNITTSIRDKV
KKDYALFYRLDVVPIDNE.......-NNSYRLINCNTSTITQACPKVSFEPIPIHYCTPAGFAILKCKDKKFNGTGPCKN
VSTVQCTHGIRPVVSTQLLLNGSLAEEEVVIRSSNFTDNTKNIIVQLKESVEINCTRPNNNTRKSIHIGPGRAFYTTGDI
TGDTRRAYCNISRTKWNDTLNQIATKLKEQFGNNKTIiFSPSSGGDPEIVMHSFNCGGEFFYCNSTQLFNSTWSFNGTwn
stHSNEGNDTITLPCRIRQIINMWQEVGKAMYAPPIKGQIRCSSNITGLILTRDGGNHNSGTETFRPGGGDMRDNWRSEL
YKYKVVKIEPLGVAPTKAKRRVVQREKRAVGIGAMFLGFLGAAGSTMGAASITLTVQARLLLSGIVQQQNNLLRAIEAQQ
HLLQLTVWGIKQLQARVLAMERYLRDQQLLGIWGCSGKLICTTAVPWnaswSNKTLDMIWNNMTWMEWEREIDNYTGLIY
TLIEESQNQQEKNEQELLELDKWASLWNWFDITKWLWYIKIFIMIVGGLIGLRIVFTVLSIVNRVR
>UniRef100_A0A120K7R8/1-703
mkvkgirknyqhlwkrGIMLLGMLMICSAVENLWVTVYYGVPVWKEATTTLFCASDAKAYDTEVHNVWATHACVPTDPNP
QEVVLENVTENFNMWKNNMVEQMHEDIISLWDQSLKPCVKLTPLCVTLNCTDWGNSssEEMRGEIKNCSFNITTSIRDKV
KEDYALFYRLDVVPIDND.......-NTSYRLISCNTSTITQACPKVSFEPIPIHYCTPAGFAILKCKDKKFNGTGPCKN
VSTVQCTHGIRPVVSTQLLLNGSLAEEEVVIRSSNFTDNTKNIIVQLKESVEINCTRPNNNTRKSIHIGPGRAFYTTGDI
IGDIRQAHCNISRTKWNNTLNQIATKLKEQFGNNKTIvFNQSSEGDPEIVMHSFNCGGEFFYCNSTQLFNSTWNFNGTw.
nlTQSNGTDTITLPCRIKQIINMWQEVGKAMYAPPIRGQIRCSSNITGLILTRDGGNHNNDTETFRPGGGDMRDNWRSEL
YKYKVVKIEPLGVAPTKAKRRVVQREKRAVGIGAMFLGFLGAAGSTMGAASITLTVQARLLLSGIVQQQNNLLKAIEAQQ
HLLQLTVWGIKQLQARVLAVERYLRDQQLLGIWGCSGKLICTTAVPWnaswSNKTLDMIWNNMTWMEWEREIDNYTGLIY
TLIEESQNQQEKNEQELLELDKWASLWNWFDITNWLWYIKIFIMIIGGLIGLRIVFTVLSIVNRVR
>UniRef100_B3VFP5/1-701
mrvkgirknyhhlwrwGTMLLGILMICSAAEQLWVTVYYGVPVWKEATTTLFCASDAKAYDTEVHNVWATHACVPTDPNP
QEVELGNVTENFNMWKNNMVEQMHEDIISLWDQSLKPCVKLTPLCVTLNCTDLNNAtnTPETGEIKNCSFNITTSIREKV
QKEYALFYKLDVVPIDDD.......-NTSYRLISCNTSVITQACPKVSFDPIPIHYCAPAGFAILKCKDKKFKGTGPCKN
VSTVQCTHGIRPVVSTQLLLNGSLAEEEVVIRSENFTNNAKIIIVQLNKSVEINCTRPNNNTRKSINIGPGRAFYTTGEI
IGDIRQAHCNLSRAKWNDTLKQIVIKLREQFRNKTIV.FNQSSGGDPEIVMHSFNCGGEFFYCNSTQLFNSTWMANSTw.
.eNDNSTEENITLPCRIKQIINMWQEVGKAMYAPPIRGQIRCSTNITGLLLIRDGGD-NGTTEIFRPGGGDMRDNWRSEL
YKYKVVKIEPLGVAPTRAKRRVVQREKRAAGLGALFLGFLGAAGSTMGAASMTLTVQARQLLSGIVQQQNNLLRAIEAQQ
HLLQLTVWGIKQLQARVLAVERYLKDQQLLGIWGCSGKLICTTAVPWntswSNKSLDQIWDNMTWMEWEREIDNYTGLIY
TLIEKSQNQQEKNEQELLELDKWASLWNWFDISNWLWYIKIFIMIVGGLVGLRIAFSVLSIVNRVR
>UniRef100_A0A109VC94/1-703
mkvkgirknyqhlwkrGIMLLGMLMICSAVENLWVTVYYGVPVWKEATTTLFCASDAKAYDTEVHNVWATHACVPTDPNP
QEVVLENVTENFNMWKNNMVEQMHEDIISLWDQSLKPCVKLTPLCVTLNCTDWGNSssEEMRGEIKNCSFNITTSIRDKV
KEDYALFYRLDVVPIDND.......-NTSYRLISCNTSTITQACPKVSFEPIPIHYCTPAGFAILKCKDKKFNGTGPCKN
VSTVQCTHGIRPVVSTQLLLNGSLAEEEVVIRSSNFTDNTKNIIVQLKESVEINCTRPNNNTRKSIHIGPGRAFYTTGDI
IGDIRQAHCNISRTKWNNTLNQIATKLKEQFGNNKTIvFNQSSGGDPEIVMHSFNCGGEFFYCNSTQLFNSTWNFNGTw.
nlTQSNGTDTITLPCRIKQIINMWQEVGKAMYAPPIRGQIRCSSNITGLILTRDGGNHNNDTETFRPGGGDMRDNWRSEL
YKYKVVKIEPLGVAPTKAKRRVVQRENRAVGIGAMFLGFLGAAGSTMGAASITLTVQARLLLSGIVQQQNNLLKAIEAQQ
HLLQLTVWGIKQLQARVLAVERYLRDQQLLGIWGCSGKLICTTAVPWnaswSNKTLDMIWNNMTWMEWEREIDNYTGLIY
TLIEESQNQQEKNEQELLELDKWASLWNWFDITNWLWYIKIFIMIVGGLIGLRIVFTVLSMVNRVR
>UniRef100_A0A0X8IE13/1-703
mkvkgirknyqhwwkrGIMLLGMLMICSAVENLWVTVYYGVPVWKEATTTLFCASDAKAYDTEVHNVWATHACVPTDPNP
QEVVLENVTENFNMWKNNMVEQMHEDIISLWDQSLKPCVKLTPLCVTLNCTDWGNSssEEMKGEIKNCSFNITTSIRDKV
KKDYALFYRLDVVPIDND.......-NTSYRLTSCNTSTITQACPKVSFEPIPIHYCTPAGFAILKCKDKKFNGTGPCKN
VSTVQCTHGIRPVVSTQLLLNGSLAEEEVVIRSSNFTDNTKNIIVQLKESVEINCTRPNNNTRKSIHIGPGSAFYTTGDI
IGDIRQAHCNISRTKWNNTLNQIATKLKEQFGNNKTIvFNQSSGGDPEIVMHSFNCGGEFFYCNSTQLFNSTWNFNGTw.
nlTQSNGTDTITLPCRIKQIINMWQEVGKAMYAPPIRGQIRCSSNITGLILTRDGGNHNNDTETFRPGGGDMRDNWRSEL
YKYKVVKIEPLGVAPTKAKRRVVQREKRAVGIGAMFLGFLGAAGSTMGAASITLTVQARLLLSGIVQQQNNLLKAIEAQQ
HLLQLTVWGIKQLQARVLAVERYLRDQQLLGIWGCSGKLICTTAVPWnaswSNKTLDMIWNNMTWMEWEREIDNYTGLIY
TLIEESQNQQEKNEQELLELDKWASLWNWFDITNWLWYIKIFIMIVGGLIGLKIVFTVLSMVNRVR
>UniRef100_G1FEF1/1-708
mrvtgirknyqhlwrwGTMLLGILMICSAAGNLWVTVYYGVPVWKEATTTLFCASDAKAYDTEVHNVWATHACVPTDPNP
QEVVLENVTENFNMWKNNMVEQMHEDIISLWDQSLKPCVKLTPLCVTLNCTDDVRNatSTEKGEIKNCSFNITTSIRNKM
QKQYALFYKLDVVPIDND.......-NTNYRLISCNTSVIKQACPKVSFEPIPIHYCAPAGFAILKCNDKKFNGTGPCTN
VSTIQCTHGIRPVVSTQLLLNGSLAEEEVIIRSENFTNNAKTIMVQLNVSVEINCTRPNNNTRKSIHIGPGRALYATGDI
IGDIRQAHCNISRANWNNTLRQIVEKLGEQFGNNKTIvFNHSSGGDPEIVMHSFNCGGEFFYCNSTKLFNSTWTWNNSwn
ntRSNDIEEIITLPCRIKQIINMWQEVGKAMYAPPIRGQIRCSSNITGLLLTRDGGNDTSGTEIFRPGGGDMRDNWRSEL
YKYKVVRIEPLGVAPTEAKRRVVQREKRAVGIGAMFLGFLGAAGSTMGAASVTLTVQARLLLSGIVQQQNNLLRAIEAQQ
HLLQLTVWGIKQLQARVLAVERYLRDQQLLGIWGCSGKLICTTAVPWntswSNKSLNEIWNNMTWMEWEKEIDNYTNLIY
NLLEESQNQQEKNEQELLELDKWANLWNWFDISNWLWYIKIFIMIVGGLVGLRIVFAVLSIVNRVR
>UniRef100_A0A109V729/1-703
mkvkgirknyqhlwkrGIMLLGMLMICSAVENLWVTVYYGVPVWKEATTTLFCASDAKAYDTEVHNVWATHACVPTDPNP
QEVVLENVTENFNMWKNNMVEQMHEDIISLWDQSLKPCVKLTPLCVTLNCTDWGNSssEEMRGEIKNCSFNITTSIRDKV
KEDYALFYRLDVVPIDND.......-NTSYRLISCNTSTITQACPKVSFEPIPIHYCTPAGFAILKCKDKKFNGTGPCKS
VSTVQCTHGIRPVVSTQLLLNGSLAEEEVVIRSSNFTDNTKNIIVQLKESVEINCTRPNNNTRKSIHIGPGRAFYTTGDI
IGDIRQAHCNISRTKWNNTLNQIATKLKEQFGNNKTIvFNQSSGGDPEIVMHSFNCGGEFFYCNSTQLFNSTWNFNGTw.
nlTQSNGTDTITLPCRIKQIINMWQEVGKAMYAPPIRGQIRCSSNITGLILTRDGGNHNNDTETFRPGGGDMRDNWRSEL
YKYKVVKIEPLGVAPTKAKRRVVQREKRAVGIGAMFLGFLGAAGSTMGAASITLTVQARLLLSGIVQQQNNLLKAIEAQQ
HLLQLTVWGIKQLQARVLAVERYLRDQQLLGIWGCSGKLICTTAVPWnaswSNKTLDMIWNNMTWMEWEREIDNYTGLIY
TLIEESQNQQEKNEQELLELDKWASLWNWFDITNWLWYIKIFIMIVGGLIGLRIVFTVLSMVNRVR
>UniRef100_A0A120K780/1-703
mkvkgirknyqhlwkrGIMLLGMLMICSAVENLWVTVYYGVPVWKEATTTLFCASDAKAYDTEVHNVWATHACVPTDPNP
QEVVLENVTENFNMWKNNMVEQMHEDIISLWDQSLKPCVKLTPLCVTLNCTDWGNSssEEMRGEIKNCSFNITTSIRDKV
KKDYALFYRLDVVPIDND.......-NTSYRLISCNTSTITQACPKVSFEPIPIHYCTPAGFAILKCKDKKFNGTGPCKN
VSTVQCTHGIRPVVSTQLLLNGSLAEEEVVIRSSNFTDNTKNIIVQLKESVEINCTRPNNNTRKSIHIGPGRAFYTTGDI
IGDIRQAHCNISRTKWNNTLNQIATKLKEQFGNNKTIvFNQSSGGDPEIVMHSFNCGGEFFYCNSTQLFNSTWNFNGTw.
nlTQSNGTDTITLPCRIKQIINMWQEVGKAMYAPPIRGQIRCSSNITGLILTRDGGNHNNDTETFRPGGGDMRDNWRNEL
YKYKVVKIEPLGVAPTKAKRRVVQREKRAVGIGAMFLGFLGAAGSTMGAASITLTVQARLLLSGIVRQQNNLLKAIEAQQ
HLLQLTVWGIKQLQARVLAVERYLRDQQLLGIWGCSGKLICTTAVPWnaswSNKTLDMIWNNMTWMEWEREIDNYTGLIY
TLIEESQNQQEKNEQELLELDKWASLWNWFDITNWLWYIKIFIMIVGGLIGLRIVFTVLSMVNRVR
>UniRef100_A0A120K6Y2/1-703
mkvkgirknyqhlwkrGIMLLGMLMICSAVENLWVTVYYGVPVWKEATTTLFCASDAKAYDTEVHNVWATHACVPTDPNP
QEVVLENVTENFNMWKNNMVEQMHEDIISLWEQSLKPCVKLTPLCVTLNCTDWGNSssEEMRGEIKNCSFNITTSIRDKV
KKDYALFYRLDVVPIDND.......-NTSYRLINCNTSTITQACPKVSFEPIPIHYCTPAGFAILKCKDKKFNGTGPCKN
VSTVQCTHGIRPVVSTQLLLNGSLAEEEVVIRSSNFTDNTKNIIVQLKESVEINCTRPNNNTRKSIHIGPGGAFYTTGDI
IGDIRQAHCNISRTKWNNTLNQIAIKLKEQFGNNKTIvFNQSSGGDPEIVMHSFNCGGEFFYCNSTQLFNSTWNFNGT.r
nlTQSNGADTITLPCRIKQIINMWQEVGKAMYAPPIRGQIRCSSNITGLILTRDGGNHNNDTETFRPGGGDMRDNWRSEL
YKYKVVKIEPLGVAPTKAKRRVVQREKRAVGIGAMFLGFLGAAGSTMGAASITLTVQARLLLSGIVQQQNNLLRAIEAQQ
HLLQLTVWGIKQLQARVLAVERYLRDQQLLGIWGCSGKLICTTAVPWnaswSNKTLDMIWNNMTWMEWEREIDNYTGLIY
TLIEESQNQQEKNEQELLELDKWASLWNWFDITNWLWYIKIFIMIVGGLIGLRIVFTVLSMVNRVR
>UniRef100_Q6UZ31/1-715
mrvtgirknyqhlwrwGTMLLGILMICSAAGKLWVTVYYGVPVWKEATTTLFCASDAKAYDTEVHNVWATHACVPTDPNP
QEVVLENVTENFNMWKNNMVEQMHEDIISLWDQSLKPCVKLTPLCVTLNCTDDVRNvtNNEKGEIKNCSFNITTSIRDKV
QKQYALFYKLDVVPIDND......rNNTNYRLISRNTSVITQACPKVSFEPIPIHYCAPAGFAILKCNDKKFNGTGPCTN
VSTVQCTHGIRPVVSTQLLLNGSLAEEEVIIRSENFTNNAKTIMVQLNVSVEINCTRPNNNTRKSIPIGPGRAFYTTGDI
IGDIRQAHCNISRANWNNTLRQIVEKLGEQFGNNKTIvFNHSSGGDPEIVMHSFNCGGEFFYCNSTKLFNSTWTWNGTwt
rnRSNSTEEHITLPCRIKQIINMWQEVGKAMYAPPIRGQIRCSSNITGLLLTRDGGNDTSGTEIFRPGGGDMRDNWRSEL
YKYKVVRIEPLGVAPTEAKRRVVQREKRAVGIGAVFLGFLGAAGSTMGAAAVTLTVQARLLLSGIVQQQNNLLRAIEAQQ
HLLQLTVRGIKQLQARVLAVERYLRDQQLLGIWGCSGKLICTTAVPWntswSNKSLNEIWNNMTWMEWEKEIDNYTNLIY
NLLEESQNQQEKNEQELLELDKWANLWNWFDISNWLWYIKIFIMIVGGLVGLRIVFAVLSIVNRVR
>UniRef100_A0A109V921/1-703
mkvkgirknyqhlwkrGIMLLGMLMICSAVENLWVTVYYGVPVWKEATTTLFCASDAKAYDTEVHNVWATHACVPTDPNP
QEVVLENVTENFNMWKNNMVEQMHEDIISLWDQSLKPCVKLTPLCVTLNCTDWGNSssEEMRGEIKNCSFNITTSIRDKV
KEDYALFYRLDVVPIDND.......-NTSYRLISCNTSTITQACPKVSFEPIPIHYCTPAGFAILKCKDKKFNGTGPCKN
VSTVQCTHGIRPVVSTQLLLNGSLAEEEVVIRSSNFTDNTKNIIVQLKESVEINCTRPNNNTRKSIHIGPGRAFYTTGDI
IGDIRQAHCNISRTKWNNTLNQIATKLKEQFGNNKTIvFNQSSGGDPEIVMHSFNCGGEFFYCNSTQLFNSTWNFNGTw.
nlTQSNGTDTITLPCRIKQIINMWQEVGKVMYAPPIRGQIRCSSNITGLILTRDGGNHNNDTETFRPGGGDMRDNWRSEL
YKYKVVKIEPLGVAPTKAKRRVVQREKRAVGIGAVFLGFLGAAGSTMGAASITLTVQARLLLSGIVQQQNNLLKAIEAQQ
HLLQLTVWGIKQLQARVLAVERYLRDQQLLGIWGCSGKLICTTAVPWnaswSNKTLDMIWNNMTWMEWEREIDNYTGLIY
TLIEESQNQQEKNEQELLELDKWASLWNWFDITNWLWYIKIFIMIVGGLIGLRIVFTVLSMVNRVR
>UniRef100_A3FAQ3/1-709
mrvtgirknyqhlwrwGTMLLGILMICSAAGKLWVTVYYGVPVWKEATTTLFCASDAKAYDTEVHNVWATHACVPTDPNP
QEVVLENVTENFNMWKNNMVEQMHEDIISLWDQSLKPCVKLTPLCVTLNCTDDVRNatSTEKGEIKNCSFNITKSIRNKM
QKQYALFYKLDVVPIDND......sNNTNYRLISCNTSVITQACPKVSFEPIPIHYCAPAGFAILKCNDKKFNGTGPCTN
VSTVQCTHGIRPVVSTQLLLNGSLAEEEVIIRSENFTNNAKTIMVQLNVSVEINCTRPNNNTRKSIHIGPGRAFYATGDV
IGDIRQAHCNISRANWNNTLRQIVEKLGEQFGYNKTIvFNHSSGGDPEIVMHSFNCGGEFFYCNSTKLFNSTWTWNNTwd
ntRANDTEEIITLPCRIKQIINMWQEVGKAMYAPPIRGQIRCSSNITGLLLTRDGGT-NNTNEIFRPGGGDMRDNWRGEL
YKYKVVRIEPLGVAPTEAKRRVVQREKRAVGIGAMFLGFLGAAGSTMGAASVTLTVQARLLLSGIVQQQNNLLRAIEAQQ
HLLQLTVWGIKQLQARVLAVERYLRDQQLLGIWGCSGKLICTTAVPWntswSNKSLNEIWNNMTWMEWEKEIDNYTNLIY
NLLEESQNQQEKNEQELLELDKWANLWNWFDISNWLWYIKIFIMIVGGLVGLRIVFAVLSIVNRVR
>UniRef100_A0A3G8G4V3/1-708
mrvkeirknyqhllrwGTMLLGMLMICSAVENLWVTVYYGVPVWKEATTTLFCASDAKAYDTEVHNVWATHACVPTDPNP
QEVELGNVTEKFNMWKNNMVEQMHEDIISLWDQSLKPCVKLTPLCVTLNCTDLKNDtnTNEEGEIKNCSFNITTSIRDKV
QKEYALFYKLDVVPIKNK.....nsNATRYRLINCNTSVITQACPKVSFEPIPIHYCAPAGFAILKCKDKKFNGTGPCTN
VSTVQCTHGIRPVVSTQLLLNGSLAEEDVVIRSANFTNNAKIIIVQLNESVEINCTRPNNNTRKSISIGLGRAFYTTGGI
IGDIRQAHCNLSRVKWNNTLKQIVTKLKEQFGNKTIV.FNQSSGGDPEIIMHSFNCGGEFFYCNTTKLFNSTWTNGTE.e
anNTGGNDTHITLPCRIKQIINMWQGVGKAMYAPPIKGQIRCSSNITGLLLTRDGGNNNNGTEIFRPGGGDMRDNWRSEL
YKYKVVKIEPLGVAPTKAKRRVVQREKRAVGIGAMFLGFLGAAGSTMGAASMTLTVQARQLLSGIVQQQNNLLRAVEAQQ
HLLQLTVWGIKQLQARVLAVERYLKDQQLLGIWGCSGKLICTTTVPWntswSNKSLEQIWENMTWMEWEREINNYTGLIY
TLIEEAQNQQEKNEQELLELDKWASLWNWFDITNWLWYIKIFIMIVGGLIGLRIVFAVLSIVYRVR
>UniRef100_A0A109V9G0/1-703
mkvkgirknyqhlwkrGIMLLGMLMICSAVENLWVTVYYGVPVWKEATTTLFCASDAKAYDTEVHNVWATHACVPTDPNP
QEVVLENVTENFNMWKNNMVKQMHEDIISLWDQSLKPCVKLTPLCVTLNCTDWGNSssEEMRGEIKNCSFNITTSIRDKV
KEDYALFYRLDVVPIDND.......-NTSYRLISCNTSTITQACPKVSFEPIPIHYCTPAGFAILKCKDKKFNGTGPCKN
VSTVQCTHGIRPVVSTQLLLNGSLAEEEVVIRSSNFTDNTKNIIVQLKESVEINCTRPNNNTRKSIHIGPGRAFYTTGDI
IGDIRQAHCNISRTKWNDTLNQIATKLKEQFGNNKTIvFNQSSGGDPEIVMHSFNCGGEFFYCNSTQLFNSTWNFNGTw.
nlTQSNGTDTITLPCRIKQIINMWQEVGKAMYAPPIRGQIRCSSNITGLILTRDGGNHNNDTETFRPGGGDMRDNWRSEL
YKYKVVKIEPLGIAPTKAKRRVVQREKRAVGIGAMFLGFLGAAGSTMGAASITLTVQARLLLSGIVQQQNNLLKAIEAQQ
HLLQLTVWGIKQLQARVLAVERYLRDQQLLGIWGCSGKLICTTAVPWnaswSNKTLDMIWNNMTWMEWEREINNYTGLIY
TLIEESQNQQEKNEQELLELDKWASLWNWFDITNWLWYIKIFIMIVGGLIGLRIVFTVLSMVNRVR
>UniRef100_A0A120K736/1-707
mkvkgirknyqhlwkwGIMLLGMLMICSAVENLWVTVYYGVPVWKEATTTLFCASDAKAYDTEVHNVWATHACVPTDPNP
QEVVLENVTENFNMWKNNMVEQMHEDIISLWDQSLKPCVKLTPLCVTLNCTDLNVTntNNMKREMRNCSFNITTSIRDKV
KKDYALFYRLDVVPIDNE.......-NNSYRLINCNTSTITQACPKVSFEPIPIHYCTPAGFAILKCKDKKFNGTGPCKN
VSTVQCTHGIRPVVSTQLLLNGSLAEEEVVVRSSNFTDNTKNIIVQLKESVEINCTRPNNNTRKSIHIGPGRAFYTTGAI
TGDTRQAHCNISRTKWNNTLNQIATKLKEQFGNNKTIiFSPSSGGDPEIVMHSFNCGGEFFYCNSTQLFNSTWDFNGTwn
vtKSNEGNDTIILPCRIKQIINMWQEVGKAMYAPPIKGQIRCSSNITGLILTRDGGNHKNDTETFRPGGGDMRDNWRSEL
YKYKVVKIEPLGVAPTKAKRRVVQREKRAVGIGAMFLGFLGAAGSTMGAASITLTVQARLLLSGIVQQQNNLLRAIEAQQ
HLLQLTVWGIKQLQARVLAMERYLRDQQLLGIWGCSGKLICTTAVPWnaswSNKTLDMIWNNMTWMEWEREIDNYTGLIY
TLLEESQNQQEKNEQELLELDKWASLWNWFDITNWLWYIKIFIMIVGGLIGLRIVFTVLSIVNRVR
>UniRef100_A0A120K754/1-703
mkvkgirknyqhlwkwGIMLLGMLMICSAVENLWVTVYYGVPVWKEATTTLFCASDAKAYDTEVHNVWATHACVPTDPNP
QEVVLENVTENFNMWKNNMVEQMHEDIISLWDQSLKPCVKLTPLCVTLNCTDWGNSssEEMRGEIKNCSFNITTSIRDKV
KEDYALFYRLDVVPIDND.......-NTSYRLKSCNTSTITQACPKVSFEPIPIHYCTPAGFAILKCKDKKFNGTGPCKN
VSTVQCTHGIRPVVSTQLLLNGSLAEEEVVIRSSNFTDNTKNIIVQLKESVEINCTRPNNNTRKSIHIGPGRAFYTTGDI
IGDIRQAHCNISRTKWNNILNQIATKLKEQFGNNKTIvFNQSSGGDPEIVMHSFNCGGEFFYCNSTQLFNSTWNFNGTw.
klTQSNGTDTITLPCRIKQIINMWQEVGKAMYAPPIRGQIRCSSNITGLILTRDGGNHNNDTETFRPGGGDMRDNWRSEL
YKYKVVKIEPLGVAPTKAKRRVVQREKRAVGIGAMFLGFLGAAGSTMGAASITLTVQARLLLSGIVQQQNNLLKAIEAQQ
HLLQLTVWGIKQLQARVLAVERYLRDQQLLGIWGCSGKLICTTAVPWnaswSNKTLDMIWNNMTWMEWEREIDNYTGLIY
TLIEESQNQQEKNEQELLELDKWAGLWNWFDITNWLWYIKIFIMIVGGLIGLRIVFTVLSMVNRVR
>UniRef100_A0A0X8IEM4/1-703
mkvkgirknyqhlwkrGIMLLGMLMICSAVENLWVTVYYGVPVWKEATTTLFCASDAKAYDTEVHNVWATHACVPTDPNP
QEVVLENVTENFNMWKNNMVEQMHEDIISLWDQSLKPCVKLTPLCVTLNCTDWGNSsnEEMKGEIKNCSFNITTSIRDKV
KKDYALFYRLDVVPIDNS.......-NTSYRLISCNTSTITQACPKVSFEPIPIHYCTPAGFAILKCKDKKFNGTGPCKN
VSTVQCTHGIRPVVSTQLLLNGSLAEEEVVIRSSNFTDNTKNIIVQLKESVEINCTRPNNNTRKSIHIGPGSAFYTTGDI
IGDIRQAHCNISRTKWNNTLNQIATKLKEQFGNNKTIvFNQSSGGDPEIVMHSFNCGGEFFYCNSTQLFNSTWNFNGTw.
nlTQSNGTDTITLPCRIKQIINMWQEVGKAMYAPPIRGQIRCSSNITGLILTRDGGNHNNDTETFRPGGGDMRDNWRSEL
YKYKVVKIEPLGVAPTKAKRRVVQREKRAVGIGAMFLGFLGAAGSTMGAASITLTVQARLLLSGIVQQQNNLLKAIEAQQ
HLLQLTVWGIKQLQARVLAVERYLRDQQLLGIWGCSGKLICTTAVPWnaswSNKTLDMIWNNMTWMEWEKEIDNYTGLIY
TLIEESQNQQEKNEQELLELDKWAGLWNWFDITNWLWYIKIFIMIVGGLIGLRIVFTVLSMVNRVR
>UniRef100_A0A0X8IDD0/1-703
mkvkgirknyqhlwkrGIMLLGMLMICSAVENLWVTVYYGVPVWKEATTTLFCASDAKAYDTEVHNVWATHACVPTDPNP
QEVVLENVTENFNMWKNNMVEQMHEDIISLWDQSLKPCVKLTPLCVTLNCTDWGNVtnNNMRGEIKNCSFNITTSIRDKV
KKDYALFYRLDVVPIDND.......-NTSYRLISCNTSTITQACPKISFEPIPIHYCTPAGFAILKCKDKKFNGTGPCKN
VSTVQCTHGIRPVVSTQLLLNGSLAEEEVVIRSSNFTDNTKNIIVQLKESVEINCTRPNNNTRKSIHIGPGSAFFTTGDI
IGDIRQAHCNISRTKWNNTLNQIATKLKEQFGNNKTIvFNQSSGGDPEIVMHSFNCGGEFFYCNSTQLFNSTWNFNGTw.
nlTQSNGTDTITLPCRIKQIINMWQEVGKAMYAPPIRGQIRCSSNITGLILTRDGGNHNNDTETFRPGGGDMRDNWRSEL
YKYKVVKIEPLGVAPTKAKRRVVQREKRAVGIGAMFLGFLGAAGSTMGAASITLTVQARLLLSGIVQQQNNLLKAIEAQQ
HLLQLTVWGIKQLQARVLAVERYLRDQQLLGIWGCSGKLICTTAVPWnaswSNKTLDMIWNNMTWMEWEREIDNYTGLIY
TLIEESQNQQEKNEQELLELDKWASLWNWFDITNWLWYIKIFIMIVGGLIGLRIVFTVLSMVNRVR
>UniRef100_A0A109V6H1/1-702
mrvkgirknyqhlwkrGIMLLGMLMICSAIENLWVTVYYGVPVWKEATTTLFCASDAKAYDTEVHNVWATHACVPTDPNP
QEVVLENVTENFNMWKNNMVEQMHEDIISLWDQSLKPCVKLTPLCVTLNCTNFGNNssEEMRGEIKNCSFNVTTSIRDRV
KKDYALFYRLDVIPIDND.......-NTSYRLINCNTSTITQACPKVSFEPIPIHYCAPAGFAILKCKDKKFNGTGPCKN
VSTVQCTHGIRPVVSTQLLLNGSLAEEEVIIRSSNFTDNTKNIIVQLKESVEINCTRPNNNTRRSIHIGPGSAFYATGDI
IGDIRQAHCNISRTKWNNTLNQIATKLKEQF-GKTIV.FNQSSGGDPEIVMHNFNCGGEFFYCNSTQLFNSTWNFNGTwn
ltQSNEGNDTITLPCRIKQIINMWQEVGKAMYAPPIRGQIRCSSNITGLILTRDGGNLNNDTEIFRPGGGDMRDNWRSEL
YKYKVVKIEPLGVAPTKAKRRVVQRERRAVGIGAMFLGFLGAAGSTMGAASITLTVQARLLLSGIVQQQNNLLKAIEAQQ
HLLQLTVWGIKQLQARVLAVERYLRDQQLLGIWGCSGKLICTTAVPWntswSNKTLDMIWNNMTWMEWEREIDNYTGLIY
TLLEESQNQQEKNEQELLELDKWASLWNWFDITNWLWYIKIFIMIVGGLIGLRIVFTVLSIVNRVR
>UniRef100_D3YFN0/1-706
mrvreirknyqhlwrwGTMLLGMLMICSAAGNLWVTVYYGVPVWKEATTTLFCASDAKAYATEVHNVWATHACVPTDPSP
QEVVLGNVTENFNMWKNNMVEQMHEDIISLWDQSLKPCVKLTPLCVTLNCTDLRNAnaTNERGEIKNCSFNITTNIRDKV
QKEYATFYKLDVVPIDKD......eDNTSYRLISCNTSVLTQACPKISFEPIPIHYCAPAGFAILKCNNKTFNGTGPCTN
VSTVQCTHGIRPVVSTQLLLNGSLAEEEVVIRSEDLMNNAKTIIVQLNESVEINCTRPNNNTRKGIHIGPGRAFYTTGQI
IGDIRQAHCNISRAKWNNALQKIVKKLREKFENKTIV.FNQSSGGDPEIVTHSFNCGGEFFYCNSTQLFNSIWNDTEE..
.sNNTGGNITITLPCRIKQIINMWQEVGKAMYAPPIEGQIRCSSNITGLLLTRDGGNTNDTTEIFRPGGGNMRDNWRSEL
YKYKVVKIEPLGVAPTKAKRRVVQREKRAVGIGAVFLGFLGAAGSTMGAASMTLTVQARRLLSGIVQQQNNLLRAIEAQQ
HLLQLTVWGIKQLQARVLAVERYLKDQQLLGIWGCSGKLICTTAVPWnaswSNKSLNEIWDNMTWMEWEREIDNYTSLIY
TLIEESQNQQEKNEQELLELDKWASLWNWFSITNWLWYIKMFIMIVGGLVGLRIVFAVLSIVNRVR
>UniRef100_A0A109V9J9/1-703
mkvkgirknyqhlwkwGIMLLGMLMICSAVENLWVTVYYGVPVWKEATTTLFCASDAKAYDTEVHNVWATHACVPTDPNP
QEVVLENVTENFNMWKNNMVEQMHEDIISLWDQSLKPCVKLTPLCVTLNCTDWGNSssEEMRGEIKNCSFNITTSIRDKV
KEDYALFYRLDVVPIDND.......-NTSYRLKSCNTSTITQACPKVSFEPIPIHYCTPAGFAILKCKDKKFNGTGPCKN
VSTVQCTHGIRPVVSTQLLLNGSLAEEEVVIRSSNFTDNTKNIIVQLKESVEINCTRPNNNTRKSIHIGPGRAFYTTGDI
IGDIRQAHCNISRTKWNNILNQIVTKLKEQFGNNKTIvFNQSSGGDPEIVMHSFNCGGEFFYCNSTQLFNSTWNFNGTw.
nlTQSNGTDTITLPCRIKQIINMWQEVGKAMYAPPIRGQIRCSSNITGLILTRDGGNHNNDTETFRPGGGDMRDNWRSEL
YKYKVVKIEPLGVAPTKAKRRVVQREKRAVGIGAMFLGFLGAAGSTMGAASITLTVQARLLLSGIVQQQNNLLKAIEAQQ
HLLQLTVWGIKQLQARVLAVERYLRDQQLLGIWGCSGKLICTTAVPWnaswSNKTLDMIWNNMTWMEWEREIDNYTGLIY
TLIEESQNQQEKNEQELLELDKWAGLWNWFDITNWLWYIKIFIMIVGGLIGLRIVFTVLSMVNRVR
>UniRef100_A0A109V7U2/1-702
mkvkgirknyqhlwkrGIMLLGMLMICSAVENLWVTVYYGVPVWKEATTTLFCASDAKAYDTEVHNVWATHACVPTDPNP
QEVVLENVTENFNMWKNNMVEQMHEDIISLWDQSLKPCVKLTPLCVTLNCTDWGNNssEEMRGEIKNCSFNITTSIRDKV
KKDYALFYRLDVVPIDND.......-NTSYRLINCNTSTITQACPKVSFEPIPIHYCTPAGFAILKCKDKKFNGTGPCKN
VSTVQCTHGIRPVVSTQLLLNGSLAEEEVVIRSSNFTDNTKNIIVQLKKSVEINCIRPNNNTRKSIHIGPGSAFYTTGDI
IGDIRQAHCNISRTEWNNTLNQIAIKLKEQFGNNKTIvFNQSSGGDPEIVMHSFNCGGEFFYCNSTQLFNSTWNPNGTw.
..NLTQSNDTITLPCRIKQIINMWQEVGKAMYAPPIRGQIRCSSNITGLILTRDGGNHNNDTETFRPGGGDMRDNWRSEL
YKYKVVKIEPLGVAPTKAKRRVVQREKRAVGIGAMFLGFLGAAGSTMGAASITLTVQARLLLSGIVQQQNNLLKAIEAQQ
HLLQLTVWGIKQLQARVLAVERYLRDQQLLGIWGCSGKLICTTAVPWnaswSNKTLDMIWNNMTWMEWEREIDNYTGLIY
TLLEESQNQQEKNEQELLELDKWASLWNWFDITNWLWYIKIFIMIVGGLIGLRIVFTVLSMVNRVR
>UniRef100_A0A109V7U4/1-703
mkvkgirknyqhlwkrGIMLLGMLMICSAVENLWVTVYYGVPVWKEATTTLFCASDAKAYDTEVHNVWATHACVPTDPNP
QEVVLENVTENFNMWKNNMVEQMHEDIISLWDQSLKPCVKLTPLCVTLNCTDWGNSssEEMRGEIKNCSFNITTSIRDKV
KKDYALFYRLDVVPIDND.......-NTSYRLINCNTSTITQACPKVSFEPIPIHYCTPAGFAILKCKDKKFNGTGPCKN
VSTVQCTHGIRPVVSTQLLLNGSLAEEEVVIRSSNFTDNTKNIIVQLKESVEINCIRPNNNTRKSIHIGPGGAFYTTGDI
IGDIRQAHCNISRTKWNNTLNQIAIKLKEQFGNNKTIvFNQSSGGDPEIVMHSFNCGGEFFYCNSTQLFNSTWNFNGTl.
nlTQSNGTDTITLPCRIKQIINMWQEVGKAMYAPPIRGQIRCSSNITGLILTRDGGNHNNDTETFRPGGGDMRDNWRSEL
YKYKVVKIEPLGVAPTKAKRRVVQREKRAVGIGAMFLGFLGAAGSTMGAASITLTVQARLLLSGIVQQQNNLLRAIEAQQ
HLLQLTVWGIKQLQARVLAVERYLRDQQLLGIWGCSGKLICTTAVPWnaswSNKTLDMIWNNMTWMEWEREIDNYTGLIY
TLIEESQNQQEKNEQELLELDKWASLWNWFDITNWLWYIKIFIMIVGGLIGLRIVFTVLSMVNRVR
>UniRef100_A0A0X8ICQ7/1-703
mkvkgirknyqhlwkrGIMLLGMLMICSAIENLWVTVYYGVPVWKEATTTLFCASDAKAYDTEVHNVWATHACVPTDPNP
QEVVLENVTENFNMWKNNMVEQMHEDIISLWDQSLKPCVKLTPLCVTLNCTDWGNSssEEMRGEIKNCSFNITTSIRDKV
KEDYALFYRLDVVPIDND.......-NTSYRLVSCNTSTITQACPKVSFEPIPIHYCTPAGFAILKCKDKKFNGTGPCKN
VSTVQCTHGIRPVVSTQLLLNGSLAEEEVVIRSSNFTDNTKNIIVQLKESVEINCTRPNNNTRKSIHIGPGRAFYTTGDI
IGDIRQAHCNISRTKWNNTLNQIATKLKEQFGNNKTIvFNQSSGGDPEIVMHSFNCGGEFFYCNSTQLFNSTWNFNGTw.
nlTQSNGTDTITLPCRIKQIINMWHEVGKAMYAPPIRGQIRCSSNITGLILTRDGGNHNNDTETFRPGGGDMRDNWRSEL
YKYKVVKIEPLGVAPTKAKRRVVQREKRAVGIGAMFLGFLGAAGSTMGAASITLTVQARLLLSGIVQQQNNLLKAIEAQQ
HLLQLTVWGIKQLQARVLAVERYLRDQQLLGIWGCSGKLICTTAVPWnaswSNKTLDMIWNNMTWMEWEREIDNYTGLIY
TLIEESQNQQEKNEQELLELDKWASLWNWFDITNWLWYIKIFIMIVGGLIGLRIVFTVLSMVNRVR
>UniRef100_A0A193L0S7/1-707
mrvkeirknyqhlwrwGIMLLGMLMICSAAGQLWVTVYYGVPVWKEATTTLFCASDAKAYDTEVHNVWATHACVPTDPNP
QEIVLGNVTENFNMWKNNMVEQMHEDVISLWDQSLKPCVKLTPLCVTLNCTEASVTyaNSEKGEIQNCSFKTTTSIKDKT
RREYALFYKLDIVPIDDK.dsnsseNYTNYRLISCNTSVITQACPKITFEPIPIHYCAPAGFAILKCNNKTFNGSGPCTN
VSTVQCTHGIRPVVSTQLLLNGSLAEEEIVIRSANFTNNAKIIIVQLNESVEINCTRPNNNTRKGIHIGPGRAFYATGDI
IGDIRQAHCNISKGKWDNTLGQVVKKLQEQFGNKTIF.FKSSSGGDPEIVSHSFNCGGEFFYCNTTQLFNSTWNSTGE..
snNTQENSTTIILPCRIKQIVNMWQEVGKAMYAPPISGLIRCSSNITGLLLTRDGGDNNMTTETFRPGGGDMRDNWRSEL
YKYKIVRVEPLGVAPTKAKRRVVQREKRA-ALGAVFLGFLGAAGSTMGAASITLTVQARQLLSGIVQQQNNLLRAIEAQQ
HMLQLTVWGIKQLQARVLAVERYLRDQQLLGIWGCSGKLICTTNVPWnaswSNKSLDEIWNNMTWMEWEREIDNYTDLIY
NLLEKSQNQQEKNEQDLLELDKWASLWNWFDITNWLWYIKTFIMIVGGLIGLRIVFTVLSIVNRVR
>UniRef100_A0A0R8WLS0/1-709
mrvkeikkncqhlwrwGIMLLGILMICNAEDKLWVTVYYGVPVWKEATTTLFCASDAKAYEPEVHNVWATHACVPTDPNP
QEVVLENVTENFNMWKNNMVEQMHEDIISLWDQSLKPCVKLTPLCVTLNCTDLGNAtsTNEKGEIKNCSFNVTTEIRDKE
KKEYALFYRLDVVPIDNT......iDNTSFRLISCNTSVITQACPKVSFEPIPIHYCAPAGFAILKCNDKKFNGTGPCTN
VSTVQCTHGIRPVISTQLLLNGSLAEEEVVIRSANFSNNAKIIIVHLNESVEINCTRPNNNTRKSIHIGPGRAFYTTGEI
IGDIRQAHCNLSRAKWNDTLQRIVIKLRKQIGNKTI-aFKQSSGGDPEIVMHSFNCGGEFFYCNTTQLFNSTWNSTGG..
.lNNTGGNDTITLPCRIKQIINMWQEVGKAMYAPPIRGQIRCSSNITGLLLTRDGGNNTSGAEVFRPGGGDMRDNWRSEL
YKYKVVQIEPLGVAPTKAKRRVVQREKRAVGIGAVFLGFLGAAGSTMGAASMTLTVQARLLLSGIVQQQNNLLRAIEAQQ
HLLQLTVWGIKQLQARVLAVERYLKDQQLLGIWGCSGKLICTTAVPWnaswSNKSLGEIWDNMTWMEWDREINNYTNLIY
TLIEKSQNQQEKNEQELLELDKWASLWNWFDITNWLWYIKIFIMIVGGLIGLRIVFTVLSIVNRVR
>UniRef100_A0A0X8IEL0/1-703
mkvkgirknyqhlwkrGIMLLGMLMICSAVENLWVTVYYGVPVWKEATTTLFCASDAKAYDTEVHNVWATHACVPTDPNP
QEVVLENVTENFNMWKNNMVEQMHEDIISLWDQSLKPCVKLTPLCVTLNCTDWGNSssEEMRGEIKNCSFNITTSIRDKV
KEDYALFYRLDVVPIDND.......-NTSYRLISCNTSTITQACPKVSFEPIPIHYCTPAGFAILKCKDKKFNGTGPCKN
VSTVQCTHGIRPVVSTQLLLNGSLAEEEVVIRSSNFTDNTKNIIVQLKESVEINCTRPNNNTRKSIHIGPGRAFYTTGDI
IGDIRQAHCNISRTKWNNTLNQIATKLKEQFGNNKTIvFNQSSGGDPEIIMHSFNCGGEFFYCNSTQLFNSTWNFNGTw.
nlTQSNGTDTITLPCRIKQIINMWQEVGKAMYAPPIRGQIRCSSNITGLILTRDGGNHNNDTETFRPGGGDMRDNWRSEL
YKYKVVKIEPLGVAPTKAKRRVVQREKRAVGIGAMFLGFLGAAGSTMGAASITLTVQARLLLSGIVQQQNNLLKAIEAQQ
HLLQLTVWGIKQLQARVLAVERYLRDQQLLGIWGCSGKLICTTAVPWnaswSNKTLDMIWNNMTWMEWEREIDNYTGLIY
TLIEESQNQQEKNEQELLELDKWAGLWNWFDITNWLWYIKIFIMIIGGLIGLRIVFTVLSIVNRVR
>UniRef100_A0A0R8WGF4/1-699
mrvreikkncqhlwrwGIMLLGILMICNAKDKLWVTVYYGVPVWKEATTTLFCASDAKAYDTEVHNVWATHACVPTDPNP
QEVVLENVTENFNMWKNNMVEQMHEDIISLWDQSLKPCVKLTPLCVTLNCTDLRNAtnTNERGEIKNCSFNVTTEIRDKV
KKEHALFYRLDVVPIDNN.......--TSYRLISCNTSAITQACPKVSFEPIPIHYCTPAGFGILKCNDKKFNGTGPCTN
VSTVQCTHGIRPVISTQLLLNGSLAEEEVIIRSANFSNNAKIIIVQLNESVEINCTRPNNNTRKSIHIGPGRAFYTTGDI
IGDIRQAHCNLSRAKWNDTLQRIVIKLREQIGNKTIV.FNQSSGGDPEIVMHSFNCGGEFFYCNTTQLFNSTWNSTGG..
.pNNTGGNDTITLPCRIKQIINMWQEVGKAMYAPPIRGQIRCSSNITGLLLTRDGGN-NGTTEVFRPGGGDMRDNWRSEL
YKYKVVQIEPLGVAPTKAKRRVVQREKRAVGIGAVFLGFLGAAGSTMGAASMTLTVQARLLLSGIVQQQNNLLRAIEAQQ
HLLQLTVWGIKQLQARVLAVERYLKDQQLLGIWGCSGKLICTTAVPWntswSNKSLGEIWDNMTWMEWDREINNYTSLIY
TLIEKSQNQQEKNEQELLELDKWASLWNWFDITNWLWYIKIFIMIVGGLIGLRIVFTVLSIVNRVR
>UniRef100_A0A109V7Z3/1-703
mkvkgirknyqhlwkrGIMLLGMLMICSAVENLWVTVYYGVPVWKEATTTLFCASDAKAYDTEVHNVWATHACVPTDPNP
QEVVLENVTENFNMWKNNMVEQMHEDIISLWDQSLKPCVKLTPLCVTLNCTDLGNSssEEMRGEIKNCSFNITTSIRDKV
KKDYALFYRLDVVPIDND.......-NTSYRLISCNTSTITQACPKVSFEPIPIHYCTPAGFAILKCKDKKFNGTGPCKN
VSTVQCTHGIRPVVSTQLLLNGSLAEEEVVIRSSNFTDNTKNIIVQLKESVEINCTRPNNNTMRSIHIGPGRAFYTTGDI
IGDIRQAHCNISRAKWNNTLNQIATKLKEQFGNNKTIvFNQSSGGDPEIVMHSFNCGGEFFYCNSTQLFNSTWNFNGTw.
nvTQSNGTDTITLPCRIKQIINMWQEVGKAMYAPPIEGQIRCSSNITGLILTRDGGNHNNDTETFRPGGGDMRDNWRSEL
YKYKVVKIEPLGVAPTKAKRRVVQREKRAVGIGAMFLGFLGAAGSTMGAASITLTVQARLLLSGIVQQQNNLLKAIEAQQ
HLLQLTVWGIKQLQARVLAVERYLRDQQLLGIWGCSGKLICTTAVPWnaswSNKTLDMIWNNMTWMEWEREIDNYTGLIY
TLIEESQNQQEKNEQELLELDKWASLWNWFDITKWLWYIKIFIMIVGGLIGLRIVFTVLSMVNRVR
>UniRef100_A0A109V7L1/1-703
mkvkgirknyqhlwkrGIMLLGMLMICSAVENLWVTVYYGVPVWKEATTTLFCASDAKAYDTEVHNVWATHACVPTDPNP
QEVVLENVTENFNMWKNNMVKQMHEDIISLWDQSLKPCVKLTPLCVTLNCTDWGNSssEEMRGEIKNCSFNITTSIRDKV
KEDYALFYRLDVVPIDND.......-NTSYRLISCNTSTITQACPKVSFEPIPIHYCTPAGFAILKCKDKKFNGTGPCKN
VSTVQCTHGIRPVVSTQLLLNGSLAEEEVVIRSSNFTDNTKNIIVQLKESVEINCTRPNNNTRKSIHIGPGRAFYTTGDI
IGDIRQAHCNISRTKWDNTLNQIATKLKEQFGNNKTIvFNQSSGGDPEIVMHSFNCGGEFFYCNSTQLFNSTWNFNGTw.
nlTQSNGTDTITLPCRIKQIINMWQEVGKAMYAPPIRGQIRCSSNITGLILTRDGGNHNNDTETFRPGGGDMRDNWRSEL
YKYKVVKIEPLGIAPTKAKRRVVQREKRAVGIGAMFLGFLGAAGSTMGAASITLTVQARLLLSGIVQQQNNLLKAIEAQQ
HLLQLTVWGIKQLQARVLAVERYLRDQQLLGIWGCSGKLICTTAVPWnaswSNKTLDMIWNNMTWMEWEREIDNYTGLIY
TLIEESQNQQEKNEQELLELDKWASLWNWFDITNWLWYIKIFIMIVGGLIGLRIVFTVLSMVNRVR
>UniRef100_A0A120K7A2/1-703
mkvkgirknyqhlwkrGIMLLGMLMICSAVENLWVTVYYGVPVWKEATTTLFCASDAKAYDTEVHNVWATHACVPTDPNP
QEVVLENVTENFNMWKNNMVKQMHEDIISLWDQSLKPCVKLTPLCVTLNCTDWGNSssEEMRGEIKNCSFNITTSIRDKV
KEDYALFYRLDVVPIDND.......-NTSYRLISCNTSTITQACPKVSFEPIPIHYCTPAGFAILKCKDKKFNGTGPCKN
VSTVQCTHGIRPVVSTQLLLNGSLAEEEVVIRSSNFTDNTKNIIVQLKESVEINCTRPNNNTRKSIHIGPGRAFYTTGDI
IGDIRQAHCNISRTKWDNTLNQIATKLKEQFGNNKTIvFNQSSGGDPEIVMHSFNCGGEFFYCNSTQLFNSTWNFNGTw.
nlTQSNGTDTITLPCRIKQIINMWQEVGKAMYAPPIRGQIRCSSNITGLILTRDGGNHNNDTETFRPGGGDMRDNWRSEL
YKYKVVKIEPLGIAPTKAKRRVVQREKRAVGIGAMFLGFLGAAGSTMGAASITLTVQARLLLSGIVQQQNNLLKAIEAQQ
HLLQLTVWGIKQLQARVLAVERYLRDQQLLGIWGCSGKLICTTAVPWnaswSNKTLDMIWNNMTWMEWEREIDNYTGLIY
TLIEESQNQQEKNEQELLELDKWASLWNWFDITNWLWYIKIFIMIVGGLIGLRIVFTVLSMVNRVR
>UniRef100_A0A120K7N4/1-703
mkvkgirknyqhlwkrGIMLLGMLMICSAVENLWVTVYYGVPVWKEATTTLFCASDAKAYDTEVHNVWATHACVPTDPNP
QEVVLENVTENFNMWKNNMVEQMHEDIISLWDQSLKPCVKLTPLCVTLNCTDWGNNssEEMRGEIKNCSFNITTSIRDKV
KKEYALFYRLDVVPIDNS.......-NTSYRLISCNTSTITQACPKVSFEPIPIHYCTPAGFAILKCKDKKFNGTGPCKN
VSTVQCTHGIRPVVSTQLLLNGSLAEEEVVIRSSNFTDNTKNIIVQLKESVEINCTRPNNNTRKSIHIGPGSAFYTTGDI
IGDIRQAHCNISRTKWNNTLNQIATKLKEQFGNNKTIvFNRSSGGDPEIVMHSFNCGGEFFYCNSTQLFNSTWNFNGTw.
nlTQSNGTDIITLPCRIKQIINMWQEVGKAMYAPPIRGQIRCSSNITGLILTRDGGNHNNDTETFRPGGGDMRDNWRSEL
YKYKVVKIEPLGVAPTKAKRRVVQREKRAVGIGAMFLGFLGAAGSTMGAASITLTVQARLLLSGIVQQQNNLLKAIEAQQ
HLLQLTVWGIKQLQARVLAVERYLRDQQLLGIWGCSGKLICTTAVPWnaswSNKTLDMIWNNMTWMEWEREIDNYTGLIY
TLIEESQNQQEKNEQELLELDKWAGLWNWFDITNWLWYIKIFIMIVGGLIGLRIVFTVLSMVNRVR
>UniRef100_J7FX05/1-704
mkvkgirknyqhlwkwGIMLLGMLMICSAVENLWVTVYYGVPVWKEATTTLFCASDAKAYDTEVHNVWATHACVPTDPNP
QEVVLENVTENFNMWKNNMVEQMHEDIISLWDQSLKPCVKLTPLCVTLNCTDLNVTnfNNMKREMRNCSFNITTSIRDKV
KKDYALFYRLDVVPIDNE.......-NNSYRLINCNTSTITQACPKVSFEPIPIHYCTPAGFAILKCKDKKFNGTGPCKN
VSTVQCTHGIRPVVSTQLLLNGSLAEEEVVIRSSNFTDNTKNIIVQLKESVEINCTRPNNNTRKSIHIGPGRAFYTTGDI
TGDTRRAYCNISRTKWNDTLNQIATKLKEQFGNNKTIiFSPSSGGDPGIVMHSFNCGGEFFYCNSTQLFNSTWGFNGTwn
stQSNGGNDNITLPCRIKQIINMWQEVGKAMYAPPIRGQIRCSSNITGLILTRDGGNSNNDNETFRPGGGDMRDNWRSEL
YKYKVVKIEPLGVAPTKAKRRVVQREKRAVGIGAMFLGFLGAAGSTMGAASITLTVQARLLLSGIVQQQNNLLRAIEAQQ
HLLQLTVWGIKQLQARVLAMERYLRDQQLLGIWGCSGKLICTTAVPWnaswSNKSLDMIWNNMTWMEWEREIDNYTGLIY
TLIEESQNQQEKNEQELLELDKWASLWNWFDITKWLWYIKIFIMIVGGLIGLRIVFTVLSIVNRVR
>UniRef100_A0A109VA02/1-703
mkvkgirknyqhlwkrGIMLLGMLMICSAVENLWVTVYYGVPVWKEATTTLFCASDAKAYDTEVHNVWATHACVPTDPNP
QEVVLENVTENFNMWKNNMVEQMHEDIISLWDQSLKPCVKLTPLCVTLNCTDWGNNssEEMRGEIKNCSFNITTSIRDKV
KKEYALFYRLDVVPIDNS.......-NTSYRLISCNTSTITQACPKVSFEPIPIHYCTPAGFAILKCKDKKFNGTGPCKN
VSTVQCTHGIRPVVSTQLLLNGSLAEEEVVIRSSNFTDNTKNIIVQLKESVEINCTRPNNNTRKSIHIGPGGAFYTTGDI
IGDIRQAHCNISRTKWNNTLNQIATKLKEQFGNNKTIvFNQSSGGDPEIVMHSFNCGGEFFYCNSTQLFNSTWNFNGTw.
nlTQSNGTDIITLPCRIKQIINMWQEVGKAMYAPPIRGQIRCSSNITGLILTRDGGNHNNDTETFRPGGGDMRDNWRSEL
YKYKVVKIEPLGVAPTKAKRRVVQREKRAVGIGAMFLGFLGAAGSTMGAASITLTVQARLLLSGIVQQQNNLLKAIEAQQ
HLLQLTVWGIKQLQARVLAVERYLRDQQLLGIWGCSGKLICTTAVPWnaswSNKTLDMIWNNMTWMEWEREIDNYTGLIY
TLIEESQNQQEKNEQELLELDKWAGLWNWFDITNWLWYIKIFIMIVGGLIGLRIVFTVLSMVNRVR
>UniRef100_B0YP57/1-707
mrvkgirkncqhswkgGIMLLGILMICSVAGQLWVTVYYGVPVWKEANTTLFCASDAKAYDTEVHNVWATHACVPTDPNP
QEVALENVTENFNMWKNNMVEQMHEDIISLWDQSLKPCVKLTPLCVTLNCTNLNNTnsGTEEGEIKNCSFNITTSIRDKV
QRDYAIFYNLDIVPIDNN.......DNTSYRLISCNTSVITQACPKISFEPIPIHYCAPAGFAILRCNDKKFNGTGPCTN
VSTVQCTHGIRPVVSTQLLLNGSLAEEEVVIRSENFTDNTKTIIVQLNESVQINCTRPNNNTRKSIHIGPGRAFYATGEI
IGNIRQAHCNISRAKWNKTLGQIVDKLRKQFENTTTIvFNHSSGGDPEIVMHSFNCGGEFFYCNSTELFNSTWNQTDT..
.rNKTGENDTITLPCRIKQIINMWQEVGKAMYAPPIRGQIRCSSNITGLLLTRDGGTNTSGPEIFRPGGGNMRDNWRSEL
YKYKVVKIDPIGVAPTKAKRRVVQREKRAMGLGAMFLGFLGAAGSTMGAASITLTAQARLLLSGIVQQQNNLLRAIEAQQ
HLLQLTVWGIKQLQARVLAVERYLKDQQLLGIWGCSGKLICTTAVPWnaswSNKSLDQIWNNMTWMKWEREIDNYTDLIY
TLLEESQNQQEKNEQELLELDKWASLWNWFDITNWLWYIKIFIMIVGGLIGLRIVFTVLSIVNKVR
>UniRef100_A0A120K788/1-703
mkvkgirknyqhlwkrGIMLLGMLMICSAVENLWVTVYYGVPVWKEATTTLFCASDAKAYDTEVHNVWATHACVPTDPNP
QEVVLENVTENFNMWKNNMVEQMHEDIISLWDQSLKPCVKLTPLCVTLNCTDWGNSssEEMRGEIKNCSFNITTSIRDKV
KEDYALFYRLDVVPIDND.......-NTSYRLISCNTSTITQACPKVSFEPIPIHYCTPAGFAILKCKDKKFNGTGPCKN
VSTVQCTHGIRPVVSTQLLLNGSLAEEEVVIRSSNFTDNTKNIIVQLKESVEINCTRPNNNTRKSIHIGPGRAFYTTGDI
IGDIRQAHCNISRTKWNNTLNQIATKLKEQFGNNKTIvFNQSSGGDPEIVMHSFNCGGEFFYCNSTRLFNSTWNFNGTw.
nlTQSNGTDTITLPCRMKQIINMWQEVGKAMYAPPIRGQIRCSSNITGLILTRDGGNHNNDTETFRPGGGDMRDNWRSEL
YKYKVVKIEPLGVAPTKAKRRVVQREKRAVGIGAMFLGFLGAAGSTMGAASITLTVQARLLLSGIVQQQNNLLKAIEAQQ
HLLQLTVWGIKQLQARVLAVERYLRDQQLLGIWGCSGKLICTTAVPWnaswSNKTLDMIWNNMTWMEWEREIDNYTGLIY
TLIEESQNQQEKNEQELLELDKWASLWNWFDITNWLWYIKIFIMIVGGLIGLRIVFTVLSMVNRVR
>UniRef100_A0A109V8K5/1-703
mkvkgirknyqhlwkrGIMLLGMLMICSAVENLWVTVYYGVPVWKEATTTLFCASDAKAYDTEVHNVWATHACVPTDPNP
QEVVLENVTENFNMWKNNMVEQMHEDIISLWDQSLKPCVKLTPLCVTLNCTDWGNVtnTNMRGEIKNCSFNITTSIRDKV
KKDYALFYRLDVVPIDND.......-NTSYRLISCNTSTITQACPKISFEPIPIHYCTPAGFAILKCKDKKFNGTGPCKN
VSTVQCTHGIRPVVSTQLLLNGSLAEEEVVIRSSNFTDNTKNIIVQLKESVEINCTRPNNNTRKSIHIGPGSAFFTTGDI
IGDIRQAHCNISRTKWNNTLNQIATKLKEQFGNNKTIvFNQSSGGDPEIVMHSFNCGGEFFYCNSTQLFNSTWNFNGTw.
nlTQSNGTDTITLPCRIKQIINMWQEVGKAMYAPPIRGQIRCSSNITGLILTRDGGNHNNDTETFRPGGGDMRDNWRSEL
YKYKVVKIEPLGVAPTKAKRRVVQREKRAVGIGAMFLGFLGAAGSTMGAASITLTVQARLLLSGIVQQQNNLLKAIEAQQ
HLLQLTVWGIKQLQARVLAVERYLRDQQLLGIWGCSGKLICTTAVPWnaswSNKTLDMIWNNMTWMEWEREIDNYTGLIY
TLIEESQNQQEKNEQELLELDKWASLWNWFDITNWLWYIKIFIMIVGGLIGLRIVFTVLSMVNRVR
>UniRef100_Q6UZ05/1-716
mrvtgirknyqhlwrwGTMLLGILMICSAAGKLWVTVYYGVPVWKEATTTLFCASDAKAYDTEVHNVWATHACVPTDPNP
QEVVLENVTENFNMWKNNMVEQMHEDIISLWDQSLKPCVKLTPLCVTLNCTDDVRNvtNNEKGEIKNCSFNITTSIRDKV
QKQYALFYKLDVVPIDND......sNNTNYRLISCNTSVITQACPKVSFEPIPIHYCAPAGFAILKCNDKKFNGTGPCTN
VSTVQCTHGIRPVVSTQLLLNGSLAEEEVVIRSENFTNNAKTIMVQLNVSVEINCTRPNNNTRRSIPIGPGRAFYTTGDI
IGDIRQAHCNISRAQWNNTLKHIVEKLGKQFGNNKTIvFNHSSGGDPEIVMHSFNCRGEFFYCKSTKLFNSTWTRNNTwt
rnRSNSTEEHITLPCRIKQIINMWQEVGKAMYAPPIRGQIRCSSNITGLLLTRDGGNDTSGTEIFRPGGGDMRDNWRSEL
YKYKVVRIEPLGVAPTEAKRRVVQREKRAVGIGAVFLGFLGAAGSTMGAAAVTLTVQARLLLSGIVQQQNNLLRAIEAQQ
HLLQLTVWGIKQLQARVLAVERYLRDQQLLGIWGCSGKLICTTAVPWntswSNRSPNEIWNNMTWMEWEKEIDNYTNLIY
NLLEESQNQQEKNEQELLELDKWANLWNWFDISNWLWYIKIFIMIVGGLVGLRIVFAVLSILNRVR
>UniRef100_A0A193L087/1-704
mrvketkkncqhlwrwGIMLLGILMICSAAEKLWVTVYYGVPVWKEATTTLFCASDAKAYDTEVHNVWATHACVPTDPNP
QEVVLKNVTENFNMWKNNMVEQMHEDIISVWDQSLKPCVKLTPLCVTLNCTDLRNAtnATEKGEMKNCSFNITTNIRDKM
QKEYALFYKLDVVPIDSD.......-NTSYRLISCNTSIITQACPKVTFEPIPIHYCTPAGYAILKCNDKKFNGKEACTN
VSTVQCTHGIRPVVSTQLLLNGSLAEEEVVIRSDNFSDNAKTIIVQLKEAVEINCTRPNNNTRKSIHIGPGRAFYATGEI
IGDIRQAHCNISRAKWNNTLKQVVEKLREQFMNRTIV.FNQSSGGDPEIVMHSFNCGGEFFYCNSTQLFNSTWFNSTWng
teVSNNTEGNITLPCRIKQIINMWQEVGKAMYAPPIRGQIRCSSNITGLLLTRDGGSSTNETEIFRPGGGDMRDNWRSEL
YKYKVVKIEPLGVAPTKAKRRVVQREKRALGMGAVFLGFLGAAGSTMGAASMTLTVQARLLLSGIVQQQNNLLRAIEAQQ
HLLQLTVWGIKQLQARVLAVERYLKDQQLLGIWGCSGKLICTTTVPWnttwSNKSLDKIWDNMTWMEWEREIDNYTSTIY
TLIEESQNQQEKNEQELLELDKWASLWNWFDITNWLWYIKIFIMIVGGLVGLRIVFTVLSIVNRVR
>UniRef100_V5UZN9/1-705
mrvkgirknyqhlwrwGTMLLGLLIICSAAERLWVTVYYGVPVWKEATVTLFCASDAKAYDTEVHNVWATHACVPTDPNP
QEVVLENVTENFNMWKNNMVEQMHEDIISLWDQSLKPCVKLTPLCVTLNCTDWRNAtnTTEGGEIKNCSFNITAGIRDKV
QKEYALFYKLDVVPIDND.......-NSSYRLISCNTSVITQACPKVSFDPIPIHYCAPAGFAILKCNDKKFDGKGPCTN
VSTVQCTHGIRPVVSTQLLLNGSLAEEEVVIRSDNFTDNAKTIIVQLNESIEINCTRPNNNTRKSIHIGPGRAFYTTGEI
TGDIRQAHCNLSRAKWDNTLKQIADKLRKQLKNKTIV.FNQSSGGDPEIVMHSFTCGGEFFYCNSTKLFNSTWNGTEGsn
nsTRANNSHILTLPCRIKQIINMWQEVGKAMYAPPIRGQIRCSSNITGLLLTRDGGNNNSGTEIFRPGGGDMRDNWRSEL
YKYKVVKIEPLGVAPTKAKRRVVQREKRAVGIGAVFLGFLGAAGSTMGAASMTLTVQARLLLSGIVQQQNNLLRAIEAQQ
HLLQLTVWGIKQLQARVLAVERYLKDQQLLGIWGCSGKLICTTTVPWntswSNKSLAEIWNNMTWMEWEREINNYTSLIY
NLIEESQNQQEKNEQELLELDKWASLWNWFDITKWLWYIKIFIMIIGGLVGLRIVFTVLSIVNRVR
>UniRef100_B2YMA2/1-715
mrvmeirknyqhwwkeGILLLGMLMICSATEQLWVTVYYGVPVWKEATTTLFCASDAKAYETEKHNVWATHACVPTDPNP
QEVELKNVTENFNMWKNNMVDQMHEDIISLWDQSLKPCVKLTPLCVTLHCTNLTLNstSNMVGEMKNCSFNSTTSIRDKV
RKEYALFYSLDIVPIDDNtenssnkNSSEYRLISCNTSVITQACPKTSFEPIPIHYCAPAGFAILRCNDKKFNGTGPCKN
VSTVQCTHGIKPVVSTQLLLNGSLAEEEIVIRSANITDNTKTIIVQLNQSIEINCTRPNNNTRKSITIGPGRAFYATGDI
IGDIRQAHCNISKAKWNDTLRQIASKLKEQFPNKTI-aFNHSSGGDPEIVMHNFNCGGEFFYCNTTQLFNSTWLFNGTwn
gtNGTEGNETITLPCRIKQIVNMWQEVGKAMYAPPIKGLIKCSSNITGLLLTRDGGN-NESTETFRPGGGDMRDNWRSEL
YKYKVVQVEPLGIAPTRAKRRVVQREKRAAGLGALFLGFLGAAGSTMGAASITLTVQARQLLSGIVQQQYNLLRAIEAQQ
HMLQLTVWGIKQLQARVLAVERYLRDQQLLGIWGCSGKLICTTTVPWntswSNKSLDDIWDNMTWMQWEKEINNYTGLIY
NLLEESQNQQEKNEKDLLELDKWANLWNWFDITNWLWYIRLFIMIVGGLIGLRIVFVVLSIVNRVR
>UniRef100_A0A0X8ICP6/1-703
mkvkgirknyqhlwkrGIMLLGMLMICSAVENLWVTVYYGVPVWKEATTTLFCASDAKAYDTEVHNVWATHACVPTDPNP
QEVVLENVTENFNMWKNNMVEQMHEDIISLWDQSLKPCVKLTPLCVTLNCTDWGNSssEEMRGEIKNCSFNITTSIRDKV
KEDYALFYRLDVVPIDND.......-NTSYRLISCNTSTITQACPKVSFEPIPIHYCTPAGFAILKCKDKKFNGTGPCKN
VSTVQCTHGIRPVVSTQLLLNGSLAEEEVVIRSSNFTDNTKNIIVQLKESVEINCTRPNNNTRKSIHIGPGRAFYTTGDI
IGDIRQAHCNISRTKWNNTLNQTATKLKEQFGNNKTIvFNQSSGGDPEIVMHSFNCGGEFFYCNSTQLFNSTWNFNGTw.
nlTQSNGTDTITLPCRIKQIINMWHEVGKAMYAPPIRGQIRCSSNITGLILTRDGGNHNNDTETFRPGGGDMRDNWRSEL
YKYKVVKIEPLGVAPTKAKRRVVQREKRAVGIGAMFLGFLGAAGSTMGAASITLTVQARLLLSGIVQQQNNLLKAIEAQQ
HLLQLTVWGIKQLQARVLAVERYLRDQQLLGIWGCSGKLICTTAVPWnaswSNKTLDMIWNNMTWMEWEREIDNYTGLIY
TLIEESQNQQEKNEQELLELDKWASLWNWFDITNWLWYIKIFIMIVGGLIGLRIVFTVLSMVNRVR
>UniRef100_A0A109V812/1-703
mkvkgirknyqhlwkqGIMLLGMLMICSAVENLWVTVYYGVPVWKEATTTLFCASDAKAYDTEVHNVWATHACVPTDPNP
QEVVLENVTENFNMWKNNMVEQMHEDIISLWDQSLKPCVKLTPLCVTLKCTDWGNVtnNNMRGEIKNCSFNITTSIRDKV
KKDYALFYRLDVVPIDND.......-NTSYRLISCNTSTITQACPKVSFEPIPIHYCTPAGFAILKCKDKKFNGTGPCKN
VSTVQCTHGIRPVVSTQLLLNGSLAEEEVVIRSSNFADNTKNIIVQLKESVEINCTRPNNNTRKSIHIGPGGAFYTTGDI
IGDIRQAHCNISRTKWNNTLNQIATKLKEQFGNNKTIvFNQSSGGDPEIVMHSFNCGGEFFYCNSTQLFNSTWNFNGTw.
nlTQSNGTDTITLPCRIKQIINMWQEVGKAMYAPPIRGQIRCSSNITGLILTRDGGNHNNDTETFRPGGGDMRDNWRSEL
YKYKVVKIEPLGVAPTKAKRRVVQREKRAVGIGAMFLGFLGAAGSTMGAASITLTVQARLLLSGIVQQQNNLLKAIEAQQ
HLLQLTVWGIKQLQARVLAVERYLRDQQLLGIWGCSGKLICTTTVPWndswSNKTLDMIWNNMTWMEWEREIDNYTGLIY
TLIEESQNQQEKNEQELLELDKWANLWNWFDITNWLWYIKIFIMIVGGLIGLRIVFTVLSIVNRVR
>UniRef100_B3VFP2/1-701
mrvkgirknyhhlwrwGTMLLGILMISSAAEQLWVTVYYGVPVWKEATTTLFCASDAKAYDTEVHNVWATHACVPTDPNP
QEVELGNVTENFNMWKNNMVEQMHEDIISLWDQSLKPCVKLTPLCVTLNCTDLNNAtnTPETGEIKNCSFNITTSIREKV
QKEYALFYKLDVVPIDDD.......-NTSYRLISCNTSVITQACPKVSFDPIPIHYCAPAGFAILKCKDKKFKGTGPCKN
VSTVQCTHGIRPVVSTQLLLNGSLAEEEVVIRSENFTNNAKIIIVQLNKSVEINCTRPNNNTRKSINIGPGRAFYTTGEI
IGDIRQAHCNLSRAKWNDTLKQIVIKLREQFRNKTIV.FNQSSGGDPEIVMHSFNCGGEFFYCNSTQLFNSTWMANSTw.
.eNDNSTEENITLPCRIKQIINMWQEVGKAMYAPPIRGQIRCSTNITGLLLTRDGGD-NGNTEIFRPGGGDMRDNWRSEL
YKYKVVKIEPLGVAPTRAKRRVVQREKRAAGLGALFLGFLGAAGSTMGAASMTLTVQARQLLSGIVQQQNNLLRAIEAQQ
HLLQLTVWGIKQLQARVLAVERYLKDQQLLGIWGCSGKLICTTAVPWntswSNKSLDQIWDNMTWMEWEREIDNYTGLIY
TLIEKSQNQQEKNEQELLELDKWASLWNWFDISNWLWYIKIFIMIVGGLVGLRIAFSVLSIVNRVR
>UniRef100_A0A109VAC7/1-703
mkvkgirknyqhlwkrGIMLLGMLMICSAVENLWVTVYYGVPVWKEATTTLFCASDAKAYDTEVHNVWATHACVPTDPNP
QEVVLENVTENFNMWKNNMVEQMHEDIISLWDQSLKPCVKLTPLCVTLNCTDWGNSssEEMRGEIKNCSFNITTSIRDKV
KEDYALFYRLDVVPIDND.......-NTSYRLISCNTSTITQACPKVSFEPIPIHYCTPAGFAILKCKDKKFNGTGPCKN
VSTVQCTHGIRPVVSTQLLLNGSLAEEEVVIRSSNFTDNTKNIIVQLKESVEINCTRPNNNTRKSIHIGPGRAFYTTGDI
IGDIRQAHCNISRTKWNNTLNQIATKLKEQFGNNKTVvFNQSSGGDPEIVMHSFNCGGEFFYCNSTQLFNSTWNFNGTw.
nlTQSNGTDTITLPCRIKQIINMWQEVGKAMYTPPIRGQIRCSSNITGLILTRDGGNHNNDTETFRPGGGDMRDNWRSEL
YKYKVVKIEPLGVAPTKAKRRVVQREKRAVGIGAMFLGFLGAAGSTMGAASITLTVQARLLLSGIVQQQNNLLKAIEAQQ
HLLQLTVWGIKQLQARVLAVERYLRDQQLLGIWGCSGKLICTTAVPWnaswSNKTLDMIWNNMTWMEWEREIDNYTGLIY
TLIEESQNQQEKNEQELLELDKWASLWNWFDITNWLWYIKIFIMIVGGLIGLRIVFTVLSMVNRVR
>UniRef100_A0A120K6H8/1-703
mkvkgirknyqhlwkrGIMLLGMLMICSAVENLWVTVYYGVPVWKEATTTLFCASDAKAYDTEVHNVWATHACVPTDPNP
QEVVLENVTENFNMWKNNMVEQMHEDIISLWDQSLKPCVKLTPLCVTLNCTDLGNVtnTNMRGEIKNCSFNITTSIRDKV
KKDHALFYKLDVVPIDND.......-NTSYRLISCNTSTITQACPKVSFEPIPIHYCTPAGFAILKCKDKKFNGTGPCKN
VSTVQCTHGIRPVVSTQLLLNGSLAEEEVVIRSSNFKDNTKNIIVQLKESVEINCTRPNNNTRKSIHIGPGGAFYTTGNI
IGDIRQAHCNISRTKWNNTLNQIATKLKEQFGNNKTIvFNQSSGGDPEIVMHSFNCGGEFFYCNSTQLFNSTWSFNGTw.
nsTQSNGTDTITLPCRIKQIINMWQEVGKAMYAPPIEGQIRCSSNITGLILTRDGGNHNNDTETFRPGGGDMRDNWRSEL
YKYKVVKIEPLGVAPTKAKRRVVQREKRAVGIGAMFLGFLGAAGSTMGAASITLTVQARLLLSGIVQQQNNLLKAIEAQQ
HLLQLTVWGIKQLQARVLAVERYLRDQQLLGIWGCSGKLICTTAVPWntswSNKTLDMIWNNMTWMEWEREIDNYTGLIY
TLIEESQNQQEKNEQELLELDKWASLWNWFDITNWLWYIKIFIMIVGGLIGLRIVFTVLSMVNRVR
>UniRef100_A0A0X8IEZ5/1-703
mkvkgirknyqhlwkrGIMLLGMLMICSAVENLWVTVYYGVPVWKEATTTLFCASDAKAYDTEVHNVWATHACVPTDPNP
QEVVLENVTENFNMWKNNMVEQMHEDIISLWDQSLKPCVKLTPLCVTLNCTDWGNSssEEMRGEIKNCSFNITTSIRDKV
KEDYALFYRLDVVPIDND.......-NTSYRLISCNTSTITQACPKVSFEPIPIHYCTPAGFAILKCKDKKFNGTGPCKN
VSTVQCTHGIRPVVSTQLLLNGSLAEEEVVIRSSNFTDNTKNIIVQLKESVEINCTRPNNNTRKSIHIGPGRAFYTTGDI
IGDIKQAHCNISRTKWNNTLNQIATKLKEQFGNNKTIvFNQSSGGDPEIVMHSFNCGGEFFYCNSTQLFNSTWNFNGTw.
nlTQSNGTDTITLPCRIKQIINMWQEVGKAMYAPPIRGQIRCSSNITGLILTRDGGNHNNDTETFRPGGGNMRDNWRSEL
YKYKVVKIEPLGVAPTKAKRRVVQREKRAVGIGAMFLGFLGAAGSTMGAASITLTVQARLLLSGIVQQQNNLLKAIEAQQ
HLLQLTVWGIKQLQARVLAVERYLRDQQLLGIWGCSGKLICTTAVPWnaswSNKTLDMIWNNMTWMEWEREIDNYTGLIY
TLIEESQNQQEKNEQELLELDKWASLWNWFDITNWLWYIKIFIMIVGGLIGLRIVFTVLSMVNRVR
>UniRef100_A0A120K6J7/1-701
mkvkgirknyqhlwkwGIMLLGMLMICSAVENLWVTVYYGVPVWKEATTTLFCASDAKAYDTEVHNVWATHACVPTDPNP
QEVVLENVTENFNMWKNNMVEQMHEDIISLWDQSLKPCVKLTPLCVTLNCTDLDVNssEEMKREMRNCSFNITTSIRDKV
KKDYALFYRLDVVPIDNE.......-NNSYRLINCNTSTITQACPKVSFEPIPIHYCTPAGFAILKCKDKKFNGTGPCKN
VSTVQCTHGIRPVVSTQLLLNGSLAEEEVVVRSSNFTDNTKNIIVQLKESVEINCTRPNNNTRKSIHIAPGGAFYATGDI
IGDIRQAHCNISRTKWNDTLNQIATKLKEQFGNNKTIiFSPSSGGDPEIVMHSFNCGGEFFYCNSTQLFNSTWNFNGTw.
nsTQSNGTDTIILPCRIKQIINMWQEVGKAMYAPPIQGQIRCSSNITGLILTRDGGNSNNDNETFRPGGGDMRDNWRSEL
YKYKVVKIEPLGVAPTKAKRRVVQREKRAVGIGAMFLGFLGAAGSTMGAASITLTVQARLLLSGIVQQQNNLLKAIEAQQ
HLLQLTVWGIKQLQARVLAVERYLRDQQLLGIWGCSGKLICTTAVPWnaswSNKTLDMIWNNMTWMEWEREIDNYTGLIY
TLLEESQNQQEKNEQELLELDKWAGLWNWFDITNWLWYIKIFIMIVGGLIGLRIVFTVLSIVNRVR
>UniRef100_Q6UYV4/1-712
mrvtgirknyqhlwrwGTMLLGILMICSAAGKLWVTVYYGVPVWKEATTTLFCASDAKAYDTEVHNVWATHACVPTDPNP
QEVVLENVTENFNMWKNNMVEQMHEDIISLWDQSLKPCVKLTPLCVTLNCTDDVRNvtNNEKGEIKNCSFNITTSIRDKV
QKQYALFYKLDVVPIDND......sNNTNYRLISCNTSVITQACPKVSFEPIPIHYCAPAGFAILKCNDKKFNGTGPCTN
VSTVQCTHGIRPVVSTQLLLNGSLAEEEVVIRSENFTNNAKTIMVQLNVSVEINCTRPNNNTRRSIPIGPGRVFYTTEDI
IGDIRQAHCNISRAQWNNTLKHIVEKLGKQFGNNKTIvFNHSSGGDPEIVMHSFNCRGEFFYCKSTKLFNSTWTRNNGtw
teRSNSTEEHITLPCRIKQIINMWQEVGKAMYAPPIRGQIRCSSNITGLLLTRDGGNDTSGTEIFRPGGGDMRDNWRSEL
DKYKVVRIEPLGVAPTEAKRRVVQREKRAVGIGAVFLGFLGAAGSTMGAAAVTLTVQARLLLSGIVQQQNNLLRAIEAQQ
HLLQLTVWGIKQLQARVLAVERYLRDQQLLGIWGCSGKLICTTAVPWntswSNRSLNEIWNNMTWMEWEKEIDNYTNLIY
SLLEESQNQQEKNEQELLELDKWANLWNWFDISNWLWYIKIFIMIVGGLVGLRIVFAVLSIVNRVR
>UniRef100_A0A0X8ICR6/1-703
mkvkgirknyqhlwkrGIMLLGMLMICSAVENLWVTVYYGVPVWKEATTTLFCASDAKAYDTEVHNVWATHACVPTDPNP
QEVVLENVTENFNMWKNNMVEQMHEDIISLWDQSLKPCVKLTPLCVTLNCTDWGNSssEEMRGEIKNCSFNITTSIRDKV
KEDYALFYRLDVVPIDND.......-NTSYGLISCNTSTITQACPKVSFEPIPIHYCTPAGFAILKCKDKKFNGTGPCKN
VSTVQCTHGIRPVVSTQLLLNGSLAEEEVVIRSSNFTDNTKNIIVQLKESVEINCTRPNNNTRRSIHIGPGRAFYTTGDI
IGDIRQAHCNISRTKWNNTLNQIATKLKEQFGNNKTIvFNQSSGGDPEIVMHSFNCGGEFFYCNSTQLFNSTWNFNGTw.
nlTQSNGTDTITLPCRIKQIINMWQEVGKAMYAPPIRGQIRCSSNITGLILTRDGGNHNNDTETFRPGGGDMRDNWRSEL
YKYKVVKIEPLGVAPTKAKRRVVQREKRAVGIGAMFLGFLGAAGSTMGAASITLTVQARLLLSGIVQQQNNLLKAIEAQQ
HLLQLTVWGIKQLQARVLAVERYLRDQQLLGIWGCSGKLICTTAVPWnaswSNKTLDMIWNNMTWMEWEREIDNYTGLIY
TLIEESQNQQEKNEQELLELDKWASLWNWFDITNWLWYIKIFIMIVGGLIGLRIVFTVLSMVNRVR
>UniRef100_A0A109VAA8/1-703
mkvkgirknyqhlwkrGIMLHGMLMICSAVENLWVTVYYGVPVWKEATTTLFCASDAKAYDTEVHNVWATHACVPTDPNP
QEVVLENVTENFNMWKNNMVEQMHEDIISLWDQSLKPCVKLTPLCVTLNCTDWGNSssEEMRGEIKNCSFNITTSIRDKV
KEDYALFYRLDVVPINND.......-NTSYRLISCNTSTITQACPKVSFEPIPIHYCTPAGFAILKCKDKKFNGTGPCKN
VSTVQCTHGIRPVVSTQLLLNGSLAEEEVVIRSSNFTDNTKNIIVQLKESVEINCTRPNNNTRKSIHIGPGRAFYTTGDI
IGDIRQAHCNISRTKWNNTLNQIATKLKEQFGNNKTIvFNQSSGGDPEIVMHSFNCGGEFFYCNSTQLFNSTWNFNGTw.
nlTQSNGTDTITLPCRIKQIINMWQEVGKAMYAPPIRGQIRCSSNITGLILTRDGGNHNNDTETFRPGGGDMRDNWRSEL
YKYKVVKIEPLGVAPTKAKRRVVQREKRAVGIGAMFLGFLGAAGSTMGAASITLTVQARLLLSGIVQQQNNLLKAIEAQQ
HLLQLTVWGIKQLQARVLAVERYLRDQQLLGIWGCSGKLICTTAVPWnaswSNKTLDMIWNNMTWMEWEREIDNYTGLIY
TLIEESQNQQEKNEQELLELDKWASLWNWFDITNWLWYIKIFIMIVGGLIGLRIVFTVLSMVNRVR
>UniRef100_A0A109V908/1-703
mkvkgirknyqhlwkrGIMLLGMLMICSAVENLWVTVYYGVPVWKEATTTLFCASDAKAYDTEVHNVWATHACVPTDPNP
QEVVLENVTENFNMWKNNMVEQMHEDIINLWDQSLKPCVKLTPLCVTLNCTDWGNVtnINMRGEIKNCSFNITTSIRDKV
KEDYALFYRLDVVPIDND.......-NTSYRLISCNTSTITQACPKVSFEPIPIHYCTPAGFAILKCKDKKFNGTGPCKN
VSTVQCTHGIRPVVSTQLLLNGSLAEEEVVIRSSNFTDNTKNIIVQLKESVEINCTRPNNNTRKSIHIGPGRAFYTTGDI
IGDIRQAHCNISRTKWNNTLNQIATKLKEQFGNNKTIvFNQSSGGDPEIVMHSFNCGGEFFYCNSTQLFNSTWNFNGTw.
nlTQSNGADTITLPCRIKQIINMWQEVGKAMYAPPIRGQIRCSSNITGLILTRDGGSHNNDTETFRPGGGDMRDNWRSEL
YKYKVVKIEPLGVAPTKAKRRVVQREKRAVGIGAVFLGFLGAAGSTMGAASITLTVQARLLLSGIVQQQNNLLKAIEAQQ
HLLQLTVWGIKQLQARVLAVERYLRDQQLLGIWGCSGKLICTTAVPWnaswSNKTLDMIWNNMTWMEWEREIDNYTGLIY
TLIEESQNQQEKNEQELLELDKWASLWNWFDITNWLWYIKIFIMIVGGLIGLRIVFTVLSMVNRVR
>UniRef100_A0A0A7F0N2/1-705
...mgirknyqhwwrwGTMLLGILMICSAEEKLWVTVYYGVPVWKEATTTLFCASDAKAYNTEVHNVWATHACVPTDPNP
QEVVLGNVTENFNMWKNSMVEQMHEDIISLWDQSLKPCVKLTPLCVTLNCTDLKNTtnTTERGEIKNCSFNITTSLRDKM
RKEYALFYKLDVIPIDND...ntshDNTSYRLISCNTSVITQACPKISFEPIPIHYCAPTGFAILKCNDKKFNGTGPCTN
VSTVQCTHGIRPVVSTQLLLNGSLAEEEVVIRSENLTNNAKIIIVHLNESVVINCTRPNNNTRKSIHIGPGRTFYAAGNI
IGDIRQAHCNISRSKWNNTLKQIVNKLREQFGSKIIV.FNRSSGGDPEIVMHSFNCGGEFFYCNTTQLFNSTWNLNDT.e
glSNTEGNDTLTLPCRIKQIVNMWQEVGKAMYAPPIKGQINCTSNITGLLLTRDGGNNENNTETFRPGGGDMRDNWRNEL
YKYKVVKVEPLGVAPTRAKRRVVQREKRAVGIGAMFLGFLGAAGSTMGAASVTLTVQARQLLSGIVQQQNNLLRAIEAQQ
HMLQLTVWGIKQLQARVLAVERYLRDQQLLGIWGCSGKLICTTNVPWntswSNKSYNRIWDNMTWMQWEREIDNYTGLIY
TLLEESQNQQEKNEQELLELDKWASLWNWFSITNWLWYIKIFIIIIGGLVGLRIVFIVLSIVNRVR
>UniRef100_A0A565D4S0/1-711
mrvkgirkncqhwwrwGTMFIWLLMICSATEKLWVTVYYGVPVWQEANTTLFCASDAKAYDTEVHNVWATHACVPTDPNP
QEVPLENVTENFNMWKNNMVEQMHEDIISLWDQSLKPCVKLTPLCVTLNCTDNWGNatNNEEKEMTNCSFNVTTNIRDKV
KKESALFYRLDVVPIDDE.nkdnnnNYSSYRLINCNTSVITQACPKVTFEPIPIHYCAPAGFAILKCKDKKFNGTGPCKN
VSTVQCTHGIRPVVSTQLLLNGSLAEEDIVIRSENLTDNAKTIIVHLNESIVINCTRPNNNTRKSIHIGPGRAFYATGQI
IGDIRQAHCNISRKNWEETLKRIAIKLGEQFKNKTIV.FNQSSGGDPEIVMHSFNCRGEFFYCNTTKLFNGTWNGTEW..
..-SNTTEGNITLPCKIKQIINMWQEVGKAMYAPPISGLITCSSNITGILLTRDGGNNNNTTEIFRPGGGDMRDNWRSEL
YKYKVVKIEPLGVAPTKAKRRVVQREKRAVGLGALFLGFLSAAGSTMGAASVTLTVQARQLLSGIVQQQNNLLRAIEAQQ
HLLQLTVWGIKQLQARVLAVERYLKDQQLLGIWGCSGKLICTTAVPWntswSNKSLDQIWNNMTWMEWEREINNYTGLIY
TLIEKSQNQQEKNEKELLELDKWASLWNWFEITKWLWYIKIFIMIVGGVIGLRIVFTVLSIVNRVR
>UniRef100_Q6UZ24/1-716
mrvtgirknyqhlwrwGTMLLGILMICSAAGKLWVTVYYGVPVWKEATTTLFCASDAKAYDTEVHNVWATHACVPTDPSP
QEVVLENVTENFNMWKNNMVEQMHEDIISLWDQSLKPCVKLTPLCVTLNCTDDVRNvtNNEKGEIKNCSFNITTSIRDKV
QKQYALFYKLDVVPIDND......sNNTNYRLISCNTSVITQACPKVSFEPIPIHYCAPAGFAILKCNDKKFNGTGPCTN
VSTVQCTHGIRPVVSTQLLLNGSLAEEEVVIRSENFTNNAKTIMVQLNVSVEINCTRPNNNTRKSIPIGPGRAFYTTGDI
IGDIRQAHCNISRAQWNNTLKHIVEKLGKQFGNNKTIvFNHSSGGDPEIVMHSFNCRGEFFYCKSTKLFNSTWTRNNTwt
rnRSNSTGEHITLPCRIKQIINMWQEVGKAMYAPPIRGQIRCSSNITGLLLTRDGGNDTSGTEIFRPGGGDMRDNWRSEL
YKYKVVRIEPLGVAPTEAKRRVVQREKRAVGIGAVFLGFLGAAGSTMGAAAVTLTVQARLLLSGIAQQQNNLLRAIEAQQ
HLLQLTVWGIKQLQARVLAVERYLRDQQLLGIWGCSGKLICTTAVPWntswSNRSLNEIWNNMTWMEWEKEIDNYTNLIY
NLLEESQNQQEKNEQELLELDKWANLWNWFDISNWLWYIKIFIMIVGGLVGLRIVFAVLSIVNRVR
>UniRef100_A0A0R8WF34/1-699
mrvreikkncqhlwrwGIMLLGILMICNAKDKLWVTVYYGVPVWKEATTTLFCTSDAKAYDTEVHNVWATHACVPTDPNP
QEVVLENVTENFNMWKNNMVEQMHEDIISLWDQSLKPCVKLTPLCVTLNCTDLRNAtnTNEKGEIKNCSFNVTTEIRDKV
KKEHALFYRLDVVPIDNN.......--TSYRLISCNTSAITQACPKVSFEPIPIHYCTPAGFAILKCNDKKFNGTGPCTN
VSTVQCTHGIRPVISTQLLLNGSLAEEEVIIRSANFSNNAKIIIVQLNESVEINCTRPNNNTRKSIHIGPGRAFYTTGDI
IGDIRQAHCNLSRAKWNDTLQRIVIKLREQIGNKTIV.FNQSSGGDPEIVMHSFNCGGEFFYCNTTQLFNSAWNSTGG..
.pNNTGGNDTITLPCRIKQIINMWQEVGKAMYAPPIRGQIRCSSNITGLLLTRDGGN-NGTTEVFRPGGGDMRDNWRSEL
YKYKVVQIEPLGVAPTKAKRRVVQREKRAVGIGAMFLGFLGAAGSTMGAASMTLTVQARLLLSGIVQQQNNLLRAIEAQQ
HLLQLTVWGIKQLQARVLAVERYLKDQQLLGIWGCSGKLICTTTVPWnaswSNKSLGEIWDNMTWMEWDREINNYTNLIY
TLIEKSQNQQEKNEQELLELDKWASLWNWFDITNWLWYIKIFIMIVGGLIGLRIVFTVLSIVNRVR
>UniRef100_A0A0R8WKC3/1-705
mrvkeikkncqhlwkwGIMLLGILMICNAEDKLWVTVYYGVPVWKEATTTLFCASDAKAYEPEVHNVWATHACVPTDPNP
QEVVLKNVTENFNMWKNNMVEQMHEDIISLWDQSLKPCVKLTPLCVTLNCTDLGNAtnTNEKGEIKNCSFNVTTEIRDKE
KKEYALFYRLDVVPIDNT.......---SYRLISCNTSVITQACPKVSFEPIPIHYCAPAGFAILKCNDKKFNGTGPCTN
VSTVQCTHGIRPVISTQLLLNGSLAEEEVVIRSANFSNNAKIIIVHLNESVEINCTRPNNNTRKSIHIGPGRAFYTTGEI
IGDIRQAHCNLSRAKWNDTLQRIVIKLRKQIGNKTIV.FKQSSGGDPEIVMHSFNCGGEFFYCNTTQLFNSTWNSTEG..
.pNNTGGNDTITLPCRIKQIINMWQEVGKAMYAPPIRGQIRCSSNITGLLLTRDGGNNINETEVFRPGGGDMRDNWRSEL
YKYKVVQIEPLGVAPTKAKRRVVQREKRAVGIGAVFLGFLGAAGSTMGAASMTLTVQARLLLSGIVQQQNNLLRAIEAQQ
HLLQLTVWGIKQLQARVLAVERYLKDQQLLGIWGCSGKLICTTAVPWnaswSNKSLDEIWDNMTWMEWDREINNYTNLIY
TLIEKSQNQQEKNEQELLELDKWASLWNWFDITNWLWYIKIFIMIVGGLIGLRIVFTVLSIVNRVR
>UniRef100_A0A193L0U0/1-717
mrvkgirknyqhlwrwGALLLGLLMISSATEKLWVTVYYGVPVWKEATTTLFCASDARAYDTEVHNVWATHACVPTDPNP
QEVVLANVTENFNMWKNDMVEQMQEDIISLWDQSLKPCVKLTPLCVTLNCTDWSASnsSSMKGEVKNCSFNITTNIRDKV
QKEYALFYKLDVVPIEDG..dntttSYTNYRIINCNTSVITQACPKVTFEPIPIHYCAPAGFAILKCNNKTFNGKGPCTN
VSTVQCTHGIKPVVSTQLLLNGSLAEEEIVIRSENFSDNAKTIIVQLNRSIEINCTRPSNNTRKGIHIGPGRAFYTTGEI
IGDIRQAHCNLNKTEWNNALQQVAKKLREQFGNKTI-aFNQSSGGDPEIIMHTFNCRGEFFYCNTTKLFNSTWNLNSTig
sdNHTGENDTITLQCRIKQIINMWQEVGKAMYAPPISGQIRCSSNITGLLLTRDGGNNSTSTETFRPGGGNMKDNWRSEL
YKYKVVKIEPLGIAPTKAKRRVVQREKRAIGIGAMFLGFLGAAGSTMGAASVTLTVQARQLLSGIVQQQNNLLRAIEAQQ
HLLQLTVWGIKQLQARVLAVERYLKDQQLLGIWGCSGKLICTTAVPWnaswSNKTQSEIWNNMTWMQWEKEIDNYTDLIY
TLIEQSQNQQEKNEQELLELDKWANLWSWFDITNWLWYIKIFIMIVGGLVGLRIVFTVLSIVNRVR
>UniRef100_A0A109V8Q2/1-703
mkvkgirknyqhlwkrGIMLLGMLMICSAVENLWVTVYYGVPVWKEATTTLFCASDAKAYDTEVHNVWATHACVPTDPNP
QEVVLENVTENFNMWKNNMVEQMHEDIISLWDQSLKPCVKLTPLCVTLNCTDWGNSssEEMRGEIKNCSFNITTSIRDKV
KEDYALFYRLDVVPIDND.......-NTSYRLISCNTSTITQACPRVSFEPIPIHYCTPAGFAILKCKDKKFNGTGPCKN
VSTVQCTHGIRPVVSTQLLLNGSLAEEEVVIRSSNFTDNTKNIIVQLKESVEINCTRPNNNTRKSIHIGPGRAFYTTGDI
IGDIRQAHCNISRTKWNNTLNQIATKLKEQFGNNKTIvFNQSSGGDPEIVMHSFNCGGEFFYCNSTQLFNSTWNFNGTw.
nlTQSNGTDTITLPCRIKQIINMWQEVGKAMYAPPIRGQIRCSSNITGLILTRDGGNHNNDTETFRPGGGDMRDNWRSEL
YKYKVVKIEPLGVAPTKAKRRVVQREKRAVGIGAMFLGFLGAAGSTMGAASITLTVQARLLLSGIVQQQNNLLKAIEAQQ
HLLQLTVWGIKQLQARVLAVERYLRDQQLLGIWGCSGKLICTTAVPWnaswSNKTLDMIWNNMTWMEWEREIDNYTGLIY
TLIEESQNQQEKNEQELLELDKWAGLWNWFDITNWLWYIKIFIMIVGGLIGLRIVFTVLSMVNRVR
>UniRef100_J7FX40/1-707
mkvkgirknyqhlwkwGIMLLGMLMICSAVENLWVTVYYGVPVWKEATTTLFCASDAKAYDTEVHNVWATHACVPTDPNP
QEVVLENVTENFNMWKNNMVEQMHEDIISLWDQSLKPCVKLTPLCVTLNCTDLNVTntNNMKREMRNCSFNITTSIRDKV
KKDYALFYRLDVVPIDNE.......-NNSYRLINCNTSTITQACPKVSFEPIPIHYCTPAGFAILKCKDKKFNGTGPCKN
VSTVQCTHGIRPVVSTQLLLNGSLAEEEVVIRSSNFTDNTKNIIVQLKESVEINCTRPNNNTRKSIHIGPGRAFYTTGDI
TGDTRRAYCNISRTKWNDTLNQIATKLKEQFGNNKTIiFSPSSGGDPEIVMHSFNCGGEFFYCNSTQLFNSTWDFNGTwn
vtKSNEGNDTIILPCRIKQIINMWQEVGKAMYAPPIKGQIRCSSNITGLILTRDGGNHKNDTETFRPGGGDMRDNWRSEL
YKYKVVKIEPLGVAPTKAKRRVVQREKRAVGIGAMFLGFLGAAGSTMGAASITLTVQARLLLSGIVQQQNNLLRAIEAQQ
HLLQLTVWGIKQLQARVLAMERYLRDQQLLGIWGCSGKLICTTAVPWnaswSNKTLDMIWNNMTWMEWEREIDNYTGLIY
TLIEESQNQQEKNEQELLELDKWASLWNWFDITKWLWYIKIFIMIVGGLIGLRIVFTVLSIVNRVR
>UniRef100_A0A109V855/1-703
mkvkgirknyqhlwkrGIMLLGMLMICSAVENLWVTVYYGVPVWKEATTTLFCASDAKAYDTEVHNVWATHACVPTDPNP
QEVVLENVTENFNMWKNNMVEQMHEDIISLWDQSLKPCVKLTPLCVTLNCTDWGNSssEEMRGEIKNCSFNITTSIRDKV
KEDYALFYRLDVVPIEND.......-NTSYRLISCNTSTITQACPRVSFEPIPIHYCTPAGFAILKCKDKKFNGTGPCKN
VSTVQCTHGIRPVVSTQLLLNGSLAEEEVVIRSGNFTDNTKNIIVQLKESVEINCTRPNNNTRKSIHIGPGRAFYTTGDI
IGDIRQAHCNISRTKWNNTLNQIATKLKEQFGNNKTIvFNQSSGGDPEIVMHSFNCGGEFFYCNSTQLFNSTWNFNGTw.
nlTQSNGTDTITLPCRIKQIINMWQEVGKAMYAPPIRGQIKCSSNITGLILTRDGGNHNNDTETFRPGGGDMRDNWRSEL
YKYKVVKIEPLGVAPTKAKRRVVQREKRAVGIGAMFLGFLGAAGSTMGAASITLTVQARLLLSGIVQQQNNLLKAIEAQQ
HLLQLTVWGIKQLQARVLAVERYLRDQQLLGIWGCSGKLICTTAVPWnaswSNKTLDMIWNNMTWMEWEREIDNYTGLIY
TLIEESQNQQEKNEQELLELDKWASLWNWFDITNWLWYIKIFIMIVGGLIGLRIVFTVLSMVNRVR
>UniRef100_A0A0R8WMC9/1-706
mrvreikkncqhlwrwGIMLLGILMICNATDNLWVTVYYGVPVWKEATTTLFCASDAKAYDTEVHNVWATHACVPTDPNP
QEVELENVTENFNMWKNNMVEQMHEDIISLWDQSLKPCVKLTPLCVTLNCTDVNATstNSEKGEMKNCSFNVTTEIRDKV
TKEHALFYRLDVVPIDNT..kdnntNSTSYRLISCNTSSITQACPKVSFEPIPIHYCTPAGFALLKCNDKKFNGTGPCKN
VSSVQCTHGIRPVISTQLLLNGSLAEEEVIIRSANFSNNARIIIVQLNESVEINCTRPNNNTRRSINMGPGRAFYATGDI
IGDIRQAHCNLSRAKWNDTLQRIAIKLKEQFENKTIV.FNQSSGGDPEIVMHSFNCGGEFFYCSTTQLFNSTWNSTEG..
.pNTTEGNDTITLPCRIKQIINMWQEVGKAMYAPPISGKIRCSSNITGLILTRDGGDNDNATEVFRPGGGDMRDNWRSEL
YRYKVVQIEPLGVAPTRAKRRVVQREKRAVGIGAVFLGFLGAAGSTMGAASLTLTVQARLLLSGIVQQQNNLLRAIEAQQ
HLLQLTVWGIKQLQARVLAVERYLKDQQLLGIWGCSGKLICTTAVPWntswSNKSLDQIWNTMTWMEWDREINNYTSLIY
TLIENAQNQQEKNEQELLELDNWANLWNWFDISNWLWYIKIFIMIVGGLIGLRIVFTVLSIVNRVR
>UniRef100_A0A109V6T2/1-703
mkvkgirknyqhlwkwGIMLLGMLMICSAVENLWVTVYYGVPVWKEATTTLFCASDAKAYDTEVHNVWATHACVPTDPNP
QEVVLENVTENFNMWKNNMVEQMHEDIISLWDQSLKPCVKLTPLCVTLNCTDLNVNssEEMKGEMRNCSFNITTSIRDKV
KKDYALFYRLDVVPIDNE.......-NNSYRLINCNTSTITQACPKVSFEPIPIHYCTPAGFAILKCKDKKFNGTGPCKN
VSTVQCTHGIKPVVSTQLLLNGSLAEEEVVIRSSNFTDNTKNIIVQLKESVEINCTRPNNNTRKSIHIVPGRAFYATGNI
IGDIRQAHCNISRTKWNDTLNQIATKLKEQFGNNKTIiFSPSSGGDPEIVMHSFNCGGEFFYCNSTQLFNSTWGFNGTw.
nsTQSNGTDTIILPCRIKQIINMWQEVGKAMYAPPIQGQIRCSSNITGLILTRDGGNSNNDNETFRPGGGDMRDNWRSEL
YKYKVVKIEPLGVAPTKAKRRVVQREKRAVGIGAMFLGFLGAAGSTMGAASITLTVQARLLLSGIVQQQNNLLKAIEAQQ
HLLQLTVWGIKQLQARVLAVERYLRDQQLLGIWGCSGKLICTTAVPWnaswSNKTLDMIWNNMTWMEWEREIDNYTGLIY
TLLEESQNQQEKNEQELLELDKWAGLWNWFDITNWLWYIKIFIMIVGGLIGLRIVFTVLSIVNRVR
>UniRef100_A0A109VAM1/1-703
mkvkgirknyqhlwkwGIMLLGMLMICSAVENLWVTVYYGVPVWKEATTTLFCASDAKAYDTEVHNVWATHACVPTDPNP
QEVVLENVTENFNMWKNNMVEQMHEDIISLWDQSLKPCVKLTPLCVTLNCTDLNVNssEEMKGEMRNCSFNITTSIRDKV
KKDYALFYRLDVVPIDNE.......-NNSYRLINCNTSTITQACPKVSFEPIPIHYCTPAGFAILKCKDKKFNGTGPCKN
VSTVQCTHGIKPVVSTQLLLNGSLAEEEVVIRSSNFTDNTKNIIVQLKESVEINCTRPNNNTRKSIHIVPGRAFYATGNI
IGDIRQAHCNISRTKWNDTLNQIATKLKEQFGNNKTIiFSPSSGGDPEIVMHSFNCGGEFFYCNSTQLFNSTWGFNGTw.
nsTQSNGTDTIILPCRIKQIINMWQEVGKAMYAPPIQGQIRCSSNITGLILTRDGGNSNNDNETFRPGGGDMRDNWRSEL
YKYKVVKIEPLGVAPTKAKRRVVQREKRAVGIGAMFLGFLGAAGSTMGAASITLTVQARLLLSGIVQQQNNLLKAIEAQQ
HLLQLTVWGIKQLQARVLAVERYLRDQQLLGIWGCSGKLICTTAVPWnaswSNKTLDMIWNNMTWMEWEREIDNYTGLIY
TLLEESQNQQEKNEQELLELDKWAGLWNWFDITNWLWYIKIFIMIVGGLIGLRIVFTVLSIVNRVR
>UniRef100_A0A0X8IEJ5/1-703
mkvkgirknyqhlwkrGIMLLGMLMICSAVENLWVTVYYGVPVWKEATTTLFCASDAKAYDTEVHNVWATHACVPTDPNP
QEVVLENVTENFNMWKNNMVEQMHEDIISLWDQSLKPCVKLTPLCVTLNCTDWGNSssEEMRGEIKNCSFNITTSIRDKV
KEDYALFYRLDVVPIDND.......-NTSYRLISCNTSTITQACPKVSFEPIPIHYCTPAGFAILKCKDKKFNGTGPCKN
VSTVQCTHGIRPVVSTQLLLNGSLAEEEVVIRSSNFTDNTKNIIIQLKESVEINCTRPNNNTRKSIHIGPGRAFYTTGDI
IGDIRQAHCNISRTKWNNTLNQIATKLKEQFGNNKTIvFNQSSGGDPEIVMHSFNCGGEFFYCNSTQLFNSTWNFNGTw.
nlTQSNGTDTITLPCRIKQIINMWQEVGKAMYAPPIRGQVRCSSNITGLILTRDGGNHNNDTETFRPGGGDMRDNWRSEL
YKYKVVKIEPLGVAPTKAKRRVVQREKRAVGIGAMFLGFLGAAGSTMGAASITLTVQARLLLSGIVQQQNNLLKAIEAQQ
HLLQLTVWGIKQLQARVLAVERYLRDQQLLGIWGCSGKLICTTAVPWnaswSNKTLDMIWNNMTWMEWEREIDNYTGLIY
TLIEESQNQQEKNEQELLELDKWASLWNWFDITNWLWYIKIFIMIVGGLIGLRIVFTVLSMVNRVR
>UniRef100_A0A109V827/1-703
mkvkgirknyqhlwkrGIMLLGMLMICSAVENLWVTVYYGVPVWKEATTTLFCASDAKAYDTEVHNVWATHACVPTDPNP
QEVVLENVTENFNMWKNNMVEQMHEDIISLWDQSLKPCVKLTPLCVTLNCTDWGNSssEEMRGEIKNCSFNITTSIRDKV
KEDYALFYRLDVVPIDND.......-NTSYRLINCNTSTITQACPKVSFEPIPIHYCTPAGFAILKCKDKKFNGTGPCKN
VSTVQCTHGIRPVVSTQLLLNGSLAEEEVVIRSSNFTDNTKNIIVQLKESVEINCTRPNNNTRKSIHIGPGRAFYTTGDI
IGNIRQAHCNISRTKWNNTLNQIATKLKEQFGNNKTIvFNQSSGGDPEIVMHSFNCGGEFFYCNSTQLFNSTWNFNGTw.
nlTQSNGTDTITLPCRIKQIINMWQEVGKAMYAPPIRGQIRCSSNITGLILTRDGGNHNNDTETFRPGGGDMRDNWRSEL
YKYKVVKIEPLGVAPTKAKRRVVQREKRAVGIGAVFLGFLGAAGSTMGAASITLTVQARLLLSGIVQQQNNLLKAIEAQQ
HLLQLTVWGIKQLQARVLAVERYLRDQQLLGIWGCSGKLICTTAVPWnaswSNKTLDMIWNNMTWMEWEREIDNYTGLIY
TLIEESQNQQEKNEQELLELDKWAGLWNWFDITNWLWYIKIFIMIVGGLIGLRIVFTVLSMVNRVR
>UniRef100_Q18NF0/1-712
mrakgirkncqllwrwGTMLLGILMICSAADQLWVTVYYGVPVWKEATTTLFCASDAKAYDTEVHNVWATHACVPTDPNP
QEVELKNVTENFNMWKNNMVEQMHEDIISLWDQSLKPCVKLTPLCVTLNCTDYKGNdtNTEGGEMKNCSFNITTSIRDKV
KKEYAPFYTLDIVPIDDD...nsnsSNTNYRLTNCNTSVITQACPKVTFEPIPIHYCAPAGFAIIKCRDKKFNGTGPCTN
ISTVQCTHGIRPVVSTQLLLNGSLAEEEVVIRSENFTNNAKTIIVQLNETVEINCTRPNNNTRRSIHIGPGRAFYATGSI
IGDIRRAHCNINKTKWESTLTQVAMKLAEQFENNKTV.FNHSSGGDPEIVTHSFNCGGEFFYCNTSKLFSYTWNGTGL.s
nnTENSSNNTITLQCRIKQIINMWQEVGKAMYAPPISGQIRCSSNITGLLLTRDGGNGTNGTETFRPGGGDMRDNWRSEL
YKYKVVKIEPLGVAPTRARRRVVQREKRAVGIGALFLGFLGAAGSTMGAASMTLTVQARQLLSGIVQQQNNLLRAIEAQQ
HLLQLTVWGIKQLQARVLAVERYLKDQQLLGIWGCSGKLICTTAVPWnaswSNKSLTEIWDNMTWMQWEREIDNYTQIIY
NLIEESQNQQEKNEQELLELDKWASLWNWFSITKWLWYIKIFIMIVGGLIGLRIVFAVLAVVNRVR
>UniRef100_A3FAS1/1-709
mrvtgirknyqhlwrwGTMLLGILMICSAAGKLWVTVYYGVPVWKEATTTLFCASDAKAYDTEVHNVWATHACVPTDPHP
QEVVLENVTENFNMWKNNMVEQMHEDIISLWDQSLKPCVKLTPLCVTLNCTDDVRNatSAEKGEIKNCSFNITKSIRNKM
QKQYALFYKLDVVPIDND......sNNTNYRLISCNTSVITQACPKVSFEPIPIHYCAPAGFAILKCNDKKFNGTGPCTN
VSTVQCTHGIRPVVSTQLLLNGSLAEEEVIIRSENFTNNAKTIMVQLNVSVEINCTRPNNNTRKSIHIGPGRAFYATGDV
IGDIRQAHCNISRANWNNTLRQIVEKLGEQFGYNKTIvFNHSSGGDPEIVMHSFNCGGEFFYCNSTKLFNSTWTWNNTwd
ntRANDTEEIITLPCRIKQIINMWQEVGKAMYAPPIRGQIRCSSNITGLLLTRDGGT-NNTNEIFRPGGGDMRDNWRSEL
YKYKVVRIEPLGVAPTEAKRRVVQREKRAVGIGAMFLGFLGAAGSTMGAASVTLTVQARLLLSGIVQQQNNLLRAIEAQQ
HLLQLTVWGIKQLQARVLAVERYLRDQQLLGIWGCSGKIICTTAVPWntswSNKSLNEIWNNMTWMEWEKEIDNYTNLIY
NLLEESQNQQEKNEQELLELDKWANLWNWFDISNWLWYIKIFIMIVGGLVGLRIVFAVLSIVNRVR
>UniRef100_J7FZI2/1-707
mkvkgirknyqhlwkwGIMLLGMLMICSAVENLWVTVYYGVPVWKEATTTLFCASDAKAYDTEVHNVWATHACVPTDPNP
QEVVLENVTENFNMWKNNMVEQMHEDIISLWDQSLKPCVKLTPLCVTLNCTDLNVTntNSMKREMRNCSFNITTSIRDKV
KKDYALFYRLDVVPIDNE.......-NNSYRLINCNTSTITQACPKVSFEPIPIHYCTPAGFAILKCKDKKFNGTGPCKN
VSTVQCTHGIRPVVSTQLLLNGSLAEEEVVIRSSNFTDNTKNIIVQLKESVEINCTRPNNNTRKSIHIGPGRAFYTTGDI
TGDTRRAYCNISRTKWNDTLNQIATKLKEQFGNNKTIiFSPSSGGDPEIVMHSFNCGGEFFYCNSTQLFNSTWDFNGTwn
vtKSNEGNDTIILPCRIKQIINMWQEVGKAMYAPPIRGQIRCSSNITGLILTRDGGNHKNDTETFRPGGGDMRDNWRSEL
YKYKVVKIEPLGVAPTKAKRRVVQREKRAVGIGAMFLGFLGAAGSTMGAASITLTVQARLLLSGIVQQQNNLLRAIEAQQ
HLLQLTVWGIKQLQARVLAMERYLRDQQLLGIWGCSGKLICTTAVPWnaswSNKTLDMIWNNMTWMEWEREIDNYTGLIY
TLIEESQNQQEKNEQELLELDKWASLWNWFDITKWLWYIKIFIMIVGGLIGLRIVFTVLSIVNRVR
>UniRef100_A0A0R8WLS8/1-709
mrvkeikkncqhlwrwGIMLLGILMICNAEDNLWVTVYYGVPVWKEATTTLFCASDAKAYDTEVHNVWATHACVPTDPNP
QEVVLENVTENFNMWKNNMVEQMHEDIISLWDQSLKPCVKLTPLCVTLNCTDLGNAtsTNEKGEIKNCSFNVTTEIRDKE
KKEYALFYRLDVVPIDNT......iDNTSFRLISCNTSVITQACPKVSFEPIPIHYCAPAGFAILKCNDKKFNGTGPCTN
VSTVQCTHGIRPVISTQLLLNGSLAEEEVVIRSANFSNNAKIIIVHLNESVEINCTRPNNNTRKSIHIGPGRAFYTTGEI
IGDIRQAHCNLSRAKWNDTLQRIVIKLRKQFGNKTI-aFNQSSGGDPEIVMHSFNCGGEFFYCNTTQLFNSTWNSIGG..
.pNNTGGNDTITLPCRIKQIINMWQEVGKAMYTPPIRGQIRCSSNITGLLLTRDGSNNTSGTEVFRPGGGDMRDNWRSEL
YKYKVVQIEPLGVAPTRAKRRVVQREKRAVGIGAVFLGFLGAAGSTMGAASMTLTVQARLLLSGIVQQQNNLLRAIEAQQ
HLLQLTVWGIKQLQARVLAVERYLKDQQLLGIWGCSGKLICTTAVPWntswSNKSLGEIWNNMTWMEWDREINNYTNLIY
TLIEKSQNQQEKNEQELLELDKWASLWNWFDITNWLWYIKIFIMIVGGLIGLRIVFTVLSIVNRVR
>UniRef100_B2YZF7/1-708
mkvkgirkny..lwrwGILLLGMLMICSATENLWVTVYYGVPVWKEATTTLFCASDAKAYDTEVHNVWATHACVPTDPNP
QEVVLENVTENFNMWKNNMVEQMHEDIISLWDQSLQPCVRLTPLCVTLNCTDYVKNvtNAEGGEMKNCSFNVTTNMRDKK
QKEYALFYNLDIVQIDND......nANNSYRLISCNTSVITQACPKVSFEPIPIHYCAPAGFAILRCNDKKFNGTGPCTN
VSTVQCTHGIRPVVSTQLLLNGSLAEEEVVIRSKNFTNNANIIIVQLNDSVEINCTRPNNNTRKSIPIGPGRAFYTTGEI
IGDIRQAHCNISKSKWNDTLQQIVKKLREQFKNKTIV.FTHSSGGDPEIVMHSFNCGGEFFYCNTTQLFNSTWYINNTgn
gaKGSDNTDTIKLPCRIKQIINMWQEVGKAMYAPPIRGQIRCSSNITGLILTRDGGNNNDTTEVFRPGGGDMRDNWRSEL
YKYKVVKIEPLGVAPTKAKRRVVQREKRAVGIGALFLGFLGAAGSTMGAASVTLTVQARQLLSGIVQQQNNLLKAIEAQQ
HLLQLTVWGIKQLQARVLAVERYLKDQQLLGIWGCSGKLICTTAVPWnaswSNKSLNEIWDNMTWMQWEKEIDNYTSLIY
TLLEQSQNQQEKNEQELLELDKWASLWNWFDITNWLWYIKIFIMIVGGLVGLRIVFTVLSIVNRVR
>UniRef100_A0A0R8WGC1/1-703
mrvreikkncqhlwrwGIMLLGILMICNATNNSWVTVYYGVPVWKEATTTLFCASDAKAYDTEVHNVWATHACVPTDPNP
QEVELENVTENFNMWKNNMVEQMHEDIISLWDQSLKPCVKLTPLCVTLNCTDVNATstNSEKGEMKNCSFNVTTEIRDKM
KKEYALFYRLDVVPIDNT.....edNNTSYRLISCNTSSITQACPKVSFEPIPIHYCTPAGFVLLKCNDKKFNGTGPCKN
VSSVQCTHGIRPVISTQLLLNGSLAEGEVIIRSANFSNNARIIIVQLNESVEINCTRPNNNTRKSIHMGPGSAFYATGDI
IGDIRQAHCNLSRAKWNDTLQRIAIKLKEQFENKTIV.FNQPSGGDPEIVMHSFNCGGEFFYCNTTQLFNSTWNSTEG..
.pNTTEGNDTITLPCRIKQIINMWQEVGKAMYAPPISGKIRCSSNITGLILTRDGGDNTNNTEVFRPGGGDMRDNWRSEL
YKYKVVQIEPLGVAPTRAKRRVVQREKRAVGIGAVFIGFLGAAGSTMGAASLTLTVQARLLLSGIVQQQNNLLRAIEAQQ
HLLQLTVWGIKQLQARVLAVERYLKDQQLLGIWGCSGKLICTTAVPWntswSNKSVDYIWNNMTWMQWDREINNYTSLIY
TLIEKAQNQQEKNEQELLELDNWASLWNWFDISNWLWYIRIFIMIVGGLIGLRIVFTVLSIVNRVR
>UniRef100_A0A109V7X6/1-699
mkvkgirknyqhlwkqGIMLLGMLMICSAVENLWVTVYYGVPVWKEATTTLFCASDAKAYDTEVHNVWATHACVPTDPNP
QEVVLENVTENFNMWKNNMVEQMHEDIISLWDQSLKPCVKLTPLCVTLKCTDWGNTniNSMRGEIKNCSFNITTSIRDKV
KKDYALFYRLDVVPIDND.......-NTSYRLISCNTSTITQACPKVSFEPIPIHYCTPAGFAILKCKDKKFNGTGPCKN
VSTVQCTHGIRPVVSTQLLLNGSLAEEEVVIRSSNFADNTKNIIVQLKESVEINCTRPNNNTRKSIPIGPGRAFYTTGDI
IGDIRQAHCNISRTKWNNTLNQIATKLKEQFGNNKTIvFNQSSGGDPEIVMHSFNCGGEFFYCNSTQLFNSTWNFNGTw.
nlTQSNGTDTITLPCRIKQIINMWQEVGKAMYAPPIRGQIRCSSNITGLILTRDGGNHNNDTETFRPGGGDMRDNWRSEL
YKYKVVKIEPLGVAPTKAKRRVVQREKRAVGIGAMFLGFLGAAGSTMGAASITLTVQARLLLSGIVQQQNNLLKAIEAQQ
HLLQLTVWGIKQLQARVLAVERYLRDQQLLGIWGCSGKLICTTTVPWnnswSNKTLDMIWNNMTWMEWEREIDNYTGLIY
TLIEESQNQQEKNEQELLELDKWASLWNWFDITNWLWYIKIFIMIVGGLIGLRIVFTVLSMVNRVR
>UniRef100_A0A109V860/1-703
mkvkgirknyqhlwkrGIMLLGILMICSAVENLWVTVYYGVPVWKEATTTLFCASDAKAYDTEVHNVWATHACVPTDPNP
QEVVLENVTENFNMWKNNMVEQMHEDIISLWDQSLKPCVKLTPLCVTLNCTDWRNSssEEMRGEIKNCSFNITTSIRDKV
KKDYALFYRLDVVPIDND.......-NTSYRLINCNTSTITQACPKVSFEPIPIHYCTPAGFAILKCKDKKFNGTGPCKN
VSTVQCTHGIRPVVSTQLLLNGSLAEEEVVIRSSNFTDNTKNIIVQLKESVEINCTRPNNNTRKSIHIGPGGAFYTTGDI
IGDIRQAHCNISRTKWNSTLNQIVTKLKEQFGNNKTIvFNQSSGGDPEVVMHSFNCGGEFFYCNSTQLFNSTWNFNGT.r
nlTQSNGTDTITLPCRIKQIINMWQEVGKAMYAPPISGQIRCSSNITGLILTRDGGNHNNDTETFRPGGGDMRDNWRSEL
YKYKVVKIEPLGVAPTKAKRRVVQREKRAVGIGAMFLGFLGAAGSTMGAASITLTVQARLLLSGIVQQQNNLLKAIEAQQ
HLLQLTVWGIKQLQARVLAVERYLRDQQLLGIWGCSGKLICTTAVPWnaswSNKTLDMIWNNMTWMEWEREIDNYTGLIY
TLLEESQNQQEKNEQELLELDKWASLWNWFDITNWLWYIKIFIMIVGGLIGLRIVFTVLSMVNRVR
>UniRef100_A0A109V7P8/1-708
mkvkgirknyqhlwkwGIMLLGMLMICSAVENLWVTVYYGVPVWKEATTTLFCASDAKAYDTEVHNVWATHACVPTDPNP
QEIVLENVTENFNMWKNNMVEQMHEDIISLWDQSLKPCVKLTPLCVTLNCTDLNVTntNNMKGEMRNCSFNITTSIRDKV
KKDYALFYRLDVVPIDNE.......-NNSYRLINCNTSTITQACPKVSFEPIPIHYCTPAGFAILKCKDKKFNGTGPCKS
VSTVQCTHGIRPVVSTQLLLNGSLAEEEVVIRSSNFTDNTKNIIVQLKESVEINCTRPNNNTRKSIPIGPGRAFYTTGDI
IGDIRRAYCNISRTKWNNTLNQIATKLKEQFGNNKTIiFSPSSGGDPEIVMHSFNCGGEFFYCNSTQLFNSTWSFNGTwn
stQSNEGNDPITLPCRIRQIINMWQEVGKAMYAPPIKGQIRCSSNITGLILTRDGGNHNSRTETFRPGGGDMRDNWRSEL
YKYKVVKIEPLGVAPTKAKRRVVQREKRAVGIGAMFLGFLGAAGSTMGAASITLTVQARLLLSGIVQQQNNLLRAIEAQQ
HLLQLTVWGIKQLQARVLAMERYLRDQQLLGIWGCSGKLICTTAVPWnaswSNKTLDMIWNNMTWMEWEREIDNYTGLIY
TLIEESQNQQEKNERELLELDKWASLWNWFDITNWLWYIKIFIMIVGGLIGLRIVFTVLSIVNRVR
>UniRef100_A0A0R8WLX9/1-700
mrvreikkncqhlwrwGIMLLGILMICNATGKLWVTVYYGVPVWKEATTTLFCASDAKAYDTEVHNVWATHACVPTDPNP
QEVVLENVTENFNMWKNNMVEQMHEDIISLWDQSLKPCVKLTPLCVTLNCTDLGNTtnTNEKGEIKNCSFNVTTEIRDKV
KKEHALFYRLDVVPIDNT.......---SYRLISCNTSAITQACPKVSFEPIPIHYCTPAGFAILKCNDKKFNGTGPCTN
VSTVQCTHGIRPVISTQLLLNGSLAEEEVIIRSANFSNNAKIIIVQLNESVEINCTRPNNNTRKSIHIGPGRAFYTTGEI
IGDIRQAHCNLSRAKWNDTLQRIVIKLRKQIGNKTIV.FNQSSGGDPEIVMHSFNCGGEFFYCNTTQLFNSTWNSTGG..
.pNNTGGNDTITLPCRIKQIINMWQEVGRAMYAPPIRGQIRCSSNITGLLLTRDGGNNSNEIEVFRPGGGDMRDNWRSEL
YKYKVVQIEPLGVAPTKAKRRVVQREKRAVGIGAVFLGFLGAAGSTMGAASMTLTVQARLLLSGIVQQQNNLLRAIEAQQ
HLLQLTVWGIKQLQARVLAVERYLKDQQLLGIWGCSGKLICTTAVPWnaswSNKSLDEIWDNMTWMEWDREINNYTNLIY
TLIEKSQNQQEKNEQELLELDKWASLWNWFDITNWLWYIKIFIMIVGGLIGLRIVFTVLSIVNRVR
>UniRef100_Q6UZ08/1-716
mrvtgirknyqhlwrwGTMLLGILMICSAAGKLWVTVYYGVPVWKEATTTLFCASDAKAYDTEVHNVWATHACVPTDPNP
QEVVLENVTENFNMWKNNMVEQMHEDIISLWDQSLKPCVKLTPLCVTLNCTDDVRNvtNNEKGEIKNCSFNITTSIRDKV
QKQYALFYKLDVVPIDND......sNNTNYRLISCNTSVITQACPKVSFEPIPIHYCAPAGFAILKCNDRKFNGTGPCTN
VSTVQCTHGIRPVVSTQLLLNGSLAEEEVVIRSENFTNNAKTIMVQLNVSVEINCTRPNNNTRRSIPIGPGRAFYTTGDI
IGDIRQAHCNISRAQWNNTLKHIVEKLGKQFGNNKTIvFNHSSGGDPEIVMHSFNCRGEFFYCKSTKLFNSTWTRNNTwt
rnRSNSTEEHITLPCRIKQIINMWQEVGKAMYAPPIRGQIRCSSNITGLLLTRDGGNDTSGTEIFRPGGGDMRDNWRSEL
YKYKVVRIEPLGVAPTEAKRRVVQREKRAVGIGAVFLGFLGAAGSTMGAAAVTLTVQARLLLSGIVQQQNNLLRAIEAQQ
HLLQLTVWGIKQLQARVLAVERYLRDQQLLGIWGCSGKLICITAVPWntswSNRSLNEIWNNMTWMEWEKEIDNYTNLIY
NLLEESQNQQEKNEQELLELDKWANLWNWFDISNWLWYIKIFIMIVGGLVGLRIVFAVLSIVNRVR
>UniRef100_Q1HTK4/1-699
mrvteirknyqhlwrwGIMLLGILMICNAAENLWVTVYYGVPVWKEATTTLFCASDAKAYDTEGHNVWATHACVPTDPSP
QEVVLENVTENFNMWKNNMVEQMHEDIISLWDQSLKPCVKLTPLCVTLNCTDLRNAtnTNEGGEIKNCSFKITTSIRDKV
QKEYALFYKLDVIPIEND.......-NTSYRLRSCNTSVITQACPKVSFEPIPIHYCAPAGFAILKCKDKKFNGTGPCTN
VSTVQCTHGIKPVVSTQLLLNGSLAEEEVVIRSENFTNNAKIIIVQLNESVEINCTRPNNNTRKSIHIGPGRAFYTTGDI
IGDIRQAHCNLSRAKWDDTLKQIAIKLGEQFKNKTIV.FDQSSGGDPEIVMHSFNCGGEFFYCDSTQLFNSTWTEGSN..
..-NTEGNGTITLPCRIKQIINMWQEVGKAMYAPPIRGQIRCSSNITGLLLTRDGGNSSSHTEIFRPGGGDMRDNWRSEL
YKYKVVKIEPLGVAPTKAKRRVVQREKRAVGIGAVFLGFLGAAGSTMGAASVTLTVQARLLLSGIVQQQNNLLRAIDAQQ
HLLQLTVWGIKQLQARVLAVERYLKDQQLLGIWGCSGKLICTTTVPWntswSNKSLDQIWQNMTWMEWEREIDNYTSLIY
NLIEESQNQQEKNEHELLELDKWASLWNWFDITNWLWYIKIFIMIVGGLVGLRIVFTVLSIVNRVR
>UniRef100_A0A109V8B1/1-703
mkvkgirknyqhlwkrGIMLLGMLMICSAVENLWVTVYYGVPVWKEATTTLFCASDAKAYDTEVHNVWATHACVPTDPNP
QEVVLENVTENFNMWKNNMVEQMHEDIISLWDQSLKPCVKLTPLCVTLNCTDWRNSssEEMRGEIKNCSFNITTSIRDKV
KKDYALFYRLDVVPIDND.......-NTSYRLINCNTSTITQACPKVSFEPIPIHYCTPAGFAILKCKDKKFNGTGPCKN
VSTVQCTHGIRPVVSTQLLLNGSLAEEEVVIRSSNFTDNTKNIIVQLKESVEINCTRPNNNTRKSIHIGPGRAFHTTGDI
IGDIRQAHCNISRTKWNNTLYQIATKLKEQFGNNKTIvFNRSSGGDPEIVMHSFNCGGEFFYCNSTQLFNSTWNFNGT.r
nlTQSNGTDTITLPCRIKQIINMWQEVGKAMYAPPISGQIRCSSNITGLILTRDGGNHNNDTETFRPGGGDMRDNWRSEL
YKYKVVKIEPLGVAPTKAKRRVVQREKRAVGLGAMFLGFLGAAGSTMGAASITLTVQARLLLSGIVQQQNNLLKAIEAQQ
HLLQLTVWGIKQLQARVLAVERYLRDQQLLGIWGCSGKLICTTAVPWnaswSNKTLDMIWNNMTWMEWEREIDNYTGLIY
TLIEESQNQQEKNEQELLELDKWAGLWNWFDITNWLWYIKIFIMIVGGLIGLRIVFTVLSMVNRVR
>UniRef100_A0A120K6D7/1-702
mrvkgirknyqhlwkrGIMLLGMLMICSAVENLWVTVYYGVPVWKEATTTLFCASDAKAYDTEVHNVWATHACVPTDPNP
QEVVLENVTENFNMWKNNMVEQMHEDVISLWDQSLKPCVKLTPLCVTLDCTDFGNNssEEMRGEIKNCSFNITTSIRDKV
KKDYALFYRLDVIPIDNG.......-NTSYRLINCNTSTITQACPKVSFEPIPIHYCAPAGFAILKCKDKKFNGTGPCKK
VSTVQCTHGIRPVVSTQLLLNGSLAEEEVVIRSSNFTDNTKNIIVQLKESVEINCTRPNNNTRKSIHIGPGGAFYATGDI
IGDIRQAHCNISRTKWNNTLNQIATKLKEQF-GKTIV.FNQSSGGDPEIVMHNFNCGGEFFYCNSTQLFNSTWNVNGTwn
ltQSNEGNDTITLPCRIKQIINMWQEVGKAMYAPPIRGQIRCSSNITGLILTRDGGSHNNDTEIFRPGGGDMRDNWRSEL
YKYKVVKIEPLGVAPTKAKRRVVQREKRAVGIGAMFLGFLGAAGSTMGAASITLTVQARLLLSGIVQQQNNLLKAIEAQQ
HLLQLTVWGIKQLQARVLAVERYLRDQQLLGIWGCSGKLICTTAVPWnaswSNKTLDMIWNNMTWMEWEREIDNYTGLIY
TLLEESQNQQEKNEQELLELDKWASLWNWFDITNWLWYIKIFIMIVGGLIGLRIVFTVLSIVNRVR
>UniRef100_A0A0X8IFF8/1-703
mkvkgirknyqhlwkrGIVLLGMLMICSAVENLWVTVYYGVPVWKEATTTLFCASDAKAYDTEVHNVWATHACVPTDPNP
QEVVLENVTENFNMWKNNMVEQMHEDIISLWDQSLKPCVKLTPLCVTLNCTDWGNSssEEMRGEIKNCSFNITTSIRDKV
KEDYALFYRLDVVPIDND.......-NTSYRLISCNTSTITQACPKVSFEPIPIHYCTPAGFAILKCKDKKFNGTGPCKN
VSTVQCTHGIRPVVSTQLLLNGSLAEEEVVIRSSNFTDNTKNIIVQLKESVEINCTRPNNNTRKSIHIGPGRAFYTTGDI
IGDIRQAHCNISRTKWNNTLNQIATKLKEQFGNNKTIvFNQSSGGDPEIVMHSFNCGGEFFYCNSTQLFNSTWNFNGTw.
nlTQSNGTDTITLPCRIKQIINMWQEVGKAMYTPPIRGQIRCSSNITGLILTRDGGNHNNDTETFRPGGGDMRDNWRSEL
YKYKVVKIEPLGVAPTKAKRRVVQREKRAVGIGAMFLGFLGAAGSTMGAASITLTVQARLLLSGIVQQQNNLLKAIEAQQ
HLLQLTVWGIKQLQARVLAVERYLRDQQLLGIWGCSGKLICTTAVPWnaswSNKTLDMIWNNMTWMEWEREIDNYTGLIY
TLIEESQNQQEKNEQELLELDKWASLWNWFDITNWLWYIKIFIMIVGGLIGLRIVFTVLSMVNRVR
>UniRef100_Q6UZ21/1-716
mrvtgirknyqhlwrwGTMLLGILMICSAAGKLWVTVYYGVPVWKEATTTLFCASDAKAYDTEVHNVWATHACVPTDPNP
QEVVLENVTENFNMWKNNMVEQMHEDIISLWDQSLKPCVKLTPLCVTLNCTDDVRNvtNNEKGEIKNCSFNITTSIRDKV
QKQYALFYKLDVVPIDND......sNNTNYRLISCNTSVITQACPKVSFEPIPIHYCAPAGFAILKCNDKKFNGTGPCTN
VSTVQCTHGIRPVVSTQLLSNGSLAEEEVVIRSENFTNNAKTIMVQLNVSVEINCTRPNNNTRKSIPIGPGRAFYTTGDI
IGDIRQAHCNISRAQWNNTLKHIVEKLGKQFGNNKTIvFNHSSGGDPEIVMHSFNCRGEFFYCKSTKLFNSTWTRNNTwt
rnRSNSTEEHITLPCRIKQIINMWQEVGKAMYAPPIRGQIRCSSNITGLLLTRDGGNDTSGTEIFRPGGGDMRDNWRSEL
YKYKVVRIEPLGVAPTEAKRRVVQREKRAVGIGAVFLGFLGAAGSTMGAAAVTLTVQARLLLSGIVQQQNNLLRAIEAQQ
HLLQLTVWGIKQLQARVLAVERYLRDQQLLGIWGCSGKLICTTAVPWntswSNRSLNEIWNNMTWMEWEKEIDNYTNLIY
NLLEESQNQQEKNEQELLELDKWANLWNWFDISNWLWYIKIFIMIVGGLVGLRIVFAVLSIVNRVR
>UniRef100_A0A0R8WMJ2/1-703
mrvreikkncqhlwrwGILLLGILMICNATGNSWVTVYYGVPVWKEATTTLFCASDAKAYDTEVHNVWATHACVPTDPNP
QEVVLENVIENFNMWKNNMVEQMHEDIISLWDQSLKPCVKLTPLCVTLNCTDVRNTtnTNEKGEMKNCSFNVTTEIRDKV
KKEHALFYRLDVVPIDDT......kDNTSYRLINCNTSSITQACPKVSFEPIPIHYCTPAGFALLKCNDKKFNGTGPCKN
VSSVQCTHGIRPVISTQLLLNGSLAEKEVIIRSANFSNNAKIIIVQLNESVEINCTRPHNNTRKSIHMGPGSAFYATGDI
IGDIRQAHCNLSRAKWNDTLQRIAIKLREQFENKTIV.FNQSSGGDPEIVMHSFNCGGEFFYCNTTQLFNSTWNGTEG..
.pNNNGGNGTITLPCRIKQIINMWQEVGKAMYAPPISGQIKCSSNITGLILTRDGGNNNNTTEVFRPGGGDMRDNWRSEL
YKYKVVQIEPLGVAPTKAKRRVVQREKRAVGIGAVFLGFLGAAGSTMGAASITLTVQARLLLSGIVQQQNNLLRAIEAQQ
HLLQLTVWGIKQLQARVLAVERYLKDQQLLGIWGCSGKLICTTAVPWntswSNKSLDHIWNKMTWMEWDREINNYTSLIY
TLIEKAQNQQEKNEQELLELDNWANLWNWFDISNWLWYIKIFIMIVGGLIGLRIVFTVLSIVNRVR
>UniRef100_A0A109VAK6/1-703
mkvkgirknyqhlwkqGIMLLGMLMICSAVENLWVTVYYGVPVWKEATTTLFCASDAKAYDTEVHNVWATHACVPTDPNP
QEVVLENVTENFNMWKNNMVEQMHEDIISLWDQSLKPCVKLTPLCVTLKCTDWGNSssEEMRGEIKNCSFNITTSIRDKV
KKDYALFYRLDVVPIDND.......-NTSYRLISCNTSTITQACPKVSFEPIPIHYCTPAGFAILKCKDKKFNGTGPCKN
VSTVQCTHGIRPVVSTQLLLNGSLAEEEVVIRSSNFKDNTKNIIVQLKESVEINCTRPNNNTRKSIHIGPGGAFYTTGDI
IGDIRQAHCNISRTKWNNTLNQIATKLKEQFGNNKTIvFNQSSGGDPEIVMHSFNCGGEFFYCNSTQLFNSTWNFNGTw.
nlTQSNGTDTITLPCRIKQIINMWQEVGKAMYAPPIRGQIRCSSNITGLILTRDGGNHNNDTETFRPGGGDMRDNWRSEL
YKYKVVKIEPLGVAPTKAKRRVVQREKRAVGIGAMFLGFLGAAGSTMGAASITLTVQARLLLSGIVQQQNNLLKAIEAQQ
HLLQLTVWGIKQLQARVLAVERYLRDQQLLGIWGCSGKLICTTTVPWndswSNKTLDMIWNNMTWMEWEREIDNYTGLIY
TLIEESQNQQEKNEQELLELDKWASLWNWFDITNWLWYIKIFIMIVGGLIGLRIVFTVLSIVNRVR
>UniRef100_Q6UYZ5/1-716
mrvtgirknyqhlwrwGTMLLGILMICSAAGKLWVTVYYGVPVWKEATTTLFCASDAKAYDTEVHNVWATHACVPTDPNP
QEVVLENVTENFNMWKNNMVEQMHEDIISLWDQSLKPCVKLTPLCVTLNCTDDVRNvtNNEKGEIKNCSFNITTSIRNKV
QKQYALFYKLDVVPIDND......sNNTNYRLISCNTSVITQACPKVSFEPIPIHYCAPAGFAILKCNDKKFNGTGPCTN
VSTVQCTHGIRPVVSTQLLLNGSLAEEEVVIRSENFTNNAKTIMVQLNVSVEINCTRPNNNTRRSIPIGPGRAFYTTGDI
IGDIRQAHCNISRAQWNNTLKHIVEKLGKQFGNNKTIvFNHSSGGDPEIVMHSFNCRGEFFYCKSTKLFNSTWTRNNTwt
rnRSNSTEEHITLPCRIKQIINMWQEVGKAMYAPPIRGQIRCSSNITGLLLTRDGGNDTSGTEIFRPGGGDMRDNWRSEL
YKYKVVRIEPLGVAPTEAKRRVVQREKRAVGIGAVFLGFLGAAGSTMGAAAVTLTVQARLLLSGIVQQQNNLLRAIEAQQ
HLLQLTVWGIKQLQARVLAVERYLRDQQLLGIWGCSGKLICTTAVPWntswSNRSLNEIWNNMTWMEWEKEIDNYTNLIY
NLLEESQNQQEKNEQELLELDKWANLWNWFDISNWLWYIKIFIMIVGGLVGLRIVFAVLSMVNRVR
>UniRef100_G1FEB0/1-708
mrvtgirknyqhlwrwGTMLLGILMICSAAGKLWVTVYYGVPVWKEATTTLFCASDAKAYDTEVHNVWATHACVPTDPNP
QEVVLENVTENFNMWKNNMVEQMHEDIISLWDQSLKPCVKLTPLCVTLNCTDDVRNatSTEKGEIKNCSFNITTSIRDKV
QKQYALFYKLDVVPIDND.......-NTNYRLISCNTSVIKQACPKVSFEPIPIHYCAPAGFAILKCNDKKFNGTGPCTN
VSTVQCTHGIRPVVSTQLLLNGSLAEEEVIIRSENFTNNAKTIMVQLNVSVEINCTRPNNYTRKSIHIGPGRALYATGDI
IGDIRQAHCNISRANWNNTLRQIVEKLGEQFGNNKTIvFNHSSGGDPEIVMHSFNCGGEFFYCNSTKLFNSTWTWNNSwn
ntRSNDIEEIITLPCRIKQIINMWQEVGKAMYAPPIRGQIRCSSNITGLLLTRDGGNDTSGTEIFRPGGGDMRDNWRSEL
YKYKVVRIEPLGVAPTEAKRRVVQREKRAVGIGAVFLGFLGAAGSTMGAAAVTLTVQARLLLSGIVQQQNNLLRAIEAQQ
HLLQLTVWGIKQLQARVLAVERYLRDQQLLGIWGCSGKLICTTAVPWntswSNKSLNEIWNNMTWMEWEKEIDNYTNLIY
NLLEESQNQQEKNEQELLELDKWANLWNWFDISNWLWYIKIFIMIVGGLVGLRIVFAVLSIVNRVR
>UniRef100_R9S2B5/1-706
mkvketrknyqhlwrwGTMLLGMLMICSAAEQLWVTVYYGVPVWKEATTTLFCASDAKAYDTEVHNVWATHACVPTDPNP
QEVVLGNVTENFNMWKNNMVEQMHEDIISLWDQSLKPCVKLTPLCVTLNCTDVGNAtnVNEKGEIKNCSFNITSSVRDKV
QKEYALFYRLDVIPIDNK......iNNTRYRMINCNTSVITQACPKVSFEPIPIHYCAPAGFAILKCNDKKFKGKGQCTN
[truncated: 75,172,796 more chars]
