# Supplementary material for: Learning from prepandemic data to forecast viral escape
Source: Nature. 2023 Oct 11;622(7984):818–25. doi: 10.1038/s41586-023-06617-0 (PMC10599991; doi:10.1038/s41586-023-06617-0)
Supplement: Supplementary file 5 — EVE, EVmutation and independent model mutation scores for DMS fitness experiments for SARS-CoV-2, HIV and influenza. [file 41586_2023_6617_MOESM5_ESM.zip]

Archive with 26 entries (25 files):
- Supp_Table_3_fitness_dms/
- __MACOSX/._Supp_Table_3_fitness_dms
- Supp_Table_3_fitness_dms/Wu2020_merged_exp_mods.csv
- __MACOSX/Supp_Table_3_fitness_dms/._Wu2020_merged_exp_mods.csv
- Supp_Table_3_fitness_dms/Roop2020_rhesus_merged_exp_mods.csv
- __MACOSX/Supp_Table_3_fitness_dms/._Roop2020_rhesus_merged_exp_mods.csv
- Supp_Table_3_fitness_dms/Doud2016_WSN_merged_exp_mods.csv
- __MACOSX/Supp_Table_3_fitness_dms/._Doud2016_WSN_merged_exp_mods.csv
- Supp_Table_3_fitness_dms/Haddox2018_BF520_merged_exp_mods.csv
- __MACOSX/Supp_Table_3_fitness_dms/._Haddox2018_BF520_merged_exp_mods.csv
- Supp_Table_3_fitness_dms/Deunas-Decamp2016_merged_exp_mods.csv
- __MACOSX/Supp_Table_3_fitness_dms/._Deunas-Decamp2016_merged_exp_mods.csv
- Supp_Table_3_fitness_dms/Chan2021_bind_merged_exp_mods.csv
- __MACOSX/Supp_Table_3_fitness_dms/._Chan2021_bind_merged_exp_mods.csv
- Supp_Table_3_fitness_dms/Starr2020_exp_merged_exp_mods.csv
- __MACOSX/Supp_Table_3_fitness_dms/._Starr2020_exp_merged_exp_mods.csv
- Supp_Table_3_fitness_dms/Chan2021_exp_merged_exp_mods.csv
- __MACOSX/Supp_Table_3_fitness_dms/._Chan2021_exp_merged_exp_mods.csv
- Supp_Table_3_fitness_dms/Starr2020_bind_merged_exp_mods.csv
- __MACOSX/Supp_Table_3_fitness_dms/._Starr2020_bind_merged_exp_mods.csv
- Supp_Table_3_fitness_dms/Haddox2018_BG505_merged_exp_mods.csv
- __MACOSX/Supp_Table_3_fitness_dms/._Haddox2018_BG505_merged_exp_mods.csv
- Supp_Table_3_fitness_dms/Roop2020_human_merged_exp_mods.csv
- __MACOSX/Supp_Table_3_fitness_dms/._Roop2020_human_merged_exp_mods.csv
- Supp_Table_3_fitness_dms/Flynn2022_merged_exp_mods.csv
- __MACOSX/Supp_Table_3_fitness_dms/._Flynn2022_merged_exp_mods.csv
