# Supplementary material for: Learning from prepandemic data to forecast viral escape
Source: Nature. 2023 Oct 11;622(7984):818–25. doi: 10.1038/s41586-023-06617-0 (PMC10599991; doi:10.1038/s41586-023-06617-0)
Supplement: Supplementary file 5 — EVE, EVmutation and independent model mutation scores for DMS fitness experiments for SARS-CoV-2, HIV and influenza. [file 41586_2023_6617_MOESM5_ESM.zip › Supp_Table_3_fitness_dms/Wu2020_merged_exp_mods.csv]

mutation	log_fit_mock	prediction_independent	prediction_epistatic	neg_evol_indices
L88E	-0.5852135644231342	-6.322943358844753	-6.931230759759728	-6.821228
L88D	-1.0018208959578137	-6.067055707274668	-6.881300126364749	-7.1365356
L88R	-1.3267086312278995	-6.139903548539154	-6.805018743413712	-6.8796387
L88K	-1.7899780807790378	-5.656313982164575	-6.522945005686779	-6.864563
L88H	-0.9363642769569444	-8.138816327350138	-7.795209663173182	-7.159729
L88Q	-0.3465400585609284	-1.5503880530908258	-5.6229227967724	-4.684021
L88N	-0.7242548654359325	-3.603168810362907	-5.976852472027531	-5.779114
L88S	-1.1084981143571806	-2.6305479018736126	-3.528516323007352	-2.2232666
L88T	-1.297199053081693	-3.643770767607706	-5.390022306890387	-5.918457
L88P	-1.4190407234741014	-4.324676116695979	-5.166992505412054	-5.784973
L88G	-1.2769465767269277	-8.887646578683928	-8.06990469248808	-7.430542
L88C	-1.482738024611405	-4.98684125928454	-5.563616974148317	-3.9846802
L88A	-0.619822939419443	-7.018350791852831	-7.034874286943705	-6.0289307
L88V	-0.0933082320675973	-5.540228634144839	-6.165423832043416	-5.015442
L88I	2.309358246544636	-1.75545281132411	-3.129201331925288	-1.4738159
L88M	-1.6863369798536392	-8.412935416504947	-7.968978194436431	-7.2893677
L88F	-0.1364766089765307	-2.145678335883713	-2.094150793345761	0.32452393
L88Y	-0.7801192888253288	-7.848238435494699	-7.717257633300051	-6.998657
L88W	-1.482738024611405	-4.160080592319737	-6.169842577030067	-6.1970825
L78E	-1.3317019418592797	-8.786848123712895	-7.226511749820929	-8.15033
L78D	-0.9723279409526686	-8.786848123712893	-7.226511749820929	-7.8430176
L78R	-1.1615047195191806	-8.786848123712893	-7.226511749820929	-8.1474
L78K	-1.3126537468900146	-8.444035368677785	-7.194301559087762	-7.7406616
L78H	-0.903673620562802	-8.786848123712895	-7.226511749820929	-8.136719
L78Q	-0.97193238215439	-8.786848123712895	-7.226511749820929	-8.143555
L78N	-0.85791758977471	-8.786848123712895	-7.226511749820929	-8.053528
L78S	-1.1069848260977346	-6.691453229127915	-6.769391331106135	-8.070435
L78T	-1.0871034555424528	-5.1779921238648665	-5.733677520116999	-7.508423
L78P	-0.7342851971078184	-5.025374017077593	-5.679620720789899	-6.312134
L78G	-1.520293111665972	-8.700874897455531	-7.214967084624277	-8.009033
L78C	-1.0749820950117517	-8.786848123712895	-7.226511749820929	-8.072449
L78A	-1.386761719042593	-1.8637150791366144	-4.9876279508534935	-5.9561768
L78V	0.0374191831220967	-2.1359636613795194	-2.5968277496431256	-2.8694458
L78I	0.9568350583147568	0.6467679997619769	-0.054098969525512	1.5394897
L78M	-0.4810108820985057	-3.1781616285521417	-4.523057248516125	-6.302368
L78F	-1.0685193835198712	-5.012931736872923	-5.226713896025103	-6.7975464
L78Y	-1.2326110392141911	-8.786848123712895	-7.226511749820929	-7.696472
L78W	-1.0502894824219515	-8.786848123712895	-7.226511749820929	-8.180725
L79E	-1.9759461309085016	-9.272504295507623	-9.0811271539298	-11.692322
L79D	-2.105757742431849	-3.8349337075933247	-6.67546412811862	-10.726379
L79R	-1.5504803560959532	-9.272504295507623	-9.0811271539298	-11.785095
L79K	-2.1229995488632127	-6.320267160372271	-7.003070827675401	-11.532166
L79H	-1.995554602295164	-9.24666306423936	-9.076810674190142	-11.678955
L79Q	-1.9659958000527624	-9.272504295507623	-9.0811271539298	-11.574951
L79N	-2.105757742431849	-9.272504295507622	-9.0811271539298	-11.835876
L79S	-1.1322732295839162	-8.071510794659051	-8.707084799054314	-11.159546
L79T	-1.8044402307166505	-3.0475783398742875	-6.526703599531174	-9.668823
L79P	-1.898787050361027	-5.373912577030397	-6.011564931761313	-10.487671
L79G	-1.882614191115997	-9.272504295507623	-9.0811271539298	-11.374512
L79C	-1.717534440757834	-9.060633701191836	-9.04756809473713	-11.369202
L79A	-1.767544861330067	-9.272504295507623	-9.0811271539298	-11.889465
L79V	-1.4844353676973563	-3.4170981402692617	-6.204428654098592	-8.940674
L79I	-0.7415771268987109	-2.8560676325521457	-5.828195606989539	-8.513184
L79M	-0.920241048074221	-5.629622096667255	-7.171976399014966	-10.31958
L79F	-0.9152794355791756	-5.632313091828252	-7.530328136796925	-10.238525
L79Y	-2.2436275366558984	-0.5309779515185271	-6.101028423050593	-8.314026
L79W	-0.6357486172025338	-8.910442864658185	-9.004641861552386	-11.650879
K520E	0.8531060025888599	-1.9169649809187748	-2.804271033339319	-3.3667603
K520D	-0.170731242659102	-4.84682179080027	-5.865714921685139	-9.1970825
K520R	-0.1356075841141091	-4.0967900732117	-4.196128076444438	-5.6366577
K520H	-0.1623944600597109	-9.19183699432599	-8.103400340093685	-9.704224
K520Q	-0.6433333633326019	-3.395170612770879	-5.619424145257653	-8.091492
K520N	-0.0691567659997805	-3.091845041143761	-4.26360888027375	-6.6167603
K520S	-0.1781307284910323	-3.693067652534722	-6.004216618618557	-8.865784
K520T	0.0297379516399346	-4.663816099439514	-5.986204670291045	-8.884216
K520P	-0.6656916809443417	-9.381870444540796	-8.12776070631412	-10.223938
K520G	-1.0629923132307495	-7.696929437832258	-7.723833062526637	-9.748901
K520C	-1.1547633906824195	-9.419682721529233	-8.131682641076054	-10.052734
K520A	-0.5471421046719005	-6.669094386173395	-7.187822074168253	-9.603455
K520V	-0.1628968916517657	-5.070176220435855	-6.348626705330389	-8.612061
K520I	-0.6819377098769432	-9.027879416578193	-8.074235262163029	-10.090027
K520L	-0.6929441539072511	-6.151729090058377	-6.865533397670788	-9.514465
K520M	-0.5458268012309779	-5.545235849432642	-5.654237784620364	-7.989563
K520F	-0.8310265437913532	-7.976035080155249	-7.881721116853441	-9.830017
K520Y	-1.109739709308624	-9.400938662617204	-8.129752676491421	-10.233582
K520W	-0.724207228816417	-9.419682721529233	-8.131682641076054	-10.226807
L334E	-1.4115366613170166	-9.708642608156516	-9.418057012804866	-12.083435
L334D	-1.6019153783008009	-9.708642608156516	-9.418057012804866	-11.911072
L334R	-1.4702684987476593	-9.38228205775381	-9.366734321506556	-11.833801
L334K	-1.3674519830291694	-9.708642608156516	-9.418057012804866	-12.05658
L334H	-1.832092956268771	-9.627785669664338	-9.407497620592949	-11.885925
L334Q	-1.245407945031901	-9.708642608156516	-9.418057012804866	-11.991272
L334N	-1.6918636149625144	-9.708642608156516	-9.418057012804866	-12.235107
L334S	-1.4542793794928874	-4.757960849504926	-7.061026049857901	-11.138306
L334T	-1.2935691561514897	-3.216831847885341	-7.583940140048071	-10.507935
L334P	-0.0282575951827264	-4.73504325238641	-5.801950287368527	-8.274536
L334G	-1.681052698857598	-9.708642608156516	-9.418057012804866	-11.763306
L334C	-1.348918863834633	-9.693059480542328	-9.41676372011284	-11.894409
L334A	-1.4833967780641495	-9.641021735440168	-9.41164117123435	-12.070984
L334V	-1.202660866359687	-5.836903798219395	-7.491449109207679	-11.033691
L334I	0.6463934174596707	-7.313553980358363	-8.618109782072224	-11.677368
L334M	-0.1645963585329258	-1.1446876361279932	-5.558278941200115	-7.4921875
L334F	-1.6590737921398735	-9.646504756163353	-9.408754014751253	-12.051514
L334Y	-1.6701236283242402	-6.634239937317235	-8.800237745997265	-11.731567
L334W	-0.4173606598303901	-6.598070960047744	-8.281965420893812	-11.467346
I529E	-0.3695790249185794	-9.94009581004161	-8.859583746480666	-11.977661
I529D	-0.4429137886223269	-9.94009581004161	-8.859583746480666	-11.6828
I529R	-0.6472142521351191	-4.224526434991109	-5.95000672021979	-9.997681
I529K	0.003886201079145	-9.92106003182889	-8.857691617818887	-11.953247
I529H	-0.0918745049588945	-9.94009581004161	-8.859583746480666	-12.0217285
I529Q	0.2534304189605413	-9.940095810041612	-8.859583746480666	-11.764954
I529N	-0.4278002365468967	-9.92133924185348	-8.857682371565545	-11.773376
I529S	-0.5389233396255976	-8.844751632206057	-8.695182517758212	-11.663269
I529T	0.2238200139337714	-6.746636703789121	-7.638965812056995	-10.785767
I529P	-0.7205455252209801	-9.94009581004161	-8.859583746480666	-11.764648
I529G	-0.3375532729645006	-4.833100237058123	-6.746233032346026	-11.381897
I529C	-0.4048274840775794	-9.940095810041612	-8.859583746480666	-11.981812
I529A	-0.3216586572416863	-4.13533054184888	-6.357831211840676	-8.802246
I529V	0.5932124111613399	-2.498899463877697	-4.766680683577761	-7.4331055
I529L	-0.3430851316017991	-5.642864912767156	-6.990002600301523	-10.554077
I529M	-0.8429298669216005	-6.319479779742743	-7.40461708113753	-10.930237
I529F	-0.4214124253628268	-9.808130058868256	-8.844446125407103	-11.718079
I529Y	-0.2812223703541603	-9.94009581004161	-8.859583746480666	-11.805603
I529W	1.1450485222647493	-9.940095810041612	-8.859583746480666	-11.797791
W193E	-1.4351497570592682	-10.481267299787298	-8.5890849695121	-11.987976
W193D	-1.1474676846085374	-10.481267299787298	-8.5890849695121	-11.906799
W193R	-0.7516186591378502	-6.978179748794658	-7.207032088433152	-9.761597
W193K	-1.4541979520312551	-10.481267299787298	-8.5890849695121	-11.764954
W193H	-1.1214921982047117	-10.481267299787298	-8.5890849695121	-11.694824
W193Q	-1.1474676846085374	-10.481267299787298	-8.5890849695121	-11.8689575
W193N	-1.5092577292155749	-10.481267299787298	-8.5890849695121	-12.185242
W193S	-1.236415596174808	-10.481267299787298	-8.5890849695121	-12.079407
W193T	-1.1214921982047117	-10.481267299787298	-8.5890849695121	-12.094421
W193P	-0.9496419412788598	-10.481267299787298	-8.5890849695121	-12.125427
W193G	-1.3377654462578492	-5.573688001645024	-6.650744805509021	-10.397156
W193C	-0.5543549225402126	-6.987198725114725	-7.313511574649055	-10.527527
W193A	-0.901632722092782	-10.481267299787298	-8.5890849695121	-12.032471
W193V	-1.3340536401898382	-10.481267299787298	-8.5890849695121	-11.805237
W193I	-1.5092577292155749	-10.481267299787298	-8.5890849695121	-12.103943
W193L	-1.1492831883266073	-6.179950942606581	-6.40314467315693	-8.24115
W193M	-1.3551070493870243	-10.481267299787296	-8.5890849695121	-12.085266
W193F	-0.9039994005273664	-6.987333690328064	-7.489739003239265	-10.941589
W193Y	-1.4541979520312551	-10.481267299787298	-8.5890849695121	-11.753174
K425E	0.6990036135550257	-2.93198610483108	-6.506315172187897	-9.370239
K425D	-0.6028312287806687	-2.756150470037164	-5.654721598355536	-6.7784424
K425R	0.5743923321201982	-3.4279545266598377	-4.048522757975661	-5.1971436
K425H	0.3298651171852368	-3.0121283728155284	-6.175361423862341	-10.441589
K425Q	-0.4887580270226832	-5.565631694058929	-6.710187941664117	-9.61499
K425N	-0.929751896617906	-0.3035206778452792	-4.084379727348278	-4.973633
K425S	-1.05901480848025	-3.6842648500458974	-6.239599728842222	-7.652466
K425T	-1.290280388225125	-3.697129900956584	-6.606789786788795	-9.394775
K425P	-1.3239914455672912	-8.98069230211648	-8.814196326564627	-10.430176
K425G	-0.8259747800957922	-8.913130594644453	-8.805354041313478	-10.261353
K425C	-0.7889335084143633	-8.980692302116482	-8.814196326564627	-10.458008
K425A	-0.5884104010724867	-5.620588931846831	-6.861906796852054	-9.307739
K425V	1.4932559303940856	-8.98069230211648	-8.814196326564627	-10.299683
K425I	-1.2134374424678402	-5.35785622996019	-7.172928766917721	-9.925842
K425L	-1.3258313724915134	-8.980692302116482	-8.814196326564627	-10.770935
K425M	-0.6898426057706307	-7.517280010009654	-8.365337612879102	-10.079224
K425F	-1.0671368369130956	-8.932021282073563	-8.807484066574489	-10.244019
K425Y	-1.0953077138797918	-4.953928038902808	-6.858806062648	-9.110291
K425W	-0.4021605333198464	-8.98069230211648	-8.814196326564627	-10.545654
P252E	-0.7000401840573702	-9.687714160535853	-7.872152265891373	-9.935059
P252D	-0.7211675914908805	-9.687714160535853	-7.872152265891373	-10.154358
P252R	-1.3476631094418168	-5.199993066125623	-5.877781978044368	-8.294373
P252K	-0.0422129334326375	-5.90612258510498	-5.635247326619719	-7.741699
P252H	0.2504086215762962	-6.284002550355479	-5.466561938639643	-7.45813
P252Q	-0.6454678629559718	-2.781828621364355	-3.170935099140479	-3.8311157
P252N	-1.1496947273062437	-9.687714160535853	-7.872152265891373	-10.100525
P252S	-0.3528983248862226	-3.142558634628341	-4.6232735226767545	-6.169861
P252T	-0.1197386644664688	-4.98652175968407	-4.93732939084839	-6.192871
P252G	-0.980889205688852	-9.687714160535853	-7.872152265891373	-10.040527
P252C	-1.3489837315114277	-9.687714160535853	-7.872152265891373	-10.087952
P252A	-0.3382169890657274	-5.426004314103666	-5.792101560800802	-8.1050415
P252V	-1.0611914720504718	-6.941441269280668	-6.710334349450022	-8.458618
P252I	-1.1579284947512314	-5.578429578099989	-5.828307354873687	-8.564758
P252L	-0.8288694744442825	-6.351495266087843	-6.182902697972168	-9.768372
P252M	-1.3045319689431067	-4.864177963487465	-5.72507360535019	-7.7799683
P252F	-0.8876381650088064	-9.566646615852678	-7.8626546411464915	-9.928528
P252Y	-1.0290667395171984	-9.585284534876015	-7.864181310583035	-10.222839
P252W	-1.3915433459330715	-9.687714160535853	-7.872152265891373	-10.066162
W77E	-0.8233082257105181	-8.778901934541674	-9.813145840592597	-11.579529
W77D	-0.9684902355532362	-8.777234957949522	-9.812893329619328	-11.632385
W77R	-0.4913090201141378	-5.235275008287224	-5.778544801843964	-9.13855
W77K	-0.9684902355532362	-8.778901934541675	-9.813145840592597	-11.547119
W77H	-1.38292401364708	-8.778901934541675	-9.813145840592597	-11.670837
W77Q	-0.940001689859296	-2.9468192986458144	-6.595363142931092	-9.205627
W77N	-1.2493926210210622	-8.778901934541674	-9.813145840592597	-11.414429
W77S	-1.0524796732867787	-4.147700062127266	-7.397904666937393	-10.504639
W77T	-1.0711443896137467	-2.33964925760274	-6.786100118963077	-9.4366455
W77P	-1.3918129610637209	-8.772386837712581	-9.812022759248066	-11.588196
W77G	-0.819796271713541	-3.2734623241685528	-7.0803227505221	-9.764404
W77C	1.6684591732452752	-8.06610159987252	-9.653225858049607	-10.932861
W77A	-1.083265750145878	-1.2000633425265317	-6.893571429242002	-9.432068
W77V	-1.0588742970235343	-2.5675760752373145	-7.04197590437434	-9.410278
W77I	-1.0629810789743723	-3.370895517707872	-6.351607698106818	-9.421326
W77L	-1.0064617703408674	-0.2608198893430966	-6.231199429403205	-7.986328
W77M	-1.4180153334580652	-3.2279198536017923	-7.10072593186851	-9.5616455
W77F	-0.8839328475263835	-8.778901934541675	-9.813145840592597	-11.3289795
W77Y	-0.8399182313014601	-8.778901934541675	-9.813145840592597	-11.592163
M1E	0.8544058437749207
M1D	0.8544058437749207
M1R	1.0568393050211424
M1K	1.0051156986152583
M1H	0.8544058437749207
M1Q	0.8544058437749207
M1N	0.8544058437749207
M1S	0.8544058437749207
M1T	1.002187386274355
M1P	0.8544058437749207
M1G	0.8544058437749207
M1C	0.8544058437749207
M1A	0.8544058437749207
M1V	1.0100905685242578
M1I	0.792462066789678
M1L	1.3458027621588444
M1F	0.8544058437749207
M1Y	0.8544058437749207
M1W	0.8544058437749207
T261E	-0.5774051119156107	-8.395412921685057	-7.500945835081325	-8.71344
T261D	-1.0646455020974703	-0.3180513598866366	-4.718441185654228	-5.9315796
T261R	-1.5461697161253765	-8.433795828924367	-7.507897935652295	-8.549866
T261K	-1.7491231510620666	-6.742269915487062	-7.034268321888703	-8.464478
T261H	-1.818116022552304	-7.230623828625528	-7.346976264879231	-8.441956
T261Q	-1.5825142147514326	-2.1448766311108507	-5.1104895250282425	-6.1605225
T261N	0.907236962636682	0.6369178228023369	-0.5013133224965713	-0.2803955
T261S	-0.0306040075842318	-3.3470812878900604	-3.0729712529973767	-4.3776245
T261P	-1.907828302434596	-4.939154143475843	-5.712607672912782	-7.6621704
T261G	-1.446414193657374	-8.410683253120688	-7.50649170716224	-8.710327
T261C	-1.040812103541748	-8.481720085056242	-7.5138528760187455	-8.753113
T261A	-0.1851217302781389	-7.921320124246423	-7.401936062866184	-8.159607
T261V	-0.8614812495349028	-4.932542378101546	-5.776777467881402	-7.534973
T261I	-0.0464552272585622	-2.5673147297733547	-5.180056848887034	-6.557495
T261L	-0.8166737516858147	-8.48172008505624	-7.5138528760187455	-8.663757
T261M	-1.1657416189688392	-8.416201591900384	-7.505095770300613	-8.672363
T261F	-1.2749409109345715	-8.47419904094319	-7.512559450312551	-8.774841
T261Y	-1.0686777266399137	-4.528362834025733	-5.010393932439911	-5.4605713
T261W	-1.659510992375665	-8.481720085056237	-7.5138528760187455	-8.406982
T255E	0.1313384947004418	-5.791661465109137	-6.032635068126183	-6.5966797
T255D	-0.7238300247546334	-9.106427496554485	-8.636985700176865	-9.407288
T255R	-1.3784318268515214	-4.162148774854293	-5.933568347532855	-7.6846313
T255K	0.2879438432343198	-2.6467152262570925	-3.159599557180627	-3.3197021
T255H	-0.8163744117949822	-8.261156616539065	-8.455866514652257	-9.507385
T255Q	-0.0606175747125157	-8.94313495263911	-8.607890433069542	-9.64093
T255N	-0.2276770758459134	-3.33074965441552	-4.689318542354158	-6.097473
T255S	-0.1777404847735818	-2.983891526693953	-5.178461469869944	-5.3812256
T255P	-1.68214841499885	-5.730156743937033	-7.170116388995211	-9.247314
T255G	-1.437513919607052	-8.812137326318785	-8.587290438813056	-9.765076
T255C	-1.152967149246105	-9.181529054822384	-8.649032124237408	-9.736267
T255A	-0.0888252914859007	-2.2651083684434767	-5.338719367515296	-6.114746
T255V	-0.2519255544497547	-3.2015930288492225	-5.438663976238786	-7.055298
T255I	-0.0610031756090063	-1.897328388355178	-5.66426498121109	-6.0811768
T255L	-1.148231167708624	-3.427250867630415	-6.5000931214508455	-8.187256
T255M	0.0643868340899226	-5.2252965097043385	-6.619669661768057	-8.410828
T255F	0.8729380740165646	-9.142607383212336	-8.640800530123556	-9.996643
T255Y	0.0592298902421495	-6.543068380625561	-6.905172427875186	-8.319702
T255W	0.0630612610103094	-9.181529054822384	-8.649032124237408	-9.598999
G333E	0.5644544565090037	-6.938418236150028	-7.3779131043897905	-11.004761
G333D	-1.1630765444962172	-6.666578036386798	-7.312846120175891	-11.526306
G333R	-0.5328658238094597	-5.784882084310503	-6.427653304699561	-9.446045
G333K	-1.1773119133158303	-7.642951182914716	-7.991243763397051	-11.629272
G333H	-1.1757292024324648	-10.133157875096328	-8.517168420378084	-11.973755
G333Q	-1.5122014390569185	-10.133157875096328	-8.517168420378084	-12.043945
G333N	-1.3879037223792825	-10.133157875096328	-8.517168420378084	-11.753662
G333S	-1.1336266485680129	-6.948132365004378	-7.431984719606589	-11.293152
G333T	-1.4097227697735095	-8.032777841858502	-8.146172176586333	-11.460876
G333P	-1.3427832870988716	-10.133157875096328	-8.517168420378084	-12.050049
G333C	-1.053356739516886	-6.258706031899861	-7.152857375082931	-11.090393
G333A	-1.5932426490593667	-6.786107708822156	-7.330084681570497	-8.916931
G333V	-0.5714647457754696	-6.8457454978239065	-7.520821896458074	-11.175842
G333I	-1.3780514259365064	-10.133157875096328	-8.517168420378084	-11.881592
G333L	-1.2345697024579516	-10.133157875096328	-8.517168420378084	-11.885681
G333M	-1.119639735783896	-6.9561722912554025	-6.676977238805193	-10.055908
G333F	-1.5378438696663674	-10.133157875096328	-8.517168420378084	-11.957092
G333Y	-1.458855458349151	-10.133157875096328	-8.517168420378084	-11.998474
G333W	-1.4991293574857358	-10.133157875096328	-8.517168420378084	-11.816528
S339E	-0.9976017415304378	-0.539587870514076	-7.346295676732552	-7.946472
S339D	-1.3201320546655535	-5.414750615268195	-8.213461195368836	-10.317383
S339R	0.3829676590196037	-7.921722547541706	-9.829736497507426	-10.826782
S339K	-1.0397187740099054	-5.30655450828282	-7.614780970837273	-9.076172
S339H	-0.9615110781731028	-5.880399735487849	-8.368632204435926	-10.104065
S339Q	0.8727379383724265	-0.805814832095658	-5.767179793809191	-6.552307
S339N	-1.1324800320373671	-8.558949386079174	-9.965217855932051	-10.726746
S339T	0.1630674019412618	-6.013575217960846	-8.556473673128949	-9.575317
S339P	0.6756089170084573	-2.5590304843711444	-7.900376091800354	-9.713623
S339G	-0.0604108276291658	-4.212078239366607	-7.215956672396715	-10.231323
S339C	-0.9910461678538884	-2.010289086835607	-6.970415129566391	-11.018372
S339A	1.378932801349373	-1.277446249578419	-6.165181639578805	-6.069458
S339V	0.0499258500245269	-8.4721819393443	-9.949486894895472	-10.884338
S339I	-0.2986864938213677	-5.193848204599598	-7.951831322539874	-10.067627
S339L	-0.5265332838674437	-3.3358339303031004	-6.376676468869846	-8.700378
S339M	-0.9508473000185338	-8.558949386079178	-9.965217855932051	-11.444214
S339F	-0.1455750720011509	-1.9698133764489345	-6.6293284104012855	-8.930054
S339Y	0.296773785354964	-8.354928492121948	-9.92236341927594	-10.857178
S339W	-1.5466597039662882	-8.558949386079178	-9.965217855932051	-11.2647705
I532E	0.4868483984483133	-9.351753665269094	-8.786674604126233	-11.43103
I532D	-0.2445959982399861	-9.51542211016204	-8.805616707017009	-11.059753
I532R	0.51818699317056	-9.51542211016204	-8.805616707017009	-11.07373
I532K	0.7099919497625231	-9.501833812356958	-8.803421102602158	-10.881592
I532H	0.1799271145454422	-5.602665836738004	-7.107819373453822	-10.455017
I532Q	0.4868483984483133	-9.51542211016204	-8.805616707017009	-11.259766
I532N	0.7390038873091314	-9.031109211061516	-8.731745986419128	-11.057495
I532S	0.5614074025949701	-6.247967067906527	-7.412480277884697	-10.61853
I532T	1.2971362427808597	-5.570785565905324	-6.949101974669247	-10.027771
I532P	0.2637048471310306	-6.292946776396724	-7.55593485899135	-10.796875
I532G	0.4868483984483133	-9.51542211016204	-8.805616707017009	-11.033081
I532C	-0.2550889462806953	-9.443510475415186	-8.797150948248031	-11.096008
I532A	0.4380582342779595	-8.545331442553998	-8.619788314803145	-10.853516
I532V	1.5107906586723572	-4.594436928851665	-3.956516964761249	-5.4154053
I532L	0.1074902811154488	-2.3430462257159164	-5.549584746284381	-8.430664
I532M	0.4312415428291328	-3.963666202963841	-5.940963982933226	-9.877258
I532F	0.7058642509619273	-3.8277065538635737	-6.335543560668157	-10.7276
I532Y	-0.506403374561417	-3.577986712127619	-6.629372792634968	-9.312744
I532W	0.3045268416543586	-2.282802787883707	-5.56985230409191	-7.687317
S509E	-1.0313641153566706	-6.199150875709328	-7.099630887026251	-10.122925
S509D	-1.0524175245546223	-9.372065542738838	-7.930354748006493	-10.584106
S509R	-0.5526197277305206	-6.199150875709328	-6.749716627104135	-10.614014
S509K	-0.4393130516678554	-9.372065542738726	-7.930354748006493	-10.861755
S509H	-1.073036811758134	-9.372065542738763	-7.930354748006493	-10.78009
S509Q	-0.2452098269127566	-9.37206554273872	-7.930354748006493	-10.794739
S509N	-0.6152037181317582	-9.37206554273876	-7.930354748006493	-10.915283
S509T	0.4065517209172423	-3.541251576905893	-5.936197467415695	-9.541931
S509P	-0.3586299619073064	-6.048780850519532	-6.619310526825757	-10.086609
S509G	-0.8747230569266672	-3.939724067691893	-5.586828002560651	-10.431824
S509C	-0.0800327503990268	-6.189109913934423	-6.486945384703176	-8.873413
S509A	0.4969912150705302	-0.7669436740475657	-2.5447366826383586	-3.6273804
S509V	0.2929869008981158	-5.768509161846136	-6.7313925381467925	-9.897705
S509I	1.1009802123759398	-9.372065542738786	-7.930354748006493	-10.845764
S509L	0.6776818504007018	-5.430244546090986	-6.354928674532857	-9.786621
S509M	0.4724221944887591	-9.37206554273877	-7.930354748006493	-10.593628
S509F	-0.8715435454241659	-4.815483972896496	-3.628016917013156	-9.772461
S509Y	-1.5119498539347336	-9.37206554273866	-7.930354748006493	-10.737976
S509W	-1.370871255674231	-4.132525506944635	-5.769519287558069	-10.135132
K157E	1.9795994159447448	-1.1110457238428926	-2.110056758974679	-2.2167358
K157D	0.9727779680307458	-1.1782423587983295	-4.2806166592799855	-5.2938232
K157R	0.2702915011208046	-0.2464054675278237	-2.738657444708224	-3.1154175
K157H	2.149865387921207	-7.302814759992511	-7.376111907122777	-7.467224
K157Q	1.2112659316614995	-2.2125899188088978	-3.666945546419811	-4.2859497
K157N	0.6232177834304379	-0.2807342909065409	-2.65255806533969	-2.8117676
K157S	1.11321124913466	-0.9479709577716392	-3.3546131110879287	-3.390625
K157T	0.90031163072472	-0.67794431727856	-2.439372749744507	-2.3955078
K157P	-0.7210854952778523	-6.981373007663899	-7.306870303185633	-7.5861206
K157G	1.952860790256917	0.5742794605968178	-2.9933078800459043	-3.3093262
K157C	-0.8403503697105774	-7.244396018551597	-7.369696120723802	-7.359558
K157A	0.5834323627620355	0.6537847704870292	-1.5030840082845316	-0.94488525
K157V	0.6815551171024423	-0.2660862071172585	-3.23580066940849	-3.2857056
K157I	0.7990722334071617	-2.9964829404926348	-5.244381655132202	-6.802429
K157L	0.7816473960264122	-7.219534080858403	-7.364415287798693	-7.3372803
K157M	-0.0370830218889523	-3.654453500502528	-5.016963280381788	-5.814026
K157F	0.2202483403768264	-6.845935789347786	-7.297501128952035	-7.470764
K157Y	0.3496970260876756	-7.215235381962972	-7.362459678505729	-7.18396
K157W	-0.710297241461532	-7.304845411782333	-7.376383000084161	-7.4002075
S534E	0.4874196318715202	-9.892398451346528	-8.651400285637465	-11.972778
S534D	0.2392774984567768	-9.892398451346528	-8.651400285637465	-11.702026
S534R	0.4546298090505768	-9.892398451346528	-8.651400285637465	-11.597351
S534K	0.5927801475342602	-9.89239845134653	-8.651400285637465	-12.044128
S534H	0.4874196318715202	-9.892398451346528	-8.651400285637465	-11.856812
S534Q	0.3921094520678096	-8.7924978327813	-8.443857265759334	-11.765686
S534N	0.2250553674046433	-9.844490323835338	-8.646324119990254	-11.734619
S534T	0.7731405422006017	-8.045552237507126	-8.298459095148246	-11.617615
S534P	0.5147876495438353	-6.373680511202672	-7.547142162203272	-10.610657
S534G	0.0819545237664268	-6.303419408452356	-7.187482185736371	-11.501831
S534C	0.5927801475342602	-6.250151359569553	-7.041203560407666	-10.591858
S534A	0.4093283867879414	-4.469820153878608	-5.28241896583495	-7.6502686
S534V	-0.01335565603799	-6.434345065239538	-7.528328055805559	-11.80658
S534I	0.5564125033617475	-9.892398451346528	-8.651400285637465	-11.919678
S534L	0.2836453306568757	-2.2995310166061858	-5.9809057092243165	-9.520142
S534M	0.9982452556387394	-9.892398451346528	-8.651400285637465	-12.013123
S534F	-0.2057275486859681	-5.731497756744855	-6.996320535120503	-11.234375
S534Y	0.0174160026306985	-9.72230322024806	-8.633630861145548	-11.813538
S534W	0.7105631831906438	-5.625788261709385	-6.590248204439831	-10.04834
S159E	0.5241085550275557	-9.813547841806908	-7.583981148706243	-10.161743
S159D	0.5977182137912284	-4.0711207199100485	-5.0538093721770565	-7.3096313
S159R	-0.0236295128297494	-7.475288787503053	-6.6063194186010605	-9.12793
S159K	0.3064739081731754	-7.112139547597149	-6.0845629631189695	-8.630371
S159H	-0.4092733146733298	-9.813547841806908	-7.583981148706243	-10.000366
S159Q	0.4488355509864236	-8.49637026267986	-7.204818606191338	-9.80188
S159N	0.7909824727646424	-5.17443408210884	-4.080894397740849	-5.668701
S159T	0.4817733495873242	-5.013556700964877	-4.917347524311481	-6.947998
S159P	-1.3562860026196335	-9.421918079167174	-7.529757998353034	-10.108154
S159G	0.4832047145774591	-2.762503847424294	-4.193503608355968	-6.1516113
S159C	-0.9760887838434305	-7.903199275568802	-6.943270232701252	-8.658997
S159A	0.0581021821788079	-5.354718924714811	-5.289293520858337	-8.300476
S159V	-0.9490669227042288	-9.773604781851384	-7.579566608656705	-10.243042
S159I	0.3736616926871681	-7.525690705291611	-6.532121183638537	-9.129272
S159L	-0.5848095215021332	-6.853796147601362	-5.957457977619924	-8.505676
S159M	-0.4197418955538563	-9.813547841806908	-7.583981148706243	-10.1050415
S159F	-0.9127663682860404	-9.359248060753051	-7.530825162417159	-9.446289
S159Y	-0.8219014388104432	-6.856882607072103	-6.430965028704122	-8.313293
S159W	-1.1539284251020223	-9.805942420226009	-7.583276962860509	-10.020569
N179E	0.4656723267644114	-3.370688571169951	-4.775857668296794	-3.4421387
N179D	-0.0235326816718176	-2.006330095475476	-5.066515486876597	-4.303772
N179R	-0.8957248616205282	0.603514619422449	-2.55153430304199	-0.84588623
N179K	0.5586490183185233	1.636783620452576	-0.397548163527972	2.456726
N179H	-1.0121479670419828	-6.329641042366005	-6.929369576244426	-5.8066406
N179Q	-0.0959087345648903	-1.463548411954018	-2.9346136523454334	-2.3623047
N179S	0.145401937079271	-3.0385945951626674	-4.509738219298015	-3.447876
N179T	0.0345128536009141	-2.8270944978193087	-4.245260660346503	-3.5596924
N179P	-1.120909678805745	-0.8142889707426189	-4.703260520569529	-4.552429
N179G	0.1531287052519508	0.5246991628485165	-3.496298103535082	-2.940979
N179C	-0.2770025653551428	-6.379969168933349	-6.936659641108236	-5.665222
N179A	-0.4855337398477265	1.8856656312878937	-4.204379636692465	-3.425354
N179V	0.0312951322390375	1.0989160812900662	-4.207235571084311	-3.3682861
N179I	-0.1479569769131397	-1.2244758895439292	-2.622471382219373	-2.0515747
N179L	-0.5102172037143464	-1.00635997261362	-4.900877461946948	-4.784729
N179M	-0.7857018192462407	-1.9846299652432056	-2.6464257883662867	-1.9735718
N179F	-0.4204915557559334	-2.8011831105749687	-4.91895745435977	-4.7022705
N179Y	-0.6080427891687472	-6.37996916893335	-6.936659641108236	-5.7056274
N179W	-1.2539370848788252	-6.365456255656917	-6.933364944551613	-5.9332275
E132D	-0.6172523690353808			-10.278748
E132R	-0.303442574397797			-7.716736
E132K	0.2064373542373123			-6.8653564
E132H	-0.5265861257120068			-10.999512
E132Q	-0.7089076825059614			-6.803589
E132N	-0.8389608107525225			-10.560242
E132S	-0.5469887991719049			-8.556274
E132T	-0.7362905110887165			-9.376221
E132P	-0.419311901731179			-9.862122
E132G	0.1602734895729062			-9.434753
E132C	-0.0157605019450002			-11.199951
E132A	-0.2384280204854086			-10.523926
E132V	-0.1510363689056869			-9.056824
E132I	-0.4575932542248296			-10.596313
E132L	-0.4212256100536726			-8.642151
E132M	-0.3834852820713335			-11.196777
E132F	-0.5265861257120068			-10.712402
E132Y	-0.7363066566942451			-11.213074
E132W	-0.303442574397797			-11.219727
S53E	0.9150347629873354	0.2836708751231622	-4.728157322635525	-4.5977783
S53D	-0.4228211496170134	-3.892704849091233	-6.128295372640423	-7.2732544
S53R	0.7172085565965836	-1.9725046536906388	-3.0909033372663544	-2.9246216
S53K	-0.1611301103854214	-0.9944985787042308	-3.4176985306366987	-2.6176758
S53H	-0.4183706858881474	-6.960580448908804	-8.23934742975257	-8.458313
S53Q	0.1386062937138811	-0.6636391360257141	-4.618044056427607	-5.390869
S53N	0.2044895041542913	-1.7999070738938994	-2.97087141845077	-3.0148926
S53T	0.6464545645190307	-0.6533252035144357	-3.84879366325913	-3.4503784
S53P	-1.302529890447507	-2.1663248741366856	-6.690295125521516	-7.7990723
S53G	-0.0598314071605019	-4.3593763803431145	-6.235731858304462	-6.9940796
S53C	-0.1068488687493278	-7.881231064288143	-8.441348915700019	-9.0849
S53A	0.2512162861373457	-2.7639734317247693	-5.626285655298489	-6.546814
S53V	-0.395035855308897	-4.636281668979083	-6.61804678482622	-7.208618
S53I	0.6578680121939187	-3.505570859896497	-6.61056406643911	-7.86438
S53L	-0.3454871838854313	-4.401355659012394	-6.734855367606542	-8.05426
S53M	0.5047606545118101	-4.671455689787327	-6.863630595112227	-7.803467
S53F	-0.441690683810131	-2.765709947103529	-6.290857606170903	-7.404846
S53Y	-1.1966642414849835	-5.029381415831152	-7.062694298087081	-8.199646
S53W	-0.6089846693419012	-5.290087087437596	-7.539487747710154	-8.040955
Y502E	-1.182236501638574	-8.791163966139958	-9.100992866003423	-11.336609
Y502D	-0.8182229140828003	-8.788885808171443	-9.100607936630013	-11.533386
Y502R	-0.3840771808627647	-0.0434809208580713	-6.022587660751015	-9.032166
Y502K	-0.6139061576808843	-4.084251333233075	-6.398848607310356	-10.015076
Y502H	0.5567738425171083	-0.393747124227592	-5.585032749937454	-6.5772095
Y502Q	-0.5818341360176156	-8.791163966139958	-9.100992866003423	-11.616699
Y502N	-0.0398361630451587	-8.79116396613996	-9.100992866003423	-11.687927
Y502S	-0.357177042616322	-5.622732795902383	-7.034859515547396	-9.487732
Y502T	-0.778993443667527	-7.0269283996571605	-8.640345383078511	-11.240234
Y502P	-0.2884837572458457	-4.55291727042516	-7.03241631621313	-9.892029
Y502G	-0.0703014968194147	-5.35113644892437	-7.59428759954244	-11.004822
Y502C	0.4893424094287781	-8.758697022090907	-9.096177119415074	-11.272827
Y502A	0.0834246943256624	-2.8910440549759744	-6.948570099399149	-10.373474
Y502V	-0.632518016807472	-8.73392253591643	-9.095099160784116	-11.40564
Y502I	-0.7619618034462654	-8.652280881134843	-9.082077670282672	-11.579773
Y502L	-0.4265406788310509	-5.648886347150611	-7.86600197765074	-11.147766
Y502M	-0.7641556928130017	-5.0102250163836	-7.143239663659188	-10.022766
Y502F	-1.0306136832254662	-8.742981734293718	-9.092559608532554	-11.375427
Y502W	0.2002040154221409	-4.960020386811593	-7.2660625744592835	-10.484253
G63E	0.4107440190144477	-5.77039740476455	-7.37534409771979	-8.902466
G63D	-0.572865913131934	-7.678267611590617	-9.288186622504895	-11.170044
G63R	-0.2177649802701597	-4.979332997928666	-7.005352252612283	-8.342957
G63K	-0.7252121536376644	-3.5799052231132893	-6.2115621484445	-9.007935
G63H	-0.7116420080043103	-1.392172015182795	-6.889322485920275	-9.068237
G63Q	-1.2497366217612476	-4.570191949502717	-7.167305327933718	-9.733032
G63N	0.0475509750630894	-2.324054376324719	-6.186490116950154	-7.7332764
G63S	-0.6794388165751905	-3.484079886169548	-6.414319970745055	-8.821167
G63T	-1.0467957777633463	-6.028979961727457	-8.753951937514103	-10.479858
G63P	-1.0592182977629006	-8.885243224785896	-9.571303514816634	-11.522888
G63C	-0.8544238851175283	-8.885243224785892	-9.571303514816634	-11.378418
G63A	-0.8544238851175283	-8.850672145948195	-9.56380765540979	-11.13623
G63V	0.5458497059786572	-6.190579823115105	-8.614684885398674	-10.599487
G63I	-1.0467957777633463	-8.840360308119745	-9.564534663767065	-11.380249
G63L	-1.0125355913171818	-0.1924177217067617	-6.422952620610886	-7.8031006
G63M	-0.6901208338263233	-8.696127625279992	-9.541138236995153	-11.042053
G63F	-0.8902651247670861	-8.872228028757872	-9.569220316493611	-11.191528
G63Y	-0.913264385139536	-3.717254259858493	-7.129698780689068	-10.467712
G63W	-1.2291173345578708	-8.885243224785894	-9.571303514816634	-11.310974
E354D	-0.7678653766516592	-6.972396561746008	-7.066858778036476	-12.06189
E354R	-1.4300452068405234	-7.396123766187407	-7.442166556133543	-11.905334
E354K	-0.4951211309566664	-5.909403845725221	-6.459624451648779	-11.223572
E354H	-1.5826884401185608	-10.261886311655154	-8.264742433182278	-12.324524
E354Q	-0.9209425288819756	-6.87163778440732	-6.297429707443371	-10.09082
E354N	-1.947662186873611	-10.340955208255805	-8.27493223587669	-12.236572
E354S	-1.65537817348821	-10.340955208255805	-8.27493223587669	-12.475647
E354T	-1.7768444545567366	-6.880079155962461	-7.661667089670573	-11.730408
E354P	-0.8775650685118419	-10.3409552082558	-8.27493223587669	-12.65863
E354G	-0.3611994025238582	-9.86453456245998	-8.22385911505694	-12.288574
E354C	-1.558590888537414	-10.340955208255805	-8.27493223587669	-11.997253
E354A	-1.281372346193859	-10.302759574189626	-8.269857004735172	-12.396179
E354V	-1.1542708974377038	-7.709123155009807	-7.698330985384928	-11.917969
E354I	-1.5905936196251331	-10.340955208255805	-8.27493223587669	-12.155579
E354L	-1.515248777424838	-10.3409552082558	-8.27493223587669	-12.228821
E354M	-1.6951664235427013	-10.3409552082558	-8.27493223587669	-12.465881
E354F	-1.6292084557550763	-10.3409552082558	-8.27493223587669	-12.533447
E354Y	-1.922556265740796	-6.828121074729944	-7.385272934111526	-11.999451
E354W	-1.6951664235427013	-10.340955208255805	-8.27493223587669	-12.461243
N414E	-1.1331646282427197	-2.8268664064198674	-6.995278447026067	-8.893738
N414D	-0.6846246522070634	-2.6029049980879595	-7.317120630845238	-9.443726
N414R	-1.201861159527961	-3.369234329919209	-7.0047318199285655	-9.106079
N414K	0.4306552782620929	-8.384608745273814	-9.290143746165144	-10.486572
N414H	-0.8621146314553763	-4.900778573923437	-7.604148482478649	-10.522278
N414Q	-0.95881124109583	-4.961834895115167	-7.775282462835094	-9.845764
N414S	0.3042297066849542	0.5390309084541745	-3.498787392865779	-3.6246338
N414T	-0.3884111918445521	-2.937771390305356	-6.65367196043735	-8.485779
N414P	-1.085373964405398	-8.305036682297835	-9.285234363014013	-11.001526
N414G	0.4467317594467219	-4.7552936890448665	-6.967375027199523	-8.291016
N414C	-1.2101256693774816	-4.958208766063173	-7.483841531686266	-8.919312
N414A	-0.2654600839271731	-6.561232161696189	-8.727089241968315	-9.982483
N414V	-1.3482760078578018	-8.540586746317716	-9.32040827725774	-10.647705
N414I	-0.8684492181169857	-2.8809715615055924	-6.301915228952566	-9.546448
N414L	-1.1197416079078877	-5.043257986990593	-7.66610909413339	-10.078064
N414M	-1.0053312567307229	-8.552295896737853	-9.321981969007084	-10.741699
N414F	-0.9906484561898904	-8.469745687011807	-9.309732587757937	-10.70343
N414Y	-1.0394582073990863	-5.876210034807944	-8.291101157302592	-9.913269
N414W	-1.0351842198799073	-8.552295896737853	-9.321981969007084	-10.913574
W364E	-1.283946498865378	-10.447662621507591	-8.562539343601088	-12.445862
W364D	-1.1998633816580395	-10.447662621507591	-8.562539343601088	-12.482422
W364R	-1.074075448527685	-5.6101728353907845	-6.321572106124222	-10.794128
W364K	-1.5994633703146215	-10.447662621507591	-8.562539343601088	-12.449463
W364H	-1.8107724639771687	-10.447662621507591	-8.562539343601088	-12.68103
W364Q	-1.5994633703146215	-10.447662621507591	-8.562539343601088	-12.51178
W364N	-1.4743002273577033	-10.447662621507591	-8.562539343601088	-12.649475
W364S	-1.5915893138817547	-10.444589200806591	-8.562298534813863	-12.38916
W364T	-1.526259966287308	-10.447662621507591	-8.562539343601088	-12.838562
W364P	-1.8249570989707853	-10.447662621507591	-8.562539343601088	-12.669373
W364G	-1.4744335140148594	-8.4453876988611	-8.132098370971335	-12.131592
W364C	0.2192560041693968	-5.736487148729891	-6.38630329598891	-11.363037
W364A	-1.4540975200427175	-10.447662621507591	-8.562539343601088	-12.646362
W364V	-1.526259966287308	-10.447662621507591	-8.562539343601088	-12.706543
W364I	-1.5876289126666283	-10.447662621507591	-8.562539343601088	-12.373718
W364L	-1.508332023170193	-5.015540479220556	-5.8888189655292535	-9.691772
W364M	-1.7619822998109402	-6.857287586047154	-7.373462567535171	-11.687805
W364F	-1.8251903622760597	-10.447662621507591	-8.562539343601088	-12.777527
W364Y	-1.357506681857069	-10.447662621507591	-8.562539343601088	-12.575073
P135E	-0.492887912508627	-9.257460099896043	-9.349618932170358	-10.853882
P135D	0.5907110881771456	-3.7998240337734326	-6.365923813813424	-7.4957275
P135R	-1.5422716279412592	-6.5165271966423735	-7.420912015969407	-9.062561
P135K	-1.4742641901303135	-5.307860727243481	-7.627023950104558	-10.009399
P135H	0.0111502352442331	-5.68828435339146	-6.348314442082483	-8.620117
P135Q	-0.7842874195711587	-3.5100902525800297	-6.848016723524779	-8.942017
P135N	-0.1217755014523962	-2.130856221760011	-6.654892587244831	-7.7179565
P135S	-0.4007794208072401	-3.903956570765638	-4.940959632665908	-6.7192383
P135T	-0.0939994398486806	-2.783216497606658	-6.104724291431921	-7.3254395
P135G	-0.9863414929808488	-6.573316562991891	-8.24449366072622	-10.852722
P135C	-1.4202819327834608	-9.264423618958311	-9.350619258435302	-10.964478
P135A	-0.3014371061726458	-2.907450366227477	-5.983153446695724	-7.2841187
P135V	-1.4406216170229078	-6.544902509762627	-8.406384153164709	-10.853577
P135I	-1.221714911347043	-7.822695873561907	-8.98624321521686	-10.4696045
P135L	-1.0352214816415428	-6.105556638156992	-7.742345680176186	-10.619629
P135M	-1.1551741823700488	-9.224765015707998	-9.344663513534726	-11.302368
P135F	-1.0175057876335794	-2.500126257372812	-6.300698622948403	-8.112671
P135Y	-1.350870636130447	-9.02010044439993	-9.31775090158709	-10.741943
P135W	-1.1551741823700488	-9.264423618958311	-9.350619258435302	-10.827942
R513E	-0.5935147925477962	-9.963603467494382	-8.364634497643578	-11.950623
R513D	-0.6726294905056169	-9.9882680102773	-8.36776118079706	-11.965881
R513K	1.3188237926629205	-3.63982138905016	-4.694426997088158	-7.426941
R513H	0.1953730011262832	-10.011701490753738	-8.370055822712857	-11.715759
R513Q	0.0262682946097278	-6.564675546292995	-6.99690631276917	-10.274414
R513N	-0.0273573512907481	-10.011701490753738	-8.370055822712857	-12.0477295
R513S	0.2068342626167081	-3.764958171747786	-6.001182109583169	-10.279053
R513T	-0.4994952328402156	-6.570199349955105	-7.67207557413758	-11.099426
R513P	-0.8131678668900422	-10.011701490753738	-8.370055822712857	-11.934082
R513G	0.0421562800037385	-6.00804482619617	-6.550617941379414	-10.949341
R513C	-1.2147619221463228	-10.011701490753738	-8.370055822712857	-11.674744
R513A	-0.6502125694520308	-6.571911955451262	-6.714851928942153	-10.366821
R513V	-0.7396898064176853	-6.566480555518788	-7.207593170333439	-12.07843
R513I	-0.3218523493701666	-5.175923630208514	-6.283545438448527	-10.965332
R513L	-0.2745147531996285	-9.999730722613796	-8.369117904613177	-11.972656
R513M	-0.0977947424221908	-10.011701490753738	-8.370055822712857	-11.749878
R513F	-0.9970832639324122	-10.011701490753738	-8.370055822712857	-11.961243
R513Y	-0.7494131518052776	-10.011701490753738	-8.370055822712857	-11.980713
R513W	-0.988154500200839	-9.548201279819976	-8.300029188184567	-11.88623
P89E	0.9307712693097072			-1.859314
P89D	1.169216031244382			-2.5805664
P89R	-0.9721253257070732			-1.6261597
P89K	-1.1391444213336217			-0.92474365
P89H	0.0455363023935475			-4.591858
P89Q	0.4141747160647556			-4.851074
P89N	0.2340932709446841			-0.2074585
P89S	-0.1142725078522083			2.6852417
P89T	0.611385097632564			2.256836
P89G	0.7140494733748556			-1.6210938
P89C	-1.616975443729045			-4.937805
P89A	-0.2736364171643802			-1.6466675
P89V	0.1996648751717467			-4.767456
P89I	-0.2748040383758448			-2.9660034
P89L	0.1616993330648587			-2.0879517
P89M	0.15989563039751			-3.8343506
P89F	-0.0029497256563407			-2.5690308
P89Y	-0.5513238866044601			-4.680847
P89W	-0.3561298952576125			-4.7614746
N393E	-0.3136015112544745	-6.811893475736895	-8.841729200802433	-10.126404
N393D	-0.2731348482867925	-8.310290169108598	-9.357408616323257	-10.904053
N393R	-0.4891947432746875	-8.343307556970759	-9.373308180995023	-10.391968
N393K	0.4253485794631725	-2.6390725048770767	-6.835624057574023	-9.587524
N393H	0.3055030507764918	-7.445441656614101	-9.12920776547719	-8.985779
N393Q	-0.8701138390639391	-8.710072485908517	-9.42383248185928	-10.546265
N393S	-0.5480271177325027	-0.2074326393861465	-5.434259861176543	-6.814575
N393T	0.8129383912646105	-2.376219922061316	-3.940629202839773	-4.5596313
N393P	-0.7390672860692877	-8.412336802192662	-9.370875425503923	-10.569275
N393G	-0.8513345879414055	-0.5690123562046558	-6.149041934251727	-7.718933
N393C	-0.5962364306552501	-8.825635234911374	-9.441124558287129	-10.532959
N393A	-0.5344109439981742	-5.398620759101171	-7.98112567622411	-10.178772
N393V	-0.8322808031221461	-8.799693994602332	-9.437778544245733	-10.509277
N393I	-0.7273256524800158	-7.786898287025837	-9.19204836806773	-10.545898
N393L	-0.8889656561572762	-8.825635234911374	-9.441124558287129	-10.679871
N393M	-0.6882949606960096	-8.825635234911374	-9.441124558287129	-10.3654785
N393F	-1.247910748632925	-1.979357680795752	-6.664081035556592	-8.722778
N393Y	-0.9759770331471272	-4.395268321318124	-6.83502391824004	-9.615845
N393W	-1.2238131970526207	-8.825635234911374	-9.441124558287129	-10.487061
P141E	-0.222918350964962	-4.851770683261923	-6.4128593172918045	-8.707581
P141D	-0.9739422792103244	-3.865076507956637	-6.828333292165553	-9.090149
P141R	-1.1418898284985628	-4.942056564389236	-6.95362549051697	-9.132324
P141K	-1.1170392448979032	-5.440728979302347	-7.771231122289009	-9.7908325
P141H	0.2554541166097206	-5.767777900904692	-8.020598031586815	-10.159973
P141Q	-0.4768020149378089	-4.694517180867556	-6.192643302718352	-7.9873657
P141N	-0.9406500659413588	-2.737985652505723	-6.144511721126037	-8.598816
P141S	-0.2890386680409494	-0.6849911397571944	-4.201789840270067	-4.44458
P141T	1.129867667679271	-0.5326025180457954	-5.304754491964559	-6.354004
P141G	-1.2545003358548938	-2.627870510637266	-6.189805061261723	-6.9400024
P141C	-1.398097344682684	-8.63716302885632	-9.169108505647586	-10.428955
P141A	-0.840068493370216	-1.9518392240568216	-5.933125776304223	-7.3723755
P141V	-0.954817878360012	-4.165364919039453	-6.460140286922979	-9.163696
P141I	-1.500636984001187	-4.487771253138002	-7.312093480921249	-10.06134
P141L	-0.8151262233219834	-5.472609584565292	-6.881581538762475	-8.383972
P141M	0.7793299855081317	-8.557333169852592	-9.159199606209684	-10.205444
P141F	-1.0534910254379093	-7.614773691296957	-8.972100400679665	-10.39386
P141Y	-1.4921262943308462	-8.637163028856639	-9.169108505647586	-10.610962
P141W	-1.517444102314224	-8.637163028856573	-9.169108505647586	-10.644653
T384E	-1.3925071982418713	-10.493254702089336	-8.369017500467635	-12.112244
T384D	-1.3176058900673842	-10.493254702089336	-8.369017500467635	-12.354614
T384R	-1.506081312434749	-10.493254702089336	-8.369017500467635	-12.423828
T384K	0.4149282865396791	-10.493254702089336	-8.369017500467635	-12.293274
T384H	-1.3716731113397345	-10.333515877955897	-8.35339297165467	-12.066345
T384Q	-1.3080887032258175	-10.493254702089336	-8.369017500467635	-12.005432
T384N	-1.3176058900673842	-10.493254702089336	-8.369017500467635	-12.219116
T384S	-0.8460189788422614	-5.507984981547216	-5.856781812042755	-10.475525
T384P	-1.7447240229216487	-5.626947813636445	-5.576113683498988	-9.389099
T384G	-1.6135867653342753	-10.493254702089336	-8.369017500467635	-12.185669
T384C	-1.669826483657981	-10.493254702089336	-8.369017500467635	-12.078186
T384A	-0.9308550785113116	-7.596614626347559	-7.624671754906103	-11.59552
T384V	-1.4268722392139852	-10.493254702089336	-8.369017500467635	-12.171082
T384I	-1.0963751361579337	-4.849674891379177	-5.833312807109905	-10.105347
T384L	-1.5091441019676322	-10.493254702089336	-8.369017500467635	-11.9627075
T384M	-1.4999274468620856	-10.493254702089336	-8.369017500467635	-12.168823
T384F	-1.6218172644727824	-10.493254702089336	-8.369017500467635	-12.133118
T384Y	-1.5884808442025349	-9.931973841198914	-8.321018602689037	-11.763367
T384W	-1.3395847967855783	-10.493254702089336	-8.369017500467635	-12.134033
S151E	-1.3374478253203212	-8.58119484458728	-7.634417830163898	-9.37323
S151D	-1.2196647896647843	-8.488414975682877	-7.624335280612854	-9.621643
S151R	-0.5145414180584659	-8.58119484458728	-7.634417830163898	-9.34613
S151K	-1.0229544954184882	-8.581194844587277	-7.634417830163898	-9.529968
S151H	-0.8318992586566254	-8.581194844587278	-7.634417830163898	-9.4938965
S151Q	-0.9319827172121568	-8.581194844587278	-7.634417830163898	-9.53656
S151N	-0.8052310115729524	-5.321978284975116	-6.87518368898327	-9.040039
S151T	-0.6340215206262213	-2.390715340375448	-4.5359365632757545	-6.0352783
S151P	-0.1983799540323354	-2.8157828245223504	-5.234227474142244	-8.134277
S151G	-0.3061844969622198	-6.6530877952419125	-7.137649522279389	-9.327698
S151C	-0.6600490017293617	-8.58119484458728	-7.634417830163898	-9.562134
S151A	0.9257768563348592	1.395268654442695	-0.1001238746030139	-0.028930664
S151V	-0.7109627311861944	-5.235659866372483	-6.031432975833923	-8.706421
S151I	-0.9319827172121568	-8.581194844587278	-7.634417830163898	-9.617859
S151L	-0.1923935726254954	-8.581194844587278	-7.634417830163898	-9.305664
S151M	-0.4320201359795922	-8.581194844587277	-7.634417830163898	-9.219971
S151F	-0.6483769655853308	-8.571659806611098	-7.633650575787669	-9.353943
S151Y	-1.563760951394661	-8.581194844587278	-7.634417830163898	-9.608337
S151W	-0.8531486394981367	-8.581194844587278	-7.634417830163898	-9.498779
Y245E	-1.8230774294694063	-9.452253577946678	-8.891738638955985	-10.86731
Y245D	-1.535395357020721	-6.481878793069319	-7.427861360560655	-8.190857
Y245R	-1.4176123213633058	-9.452253577946678	-8.891738638955985	-10.703674
Y245K	-1.5894625782879015	-8.413936305078716	-8.745557435975456	-10.481934
Y245H	0.1113483641039764	-9.226695635564562	-8.850992097013204	-10.666138
Y245Q	-1.6895460368464317	-9.452253577946678	-8.891738638955985	-10.946655
Y245N	-1.798255586050192	-5.385228155102671	-6.312368241522563	-8.938171
Y245S	-1.2839062283147629	-8.743949356817254	-8.81014972394621	-10.415344
Y245T	-1.3601054363796996	-9.188704368877994	-8.856203098121568	-10.578003
Y245P	-1.396558912162292	-9.452253577946678	-8.891738638955985	-11.013672
Y245G	-1.4879931181220958	-9.452253577946678	-8.891738638955985	-10.722351
Y245C	-0.4231136815488008	-5.7808695146990825	-6.587326456946357	-8.138367
Y245A	-1.2210022357147492	-9.371308956597534	-8.885018448799372	-10.529724
Y245V	-1.678106132176133	-2.954768369593538	-6.393749233229755	-8.90979
Y245I	-2.008480652804782	-1.422943817413648	-6.230890589042247	-7.371277
Y245L	-1.8184370499120448	-4.685187151360514	-5.865821075185522	-7.571533
Y245M	-1.5088444739111522	-8.149445710766798	-8.60853433103722	-10.30365
Y245F	-1.269131208630496	-1.069299647248	-4.649295537084981	-5.805969
Y245W	-1.7949065525018504	-9.452253577946678	-8.891738638955985	-10.361145
Y246E	-1.704971237950078	-9.753882213491536	-8.88829217513046	-10.7942505
Y246D	-1.6440459004720285	-3.26739766338528	-7.05548085020564	-9.324585
Y246R	-1.8783673875802496	-6.718298701581217	-8.099724793736641	-10.513916
Y246K	-1.830635984757895	-9.753882213491536	-8.88829217513046	-10.9953
Y246H	1.04376762258703	-2.303236294837384	-4.7577725730307066	-7.0790405
Y246Q	-1.5175512673838694	-9.731631329060992	-8.8856308433393	-11.009644
Y246N	-1.3164296505055433	-8.889585793505484	-8.73523796708605	-10.6102295
Y246S	-1.81550232499326	-3.8332244338336094	-5.264719091857842	-7.095276
Y246T	-1.8464034914837069	-6.711568477054073	-7.633359541942809	-10.298767
Y246P	-1.7027224502995368	-9.753882213491533	-8.88829217513046	-11.194275
Y246G	-1.626194476270754	-9.753882213491536	-8.88829217513046	-10.821228
Y246C	-0.80418711999809	-9.63243668587574	-8.871557696790035	-10.855103
Y246A	-1.1642506890463535	-9.753882213491536	-8.88829217513046	-11.08313
Y246V	-1.424016848429268	-9.692524470765257	-8.878854097469855	-11.061462
Y246I	-1.8921258580300249	-9.710976814102278	-8.881522683944752	-10.924744
Y246L	-1.589741577806394	-6.302146676947364	-6.577084352335987	-8.7664795
Y246M	-1.5838006529241329	-9.753882213491528	-8.88829217513046	-11.073059
Y246F	-0.2676841037627708	-1.9228930828397413	-5.102966691611073	-6.2860107
Y246W	-1.7326555763951963	-9.753882213491533	-8.88829217513046	-11.048828
D85E	0.5254583855958056	-1.5262901238829525	-0.9166092534651398	1.9959717
D85R	-1.3505587852045045	-9.513061775337455	-7.382153053380534	-8.0286255
D85K	-1.660227065285511	-6.5847577596087525	-5.281493898224653	-5.566162
D85H	-0.5299764157836527	-8.635801241868585	-7.255820565820386	-7.5722656
D85Q	-1.6188418491223011	-9.505290754224555	-7.381327625178528	-7.955261
D85N	0.7713937445481297	-5.022532657233021	-4.690222527402511	-5.180847
D85S	-1.5805596625507394	-6.596150980480536	-6.159150384572968	-6.8183594
D85T	-1.4337265099814624	-3.654102789621098	-5.234412139139749	-5.3526
D85P	-1.762881219342751	-9.513061775337455	-7.382153053380534	-7.819824
D85G	-0.280919821945714	-3.822214670982357	-3.5608965978826745	-3.2946777
D85C	-1.5608545914695349	-9.513061775337455	-7.382153053380534	-7.9765015
D85A	-1.3956982978050632	-4.024264554229783	-4.666556241565559	-5.0961914
D85V	-1.503708266500238	-4.389486009170332	-5.86509503934758	-6.870056
D85I	-1.3074056906592144	-6.326994029255734	-6.395962154199879	-7.2802734
D85L	-1.5825066982124072	-9.353393500437951	-7.368664265397001	-7.473877
D85M	-1.1403516059971854	-5.603211558492848	-5.9956472699777805	-6.937622
D85F	-1.5902684766790272	-9.513061775337455	-7.382153053380534	-7.8876953
D85Y	-0.1710646727502896	-6.608113085300916	-6.215896952923686	-7.315674
D85W	-1.3451460186422035	-9.44444062682891	-7.374886883433191	-7.418579
N101E	0.2439587189556094	-1.9858108316539909	-5.485216005909024	-6.7872314
N101D	1.1046084041569164	-2.981408627571896	-3.7309730196984674	-4.482239
N101R	0.4592388454257113	-3.5546935321709285	-5.546654957903229	-7.2856445
N101K	1.4316927520097675	-1.687575969309735	-4.381770768812203	-5.770569
N101H	0.7152732415776261	-5.91461542847714	-6.709504181300872	-8.698425
N101Q	-0.0745115162200616	-8.291213899621562	-8.27223143004585	-9.833679
N101S	0.1634629630553425	0.166876229693381	-3.642651287860645	-4.2318726
N101T	0.0410380768335904	-1.5474139694879576	-4.751619683440367	-5.3131714
N101P	-0.619485852243162	-2.508544272647274	-6.681436439168465	-8.649841
N101G	0.5658021488666239	-3.867888543690626	-5.284108346859739	-7.383667
N101C	0.4674304317671994	-8.478698778022919	-8.300596708873286	-9.769653
N101A	-0.6502712300145316	-5.363036672207021	-6.66008337857329	-8.44458
N101V	-0.3603379558786727	-5.244088813510071	-6.388385113315053	-8.255066
N101I	-0.622623413970042	-5.186773228797146	-6.191888958324853	-7.3795166
N101L	-0.4163687684667562	-8.023167959423256	-8.216809420954291	-9.373718
N101M	-0.0133500486733531	-8.430916975050685	-8.293636857027423	-9.791016
N101F	-0.0184105563563537	-7.515865290013409	-8.082647390639522	-9.282349
N101Y	-0.3341172424285176	-4.053755598764246	-4.501717552135233	-5.189331
N101W	-0.1628897979091984	-8.253441868623561	-8.265747645997749	-9.642273
V465E	-0.2453592592604605	-9.82146779130691	-8.759347206726147	-11.225952
V465D	-0.4549483555148291	-9.821467791306912	-8.759347206726147	-11.623474
V465R	-0.1495667059638961	-9.821467791306912	-8.759347206726147	-11.217102
V465K	0.0045839738597122	-9.77487199933498	-8.754784583281776	-11.318359
V465H	-0.0362380206578468	-9.82146779130691	-8.759347206726147	-11.21698
V465Q	0.0915953508543191	-5.235298704120439	-6.712735410325877	-10.4817505
V465N	-0.5062416499029603	-9.82146779130691	-8.759347206726147	-11.322937
V465S	-0.3338704239617451	-9.821467791306912	-8.759347206726147	-11.259949
V465T	-0.0362380206578468	-1.8883216606012836	-5.338232080772286	-7.7561035
V465P	-0.0754587338111696	-9.82146779130691	-8.759347206726147	-11.140076
V465G	-0.9033385083414376	-6.49274359418906	-7.588930580244778	-11.092224
V465C	0.0868359792225073	-9.821467791306912	-8.759347206726147	-11.18988
V465A	0.1398709772132534	-5.828003486065282	-5.83699278964059	-8.2057495
V465I	-0.2984000220767744	-3.468597909286461	-4.867425206596636	-7.0562744
V465L	0.0048232085563823	-3.5775946976690665	-6.322980390617886	-9.75769
V465M	-0.2185595774507646	-4.3694198942339	-6.494406259043899	-9.881775
V465F	-0.6240246855595513	-9.821467791306912	-8.759347206726147	-11.376587
V465Y	-0.313869757255214	-9.821467791306912	-8.759347206726147	-11.393982
V465W	-0.6460035922776213	-9.821467791306912	-8.759347206726147	-11.401978
H240E	0.6421928554631814	4.215060352521974	3.336766937321954	5.28302
H240D	0.5346966718094905	-0.234347146964565	-1.278800953552491	0.256958
H240R	-0.348793588003902	4.145324244647681	1.2649166655755837	1.0055542
H240K	-0.5030173389231714	1.8262938198208696	0.9162655731997802	0.80249023
H240Q	1.0192839347392817	3.913125848295232	-0.0591116216564842	0.5463257
H240N	2.1463989180020477	0.692715592493655	-0.3536938436773198	-1.229126
H240S	0.337801902894501	5.3833746998716485	1.1379852165700868	2.2041626
H240T	1.1087634725898738	2.3016221125759984	2.1793162257235963	2.6134644
H240P	1.0162620334690189	3.084864561634401	1.4834312420043716	0.30145264
H240G	0.1322281620195509	2.660812301595456	1.6761176740110386	1.5095215
H240C	-1.0927742017674036	-2.8297600056947427	-2.6351919408980398	-2.4697266
H240A	0.4181813710275349	4.514580699789247	3.88257235281344	4.9882812
H240V	0.7565119259265604	-2.351149266137786	-2.508159560279182	-2.4265747
H240I	0.6257854662214763	2.695177797439882	-0.3261385771256755	-0.7874756
H240L	0.2994411645788742	-0.167789949595644	-1.592131123764375	-2.0582275
H240M	1.6762303891024857	5.164911406447633	-0.3925154250391642	-2.2508545
H240F	-0.0527241652130207	-1.6613076863068847	-2.271796283189815	-2.031067
H240Y	-0.0517412715301182	-0.3352038728359174	-1.529719320633376	-1.0695801
H240W	-0.8986181873246916	-2.7887988314866874	-2.6278316436801106	-2.7078247
N104E	-0.9783947146665763	-4.180056183645961	-5.227758298198751	-7.463745
N104D	0.2112872164379021	-4.080405716538124	-4.590664008153908	-6.86322
N104R	-0.7106679554509853	-6.669920996124147	-7.271599527616672	-9.451477
N104K	-0.2736896876622785	-5.161816026231023	-5.342566208123571	-7.58197
N104H	1.2163880004695256	-2.7261152420089165	-4.496354860340944	-6.843567
N104Q	-0.477694496566546	-6.49392510176199	-7.559582486999716	-9.942566
N104S	0.1472813720612761	-3.5118391518715644	-5.829583097540308	-8.221436
N104T	-0.0539791740805432	-2.941402168699552	-5.596793322663871	-7.60614
N104P	-0.9408832839098756	-9.339531075759764	-8.353671697164941	-10.532776
N104G	-0.8766112566341591	-9.339531075759762	-8.353671697164941	-10.317871
N104C	0.1972198846345998	-8.658851758741555	-8.23568695840811	-9.975037
N104A	-0.2252329033132514	-5.933983307683481	-6.48457618809698	-9.031982
N104V	-0.0136545312929243	-9.329005886743616	-8.352172209742207	-10.223755
N104I	-0.230664646675071	-3.622404745788226	-5.599961569254447	-7.867737
N104L	-0.2290234077393141	-9.261919723513248	-8.342404288006264	-10.049194
N104M	-0.9733185596634802	-5.958507720366619	-6.835918547116307	-9.17218
N104F	1.3207722647080422	-2.626426270640968	-5.91871163435826	-8.504395
N104Y	0.679735265596883	-4.505246018261845	-3.5487648040798376	-5.2026367
N104W	1.2648225749027218	-9.339531075759762	-8.353671697164941	-10.438721
V427E	-0.7897490581363573	-8.98162072567233	-9.27052708491101	-11.191589
V427D	-0.5273847936698831	-8.981620725672336	-9.27052708491101	-11.066284
V427R	-0.1529384692875925	-8.970971160226862	-9.268948202269256	-10.633118
V427K	-0.0887732292019573	-8.98162072567233	-9.27052708491101	-11.318298
V427H	-0.5273847936698831	-8.981620725672334	-9.27052708491101	-11.153076
V427Q	-0.8638570302894015	-8.981620725672334	-9.27052708491101	-10.872681
V427N	-0.6226949734733606	-5.850397077659485	-7.893160018746812	-10.548218
V427S	-1.031521429283119	-3.6571411357967385	-6.654019769743172	-11.219421
V427T	-0.6226949734733606	-1.870864901091157	-6.1029597620836284	-8.297974
V427P	-0.1466122981510169	-5.86385712922858	-8.036356383386646	-10.584717
V427G	-0.7590430603502426	-8.979309602720914	-9.27012646891643	-10.983704
V427C	-0.0165591699035534	-8.981620725672332	-9.27052708491101	-11.02771
V427A	-0.2846497284295634	-8.92647695698018	-9.263793484049245	-11.161377
V427I	0.6851634444235313	-0.407042461453666	-4.855991114837707	-5.303711
V427L	-1.246447162577403	-4.043832318122604	-5.562972115098091	-7.9331665
V427M	-0.5273847936698831	-0.9807378533234	-4.65655667266401	-6.5356445
V427F	-0.204454823661698	-1.764343653223154	-6.112645079309004	-10.985291
V427Y	-0.6280305656070575	-8.981620725672332	-9.27052708491101	-10.976624
V427W	0.101223865753056	-8.981620725672332	-9.27052708491101	-10.99707
Q341E	-0.8275857896574859	-1.2131520733214036	-5.539634061835386	-6.612976
Q341D	-1.0516677975915745	-6.728984706004221	-9.485394570016638	-10.792419
Q341R	-0.5766950214852707	-2.3077373138542603	-6.2816030693957146	-8.05481
Q341K	-0.0755026566312084	-1.3255049168777444	-6.264841732714558	-7.475281
Q341H	-0.1145845624008503	-4.714006470205391	-7.970662607360282	-9.731201
Q341N	-0.5649419250361329	-4.404633838835973	-7.969984686318639	-9.793457
Q341S	-0.6017237508960085	-0.6254496475658899	-7.380828243665746	-7.853821
Q341T	-0.8966045662490785	-4.954071858363369	-7.9011393528599	-9.881348
Q341P	-0.9827807693255944	-7.835312833547091	-10.053441379206674	-11.456543
Q341G	-1.0296888908727992	-4.970708054930637	-7.90343654633682	-9.325256
Q341C	-1.1742701196851515	-4.783318085739291	-8.128617634753027	-10.59375
Q341A	-0.4283759850732611	-2.240735634099956	-6.3434114051597135	-7.337097
Q341V	-1.1449997373843848	-5.173212713378241	-8.131290679404628	-9.740601
Q341I	-1.5449491117075684	-5.792843520553472	-8.880916135452026	-10.670776
Q341L	-1.2353064122072026	-6.24052760461522	-9.201460107287858	-11.055176
Q341M	-1.31737096332458	-5.9898513536410025	-9.260256091633892	-11.507629
Q341F	-1.2303595863346397	-2.043188158807703	-7.649585032233517	-10.511475
Q341Y	-1.154852033828672	-1.4790758535538808	-6.942694121986278	-9.884766
Q341W	-1.2483780918388734	-8.427583783858658	-10.152175991468198	-11.493713
D380E	-0.6796490074693372	-9.729728484530945	-8.440778993842628	-11.907227
D380R	-1.5245925091912664	-10.223419324093522	-8.4955440121023	-12.440796
D380K	-1.413614001226592	-9.852223975718116	-8.46380536687127	-12.0928955
D380H	-1.3798853231382329	-7.341657931368713	-7.404840319719824	-10.673767
D380Q	-1.5817509230290534	-10.369881610859204	-8.51088017846348	-12.609375
D380N	-0.1251415764215654	-5.638746835520353	-6.284971188419149	-9.695618
D380S	-1.7856631124172864	-10.369881610859204	-8.51088017846348	-12.495483
D380T	-1.6888955604809024	-10.369881610859204	-8.51088017846348	-12.239746
D380P	-1.5817509230290534	-10.369881610859204	-8.51088017846348	-12.320984
D380G	-0.935284690803054	-8.124580973109063	-8.097643121129295	-12.624878
D380C	-1.7856631124172864	-10.369881610859204	-8.51088017846348	-12.307739
D380A	-1.7522897377574087	-6.557022763794459	-7.1689363841906015	-11.023621
D380V	-1.7756336425748434	-9.924991180724826	-8.466855323732602	-12.267273
D380I	-1.7012960736783729	-6.129723096817889	-6.861801129937703	-11.027527
D380L	-1.758668745587998	-10.369881610859204	-8.51088017846348	-12.326416
D380M	-1.309817207545875	-10.369881610859204	-8.51088017846348	-12.650452
D380F	-2.041283252406683	-10.369881610859204	-8.51088017846348	-12.19458
D380Y	-0.4122906714463368	-6.828624495708305	-7.318161217084253	-11.364502
D380W	-1.756104310176147	-10.369881610859204	-8.51088017846348	-12.540527
S538E	-1.063170488958371	-8.477166390871128	-7.956851613543222	-11.47345
S538D	-1.0837897761599002	-10.074542695245876	-8.262662181335713	-12.234619
S538R	-0.6238999868868227	-10.071268638715392	-8.262269202948346	-11.990662
S538K	-0.9859202564057612	-10.074542695245874	-8.262662181335713	-11.959045
S538H	-1.3663567479464789	-10.074542695245874	-8.262662181335713	-11.948059
S538Q	-0.8808489321653815	-10.074542695245874	-8.262662181335713	-11.741211
S538N	0.0440944373473447	-6.495689438344509	-6.64783806782998	-10.130371
S538T	-0.1744868454606569	-5.799766822622132	-6.566734091496983	-10.809082
S538P	-0.7892817386386846	-10.074542695245874	-8.262662181335713	-11.807007
S538G	-0.5614166703819736	-4.752158814185973	-5.264647579038865	-7.8482666
S538C	0.0654838671072306	-10.060344762708928	-8.261198144471223	-11.736145
S538A	0.0957317642432975	-5.762370951860021	-6.307893530796719	-10.441528
S538V	-0.5950498550880401	-10.074542695245874	-8.262662181335713	-11.878174
S538I	-0.5560623053754183	-8.748713006152554	-7.995990393437069	-11.53479
S538L	-1.4356914413468194	-6.680672027984565	-7.107039514747612	-11.113831
S538M	-1.411477183224415	-10.074542695245876	-8.262662181335713	-11.655029
S538F	-1.3816242200765436	-6.49761603145391	-7.018958042204304	-11.366211
S538Y	-1.3966620974406017	-10.074542695245874	-8.262662181335713	-11.568787
S538W	-1.8169422913325797	-3.73071903350444	-5.817337160458919	-11.249023
Y95E	-1.844858294097854	-9.63157802622288	-9.247025720585157	-11.376648
Y95D	-1.1537984998541448	-9.63157802622288	-9.247025720585157	-11.579346
Y95R	-1.5559270022456175	-9.504262499995887	-9.23075567221349	-11.488953
Y95K	-1.844858294097854	-9.63157802622288	-9.247025720585157	-11.713318
Y95H	-0.2204934984693458	-6.384580033875974	-7.126351828314	-9.194519
Y95Q	-1.673710037900816	-9.63157802622288	-9.247025720585157	-11.983826
Y95N	-0.5093710759953524	-7.866603009475707	-8.806208485450156	-11.209473
Y95S	-1.4619205974671543	-5.448997461732962	-6.151408702256958	-9.197327
Y95T	-1.6803545806211198	-3.735302761446548	-6.790098463621689	-9.403076
Y95P	-1.8105692206164492	-5.934268579928399	-7.310564271827388	-10.096863
Y95G	-1.7444791087874592	-9.63157802622288	-9.247025720585157	-11.62616
Y95C	-0.788889369602825	-5.226868755828607	-6.697888127398983	-8.607178
Y95A	-1.6398084862283338	-9.63157802622288	-9.247025720585157	-11.260193
Y95V	-1.6935126651994483	-3.7892195051987727	-6.702926307030793	-9.699585
Y95I	-1.6800233112966805	-3.2035192296689923	-7.254948342972057	-9.193481
Y95L	-1.662730376361647	-1.4899902495946202	-6.269036417346797	-8.282776
Y95M	-1.3815736151000813	-9.54764257560042	-9.236428064680467	-11.322449
Y95F	-1.4192156497207948	-9.423463438298556	-9.217796866188792	-11.63031
Y95W	-1.7870387232082456	-9.63157802622288	-9.247025720585157	-11.5616455
N303E	0.4128663561352613	-6.27830187682009	-6.479156476000753	-7.982361
N303D	0.9114844388904092	-4.443970845765199	-5.819794875489606	-7.230774
N303R	-0.634276125036693	-2.465234908666322	-4.733005073843742	-6.3875732
N303K	0.4876041921223375	-2.7878728430802613	-3.692364694969001	-3.8909302
N303H	1.0454241928389831	-2.72754014354441	-5.41556228731497	-7.6241455
N303Q	0.9581663646304824	-5.214875550911828	-6.207578084869056	-7.91333
N303S	-0.1215074525983925	-3.3776757643892314	-5.707560061793629	-7.1898193
N303T	-0.1999856144864985	-3.715164258495842	-5.024765649910478	-6.45105
N303P	-0.3416719329964748	-1.652585817623263	-6.5113639521514415	-7.566101
N303G	-0.2413977787593041	-8.28633934729438	-8.386349639841683	-9.770203
N303C	-1.027645438368732	-9.106462840691044	-8.662654213746123	-9.852661
N303A	-0.1164760006138247	-6.6674813719270345	-7.59316886803731	-9.338135
N303V	-0.1977420749027828	-4.119397552919343	-6.65666537731704	-8.214294
N303I	-0.033836104622214	-3.232955600776624	-6.301343500563235	-8.545044
N303L	-0.0746174222766322	-8.905470176399223	-8.630382017850366	-9.94458
N303M	0.0585741269456323	-9.025157949033746	-8.649140585048258	-9.975464
N303F	-0.3211989360535462	-6.509647208119371	-7.490834591530529	-9.651855
N303Y	-0.2380264805859662	-6.3991425143573935	-7.342487071499818	-9.163513
N303W	-1.3284953417121772	-9.10646284069104	-8.662654213746123	-9.940979
Q468E	-0.5433353286874978	-3.748036294517733	-6.310502710721266	-9.752686
Q468D	-0.2635326832087915	-6.090677305166453	-7.616852552479031	-10.651794
Q468R	0.603368888953762	-4.536773616722437	-5.756992852976964	-8.333374
Q468K	0.4466340728912754	-6.050567622777956	-7.566434628140087	-10.5460205
Q468H	0.2754307523448734	-6.088372819359429	-6.917954691892192	-9.443787
Q468N	-0.7439031172889339	-9.002147703118686	-8.898502178889828	-11.23645
Q468S	0.1042981835748618	-4.636499365358704	-6.502543089180108	-9.21167
Q468T	0.192847158648676	-4.604971282001717	-6.474627041297936	-9.141724
Q468P	-0.6267290465856138	-9.036704614550311	-8.902941693931496	-11.292419
Q468G	-0.6009586497285387	-2.224804500683337	-6.315705653581972	-10.89679
Q468C	-0.4382865879666339	-9.036704614550317	-8.902941693931496	-11.109802
Q468A	-0.1107851656503765	-0.648318008440472	-5.532600654812995	-7.63501
Q468V	-0.1933915474909336	-4.3777080264282	-6.365425379270164	-8.421814
Q468I	0.5026507845474416	-4.725220423581202	-6.497966051243566	-8.927002
Q468L	-0.1629060694479522	-4.184853834985923	-6.017586656187632	-8.814209
Q468M	2.2400395587886712	-2.7155083124938004	-6.064836176112294	-7.659424
Q468F	-1.0315851897414163	-9.036704614550311	-8.902941693931496	-11.172241
Q468Y	-0.6622250862758632	-9.029030212190037	-8.901666892750768	-11.105774
Q468W	-0.8374291752996337	-9.036704614550317	-8.902941693931496	-11.567322
I361E	-2.139814823110412	-5.692807571542632	-7.1293392590769145	-10.0720215
I361D	-1.7622285406992508	-4.260514461311837	-5.797646696833908	-8.067078
I361R	-1.5821005934428447	-5.788431245904526	-7.10692664614362	-9.7734375
I361K	1.6870788405002772	-7.275877888913735	-7.883556029258216	-10.070129
I361H	-2.229176014132212	-8.902681447045964	-8.150176564155458	-10.258911
I361Q	-1.302613176690218	-8.902681446375388	-8.150176564155458	-10.297913
I361N	-2.043962267164173	-8.902681446745731	-8.150176564155458	-10.405823
I361S	-1.885671750496774	-8.902681446433443	-8.150176564155458	-10.179565
I361T	-1.2888465113246288	-8.90268144605524	-8.150176564155458	-10.302795
I361P	-2.4327386205309725	-8.902681446254732	-8.150176564155458	-10.364197
I361G	-2.275893243575948	-4.6892462438248215	-6.445118053516126	-9.22583
I361C	-1.421946190072064	-8.902681447064158	-8.150176564155458	-10.033142
I361A	-1.55552597077908	-4.857075160900402	-5.496543913275673	-10.246277
I361V	0.1326064566130609	0.6085852000702454	-2.3845038104554988	-2.2905273
I361L	-0.692388474775982	-4.542941422539813	-5.903509437630419	-8.53595
I361M	-0.3185673272535812	-4.733689830174088	-5.490304417953666	-8.214355
I361F	-1.6619431046732904	-5.785502418010568	-7.370542450653829	-10.208069
I361Y	-1.629623836530214	-8.896955838836757	-8.149525541835942	-10.374939
I361W	-2.301496675705101	-8.902681446342001	-8.150176564155458	-10.4104
H25E	-1.2052541843627906	-4.699260677979373	-7.291317456018078	-10.856201
H25D	-0.9803461038883968	-6.86217379054726	-9.162573908537524	-11.1033325
H25R	-0.6792338791234962	-3.4682714431286104	-6.72214866590366	-9.826843
H25K	-1.43264402655625	-5.111859380715348	-7.823370451548726	-10.55304
H25Q	0.2439375286840154	-0.5862985758145349	-5.931578332725621	-6.781189
H25N	0.5894758225051433	-9.171179406711463	-9.76049042251185	-11.4422
H25S	-1.437983839215738	-9.35474011500455	-9.78343759081639	-11.519897
H25T	-1.1856077174561854	-3.3520794074155176	-7.670130791012525	-10.566772
H25P	-1.0759686577589411	-9.141007800676253	-9.747987829468856	-11.542419
H25G	-1.5597992020437692	-9.357490470019366	-9.783903481104062	-11.1605835
H25C	-1.005217537469202	-9.357490470019366	-9.783903481104062	-11.574402
H25A	-1.000268135315138	-5.802416603441421	-8.37806797939993	-10.784973
H25V	-0.8188997152812933	-9.357490470019368	-9.783903481104062	-11.656311
H25I	-0.9514828998886484	-9.357490470019366	-9.783903481104062	-11.644226
H25L	-0.5712646729856268	-2.7695534415425405	-6.393740800524029	-7.35437
H25M	-0.3577395380294086	-7.259375649266334	-9.070905084754258	-11.328003
H25F	-1.4155495931997195	-9.357490470019368	-9.783903481104062	-11.263916
H25Y	-0.2698503193011186	-8.511932527397267	-9.643467010825702	-10.990601
H25W	-1.5746142878258562	-9.357490470019368	-9.783903481104062	-11.515076
G194E	-0.916997120768054	-8.09470418931248	-7.987427085625313	-11.624329
G194D	0.0124599861312606	-10.488283594691	-8.424061615851087	-11.8967285
G194R	-1.1429018335231305	-6.690378359940848	-6.869769832673228	-10.1397705
G194K	-1.2442100319771965	-10.51266793305906	-8.426540921782248	-11.751099
G194H	-1.311651312772971	-10.51266793305906	-8.426540921782248	-12.026367
G194Q	-1.434253634862398	-10.512667933059058	-8.426540921782248	-11.671997
G194N	-1.414835549007556	-10.51266793305906	-8.426540921782248	-11.667419
G194S	-0.8625675209762944	-6.969351775663865	-6.931109815556738	-10.5408325
G194T	-1.5689862288320706	-10.512667933059058	-8.426540921782248	-11.846069
G194P	-1.6951375141590517	-10.51266793305906	-8.426540921782248	-11.942871
G194C	-0.7655288853681214	-10.51266793305906	-8.426540921782248	-12.11908
G194A	-0.3951538099902319	-4.462906595036704	-4.698132550083756	-6.1674805
G194V	2.441447927928003	-7.811413680259905	-7.706711182549498	-10.931213
G194I	-1.354210927190153	-10.51266793305906	-8.426540921782248	-12.055664
G194L	-1.520196064664468	-10.51266793305906	-8.426540921782248	-11.77533
G194M	-1.434253634862398	-10.512667933059058	-8.426540921782248	-12.006226
G194F	-1.85245776874775	-10.51266793305906	-8.426540921782248	-11.874573
G194Y	-1.759676035300254	-10.51266793305906	-8.426540921782248	-11.889893
G194W	-1.5083616070167656	-10.50014123479545	-8.42524553745784	-11.921448
D202E	0.9432924414887688	-0.1757342611781105	0.7684085786795549	2.2790527
D202R	-1.3524590292320244	-1.0219256173804083	-1.2888339484898097	-0.7855835
D202K	-1.6243927447122826	-0.2397266418849106	0.2623319007898317	1.0599976
D202H	-1.1046063790136371	-4.942125441092844	-4.124282415084963	-4.35083
D202Q	-1.3932810237498627	-0.3686442415987336	-1.811420995924891	-1.2277222
D202N	0.0821849656425659	0.1900053353216426	0.7749798708164235	0.7300415
D202S	-0.5711451655910382	-0.0323117441700882	-0.266833951013723	0.09033203
D202T	-1.1078013999123135	1.6166837472229103	0.0370098213743403	0.7560425
D202P	-1.512610262343143	-2.905579620310117	-3.144549306814042	-4.12146
D202G	-0.0134784733990254	-1.2524018405364818	-0.3603484622444739	0.19036865
D202C	-1.4885912035541875	-6.788983307608998	-4.94029112831231	-4.6015625
D202A	-1.1002875670666663	0.7729630791765083	-0.3796587416481998	0.5258179
D202V	-1.1755503619790006	-2.7477808365804526	-2.4232313622715083	-1.9308472
D202I	-1.074134836164473	-3.618137940955524	-3.248809009361139	-2.3380127
D202L	-0.8860470239719137	-6.807243466563434	-4.943252197339461	-5.05365
D202M	-1.143534388911504	-4.332120757764272	-3.891158531813744	-4.2876587
D202F	-1.696322651473563	-6.807243466563436	-4.943252197339461	-4.635254
D202Y	-0.5283329283454016	-5.273851100702691	-4.572072084423326	-4.7651978
D202W	-1.2189276366075017	-2.958195192470391	-2.463251936803317	-1.1778564
M330E	-1.332275216492436	-8.260432423454269	-8.437646565626665	-10.325989
M330D	-0.9800546229044458	-8.260432423454427	-8.437646565626665	-9.99408
M330R	-1.2739617577521136	-3.2491037115222405	-5.519013179364265	-8.151428
M330K	-1.38474622079977	-8.260432423454665	-8.437646565626665	-10.247681
M330H	-1.6277394293894694	-5.427248540186128	-7.7137476590542065	-9.183594
M330Q	-1.436072010177277	-5.836104111025345	-7.768761179198009	-9.147705
M330N	-1.223699475065488	-8.260432423454205	-8.437646565626665	-10.150574
M330S	-1.0986603653137732	-8.22964349514384	-8.434285757360158	-10.029602
M330T	-0.5947514912161869	-7.616051233790168	-8.307379707796827	-9.880371
M330P	-1.2251770809377267	-5.825968758289931	-7.337781004497174	-8.720764
M330G	-1.5428399856023318	-4.1461972132505975	-6.774413294686383	-9.843689
M330C	-1.04459314404255	-8.260432423454173	-8.437646565626665	-9.956726
M330A	-1.1623761796978676	-8.260432423454223	-8.437646565626665	-10.279785
M330V	-0.4841183679636707	-3.0990062222609103	-5.379868945735325	-6.895569
M330I	-0.377827929524159	-3.741198713961372	-5.301926061876657	-6.0911255
M330L	-0.456767318984414	1.4860532058461509	-4.28632592024951	-3.9708862
M330F	-1.4074986377303196	-4.551540990161687	-6.880615267846224	-9.232727
M330Y	-1.2509295770405562	-8.260432423454702	-8.437646565626665	-10.201965
M330W	-1.332275216492436	-6.742584025427097	-8.135903565269473	-9.125122
I256E	-1.8105935136879527	-9.170501215542076	-9.597859305445295	-11.574341
I256D	-1.783564841299871	-9.170501215542076	-9.597859305445295	-11.569824
I256R	-2.121340859070703	-9.170501215542076	-9.597859305445295	-11.982178
I256K	-1.5544504723902872	-8.908704687872753	-9.548253190008891	-11.537231
I256H	-2.255279334953312	-8.59573817844434	-9.51643991815422	-11.309448
I256Q	-1.9248659961025285	-6.100371411431521	-7.642847516736765	-9.598816
I256N	-1.899824647416956	-9.091976615068978	-9.58396559633252	-11.167175
I256S	-1.8834308376436704	-9.09663224660411	-9.586487975169687	-11.160461
I256T	-0.734495808191661	-7.397216794776254	-9.172290856935945	-11.195129
I256P	-2.052518047976707	-9.170501215542078	-9.597859305445295	-11.947571
I256G	-1.868862421814497	-2.6349422137781	-7.79006056155049	-10.120789
I256C	-1.299767889924408	-9.170501215542076	-9.597859305445295	-11.889832
I256A	-1.849422608798255	-9.170501215542076	-9.597859305445295	-11.638062
I256V	-0.2768020416276842	-2.105829727391151	-6.283915256532055	-7.8519897
I256L	-0.3420503663934409	0.2110396659114686	-6.06077099563845	-6.816223
I256M	-0.2017752668909565	-5.847831861528883	-8.047566932513064	-10.73822
I256F	-1.992915070480685	-4.344086269273694	-6.915831067930412	-9.006165
I256Y	-2.137496299293749	-9.170501215542076	-9.597859305445295	-11.454529
I256W	-1.992915070480685	-9.170501215542076	-9.597859305445295	-11.603394
T436E	-0.501330586097492	-8.99971861869648	-9.421745669944642	-11.495544
T436D	-0.3966358253545711	-9.316103195580046	-9.456399828022626	-11.597656
T436R	-0.4021203513981278	-9.316103195580045	-9.456399828022626	-11.765076
T436K	1.4914561999270284	-9.316103195580045	-9.456399828022626	-11.8828125
T436H	-0.5838473674433736	-9.316103195580046	-9.456399828022626	-11.744751
T436Q	-0.7204229024483809	-9.316103195580046	-9.456399828022626	-11.509766
T436N	-0.8215190193195747	-9.190927169878483	-9.441205482112451	-11.719177
T436S	-0.3649536483412352	-0.4215049885561921	-5.897724233811459	-6.786377
T436P	-0.8995248284833055	-5.788515327521541	-8.130265784450785	-10.997192
T436G	-0.2642702589566161	-9.316103195580046	-9.456399828022626	-11.921875
T436C	-0.0483291310866177	-9.312793451785318	-9.4560966456921	-11.938049
T436A	-0.0749105186138448	-0.0627765080951281	-5.884561645783833	-8.131714
T436V	-0.6879876266956206	-9.193355980317644	-9.444318966438942	-11.75238
T436I	-0.6618403166164842	-7.522277240537522	-8.972360535089365	-11.167053
T436L	-0.8405672142911002	-9.316103195580046	-9.456399828022626	-11.679443
T436M	-0.507861460465233	-9.316103195580046	-9.456399828022626	-11.623047
T436F	-0.1775435090031031	-5.192232248751563	-7.514700608169733	-10.497498
T436Y	0.2965113552024004	-9.316103195580046	-9.456399828022626	-11.537659
T436W	-0.453794239195307	-9.316103195580046	-9.456399828022626	-11.733643
I257E	-1.2236170666131156	-6.87054220122979	-7.877055564994066	-8.21106
I257D	-1.3277716794934735	-5.746896050452287	-7.527661202673471	-8.197693
I257R	-1.7077716162730088	1.2622717315331458	-5.391241217852439	-5.1968384
I257K	-1.7814278021680288	-2.012473846168941	-4.938631415730924	-5.320923
I257H	-1.7563712515606948	-1.6616381334723505	-4.84249373957573	-6.2858276
I257Q	0.3854003812436935	-2.380681007596925	-5.489575897174291	-7.2459106
I257N	-0.8625145800375825	0.4686506810553879	-3.963561447202665	-4.4520264
I257S	-0.3882577118391428	-1.1119524272409875	-3.504222670260788	-3.8875122
I257T	-0.4410927409902792	1.2823233045231217	-1.0621495380983106	0.05822754
I257P	-2.0444586468768278	-1.2860574554326614	-5.315905827505048	-7.355835
I257G	-0.8183817071197003	-3.7279387059339504	-6.224641017081012	-7.403076
I257C	-0.5682631837583074	-6.876258714064991	-7.87811740718746	-8.117249
I257A	-0.1764284848346174	-4.764057533307327	-6.441640254151025	-7.488037
I257V	0.3698428877929675	-0.6748344394787529	-5.392271371914831	-6.0806885
I257L	0.4420156460400986	0.0854738940454753	-5.110596759066539	-5.53833
I257M	1.0384585613759434	-1.4451807399448646	-3.289892479807349	-3.6994019
I257F	0.1811059754408822	-2.914737838070871	-4.982784330939467	-5.525879
I257Y	0.0102090160645308	-4.186278553489518	-6.288431277069321	-7.7539673
I257W	0.3666814611550013	-6.762042469135718	-7.853786678527285	-7.7632446
T535E	0.2479270919148946	-9.323223420028208	-8.805360367068488	-11.089233
T535D	0.0402877271432536	-9.323223420028206	-8.805360367068488	-11.317688
T535R	-0.0397549805332443	-2.0194466275731155	-5.48286971995185	-10.723572
T535K	0.3279697995926334	-9.230264197083825	-8.793856528573883	-11.147156
T535H	-0.2316459883433295	-9.323223420028206	-8.805360367068488	-11.265808
T535Q	0.0402877271432536	-9.323223420028208	-8.805360367068488	-11.221985
T535N	1.7709095135908668	-6.053407240724789	-7.643851618520557	-10.399475
T535S	0.331276838855845	-2.9832191933829284	-5.209896573642254	-7.715515
T535P	0.5958221661413959	-5.818254344478851	-6.303193007493974	-8.64386
T535G	0.2212638078950206	-9.323223420028208	-8.805360367068488	-11.30127
T535C	0.626773583628254	-2.7190120870237244	-5.504246425181918	-7.307373
T535A	0.8445584358305758	-3.185124970993811	-4.947575750884425	-8.592957
T535V	0.1865880601690486	-6.052605215937701	-7.842334221156307	-10.897949
T535I	0.1767137045671234	-6.053891999595646	-7.570362117495733	-11.143982
T535L	-0.0397549805332443	-7.178461904182945	-8.146115179059052	-11.033203
T535M	0.1738191197677763	-9.152074028269208	-8.783440988452867	-11.160889
T535F	-0.7980414632634708	-1.1278700051007284	-5.341423230867804	-7.857544
T535Y	-0.182855824174558	-9.320718788929264	-8.805078130557604	-10.938171
T535W	-0.0774953085158912	-9.323223420028208	-8.805360367068488	-11.152649
G186E	0.6894211574744539	-1.2387048508482996	-1.570039329410065	0.033569336
G186D	0.1902340506869161	-2.225143635774064	-4.074394708542968	-3.3613281
G186R	0.5177651391567375	-2.6806703542552177	-3.346854975294264	-2.6559448
G186K	-0.383102001271642	-1.504519080300652	-2.546671541480464	-1.5063477
G186H	-0.3212808045777925	-8.518676805275728	-8.03685343175016	-7.9518433
G186Q	-0.6883112834060322	-1.83972107486978	-4.884652131084295	-4.8340454
G186N	-0.1186598860020589	-1.7228358606899985	-5.108014889807237	-4.3792725
G186S	0.829445316299077	-3.0281942699011024	-5.089549169668317	-5.1904297
G186T	0.2096574164066024	-3.397004614287216	-5.261722247138096	-5.8077393
G186P	-0.2084229931772546	-5.702866366351355	-6.105675934453757	-6.348572
G186C	-0.8626750815343182	-8.754118451988358	-8.080147004883884	-7.770935
G186A	0.0461195051417262	-5.923955661242568	-6.65217117686916	-6.27948
G186V	-0.1060824691023989	-3.283783629761042	-4.995697801903589	-4.779724
G186I	-0.3269275447226599	-4.957820087790278	-5.611964727217128	-5.6763306
G186L	-0.4615754877315844	-7.031167625217284	-7.3299458143073934	-7.2058105
G186M	-0.6513659878666599	-8.428561098137687	-8.0006132549222	-7.602295
G186F	-0.9536468597389164	-8.754118451988358	-8.080147004883884	-7.772766
G186Y	-1.0168257613623664	-8.051245126809802	-7.905959030117401	-7.76001
G186W	-0.5120681519778837	-8.74847815362203	-8.079418424892197	-7.9484253
H312E	-1.4993040530188613	-3.3717278039590584	-6.855792956950609	-8.64978
H312D	0.4788094961490593	-2.8049416139512666	-6.097360223808209	-9.004517
H312R	-1.2969765794033103	-4.488800538741259	-7.0752333995133085	-10.361755
H312K	-1.3392158730782924	-5.9685270767637935	-8.10692290938141	-10.767822
H312Q	1.1304605919877802	-5.963697193423837	-7.463317268663559	-11.638428
H312N	0.8281174180842491	-0.84008721944969	-6.579649093255284	-7.971924
H312S	0.6225500554746112	0.09105502609279	-5.848454810933617	-6.8859253
H312T	-0.0398510450307653	-4.077582279116959	-7.311823952615668	-10.029907
H312P	-0.9055191919935598	-5.067522330200854	-6.8321092202077125	-8.916626
H312G	-0.6055146526979678	-5.104053614867661	-7.624321529094232	-11.012329
H312C	-0.8651566697808935	-5.964786539712201	-8.455184265967546	-10.820679
H312A	-0.3806250930601177	-8.218596240660927	-9.21051851369566	-11.403137
H312V	-1.1815445253302257	-8.342786880268754	-9.222349190329965	-11.417908
H312I	-1.210004141598633	-7.794608672340011	-9.049736814654324	-10.915649
H312L	-1.316337784211815	-5.922599776316743	-8.318239214491996	-10.491882
H312M	-1.3980563730999536	-8.668932543076444	-9.270464534240771	-11.624878
H312F	-1.2926958574449603	-5.9685270767637935	-7.771144475314486	-10.453125
H312Y	-0.6257315681796262	-6.579403120942514	-8.383059971266903	-11.047546
H312W	-1.3908254983588264	-8.668932543076446	-9.270464534240771	-11.465576
I549E	-0.8366597669111695	-8.081173613874478	-7.814770918022077	-8.916199
I549D	-1.023245722490161	-8.081173613874478	-7.814770918022077	-9.088684
I549R	-0.7658337143427939	-8.068135948724626	-7.813033460938982	-9.135376
I549K	-0.9572877547005538	-4.810851613576963	-6.2766625334943456	-8.117065
I549H	-0.5739291868045664	-3.610580869094871	-5.502619991697429	-8.155701
I549Q	-0.8619775748943347	-8.03478055098584	-7.808685749295705	-9.165588
I549N	-0.8752917950803074	-8.07847839456484	-7.8143624342686735	-8.806885
I549S	-0.517334158362261	-4.255140516384337	-6.107408594727758	-7.803406
I549T	-0.0554587169439317	-3.034738748652947	-3.3465953164304665	-4.151306
I549P	-0.714057444818482	-7.876178388084251	-7.786590243769524	-8.869629
I549G	-1.033827831821142	-3.26454898255622	-5.580247911912011	-6.588623
I549C	-0.5550480984561331	-6.462529659861827	-7.490279948734951	-9.075378
I549A	-0.0575243526991712	-3.7082379545244977	-5.728985666917652	-7.336975
I549V	0.213097365472299	-2.3434304176231926	-2.9057308456031024	-3.4916382
I549L	-0.5445022482190068	0.3004742717727691	-3.389410630013117	-4.130005
I549M	-0.3032622697165926	-1.2900749081486658	-4.700866264567594	-6.124817
I549F	-0.5519637661862826	0.8041174800713238	-4.463207071272336	-5.347351
I549Y	-1.3319812041410175	-8.081173613874476	-7.814770918022077	-9.175476
I549W	-0.9572877547005538	-8.081173613874476	-7.814770918022077	-9.07019
L511E	-0.3031657961903398	-5.150233582249921	-6.500301731777654	-10.606445
L511D	-0.3308954943119159	-6.309408779738266	-7.179232058692833	-10.588135
L511R	-0.3078485012083277	-6.257774314761907	-7.143200136821179	-10.073303
L511K	-0.3308954943119159	-2.9431098532471864	-5.53741947702656	-10.529175
L511H	-0.2692642445151098	-5.5589889128495695	-6.614886394610039	-10.719971
L511Q	-0.4142771032509064	-2.832021472228491	-5.808936264096701	-8.516174
L511N	-0.0437110546508708	-1.6592644140947082	-5.632185901173216	-8.23645
L511S	0.242863237366938	-5.324370046421048	-6.478328837641129	-10.095337
L511T	0.7311501876533175	-6.16319560353803	-7.048329014035971	-10.717224
L511P	-0.4534978164044904	-9.287616648618036	-8.398788233400637	-11.079041
L511G	-0.2926240180403298	-9.28761664861804	-8.398788233400637	-10.89801
L511C	-0.0844004067732356	-9.28761664861804	-8.398788233400637	-10.724548
L511A	0.505741086144781	-8.96318831907114	-8.340081422736944	-11.03186
L511V	0.0542508568113956	-5.297653932678795	-4.726291295835836	-8.450073
L511I	-0.3162966948911667	-2.7507129241381496	-4.599317078060267	-6.3152466
L511M	1.1704716752007884	-6.923031487529439	-7.362044482771125	-9.584961
L511F	0.421750314158919	-3.163325360635769	-4.614849052861246	-7.1467285
L511Y	-0.3701648937446736	-9.28761664861804	-8.398788233400637	-10.770752
L511W	-0.5874132015166514	-9.287616648618036	-8.398788233400637	-10.982849
S220E	0.3268705003266867	-0.1265419544532946	-6.435247148940107	-7.126953
S220D	0.5804854887984836	-2.6419539362585955	-7.006204749101016	-8.649536
S220R	0.2522935787798936	-2.660123413390801	-6.969558917546237	-8.751465
S220K	0.8080485728094489	-1.0214180687967334	-7.161449568498938	-8.098267
S220H	0.6927964207609189	-5.578509760420935	-8.475477336582117	-10.465759
S220Q	0.2484045043002848	-3.98765838409709	-7.471251988898075	-9.904968
S220N	0.3099268711961274	-4.635546713602511	-7.912150927615585	-10.218933
S220T	0.2790642992326848	-8.107054588207125	-9.930056872679645	-11.2265625
S220P	0.4881006390346173	-5.42357267818541	-6.916392670238565	-7.755249
S220G	0.6070441110105521	-4.144399556699051	-7.31204456553678	-8.430481
S220C	-0.9033565578521042	-8.6563054516526	-10.084375458918087	-11.106201
S220A	0.205664813535011	-2.654019584074005	-8.23546704612454	-10.249878
S220V	0.250767352006411	-6.004948509538092	-8.744954738141132	-11.143921
S220I	-0.6909538540640346	-8.6563054516526	-10.084375458918087	-11.012207
S220L	1.093987192571745	-8.335330856910124	-10.006249671082829	-11.2323
S220M	1.5140445120056356	-6.023495864480877	-8.99145584400003	-10.238831
S220F	-0.6078017275555915	-6.022276617288555	-9.336181588423642	-10.759827
S220Y	-0.4938271844687189	-6.023495864480877	-8.873972427768877	-10.594849
S220W	-0.2527689917099891	-7.3538304849987455	-9.811735645139493	-11.093811
R224E	-1.691444234329284	-4.59354463884004	-5.816056629551895	-6.537781
R224D	-1.6606725756615437	-8.69077865718821	-7.841018957279175	-8.953186
R224K	0.2777350146058316	-1.3282839865230054	-2.3135406277433503	-1.4902954
R224H	0.1281001047973985	-7.774694682660657	-7.578831878225742	-8.599915
R224Q	-0.1467334465719192	-0.4245571678303266	-3.3641264450088784	-2.9748535
R224N	-0.5958616634940627	-2.987349810899825	-5.442069935728796	-6.55188
R224S	-0.0423665873032934	-5.668969953388639	-6.093849439399492	-6.8640747
R224T	-1.015479316733357	-1.9065687553476176	-4.970565911375161	-5.6757812
R224P	-1.9646136713553424	-6.7591343901855705	-7.029309960272258	-8.090942
R224G	-0.2043222286389752	-4.490548628811246	-3.630063755252195	-4.6307373
R224C	-0.6442757865925998	-8.754323355460063	-7.850770523292226	-8.764526
R224A	-0.3532763317450793	-6.078685633548805	-6.908304138526091	-8.443054
R224V	-0.7660878904361921	-8.485445419267561	-7.795029729826183	-8.778015
R224I	-1.818721377327636	-4.8373456829096	-6.059684243019547	-8.116821
R224L	-1.3232140997151454	-5.820335018000814	-6.326152829011335	-8.02124
R224M	0.358239988810862	-5.246302075929373	-5.287549637437223	-7.304016
R224F	-1.0883914029597916	-1.9974044242537992	-5.08148240146329	-6.040161
R224Y	-1.5709672907021413	-8.754323355460063	-7.850770523292226	-8.692017
R224W	0.3800726214107026	-6.074366026139092	-5.996023938821963	-8.519897
F258E	-1.602961941467553	-5.500399008226913	-7.37123215124484	-9.837952
F258D	-1.80957619082982	-9.248122333304732	-9.074054492081244	-11.355835
F258R	-1.5174397680324043	-9.248122333304728	-9.074054492081244	-11.312744
F258K	-1.7825475184430402	-8.693455593998529	-9.01892456975304	-11.041626
F258H	-1.7405833193420537	-9.248122333304732	-9.074054492081244	-11.423218
F258Q	-1.2987505670650503	-9.248122333304728	-9.074054492081244	-11.334595
F258N	-1.4623799908495398	-8.083275919466836	-8.879593276086325	-10.951843
F258S	-1.3116399341518008	-4.981319628424374	-5.939103724092092	-7.0825806
F258T	-1.5938487449183516	-7.518185769137133	-8.687385875442942	-10.628174
F258P	-1.6460491525016765	-9.24812233330473	-9.074054492081244	-10.938171
F258G	-1.7893734835112007	-9.209071885409642	-9.069603777214525	-10.9887085
F258C	-1.122352566438522	-9.143863700594382	-9.054840477932885	-10.845154
F258A	-1.5864326395180528	-8.73166671294879	-8.988143236713654	-10.782898
F258V	-0.7037032931474431	-1.3165731005326018	-5.374678036334444	-6.7332764
F258I	-0.3699775593610513	-0.0602880288563714	-6.156100140786293	-7.0352783
F258L	0.0214734242666526	-6.0890052537945145	-7.666908061592949	-9.924133
F258M	-1.6817428193243322	-7.231651340762546	-8.6349249356349	-11.2717285
F258Y	-1.1546861064719818	-6.001162167804631	-6.997041976811488	-9.057617
F258W	-1.5864326395180528	-9.24812233330473	-9.074054492081244	-11.346741
K426E	-0.1659124098375909	-5.944573111995831	-7.223735887994735	-9.729065
K426D	-0.553270793648595	-9.343159121700731	-8.77720803742318	-10.810974
K426R	0.2815049666083219	-2.035581133954228	-4.978816078210002	-6.5443115
K426H	-0.6222636651356706	-3.884046892645672	-6.067266478887177	-7.6049805
K426Q	-0.2405626133617486	-5.916424575168855	-6.985358842350252	-9.946167
K426N	-0.6341654557124496	-8.372888658841855	-8.553508641750796	-10.926514
K426S	-0.47916282149537	-6.689921624910215	-7.7698384448683555	-10.440796
K426T	-0.7651898408435628	-6.345651329266695	-6.772928002084882	-9.033508
K426P	-0.6763308864054289	-9.354582298337649	-8.778684909624076	-11.093384
K426G	-0.2408751974760541	-7.015768126794391	-7.961145070726388	-10.849426
K426C	-0.8409528660992167	-5.9129236130649	-6.982759057045769	-9.710266
K426A	-0.7074214734758533	-9.354582298337643	-8.778684909624076	-11.017944
K426V	-0.565105251295101	-9.354582298337643	-8.778684909624076	-10.674561
K426I	-0.4784331521281397	-7.374500963651473	-8.034414554771956	-10.516174
K426L	-0.3942247477331796	-9.354582298337649	-8.778684909624076	-10.865845
K426M	0.0063449942823561	-4.35277600419738	-6.30498960562727	-9.80658
K426F	-0.553270793648595	-9.354582298337649	-8.778684909624076	-10.834534
K426Y	-0.7474268080890556	-1.536242924502571	-6.027181014733287	-8.636536
K426W	-0.8045852219292526	-2.367766181858112	-6.006065703062632	-8.556152
T44E	-0.498850820886429	-10.200510792072144	-9.540904483772294	-12.264282
T44D	-0.6955611151310512	-10.115822489587538	-9.535799929453333	-12.199829
T44R	-0.7530851285092279	-10.19782166230782	-9.540541498886796	-12.512878
T44K	0.0444646033292605	-10.027424433978698	-9.522600793276638	-12.476196
T44H	-0.6591934709611789	-10.200510792072144	-9.540904483772294	-12.510376
T44Q	-0.5822324298250504	-10.200510792072144	-9.540904483772294	-12.218872
T44N	-1.0769286716604414	-6.764538555879563	-8.174789674984822	-11.415894
T44S	-0.6753689093592521	-4.985607610082177	-7.176433042221106	-11.107788
T44P	-4.465855960727632	-10.186560777939214	-9.539603455852216	-12.374878
T44G	-0.713260692231025	-10.200510792072144	-9.540904483772294	-12.473389
T44C	-1.1700190947271694	-10.200510792072144	-9.540904483772294	-12.269531
T44A	0.049877426675755	-9.741699516197176	-9.483982047474228	-12.291199
T44V	-0.813344150788437	-2.802669109499157	-6.783215896317415	-8.620239
T44I	-0.436876907401013	-5.908091209122878	-7.727346406822107	-10.469849
T44L	-0.6467709509628602	-10.1704696856316	-9.537957004208693	-12.2854
T44M	-0.8897171295717223	-10.200510792072144	-9.540904483772294	-12.206421
T44F	-0.7973438094412799	-4.341027920473493	-6.831563637835643	-10.257751
T44Y	-0.8290925077552874	-10.200510792072144	-9.540904483772294	-12.328125
T44W	-0.4543990583157384	-10.197738315898905	-9.540535028678562	-12.286072
A286E	0.7312493380890307	-4.462240107567203	-6.154254632076118	-7.425476
A286D	-1.4250604842718253	-4.159326720846133	-6.0742439202840615	-7.4450684
A286R	-0.4638756092561392	-7.835421851137275	-8.058042437800054	-8.576477
A286K	0.0246809717323731	-3.408084910302561	-4.740327216575679	-4.9000854
A286H	-0.436436168698254	-5.315821690788776	-6.263998537310727	-6.6395264
A286Q	-0.1188585196018434	-2.163209191279889	-5.928024955861474	-6.8085938
A286N	-0.418419431548896	-8.07610530897198	-8.117892398984623	-8.576538
A286S	0.1818883199437549	-2.8890168787564043	-4.3395891687396215	-4.743225
A286T	0.4754138878669682	-1.2258572987249674	-2.6437427750061038	-2.255249
A286P	-1.0805148448889963	-2.3471914378659564	-6.130844494629855	-6.960327
A286G	-0.0262196263505187	-3.151442319051348	-5.491266216908116	-6.267639
A286C	-0.3645404678188864	-8.102385275627768	-8.122127594224708	-8.372314
A286V	0.3175962423291744	-1.5166162991529997	-3.414311475786235	-3.3552856
A286I	-0.1048010908284128	-2.330619163106728	-4.297937902956619	-4.5216675
A286L	0.7813290088924127	0.6623935752040544	-4.762280056667805	-4.482666
A286M	-0.7664524854593886	-4.5354975033790925	-5.3801624292027554	-5.7368774
A286F	-1.69472405121974	-4.403885955593045	-6.378229985455619	-7.734436
A286Y	-1.1729647707276347	-8.028308906215997	-8.108050606253073	-8.519287
A286W	-0.9773169513682683	-5.583001800648437	-7.189646938714304	-7.861145
D488E	0.6236873358222408	-5.749248534172724	-6.157217934991422	-9.222656
D488R	-0.7189031933480914	-9.971910704063973	-7.758660337662832	-10.175598
D488K	-0.8923861500716714	-5.607966966616246	-6.115079132347091	-9.017761
D488H	-0.5110185935434607	-9.780698547709903	-7.7372733959873585	-10.194153
D488Q	-0.5461099133539568	-9.971910704063973	-7.758660337662832	-9.968506
D488N	0.7391821033831609	-1.8602973159358875	-1.4802650092096885	-1.3569946
D488S	0.1273484326124223	-9.926646735130422	-7.753360849800856	-10.097595
D488T	-0.376119151369044	-9.971910704063973	-7.758660337662832	-10.1657715
D488P	-0.0075067076768605	-6.530146282019678	-6.537985874460901	-9.473022
D488G	-0.5432439163438357	-6.455175396344203	-6.562955730651083	-9.388794
D488C	-1.1300578019492078	-9.971910704063973	-7.758660337662832	-10.12262
D488A	-0.8994042064004388	-6.523966525524932	-6.59739394264534	-9.555481
D488V	-1.3291048851808185	-8.58958676350981	-7.560222228906468	-9.870422
D488I	-1.063808416406618	-9.971910704063973	-7.758660337662832	-9.989563
D488L	-1.1236269116176274	-9.971910704063973	-7.758660337662832	-10.151733
D488M	-1.0074554798574709	-9.971910704063973	-7.758660337662832	-10.132324
D488F	-1.1491059969182948	-9.971910704063973	-7.758660337662832	-9.922974
D488Y	-0.2159610878815458	-5.42426937034989	-5.6563428220833885	-8.6414795
D488W	-1.398321788543649	-9.971910704063973	-7.758660337662832	-10.028687
Q528E	0.5939046882887749	-1.9151818369956497	-5.23465327635131	-10.030029
Q528D	-0.1970087197766106	-1.537950601477578	-5.259592273228918	-7.3981934
Q528R	0.0260623974992024	-3.320235844253397	-3.404594717139844	-5.355652
Q528K	1.0943199541967965	-0.022279023638891	-4.656412962793183	-5.65625
Q528H	0.7593019041493703	-4.774990608251498	-5.190006248652935	-7.271057
Q528N	-0.4571926665994599	-4.296748929863164	-4.528308199362073	-6.2139893
Q528S	0.0367110670955425	-5.478233449228234	-7.1190704576542885	-9.821045
Q528T	-0.3114467006653414	-2.9399292409148026	-6.000721096106645	-8.47937
Q528P	-0.6781516511692021	-8.507042755280935	-8.250550349322197	-9.834778
Q528G	0.1932758395500714	-3.2105296251860387	-5.647880411695951	-9.541809
Q528C	-0.8966100167638658	-8.52923039859241	-8.258094189379108	-10.010742
Q528A	-0.2667223923536889	-8.559004863890403	-8.263053097803095	-9.996277
Q528V	-0.4168239298666917	-8.605062094267591	-8.268251109283938	-9.954956
Q528I	-0.7247597598356585	-8.435612293476204	-8.248218633764736	-10.501404
Q528L	-0.5601632514782445	-8.465469885083321	-8.242050077006297	-9.826965
Q528M	-0.7853843816531254	-8.60506209426759	-8.268251109283938	-10.210327
Q528F	-0.3199617209761687	-8.605062094267591	-8.268251109283938	-10.201233
Q528Y	-1.043213490955483	-5.500368386651644	-6.781719012227768	-8.791687
Q528W	-0.7500765826008626	-1.050929045367261	-5.1454475024766	-7.5543823
T32E	-0.4160039131872748	-8.776170905477983	-9.344687100962972	-11.323242
T32D	-0.9933192782219088	-9.082538955869888	-9.403344666461408	-11.363525
T32R	-0.2171360490243868	-4.460404602756229	-6.760850092992769	-8.731323
T32K	-0.8813784639048128	-1.858946692870824	-5.077846938139828	-6.805481
T32H	-1.3447171650585186	-7.736975039836539	-9.066338196364768	-11.353027
T32Q	-1.1323432327591272	-1.6795570337515602	-5.252152063425456	-7.142151
T32N	0.8140698895596788	-6.219642605877877	-7.244190365021495	-11.528503
T32S	-0.7738368377848872	-4.271840277264767	-6.72823469731884	-9.89978
T32P	-0.6865502340779331	-8.956562704308935	-9.383838514494984	-11.478638
T32G	-1.3260250320482134	-9.075261663955438	-9.402449249833351	-11.150452
T32C	-0.3514653920503668	-6.226801512838131	-8.067097409088774	-10.910278
T32A	-0.3799182318073997	-6.143619242498167	-7.925640560644751	-11.201477
T32V	-0.8368135179205188	-3.1883216694478373	-7.149401194797974	-9.795776
T32I	-0.0917524905878211	-2.437448073329932	-5.982001694559585	-8.586975
T32L	-0.8864468333201161	-1.8383035926137508	-6.88643978021355	-9.133545
T32M	-0.2442421522314704	-3.634124271109112	-6.881429842889702	-9.692871
T32F	-0.8820936431121109	-7.5014454197001985	-8.975991658666885	-11.237732
T32Y	-1.287558751220275	-6.54451595439861	-8.370824643064452	-10.572449
T32W	-1.1399227524137845	-9.08253895586989	-9.403344666461408	-11.505554
E116D	-0.6686566849792065	-8.01636044465899	-9.527602107190203	-11.170837
E116R	-1.12800772249575	-9.499799078860416	-9.880156411181702	-11.328369
E116K	0.0638437212950528	-2.116253019159883	-6.766148610676282	-8.546631
E116H	-0.6880564060094607	-9.469134594514983	-9.876113694247522	-11.499878
E116Q	0.1123073862890175	-3.271168796640492	-6.525501956989501	-7.9570312
E116N	-1.4442416968764429	-9.530967110799793	-9.884204794294192	-11.721497
E116S	-1.5212027380151143	-5.515472405755948	-8.040073303164718	-11.0512085
E116T	-1.4107316126206806	-3.0360418405304057	-7.435840602499411	-9.876038
E116P	-1.1137281410511684	-9.48248264538936	-9.878752686804717	-11.503174
E116G	-0.1556595608281946	-3.4238214285988327	-4.876726095754748	-6.5343018
E116C	-0.9334160731104522	-9.530967110799793	-9.884204794294192	-11.457825
E116A	-0.5731032480163947	-1.8856666359603576	-6.636183419987901	-8.584778
E116V	-1.2730578844925484	-4.695031120223375	-6.902793162749731	-9.77533
E116I	-1.12800772249575	-7.46810799546297	-9.41715123719382	-10.825378
E116L	-1.0636053216751282	-9.5127305558038	-9.881183661135651	-11.496155
E116M	-1.3164083253663883	-9.530967110799793	-9.884204794294192	-11.50824
E116F	-1.2618639688397468	-9.530967110799793	-9.884204794294192	-11.324463
E116Y	-1.3608600879399348	-9.530967110799793	-9.884204794294192	-11.391113
E116W	-1.2856366667012171	-9.530967110799793	-9.884204794294192	-11.427307
E117D	-0.7087721913465851	-5.088809171925057	-7.442964056801429	-8.901245
E117R	-0.574311089239578	-6.550590543726874	-8.029633487220508	-9.968079
E117K	0.5520686354233717	-2.0486036035779147	-6.31590981044792	-8.089478
E117H	-1.136961780867963	-9.427275781269152	-9.72581198875963	-11.950623
E117Q	-1.041651601064205	-5.924170207458976	-7.8792482722146815	-10.935425
E117N	-0.5636158001225654	-5.768913749144609	-8.327844079251008	-11.101379
E117S	0.0371580603082918	-1.5124891991977902	-6.984900478990312	-8.427795
E117T	-0.2431439048477085	-5.180917561193301	-7.401467074066204	-10.990234
E117P	-0.4067733286295956	-7.63707398185233	-9.288856837574484	-11.800354
E117G	-0.149957295930643	-6.088428169639744	-7.950233443430079	-10.528015
E117C	-0.8908287113296213	-8.863771593407282	-9.648561836921886	-11.91626
E117A	-0.8908287113296213	-2.6615520014810587	-7.034782860751875	-9.297974
E117V	-0.7347483090470894	-9.221179611936549	-9.692322634237884	-11.702881
E117I	0.7909298626824048	-9.427275781269172	-9.72581198875963	-11.655701
E117L	-0.8512978725731749	-7.53956617871456	-9.168865987196682	-11.395447
E117M	0.7909298626824048	-9.427275781269168	-9.72581198875963	-11.694946
E117F	-0.9797761973468544	-8.352743529034942	-9.513370826446817	-11.726257
E117Y	-1.1900716061833851	-7.827974367560168	-9.331184303642658	-11.64032
E117W	0.3854647545742405	-9.427275781269184	-9.72581198875963	-11.552612
C295E	-1.6166159641821722	-10.109641213794118	-9.16574935963638	-12.192627
C295D	-1.2450524077502103	-10.109641213794118	-9.16574935963638	-12.108459
C295R	-1.0911512132837853	-4.800613197107623	-6.590942227754567	-10.273621
C295K	-1.5695484533258652	-10.109641213794118	-9.16574935963638	-12.368225
C295H	-1.842055727760032	-10.109641213794118	-9.16574935963638	-11.92627
C295Q	-1.5201556979986042	-6.96255942053716	-8.205467593713593	-11.727173
C295N	-1.1787460457340162	-10.109641213794118	-9.16574935963638	-12.08313
C295S	-1.4225914296971331	-6.04961542766643	-7.113043759813991	-10.469116
C295T	-1.5933591020192943	-10.109641213794118	-9.16574935963638	-12.231262
C295P	-1.886906293922952	-10.100914037618274	-9.164997896784826	-12.0720215
C295G	-1.6440142038920305	-6.246209062807589	-7.398897116519947	-10.793213
C295A	-1.515515682841745	-6.7042516874017295	-7.708740944332476	-11.221313
C295V	-1.8647324364288909	-8.817980597744876	-8.950737449598364	-9.212769
C295I	-1.7625225742338662	-6.961438960995402	-8.280404954606183	-12.091187
C295L	-1.885520268845004	-3.563038694442236	-7.663117676323054	-10.995605
C295M	-2.0633627312620777	-10.109641213794118	-9.16574935963638	-12.110779
C295F	-0.733675286394711	-9.52503756899945	-9.078412002646472	-11.956482
C295Y	-0.19540268864284	-10.047890164811278	-9.15922694830283	-11.8255005
C295W	-1.3564051339872851	-9.36991154894252	-9.060810051942212	-12.054565
A301E	-0.705833345678473	-5.156968456552241	-7.822243439321028	-9.726318
A301D	2.3302960332519014	-4.0399583273826885	-7.232643688461394	-8.243652
A301R	-1.7161296631366747	-3.8374588856857033	-7.1332850569106085	-10.704956
A301K	-1.8600154855009303	-8.709943922142632	-9.770099479417354	-10.753662
A301H	-2.048325084141591	-8.709943922142632	-9.770099479417354	-10.71875
A301Q	-1.9946723706475928	-8.693214376913476	-9.76769596188177	-11.128174
A301N	-2.002515548106014	-4.575169826144609	-7.461727831477219	-9.734558
A301S	-0.1071806721725764	-0.7225664578450832	-6.231490458161716	-6.2469482
A301T	-0.6558061346324587	-2.0466274464905125	-7.027359208625057	-8.566589
A301P	-2.13409190589647	-8.700310063779352	-9.76833265322557	-11.03064
A301G	-1.092777049801781	0.0418510982493378	-6.450202469255601	-6.1124268
A301C	-1.9701946682079652	-5.906496029859679	-8.528500178133982	-10.488037
A301V	-1.1518400153882284	-1.794644675364523	-5.697841852615966	-6.50531
A301I	-1.7050857080017137	-8.653419419187003	-9.76105788484432	-10.857178
A301L	-1.999907984701827	-8.709943922142632	-9.770099479417354	-11.071045
A301M	-1.391684409579044	-5.910224139024606	-8.43225497266394	-10.263428
A301F	-1.9707668497976845	-8.709943922142632	-9.770099479417354	-10.93335
A301Y	-1.7633250669572018	-8.709943922142632	-9.770099479417354	-10.722534
A301W	-2.0332872067725365	-8.614052301376608	-9.75386395839564	-10.858826
G479E	0.3624112337613125	-6.6510879564889	-7.57945466691308	-11.943481
G479D	-0.6452768185016644	-7.34639438160955	-7.959422714404127	-12.869873
G479R	0.9524300866226968	-3.147370958833293	-5.931801181337505	-10.013245
G479K	-0.5257361541682118	-10.1680814819275	-8.710846376794166	-12.7387085
G479H	-0.6452768185016644	-10.1680814819275	-8.710846376794166	-12.546692
G479Q	-0.5874651213623843	-6.6510879564889	-7.682649161470863	-11.832031
G479N	-0.986203405470828	-10.1680814819275	-8.710846376794166	-12.711182
G479S	-0.7988937269447125	-6.641603311220361	-7.441653463205512	-11.511658
G479T	-0.8038818486786606	-6.6510879564889	-7.433755076696798	-12.025879
G479P	-0.8038818486786606	-10.1680814819275	-8.710846376794166	-12.768005
G479C	-1.0081823121909137	-10.1680814819275	-8.710846376794166	-12.821716
G479A	-1.0915639211304415	-9.543247670334411	-8.622689895510916	-12.7229
G479V	-1.0747591817806472	-8.753446802612396	-8.508241581085258	-12.74585
G479I	-0.8760932133520546	-10.1680814819275	-8.710846376794166	-12.884155
G479L	-0.7427015140462906	-10.1680814819275	-8.710846376794166	-13.150635
G479M	-0.9172105339849488	-10.1680814819275	-8.710846376794166	-12.618164
G479F	-1.1498328292528086	-10.1680814819275	-8.710846376794166	-12.891235
G479Y	-0.6760484771675246	-10.1680814819275	-8.710846376794166	-12.351868
G479W	-1.0160281148566717	-6.650954521679704	-7.435961948129943	-12.94873
V125E	-0.6904653310891788	-8.17767299919155	-9.152054006245976	-10.485962
V125D	-0.8145473530402818	-8.06091296944956	-9.13674686041594	-10.523621
V125R	-0.8790858741784551	-3.89988029799712	-6.392818933141825	-9.480347
V125K	-0.9968689098342364	-8.136783855229652	-9.147565218772629	-10.311157
V125H	-1.26880262532008	-8.258527230504448	-9.172505696720975	-10.693848
V125Q	-1.26880262532008	-8.258527230504448	-9.172505696720975	-10.713745
V125N	-1.3883477759698626	-2.67286927366838	-6.601105352732702	-9.00708
V125S	-0.6574535258671023	-0.1993619559254016	-5.476318332370283	-7.3743286
V125T	0.7182881706043645	-1.8429541139787184	-5.153663283861533	-6.6033936
V125P	-1.177452846731626	-4.18038557397813	-7.0508868326032825	-9.349426
V125G	-1.113219626440214	-1.7235631410981762	-5.908773072027543	-7.5024414
V125C	-0.3076257296467693	-8.258527230504447	-9.172505696720975	-10.476746
V125A	0.718856679970007	0.1720486641891758	-6.3560780200205045	-8.014221
V125I	0.9430870485266378	-1.1844164297175968	-3.881749213847797	-4.699524
V125L	-0.1333032511250593	-2.159964082156073	-5.955879604396614	-8.591064
V125M	-0.4786175297531081	-5.124183170040342	-6.391882860054466	-7.407837
V125F	-0.6001959018947332	-4.436010126145201	-6.927451477171417	-9.166809
V125Y	-1.0769116175091278	-8.258527230504448	-9.172505696720975	-10.3984375
V125W	-0.9968689098342364	-8.219440487252399	-9.164756167178382	-10.194946
H197E	-0.5248899492528306	-9.897586083523844	-8.39621467745917	-10.924377
H197D	0.2563715771238592	-9.471524922663049	-8.337678414335869	-10.664673
H197R	-0.5615326118173286	-6.591590309309218	-6.909027783443889	-8.572449
H197K	-0.9749205337606514	-9.897586083523844	-8.39621467745917	-10.668579
H197Q	2.401200829249135	-5.386873860203365	-6.337244364571234	-8.306091
H197N	2.878545208567428	-4.706032496468226	-4.556323955694097	-5.304138
H197S	-0.2587240687091796	-3.51044512896437	-6.757590154173158	-9.081665
H197T	-1.1037264092184371	-6.687764230340889	-7.080500084422056	-10.021973
H197P	-1.2883445969401484	-4.757362488649786	-6.340451235722867	-9.254456
H197G	-1.0732095998542244	-9.897586083523844	-8.39621467745917	-10.630981
H197C	-0.7080957872695929	-9.897586083523844	-8.39621467745917	-10.689514
H197A	-0.4342351965626114	-6.909069858009532	-7.7301902490999055	-10.161926
H197V	-0.8889997870574895	-9.897586083523844	-8.39621467745917	-10.59845
H197I	-0.880184821981101	-9.897586083523844	-8.39621467745917	-10.608643
H197L	-0.0374311054850134	-6.506148670260518	-6.005540941623622	-6.961548
H197M	-0.4439367935215358	-9.897586083523844	-8.39621467745917	-10.65741
H197F	-0.0150379562597557	-6.907296213629855	-7.48750878973442	-10.016846
H197Y	-0.0218506743205451	-5.901438036189694	-5.337726100573491	-7.8754883
H197W	0.4126033756266695	-9.897586083523844	-8.39621467745917	-10.646973
E417D	-0.0096420760331873	-7.350111894837307	-8.111606169062043	-12.435608
E417R	-0.0751573330081345	-8.78231116813663	-8.652974111389312	-12.065674
E417K	1.089772309478448	-6.223968607173238	-6.716375508880446	-10.383728
E417H	-0.0359366198553508	-3.5682464398720075	-6.780094249798822	-10.932983
E417Q	-0.1843566249732094	-6.669139937130272	-8.065830747966174	-11.520325
E417N	-0.4279787076304622	-10.141413408165375	-8.969914671513095	-12.645203
E417S	-0.2293080128350334	-10.141413408165374	-8.969914671513095	-12.227966
E417T	0.0474449890841147	-10.141413408165375	-8.969914671513095	-12.289429
E417P	0.1625143188701459	-10.141413408165374	-8.969914671513095	-12.323425
E417G	0.2236928076613216	-2.812289270926599	-5.859844556918688	-10.526428
E417C	-0.0751573330081345	-10.141413408165375	-8.969914671513095	-12.24176
E417A	-0.2347874785999562	-6.682123651382959	-8.232669904509976	-11.552795
E417V	-0.652667889317671	-10.081776672146352	-8.961799398171877	-12.569641
E417I	0.0330562516309095	-10.141413408165374	-8.969914671513095	-12.321167
E417L	-0.3034159849897229	-10.141413408165374	-8.969914671513095	-12.235779
E417M	0.688337214126169	-10.141413408165374	-8.969914671513095	-12.568054
E417F	-0.4279787076304622	-10.141413408165374	-8.969914671513095	-12.4696045
E417Y	-0.3135683564535887	-10.141413408165375	-8.969914671513095	-12.454651
E417W	0.1872069314609321	-10.141413408165375	-8.969914671513095	-12.316956
V544E	-0.8283805387224868	-8.566175988168622	-8.924436997306941	-10.367737
V544D	-0.1112212258964155	-8.53768311465961	-8.919586770288447	-10.051758
V544R	-0.95971654078502	-2.888576052103525	-6.430320612122159	-9.952332
V544K	-0.6565302817967918	-3.5454533430387105	-6.494052837093477	-9.207336
V544H	-0.9519944946908084	-7.1186694883059	-8.553443039779268	-10.015625
V544Q	-0.9974568687684696	-8.56617598816862	-8.924436997306941	-10.596558
V544N	-0.5919917606584976	-8.566175988168622	-8.924436997306941	-10.2335205
V544S	-0.6245131672100735	-5.329506028364262	-7.383295626317704	-9.07074
V544T	-0.7726370660293386	-6.890922848137241	-8.485737517167877	-9.593079
V544P	-1.2250350171506053	-8.56617598816862	-8.924436997306941	-10.199524
V544G	-1.0025835118065065	-1.2920252497169606	-4.956889934299397	-6.8185425
V544C	-1.1610862925487653	-8.563761773632582	-8.924150027998849	-9.993408
V544A	0.0229425265119691	-1.0831339858189892	-5.209548138220271	-6.3945923
V544I	0.9468219678516294	-1.024318200863247	-3.072947420645505	-3.8515015
V544L	-1.159991204204727	-2.587043758924226	-5.502451462292811	-6.890686
V544M	-0.6565302817967918	-0.0162979088854191	-5.422380803167471	-7.1033325
V544F	0.003643103014204	-5.263788786278494	-7.434830613166923	-9.695862
V544Y	-0.6565302817967918	-8.56617598816862	-8.924436997306941	-10.439331
V544W	-0.9284639972811564	-8.292147614360346	-8.882305141976076	-10.507324
H196E	-0.8150235979452101	-9.659872658213162	-8.92764739184031	-11.435364
H196D	-0.842388480497537	-6.914802182791562	-8.270081361779376	-10.935852
H196R	-0.5723736931063749	-5.815987117959189	-6.61555475710702	-7.8356323
H196K	-1.2670087216866537	-9.659872658213118	-8.92764739184031	-11.545837
H196Q	-0.2028549852426586	-7.449731566369196	-8.168812418372	-10.994263
H196N	0.8224507243008344	-1.0438162603312122	-7.0128065914832405	-9.550476
H196S	-1.0663380262251478	-8.452936262926713	-8.715266341319875	-11.462097
H196T	-1.2555800258641605	-9.65987265821323	-8.92764739184031	-11.522766
H196P	-1.5536790873022126	-5.55209911651691	-5.5600953929715615	-7.8945923
H196G	-0.97932664923576	-9.659872658213176	-8.92764739184031	-11.434143
H196C	-0.7409156257906813	-6.654880351788046	-7.8473955088975345	-10.741333
H196A	-1.023778411806473	-7.331038628428065	-8.063120375220478	-10.507385
H196V	-1.1071600207447978	-9.65987265821316	-8.92764739184031	-11.653137
H196I	-1.4593806143342172	-5.963820816565514	-7.371668959620365	-10.554626
H196L	-1.03467159539745	-7.246979109931917	-8.158008549199621	-9.710144
H196M	-1.4340628063485288	-9.659872658213091	-8.92764739184031	-11.5546875
H196F	-1.0937370004124554	-9.65987265821307	-8.92764739184031	-11.65802
H196Y	-0.0980405453643529	-5.963156225001605	-7.239558797404243	-10.739563
H196W	-0.8150235979452101	-6.654880351788046	-8.18994559886687	-10.758484
L50E	-1.621256727448688	-9.808467622120832	-9.513583120024236	-11.812866
L50D	-1.3430533989503666	-9.806256626504778	-9.513355148767571	-11.86322
L50R	-1.5779559802385936	-9.808467622120835	-9.513583120024236	-11.676147
L50K	-1.5624162274215625	-9.808467622120835	-9.513583120024236	-12.228943
L50H	-1.5519551381852328	-9.80846762212084	-9.513583120024236	-11.850525
L50Q	-1.4332044959427126	-9.250687994841927	-9.424109105249329	-11.857361
L50N	-1.4671060476185385	-9.808467622120835	-9.513583120024236	-12.234924
L50S	-1.4274407912261793	-9.258278423078623	-9.464657737158944	-12.128601
L50T	-1.5316445687578444	-3.395671770381324	-7.574723021247337	-10.372925
L50P	-0.7710432030193176	-5.60037987391067	-7.493039106014294	-10.886169
L50G	-1.343908740347611	-7.606936375980179	-8.885345816116796	-12.345825
L50C	-1.4998958704425414	-9.07240745885598	-9.442882261294812	-12.095581
L50A	-0.8515185478644417	-7.933073930118076	-9.21606382091204	-11.422668
L50V	-1.2207928763126563	-1.070279700348875	-5.879721833647636	-7.2089233
L50I	0.2052799648294334	-4.355192645513617	-6.4634405235538	-8.993408
L50M	-0.9951700094700046	-9.774784211920776	-9.508908583968264	-12.243164
L50F	-0.8470332144270352	-7.605077439687341	-8.626767530063944	-11.895142
L50Y	-1.2229090871085202	-9.808467622120835	-9.513583120024236	-12.083313
L50W	-0.8991220100134666	-9.808467622120835	-9.513583120024236	-12.268738
L49E	-1.2299973551120442	-9.993936698138544	-8.976069527158984	-11.7057495
L49D	-0.6971928246290634	-9.993936698138544	-8.976069527158984	-11.414185
L49R	-1.2093842754867523	-9.84249999185205	-8.955919291663122	-11.700134
L49K	-1.1625560743182968	-9.993936698138546	-8.976069527158984	-11.480286
L49H	-1.3716478721780463	-9.993936698138544	-8.976069527158984	-11.446045
L49Q	-0.9099385372467804	-9.81388471492868	-8.957838832748621	-11.677429
L49N	-1.2515035603328593	-9.993936698138546	-8.976069527158984	-11.510925
L49S	-1.200583469907883	-9.988827538163124	-8.975454668411999	-11.773132
L49T	-1.3716478721780463	-2.635892276903846	-6.262698014168564	-9.068176
L49P	-0.6148618560427722	-7.346302778672839	-8.06435211467101	-11.684082
L49G	-1.4788934025302305	-9.993936698138544	-8.976069527158984	-11.240784
L49C	-1.4957005208463887	-9.993936698138544	-8.976069527158984	-11.647278
L49A	-1.2931762567364766	-9.993936698138546	-8.976069527158984	-11.841309
L49V	-1.1562923895800397	-8.199105467603317	-8.621568762476272	-11.382568
L49I	-0.4518921333072304	-2.138790852444358	-5.405306621207274	-6.072815
L49M	0.1862771755915012	-5.64784123739256	-6.90213997855426	-9.674805
L49F	-0.6594524966453238	-6.658634493868628	-7.28870988700055	-11.14856
L49Y	-1.1390255769076565	-9.993936698138546	-8.976069527158984	-11.800171
L49W	-1.390340005189009	-6.263894827173404	-7.001456779114051	-9.827087
N489E	-1.1140441783991926	-3.5687981587611493	-5.906999615392124	-9.142029
N489D	0.5119015098948918	0.1345895454486685	-1.568666268944071	-1.1748047
N489R	-0.602054448205032	-9.0536618626874	-8.390943343037065	-10.13678
N489K	-0.4915189431794181	-3.572652782681898	-5.256228317657588	-7.897339
N489H	-0.6411572226427945	-9.0536618626874	-8.390943343037065	-10.44342
N489Q	-1.032366147385941	-2.9943350122978245	-6.247648952004965	-9.100525
N489S	-0.3215375584505708	-5.818671170413492	-7.64487627159474	-9.312988
N489T	-0.361030868693295	-7.754554754889411	-8.11428905027924	-10.398987
N489P	-1.317385102416924	-9.0536618626874	-8.390943343037065	-10.1698
N489G	-1.419258070818595	-3.419230291043309	-6.053545312704955	-9.017822
N489C	-1.032366147385941	-5.8450087536910935	-7.282738380816909	-9.774597
N489A	-1.0458662802722525	-5.832030178185263	-7.218498634480511	-9.813477
N489V	-1.451915995375426	-5.739457122741308	-7.072291782800676	-9.387634
N489I	-0.9665207071648304	-8.977626939579766	-8.38071480463816	-10.382751
N489L	-1.3147148738630363	-9.053661862687395	-8.390943343037065	-10.226685
N489M	-1.1712025922403957	-9.0536618626874	-8.390943343037065	-9.988159
N489F	-1.5389273723642791	-9.0536618626874	-8.390943343037065	-10.192566
N489Y	-1.0404382554606542	-9.03120698159024	-8.388068736784135	-9.854126
N489W	-1.588937792937268	-9.0536618626874	-8.390943343037065	-10.072693
N244E	-0.9509696703806596	-1.3892470120879383	-5.0001225136293215	-5.6798096
N244D	0.2592382345077693	0.1367475815571497	-3.5019524087329046	-3.9578857
N244R	-0.821587982736671	-5.269913620767799	-7.02986880081653	-8.877075
N244K	0.1556511132395612	-2.8131649644546384	-6.110425401959219	-6.7853394
N244H	0.0721301642454634	-3.50125663544487	-6.421071995351667	-9.219421
N244Q	0.4279406815719377	-5.7963495534948	-6.909591585652379	-8.157471
N244S	-0.5210992969698796	-0.7420360258627454	-4.739121546994284	-5.217041
N244T	-1.1898866807748043	-2.938774964867329	-5.761396110501664	-6.095764
N244P	-1.8187719751528169	-8.460960875024856	-8.704577076938449	-9.939514
N244G	-0.910284129264889	-5.20854912202396	-6.6958003712425125	-9.16687
N244C	-1.400207152944835	-8.460960875024472	-8.704577076938449	-9.751099
N244A	-0.3434115928252335	-8.226167466651033	-8.672613362173934	-9.595642
N244V	-0.2772279659960414	-2.3932350379328065	-6.501228098738011	-7.6209106
N244I	0.0524514664812546	-4.72751679960215	-5.901173884845775	-7.5369263
N244L	0.2330951336042184	-8.46096087502529	-8.704577076938449	-9.767151
N244M	0.2026723991849321	-8.460960875024915	-8.704577076938449	-9.979309
N244F	-0.3661754993950635	-8.460960875024615	-8.704577076938449	-9.772278
N244Y	0.7678335622993719	-5.079891683676432	-7.368578918788444	-8.879517
N244W	-1.3139774318076949	-5.814678698218261	-7.299302068571251	-7.3272705
L264E	-1.6484061848312308	-9.740715672058784	-8.517707700989945	-10.517822
L264D	-1.8715497361454403	-9.71162850992936	-8.51566634460653	-10.401611
L264R	-1.498284557237585	-9.606133041797456	-8.500905688380158	-10.265259
L264K	-1.5838676636936595	-6.754346362776145	-7.49527806164906	-9.393494
L264H	-2.032817883742537	-6.754346362776145	-7.35267625224742	-10.05426
L264Q	-1.3231272927401267	-4.6813930232714025	-6.158392142400771	-8.969116
L264N	-1.779982542617107	-9.71090125833438	-8.515608520382443	-10.795288
L264S	-1.2584452632568657	-6.633793031223507	-6.641465047294332	-8.468506
L264T	-1.7380183435201055	-9.740715672058784	-8.517707700989945	-10.890991
L264P	-0.8908085784385686	-6.7448924677978646	-7.373740229309988	-9.927124
L264G	-1.5059061222233383	-9.725249566919157	-8.516234155014786	-10.340698
L264C	-0.8217276116448132	-9.732590065087814	-8.516934644817752	-10.291809
L264A	-1.686725049133408	-6.754346362776145	-7.953491052281606	-9.698425
L264V	-1.4015461068988926	-3.818569979124028	-5.3919640371605055	-6.9558716
L264I	0.7295143318099845	-3.7115851614356026	-5.438949411098292	-7.7787476
L264M	-0.7269742537305987	-9.596291356325004	-8.507642920237629	-10.474548
L264F	0.1971437416791416	-1.577545711495672	-3.762555872501253	-3.9482422
L264Y	-0.1672146699255619	-9.740715672058782	-8.517707700989945	-10.469421
L264W	-0.2156757120375762	-9.740715672058782	-8.517707700989945	-10.383118
L546E	-1.3776858283802629	-5.41490022772744	-7.1588329588721535	-9.164917
L546D	-1.4221375909503755	-8.604056523457043	-8.87532138359893	-10.7404785
L546R	-0.7499509130044243	-8.601560023010432	-8.87489742923043	-10.689636
L546K	-1.6423783826034997	-8.148921702813192	-8.800622985127575	-10.611145
L546H	-1.2484740968988148	-8.604056523457043	-8.87532138359893	-10.640564
L546Q	-0.7756214464201238	-8.502077813629404	-8.858837132635017	-10.401978
L546N	-1.7523792778209526	-8.462834373216966	-8.855656845848273	-10.418396
L546S	-1.527498106608202	-1.0511652777262226	-5.626089845118258	-10.008972
L546T	-1.4853164925719975	-4.416383882031038	-6.307620247483101	-9.139465
L546P	-0.5348894479611428	-4.72532436539874	-6.96398861984926	-10.250305
L546G	-1.6596698797180371	-5.384605031884311	-7.466734686875952	-10.016785
L546C	-1.4507109633922688	-8.600030579346823	-8.87483865856069	-10.822144
L546A	-1.3898897318943098	-2.3401343099067864	-6.045839654409065	-8.221008
L546V	-1.5498550137098632	-1.5652041549229492	-4.375416566264903	-6.9592285
L546I	-1.547426674461403	-0.7544305699076901	-4.215526705705997	-5.7703247
L546M	-0.0343406967944065	-3.573979085098597	-5.248854651475995	-6.607849
L546F	-1.4196747292780585	-0.4640357141392828	-5.460798323470954	-7.7542114
L546Y	-1.5574789388201378	-8.604056523457045	-8.87532138359893	-10.992432
L546W	-0.7850566059222627	-3.986700155914241	-6.524264131874588	-9.734741
V398E	-0.9825966428400792	-8.810103917685172	-8.695290399262603	-10.140808
V398D	-0.6727921586362844	-5.426484934259017	-7.428053441159818	-9.357422
V398R	-0.7312822145606571	-8.810103917685169	-8.695290399262603	-10.026428
V398K	-0.6430895025247646	-8.810103917685169	-8.695290399262603	-10.003479
V398H	-0.781925947379628	-8.810103917685169	-8.695290399262603	-9.948608
V398Q	-0.319302425429815	-8.810103917685167	-8.695290399262603	-10.187927
V398N	-0.6641429117213016	-8.810103917685172	-8.695290399262603	-9.900024
V398S	-0.5921694120975886	-7.44339153987876	-8.466786563435107	-9.744629
V398T	-0.621583297303882	-8.788803598554036	-8.69304572423971	-9.951233
V398P	-0.6949145703896339	-8.810103917685169	-8.695290399262603	-10.250732
V398G	-1.0668240320118771	-8.810103917685169	-8.695290399262603	-10.297424
V398C	-0.800275086047015	-8.810103917685172	-8.695290399262603	-9.643555
V398A	-0.300927248220825	-5.422894793415372	-8.006638127386395	-9.222351
V398I	0.8769675877578819	0.8247198498832269	-2.0908318930924	-1.783081
V398L	-0.4679977459897632	-0.4232993139917722	-4.943293865246233	-5.749878
V398M	-0.4305280605401204	-3.2793543102793667	-6.020606648131434	-8.662964
V398F	0.0235000329596458	-8.690933667124508	-8.683629818156533	-9.958801
V398Y	-0.2352580304719842	-8.807294052589306	-8.69490357733497	-9.936096
V398W	-1.041437142864308	-8.810103917685172	-8.695290399262603	-10.087036
G23E	-0.7058782140749287	-6.705447196319959	-7.869631572271373	-11.463379
G23D	-0.0794840916108794	-8.710493923898085	-8.914388751893284	-11.878662
G23R	-0.9338110970838588	-5.239519475163593	-7.236806804561638	-11.930481
G23K	-1.289656283987057	-10.29759540502702	-9.2517634893984	-12.652527
G23H	-1.249650949371435	-10.29759540502702	-9.2517634893984	-12.449463
G23Q	-0.995416810987123	-10.29759540502702	-9.2517634893984	-12.342285
G23N	-1.119030766955368	-10.29759540502702	-9.2517634893984	-12.212463
G23S	-0.4186563238480859	-10.175734485694225	-9.24020027865231	-12.233154
G23T	-1.2798039875435825	-10.29759540502702	-9.2517634893984	-12.498169
G23P	-1.5699582491382245	-9.493294369501848	-9.16271496943989	-12.437988
G23C	-0.1536372017085476	-9.418016858310772	-9.134191952044487	-12.260376
G23A	-1.3025680288380392	-3.2431309235958787	-6.611704640228709	-10.68042
G23V	-0.3745224139495416	-4.98207407996685	-6.31403791431876	-9.917786
G23I	-1.1420202851798529	-10.29759540502702	-9.2517634893984	-12.408569
G23L	-1.1644931410332644	-10.29759540502702	-9.2517634893984	-12.473633
G23M	-0.8235665540607486	-10.29759540502702	-9.2517634893984	-12.71521
G23F	-1.3281225648130015	-10.266039870912422	-9.248525298950426	-12.229614
G23Y	-1.2079782529724334	-10.29759540502702	-9.2517634893984	-12.392456
G23W	-1.2698536566893106	-10.292540931485906	-9.251365467035043	-12.494202
Q309E	-1.4834834765290728	-4.693540318756545	-6.678694490197813	-7.5254517
Q309D	-1.8067946371321757	-9.59819558097094	-9.868848363717802	-10.859558
Q309R	-1.0038743914089343	-4.455883961468231	-7.354236666455108	-8.887939
Q309K	0.3229665864298561	-6.609946638611518	-8.61014647090451	-10.303162
Q309H	-0.0599610174041812	-1.265134161678768	-4.979634615920077	-5.3762207
Q309N	-1.7378017656472542	-9.598195580970945	-9.868848363717802	-10.782227
Q309S	-1.547283441650049	-9.559770219216936	-9.862400748176016	-10.864319
Q309T	-1.685433780128604	-9.590151232631886	-9.867549433609838	-10.670227
Q309P	-1.2349576227755596	-4.072726775773825	-6.825916256982964	-8.2039795
Q309G	-1.9486248325755693	-9.598195580970945	-9.868848363717802	-10.66748
Q309C	-1.595485543468739	-9.598195580970945	-9.868848363717802	-10.740173
Q309A	-1.8115452398941083	-9.598195580970945	-9.868848363717802	-10.870056
Q309V	-1.7826970855565951	-9.598195580970945	-9.868848363717802	-10.643738
Q309I	-1.6600240646056523	-6.634790995831808	-9.250671679684956	-10.3602295
Q309L	-1.333547480641072	-3.1759139867487214	-6.875941400969168	-10.625305
Q309M	-1.7580044729670938	-9.598195580970945	-9.868848363717802	-10.857605
Q309F	-1.685433780128604	-9.598195580970945	-9.868848363717802	-11.011841
Q309Y	-1.6301711014525682	-3.174500402167977	-7.942221936638816	-9.256592
Q309W	-2.020368737431105	-9.598195580970945	-9.868848363717802	-10.738281
E229D	0.0721471595708835	-3.81701836236518	-5.775143092909275	-7.3234253
E229R	-1.6138999924578856	-3.6003453270181063	-6.482098166223295	-8.447693
E229K	-0.4989237477695381	-1.8776305591600817	-5.785615456621599	-6.6262817
E229H	-0.5984993195530276	-5.4443479456977615	-8.445207857414516	-10.265625
E229Q	-1.2541193434641378	-2.566988788105832	-8.041639338734967	-9.810974
E229N	-1.913914411316703	-0.866976524659592	-7.377632772051584	-7.5752563
E229S	0.2907731580952906	-2.0317439463570794	-6.861046340458415	-8.810791
E229T	0.1447153083335851	-5.097325228825057	-7.177218374887161	-8.769775
E229P	-2.360482093230494	-8.462586606730433	-9.807784949663528	-10.753052
E229G	0.8123599133654607	-7.986127611673139	-9.688591690081694	-10.734009
E229C	-0.8016881854804054	-8.462586606730433	-9.807784949663528	-10.797363
E229A	-0.8589208697402783	-5.212312992181325	-7.646300707350747	-9.566162
E229V	-0.5738270746255575	-1.7038674434935852	-5.236681907717866	-6.731079
E229I	-1.1802622073420856	-4.637337799444996	-6.735356063359177	-8.42688
E229L	-1.3346052534761432	-0.2562845805956533	-7.283432480529882	-9.921509
E229M	-1.1105014666256343	-3.8923116492274783	-7.241354221136135	-9.273193
E229F	1.1477942611849112	-5.898081834283693	-9.049169211445587	-10.493103
E229Y	0.8815257499360313	-8.13554301275828	-9.758353905755255	-10.84436
E229W	0.4537843034907937	-8.462586606730428	-9.807784949663528	-11.21698
T227E	-0.4993049378020566	-1.9459032597902537	-3.645022153729769	-4.465149
T227D	-1.1673552189518943	-5.798929186535428	-7.310158932367358	-8.479187
T227R	-0.1279289990502341	-3.457040105254701	-5.410027382386033	-5.5999756
T227K	-0.2651499496343844	0.7890670938745581	-3.289285787512199	-2.5473022
T227H	-0.8565910699294765	-5.166308393151353	-6.10815634850951	-6.536377
T227Q	-0.541767745649523	-3.517863889360959	-6.0466281107947	-7.4781494
T227N	0.08779631161283	-2.852574942472456	-4.408639110566583	-4.697998
T227S	0.1697595796610783	-1.1024899811507587	-4.829646375917946	-5.6290283
T227P	-1.7159810850939967	-4.495912323921671	-6.397032263039364	-7.2383423
T227G	-0.8938375258033745	-2.9578321576832733	-5.311026096547721	-6.262085
T227C	-1.374469020875204	-4.495912324089312	-6.733539742726862	-7.550476
T227A	-0.0887765842567547	-3.3143033751687487	-5.235785670774931	-6.516968
T227V	0.5923321477798906	-0.0669855797214027	-5.125256737490417	-5.3588257
T227I	1.016564491737362	-0.0123708631532388	-2.710041611302586	-2.387024
T227L	0.3607917811843681	-3.8838087960016687	-6.038420463557486	-7.71698
T227M	0.7854777544395584	-4.004915391026044	-4.854737245932483	-5.9091797
T227F	0.4997405564897981	-7.67897214688667	-8.001725214929252	-8.789978
T227Y	-0.2624600254999323	-7.6807260819538685	-8.001812420274291	-8.516907
T227W	-0.5460910956373981	-7.690035527808432	-8.003478332686313	-8.444885
F12E	-1.57428243502649			-8.1848755
F12D	-1.3621079150804407			-7.9526367
F12R	-1.0818835825657858			-7.6659546
F12K	-1.4585489308602304			-8.198181
F12H	-1.2426441630110852			-8.068481
F12Q	-1.0183363759779005			-7.9677734
F12N	-1.075256500850422			-8.126343
F12S	-1.5861008428796353			-5.840576
F12T	-0.569117533204128			-5.6688232
F12P	-0.5315403819380871			-7.622864
F12G	-1.3155878994462578			-6.029602
F12C	0.6900207068454853			-4.8481445
F12A	1.0715037554989373			-4.404297
F12V	0.0487130147268235			-3.447937
F12I	0.4590195343678656			-3.727478
F12L	1.0494276837436505			0.48883057
F12M	-0.9807213523852082			-7.803528
F12Y	-0.4531927103516431			-7.217224
F12W	0.0467161111505468			-8.083984
P175E	0.2645035105327048	-6.835428639224923	-7.810839136572213	-10.278381
P175D	1.0368648553891158	-5.4926061785758975	-6.667804613178305	-9.924194
P175R	1.474009445380094	-4.461521923300947	-5.16767368055298	-6.831726
P175K	2.0493633464383723	-4.0732278809892914	-5.489298951084493	-8.268616
P175H	1.3955770336512128	-6.869195441836111	-6.940947043391134	-8.907166
P175Q	1.7306688278757572	-5.250146198851272	-5.384457896794629	-7.913025
P175N	0.9187914908761924	-4.648361950750267	-7.122923550567066	-9.912903
P175S	1.3817779995680006	-4.943304447925077	-5.780933951067709	-8.383789
P175T	1.4326459626942727	-5.459868449567202	-5.94799185669649	-8.448303
P175G	0.895192732759654	-5.677354068304838	-6.721173239202472	-9.736572
P175C	0.3952640826052517	-9.666175490281852	-8.483882122965952	-11.198914
P175A	1.6301113601149473	-6.217249728329481	-7.541622738694059	-10.335022
P175V	1.3773617160132716	-9.66617549028185	-8.483882122965952	-11.056824
P175I	0.1353527356069469	-8.3920257395512	-8.215616134544916	-10.216309
P175L	1.1519166446643356	-5.783396417937067	-6.351126178280538	-8.56543
P175M	0.3467707587370273	-6.697311527919621	-7.559159629450278	-10.307007
P175F	0.3019712552766616	-9.66617549028185	-8.483882122965952	-10.960876
P175Y	1.5291063826534743	-9.626509618831626	-8.480752348986357	-10.759338
P175W	-0.3690494646561306	-9.666175490281852	-8.483882122965952	-10.985535
L328E	-1.7702171621350271	-10.308463534532152	-9.212398849394276	-12.305725
L328D	-1.8755776777954636	-10.308463534532152	-9.212398849394276	-12.421814
L328R	-1.7254592614957085	-10.25657455895672	-9.2089646882265	-12.617737
L328K	-1.9625890547821272	-10.308463534532152	-9.212398849394276	-12.325012
L328H	-1.5445451644688228	-8.298479282424779	-8.783910592818302	-11.877869
L328Q	-1.518902733851511	-10.274247053833696	-9.209908942661968	-12.085571
L328N	-1.9708878575958733	-10.308463534532152	-9.212398849394276	-12.352722
L328S	-1.3615157608119348	-10.271156336072773	-9.208006292903406	-12.342285
L328T	-1.707696805153871	-10.308463534532152	-9.212398849394276	-12.208374
L328P	-1.6416011875176255	-6.89866323877432	-7.915481900269697	-11.616882
L328G	-2.158703933706164	-10.308463534532152	-9.212398849394276	-12.23584
L328C	-1.9872816673757017	-10.308463534532152	-9.212398849394276	-12.177734
L328A	-1.6236136879410166	-10.308463534532152	-9.212398849394276	-12.7146
L328V	-1.416424261228102	-3.1991416356978988	-6.05366787625826	-10.080139
L328I	-1.1824304972322557	-10.026391815282508	-9.180841305937292	-12.332275
L328M	-0.5646409227035843	-9.981532479514716	-9.172059523521284	-12.456177
L328F	-1.2533068977070445	-3.759876122517558	-6.695891525301704	-9.889038
L328Y	-1.8454505377186587	-10.308463534532152	-9.212398849394276	-12.2595215
L328W	-1.6482904809849224	-6.509596871808355	-6.872030978995099	-10.2229
I64E	-0.0954462786067467			-7.112671
I64D	-0.8572027024230869			-8.187439
I64R	0.1483830028647327			-4.6394653
I64K	-0.1143781957032218			-2.2809448
I64H	0.2567284296123028			-8.458435
I64Q	-0.8323328810669446			-7.647766
I64N	-0.6631840580571462			-7.229065
I64S	-0.8081002746718723			-8.238647
I64T	0.2131839546003536			-5.0475464
I64P	-1.244281181304988			-7.7591553
I64G	-1.0495745950709			-5.6088257
I64C	-1.3309870545095854			-8.070923
I64A	-0.2972539682036123			-7.9698486
I64V	0.6131191246599045			-0.88061523
I64L	-0.3797980919431868			-6.7857666
I64M	0.1162758838690531			-2.9379272
I64F	-0.2559648432026382			-8.527161
I64Y	-1.283007013218419			-7.1277466
I64W	-1.2318961518642837			-8.152649
L37E	-0.8919356005632093	-8.636480970364067	-8.938916947968892	-10.856323
L37D	-0.5664905092578021	-8.636480970364067	-8.938916947968892	-10.975769
L37R	1.0348024677347092	-5.940697439956658	-7.452187294778014	-9.152954
L37K	-0.5457256765780548	-5.611466782678158	-7.863939945913444	-10.286865
L37H	-0.161334793047681	-8.636480970364065	-8.938916947968892	-11.014954
L37Q	0.1786457427010913	-8.608597121009984	-8.93383990223515	-10.659973
L37N	-0.8986243442802565	-8.100403129061801	-8.881129063084018	-11.173706
L37S	1.296846595165415	-2.5719072666633624	-5.725052464535111	-9.512451
L37T	0.6599168122833882	0.5449551792104517	-5.993724884814583	-7.170532
L37P	-0.2234884838628519	-5.47821887381606	-7.531164436763902	-10.373779
L37G	-0.9991806722563504	-8.561673095932143	-8.92980529035924	-10.819519
L37C	-0.7584042079405167	-8.306689462658987	-8.905021127163764	-10.736023
L37A	-0.2038781461575257	-4.07733849579556	-6.425871725412435	-9.410461
L37V	-0.335198334507574	-3.795615555724508	-6.594118572651496	-8.768677
L37I	0.7886125006975682	-2.0778268109853126	-5.482703578752989	-6.5941772
L37M	0.0901631160413788	-1.369351968686586	-4.31859919726503	-6.1345215
L37F	-0.6292947852466223	-6.020687703513196	-7.252272164578244	-8.448242
L37Y	-0.165808817414001	-8.636480970364067	-8.938916947968892	-10.977234
L37W	-0.7607601583019039	-8.636480970364067	-8.938916947968892	-10.831482
E203D	0.0573872955989647	-0.3371026159898713	0.2325761249085189	2.7230835
E203R	-1.2564438743347703	-5.7967060154584304	-5.2020754822560775	-5.3997803
E203K	-0.1197539701086515	-6.658986589827185	-6.120809339712196	-5.976013
E203H	-1.267788168309572	-7.282590342143639	-6.651175249960033	-6.718994
E203Q	-1.120825078362576	-2.459273364054768	-4.633648419978272	-4.668457
E203N	-1.4538904479448862	-2.9431593646725114	-1.205028126052639	-0.3057251
E203S	-1.626733260784862	-6.761049466221084	-5.982024221344545	-5.435669
E203T	-1.4725825809583308	-0.6755934117368989	-3.5919772502966225	-3.9396362
E203P	-1.586241899429439	-5.913777575489483	-6.048149962869502	-6.3060303
E203G	-0.693295176180757	-5.36094723908508	-5.3640823168134375	-6.173279
E203C	-1.1199034991188443	-8.63222759029342	-6.862866847448686	-6.6326294
E203A	-1.3625450997922677	-1.3636877350665415	-3.3065714935291908	-2.6326294
E203V	-1.5127804586156763	-2.040781121717205	-2.5390823673878917	-2.557373
E203I	-1.712862414515097	-5.298755645230703	-5.166506211613523	-5.9432373
E203L	-1.4207968988604902	-6.80040215896657	-6.168312062355312	-6.3252563
E203M	-1.3956215398196183	-8.52416557903588	-6.842650363028724	-6.2439575
E203F	-1.7612098221131331	-8.632227590293422	-6.862866847448686	-6.937378
E203Y	-1.5944723985672868	-8.601252362334577	-6.856943892169284	-6.728943
E203W	-1.760264653408658	-8.632227590293422	-6.862866847448686	-6.6154785
E493D	0.6007988054765095	-2.89094967269098	-3.299042128943256	-4.1696777
E493R	-0.7782832314369474	-6.196843622949053	-7.118418229979397	-9.570679
E493K	1.0494486125522746	-5.441389077289448	-5.761452873008238	-8.655945
E493H	-0.5140254070115415	-6.41854221257337	-7.173125532454378	-10.004578
E493Q	-0.0567908338330518	-6.402353901857677	-6.841244651316174	-9.884827
E493N	0.0508258140941631	-3.8266197547562415	-4.718233444455109	-6.229126
E493S	-0.0389771068943356	-8.566191756609554	-7.9386237386738685	-9.929321
E493T	-1.0249647804069018	-9.518543999032278	-8.138195295904097	-10.264526
E493P	-0.9660138380920908	-9.58371628945278	-8.145418189080942	-10.48114
E493G	1.0356669559147824	-1.853475870771228	-4.7472728079264925	-5.9110107
E493C	-1.140477540795512	-9.581044875817485	-8.145131039882017	-10.260742
E493A	0.4096383212018437	-3.168950238330896	-5.427921550520296	-7.4730225
E493V	-1.1297700784633933	-6.370658498411835	-6.705388009593207	-9.3654785
E493I	-0.6154788720297097	-9.583716289452775	-8.145418189080942	-10.186768
E493L	-1.3677791022563814	-9.583716289452775	-8.145418189080942	-10.248291
E493M	-0.3967536565768945	-9.167271506170504	-8.082284962395079	-10.351624
E493F	-0.989239446220012	-9.583716289452775	-8.145418189080942	-10.259277
E493Y	-0.93036351588538	-6.419116028562319	-6.407668539897713	-10.253784
E493W	-1.3198348882969786	-9.583716289452775	-8.145418189080942	-10.267456
L559E	-1.538840798868526	-8.6449050840186	-9.145221293435869	-11.293823
L559D	-1.486197065381073	-3.424024872896568	-6.298638487810422	-10.315857
L559R	-1.2015134959254294	-7.897002052790652	-9.025267703216514	-10.801758
L559K	-1.6929914786950078	-8.58006282315858	-9.13629510581265	-11.131714
L559H	-1.053332983085033	-8.577772129399975	-9.137586128984651	-11.302429
L559Q	-0.5833293538392977	-8.591963639211341	-9.138143377437444	-11.03363
L559N	-1.3092663572221144	-8.6449050840186	-9.145221293435869	-11.3637085
L559S	-0.6255182531651805	-4.195233951535073	-6.806669942119697	-10.095154
L559T	-1.207483662913725	-7.459178027839941	-8.912481410997486	-11.397888
L559P	-0.977621161349068	-8.63915834141022	-9.144584261414591	-11.266174
L559G	-1.67637059745616	-3.776619875642081	-6.6409395373484585	-10.590149
L559C	-0.8674732836936018	-0.0436636776421526	-4.878025536124369	-6.8721924
L559A	-0.9433320878707644	-5.177117423581682	-7.564077387668703	-10.819458
L559V	-0.6882315982249703	-2.572959232292374	-6.041463131167802	-8.699524
L559I	-1.0868239275546887	-0.757621975436022	-5.601124449568488	-8.263062
L559M	0.0847179881376615	-1.068194232639076	-4.888412602454082	-7.1464233
L559F	0.1329336899783788	-7.161163633651563	-8.841095772806455	-11.517334
L559Y	-0.7084924967931842	-4.163582633700384	-6.657670986413905	-10.473572
L559W	-0.6560725197979996	-8.551017690394774	-9.130880838377749	-11.142029
S219E	-1.147337751830647	-8.820215465680265	-7.974536774037688	-9.599426
S219D	-1.3549771166096185	-8.820215465680267	-7.974536774037688	-9.742126
S219R	-1.361897559453842	-8.820215465680267	-7.974536774037688	-10.0720215
S219K	-0.7096437036197563	-8.79977224402067	-7.971645340384384	-9.781311
S219H	-1.256732711488988	-8.820215465680267	-7.974536774037688	-9.56488
S219Q	-1.3957991111293888	-8.820215465680267	-7.974536774037688	-10.030762
S219N	-1.3957991111293888	-5.689478491638231	-7.271702751100747	-9.466431
S219T	0.0328768918614043	0.929453289012624	-2.339619423510157	-2.795288
S219P	-0.6976000472238191	-4.08239058328456	-5.414189951516164	-7.61145
S219G	-0.4497745109348774	-8.820215465680269	-7.974536774037688	-10.146179
S219C	-1.116398295012303	-5.526280633252632	-6.976187702849529	-7.8894043
S219A	-0.1484889714025527	-4.706982972755173	-4.886966866379225	-6.8792725
S219V	-1.0669048765050722	-8.820215465680267	-7.974536774037688	-9.750122
S219I	-0.949512008501454	-5.011150398143626	-6.322898522837932	-8.554749
S219L	-1.1300959453970565	-8.787882596989188	-7.971102734248461	-9.887512
S219M	-0.8159806158775774	-8.820215465680267	-7.974536774037688	-9.985596
S219F	-0.284035989707959	-4.992707941860211	-6.477880105096119	-7.899475
S219Y	0.4029077865871373	-5.63139389887757	-6.966683223372911	-9.130859
S219W	-0.528883377860703	-8.820215465680267	-7.974536774037688	-9.825806
L456E	0.1072568117174204	1.2613094516709396	-2.167546114091237	-2.842163
L456D	0.1067375355206447	-5.118727892434772	-4.845975847252362	-4.3655396
L456R	0.1520974189720222	-5.128407651974104	-4.84686551791674	-4.9036255
L456K	-0.0151728718151086	-5.118060931470371	-4.845928018377208	-4.643982
L456H	0.3914468204030641	-5.128407651974106	-4.84686551791674	-4.7405396
L456Q	0.5670785075192959	-5.128407651974104	-4.84686551791674	-4.968506
L456N	0.1128960290283435	-4.42201720270535	-4.763876359765732	-4.812622
L456S	-0.0660479088689884	4.011610279988991	2.9671424119587755	5.298401
L456T	0.1375774400865114	-1.3515641297420196	-2.6888879595398976	-3.8574219
L456P	-0.6848285593737016	-1.9322383040667024	-3.7166880175382175	-4.128296
L456G	0.0301233344166642	-5.128407651974106	-4.84686551791674	-4.574585
L456C	-1.0436065535093797	-5.128407651974105	-4.84686551791674	-4.701721
L456A	-0.9869682443203976	3.9245922083425735	-1.1137049500594003	-0.18243408
L456V	0.2280241898775015	-0.1425996464929428	-2.0741853068775526	-2.5229492
L456I	0.5779212524879449	0.1471460821448751	-2.684575854898867	-4.4369507
L456M	-0.8130828948971298	-5.128407651974106	-4.84686551791674	-4.713928
L456F	0.666949001039255	1.6540504342351343	-0.2699495018205198	1.1281738
L456Y	0.1643668171781889	-5.128407651974106	-4.84686551791674	-5.050415
L456W	-0.196422737075798	-5.128407651974106	-4.84686551791674	-5.037781
S216E	-1.4509039660595886	-6.401906306495971	-7.889589295619544	-8.495544
S216D	-1.046903585146682	-9.055640134629874	-8.709732507800254	-9.501831
S216R	0.4925058768530745	-2.3874162278680044	-5.42646517693538	-6.043335
S216K	-0.8108428934463229	-7.374079493776276	-8.121985890040037	-9.283325
S216H	0.0836917157873517	-9.055640134629874	-8.709732507800254	-9.281372
S216Q	-0.1419669118835896	-9.047553293874746	-8.708319666957209	-9.629211
S216N	-1.0985249658988536	-8.250104079386453	-8.551961361739814	-9.477356
S216T	-0.4068396223822487	-1.1972340655633982	-5.5736171758508135	-6.041382
S216P	-0.530608464491526	-6.341920479867984	-7.516928058012127	-8.734436
S216G	-1.3677715132549193	-5.320669947744067	-6.489120580077724	-7.6558228
S216C	-0.9384149700941524	-4.631776868070059	-6.410781715470876	-8.817322
S216A	0.2023671196442623	-3.657006465323139	-5.949726213109898	-6.4334717
S216V	-0.0327887140402722	-5.665470895138201	-7.034880957092355	-9.283569
S216I	0.306171042631096	-3.519435151255755	-5.984726709997631	-7.5440063
S216L	-0.6765508830949516	-3.2494706838034237	-5.320485455496964	-6.1393433
S216M	-0.6622954821000976	-6.299406269302147	-7.485235389438912	-8.895691
S216F	1.052942955211621	-1.5696625101239423	-3.1202769244591764	-2.6795654
S216Y	1.5358311419593689	-5.567304300080512	-6.874802436508389	-8.0672
S216W	0.6207323178464067	-9.055640134629876	-8.709732507800254	-9.562927
K39E	0.5500961638067381	-2.948312034408122	-6.829676194267449	-8.692993
K39D	-0.5006117851356968	-0.9245664573214532	-6.6809984195733705	-8.296448
K39R	0.2633307360833044	-1.9140683178250877	-4.396279848673657	-5.3793335
K39H	-0.9204656306964628	-5.07107927212477	-7.723199379675862	-10.323425
K39Q	-0.6610921673905508	-3.453786723192371	-6.6964268384417664	-7.6138306
K39N	-0.0208991891598005	-0.1490237248480763	-6.83746699180665	-7.709717
K39S	-0.3646387476966397	-2.906997596682841	-6.150972358993386	-7.837219
K39T	-0.7344828348995704	-1.985868212303312	-6.563066211960177	-7.963684
K39P	-0.962429829795746	-8.670956699164286	-9.875530359062736	-11.300476
K39G	-0.6232141072290334	-2.702781017328441	-7.71949745870188	-9.593567
K39C	-0.5006117851356968	-8.670956699164286	-9.875530359062736	-11.101807
K39A	-0.5839933940759673	-6.615748782574206	-9.248895169157777	-10.453552
K39V	-0.2828883012911131	-8.547518839289122	-9.856943330032436	-10.982056
K39I	-0.5431713995560707	-8.298539856038897	-9.827609560569044	-10.94928
K39L	-0.93896043791585	-8.628865580243254	-9.866440384753218	-10.821838
K39M	-0.7622107649041348	-8.431710681932131	-9.82343647035077	-11.129028
K39F	-0.7663149508702805	-8.670956699164286	-9.875530359062736	-10.968323
K39Y	-0.6232141072290334	-8.661969848948367	-9.874139997034945	-11.008911
K39W	-0.6232141072290334	-8.670956699164286	-9.875530359062736	-10.801147
C487E	-1.1105198506078806	-10.095821089989157	-8.742706673267321	-12.227356
C487D	-1.1105198506078806	-9.777169458092471	-8.717173877989694	-12.145569
C487R	-0.3762574622269343	-4.092887721959508	-5.575450288451975	-9.669189
C487K	-0.9853567076528028	-10.095821089989157	-8.742706673267321	-12.001099
C487H	-0.6752017793507493	-10.095821089989157	-8.742706673267321	-11.993347
C487Q	-0.6752017793507493	-10.095821089989157	-8.742706673267321	-12.181824
C487N	-0.6126814223682843	-10.095821089989157	-8.742706673267321	-11.959534
C487S	-0.9696221475257926	-2.839185900754249	-5.575805737706105	-8.93396
C487T	-0.789613308797702	-10.095821089989151	-8.742706673267321	-12.0581665
C487P	-0.8922662845882197	-6.6088197441758725	-7.539333781734058	-11.626526
C487G	-1.1603829317886738	-5.382896971951887	-6.454381405697859	-10.109253
C487A	-0.8675736719982053	-10.095821089989157	-8.742706673267321	-11.717041
C487V	-1.3218289442756233	-10.095821089989151	-8.742706673267321	-11.868774
C487I	-1.0636885509238607	-10.095821089989157	-8.742706673267321	-11.9001465
C487L	-1.136327734564249	-6.6088197441758725	-7.536504793024051	-10.399597
C487M	-1.6330415141355148	-10.095821089989157	-8.742706673267321	-12.264343
C487F	-0.3398998707659818	-8.45420720382961	-8.453043328183867	-11.745422
C487Y	-0.1575888507872373	-10.055708639635949	-8.739243919822002	-12.064575
C487W	-0.8489259920498731	-5.904952603914458	-6.91920997912348	-10.8723755
S209E	0.5080899849860167	-1.8485960433594344	-2.378459807933723	-1.9963379
S209D	0.8527028713384991	-0.9973249269699542	-1.371126667718272	-1.5061646
S209R	-0.7878180282861842	2.1067163153872333	1.8420938379767904	3.1504517
S209K	-0.7594857323244999	3.013398107667334	0.8834695541099791	1.0786743
[truncated: 8,736 more rows]
