# Supplementary material for: Learning from prepandemic data to forecast viral escape
Source: Nature. 2023 Oct 11;622(7984):818–25. doi: 10.1038/s41586-023-06617-0 (PMC10599991; doi:10.1038/s41586-023-06617-0)
Supplement: Supplementary file 5 — EVE, EVmutation and independent model mutation scores for DMS fitness experiments for SARS-CoV-2, HIV and influenza. [file 41586_2023_6617_MOESM5_ESM.zip › Supp_Table_3_fitness_dms/Doud2016_WSN_merged_exp_mods.csv]

mutation	norm_tf_prefs	prediction_independent	prediction_epistatic	neg_evol_indices
K2A	-0.5994664421993807
K2C	0.2242383184405917
K2D	-1.8583295093039227
K2E	-1.0057360890589642
K2F	0.2752278226529276
K2G	-1.005611204403657
K2H	-0.3061683517976474
K2I	0.2251775705271756
K2L	0.3672453235540445
K2M	-0.2159806059993063
K2N	0.0727681404958382
K2P	-0.7442396876916031
K2Q	-0.1647463188269273
K2R	-0.7799483167615804
K2S	-0.147164556583402
K2T	0.5854970972398346
K2V	-0.1448150832528441
K2W	-1.2939394535247275
K2Y	0.0205923883337968
A3C	-1.016082700682013
A3D	-0.5719857776318729
A3E	-1.0952863682438292
A3F	-0.4837397239472397
A3G	-2.090809945423852
A3H	-1.2303081770177926
A3I	-0.348014930344839
A3K	-1.4813831630451677
A3L	0.4376733153544249
A3M	-0.2860244730916376
A3N	-0.1432360671458247
A3P	-1.188825393186837
A3Q	-0.958126529473058
A3R	-0.7132013488937309
A3S	-0.7082328513273
A3T	-0.8780246128381932
A3V	-0.1866398765077608
A3W	-0.8458730383935188
A3Y	-0.1732817987261415
K4A	0.2581562156699999			-4.5615234
K4C	-0.3804926669695366			-7.8897095
K4D	-1.5752187944974343			-7.930725
K4E	-0.8328604049515238			-5.2148438
K4F	-0.8311903565649514			-7.1085205
K4G	-0.9021509084529632			-8.154541
K4H	-0.6908806758531799			-7.852722
K4I	-0.6105058386064006			-2.3988037
K4L	-0.317671939342888			-7.4264526
K4M	-0.2080736456355523			-5.1746216
K4N	-0.3070281895969982			-3.4282227
K4P	-0.44534495849409			-8.171692
K4Q	-0.2816200084905649			-7.0352173
K4R	-0.1300272212901762			-2.786377
K4S	-0.2284656556852498			-6.3032837
K4T	-0.1102181926752167			-4.3963623
K4V	-0.2867574638535942			-3.9209595
K4W	-0.6663295571237831			-7.679077
K4Y	-0.8017678280695508			-7.8237915
L5A	-0.1281729309705289			-7.729553
L5C	-0.3421555258069064			-10.218567
L5D	-2.0297268623169824			-10.295471
L5E	-1.6310246840085765			-9.01947
L5F	0.043352825621719			-7.15271
L5G	-1.9563632998774527			-10.039429
L5H	-0.9026851039881498			-9.994141
L5I	-0.8093621608962293			-4.140503
L5K	-0.986476519737916			-9.918579
L5M	-1.383909118474376			-7.5498657
L5N	-2.164015510878431			-10.203857
L5P	-2.381751788504716			-8.711731
L5Q	-1.8418587165484088			-10.252808
L5R	-2.2624366835591245			-10.090881
L5S	-2.3979739726764264			-9.94342
L5T	-1.8410692386680465			-6.2563477
L5V	-1.4758103891576642			-6.293579
L5W	-1.1096562583845688			-10.319946
L5Y	-1.2048460043012563			-8.873779
L6A	-1.2083639880697137			-5.864868
L6C	-1.3539210583959913			-8.676331
L6D	-1.798442477240804			-8.474182
L6E	-2.32921885488947			-8.380615
L6F	-0.0227685639150125			-2.8414307
L6G	-2.727418222065723			-8.563171
L6H	-0.7697689129777359			-8.94812
L6I	-0.5453086733745617			-2.3799438
L6K	-2.3988744739469574			-8.5216675
L6M	-0.7965698728964311			-4.572937
L6N	-2.5946655089318056			-9.096497
L6P	-2.119871554012444			-7.269409
L6Q	-0.8146096791448129			-8.961426
L6R	-2.0360594168908346			-8.651855
L6S	-1.187558614256882			-8.481934
L6T	-2.039598662684219			-6.0983276
L6V	-1.041992328687173			-2.7567139
L6W	-0.2677399163550814			-8.64563
L6Y	-1.0211444713697044			-8.9557495
V7A	-1.0270172602375334			-5.2108154
V7C	-0.0550739735764601			-8.977112
V7D	-2.205862666189742			-9.247437
V7E	-1.184605056051238			-9.298889
V7F	-0.0465327169086128			-6.347351
V7G	-2.210526494719577			-9.255066
V7H	-2.394235999481201			-9.211914
V7I	-0.2843595065705221			-1.1572266
V7K	-0.8965350382046152			-9.187439
V7L	0.2448610644749344			-4.3964844
V7M	-0.0665195554535926			-7.717163
V7N	-1.4051253870848237			-8.804871
V7P	-3.392222864645393			-8.237915
V7Q	-1.5989042045007598			-9.206726
V7R	-0.5680144807884249			-9.1536255
V7S	-2.1712506220768075			-9.539307
V7T	-0.9653874777988			-6.4506836
V7W	-0.1944060648949339			-9.376892
V7Y	-1.087660122280356			-6.4347534
L8A	-1.754838632662781			-6.8672485
L8C	-1.9164437145872348			-10.933411
L8D	-3.270167165912653			-11.147339
L8E	-2.9697348999090405			-11.26062
L8F	-0.4458062884198318			-7.59552
L8G	-2.6009481029084878			-10.943848
L8H	-2.422921395980537			-11.071289
L8I	-0.9291107551859624			-6.777832
L8K	-2.715357275255902			-11.173218
L8M	-1.4325444857032494			-9.865112
L8N	-2.689487401156046			-10.660522
L8P	-2.671769821776107			-10.851379
L8Q	-1.9564004877065			-11.040405
L8R	-2.394040839085851			-10.943359
L8S	-1.7000806319900073			-8.369446
L8T	-2.210601541141446			-9.676575
L8V	-1.3759243554601608			-7.4659424
L8W	-1.6219593294831895			-10.9817505
L8Y	-2.3096450364070504			-10.880676
L9A	-2.701224602253052			-5.874878
L9C	-0.4831038562701978			-9.484924
L9D	-2.684399661325123			-9.53302
L9E	-2.5438379656883305			-9.335144
L9F	-0.983415454637548			-2.7854004
L9G	-0.5979571840107575			-9.698914
L9H	-2.535316629867665			-9.621521
L9I	-1.039299626187234			-5.4224854
L9K	-2.7397782534189536			-9.331909
L9M	-0.5600969748744616			-7.85968
L9N	-1.9057165169340928			-9.682373
L9P	-2.08113097902981			-9.401428
L9Q	-2.4428840292485616			-6.244385
L9R	-1.995001173772528			-9.400574
L9S	-2.444475163318698			-6.6384277
L9T	-2.131551502146917			-6.718628
L9V	-0.4647048244975262			-7.3098145
L9W	-0.995890150786399			-9.7994995
L9Y	-0.7796067701112723			-9.5842285
Y10A	-0.5241307012978119			-3.291504
Y10C	-0.2866726303905128			2.3225708
Y10D	-2.097052268089244			-6.6887207
Y10E	-2.4127303592835365			-6.8425293
Y10F	0.4415991516677118			-6.421631
Y10G	-1.8301764853318463			-6.671875
Y10H	-1.1984565767372013			-2.7589722
Y10I	-0.0131362454868901			-3.7023926
Y10K	-0.2395443082219441			-6.7923584
Y10L	-0.3154982975646596			-3.1254272
Y10M	-0.4766750934246474			-5.8841553
Y10N	-2.0594840445729945			-5.90448
Y10P	-2.569649889099706			-6.404236
Y10Q	-1.8413674743891804			-6.5785522
Y10R	-1.7863119729912895			-6.1815796
Y10S	-0.0033876328910909			-2.6049194
Y10T	-0.6572441517170626			-4.630249
Y10V	-1.079731890825968			-3.9732666
Y10W	-1.7024598461763094			-6.678772
A11C	-0.3953245679465667			-8.0529785
A11D	-2.0529870931574865			-7.981018
A11E	-1.020145235786547			-7.9191284
A11F	0.4186917743145196			-5.8479614
A11G	-1.2007349583408735			-6.8077393
A11H	-0.6051484595774088			-7.851074
A11I	-0.1677046323544746			-2.947754
A11K	-2.1162591546305856			-5.699829
A11L	0.3016583437010953			-4.496887
A11M	-0.6354614745099062			-4.1367188
A11N	-1.00192738721716			-7.7649536
A11P	-1.6177723479300132			-6.1432495
A11Q	-0.6871437885353375			-7.8950806
A11R	-1.7580382875986378			-8.130005
A11S	-0.1296018908169567			-5.650879
A11T	-0.4197640450624131			-0.22302246
A11V	0.2448373975419583			-3.152954
A11W	-0.3084526804800583			-7.9870605
A11Y	-0.8467530851375843			-8.118835
F12A	-0.5264774486080439			-4.404297
F12C	-0.0684075357736404			-4.8481445
F12D	-2.120370994579261			-7.9526367
F12E	-2.4669645920611667			-8.1848755
F12G	-0.2132992348391986			-6.029602
F12H	-1.6205610237487655			-8.068481
F12I	-0.2697819911182981			-3.727478
F12K	-2.321027191014766			-8.198181
F12L	-0.2824795724645081			0.48883057
F12M	-1.174985706034844			-7.803528
F12N	-1.9921250458434352			-8.126343
F12P	-2.038617410390047			-7.622864
F12Q	-1.9602944816276875			-7.9677734
F12R	-1.288262499635651			-7.6659546
F12S	-0.0354637453255377			-5.840576
F12T	-1.5147558996591002			-5.6688232
F12V	0.0394863573863789			-3.447937
F12W	-0.6848592626139013			-8.083984
F12Y	-1.9802380026100024			-7.217224
V13A	-0.8733118832942582			2.5490723
V13C	-1.613592739297364			-4.4295654
V13D	-2.289044988803811			-3.6890259
V13E	-0.6419463848630823			-3.4036865
V13F	-1.793846440139243			-3.0115967
V13G	-2.090318137286403			-1.6854248
V13H	-1.3904541022550465			-3.9598389
V13I	-1.0003715595508142			-1.3026733
V13K	-2.1980013752707457			-2.8274536
V13L	-2.20879514961629			-2.1900635
V13M	-1.517384745160213			-4.3309326
V13N	-2.026057808865606			0.2241211
V13P	-2.366712249964333			-3.0148926
V13Q	-1.4375890864687797			-3.6173706
V13R	-1.442781482637484			-2.720581
V13S	-0.4650426811686928			2.6504517
V13T	-1.3159591466233098			3.6055298
V13W	-2.029196958256376			-4.720093
V13Y	-2.126261087172152			-4.041748
A14C	-1.0070989835033772			-6.1688843
A14D	-1.6575217465418195			-7.9085693
A14E	-0.8195846557311496			-7.326355
A14F	-1.2623000909707012			-7.847473
A14G	-1.4655773050077352			-6.8828125
A14H	-1.456159418899546			-7.9276733
A14I	-1.9008920958938489			-4.7945557
A14K	-1.6661412957759505			-8.255432
A14L	-0.8178446994669991			-6.018982
A14M	-1.2458152754516745			-6.96167
A14N	-0.8723729815832394			-6.994873
A14P	-1.9544013339515651			-5.0078735
A14Q	-0.5131659971117422			-8.786255
A14R	-1.4594369093500563			-6.630188
A14S	-1.1920820881133445			-5.3953247
A14T	-1.474787740499613			-2.145874
A14V	-1.54770001993309			-3.3156738
A14W	-1.3626701877073717			-8.851318
A14Y	-1.5723516528439532			-6.5021973
T15A	-1.298774309884981	-0.3341199429090951	-1.0321185061056894	-1.2717285
T15C	-0.9565322510705137	-4.325554085396363	-5.923952921056298	-7.9506226
T15D	-2.2003611054203	-3.558515314216787	-5.47689633495429	-7.154114
T15E	-2.1028853784885704	-5.503254503507195	-6.982593310240191	-8.122009
T15F	-2.7080424763803963	-4.050291106828182	-5.932456553142401	-7.557251
T15G	-2.059549149730059	-0.7375294537846644	-3.619265994637317	-4.3183594
T15H	-2.6006462604233844	-4.374408400231095	-6.090343116964505	-7.4103394
T15I	-0.1445589131108957	-1.841245933319363	-3.5366700767026487	-4.140747
T15K	-2.068148108382653	-2.0951623410456324	-5.107539502556392	-6.873169
T15L	-3.388879961955792	-0.5558252617978248	-2.045335329248701	-2.6742554
T15M	-1.0916656565946783	-5.036019260795818	-6.583316706192932	-7.948181
T15N	-2.308369605639814	-0.1847716704382849	-4.566779293932996	-5.7212524
T15P	-1.1340834625119436	-7.33352656261281	-7.565065260570009	-8.315613
T15Q	-2.846309264220251	-7.459006073317942	-7.588788805972626	-8.761414
T15R	-2.942166880469744	-3.1017098000681185	-5.256321986333205	-7.126648
T15S	-1.1327557342356045	0.9541702196426942	-3.624898830674283	-4.2612305
T15V	-0.6129559310029692	-0.2571363092239989	-3.7425068796965206	-4.61145
T15W	-1.9206355233650845	-7.459006073317942	-7.588788805972626	-8.445618
T15Y	-2.431614643479393	-7.179145069245967	-7.543686924778967	-8.363342
D16A	-0.4660458602971485	-1.618360690872398	-4.611070881070191	-5.072754
D16C	-1.973005853858437	-5.626399015808119	-6.952260725817723	-7.217224
D16E	-1.2442514184996931	-2.2764130722862865	-4.206664114604791	-4.8935547
D16F	-2.5022765318655646	-6.052911863149355	-7.052158447581405	-7.3826294
D16G	-1.775479168775469	-0.9417956807478276	-4.514145079154332	-5.5129395
D16H	-0.919787632613262	-2.776967836024069	-5.077393395901254	-6.7039795
D16I	-1.9385628865888576	-0.9252425442531024	-4.5367419731701375	-5.9938354
D16K	-0.7145069825431308	1.3844173466721077	-2.0061514029403043	-2.0820923
D16L	-1.7912282323732427	-3.5439064037554395	-5.708978532908077	-6.602539
D16M	-0.7326124038855666	-4.292446398084566	-6.580734007974115	-7.0842285
D16N	-1.8299787232474096	2.1277220792273006	-1.3211998608967406	-1.0198975
D16P	-3.393713649594956	-6.539888884527529	-7.1519170021772425	-7.8094482
D16Q	-1.9639927426108637	-1.304170982543689	-4.223351255950547	-5.182068
D16R	-0.8165063493678103	-0.6806490785804573	-3.683028233685036	-4.595581
D16S	-1.3857724010901775	0.6463297032349047	-3.689684743500948	-4.282593
D16T	-1.7533606144270373	-1.4590735244771893	-3.716233580573317	-3.8527222
D16V	-1.6687467387468522	-3.6453960120024966	-5.781464231371501	-6.6533203
D16W	-1.612147779833509	-6.539888884527528	-7.1519170021772425	-7.213623
D16Y	-1.47750163523484	-0.4470432516792324	-2.133217933369451	-1.6884155
A17C	-2.5119403210803264	-6.729796901366656	-7.622363535265322	-9.323181
A17D	-1.9422816052376013	-6.437815152422086	-7.28175274528212	-9.591431
A17E	-2.3774221294141564	-6.118354700181411	-7.009463197196737	-9.532471
A17F	-2.9242993156396504	-8.442691164708622	-8.418580553032712	-10.901184
A17G	-1.5371081357761387	-2.419116314211811	-4.451186936796148	-6.149536
A17H	-2.364271584805333	-8.974585896373561	-8.567514898118475	-10.552429
A17I	-2.364950338685334	-4.734305544753422	-6.567322330161005	-9.630981
A17K	-2.503663139159237	-5.3791401519245925	-6.826741818033042	-10.063171
A17L	-3.383928544547826	-3.867708432230154	-6.123773817023903	-8.811096
A17M	-2.289258776396429	-3.042116355162578	-6.122130864638166	-9.37738
A17N	-2.537655985261731	-3.763239946350688	-6.314187263156782	-8.884155
A17P	-3.048573937711061	-6.735808375266837	-7.862993429480639	-10.82373
A17Q	-2.536517965191096	-5.531849935156157	-6.738536101722275	-10.292175
A17R	-3.379975042701538	-6.723920204439483	-7.701730123577818	-10.41687
A17S	-1.840977653460861	-1.7861470537742226	-3.209425566232312	-5.857544
A17T	-2.8262195174130174	-1.9104226479934647	-5.085587766041499	-6.671997
A17V	-2.271561258283818	-7.191329366524881	-7.869842020458122	-10.64386
A17W	-2.2203509071528416	-8.856138786398208	-8.540844046279403	-10.421509
A17Y	-3.1506833925838498	-4.339981882433863	-6.168850300087797	-7.9208374
D18A	-2.3849530047718903	-1.766578019809515	-6.117355082416907	-9.7977295
D18C	-3.0647259140288887	-9.659221924378205	-8.947449250851491	-11.791748
D18E	-1.9695665697130995	-6.379963023119357	-6.897262071544901	-9.863342
D18F	-3.330397484874547	-9.671818856780334	-8.948935659142535	-11.757996
D18G	-1.371039857001298	-6.396482865652862	-7.538111615784146	-11.167725
D18H	-2.986372265439716	-4.9310464660501765	-6.325402397581001	-9.62793
D18I	-3.395622792867554	-7.518407069124844	-8.268583937921449	-11.394592
D18K	-2.5263101680244264	-9.671818856780334	-8.948935659142535	-12.107666
D18L	-3.8746358190482817	-9.646926712423848	-8.946295354451763	-11.472778
D18M	-2.6083493871006054	-9.671818856780334	-8.948935659142535	-11.686035
D18N	-1.9804771759789497	-2.367540693328519	-5.508647216345707	-8.183044
D18P	-3.05055817525936	-3.9097626994956536	-6.652460643930681	-10.383728
D18Q	-2.765642033395609	-6.821551447596995	-8.10697048784914	-9.8526
D18R	-2.717510874010242	-9.596319842261556	-8.9434388114571	-11.754272
D18S	-3.50537256481741	-9.44907620465232	-8.92732222062125	-11.886841
D18T	-2.774093840409558	-8.695682804988005	-8.801186579534999	-11.612793
D18V	-1.990660573350628	-8.642745122952988	-8.76467820828924	-11.453125
D18W	-2.556294322611881	-9.671818856780334	-8.948935659142535	-11.573425
D18Y	-1.40956861341257	-6.316131460793852	-6.814869449131038	-11.36853
T19A	-2.702136054682496	-7.392890167079862	-8.546539609752244	-10.335327
T19C	-2.5839475279228057	-8.451456396351531	-8.867285024634725	-10.274048
T19D	-1.8306564560986	-5.335959970253064	-7.623136036545475	-9.9175415
T19E	-0.6718561339972394	-1.9058862087359236	-5.565301929371344	-7.169922
T19F	-1.589102259583584	-8.451456396351531	-8.867285024634725	-10.15686
T19G	-3.070935321481576	-3.554844740503112	-6.580351024887932	-9.625
T19H	-0.4168676183975083	-3.538053895587245	-6.316109313189372	-8.058228
T19I	-0.6067354378236118	-4.580568694567328	-5.817748639212368	-7.562134
T19K	-0.160709779172006	0.1995779659008008	-4.512286191282328	-5.7525635
T19L	0.5291602448969022	-4.920245171310388	-7.235579661361044	-9.612732
T19M	-0.6116770567426304	-3.808356515210428	-5.735043295665491	-7.4317627
T19N	-0.2915663230614233	-5.555500546592345	-7.275755968043995	-9.536072
T19P	-3.239728353729493	-6.412890880041692	-7.893513722608532	-9.544922
T19Q	0.4665909331746802	-1.6143155133702365	-5.228221057197516	-7.105713
T19R	-0.0379086834050677	-1.883462109396504	-5.205482087076234	-6.585388
T19S	0.0609010781308098	-4.90370831443294	-7.25890409322983	-9.691223
T19V	-0.3213723912435176	-2.942378078372065	-6.33171278910595	-8.545105
T19W	-1.9457062820515805	-5.633274624786663	-7.779358345784658	-9.638733
T19Y	-0.5540879716257805	-8.21464210627607	-8.827630038110328	-10.532166
I20A	-3.393554073650936	-9.999440721626714	-8.316959526392793	-10.443481
I20C	-3.269574770262651	-10.13275716009518	-8.32850880436854	-10.159424
I20D	-2.4532689173142104	-10.13275716009518	-8.32850880436854	-10.32428
I20E	-2.6277265153603238	-10.13275716009518	-8.32850880436854	-10.480103
I20F	-3.051366520303282	-5.327051385469487	-5.498643643642936	-7.6275635
I20G	-3.619381929870888	-10.13275716009518	-8.32850880436854	-10.373474
I20H	-3.3625416796245737	-10.13275716009518	-8.32850880436854	-10.310669
I20K	-1.0741628043558955	-10.110490464740266	-8.326589717238448	-10.25708
I20L	-1.5849143256222162	-1.3221521564765617	-3.369601807637082	-2.7785645
I20M	-1.935123840656004	-9.33476993046847	-8.251865736837544	-10.124695
I20N	-2.885446759060655	-9.743369672507036	-8.291596919848644	-10.395325
I20P	-2.6834459017440464	-9.513606499007436	-8.271767925450149	-9.028748
I20Q	-2.253161655214735	-10.13275716009518	-8.32850880436854	-10.412659
I20R	-3.332948450635677	-10.13275716009518	-8.32850880436854	-10.332031
I20S	-2.9754120840201663	-6.083891376898725	-6.750061338958403	-9.643127
I20T	-2.3378159999598243	-9.89978937350238	-8.307441093072157	-10.4175415
I20V	-1.815771096541266	-6.31196978267373	-6.92073734481437	-9.294983
I20W	-3.1261800934087227	-10.13275716009518	-8.32850880436854	-10.137268
I20Y	-2.7568863367933094	-10.13275716009518	-8.32850880436854	-10.3289795
C21A	-3.391596109911581	-7.829782993394838	-8.367917311644305	-11.94043
C21D	-1.3452102591417696	-10.375649323295178	-9.05114261357437	-12.03009
C21E	-3.656465267269261	-10.375649323295178	-9.05114261357437	-12.33313
C21F	-2.6753179180046547	-10.265481022773017	-9.03971107434461	-12.196228
C21G	-3.81631309526841	-8.03669136259653	-8.566859977195918	-11.395325
C21H	-3.595009127808309	-10.375649323295178	-9.05114261357437	-12.019104
C21I	-3.767752042360936	-10.375649323295178	-9.05114261357437	-12.300171
C21K	-2.711920914117829	-10.375649323295178	-9.05114261357437	-12.144043
C21L	-3.226809082334827	-10.227246831286983	-9.0386915342242	-12.250122
C21M	-2.902901452383568	-10.375649323295178	-9.05114261357437	-12.323364
C21N	-3.3689837190457754	-10.37564932329518	-9.05114261357437	-12.360657
C21P	-2.976167075791849	-10.375649323295178	-9.05114261357437	-12.313293
C21Q	-3.2526601280902305	-10.043825630353158	-9.02371123926912	-11.515808
C21R	-3.0746826160746563	-10.003235183801149	-9.017192084591102	-11.3479
C21S	-3.186861703308055	-3.63351631783597	-6.358235072711977	-10.776672
C21T	-3.597690941642542	-5.606169345506657	-7.268528562803112	-10.849121
C21V	-2.681920450943547	-9.640031938764125	-8.992516485620854	-12.265869
C21W	-1.9925418975020857	-6.701304502152702	-7.556274669289451	-10.146545
C21Y	-3.0527279715176885	-9.73971171738984	-8.997814222374359	-12.21936
I22A	-2.685114895560969	-5.61430215093733	-6.880861189660209	-9.287964
I22C	-2.8760345106245806	-9.658156944400162	-8.72454072855794	-10.308044
I22D	-1.8035812631111472	-9.658156944400163	-8.72454072855794	-10.456177
I22E	-2.9553293334910387	-9.658156944400163	-8.72454072855794	-10.627869
I22F	-3.203119609162442	-6.292539027879947	-7.251916158179483	-9.808594
I22G	-3.818852698551544	-9.658156944400163	-8.72454072855794	-10.7873535
I22H	-2.77658467466166	-9.54318964773254	-8.709620813864717	-10.44342
I22K	-2.548110699784948	-9.655545621586532	-8.72415984321367	-10.376465
I22L	-1.6145876406434474	-1.133576482417495	-5.278778912695998	-7.160034
I22M	-2.658913413054825	-4.01761651325388	-5.992674556844577	-8.655029
I22N	-2.616723624861581	-9.658156944400163	-8.72454072855794	-10.569458
I22P	-3.983610838231673	-9.615030495876235	-8.721643891872645	-10.52179
I22Q	-3.156572869816541	-9.59126982643615	-8.71743428837317	-10.451355
I22R	-3.6094081575016346	-9.443685982458677	-8.699217467080757	-10.35321
I22S	-2.960453054692428	-9.38577304330066	-8.704156920055013	-10.410278
I22T	-2.7829229666354824	-3.46570399890186	-6.692915117370831	-9.5217285
I22V	-1.5557338156454426	-1.9895623906802768	-2.515762081980938	-3.0386963
I22W	-2.965193299606933	-9.658156944400163	-8.72454072855794	-10.782959
I22Y	-1.808738418961912	-9.658156944400163	-8.72454072855794	-10.492371
G23A	-3.1364684621281955	-3.2431309235958787	-6.611704640228709	-10.68042
G23C	-2.714122494879213	-9.418016858310772	-9.134191952044487	-12.260376
G23D	-2.708832375234885	-8.710493923898085	-8.914388751893284	-11.878662
G23E	-3.1935528310360897	-6.705447196319959	-7.869631572271373	-11.463379
G23F	-3.596643056351281	-10.266039870912422	-9.248525298950426	-12.229614
G23H	-3.196559945980568	-10.29759540502702	-9.2517634893984	-12.449463
G23I	-3.569557269787453	-10.29759540502702	-9.2517634893984	-12.408569
G23K	-3.192091494015639	-10.29759540502702	-9.2517634893984	-12.652527
G23L	-3.320879769074533	-10.29759540502702	-9.2517634893984	-12.473633
G23M	-3.008071185007706	-10.29759540502702	-9.2517634893984	-12.71521
G23N	-3.2347999382462445	-10.29759540502702	-9.2517634893984	-12.212463
G23P	-2.7399628015058384	-9.493294369501848	-9.16271496943989	-12.437988
G23Q	-3.235659576656354	-10.29759540502702	-9.2517634893984	-12.342285
G23R	-3.1746996620234005	-5.239519475163593	-7.236806804561638	-11.930481
G23S	-1.1453487282028818	-10.175734485694225	-9.24020027865231	-12.233154
G23T	-3.9266218048492982	-10.29759540502702	-9.2517634893984	-12.498169
G23V	-2.672130806973896	-4.98207407996685	-6.31403791431876	-9.917786
G23W	-2.857214694266123	-10.292540931485906	-9.251365467035043	-12.494202
G23Y	-3.278741870111084	-10.29759540502702	-9.2517634893984	-12.392456
Y24A	-3.03126152826594	-9.628614163218469	-9.462056601118206	-12.005859
Y24C	-2.2694363180179185	-6.411312905425728	-8.49474156286442	-11.050781
Y24D	-3.0478935920676147	-9.628614163218463	-9.462056601118206	-11.731873
Y24E	-2.762085432625713	-9.628614163218463	-9.462056601118206	-12.051819
Y24F	-1.1903402663114957	-5.64494266329122	-7.653067330074919	-9.455139
Y24G	-4.391937042481439	-9.628614163218463	-9.462056601118206	-11.873047
Y24H	-2.421516179945147	-1.0976420634551376	-5.53476639526707	-7.6156006
Y24I	-2.635237567350296	-3.5688618604248856	-7.4110337746133155	-10.828491
Y24K	-2.281269991289089	-8.104269637197481	-9.243925568048551	-11.956055
Y24L	-3.634278230464009	-8.189136428085488	-9.161332031722395	-11.504822
Y24M	-1.936430893996649	-9.628614163218463	-9.462056601118206	-12.123169
Y24N	-3.338774970327258	-4.6128094028780975	-7.23605464803768	-10.87793
Y24P	-4.274512873383225	-5.994957209002386	-7.675310343626734	-10.802124
Y24Q	-1.6540413822535809	-9.617626253071055	-9.461138818230552	-11.839966
Y24R	-3.406997181204077	-7.935825713163337	-9.093584487642032	-11.56366
Y24S	-2.433318675667516	-9.510715360899754	-9.44655492929553	-11.989197
Y24T	-0.9362082211139902	-6.1272351494217165	-7.882080495053742	-11.002747
Y24V	-1.9251243199887376	-6.395267941152923	-8.59875738919618	-11.053467
Y24W	-1.691188138209312	-9.626260960598726	-9.461675442365276	-12.01709
H25A	-1.2244625124891315	-5.802416603441421	-8.37806797939993	-10.784973
H25C	-2.182161265467825	-9.357490470019366	-9.783903481104062	-11.574402
H25D	-2.6872102949008623	-6.86217379054726	-9.162573908537524	-11.1033325
H25E	-2.951856077794361	-4.699260677979373	-7.291317456018078	-10.856201
H25F	-3.395686521472534	-9.357490470019368	-9.783903481104062	-11.263916
H25G	-2.962305211999231	-9.357490470019366	-9.783903481104062	-11.1605835
H25I	-1.7369296428810808	-9.357490470019366	-9.783903481104062	-11.644226
H25K	-1.3420175988845269	-5.111859380715348	-7.823370451548726	-10.55304
H25L	-0.6743229032283033	-2.7695534415425405	-6.393740800524029	-7.35437
H25M	-1.8593377431879043	-7.259375649266334	-9.070905084754258	-11.328003
H25N	-2.188511656453284	-9.171179406711463	-9.76049042251185	-11.4422
H25P	-2.93568562253315	-9.141007800676253	-9.747987829468856	-11.542419
H25Q	-1.0861299506019149	-0.5862985758145349	-5.931578332725621	-6.781189
H25R	-3.0621315795292663	-3.4682714431286104	-6.72214866590366	-9.826843
H25S	-2.0708197093356357	-9.35474011500455	-9.78343759081639	-11.519897
H25T	-1.517186631718817	-3.3520794074155176	-7.670130791012525	-10.566772
H25V	-1.2786740564549235	-9.357490470019368	-9.783903481104062	-11.656311
H25W	-2.8201106554212183	-9.357490470019368	-9.783903481104062	-11.515076
H25Y	-1.7576600005580487	-8.511932527397267	-9.643467010825702	-10.990601
A26C	-1.7074271077924714	-6.169619733505286	-6.905503741105349	-9.2456665
A26D	-3.590138807374765	-9.506337280493428	-8.746329630859009	-11.423767
A26E	-2.4729893647268275	-9.47364687225426	-8.74321235721095	-11.217834
A26F	-3.1385896505369923	-9.44392333952614	-8.742198001376437	-11.36438
A26G	-3.136662253222506	-6.034694159557002	-6.944834337489738	-10.808655
A26H	-3.288875266526493	-9.097944055898594	-8.696923672355638	-11.176941
A26I	-3.115633934723174	-9.506337280493426	-8.746329630859009	-11.343567
A26K	-3.37890638098272	-9.435174369133522	-8.73916084312691	-11.18457
A26L	-3.8755442703624894	-6.87555814046936	-7.938938570745222	-10.594849
A26M	-2.562665301420404	-9.506337280493426	-8.746329630859009	-11.172546
A26N	-1.487574714465694	-6.189763980368048	-7.366463360358011	-9.147766
A26P	-3.839640752273408	-4.564147572238863	-6.6955112844862015	-10.071106
A26Q	-2.955972318245004	-9.506337280493428	-8.746329630859009	-11.4071045
A26R	-3.889604141770073	-9.50633728049343	-8.746329630859009	-11.378052
A26S	-1.2688943343506904	-0.3060608373938125	-5.428800787816726	-6.373474
A26T	-2.55576743480358	-4.4754727878338345	-6.32292891731413	-8.779175
A26V	-1.023313908405113	-5.884882655842186	-7.241700060581934	-10.250061
A26W	-2.8779299798103506	-9.50633728049343	-8.746329630859009	-11.543823
A26Y	-1.0417235269987717	-9.50633728049343	-8.746329630859009	-11.282593
N27A	-2.8711480669066787	-3.429503550668503	-6.542522828580331	-10.243042
N27C	-3.60420554579147	-8.784665696642916	-9.069242217074247	-11.467712
N27D	-2.4634244032437307	-7.459775779897212	-8.712117495611892	-10.721436
N27E	-3.5629993780426674	-8.26951804469309	-8.985238845893946	-11.615234
N27F	-2.2848478349464325	-6.871498058403457	-8.391603763428066	-10.926086
N27G	-3.500944774919371	-5.813230382900968	-8.223605533748014	-10.97168
N27H	-2.435908941384959	-5.711683515384411	-6.959956662191871	-8.909363
N27I	-2.828605300556935	-6.566198896365662	-8.37910917364411	-10.454041
N27K	-2.341787802234792	-5.800211247934945	-7.744234950140253	-10.624878
N27L	-3.959689237728645	-5.746287062564416	-7.693466506721009	-10.790955
N27M	-3.240073061951349	-8.745655466114908	-9.064315534539103	-11.323853
N27P	-4.098851378241391	-4.455282932845854	-6.845995373852929	-10.277649
N27Q	-3.610618087099388	-8.784665696642918	-9.069242217074247	-11.222046
N27R	-2.554117545505274	-4.132161587078331	-6.583832553806133	-10.55188
N27S	-2.425213508288551	-2.7043160955781067	-6.316184497109134	-9.906128
N27T	-3.338277970920976	-0.1915664187015204	-5.604369939983371	-7.3085938
N27V	-4.236636946474181	-0.6764155742915463	-5.878297320054116	-8.207275
N27W	-3.185774774601912	-8.737933366380169	-9.063124896424595	-11.320374
N27Y	-3.153897169393737	-5.830966172694789	-7.0976664196596175	-9.235168
N28A	-1.400317994135239	-2.9342721277422137	-6.267849821688287	-8.266541
N28C	-3.696222680928192	-9.550529165898666	-8.991968115026225	-11.643921
N28D	-1.8222392312681248	-6.4238159282236085	-7.700068299493978	-11.13324
N28E	-2.8513781749503337	-5.352333289403533	-6.897183751893863	-10.240234
N28F	-3.1576605970418328	-9.542311312351549	-8.990718536024929	-11.600342
N28G	-3.156395360026882	-9.550529165898666	-8.991968115026225	-11.559143
N28H	-3.6821504600226462	-9.055789787711952	-8.910437567716713	-11.548035
N28I	-3.618646151173457	-6.292816847490578	-7.478509622756064	-10.8341675
N28K	-2.812148718589432	-6.3038185661994905	-7.931644400439836	-10.77533
N28L	-3.855074045843288	-9.399584408673938	-8.973088497235949	-11.541931
N28M	-2.976246092360868	-9.468319444678665	-8.981222753121415	-11.772705
N28P	-4.098306677805836	-1.908911794297861	-5.838441223826521	-8.297852
N28Q	-3.2557811058363386	-4.918656983157302	-6.491758499214484	-9.116699
N28R	-3.808885244830131	-8.383032243051833	-8.82848519265076	-11.854919
N28S	-2.8665298932059047	-2.931858773988136	-5.906528155061096	-9.674866
N28T	-3.412366428116606	-5.254071605233724	-6.769074069604358	-11.078003
N28V	-3.4864366074718944	-8.179627392483608	-8.771724656210381	-11.497131
N28W	-1.653881169530032	-9.550529165898666	-8.991968115026225	-11.643372
N28Y	-3.2347877808368297	-5.736593859758014	-6.097500326957743	-9.272217
S29A	-1.2720920254903665	-6.868030121024297	-7.936315374446167	-10.876465
S29C	-2.0306770807694594	-9.626030436465248	-9.08454112944537	-12.098816
S29D	-3.9521606204528297	-9.246865544680151	-9.05710206191418	-12.079773
S29E	-1.9883912337992504	-10.076249873539222	-9.13388384175994	-12.514343
S29F	-3.323869147545301	-9.299514708610984	-9.03928489288728	-11.909607
S29G	-2.499008249219203	-6.541129055866014	-8.28011531363427	-11.5720215
S29H	-2.496252341297481	-10.07624987353922	-9.13388384175994	-12.138977
S29I	-3.584143476126512	-10.07624987353922	-9.13388384175994	-12.036011
S29K	-2.1559340683101147	-8.133249684085193	-8.809432424184138	-11.874817
S29L	-3.653493640198717	-9.90517497990529	-9.117781072080676	-11.907898
S29M	-2.7495876702837743	-10.07624987353922	-9.13388384175994	-12.16687
S29N	-1.4480126673923115	-1.3091156350920403	-5.883548312682251	-7.925476
S29P	-3.2433665689483573	-9.158706431397592	-9.013667610381844	-11.810608
S29Q	-2.693104766008969	-10.07624987353922	-9.13388384175994	-12.373657
S29R	-3.353077573128357	-10.07624987353922	-9.13388384175994	-12.039429
S29T	-1.5435379597352417	-5.86666448902335	-7.667024538140595	-11.940186
S29V	-2.814871550623082	-10.07624987353922	-9.13388384175994	-12.501953
S29W	-2.5055547339597943	-9.190962055835469	-9.00121393903521	-12.370972
S29Y	-3.020190228715658	-10.07624987353922	-9.13388384175994	-12.415344
T30A	-3.1849881213292366	-2.28440227408924	-5.99392656569762	-8.430054
T30C	-3.3201153430821475	-9.572764739857345	-9.456332943875791	-11.61145
T30D	-3.2614176634919523	-6.366168245071804	-8.109204104397577	-11.095642
T30E	-2.8340783633698954	-9.56213326295632	-9.455139558224062	-11.599121
T30F	-3.188186898179262	-9.57276473985734	-9.456332943875791	-12.03949
T30G	-3.0128624532339368	-1.1335117215059007	-5.869375400088757	-8.523987
T30H	-2.0272716417916	-9.57276473985734	-9.456332943875791	-11.625977
T30I	-3.0156193115186745	-8.773276965105172	-9.355461212917362	-11.409668
T30K	-3.071959769522184	-7.514959956795716	-8.767825407699661	-11.100342
T30L	-3.628120007241341	-9.49313056793239	-9.44886377594355	-11.5668335
T30M	-2.563242889271009	-9.572764739857345	-9.456332943875791	-11.523315
T30N	-1.2449332888438076	-5.662130813175637	-7.604231000361324	-9.454773
T30P	-2.3927208116892777	-3.309385299987865	-6.855054341853247	-9.4279785
T30Q	-3.1336795280588863	-9.572764739857345	-9.456332943875791	-12.011047
T30R	-3.683154606526784	-6.244331685650367	-8.101768991072277	-10.737122
T30S	-1.6045279964532777	-3.840813424914594	-5.975732459570281	-8.621887
T30V	-3.613043007776721	-9.570095201459988	-9.456043696341284	-11.47998
T30W	-1.0962937830649666	-9.572764739857345	-9.456332943875791	-11.440979
T30Y	-3.4442953509524	-9.572764739857345	-9.456332943875791	-11.791626
D31A	-2.380881978811761	-4.450865519213389	-5.917218345270157	-8.116577
D31C	-3.2072512699409903	-8.386946607832455	-8.770279252843238	-10.215942
D31E	-1.3468383899973768	0.476312426940753	-4.231880087034369	-4.1486206
D31F	-2.794033812821572	-8.386946607832455	-8.770279252843238	-10.147766
D31G	-2.897821961847485	-8.191580735422248	-8.743827827840619	-10.30658
D31H	-1.892839999562912	-2.3014129624826274	-6.057910260344215	-7.8184204
D31I	-2.7878379167117338	-7.769563237209104	-8.674621487091486	-10.488342
D31K	-2.369325442136569	-1.819646374369614	-5.265916646738333	-6.776428
D31L	-3.276971884760479	-8.359368430087734	-8.767491744946938	-10.25238
D31M	-2.9250340506567336	-8.328697713259798	-8.761561484757294	-10.337219
D31N	-2.2818523281088208	-3.77843842781248	-6.335474398080805	-8.734802
D31P	-3.852646910852655	-8.367230954869743	-8.768141877730045	-10.116577
D31Q	-1.0581175382881889	-3.5776383940290835	-6.081012406793889	-7.7249756
D31R	-3.5501585743605384	-5.968570918716708	-7.980186602142567	-10.285828
D31S	-3.737568088071164	-7.302282085961353	-8.597793438496865	-10.240845
D31T	-1.0903810895025	0.0691501576173632	-5.119505799317267	-6.5703735
D31V	-1.584838345470177	-6.0108927887659895	-7.891848354256354	-10.135681
D31W	-2.563007206145097	-8.386946607832455	-8.770279252843238	-10.258118
D31Y	-2.158171583138922	-5.362863369824221	-6.815821187528854	-8.509033
T32A	-2.334196308070857	-6.143619242498167	-7.925640560644751	-11.201477
T32C	-2.4152658871111496	-6.226801512838131	-8.067097409088774	-10.910278
T32D	-3.058214161818224	-9.082538955869888	-9.403344666461408	-11.363525
T32E	-0.4383535790834598	-8.776170905477983	-9.344687100962972	-11.323242
T32F	-3.1768575761138584	-7.5014454197001985	-8.975991658666885	-11.237732
T32G	-2.5881566610462703	-9.075261663955438	-9.402449249833351	-11.150452
T32H	-2.838202100205479	-7.736975039836539	-9.066338196364768	-11.353027
T32I	-2.1515373365729924	-2.437448073329932	-5.982001694559585	-8.586975
T32K	-2.87278911828544	-1.858946692870824	-5.077846938139828	-6.805481
T32L	-1.3595131029581258	-1.8383035926137508	-6.88643978021355	-9.133545
T32M	-1.5076958255977198	-3.634124271109112	-6.881429842889702	-9.692871
T32N	-2.206417338721512	-6.219642605877877	-7.244190365021495	-11.528503
T32P	-2.8496050640370494	-8.956562704308935	-9.383838514494984	-11.478638
T32Q	-2.2357730931525555	-1.6795570337515602	-5.252152063425456	-7.142151
T32R	-1.2863112334973226	-4.460404602756229	-6.760850092992769	-8.731323
T32S	-1.873223023432774	-4.271840277264767	-6.72823469731884	-9.89978
T32V	-1.836875487654694	-3.1883216694478373	-7.149401194797974	-9.795776
T32W	-2.548337152245175	-9.08253895586989	-9.403344666461408	-11.505554
T32Y	-3.3918432864495203	-6.54451595439861	-8.370824643064452	-10.572449
V33A	-2.663363633456856	-8.27005078782691	-8.044729445375651	-11.357849
V33C	-2.751171683581785	-10.280079404233774	-8.350134343805394	-11.536621
V33D	-1.5432524442299156	-6.299525992177298	-6.063837552645055	-9.272034
V33E	-3.1088750324624432	-6.778202156857239	-7.325416486318318	-10.672546
V33F	-2.7796188335676075	-7.798974074815469	-7.799742645395327	-11.643677
V33G	-3.0276207482234474	-5.1869536684025705	-6.593423857138987	-9.745178
V33H	-3.4067769179310834	-10.280079404233774	-8.350134343805394	-11.695251
V33I	-1.355487112630327	-5.009738702209539	-4.822542713829535	-6.393982
V33K	-1.9614859121910275	-10.280079404233774	-8.350134343805394	-11.450134
V33L	-1.7506178289947312	-6.777327367710599	-7.218011133593336	-10.858948
V33M	-2.9158345839225475	-10.259927841006952	-8.348426079878664	-11.314819
V33N	-3.590837329620162	-10.280079404233774	-8.350134343805394	-11.630432
V33P	-4.073160851657068	-10.280079404233774	-8.350134343805394	-11.608826
V33Q	-2.9647049346350807	-10.280079404233774	-8.350134343805394	-11.682495
V33R	-3.6820140784712727	-10.280079404233774	-8.350134343805394	-11.322388
V33S	-2.613289506441452	-10.18941894383266	-8.344704309223289	-11.668945
V33T	-3.5554553993923195	-9.907272543785204	-8.308785788600744	-11.755249
V33W	-3.1823583410961307	-10.280079404233774	-8.350134343805394	-11.542236
V33Y	-3.197314130810388	-10.280079404233774	-8.350134343805394	-11.789734
D34A	-3.230476691942675	-6.3739314254541215	-7.610557259139568	-9.6432495
D34C	-3.3244283514082107	-7.326237326479056	-8.929967684536223	-11.579041
D34E	-2.162522781395672	-6.2356919673129365	-8.615633236757276	-10.63385
D34F	-2.6328949321784747	-9.614560833982452	-9.561737095143826	-11.477295
D34G	-2.3630705391300864	-9.391051482572635	-9.532839998801933	-11.290466
D34H	-2.993986081510236	-6.335578008228228	-8.533946723653571	-11.02478
D34I	-3.4142504878601154	-9.614560833982452	-9.561737095143826	-11.577209
D34K	-3.51208891779245	-1.2775517127560023	-6.684644247361575	-7.8690796
D34L	-3.2689204055754204	-9.61456083398245	-9.561737095143826	-11.439331
D34M	-2.4682180315422757	-9.60308842031508	-9.560509132219352	-11.436157
D34N	-2.120484864965086	-1.5273051726280018	-5.889755286618311	-6.5548096
D34P	-2.675624525797174	-9.614560833982452	-9.561737095143826	-11.342163
D34Q	-3.1908877971215794	-6.368031542817553	-8.249340818414566	-11.090759
D34R	-3.315144960979339	-5.273274063481485	-7.343495321255432	-9.893127
D34S	-3.560666888812272	-9.61456083398245	-9.561737095143826	-11.400757
D34T	-2.6911248715216085	-9.525181194733229	-9.551977695342089	-11.475159
D34V	-2.4929662307804885	-9.555231161009123	-9.554890154863417	-11.412415
D34W	-2.8788111325918577	-9.614560833982452	-9.561737095143826	-11.4158325
D34Y	-2.255500551100408	-7.823136232328267	-9.169150405569098	-10.944946
T35A	-2.8670257344622807	-6.50185144274307	-6.876549513290229	-11.113037
T35C	-3.223985637948591	-10.671139482168932	-8.410674751672104	-12.645996
T35D	-3.2482304027372546	-10.671139482168932	-8.410674751672104	-12.376953
T35E	-3.3565580553408503	-10.671139482168932	-8.410674751672104	-12.418762
T35F	-3.273237700467441	-10.671139482168932	-8.410674751672104	-12.520752
T35G	-3.645637065205997	-10.671139482168932	-8.410674751672104	-12.488831
T35H	-2.812096109208641	-10.671139482168932	-8.410674751672104	-12.617981
T35I	-2.740202674662061	-10.182425677639085	-8.373233044616427	-12.03717
T35K	-2.515968013716432	-8.747675545236193	-8.03493504994276	-11.588196
T35L	-3.549855979328172	-10.6099990478212	-8.404442542739616	-12.1658325
T35M	-2.8310966111762754	-10.671139482168932	-8.410674751672104	-12.487671
T35N	-2.5158954405081766	-10.61067330448908	-8.408091272351157	-12.269348
T35P	-3.517642927195788	-6.275610058607709	-6.131737844634699	-8.964355
T35Q	-2.6893234746494645	-10.671139482168932	-8.410674751672104	-12.410034
T35R	-3.46883718779409	-10.520049986553673	-8.39578753588421	-12.054626
T35S	-1.7468811951110663	-7.519380119698756	-7.768581321918646	-11.712585
T35V	-3.494898750883533	-10.671139482168932	-8.410674751672104	-12.250488
T35W	-3.378869831330035	-10.671139482168932	-8.410674751672104	-12.410522
T35Y	-3.079438994287151	-10.667347325849622	-8.410305780229919	-12.243286
I36A	-2.037562800589008	-2.7374109155527715	-4.601586976234103	-6.8737793
I36C	-2.102340602856549	-8.94754470942247	-6.568856504951782	-8.238464
I36D	-3.285711951190557	-8.957112816389973	-6.569725543589129	-8.124207
I36E	-3.17373756851984	-8.869796932069656	-6.559572592399036	-8.387756
I36F	-2.04752599335416	-8.86977291196958	-6.562008444876028	-8.187317
I36G	-3.0264611575746443	-5.751904277770412	-5.265918949587103	-7.682373
I36H	-3.2682025934594185	-6.437829563317045	-5.823580452525675	-7.4213867
I36K	-2.534124252772081	-8.946445325655478	-6.568562511531809	-8.488831
I36L	-1.4819401460005788	0.2436406457235724	-1.2030858147481922	-3.1201782
I36M	-0.8915860974038088	-5.631430252082006	-5.420688103351495	-7.6651
I36N	-3.10283393080614	-8.561484831004508	-6.527946420828357	-8.320679
I36P	-2.17102331459039	-8.793872567254434	-6.549773605871906	-7.956909
I36Q	-2.545435050843484	-5.061742399549287	-4.890296630832381	-7.3466797
I36R	-3.170771051998698	-8.248207400903276	-6.466836980905327	-8.24408
I36S	-2.962791867788907	-6.820940382354992	-6.129892560256167	-8.000366
I36T	-1.3676862537114334	-8.522515646646717	-6.5126980647958135	-8.143005
I36V	-2.2768885771742404	-0.7675382522299907	0.6880989392666379	1.383667
I36W	-2.87431230617166	-8.957112816389975	-6.569725543589129	-7.96167
I36Y	-2.034520576290325	-8.957112816389973	-6.569725543589129	-8.411621
L37A	-1.3737499977863412	-4.07733849579556	-6.425871725412435	-9.410461
L37C	-0.5724294817060364	-8.306689462658987	-8.905021127163764	-10.736023
L37D	-0.1835333135359452	-8.636480970364067	-8.938916947968892	-10.975769
L37E	-1.4068114416811497	-8.636480970364067	-8.938916947968892	-10.856323
L37F	-0.8232084440712861	-6.020687703513196	-7.252272164578244	-8.448242
L37G	-2.2698172335147198	-8.561673095932143	-8.92980529035924	-10.819519
L37H	-2.5556837107556127	-8.636480970364065	-8.938916947968892	-11.014954
L37I	-0.9240069664133354	-2.0778268109853126	-5.482703578752989	-6.5941772
L37K	-1.4370243424744369	-5.611466782678158	-7.863939945913444	-10.286865
L37M	-1.308413048752496	-1.369351968686586	-4.31859919726503	-6.1345215
L37N	-1.605302513962493	-8.100403129061801	-8.881129063084018	-11.173706
L37P	-1.998688385035628	-5.47821887381606	-7.531164436763902	-10.373779
L37Q	-0.270535668308365	-8.608597121009984	-8.93383990223515	-10.659973
L37R	0.4411650829807143	-5.940697439956658	-7.452187294778014	-9.152954
L37S	1.0190942699574037	-2.5719072666633624	-5.725052464535111	-9.512451
L37T	0.6622696018464567	0.5449551792104517	-5.993724884814583	-7.170532
L37V	-2.62667439721774	-3.795615555724508	-6.594118572651496	-8.768677
L37W	-1.466506462801373	-8.636480970364067	-8.938916947968892	-10.831482
L37Y	-0.8448419531655891	-8.636480970364067	-8.938916947968892	-10.977234
E38A	-0.9406791514751782	-9.009219349056258	-9.069561113266204	-11.121277
E38C	-3.23810583281362	-9.583198992617312	-9.178710907475022	-11.091736
E38D	-2.0620593482648557	-2.137379916632126	-6.3400491150750895	-8.149719
E38F	-2.6271305043018938	-9.583198992617312	-9.178710907475022	-11.104736
E38G	-2.350915144079086	-6.26469496407596	-7.638822434525082	-10.512146
E38H	-2.4325136186549323	-9.483381446219328	-9.16912087386288	-10.755066
E38I	-2.896015874792893	-9.583198992617314	-9.178710907475022	-11.28241
E38K	-2.4456407280026213	-3.398494377545187	-5.341557999712677	-7.2355347
E38L	-3.734475505873612	-9.555867136454296	-9.175948662942346	-11.379883
E38M	-2.6900582894648264	-9.583198992617314	-9.178710907475022	-11.278992
E38N	-1.9939119761116175	-2.447853483220242	-6.163375797126719	-8.232239
E38P	-3.9682021610715736	-6.380611865376389	-7.590857502655581	-10.275452
E38Q	-0.7605389642166689	-2.710530244633261	-5.835729122722114	-9.411682
E38R	-2.1670103718205627	-9.549750619285016	-9.176105548719647	-11.138977
E38S	-1.6495046439867544	-4.763422579756334	-6.781042728576722	-9.872437
E38T	-2.694220172385589	-6.881140554273348	-8.257584395681988	-10.755371
E38V	-2.749412127387461	-6.260419662537475	-7.4867694223726176	-7.977051
E38W	-1.8679475616339836	-9.583198992617312	-9.178710907475022	-11.27301
E38Y	-2.822112716715294	-8.284352937519051	-8.89840468220973	-11.170837
K39A	-2.282889590619647	-6.615748782574206	-9.248895169157777	-10.453552
K39C	-2.3079414969827434	-8.670956699164286	-9.875530359062736	-11.101807
K39D	-2.790467030780163	-0.9245664573214532	-6.6809984195733705	-8.296448
K39E	-1.9914067585545787	-2.948312034408122	-6.829676194267449	-8.692993
K39F	-2.941401871132141	-8.670956699164286	-9.875530359062736	-10.968323
K39G	-1.3860025506538485	-2.702781017328441	-7.71949745870188	-9.593567
K39H	-2.3010243844234446	-5.07107927212477	-7.723199379675862	-10.323425
K39I	-2.993505525296472	-8.298539856038897	-9.827609560569044	-10.94928
K39L	-3.332472933672819	-8.628865580243254	-9.866440384753218	-10.821838
K39M	-1.8105900531622403	-8.431710681932131	-9.82343647035077	-11.129028
K39N	-2.0320302316447783	-0.1490237248480763	-6.83746699180665	-7.709717
K39P	-2.602479983887058	-8.670956699164286	-9.875530359062736	-11.300476
K39Q	-2.930577512764463	-3.453786723192371	-6.6964268384417664	-7.6138306
K39R	-0.1057435340922147	-1.9140683178250877	-4.396279848673657	-5.3793335
K39S	-3.141402963316914	-2.906997596682841	-6.150972358993386	-7.837219
K39T	-1.5905929864978674	-1.985868212303312	-6.563066211960177	-7.963684
K39V	-2.913979621355425	-8.547518839289122	-9.856943330032436	-10.982056
K39W	-2.49346705461102	-8.670956699164286	-9.875530359062736	-10.801147
K39Y	-2.6219888976404966	-8.661969848948367	-9.874139997034945	-11.008911
N40A	-2.4185245023372377	-9.311445459423163	-9.329192875420349	-11.684326
N40C	-3.014739680487988	-5.222705178667843	-7.2684759097992355	-10.62677
N40D	-2.3994888447048126	-5.283777014397727	-6.963062566168446	-9.683899
N40E	-1.906093347336275	-3.3561824172165804	-7.207417835085835	-9.727661
N40F	-3.0091318241858773	-9.371561182525568	-9.338114830268353	-11.791321
N40G	-2.0262349094911105	-2.4946410882730348	-6.0614308876683936	-7.9609985
N40H	-2.404732244121651	-4.835786161784886	-6.357753369153215	-8.771179
N40I	-3.373130255677824	-6.107003267342462	-7.718752950197995	-10.522705
N40K	-1.6807823690815555	-4.643104242147246	-6.868280935632356	-9.58667
N40L	-3.7054774098314223	-9.36141414804376	-9.336750191795034	-11.292053
N40M	-2.560960428510678	-8.538268626487692	-9.185213609743982	-11.225525
N40P	-3.2696140759425982	-8.957257492315915	-9.292134310850544	-11.621277
N40Q	-2.314249308905149	-1.575750611197365	-6.473746897816454	-8.14386
N40R	-2.4746585559512044	-4.616072861443974	-6.892985795765981	-10.33783
N40S	-2.080434918735784	-5.4961644530415255	-6.703244273579912	-9.418091
N40T	-2.8324390101136845	-9.36905188392124	-9.33762731974906	-11.424377
N40V	-3.029950279502684	-9.371561182525568	-9.338114830268353	-11.468018
N40W	-2.81369168052738	-9.37156118252557	-9.338114830268353	-11.683533
N40Y	-2.5613386207562736	-3.7833184498845287	-6.532952876641502	-10.059937
V41A	-2.40955278554531	-3.019693844279612	-7.074939172583981	-9.588501
V41C	-2.2339394114921323	-9.93780620258414	-9.82428215265162	-11.63623
V41D	-2.990067797866738	-7.609823698354395	-9.22149031231328	-11.936279
V41E	-2.3974172091702166	-3.8817364302236	-7.198231424266851	-9.15625
V41F	-2.766009565864741	-9.923983877765664	-9.823273540231014	-11.751648
V41G	-2.353855868815994	-9.837822974984224	-9.81254325815388	-11.834717
V41H	-2.8768337231488323	-9.937806202584138	-9.82428215265162	-11.889099
V41I	-1.1583311507797605	-1.7378912888656988	-5.5188207765077095	-5.8494263
V41K	-2.86666431320234	-9.937806202584138	-9.82428215265162	-11.7126465
V41L	-2.338193685280772	-5.201214312547216	-7.826999699006592	-10.517578
V41M	-2.08882999241592	-9.890788245326233	-9.820133294300264	-11.701416
V41N	-2.071998753551558	-9.682602916504536	-9.802111322731209	-11.562805
V41P	-3.231778286132372	-9.937806202584138	-9.82428215265162	-11.543396
V41Q	-2.34593650464598	-9.937806202584138	-9.82428215265162	-11.926147
V41R	-3.3139949670281115	-9.937806202584138	-9.82428215265162	-11.709595
V41S	-3.6854983743373606	-9.934895030533248	-9.823998118487168	-11.74646
V41T	-2.891180978205719	-6.687938007661936	-8.687096359874431	-10.533447
V41W	-2.140418064251779	-9.937806202584138	-9.82428215265162	-11.630371
V41Y	-2.965790988548012	-9.93780620258414	-9.82428215265162	-11.954773
A42C	0.0745845043723383	-4.460957677319076	-4.373954862292521	-4.443115
A42D	-1.3488378766312086	-4.319895514701591	-4.360700385797259	-4.493286
A42E	-1.2424646916322424	3.9130682633182	-1.310212196647626	-1.6270752
A42F	-0.3424073735847691	-4.460957677319074	-4.373954862292521	-4.496155
A42G	-0.9871314892064104	-4.435111577662316	-4.371425364405923	-4.1707764
A42H	-1.1743803925454557	-4.137209952654272	-4.327601057648849	-4.515808
A42I	-0.636013319083003	-1.2701184280215114	-2.511991278570349	-4.0687256
A42K	-0.165116941651089	-2.285135578464621	-3.4990448049017004	-3.2972412
A42L	-1.774126311672384	-1.300854705228152	-3.473146439961056	-3.6541748
A42M	-1.1660645047026363	-4.460957677319074	-4.373954862292521	-4.526428
A42N	-2.108020059294072	1.7232531872494203	-2.4749986715578416	-3.2528076
A42P	0.2313214636681648	4.51611181549093	-0.8377954571296868	0.003967285
A42Q	-1.374363352206551	-4.378259643700922	-4.3636349387695645	-4.3516235
A42R	-0.7234103350545764	-4.460957677319073	-4.373954862292521	-4.5672607
A42S	-1.3379265250599823	-1.7928344263483078	-3.3032786760618364	-3.852478
A42T	-0.8771354534932191	4.523618520313339	3.98201340542073	6.544922
A42V	0.0741567426291033	-1.3283466744118382	-3.418639326979246	-3.6599731
A42W	-0.8627830058025319	-4.460957677319073	-4.373954862292521	-4.44751
A42Y	-1.205601198052639	-4.426811841813175	-4.371312820720732	-4.4663086
V43A	-1.1946971002951805	-5.536915776525452	-6.754266781357728	-8.574951
V43C	-1.7528119085844356	-8.840712630408303	-8.450176027530915	-11.642029
V43D	-1.8261149509471768	-6.129783894656887	-7.267067244449208	-9.690369
V43E	-1.6329464719475262	-6.828595241137117	-7.431826725488918	-10.616699
V43F	-1.9480271826475868	-6.788412178383043	-7.050157971763838	-11.220581
V43G	-2.0466678663817763	-5.719761063069255	-6.511179234724295	-8.968811
V43H	-1.2445115768209924	-10.310338937097976	-8.650422749102972	-11.555908
V43I	-1.186899218850055	-10.21615130205256	-8.641847223225227	-11.442749
V43K	-1.6241282438643372	-10.310338937097976	-8.650422749102972	-11.721252
V43L	-2.9585271121046475	-7.12422299076	-7.239896248985133	-9.519653
V43M	-1.4343932699514528	-10.251892655519669	-8.64686059139342	-11.546204
V43N	-1.6119128099113824	-10.310338937097976	-8.650422749102972	-11.394165
V43P	-1.8659194419609508	-10.307474794132371	-8.650075075884502	-11.4401245
V43Q	-1.6642525753028332	-10.310338937097976	-8.650422749102972	-11.509033
V43R	-2.4087073348774357	-10.310338937097976	-8.650422749102972	-11.563843
V43S	-2.1529815001420807	-10.310338937097974	-8.650422749102972	-11.977905
V43T	-2.0444992886562163	-10.310338937097974	-8.650422749102972	-11.920532
V43W	-1.7045698080296705	-10.310338937097976	-8.650422749102972	-11.56073
V43Y	-1.691847649136585	-10.310338937097976	-8.650422749102972	-11.749878
T44A	-2.7866632254126933	-9.741699516197176	-9.483982047474228	-12.291199
T44C	-3.4926163529921683	-10.200510792072144	-9.540904483772294	-12.269531
T44D	-2.415741771052643	-10.115822489587538	-9.535799929453333	-12.199829
T44E	-2.8449139107255093	-10.200510792072144	-9.540904483772294	-12.264282
T44F	-2.2826192922678734	-4.341027920473493	-6.831563637835643	-10.257751
T44G	-3.3000135851397814	-10.200510792072144	-9.540904483772294	-12.473389
T44H	-2.995510306182283	-10.200510792072144	-9.540904483772294	-12.510376
T44I	-2.625454665691666	-5.908091209122878	-7.727346406822107	-10.469849
T44K	-2.2398288561062087	-10.027424433978698	-9.522600793276638	-12.476196
T44L	-2.8659851610228637	-10.1704696856316	-9.537957004208693	-12.2854
T44M	-2.765421924130281	-10.200510792072144	-9.540904483772294	-12.206421
T44N	-2.7698328577671205	-6.764538555879563	-8.174789674984822	-11.415894
T44P	-4.218198809305267	-10.186560777939214	-9.539603455852216	-12.374878
T44Q	-2.9302713876166857	-10.200510792072144	-9.540904483772294	-12.218872
T44R	-3.4451891409462045	-10.19782166230782	-9.540541498886796	-12.512878
T44S	-2.695744729491687	-4.985607610082177	-7.176433042221106	-11.107788
T44V	-2.399290660405948	-2.802669109499157	-6.783215896317415	-8.620239
T44W	-2.5613599717649063	-10.197738315898905	-9.540535028678562	-12.286072
T44Y	-2.97435517840269	-10.200510792072144	-9.540904483772294	-12.328125
H45A	-1.7232747590642363	-5.512888731457658	-8.034873625125329	-10.124451
H45C	-2.870879575007089	-7.440837775297107	-9.467849570527733	-11.107605
H45D	-1.799241492495948	-5.493518399164636	-7.827415766395461	-10.913147
H45E	-2.5444701057406105	-9.291527649615372	-9.9022565406666	-11.664734
H45F	-1.589275900179247	-6.413548148428033	-8.774338634630112	-11.274353
H45G	-2.589727724439733	-3.297938297001185	-7.542047847189679	-9.096436
H45I	-3.4104601713116875	-9.29152764961537	-9.9022565406666	-11.616516
H45K	-3.3814401576901605	-9.287703208671596	-9.90173152808319	-11.629639
H45L	-2.7130616714098315	-3.039118935829632	-7.129267726984836	-9.723206
H45M	-1.8266182775885904	-9.29152764961537	-9.9022565406666	-11.811829
H45N	-2.3510796294708443	-1.2429552552545875	-6.521157477141969	-8.325684
H45P	-2.9919762457867467	-6.165178550662308	-8.446037340198927	-11.233154
H45Q	-1.8187825053682527	-3.825256297651704	-6.695637724791595	-8.161255
H45R	-2.998881645606399	-6.322633698721947	-8.449755736171937	-10.586975
H45S	-1.0376504747647752	-2.747614911959772	-6.270612524185708	-7.2454224
H45T	-3.32124223453454	-3.7078513992873607	-7.071262121451582	-9.813293
H45V	-3.5726715691974693	-9.291527649615372	-9.9022565406666	-11.432861
H45W	-2.4914468765504085	-9.23548684419973	-9.897165507835323	-11.888733
H45Y	-2.386179956453174	-8.162768339845698	-9.611252215935792	-11.078491
S46A	-2.039740326135927	0.6549172819817386	-5.4300295980865485	-6.5046997
S46C	-2.501154397760642	-6.765796698553392	-8.923365765434255	-11.855774
S46D	-2.57554826466041	-8.941092798023051	-9.630152472837324	-11.643066
S46E	-2.9212534924792344	-8.916412056613504	-9.62625177143684	-11.668823
S46F	-1.7036136562178668	-8.902501589963274	-9.62485901862408	-11.399231
S46G	-3.14665610520018	-5.680851205522811	-7.941868832970613	-11.51593
S46H	-1.585379610273856	-8.952760101658793	-9.631061448098931	-11.559387
S46I	-2.59881333393825	-8.809974012763453	-9.61655708840101	-11.67511
S46K	-2.2448362128022668	-8.952760101658793	-9.631061448098931	-11.345764
S46L	-1.8072996389329692	-8.950225058063282	-9.630671039511128	-11.555115
S46M	-2.18627047579796	-8.942264829244513	-9.630130951135982	-11.647766
S46N	-2.1605716604391745	-8.952760101658791	-9.631061448098931	-11.265991
S46P	-2.664895942532824	-3.057894849087205	-7.1229378839088895	-10.370178
S46Q	-2.581144709915772	-8.952760101658793	-9.631061448098931	-11.968323
S46R	-3.140957309001334	-7.535302804771996	-9.246590434128848	-11.213379
S46T	-2.268499780448973	-2.559098403723363	-6.02115828553724	-7.809021
S46V	-2.87658024566159	-2.436159711131263	-7.022713050691891	-8.826477
S46W	-1.1568473641473584	-8.95276010165879	-9.631061448098931	-11.806274
S46Y	-2.5226256541429777	-8.775521888297686	-9.609018303680957	-11.445679
V47A	-1.9499888754063828	-7.779495159482103	-8.870115503169927	-10.034424
V47C	-2.359444501676665	-8.459248502608306	-9.030988550887171	-10.467285
V47D	-2.631100033147525	-8.459248502608306	-9.030988550887171	-10.411743
V47E	-2.6285441127509204	-2.886946467095074	-6.062866820451745	-7.738037
V47F	-0.8326182641325914	-3.987423171217253	-6.322018751487121	-9.251587
V47G	-2.711564941509707	-4.931766698715642	-6.294802498045101	-9.321289
V47H	-2.275962447067976	-4.936517613439958	-7.14235759627627	-9.075073
V47I	-0.9267323355776724	-1.8071617629008	-3.2148316857965256	-3.9169312
V47K	-0.973550659341342	0.025945991253133	-5.276294952018361	-6.541992
V47L	-1.3996953200800026	-3.951665026227884	-7.120617276092162	-9.6050415
V47M	-1.4663609369077757	-4.482116478590108	-6.921578004945332	-9.157959
V47N	-3.199829251109881	-8.31343303522387	-9.012471289564246	-10.452881
V47P	-3.7251546368200055	-8.446224247774351	-9.02867125078012	-10.46228
V47Q	-1.1878588888691786	-1.067563646872396	-5.612284900409577	-6.512329
V47R	-1.7424654798282748	-4.814883937140044	-7.184691115444366	-9.450562
V47S	-2.6302981217720878	-8.459248502608306	-9.030988550887171	-10.3654175
V47T	-1.6096050011992018	-0.407222482531572	-6.013917009171564	-7.557373
V47W	-2.3005107447755724	-8.459248502608308	-9.030988550887171	-10.4991455
V47Y	-0.4772272394756403	-8.459248502608306	-9.030988550887171	-10.362366
N48A	-3.743031049858738	-5.331968234201676	-7.621529067438587	-10.912476
N48C	-3.2440474404667925	-8.392780719263552	-9.264943586182085	-10.703674
N48D	-1.7898544044433031	-0.6850847395900761	-4.935312745039482	-5.990906
N48E	-1.8334243043360805	0.9262993872979486	-5.445980248950946	-6.316345
N48F	-2.7241309663675675	-8.392780719263552	-9.264943586182085	-10.789246
N48G	-3.175604813391198	-8.311769781923482	-9.252880840072294	-10.644165
N48H	-3.506634072657289	-8.374456465242057	-9.261954949489734	-10.888245
N48I	-3.4264268787012204	-7.9915732608624275	-9.18787598770416	-10.6293335
N48K	-2.442203465222656	-1.349398074605661	-6.615465289942222	-8.948242
N48L	-3.679118622761694	-8.221487708820206	-9.250351349598644	-10.490906
N48M	-2.6878811387061594	-8.392780719263552	-9.264943586182085	-10.546265
N48P	-2.3548046228517974	-2.2955656051687434	-7.381333953020658	-9.811768
N48Q	-2.8090453911719884	-5.103662656997598	-7.764615963981214	-10.419495
N48R	-2.8144556508534846	-8.254131348993326	-9.245397874418828	-11.141174
N48S	-1.1683131850931872	-4.151156528741076	-6.169982838971919	-7.609741
N48T	-1.2978287813713658	-6.438666181730183	-8.720850869168657	-8.376404
N48V	-3.1144146400064088	-8.221980530456584	-9.243450796853608	-10.896973
N48W	-2.053155949536249	-8.392780719263552	-9.264943586182085	-11.078552
N48Y	-3.17700980364557	-4.947532490850396	-7.16026049163338	-10.956787
L49A	-4.025175757418682	-9.993936698138546	-8.976069527158984	-11.841309
L49C	-2.8770521744159474	-9.993936698138544	-8.976069527158984	-11.647278
L49D	-3.1820832065697364	-9.993936698138544	-8.976069527158984	-11.414185
L49E	-2.844270844339224	-9.993936698138544	-8.976069527158984	-11.7057495
L49F	-1.6915444961348731	-6.658634493868628	-7.28870988700055	-11.14856
L49G	-3.8946262595206207	-9.993936698138544	-8.976069527158984	-11.240784
L49H	-3.138230925574703	-9.993936698138544	-8.976069527158984	-11.446045
L49I	-2.0864299520777	-2.138790852444358	-5.405306621207274	-6.072815
L49K	-3.227004757998107	-9.993936698138546	-8.976069527158984	-11.480286
L49M	-2.7057334858382527	-5.64784123739256	-6.90213997855426	-9.674805
L49N	-3.4264636415950185	-9.993936698138546	-8.976069527158984	-11.510925
L49P	-2.4873325392141745	-7.346302778672839	-8.06435211467101	-11.684082
L49Q	-2.570473530178732	-9.81388471492868	-8.957838832748621	-11.677429
L49R	-3.252278044277046	-9.84249999185205	-8.955919291663122	-11.700134
L49S	-3.500514300079909	-9.988827538163124	-8.975454668411999	-11.773132
L49T	-3.3484487884249496	-2.635892276903846	-6.262698014168564	-9.068176
L49V	-3.307445247135229	-8.199105467603317	-8.621568762476272	-11.382568
L49W	-3.047660530922728	-6.263894827173404	-7.001456779114051	-9.827087
L49Y	-2.8996391446591256	-9.993936698138546	-8.976069527158984	-11.800171
L50A	-2.9833966792338007	-7.933073930118076	-9.21606382091204	-11.422668
L50C	-2.9941832156206782	-9.07240745885598	-9.442882261294812	-12.095581
L50D	-1.824715050438229	-9.806256626504778	-9.513355148767571	-11.86322
L50E	-3.5610831624539245	-9.808467622120832	-9.513583120024236	-11.812866
L50F	-2.838034519567747	-7.605077439687341	-8.626767530063944	-11.895142
L50G	-3.4182175868976583	-7.606936375980179	-8.885345816116796	-12.345825
L50H	-3.4488650823410967	-9.80846762212084	-9.513583120024236	-11.850525
L50I	-3.072006355516933	-4.355192645513617	-6.4634405235538	-8.993408
L50K	-3.121813553753575	-9.808467622120835	-9.513583120024236	-12.228943
L50M	-2.583617850933177	-9.774784211920776	-9.508908583968264	-12.243164
L50N	-3.784233701131488	-9.808467622120835	-9.513583120024236	-12.234924
L50P	-3.118544937845891	-5.60037987391067	-7.493039106014294	-10.886169
L50Q	-3.24438670214402	-9.250687994841927	-9.424109105249329	-11.857361
L50R	-3.8873239538228823	-9.808467622120835	-9.513583120024236	-11.676147
L50S	-2.8181102315830766	-9.258278423078623	-9.464657737158944	-12.128601
L50T	-3.966008295074892	-3.395671770381324	-7.574723021247337	-10.372925
L50V	-2.336324643509493	-1.070279700348875	-5.879721833647636	-7.2089233
L50W	-2.959804537851811	-9.808467622120835	-9.513583120024236	-12.268738
L50Y	-2.95693628058774	-9.808467622120835	-9.513583120024236	-12.083313
E51A	0.0161943792006556	-9.086530362106211	-9.065464568100651	-11.260864
E51C	-0.8079947520371392	-9.273272345546784	-9.08365042686114	-11.488342
E51D	-1.2967340031976151	-9.262180462052214	-9.08193232583693	-11.523254
E51F	-1.89734129553545	-9.273272345546784	-9.08365042686114	-11.303894
E51G	-2.319458230915286	-7.830097777068007	-8.818323062445415	-9.435669
E51H	-2.404259737793709	-0.3903618752826991	-6.126571620214236	-8.389648
E51I	-0.9365288687849386	-6.1265219715411225	-7.949794927940275	-10.955811
E51K	-1.821028001823415	-7.502281048511599	-8.75101156138453	-11.363159
E51L	-1.6971208504436168	-7.939188273195372	-8.690867683959254	-10.804626
E51M	-2.5652866309435804	-9.273272345546784	-9.08365042686114	-11.606262
E51N	-3.107604351488293	-9.250709233512872	-9.080649221932902	-11.288269
E51P	-4.183433628576267	-8.09164342044471	-8.852158381282152	-11.157227
E51Q	-1.574225658978487	-1.241373547167301	-5.35706321093312	-7.7127686
E51R	-2.541185259428657	-8.719930374976935	-9.013601605517067	-11.530334
E51S	-2.938812276647631	-6.825514953690268	-7.816375757231981	-10.362915
E51T	-0.8048918035911011	-3.1219097300580816	-7.185360780447809	-10.454712
E51V	-0.0697812518595857	-6.149010393501851	-6.917880852744929	-9.21875
E51W	-2.6326671498381566	-9.273272345546784	-9.08365042686114	-11.65387
E51Y	-1.9926718462150648	-6.363134547989709	-7.42830667533417	-9.480408
D52A	-0.4350350831756887	-4.22962951993959	-6.134777141909581	-7.585205
D52C	-2.528823198778902	-7.673241612742546	-8.313958071169736	-9.210876
D52E	-0.9911444767292944	-5.125002436616617	-6.715166746226714	-7.4265747
D52F	-2.9786960143026637	-7.690933718852179	-8.316090431083921	-9.3098755
D52G	-0.994768464044518	-3.283803286533675	-6.387222252877109	-7.180725
D52H	-0.9257838528696466	-6.656765388569443	-8.053425884539138	-9.130554
D52I	-2.080230222890075	-3.687159381788064	-6.350121332463459	-7.947571
D52K	-1.4609857661161796	-0.4291126823534132	-5.259940040319634	-5.9228516
D52L	-1.6923674186718385	-7.690933718852179	-8.316090431083921	-9.553284
D52M	-1.501802124309178	-5.886860651523007	-7.671586270628268	-9.1553955
D52N	-0.8937645940997616	-0.037713181429269	-2.193886564440618	-2.3445435
D52P	-3.331827971067169	-7.247740604137185	-8.247130267598891	-9.049011
D52Q	-2.5279421067972656	-3.7522567774153215	-6.316530819891341	-7.300537
D52R	-2.1778991032026984	-1.4149207228982572	-4.990726906686177	-6.4658813
D52S	-0.4294839727245882	0.0806838936695468	-4.015643493090465	-4.0581055
D52T	-0.6856805859295941	1.141948465036328	-3.782295343953592	-4.1621094
D52V	-1.118450493689238	-7.685788870215821	-8.31504150378396	-9.112427
D52W	-2.128779697994196	-7.69093371885218	-8.316090431083921	-9.191956
D52Y	-1.0222714514796571	-5.874977434068926	-7.584196054746826	-9.002747
S53A	0.19752328466463	-2.7639734317247693	-5.626285655298489	-6.546814
S53C	-2.050160995437154	-7.881231064288143	-8.441348915700019	-9.0849
S53D	-1.2524265847041696	-3.892704849091233	-6.128295372640423	-7.2732544
S53E	0.836385562302364	0.2836708751231622	-4.728157322635525	-4.5977783
S53F	-0.4622265199296038	-2.765709947103529	-6.290857606170903	-7.404846
S53G	0.0229251428486566	-4.3593763803431145	-6.235731858304462	-6.9940796
S53H	-0.3178164587877427	-6.960580448908804	-8.23934742975257	-8.458313
S53I	-0.9232442292138596	-3.505570859896497	-6.61056406643911	-7.86438
S53K	-0.5413043328676825	-0.9944985787042308	-3.4176985306366987	-2.6176758
S53L	-0.5447417020767659	-4.401355659012394	-6.734855367606542	-8.05426
S53M	-0.1562537249791972	-4.671455689787327	-6.863630595112227	-7.803467
S53N	-0.4462171930498712	-1.7999070738938994	-2.97087141845077	-3.0148926
S53P	-3.6393129850856623	-2.1663248741366856	-6.690295125521516	-7.7990723
S53Q	-0.0258990978323837	-0.6636391360257141	-4.618044056427607	-5.390869
S53R	-0.3828428302167287	-1.9725046536906388	-3.0909033372663544	-2.9246216
S53T	-0.1027125995567792	-0.6533252035144357	-3.84879366325913	-3.4503784
S53V	-0.3592599176790068	-4.636281668979083	-6.61804678482622	-7.208618
S53W	-1.1458459028226664	-5.290087087437596	-7.539487747710154	-8.040955
S53Y	-0.9154851810756868	-5.029381415831152	-7.062694298087081	-8.199646
H54A	-1.4752112221729443	-7.125030316442639	-8.595950392711757	-11.199524
H54C	-2.8682844350319865	-9.250784919730249	-9.157339039033047	-11.2664795
H54D	-2.819936352124743	-7.937176371542707	-8.832768208453444	-11.297119
H54E	-2.8026380759868723	-9.265296755707585	-9.159580847570624	-11.336487
H54F	-3.3317444476527123	-6.4703359806612255	-8.122505366613268	-11.033447
H54G	-3.056993636091876	-5.256496473347459	-7.270256677817088	-9.776123
H54I	-2.4053233831248853	-5.104610822084389	-7.023276374950001	-9.3272705
H54K	-2.862883753505501	-2.552008366637095	-5.602168334848102	-7.1765747
H54L	-3.867842555384817	-5.877741872049273	-6.940152717843375	-8.922058
H54M	-1.827218918979305	-9.272049552403278	-9.16039415625272	-11.02478
H54N	-2.499181234339816	-2.693601538769001	-5.567752829872916	-7.0008545
H54P	-1.9321814973164717	-6.148577172617817	-7.7467178334354685	-10.526672
H54Q	-1.997745677309996	-6.325165001852271	-8.007278068779215	-9.881226
H54R	-2.04831739547505	-4.407982526368472	-6.17116894654373	-9.491821
H54S	-1.8554462296751044	-1.559396265944895	-6.087678051411785	-8.252808
H54T	-0.7967707916774472	-3.2417997716562104	-6.9518778262663545	-8.959412
H54V	-2.4322454258931523	-5.927312535236814	-7.437823963640767	-9.663269
H54W	-2.5690155538556376	-9.272049552403278	-9.16039415625272	-10.859985
H54Y	-1.19485511639249	-6.506955641979983	-7.900128077231329	-10.169189
N55A	-3.384731635442575	-5.2123429624293305	-7.622016878202885	-10.377502
N55C	-3.303876700154245	-9.082240367624832	-9.54059049556679	-10.68689
N55D	-2.264400749607106	-4.309273090718154	-5.309746082044512	-6.9589844
N55E	-2.770790661852848	-2.461807166415168	-6.01912172892844	-7.7163086
N55F	-1.2377389311690687	-5.908117651002964	-7.410578001774411	-9.476135
N55G	-2.763606406329357	-9.07058626074618	-9.5384483986806	-11.033142
N55H	-2.8628552692617606	-4.619976877528488	-6.919955767103602	-9.883301
N55I	-2.743478872239633	-2.424243697715492	-6.4633425691245066	-8.209412
N55K	-2.070473325354784	-3.1974712474092133	-7.298672461012757	-9.038025
N55L	-3.716398176884372	-3.0826903226683218	-6.932261304602434	-8.516052
N55M	-2.533045900159954	-3.786021465171255	-7.286442845514102	-9.319702
N55P	-3.682268661687158	-9.027938690792425	-9.53065426054644	-10.746155
N55Q	-2.5810941889496046	-6.326816790845686	-8.216075280714676	-10.58783
N55R	-3.600095545312007	-5.836416150931761	-8.05858582284327	-10.291748
N55S	-1.7262461955618622	-5.508628663860598	-6.82252415162111	-8.407227
N55T	-1.7977960560669446	-1.585694706641008	-6.175383490492095	-7.135742
N55V	-3.3362581796792923	-4.620382042914374	-7.353388031295253	-9.762512
N55W	-2.8641640592631705	-9.082240367624832	-9.54059049556679	-11.048523
N55Y	-3.3656402983902174	-6.393511508179716	-8.678159903572123	-10.413635
G56A	-1.806688169211744	-9.6075417028121	-9.275319958023488	-11.275879
G56C	-2.753791291371945	-8.844129626545069	-9.185194640487223	-11.093323
G56D	-2.04430972745306	-3.758549056340677	-6.516329489872078	-8.932922
G56E	-1.426180973665359	-2.8238512133831573	-4.895493080854067	-6.4074707
G56F	-2.031490559401524	-9.576973722932582	-9.272876851938063	-11.048645
G56H	-1.3328265367610446	-9.57325613469542	-9.270649288195386	-11.130432
G56I	-1.5876877905814482	-9.6075417028121	-9.275319958023488	-11.13208
G56K	-2.2971337876539137	-4.363048134937738	-6.3424728257432434	-8.678711
G56L	-3.9073903877352367	-5.659414282824743	-7.420876574582508	-10.061218
G56M	-0.700817601104851	-7.614644877905412	-8.703798414754715	-10.753479
G56N	-2.0430990627218963	-3.968091341951616	-6.258309334343721	-8.718872
G56P	-3.288499673371924	-2.8109731562264173	-6.450931581457553	-7.57782
G56Q	-1.9253147025648332	-6.597932683737242	-7.903940939559106	-10.39563
G56R	-2.0966132919577336	-7.134712729090359	-7.94262013118805	-8.239685
G56S	-1.5360929042168303	-3.300206789425069	-6.465225195952371	-8.535522
G56T	-2.135332230501886	-9.599779866771032	-9.274494013539597	-11.242371
G56V	-2.9027862524772687	-9.403389851051594	-9.246086164877454	-11.049561
G56W	-2.1374620104282305	-9.542513537612797	-9.266385492497308	-11.172668
G56Y	-2.23045418719068	-8.476253537053587	-9.062203306786955	-11.088135
K57A	-0.2444629533318043	-4.79360593458157	-7.081823995566083	-9.211121
K57C	-2.0896407456046013	-8.560027154023084	-9.289927946463536	-10.642395
K57D	-2.3797858997137498	-8.558267030085501	-9.289641150141335	-10.635681
K57E	-3.1676340943100416	-2.3099474764857297	-6.342332919208275	-8.413879
K57F	-0.0378111806952703	-8.56002715402309	-9.289927946463536	-10.554932
K57G	-1.9921731801696967	-3.837775888067421	-7.276314278917198	-9.833984
K57H	-0.8267266946430385	-3.1155860396768595	-7.47977998764236	-9.608276
K57I	-2.8245259912475045	-3.9363577558860903	-6.522533271578141	-8.541504
K57L	-1.415557864861066	-3.4109303560342035	-6.210710581937747	-8.146057
K57M	-0.7737751471833928	-0.1741392780716228	-6.070996349597408	-8.172424
K57N	-1.9365129935829417	-5.39532033346213	-7.274752332446951	-9.614807
K57P	-3.034403348312449	-5.8823672750788925	-8.483116054840139	-10.306702
K57Q	-0.6714616521126414	-6.732689389391703	-8.397851822825032	-9.8307495
K57R	-0.909623860195996	-0.960469890455086	-3.605970588207129	-4.5267334
K57S	-3.3289054842661043	-3.1034727557451744	-6.122434638522464	-7.460083
K57T	-2.835237100997896	-2.9582916743042595	-5.733728028302721	-7.326782
K57V	-0.990923892522502	-6.12621915887161	-8.250721003130366	-9.879272
K57W	-1.0071372046477272	-8.17404659632717	-9.217169472480464	-10.491638
K57Y	-1.2030828495759744	-3.9101444020678895	-7.491464453155459	-9.88208
L58A	-3.715471575734003	-9.746865807819992	-9.587734478945094	-11.611694
L58C	-2.9059398900043805	-9.746865807819994	-9.587734478945094	-11.383118
L58D	-3.5192307388705344	-9.746865807819992	-9.587734478945094	-11.819641
L58E	-2.440377027612861	-9.74686580781999	-9.587734478945094	-11.822327
L58F	-2.851871586319372	-2.0087017724986618	-5.815756985117332	-7.1870728
L58G	-3.666982913022095	-9.735673092556905	-9.586498780939394	-11.587463
L58H	-2.7412406810261998	-7.97149586547658	-9.152719693124254	-11.87738
L58I	-1.6055219390809536	-1.4285444203345443	-6.533203392246833	-8.704529
L58K	-3.005744340818441	-9.704964422292264	-9.582807317858112	-11.635925
L58M	-2.4326142236659973	-8.778409343942927	-9.46990648925646	-11.420959
L58N	-2.620949398570392	-9.74686580781999	-9.587734478945094	-11.803833
L58P	-2.704632976125161	-9.700010750663996	-9.581298654199545	-11.623108
L58Q	-2.8108582046563195	-9.677369665386898	-9.579685035151329	-11.547852
L58R	-2.706251979058771	-6.515303669383598	-8.254882095909807	-10.844177
L58S	-3.15397093471477	-8.884059573364826	-9.489846582357984	-11.920044
L58T	-3.362715394808377	-8.226315591866149	-9.354284642852122	-11.871948
L58V	-3.0421678716941862	-5.391722191266358	-7.396740313828559	-9.985657
L58W	-2.3003221071129905	-9.746865807819992	-9.587734478945094	-12.093811
L58Y	-2.573260134907192	-3.4824293868909946	-6.371336136558966	-8.695801
C59A	-3.5907680460674296	-3.62907368637441	-6.920594637454997	-10.707397
C59D	-2.8843133272867627	-10.302133937087328	-8.984932929974548	-11.949829
C59E	-2.5421187051653966	-10.302133937087326	-8.984932929974548	-12.336609
C59F	-2.5832330730607094	-10.302133937087326	-8.984932929974548	-12.147339
C59G	-2.9046883040340954	-3.444603612184272	-6.130694770959963	-9.5177
C59H	-3.450666201688532	-10.302133937087326	-8.984932929974548	-11.870728
C59I	-3.029891770744206	-10.302133937087326	-8.984932929974548	-12.39209
C59K	-3.5810227159449064	-10.302133937087328	-8.984932929974548	-12.031494
C59L	-3.1736350106794595	-10.302133937087325	-8.984932929974548	-12.074341
C59M	-2.3529920836566283	-10.302133937087325	-8.984932929974548	-11.909058
C59N	-2.8619097625688137	-10.302133937087325	-8.984932929974548	-12.066406
C59P	-3.668200791173225	-10.302133937087325	-8.984932929974548	-12.266724
C59Q	-1.846617779016544	-10.302133937087325	-8.984932929974548	-12.095032
C59R	-3.362505490646012	-7.6577759555055005	-8.336099621986023	-11.689026
C59S	-3.388676015680601	-6.048732121220167	-5.794229414197616	-8.718079
C59T	-3.7861812141864006	-10.302133937087325	-8.984932929974548	-12.125244
C59V	-3.1078542562910374	-10.302133937087325	-8.984932929974548	-12.184326
C59W	-2.7859926399639736	-8.640896305301734	-8.671003224954575	-12.046509
C59Y	-2.0049430804699284	-8.394923911286163	-8.673786804495876	-11.991028
K60A	-0.8064778704460753	0.7923489685164009	-4.450760665018606	-5.410095
K60C	-2.632517280384968	-7.608265618691587	-7.089478546003647	-7.7736816
K60D	-1.6724685698616786	-0.5403798420160095	-3.87168370458312	-4.1986084
K60E	-1.9094796550144868	-6.944383569685634	-6.938718367787715	-7.17395
K60F	-0.6079595426479113	-7.630239686661726	-7.092976218468493	-7.524048
K60G	-3.022875140130969	-3.289882339163128	-3.940294756550429	-4.600281
K60H	-0.5433007960500669	-7.089592711717387	-7.011706633624044	-7.5394287
K60I	-3.071634923711432	-4.896530389997956	-5.223652759985271	-5.0892334
K60L	-0.8241964578372779	-1.8394103120618932	-2.3081826666966663	-1.9872437
K60M	-1.3068622078294028	-2.200217132914813	-4.710028185261763	-5.8392944
K60N	-0.1789661847221003	-0.2006186707940238	-2.1899852561145963	-2.6920776
K60P	-3.9134982925512514	-2.1593099731696808	-4.88550321045841	-6.2001953
K60Q	-1.161184916902772	-6.360221029843162	-6.5804087124727175	-7.022949
K60R	0.1271696362603941	-0.9329904536476868	-0.1564928435436741	0.04937744
K60S	-0.4174036033498984	0.0542533914569767	-1.8585826531962084	-2.2484741
K60T	-0.8669065302485817	-2.107514645919561	-4.590418400566705	-5.689148
K60V	-3.812754039067205	-4.938688560055814	-5.669981591844589	-7.6376343
K60W	-1.7588764271368431	-7.630239686661724	-7.092976218468493	-7.744629
K60Y	-0.0096179603889903	-7.501413310722841	-7.076594533295292	-7.638794
L61A	-3.97508898982457	-8.790179292137504	-9.06958818844987	-10.628174
L61C	-3.557536730152972	-8.790179292137504	-9.06958818844987	-10.738586
L61D	-3.4291534202578924	-8.790179292137504	-9.06958818844987	-10.694946
L61E	-2.658028728647278	-8.790179292137504	-9.06958818844987	-10.594421
L61F	-2.643782825508383	-8.790179292137504	-9.06958818844987	-10.64801
L61G	-3.2496625817169797	-6.969335101300982	-8.585764810022283	-10.487427
L61H	-3.7493541192836144	-5.849133882396036	-7.766753381756416	-10.224243
L61I	-0.415552182416247	-1.7271792330777584	-4.365607138897758	-4.8394775
L61K	-3.476771308296561	-5.150388373285387	-7.378288737617368	-9.464478
L61M	-1.8288482461889877	-4.932238905944347	-5.248493099159532	-7.0004272
L61N	-2.995402233616163	-2.111623497538824	-6.109554130862307	-8.333923
L61P	-3.2409580998244096	-3.716670452645338	-6.437883603959563	-10.049438
L61Q	-3.675766826707297	-8.694578695612538	-9.055787922245315	-10.627258
L61R	-3.7921475613305953	-5.289961924480071	-7.23398591846626	-9.574829
L61S	-3.232138656808232	-1.3451231109383484	-5.992298287124868	-8.485474
L61T	-3.1421566599277657	-0.0930144944750699	-5.979177954715851	-7.0650635
L61V	-0.8051522833936005	-3.52745241399922	-5.653087553113437	-8.165588
L61W	-3.191183782771949	-8.790179292137505	-9.06958818844987	-10.971497
L61Y	-1.8429330523312843	-8.790179292137505	-9.06958818844987	-10.92334
K62A	-0.8550321823937055	-6.248858351252098	-7.596483253701081	-8.162231
K62C	-2.8526203542271182	-7.836036611943802	-8.144107265758294	-8.439453
K62D	-0.2854240511851086	-1.405039657868592	-4.528072067791072	-5.041443
K62E	-0.6581014993627614	-3.2364903384217283	-5.261150743695907	-4.8830566
K62F	-0.8402312978696114	-7.836036611943801	-8.144107265758294	-8.416443
K62G	-0.9271318047528928	-2.114279995355699	-3.233211288257735	-3.2109375
K62H	0.4513587349303521	-6.754988868024356	-7.86944446770076	-8.442444
K62I	-3.33943417284895	-5.722330114642475	-7.173522787011052	-7.013672
K62L	-2.166157514760164	-1.6425648242173052	-5.101838778045931	-6.234741
K62M	-1.4282424534027849	-3.548312610683444	-5.2532099956333695	-6.647522
K62N	0.2067149215960084	0.1139261164242233	-2.5015473059502256	-2.576233
K62P	-3.637681925971695	-0.2826812172355528	-5.648722884263407	-6.2730713
K62Q	-0.4515281535805351	-2.892146737856131	-5.420868152130424	-6.7338867
K62R	-0.8962325641738219	-1.070331109158993	-2.4059089723978104	-2.020813
K62S	-1.5211063288465871	0.3939124733541366	-4.671295585649204	-5.1051636
K62T	-2.5007858798101843	-4.061969772351896	-6.035984296406241	-7.090637
K62V	-3.245929972908039	-7.836036611943802	-8.144107265758294	-8.586426
K62W	-0.9303402069910228	-7.791663724952317	-8.133817598256428	-8.373047
K62Y	-0.2758730241954689	-7.632633092009651	-8.105034183520047	-8.148804
G63A	-3.3417886326604824	-8.850672145948195	-9.56380765540979	-11.13623
G63C	-3.0086535346033934	-8.885243224785892	-9.571303514816634	-11.378418
G63D	-2.024794164682883	-7.678267611590617	-9.288186622504895	-11.170044
G63E	-2.3224519409975355	-5.77039740476455	-7.37534409771979	-8.902466
G63F	-2.5956920930053204	-8.872228028757872	-9.569220316493611	-11.191528
G63H	-1.1108685121325288	-1.392172015182795	-6.889322485920275	-9.068237
G63I	-3.3095369245448696	-8.840360308119745	-9.564534663767065	-11.380249
G63K	-2.4905867348749298	-3.5799052231132893	-6.2115621484445	-9.007935
G63L	-3.743217845118065	-0.1924177217067617	-6.422952620610886	-7.8031006
G63M	-2.5952089333566053	-8.696127625279992	-9.541138236995153	-11.042053
G63N	-1.607677502213033	-2.324054376324719	-6.186490116950154	-7.7332764
G63P	-3.5228327727884783	-8.885243224785896	-9.571303514816634	-11.522888
G63Q	-2.4060409229850186	-4.570191949502717	-7.167305327933718	-9.733032
G63R	-2.442604865385191	-4.979332997928666	-7.005352252612283	-8.342957
G63S	-1.5809301942739744	-3.484079886169548	-6.414319970745055	-8.821167
G63T	-2.8022530967876214	-6.028979961727457	-8.753951937514103	-10.479858
G63V	-2.649819257329713	-6.190579823115105	-8.614684885398674	-10.599487
G63W	-2.71613527899334	-8.885243224785894	-9.571303514816634	-11.310974
G63Y	-3.0372251838994795	-3.717254259858493	-7.129698780689068	-10.467712
I64A	-1.6118240390512468			-7.9698486
I64C	-2.2668394222316994			-8.070923
I64D	-1.7773529796271237			-8.187439
I64E	-1.2643810787522618			-7.112671
I64F	-1.940830119293867			-8.527161
I64G	-1.755269573254706			-5.6088257
I64H	-0.5221230081663912			-8.458435
I64K	-0.4888402597501753			-2.2809448
I64L	-1.5336125971157473			-6.7857666
I64M	-1.0938104448855197			-2.9379272
I64N	-0.7774240984593727			-7.229065
I64P	-3.600339798142378			-7.7591553
I64Q	-0.799051440453886			-7.647766
I64R	-0.1172424004448939			-4.6394653
I64S	-1.9732370993097077			-8.238647
I64T	-1.4831273660347537			-5.0475464
I64V	-0.2358037288493767			-0.88061523
I64W	-2.2815608054577807			-8.152649
I64Y	-2.568230524374944			-7.1277466
A65C	-2.639084900357189	-7.955200872191881	-8.6644142656354	-9.462463
A65D	-0.8562780065874409	-4.40175732063691	-6.413753478759645	-7.5196533
A65E	0.5844533437030338	-3.2769304224483187	-7.070691591886316	-8.631226
A65F	-1.5693770181771096	-5.497426506296027	-7.890492973492428	-9.0494995
A65G	-0.729981530794625	-5.668919553696941	-7.529356849023998	-8.382202
A65H	-0.4910396220596509	-0.7964866381438829	-5.851699430706503	-7.426941
A65I	-2.297971153618232	-3.698678155502062	-4.659618781115569	-6.3497314
A65K	-0.0640268498700493	-0.9576661905180625	-4.9823228151362855	-6.1221313
A65L	-0.7232007086974579	-4.465496633975362	-6.816812151845625	-8.90564
A65M	-0.3722936716476733	-7.919046341759513	-8.670524097002271	-9.443176
A65N	-0.3782200536731597	-2.2157612831496243	-5.9733465666759	-7.4214478
A65P	-0.5002312495000661	-2.3790445513852467	-3.824020211755851	-4.3204346
A65Q	-0.4584553496522567	-0.0392986658781207	-5.627322123364138	-6.670532
A65R	-0.7306287542853145	-0.6128690383951261	-5.003802625327808	-6.395874
A65S	-0.9894036029047336	-1.965131264386416	-4.0522056683767005	-5.408386
A65T	-0.7731536025028594	-3.339608972200809	-3.937543640749937	-4.523926
A65V	-1.7119063888894002	-5.104732819149764	-6.931006966789539	-8.740845
A65W	-1.7180768650510077	-8.052066710719917	-8.693412282135114	-9.3723755
A65Y	-0.6218680739046782	-6.914521586080801	-8.340611924671975	-8.980347
P66A	-1.4363771971602273	-4.536986023512879	-6.895203923619192	-8.481079
P66C	-3.056169015081869	-6.210509447250541	-8.625819192150402	-11.751648
P66D	-3.061705787147001	-9.53938841468859	-10.018836505965794	-12.019775
P66E	-3.149778514204176	-9.539388414688585	-10.018836505965794	-11.958679
P66F	-3.123424533754371	-9.497826641638268	-10.01345279216963	-12.009033
P66G	-2.752042168593201	-9.539388414688585	-10.018836505965794	-11.853149
P66H	-2.700873432153508	-4.71511989355411	-7.571570349867215	-10.775574
P66I	-3.193333281388707	-1.9746553667642512	-7.169329610806017	-9.387268
P66K	-3.076746515024446	-9.539388414688595	-10.018836505965794	-12.031067
P66L	-3.3440048361723345	-3.590832677049096	-7.233985815431879	-9.689758
P66M	-2.549634008263657	-9.539388414688595	-10.018836505965794	-11.89679
P66N	-3.38710294636393	-9.315968142861855	-9.996076701368564	-11.75415
P66Q	-3.5384779541220563	-6.609034957170798	-8.707284945317951	-11.045471
P66R	-3.7800315642860407	-9.502613090428197	-10.011287528818968	-11.554749
P66S	-3.200706734418781	-6.580066635947734	-8.603832949359912	-11.142578
P66T	-3.415881866696341	-2.7256132888185376	-7.347001184149121	-9.625427
P66V	-3.5065176220968497	-3.651328191709872	-7.226669301784568	-10.055725
P66W	-2.757365747118252	-9.539388414688595	-10.018836505965794	-11.824829
P66Y	-3.096985570814321	-4.357205274215101	-7.439203313337202	-9.924683
L67A	-3.734673261754224	-9.466147108827274	-9.55114440266624	-11.5008545
L67C	-2.893018973657849	-9.682824838918332	-9.580175778100797	-11.684021
L67D	-3.3393927331762456	-9.682824838918332	-9.580175778100797	-11.27124
L67E	-3.271987182670184	-9.639246880408676	-9.574503436423072	-11.317993
L67F	-2.243793652519196	-5.853546710148169	-6.495737139546691	-9.447876
L67G	-3.8951889357744895	-6.698319514126296	-8.36056038327456	-11.183105
L67H	-2.45984999633776	-6.696589783998488	-8.674982798918563	-10.842651
L67I	-1.666480598017747	-2.790133193714769	-5.8120581127514015	-7.0893555
L67K	-2.8414395203949825	-3.896232781853699	-7.017166179130072	-9.324158
L67M	-2.242926623401249	-9.662133526272608	-9.576819970280894	-11.363831
L67N	-2.7220722274395706	-9.416050531990576	-9.542736761481764	-11.341064
L67P	-2.835316220863068	-6.092959601847408	-8.068618127937498	-11.605225
L67Q	-2.931542098086629	-8.444935077914554	-9.194992746708522	-11.025024
L67R	-2.669235860560681	-3.488744141179838	-7.814658713126846	-9.922668
L67S	-3.2566771931604106	-8.667358694831567	-9.352844868842794	-11.265076
L67T	-2.717098865364999	-4.530732789660115	-7.310650230348983	-9.587524
L67V	-1.7494285991600258	-2.8072509873483966	-6.296803742152406	-7.809021
L67W	-2.323867204261491	-9.682824838918332	-9.580175778100797	-11.522766
L67Y	-2.7050949023215147	-9.682824838918332	-9.580175778100797	-11.347656
Q68A	-0.363430941328088	-7.485640499732897	-8.402724464891094	-8.805725
Q68C	-1.838638471424692	-7.534176162148158	-8.408182983464712	-9.028564
Q68D	0.6118631442030299	0.7043108982055553	-5.040117957170878	-5.3154297
Q68E	0.3295607826523767	-2.018699830282123	-5.355057788045087	-5.9629517
Q68F	-0.6965240365331684	-3.513312943004684	-6.478774913028246	-8.300293
Q68G	-1.0818489208923712	-7.267616446317357	-8.353653499737561	-9.164246
Q68H	-0.994136038694187	-0.2824378768578039	-2.7845938264108554	-2.1281128
Q68I	0.1321861693709372	1.0996109120168254	-4.787655140426068	-5.131592
Q68K	-1.2973389684885173	-2.316898545165978	-6.738277142107108	-7.9318237
Q68L	0.0224644661618035	-4.909850439897623	-6.809092618922477	-7.786682
Q68M	0.346755379451423	-4.845486382219114	-7.556863496955884	-8.738647
Q68N	-1.608098932004351	-2.865414978882354	-4.872520665345292	-5.82251
Q68P	-0.9984664384043394	-7.534176162148158	-8.408182983464712	-8.96344
Q68R	-0.1953569141647762	-7.18992038148577	-8.33971203020974	-8.8479
Q68S	-0.7103273860793397	-2.2060959701789327	-5.883143600869516	-6.5895386
Q68T	-0.4115128063144878	-3.912557874249788	-6.689243522925608	-8.000793
Q68V	0.0292050661329693	-1.9154096497245083	-5.33606915933342	-6.7194214
Q68W	-0.8530807094473958	-4.845486382219114	-7.205374433742236	-8.820923
Q68Y	-0.4208147187149024	-3.711143900026392	-5.038887164111657	-5.9313965
L69A	-4.029580513216724	-9.187010726578295	-9.282707846148467	-12.071472
L69C	-3.51683896188425	-3.374980891213447	-7.497442215139017	-10.608215
L69D	-2.937683524885824	-9.8913711071824	-9.352655898448743	-12.215271
L69E	-2.5510170515602306	-6.694130638073855	-8.129872621627783	-11.508972
L69F	-2.409922228692757	-6.687733849803218	-7.763392461105923	-11.866577
L69G	-2.5554982667128088	-1.7347603615184264	-6.612448438660067	-9.007874
L69H	-3.6087357073348936	-9.8913711071824	-9.352655898448743	-12.51593
L69I	-2.361885838487543	-9.656920391902393	-9.317054650784712	-11.985474
L69K	-3.7963758973561967	-9.8913711071824	-9.352655898448743	-12.101379
L69M	-2.694652856418193	-7.5822318545600735	-8.35631334221307	-10.489929
L69N	-3.018531634296992	-9.8913711071824	-9.352655898448743	-12.210205
L69P	-3.93427968047345	-7.590792498283317	-8.77411487485358	-11.96637
L69Q	-3.811411360780717	-6.691688602654405	-8.124657086725165	-11.069275
L69R	-2.330743762619332	-6.405513515126119	-7.823663450826643	-11.551636
L69S	-2.481003758050196	-9.419391838621769	-9.27012940594119	-11.890259
L69T	-3.4634440479217807	-9.8913711071824	-9.352655898448743	-12.281372
L69V	-3.0770735006406977	-8.471343412949473	-8.962499922175311	-11.611023
L69W	-2.915097081218324	-9.874718048887177	-9.349994247766915	-12.239929
L69Y	-3.61484387739604	-9.8913711071824	-9.352655898448743	-11.998596
G70A	-1.5325431908391292	-3.3586265395483093	-7.33613025993418	-9.080627
G70C	-2.631226826437425	-8.30151591919357	-9.91071065713544	-10.818848
G70D	-0.8979623260213272	-0.2016836417758769	-6.623725054130773	-8.032227
G70E	-0.7481211574266312	-1.9940356603866265	-5.723604645067098	-7.5531616
G70F	-1.522285292905373	-4.956013999381331	-8.279833905423857	-10.261414
G70H	-0.6003622794166448	-5.715029317919639	-9.010802186499744	-10.6605835
G70I	-3.032834951986288	-3.862386259507728	-7.3505909857594816	-9.583618
G70K	-0.7824735363707845	-1.203418552747383	-5.6769690107539645	-6.7545776
G70L	-0.984381351912596	-2.769591497671722	-8.245807840397902	-9.64563
G70M	-1.2068492429843996	-3.5888794805286093	-6.635871188398596	-8.64563
G70N	-1.1728344388826413	-1.668872023004007	-6.940531433781871	-9.264404
G70P	-2.4417474826434447	-4.451530703042417	-8.230567003424767	-10.634705
G70Q	-0.574839816082749	-2.7634276087820924	-7.161989806696511	-8.348572
G70R	-0.7679344385401577	-1.1456624756534328	-4.45646140989993	-5.9328003
G70S	-1.513446590547792	-7.347051117535368	-9.64228102068614	-10.442139
G70T	-1.9350874489984564	-4.95627760653369	-7.9969388529762	-9.384644
G70V	-2.819344455563472	-5.193314986588629	-8.03945727834116	-8.968689
G70W	-2.824222637823357	-8.223396395396989	-9.895407152034238	-10.718628
G70Y	-1.9434753540019496	-4.916475396288461	-7.871806025239493	-10.393555
K71A	0.0935878606511007	-2.9591265886289904	-5.309361785213696	-6.8237305
K71C	-1.8279162744439696	-7.465433354760654	-7.993491091311967	-8.771973
K71D	-1.4344145243551625	0.4410152490808325	-3.6857462137668335	-3.7077637
K71E	-0.2245727986193228	-2.307097735977634	-4.836324506606616	-6.0515747
K71F	-0.967251405860682	-4.841165331932721	-6.791599911218327	-7.773926
K71G	0.4052280138498708	-2.086128114055037	-5.278094347213482	-6.2025757
K71H	-1.212595890707238	-4.10515754723473	-6.216900073607576	-7.091858
K71I	-0.4051437047216694	-4.389259032554582	-6.382895695994193	-7.2245483
K71L	-0.7306836891511763	-7.465433354760654	-7.993491091311967	-8.726074
K71M	-0.3111812946445934	-7.465433354760654	-7.993491091311967	-8.5598755
K71N	-0.6872700320620286	0.5904741945792371	-2.2155371626613487	-1.3986206
K71P	0.7485779244231939	-1.099153794010702	-5.584485959432641	-7.903076
K71Q	-0.4284097344144097	-1.1822939512584512	-5.715327298919874	-6.9713135
K71R	-0.3322293827485116	-2.811433177340722	-3.6137268782658793	-3.7180786
K71S	-0.3771301165488664	-2.2792087277779496	-3.68173806788036	-4.0354614
K71T	1.1018133822668248	0.8930259846361746	-4.056004997426498	-4.902893
K71V	-1.104966597939996	-7.398665475576948	-7.980145504017855	-8.3797
K71W	-0.5250616151567923	-7.465433354760654	-7.993491091311967	-8.512756
K71Y	-0.3602492132705271	-7.44196470569067	-7.989008998780264	-8.409546
C72A	-3.4283740917951224	-10.75498306332062	-8.791079963739321	-11.760559
C72D	-3.636644461851103	-10.75498306332062	-8.791079963739321	-11.725525
C72E	-3.490641136774825	-10.75498306332062	-8.791079963739321	-11.805603
C72F	-2.734421731200399	-10.75498306332062	-8.791079963739321	-11.739136
C72G	-3.851010454239873	-9.206242481175863	-8.66116301868351	-11.523621
C72H	-3.6002586112095005	-10.75498306332062	-8.791079963739321	-11.754639
C72I	-3.3996634054262853	-10.75498306332062	-8.791079963739321	-11.778381
C72K	-3.2068406069892363	-10.75498306332062	-8.791079963739321	-11.675781
C72L	-3.551682938908707	-10.75498306332062	-8.791079963739321	-11.979797
C72M	-1.680485987070221	-10.75498306332062	-8.791079963739321	-11.467773
C72N	-3.540551121889945	-10.75498306332062	-8.791079963739321	-11.73468
C72P	-4.113074638256924	-10.75498306332062	-8.791079963739321	-11.921631
C72Q	-3.340526328458094	-10.75498306332062	-8.791079963739321	-11.577637
C72R	-2.9540446530883067	-5.465610882113936	-6.065047738914473	-7.5092163
C72S	-3.711721072104985	-5.477081318497629	-6.0652582677048485	-7.9126587
C72T	-4.051049306570758	-10.75498306332062	-8.791079963739321	-11.802795
C72V	-2.936474553941312	-10.75498306332062	-8.791079963739321	-11.886353
C72W	-3.2269424233794126	-10.707534884608055	-8.787720065342228	-12.005676
C72Y	-2.890781215947137	-10.714263962195956	-8.787614144537883	-11.872864
N73A	-1.3670249141728137	-4.064980113454519	-6.541659468416583	-7.754822
N73C	-1.951509127900135	-7.872013246080125	-8.445695545423064	-8.3349
N73D	-0.9439896630264948	-2.088950588071724	-5.4740051077315	-5.4282227
N73E	-1.418668003773839	-7.872013246080124	-8.445695545423064	-8.207825
N73F	-3.1790594419315887	-3.049953326448706	-6.2586694241745136	-8.011658
N73G	-0.816424691713216	-1.318601961568425	-5.8733536982890655	-6.5446777
N73H	-1.97660875448295	-2.1626045533783214	-5.62608964338142	-6.6080933
N73I	-3.544874303782932	-5.794710101365927	-7.622674964664611	-5.9959717
N73K	-1.8049383980756168	-3.5982862530972546	-6.09136420269715	-6.7684326
N73L	-3.4529911720201074	-5.037319490604279	-7.016238453242295	-7.729309
N73M	-1.5153272561475493	-7.872013246080123	-8.445695545423064	-8.311157
N73P	-3.478252065999832	-3.214184518195633	-5.383879592329322	-6.5387573
N73Q	-1.0450500865597692	-7.872013246080126	-8.445695545423064	-8.422974
N73R	-2.071049361197431	-7.09822925519692	-8.285099711630892	-8.5061035
N73S	-0.1338003317144705	0.449004750426762	-1.7607474634169191	-0.12054443
N73T	-0.3769977875129568	1.101528276278696	-4.72517204286487	-3.9329834
N73V	-3.661050340046076	-7.872013246080124	-8.445695545423064	-8.561157
N73W	-2.75324854260606	-7.872013246080126	-8.445695545423064	-8.52063
N73Y	-3.022684392213503	-7.869257272944752	-8.44512797294567	-8.513977
I74A	-3.727811726849564	-7.175882987228209	-7.867468591774468	-8.763672
I74C	-2.385828128511478	-5.512487849989791	-6.527017697701012	-6.742859
I74D	-3.8459406169570074	-2.883637347220923	-6.825300445598259	-8.488892
I74E	-3.589153832685272	-9.090997694769806	-8.762276245009502	-9.860779
I74F	-1.0072698483755442	-2.068341789486202	-5.663887275721208	-6.4210205
I74G	-3.692178416186964	-9.082945530944702	-8.760864959452533	-9.519775
I74H	-3.323510084745484	-9.090997694769808	-8.762276245009502	-9.215149
I74K	-3.5327122461851603	-9.09099769476981	-8.762276245009502	-9.449951
I74L	-0.2368815109151816	-0.9776233304264456	-5.33351330444566	-5.8737793
I74M	-1.2190818938625625	-5.636738668137896	-6.553107138294763	-7.819824
I74N	-3.3358851061266046	-6.1846675705473775	-7.8374064826484755	-9.031006
I74P	-1.5478391142408618	-3.3738397085843057	-6.201222942814638	-7.746765
I74Q	-2.9123714200552264	-9.090997694769808	-8.762276245009502	-9.800781
I74R	-3.687095005468744	-9.088958673241544	-8.762001622646153	-9.696289
I74S	-4.241546930443596	-8.441269498634163	-8.644248617419407	-9.724304
I74T	-2.56166824218032	-4.56791569804271	-6.139479715258858	-7.4468994
I74V	-0.3571359677821648	-1.0407308213430708	-2.120751342525182	-1.901001
I74W	-2.8863808401986404	-9.090997694769804	-8.762276245009502	-9.762573
I74Y	-3.832964223987584	-8.184154860021163	-8.6444179375045	-9.6085205
T75A	-1.23616953853099	4.638348581492805	4.882499493563955	8.627075
T75C	-1.2222731431921996	-3.88433297764278	-3.923965789835165	-2.5425415
T75D	-3.7196832402928983	0.9266804547668496	-0.997884797390725	-0.7819824
T75E	-2.293704674904181	4.795287392187102	0.0014265258905652	1.5534668
T75F	-2.333795641306593	-3.8843329776427775	-3.923965789835165	-2.7277222
T75G	-1.745776479385454	-1.099332177526624	-2.654034439873385	-2.2957153
T75H	-1.6754553684787572	-3.88433297764278	-3.923965789835165	-2.880127
T75I	-0.1285466045911678	3.827222227490829	-1.281804313592147	0.61712646
T75K	-1.842695750212872	-0.5765561685488715	-1.7819004602788482	-1.2771606
T75L	-0.4603405553664894	3.0786332065130035	-1.4403606812193177	-0.055480957
T75M	-1.1816365383649026	0.3358848375337016	-1.697998141124117	-1.8347778
T75N	-1.547764803263548	-3.8843329776427806	-3.923965789835165	-2.8151245
T75P	-0.9653022660983204	-0.4372849420428878	-1.9917124643452555	-1.1569214
T75Q	-1.818181252434848	-3.8843329776427806	-3.923965789835165	-2.4943848
T75R	-2.0921318855018174	-1.002827809853245	-2.643176044012762	-2.0775757
T75S	-1.4597219376646169	1.4614992222951313	-1.4327031053799146	-1.7227173
T75V	-0.1898219760802799	1.390982816383546	-0.7535377917938604	0.39038086
T75W	-2.5837851273598886	-3.86894877272634	-3.9210748311884345	-2.677124
T75Y	-1.9608979664445092	0.5120854200023801	-1.7090286289476353	-2.0441284
G76A	-1.617015829314408	-5.007949610560737	-6.82035138338324	-9.503052
G76C	-3.3740966523061924	-9.607718268884383	-9.524023052771554	-12.137573
G76D	-3.2829711458672546	-1.639257041216239	-6.904318311706447	-9.490723
G76E	-2.585393973640197	-9.037537586010874	-9.453089904957324	-12.388123
G76F	-3.543977737845777	-9.6807038024188	-9.533454568118202	-12.256226
G76H	-3.631486528354772	-4.71890911116081	-7.26531518900083	-11.081421
G76I	-3.962931453886053	-9.6807038024188	-9.533454568118202	-12.317322
G76K	-2.897303636960792	-9.6807038024188	-9.533454568118202	-12.362244
G76L	-3.6277246792634426	-9.6807038024188	-9.533454568118202	-12.173767
G76M	-2.809392018531186	-9.6807038024188	-9.533454568118202	-12.264099
G76N	-3.4807186423415035	-3.706469955725311	-6.966364453164715	-9.897522
G76P	-4.130599239809691	-5.970499103045259	-7.973137299030441	-11.652588
G76Q	-3.3781420568027483	-6.208853208378333	-8.005508163287232	-12.314575
G76R	-3.1430094108473416	-5.316825728651931	-6.554409851174569	-11.663452
G76S	-3.43921990778095	-9.639709175674591	-9.528431816253942	-12.157776
G76T	-3.868786725401688	-6.660264531327266	-8.485422901804213	-11.898682
G76V	-2.61195182682573	-9.661673976622032	-9.530583880360552	-12.261658
G76W	-3.043665824092859	-4.868821395523918	-6.990164865143015	-11.183777
G76Y	-3.640590383046846	-9.062046249358255	-9.469105846640788	-12.490723
W77A	-3.880288975340392	-1.2000633425265317	-6.893571429242002	-9.432068
W77C	-2.569901777377088	-8.06610159987252	-9.653225858049607	-10.932861
W77D	-3.3933728106266594	-8.777234957949522	-9.812893329619328	-11.632385
W77E	-3.1381987214507627	-8.778901934541674	-9.813145840592597	-11.579529
W77F	-3.2806524146199747	-8.778901934541675	-9.813145840592597	-11.3289795
W77G	-2.6756847188392405	-3.2734623241685528	-7.0803227505221	-9.764404
W77H	-3.349217968875655	-8.778901934541675	-9.813145840592597	-11.670837
W77I	-3.0632213387047265	-3.370895517707872	-6.351607698106818	-9.421326
W77K	-2.9839144683394068	-8.778901934541675	-9.813145840592597	-11.547119
W77L	-2.6488820498996315	-0.2608198893430966	-6.231199429403205	-7.986328
W77M	-3.188398810331123	-3.2279198536017923	-7.10072593186851	-9.5616455
W77N	-2.989841318092142	-8.778901934541674	-9.813145840592597	-11.414429
W77P	-4.222073918464476	-8.772386837712581	-9.812022759248066	-11.588196
W77Q	-3.1035307297865744	-2.9468192986458144	-6.595363142931092	-9.205627
W77R	-3.558532856204905	-5.235275008287224	-5.778544801843964	-9.13855
W77S	-3.744585875681144	-4.147700062127266	-7.397904666937393	-10.504639
W77T	-3.69229513350356	-2.33964925760274	-6.786100118963077	-9.4366455
W77V	-2.669850745277672	-2.5675760752373145	-7.04197590437434	-9.410278
W77Y	-3.096549148620795	-8.778901934541675	-9.813145840592597	-11.592163
L78A	-3.315424328608927	-1.8637150791366144	-4.9876279508534935	-5.9561768
L78C	-3.527174785765436	-8.786848123712895	-7.226511749820929	-8.072449
L78D	-2.734659214168277	-8.786848123712893	-7.226511749820929	-7.8430176
L78E	-3.327946901836723	-8.786848123712895	-7.226511749820929	-8.15033
L78F	-2.461704814994831	-5.012931736872923	-5.226713896025103	-6.7975464
L78G	-3.1279731650725178	-8.700874897455531	-7.214967084624277	-8.009033
L78H	-2.904848493909883	-8.786848123712895	-7.226511749820929	-8.136719
L78I	-2.6858949239472154	0.6467679997619769	-0.054098969525512	1.5394897
L78K	-3.452315036083532	-8.444035368677785	-7.194301559087762	-7.7406616
L78M	-1.807540167990956	-3.1781616285521417	-4.523057248516125	-6.302368
L78N	-3.1359959326527047	-8.786848123712895	-7.226511749820929	-8.053528
L78P	-2.169092925935232	-5.025374017077593	-5.679620720789899	-6.312134
L78Q	-3.5409937451487217	-8.786848123712895	-7.226511749820929	-8.143555
L78R	-3.14971998611177	-8.786848123712893	-7.226511749820929	-8.1474
L78S	-1.3395045904607226	-6.691453229127915	-6.769391331106135	-8.070435
L78T	-3.7068263126609375	-5.1779921238648665	-5.733677520116999	-7.508423
L78V	-1.4833742746620229	-2.1359636613795194	-2.5968277496431256	-2.8694458
L78W	-3.089176486912215	-8.786848123712895	-7.226511749820929	-8.180725
L78Y	-3.5137891799448657	-8.786848123712895	-7.226511749820929	-7.696472
L79A	-2.8178548521984084	-9.272504295507623	-9.0811271539298	-11.889465
L79C	-3.455804614420798	-9.060633701191836	-9.04756809473713	-11.369202
L79D	-3.740582067979191	-3.8349337075933247	-6.67546412811862	-10.726379
L79E	-3.4252703019802344	-9.272504295507623	-9.0811271539298	-11.692322
L79F	-2.986824264636877	-5.632313091828252	-7.530328136796925	-10.238525
L79G	-4.291815713733242	-9.272504295507623	-9.0811271539298	-11.374512
L79H	-3.869076418275704	-9.24666306423936	-9.076810674190142	-11.678955
L79I	-1.1958537243037646	-2.8560676325521457	-5.828195606989539	-8.513184
L79K	-3.79094578628975	-6.320267160372271	-7.003070827675401	-11.532166
L79M	-2.225832800793349	-5.629622096667255	-7.171976399014966	-10.31958
L79N	-2.668706993500069	-9.272504295507622	-9.0811271539298	-11.835876
L79P	-1.8828924802944371	-5.373912577030397	-6.011564931761313	-10.487671
L79Q	-3.4663693470266	-9.272504295507623	-9.0811271539298	-11.574951
L79R	-2.3684532893140973	-9.272504295507623	-9.0811271539298	-11.785095
L79S	-3.4251400936467173	-8.071510794659051	-8.707084799054314	-11.159546
L79T	-2.5698053247786783	-3.0475783398742875	-6.526703599531174	-9.668823
L79V	-2.6393158394277108	-3.4170981402692617	-6.204428654098592	-8.940674
L79W	-2.486457297391476	-8.910442864658185	-9.004641861552386	-11.650879
L79Y	-2.545534626153526	-0.5309779515185271	-6.101028423050593	-8.314026
G80A	-2.16666595025707	-8.564781963323748	-8.253897552170884	-11.984253
G80C	-3.736493850733948	-10.37551894996178	-8.442181648516339	-12.541321
G80D	-4.055522779517414	-10.005791282626324	-8.404950130640145	-12.233459
G80E	-3.203041583265934	-6.186774324056167	-7.022542164554579	-10.253845
G80F	-4.005277151686872	-10.375518949961782	-8.442181648516339	-12.181519
G80H	-3.87908620730276	-10.375518949961782	-8.442181648516339	-12.457764
G80I	-4.261490246692025	-10.37551894996178	-8.442181648516339	-12.441772
G80K	-3.3540550934002407	-8.015873936565125	-7.740743401275267	-10.34845
G80L	-4.503180233185154	-6.91251406289365	-6.981790816324974	-11.092468
G80M	-3.2293042269209264	-6.91251406289365	-7.685781580015828	-11.649963
G80N	-3.661808315751764	-10.375518949961782	-8.442181648516339	-12.225891
G80P	-3.768941802364906	-10.37551894996178	-8.442181648516339	-12.382446
G80Q	-3.290183678420247	-10.375518949961782	-8.442181648516339	-12.1657715
G80R	-3.1997605583807163	-6.904858811333876	-6.524245962847999	-12.219543
G80S	-4.088723599107819	-9.723196138076208	-8.373704396504763	-12.144531
G80T	-4.009237659847663	-10.37551894996178	-8.442181648516339	-12.395569
G80V	-2.5546580680312405	-6.91251406289365	-7.630376502977015	-11.22168
G80W	-3.240831636216278	-10.375518949961782	-8.442181648516339	-11.727661
G80Y	-3.763347312936205	-10.375518949961782	-8.442181648516339	-12.492737
N81A	-2.2983041817100798	-9.227841070973586	-9.386055445918714	-11.305237
N81C	-3.356526765328858	-9.530884097755234	-9.432626556620503	-11.171997
N81D	-2.314331577131838	-1.765603311588972	-6.3831715575906856	-8.392639
N81E	-3.1504688714042417	-9.52042872593588	-9.431175398876915	-11.405762
N81F	-3.839822807245479	-9.530884097755234	-9.432626556620503	-11.487915
N81G	-3.63759003777908	-9.31590616734887	-9.409998417133522	-11.321472
N81H	-0.8691939132306792	-5.901598339820598	-7.028721310486617	-7.9312744
N81I	-2.682173535155685	-4.804332941254059	-6.872584617534812	-10.538879
N81K	-2.618570527981537	-6.578628191355281	-7.590974075664235	-9.953003
N81L	-3.5361053886604026	-8.082322298111963	-9.174158374183776	-11.549438
N81M	-3.4415141460708534	-9.440424748579373	-9.422695789217984	-11.418213
N81P	-4.920218557040463	-2.874592545225655	-6.597911872325312	-9.062683
N81Q	-3.1642291058394405	-9.530884097755234	-9.432626556620503	-11.610046
N81R	-3.253991339472748	-3.3204034645854863	-7.385583084756945	-10.323853
N81S	-1.5378410951197845	-3.633227423693947	-6.817254390523885	-9.542786
N81T	-2.564758624305247	-3.5606112329619526	-6.248188668261719	-8.641846
N81V	-3.345771853987679	-9.530884097755234	-9.432626556620503	-11.416626
N81W	-3.363028675316392	-9.530884097755234	-9.432626556620503	-11.348022
N81Y	-3.595220789600941	-5.90874588758699	-7.659179976546511	-10.65033
P82A	-3.464338406890669	-7.658835654775197	-8.079660922581752	-12.968445
P82C	-3.136582530317059	-10.827058595403283	-8.619192873419138	-12.807129
P82D	-2.99598504155644	-9.811135172264414	-8.541461401540573	-13.155579
P82E	-2.8480642890558894	-10.827058595403283	-8.619192873419138	-13.338501
P82F	-3.78959515418565	-10.827058595403283	-8.619192873419138	-12.967773
P82G	-3.7197245908307113	-10.827058595403283	-8.619192873419138	-12.857239
P82H	-1.3010051136593457	-10.827058595403283	-8.619192873419138	-13.053223
P82I	-3.757817075304724	-10.827058595403283	-8.619192873419138	-12.93634
P82K	-3.395690671497241	-10.827058595403283	-8.619192873419138	-13.030457
P82L	-2.87274385237842	-8.6718799012469	-8.282817533666503	-12.788635
P82M	-3.2296103757254677	-10.827058595403283	-8.619192873419138	-13.169739
P82N	-3.745438418969601	-10.827058595403283	-8.619192873419138	-12.804321
P82Q	-3.580015879448023	-10.790500836076014	-8.616020687975492	-12.854431
P82R	-3.687654817333533	-10.731791052882809	-8.610626027355806	-12.988831
P82S	-3.097159723458749	-6.894428383605508	-6.919164509507937	-11.05188
P82T	-3.02046681823334	-10.548312504248283	-8.598626562030177	-12.779968
P82V	-3.3829251807595258	-10.827058595403283	-8.619192873419138	-12.917847
P82W	-3.488226164867963	-10.827058595403283	-8.619192873419138	-12.815674
P82Y	-3.691379302050957	-10.827058595403283	-8.619192873419138	-13.19043
E83A	-0.5647487703037988	-1.993621383064752	-5.035958843836852	-6.3079834
E83C	-2.0173304932426106	-7.970937215887549	-8.812213459126383	-10.179626
E83D	-1.131547068753969	-5.952740883408675	-7.571472332088659	-8.795105
E83F	-1.849051881086321	-7.204519296647351	-8.65491661739452	-9.969421
E83G	-1.132928947505719	-2.3823570112275414	-5.970034480858885	-7.9630737
E83H	-2.2151036567227136	-0.7711315661954403	-6.303773196999828	-8.041199
E83I	-2.091578132499859	-7.468682601061834	-8.704239684800996	-10.125671
E83K	-1.9618676559721395	-1.6394927796596717	-2.848867016600707	-4.1309814
E83L	-1.4007134519424882	-3.2954640019105974	-5.998055831078091	-8.268311
E83M	-1.3126361479152755	-0.7898665263272244	-5.0186623664267245	-6.041443
E83N	-0.702569034734528	-4.354206705185065	-6.504650206034057	-8.026123
E83P	-4.458071002533855	-6.886654654361314	-8.50414233776246	-9.883179
E83Q	-1.4093913463769443	-0.8978160937452904	-4.916607585910242	-7.114929
E83R	-3.408962737045896	-2.016044642421765	-5.677469831058261	-7.882202
E83S	-1.5889894944638654	0.4366415277845985	-6.050439349786757	-7.6279297
E83T	-1.4576155941325593	-3.904074189687871	-6.173577476620267	-8.12915
E83V	-1.9960015357677383	-4.358777239210714	-6.450569198726953	-8.312622
E83W	-1.5835603400582927	-7.624244350739428	-8.726485122235488	-10.025879
E83Y	-0.5596586152866336	-7.341912257949947	-8.660972296865225	-9.804138
C84A	-3.750002870520478	-10.602620383248867	-8.461795714292634	-12.714539
C84D	-3.363108667450549	-10.602620383248867	-8.461795714292634	-12.797302
C84E	-3.388350389074941	-10.602620383248867	-8.461795714292634	-12.81073
C84F	-2.7153900126288684	-10.602620383248867	-8.461795714292634	-12.6692505
C84G	-2.9822343517906766	-8.562255265520374	-8.113230560825059	-12.031677
C84H	-3.7313846541673263	-10.602620383248867	-8.461795714292634	-12.411865
C84I	-3.597023500230028	-10.602620383248867	-8.461795714292634	-12.593628
C84K	-3.412518189818313	-10.602620383248867	-8.461795714292634	-12.6085205
C84L	-4.6814011773709305	-10.602620383248867	-8.461795714292634	-12.448669
C84M	-3.0208779697702246	-10.602620383248867	-8.461795714292634	-12.632629
C84N	-3.039157969552415	-10.602620383248867	-8.461795714292634	-12.847961
C84P	-3.74957963487772	-6.931391538663634	-6.904017580008258	-10.952332
C84Q	-3.453601382421034	-10.602620383248867	-8.461795714292634	-12.9747925
C84R	-2.77121010759999	-7.563820754913616	-7.598719535300461	-12.643738
C84S	-3.3800290893577576	-6.931391538663634	-7.128130600501208	-11.477661
C84T	-3.5320889413295187	-10.602620383248867	-8.461795714292634	-12.261475
C84V	-3.0756538025230107	-10.602620383248867	-8.461795714292634	-12.465698
C84W	-2.281897308783964	-7.465674758792629	-7.523169820220119	-11.602722
C84Y	-3.0054971980551897	-9.886922159998356	-8.396915446341154	-12.772827
D85A	-2.6881774699547343	-4.024264554229783	-4.666556241565559	-5.0961914
D85C	-2.7220501142568656	-9.513061775337455	-7.382153053380534	-7.9765015
D85E	-0.8108995000064609	-1.5262901238829525	-0.9166092534651398	1.9959717
D85F	-3.4099294449647632	-9.513061775337455	-7.382153053380534	-7.8876953
D85G	-2.674732190870965	-3.822214670982357	-3.5608965978826745	-3.2946777
D85H	-2.962062557307324	-8.635801241868585	-7.255820565820386	-7.5722656
D85I	-3.623739067174266	-6.326994029255734	-6.395962154199879	-7.2802734
D85K	-3.870769497786356	-6.5847577596087525	-5.281493898224653	-5.566162
D85L	-2.764746742730056	-9.353393500437951	-7.368664265397001	-7.473877
D85M	-2.86989792538577	-5.603211558492848	-5.9956472699777805	-6.937622
D85N	-2.470505204486652	-5.022532657233021	-4.690222527402511	-5.180847
D85P	-3.687546010895261	-9.513061775337455	-7.382153053380534	-7.819824
D85Q	-2.3377640030648084	-9.505290754224555	-7.381327625178528	-7.955261
D85R	-4.061337487066409	-9.513061775337455	-7.382153053380534	-8.0286255
D85S	-3.134266302858449	-6.596150980480536	-6.159150384572968	-6.8183594
D85T	-2.138093887151754	-3.654102789621098	-5.234412139139749	-5.3526
D85V	-3.1597303108373542	-4.389486009170332	-5.86509503934758	-6.870056
D85W	-3.250505230670464	-9.44444062682891	-7.374886883433191	-7.418579
D85Y	-2.382903469683824	-6.608113085300916	-6.215896952923686	-7.315674
S86A	-0.0763407045117542	-2.705228797837137	-4.678097128005902	-6.0166626
S86C	-1.5862074987634496	-7.0906888285174325	-7.83487600506237	-8.705566
S86D	0.5301162845792894	-1.2183990874535473	-5.222729183784395	-5.7179565
S86E	0.1522911494833157	-0.4569993024648311	-4.807932464278565	-5.1237183
S86F	-0.3689773905296747	-3.3093002300220267	-3.94383533621658	-5.204956
S86G	-0.69837191845682	-0.5266552564770197	-5.623061292048078	-6.602722
S86H	0.3367477191892468	-2.100766695141651	-5.806513915740652	-7.107361
S86I	0.1430421589901759	-1.6848948506782055	-4.337028811740311	-5.159851
S86K	-1.4445863995077828	-3.400897901469411	-5.088736266621709	-6.23584
S86L	0.3626202447260133	1.1446313538537831	-1.5474654015743	-1.5701904
S86M	-0.3173206088685505	-2.2930012392275056	-3.944101109125768	-5.307373
S86N	-0.4939861903239401	-3.230381647252321	-5.50103478762685	-6.8257446
S86P	-0.4857332642852091	-1.115188632559416	-2.813161172904074	-3.2211304
S86Q	-0.1726208744559884	-1.1622828846960578	-4.18573352598105	-5.4663696
S86R	-0.8715412719872349	-1.9790966857329664	-4.935285554776783	-5.767761
S86T	-0.5285052233762219	-2.6233715629223955	-3.889363767038958	-4.9907227
S86V	-0.1932337892649535	-1.667949654162208	-5.314248954455252	-6.5335083
S86W	-0.8540566030211921	-7.3327463844425775	-7.875724448889059	-8.397339
S86Y	0.5278101478308865	-6.53853625537756	-7.64976949295874	-7.94928
L87A	-2.5650348918520285	-6.097819476204251	-7.718397851188001	-9.779541
L87C	-2.9655193197753538	-8.968764629600997	-8.653443178320458	-10.389099
L87D	-2.404261732771809	-8.74629801997817	-8.631331700306532	-10.309265
L87E	-3.3373875109001085	-8.28825382323872	-8.563917375267238	-10.268799
L87F	-3.344649177622661	-0.7674521855932666	-4.739827089186292	-6.1829834
L87G	-3.6315593891065023	-8.968764629600997	-8.653443178320458	-10.381348
L87H	-2.931595206258205	-3.146599114103488	-5.79235249024714	-8.1657715
L87I	-0.9807090075356184	-4.533721171716858	-4.885555982560618	-6.7506714
L87K	-3.4889303179550795	-3.943353633692028	-6.959288052150441	-9.586975
L87M	-2.102463830368755	-6.215232466812576	-7.388428863838271	-9.963135
L87N	-3.6413076900866246	-3.0842598038734645	-5.883953994938565	-7.8535767
L87P	-2.910005478650237	-4.987248148529419	-6.713537256910058	-8.704956
L87Q	-2.6315184985324174	-5.409028483827875	-5.94893771957868	-8.1223755
L87R	-2.698992358811664	-8.962006356808043	-8.652596173736924	-10.487793
L87S	-3.3537600364956064	-1.3744718571236718	-4.517388927859429	-6.746826
L87T	-2.685002368169304	-3.845896349906105	-6.417853732289586	-8.274231
L87V	-2.638982313853552	-5.451449258459889	-6.245294884502073	-8.301392
L87W	-2.9190058367736507	-8.968764629600996	-8.653443178320458	-10.5529175
L87Y	-3.135273962713506	-4.473972879510282	-6.264317495450086	-7.9191895
L88A	-1.2661152051901576	-7.018350791852831	-7.034874286943705	-6.0289307
L88C	-3.0183171821981745	-4.98684125928454	-5.563616974148317	-3.9846802
L88D	-2.089576673085256	-6.067055707274668	-6.881300126364749	-7.1365356
L88E	-0.6131434220382961	-6.322943358844753	-6.931230759759728	-6.821228
L88F	-1.4247014413382533	-2.145678335883713	-2.094150793345761	0.32452393
L88G	-1.936176199022677	-8.887646578683928	-8.06990469248808	-7.430542
L88H	-1.5688440585262091	-8.138816327350138	-7.795209663173182	-7.159729
L88I	-0.1210202818802566	-1.75545281132411	-3.129201331925288	-1.4738159
L88K	-1.286835570200958	-5.656313982164575	-6.522945005686779	-6.864563
L88M	-0.3351792687339851	-8.412935416504947	-7.968978194436431	-7.2893677
L88N	-2.1044607898882943	-3.603168810362907	-5.976852472027531	-5.779114
L88P	-2.7793848482876173	-4.324676116695979	-5.166992505412054	-5.784973
L88Q	-0.8173034133408175	-1.5503880530908258	-5.6229227967724	-4.684021
L88R	-3.425230717952028	-6.139903548539154	-6.805018743413712	-6.8796387
L88S	-1.614172621153215	-2.6305479018736126	-3.528516323007352	-2.2232666
L88T	-1.7503055624810098	-3.643770767607706	-5.390022306890387	-5.918457
L88V	-1.252621073166584	-5.540228634144839	-6.165423832043416	-5.015442
L88W	-0.3530363826171784	-4.160080592319737	-6.169842577030067	-6.1970825
L88Y	-1.7355201985235336	-7.848238435494699	-7.717257633300051	-6.998657
P89A	-0.2806519566990914			-1.6466675
P89C	-3.4052896939413637			-4.937805
P89D	0.441980457133756			-2.5805664
P89E	0.0597964374245614			-1.859314
P89F	0.4571879468806105			-2.5690308
P89G	0.2576396688092912			-1.6210938
P89H	-0.2355493045979185			-4.591858
P89I	0.1813507423845725			-2.9660034
P89K	-0.7200961494505406			-0.92474365
P89L	0.5326719156120345			-2.0879517
P89M	-0.1881739047910308			-3.8343506
P89N	-0.2274228707793538			-0.2074585
P89Q	-1.1918108385851929			-4.851074
P89R	-1.02314603112851			-1.6261597
P89S	-0.4020797078447398			2.6852417
P89T	-0.238161217233821			2.256836
P89V	-0.3369255327954959			-4.767456
P89W	-1.0982373023350922			-4.7614746
P89Y	0.1066780755986708			-4.680847
A90C	-1.7140581659283067	-7.289545015386794	-6.907821086469539	-6.392761
A90D	-0.3064191523142905	-0.447244600324185	-3.595933633067034	-3.694275
A90E	0.0469193409744302	-2.211680857505393	-3.1836729002006905	-3.0337524
A90F	0.3426597083115112	-1.0207089509706282	-4.511726207503671	-4.777405
A90G	-0.8932929322667507	1.0812270411753286	-4.140789268793014	-3.791565
A90H	-0.1529098211736363	-6.405373501296122	-6.69138665236801	-6.480713
A90I	0.5638254032092993	-1.7523725782991322	-3.4109439407402533	-4.1366577
A90K	-0.2041539936062768	-0.4486455944411691	-1.2426502848320524	0.19537354
A90L	-0.0952239838185165	-6.435394133020489	-6.634025030071143	-6.3241577
A90M	0.1370086425976881	-5.95438433185474	-6.484353387812689	-6.201172
A90N	-0.670675038134177	-0.1799018579997651	-3.532410484469437	-3.6015625
A90P	-0.8810266179861149	-4.7214000937306695	-5.094790372391799	-5.4870605
A90Q	-0.2806439802743903	-4.62944137803558	-4.794602076352021	-4.7439575
A90R	-1.0447816524358802	-2.0573031301632128	-2.2383946170230047	-1.8220215
A90S	-0.2289382565222702	-1.4107302794383785	-4.011580293952648	-4.3181763
A90T	0.3932522465006182	-3.1359377111824105	-3.07136451270344	-2.8770142
A90V	-0.5004039918462369	0.060852492882268	-1.5118649776341044	-0.30285645
A90W	-1.4359388610952382	-7.2627727937013855	-6.904885588195839	-6.2109985
A90Y	-0.4639823567814662	-2.343420872931615	-5.030786749914114	-5.7025146
R91A	-0.9918185175003482	-1.8682559703458037	-4.499368019431131	-4.223877
R91C	-2.085645268570409	-8.360615941669062	-6.764607939493544	-5.9556274
R91D	-1.3152400087379537	-5.167806132587788	-4.3211598695743305	-4.287781
R91E	-0.0166970408059774	-1.3523238742701609	-1.91337372648195	-0.6102905
R91F	-1.0934902162607731	-8.363087017906048	-6.765170983541111	-6.2476807
R91G	-0.8094661333896486	-3.796529178895224	-3.4396043600527264	-3.343811
R91H	0.0603883484555936	-8.193757318833224	-6.723358258474718	-5.9744873
R91I	-0.6111227911848308	-4.939875059979254	-5.128123572185359	-4.96521
R91K	-0.662721398627257	-0.4587118835378554	-1.108338400543289	1.0536499
R91L	-0.5112118327360886	-5.624625454189866	-5.212926628269997	-5.345886
R91M	-0.317693466633553	-8.121763680753347	-6.725243633609807	-5.92395
R91N	0.1046497008133829	-1.418170079140149	-1.2987887791714456	-0.047973633
R91P	-2.26336351471552	-1.2261969541252469	-3.40166200771273	-2.729126
R91Q	-0.6581715526350546	-1.6376652381780503	-3.4427528744017764	-2.7109985
R91S	-0.7795780930605081	-1.2960870034497072	-1.176163629610528	-0.04046631
R91T	-0.6579804335890256	-2.807407794385973	-3.408079813438235	-2.6895752
R91V	-0.2666299753619973	-5.6619625226786425	-5.608286910099196	-6.071472
R91W	-1.501232113954745	-8.361392175394116	-6.764902930484368	-6.0167236
R91Y	-0.5550200249236934	-8.280507536453998	-6.74537410732205	-5.9622803
S92A	-1.1562295268985412	-5.012937594701157	-6.322690597998189	-8.419434
S92C	-2.450337568229781	-8.459074889543846	-9.11374880786002	-11.1380005
S92D	-0.1044597871276947	-4.044323702806328	-7.002478712512129	-9.651672
S92E	-0.2511567050751164	0.3805679642101056	-4.927675850922242	-6.1935425
S92F	-0.4666212176590125	-7.164287339442357	-8.862110367351306	-11.224365
S92G	-0.5230341868199386	-3.170008974279435	-6.264105021153227	-8.479736
S92H	-0.2160494512985274	-8.459074889543846	-9.11374880786002	-10.931946
S92I	-0.2850743112292354	-5.7062821178578185	-8.330308130910453	-10.588867
S92K	-0.8913989396181878	-0.9969160826047894	-6.004163793069893	-7.6586304
S92L	-0.9343049214119497	-5.715588456840908	-6.966086195366188	-8.691772
S92M	0.3886781983791209	-5.717360005341489	-8.227247133035007	-10.734131
S92N	-0.4603573906602569	-3.155704736319173	-6.206972923770081	-9.073303
S92P	-0.515151640471846	-6.957906865338023	-8.48032416095407	-10.319946
S92Q	0.3307134502802338	-3.599313187733	-6.471347365350084	-9.221741
S92R	-1.1801621290351778	-3.1140796408576046	-6.347936144589767	-9.268433
S92T	-0.2220559317497587	-1.987497462362672	-5.232281444015825	-6.9992676
S92V	-0.6521565122641098	-7.902237974506417	-9.012210383898491	-11.082336
S92W	-1.0403742722285108	-8.279277805252223	-9.078336734766708	-10.875732
S92Y	-0.1904216188820229	-7.378764622963034	-8.923301232313406	-10.924194
W93A	-3.4287727101105787	-2.9169686704553044	-6.044320969089313	-8.611938
W93C	-1.3820898149806573	-7.460475853366765	-7.983939679609875	-11.6026
W93D	-1.6871182058248615	-9.983438691317676	-8.55494694416052	-11.600525
W93E	-2.686192158761453	-9.994631933795487	-8.555948411814711	-11.635925
W93F	-0.6160933538490455	-9.978202017996546	-8.554515787241144	-11.403931
W93G	-2.989540845303176	-4.467698751542912	-5.850731424785408	-9.223816
W93H	-3.084396786445261	-9.994631933795487	-8.555948411814711	-11.464478
W93I	-2.8136702585823645	-9.93392234263478	-8.551447349549107	-11.455444
W93K	-2.2345382150337723	-9.994631933795487	-8.555948411814711	-11.6604
W93L	-1.9533766674095527	-9.670213869862105	-8.50845824124724	-11.411804
W93M	-2.7578624080191214	-8.644212965325773	-8.292635589682504	-11.415344
W93N	-2.834839322809819	-9.994631933795487	-8.555948411814711	-11.569458
W93P	-3.3559272181785498	-7.273733983655697	-7.693928337578427	-11.151428
W93Q	-2.7580377705123023	-9.994631933795487	-8.555948411814711	-11.500793
W93R	-2.810610781568076	-5.9043218962079305	-5.254477482765651	-9.691589
W93S	-3.432507347521356	-4.709783276601704	-5.03469435934494	-7.050049
W93T	-3.479385497667631	-9.729948880745305	-8.52531309140818	-11.349121
W93V	-3.2388950576067077	-4.065530755350968	-6.721268482473533	-10.312378
W93Y	-2.777150846749193	-9.994631933795487	-8.555948411814711	-11.240173
S94A	-1.4056560738660766	-4.743141399450115	-5.060515946610394	-7.5594482
S94C	-2.8579282656618497	-9.852406216927433	-8.78097883117971	-11.87323
S94D	-2.898732307173576	-1.3512862446077936	-6.05707292439547	-8.143799
S94E	-3.053021603149838	-7.726603639565682	-8.341437142891664	-11.496887
S94F	-2.6396790895845395	-8.995154977039835	-8.615770478182412	-11.575623
S94G	-0.8930978764002668	-9.745528260264075	-8.768025309554787	-11.579956
S94H	-3.311185101060829	-9.852406216927438	-8.78097883117971	-12.009888
S94I	-3.8351427295661535	-9.852406216927434	-8.78097883117971	-11.993408
S94K	-3.804011862575984	-9.852406216927434	-8.78097883117971	-11.819336
S94L	-4.058714010088273	-8.590017439240029	-8.506730159072958	-11.478638
S94M	-3.0466242508097747	-9.852406216927442	-8.78097883117971	-11.979614
S94N	-3.7000002951555486	-5.153108894509167	-6.477486702631722	-10.676758
S94P	-2.7421180337758555	-5.273891393419687	-6.202428983880964	-10.144348
S94Q	-2.8156864024194483	-9.852406216927438	-8.78097883117971	-11.904419
S94R	-3.966973836442959	-9.852406216927443	-8.78097883117971	-11.8078
S94T	-3.334818309447412	-5.856973552348515	-6.898102494857085	-10.350464
S94V	-3.809285160596104	-9.751414889516568	-8.772459979222731	-11.968201
S94W	-2.2338404911369447	-9.852406216927436	-8.78097883117971	-11.885864
S94Y	-2.804463518556952	-6.559293907751562	-7.776401477270156	-11.195923
Y95A	-4.034397380789543	-9.63157802622288	-9.247025720585157	-11.260193
Y95C	-2.8090466986867653	-5.226868755828607	-6.697888127398983	-8.607178
Y95D	-3.1548641751399327	-9.63157802622288	-9.247025720585157	-11.579346
Y95E	-4.090667108947878	-9.63157802622288	-9.247025720585157	-11.376648
Y95F	-2.6637188494091766	-9.423463438298556	-9.217796866188792	-11.63031
Y95G	-3.636282934467338	-9.63157802622288	-9.247025720585157	-11.62616
Y95H	-2.9671994908939743	-6.384580033875974	-7.126351828314	-9.194519
Y95I	-4.376270792094121	-3.2035192296689923	-7.254948342972057	-9.193481
Y95K	-3.4556049771951587	-9.63157802622288	-9.247025720585157	-11.713318
Y95L	-3.9717245511964343	-1.4899902495946202	-6.269036417346797	-8.282776
Y95M	-3.458279529431331	-9.54764257560042	-9.236428064680467	-11.322449
Y95N	-3.268513401345229	-7.866603009475707	-8.806208485450156	-11.209473
Y95P	-3.9237277753893176	-5.934268579928399	-7.310564271827388	-10.096863
Y95Q	-3.214193861772386	-9.63157802622288	-9.247025720585157	-11.983826
Y95R	-3.639388632909183	-9.504262499995887	-9.23075567221349	-11.488953
Y95S	-3.0786470551399665	-5.448997461732962	-6.151408702256958	-9.197327
Y95T	-3.5169654220958235	-3.735302761446548	-6.790098463621689	-9.403076
Y95V	-3.9024708732621622	-3.7892195051987727	-6.702926307030793	-9.699585
Y95W	-3.459756960008133	-9.63157802622288	-9.247025720585157	-11.5616455
I96A	-4.002018569325772	-9.742915520202104	-9.200542371273173	-11.7717285
I96C	-2.4485528226608277	-9.742915520202102	-9.200542371273173	-11.555664
I96D	-3.487544349844917	-9.742915520202102	-9.200542371273173	-11.973267
I96E	-3.6139561582603856	-9.742915520202102	-9.200542371273173	-11.94812
I96F	-2.6613886117631287	-1.6189978951872162	-6.363317905037548	-7.9367676
I96G	-3.831908884329364	-6.656311750567924	-8.09125517271059	-10.92627
I96H	-3.316344542364035	-9.742915520202102	-9.200542371273173	-12.159546
I96K	-3.7494111254275873	-6.656311750567924	-7.705420818507719	-10.76123
I96L	-1.763747141275864	-2.463778913668018	-5.622418369195657	-7.163574
I96M	-2.901666066633984	-8.714936240440714	-9.038892719630669	-11.400757
I96N	-2.7687078994148893	-6.656311750567924	-7.623142529620964	-10.24115
I96P	-4.049855687835573	-9.68292922259581	-9.193720247716785	-11.86084
I96Q	-3.071925061678112	-6.656311750567923	-8.455886507465948	-11.062378
I96R	-3.865186174464704	-9.742915520202102	-9.200542371273173	-12.122925
I96S	-2.954693598015856	-9.739560368654704	-9.20018926679711	-11.961548
I96T	-2.9438191683234423	-6.557774298047263	-8.048023329684838	-10.992371
I96V	-0.9229451213894052	-5.94079096542071	-6.877672228129086	-10.147522
I96W	-2.74387838394342	-9.742915520202104	-9.200542371273173	-11.871765
I96Y	-3.5998505798221068	-6.114339102578618	-7.598089174588495	-10.925476
V97A	-1.7386205062355289	-2.9076379756198807	-1.880529390888114	-1.0598755
V97C	-2.9091049557426434	-9.429155384272704	-7.3887016328972095	-8.447571
V97D	-2.817474512698105	-6.558794911966388	-6.355919412898402	-8.442993
V97E	-2.619702878697115	-9.28946160245214	-7.364764724369706	-8.449646
V97F	-3.6736718153984618	-4.77531083073643	-5.445147438560525	-6.7216797
V97G	-3.591133225278836	-4.708898335713698	-4.549402914271923	-6.524536
V97H	-2.619250565955824	-3.2491449700102217	-5.7186412212431605	-7.1290894
V97I	-0.7685065318066027	-1.2986265005399191	-2.248213612139807	-2.3016357
V97K	-3.4998355151085208	-5.18197791862436	-5.445304772467352	-6.4733276
V97L	-2.753885440192729	-8.416726392263278	-7.216192876044715	-8.437439
V97M	-2.8053002024609905	-4.562676054155598	-4.831440789635963	-5.9553833
V97N	-3.3759713670021494	-9.429155384272704	-7.3887016328972095	-8.847473
V97P	-3.864148753193976	-6.558794911966388	-6.589598367951567	-7.796936
V97Q	-3.2593716133681707	-9.429155384272704	-7.3887016328972095	-8.385437
V97R	-4.278452344943609	-6.379903273080208	-5.987417823911528	-8.432129
V97S	-3.857306787454776	-9.429155384272704	-7.3887016328972095	-8.633972
V97T	-3.0318626544619938	-6.259728708472983	-4.791807134088231	-5.0218506
V97W	-2.8715256475175908	-9.429155384272704	-7.3887016328972095	-8.687683
V97Y	-3.5023264308449438	-9.308381235183845	-7.375873658081218	-8.4001465
E98A	-3.594454541577777	-9.953859018181571	-9.323090121895689	-12.016602
E98C	-3.27984066230745	-6.837586298869942	-7.690361719406155	-10.498413
E98D	-2.2475582139896324	-5.198047959826416	-7.139983500299422	-10.9140625
E98F	-2.4830158408020835	-9.953859018181571	-9.323090121895689	-12.069641
E98G	-2.591160209264323	-9.662491883212589	-9.281769538161484	-11.716064
E98H	-3.54881821899625	-9.953859018181571	-9.323090121895689	-11.903687
E98I	-1.6327537786209578	-6.144030319807356	-7.587571854526686	-10.026489
E98K	-2.8881397887919675	-3.090995204228573	-6.14895033648645	-8.256714
E98L	-2.702925894953333	-9.953859018181571	-9.323090121895689	-12.145691
E98M	-2.723544001195747	-6.144030319766317	-7.790493918292668	-10.297363
E98N	-3.5097442036657216	-6.837586298869942	-8.295778282392803	-11.385681
E98P	-3.4513542739757948	-7.519140279200504	-8.619994795395542	-11.838074
E98Q	-1.6200994547821554	-3.6826649953005774	-6.4702229563190485	-10.275024
E98R	-3.885662995840758	-9.953859018181571	-9.323090121895689	-12.072449
E98S	-3.1012141372301687	-9.953859018181571	-9.323090121895689	-12.140869
E98T	-3.061572624563788	-9.953859018181577	-9.323090121895689	-12.083557
E98V	-1.7184002833851215	-9.916129337813778	-9.318555296902105	-12.020325
E98W	-3.1069288618088424	-9.953859018181571	-9.323090121895689	-12.086365
E98Y	-3.311362493466223	-6.836618678274513	-8.523799758824225	-11.237244
T99A	0.3262560279832425	-3.110186556142558	-3.2705746368264954	-4.392273
T99C	-2.150364283688501	-8.15830846662331	-7.920382512457991	-9.337158
T99D	0.0407613732670363	-2.240164646611116	-5.38070860935477	-6.7753906
T99E	0.187216521042584	-8.087239907797038	-7.9058147280265985	-9.309021
T99F	-2.003775111181377	-5.287745341815205	-6.394528061956407	-8.332947
T99G	-1.079867808264083	-7.276653758331929	-7.784409277332998	-9.41333
T99H	-0.4480399462676024	-8.15830846662331	-7.920382512457991	-9.4470825
T99I	-1.3914896849614613	-3.540664198430065	-4.863127468848688	-6.0264893
T99K	-0.9733421123836952	-0.418099870193763	-3.984655622502032	-4.607361
T99L	-0.3385468573735603	-8.097147388516174	-7.9149785579609215	-9.598206
T99M	-2.2052916702190264	-7.210629969188464	-7.65573902941162	-8.902771
T99N	-1.0075779721216285	-4.088199841114901	-5.889566206358722	-7.333557
T99P	-0.92173953140907	-5.107725115916642	-6.292258343561116	-8.149048
T99Q	0.6924480013569941	-8.128970159812553	-7.916884160114023	-9.414978
T99R	-0.1217932111456789	1.1011346581472594	-4.257438806955179	-5.5703735
T99S	0.1354021988515959	-5.236212555151252	-7.012644546217871	-8.313599
T99V	-0.4779336283181404	-1.948818384031512	-4.531705094563222	-6.333313
T99W	-0.7255931379044797	-8.15830846662331	-7.920382512457991	-9.394531
T99Y	-1.1695840847246215	-8.158308466623309	-7.920382512457991	-9.469299
P100A	-0.1637781166030257	-2.483438009643621	-4.852547627888271	-5.4820557
P100C	-3.18413442783562	-8.896825738056451	-7.983332522989485	-8.981567
P100D	-0.6227699111753053	-2.6390430131546303	-4.851875866832415	-5.4573975
P100E	-0.4770096647981505	-2.856040198218646	-4.939747509717563	-5.776367
P100F	-1.0042139097266716	-8.761188122994406	-7.956323017782324	-8.911377
P100G	-0.3745379213204715	-7.439834286417081	-7.603521045013622	-8.612183
P100H	-0.176094696691699	-6.136784406514488	-6.55111093675805	-8.800232
P100I	-0.5636002819493114	-4.235319108731248	-5.565466042547996	-7.371643
P100K	-1.2314824095221062	-5.131153674669021	-6.417625114734619	-8.178894
P100L	-0.804318848782045	-6.0256896799789565	-6.913532965042123	-8.180725
P100M	-0.5821507527676643	-8.896755784708326	-7.983286835991294	-8.957642
P100N	-1.1029047736980238	-4.370505836506188	-5.035529620025045	-6.605835
P100Q	-0.3890342360952388	-5.720574672784173	-6.236101736729779	-7.9212036
P100R	-0.9884758991238028	-1.9800212091619644	-5.470498049649905	-6.308777
P100S	-1.0421559633816284	-0.5575893193004671	-1.621446761113475	-1.2679443
P100T	-1.0953101404570742	-4.22071507250671	-3.745226084065507	-3.757019
P100V	-0.4413162369198466	-6.123043631081365	-6.563501841405014	-8.682617
P100W	-0.2120566221175968	-8.903378476694662	-7.984523215428453	-8.966492
P100Y	-0.7919160531237841	-8.254380376412982	-7.795550170748129	-8.590942
N101A	-0.9194372738219656	-5.363036672207021	-6.66008337857329	-8.44458
N101C	-1.364471931348216	-8.478698778022919	-8.300596708873286	-9.769653
N101D	0.5720192500124256	-2.981408627571896	-3.7309730196984674	-4.482239
N101E	-0.8849385150317546	-1.9858108316539909	-5.485216005909024	-6.7872314
N101F	-0.0985262075292693	-7.515865290013409	-8.082647390639522	-9.282349
N101G	0.0696730372673109	-3.867888543690626	-5.284108346859739	-7.383667
N101H	-1.4747161305205252	-5.91461542847714	-6.709504181300872	-8.698425
N101I	-1.052419480034144	-5.186773228797146	-6.191888958324853	-7.3795166
N101K	-1.401176588864601	-1.687575969309735	-4.381770768812203	-5.770569
N101L	-0.6536906010636604	-8.023167959423256	-8.216809420954291	-9.373718
N101M	-1.244554592686892	-8.430916975050685	-8.293636857027423	-9.791016
N101P	-2.594741986653451	-2.508544272647274	-6.681436439168465	-8.649841
N101Q	-1.1357263909879578	-8.291213899621562	-8.27223143004585	-9.833679
N101R	-0.607727619088062	-3.5546935321709285	-5.546654957903229	-7.2856445
N101S	-0.8129056402674875	0.166876229693381	-3.642651287860645	-4.2318726
N101T	-1.566427757338731	-1.5474139694879576	-4.751619683440367	-5.3131714
N101V	-1.4734360803266255	-5.244088813510071	-6.388385113315053	-8.255066
N101W	-1.6748623095224584	-8.253441868623561	-8.265747645997749	-9.642273
N101Y	-1.537039187834181	-4.053755598764246	-4.501717552135233	-5.189331
S102A	-0.7838568817279148	1.094424729216226	-3.456430660593469	-3.5632324
S102C	-1.3231577640016017	-7.799068157698585	-8.214163376292163	-8.723816
S102D	-2.5104074221941755	-5.172711010100668	-6.736523872746602	-8.4296875
S102E	-2.0427430555609107	-3.6329480138037207	-6.25159513147446	-7.3014526
S102F	-1.7386436096758384	-7.804938000014468	-8.214449989886475	-8.165283
S102G	-0.2458889224553551	-4.436422271828359	-6.680216220127477	-7.8848267
S102H	-2.814337816179262	-8.257144238313915	-8.282619003622358	-8.925842
S102I	-2.654512412309072	-8.281527284513437	-8.286885120559305	-9.139526
S102K	-3.395795948802783	-8.224348551910182	-8.280108332520854	-9.336182
S102L	-3.7689903054932943	-5.156212088249753	-6.591192376750769	-7.6955566
S102M	-2.0865668273679074	-8.281527284513437	-8.286885120559305	-9.15033
S102N	-0.2200580912199621	-8.281527284513437	-8.286885120559305	-9.1866455
S102P	-0.1810608082702645	0.0814974725280928	-2.0138066216422885	-1.1710205
S102Q	0.2704891661498994	-7.639035965900829	-8.169488567721373	-9.308533
S102R	-2.788992142895826	-8.281527284513437	-8.286885120559305	-9.010376
S102T	-0.3419346743232205	-1.612409121487394	-4.809825038413692	-6.368164
S102V	-0.4094337902980131	-5.8460077537620885	-7.524283661166919	-8.595032
S102W	-1.8991238100744336	-8.281527284513437	-8.286885120559305	-8.981995
S102Y	-1.5205070966277487	-8.240281506106895	-8.279650778973632	-8.897827
E103A	-1.1940392945647509	-0.519713606584641	-4.933718770291307	-5.308716
E103C	-1.5518788635436236	-7.04313307501959	-7.923473261676008	-8.063477
E103D	-0.7603343030960202	-0.1800645491646193	-2.5582990547191	-1.9482422
E103F	-1.6618095353745348	-7.043133075019588	-7.923473261676008	-8.0911255
E103G	-1.3042877442280398	-0.6462842676805294	-4.4112215473505785	-5.2038574
E103H	-0.846823379032258	-7.032796947930873	-7.92085720969726	-8.019226
E103I	-0.384262585045271	-1.7477521814118582	-4.567275061013788	-5.425171
E103K	-1.4510724631224123	-0.7801888268777752	-2.5310218921367778	-2.6935425
E103L	-1.2312638967637588	-4.45523627310629	-7.137577340821736	-7.8986816
E103M	-1.2829673942889472	-2.95134458957296	-6.00861533650459	-6.7457275
E103N	-0.9179534427763062	-2.8356242327791885	-4.216341977209595	-4.3153687
E103P	-0.771417996130051	-1.284313767498831	-5.227689964565798	-5.7008057
E103Q	-0.5900141224203121	-0.8618077162366449	-4.83802947478398	-5.6465454
E103R	-1.6448554837753029	-1.155480789883916	-4.097770346110337	-4.9334717
E103S	-1.458944110264928	-2.404052656741712	-4.474214636668876	-5.258911
E103T	-0.899383293590867	-1.909987868201377	-4.255628018814605	-4.951111
E103V	-0.6252034763188492	1.4995481827171369	-4.1510336245337385	-4.6452026
E103W	-1.6276978216224602	-7.04313307501959	-7.923473261676008	-8.186584
E103Y	-1.7106591126612125	-0.1877353453567036	-3.8089593186741695	-4.142456
N104A	-0.6024492254449204	-5.933983307683481	-6.48457618809698	-9.031982
N104C	-0.5729342959844281	-8.658851758741555	-8.23568695840811	-9.975037
N104D	-1.4032377629841384	-4.080405716538124	-4.590664008153908	-6.86322
N104E	0.520027344781939	-4.180056183645961	-5.227758298198751	-7.463745
N104F	0.4119765412574215	-2.626426270640968	-5.91871163435826	-8.504395
N104G	-1.8069984428195875	-9.339531075759762	-8.353671697164941	-10.317871
N104H	0.7671397300964075	-2.7261152420089165	-4.496354860340944	-6.843567
N104I	-0.2388722505627053	-3.622404745788226	-5.599961569254447	-7.867737
N104K	-0.959674516804344	-5.161816026231023	-5.342566208123571	-7.58197
N104L	-0.4532453312521563	-9.261919723513248	-8.342404288006264	-10.049194
N104M	-1.108959585857753	-5.958507720366619	-6.835918547116307	-9.17218
N104P	-3.151091182773124	-9.339531075759764	-8.353671697164941	-10.532776
N104Q	-0.2565370566185586	-6.49392510176199	-7.559582486999716	-9.942566
N104R	-1.423833696127658	-6.669920996124147	-7.271599527616672	-9.451477
N104S	-0.7129214751912231	-3.5118391518715644	-5.829583097540308	-8.221436
N104T	-1.095527668566112	-2.941402168699552	-5.596793322663871	-7.60614
N104V	-0.2050052447538759	-9.329005886743616	-8.352172209742207	-10.223755
N104W	0.2474461849663555	-9.339531075759762	-8.353671697164941	-10.438721
N104Y	-0.0048381900836341	-4.505246018261845	-3.5487648040798376	-5.2026367
G105A	-1.775289936919311	-3.728404661694613	-6.605623518382345	-9.472778
G105C	-3.161188525314542	-7.872492950415757	-8.579558324694062	-11.239441
G105D	-2.659316686132623	-1.8463016590376489	-5.286588493174349	-6.875244
G105E	-2.5600619829340725	-5.437701611248226	-6.018651205846254	-9.316528
G105F	-3.0521926328511206	-9.538792425804369	-9.0605408261207	-11.113647
G105H	-2.726206441843493	-9.618240210931193	-9.066540115626651	-11.246887
G105I	-4.0705120917798805	-9.618240210931193	-9.066540115626651	-11.5998535
G105K	-2.2405066849011512	-4.419841831593117	-6.532451111066621	-9.059387
G105L	-4.20501760279905	-9.61824021093119	-9.066540115626651	-11.1521
G105M	-2.8452613859450264	-9.618240210931193	-9.066540115626651	-11.288818
G105N	-2.6912544123690703	-8.365954683283327	-8.849321012604321	-11.1828
G105P	-3.169872580543412	-9.618240210931193	-9.066540115626651	-11.2276
G105Q	-3.5820702630340837	-9.618240210931193	-9.066540115626651	-11.208618
G105R	-2.6700994179791384	-5.862486892901606	-6.789503080732175	-9.447937
G105S	-1.860961473133495	-1.513425621971325	-5.850354432324821	-8.139648
G105T	-3.719416336060343	-9.60893057586269	-9.06540390499464	-11.382324
G105V	-2.7821588704573483	-6.564198860107436	-8.180904503990632	-10.267822
G105W	-2.5285480004472234	-9.60145264166956	-9.063556761007703	-11.003601
G105Y	-2.6701157795301484	-9.598743406285667	-9.064044774925264	-11.3845215
A106C	-1.3115101209571167	-6.1338553751485545	-6.761034852951298	-6.0546265
A106D	-2.3190945744018	-1.3821136982890696	-4.712405750593462	-5.3218384
A106E	-0.6762000726696588	-5.727893018916182	-6.63913562533844	-5.637146
A106F	-1.2011660093729803	-5.163243486718326	-6.492853145060849	-5.526428
A106G	-2.5345880020302656	-0.2327600309924973	-4.679663939863531	-5.0340576
A106H	-2.390756457279325	-5.116031844052007	-6.494616468754771	-5.972229
A106I	-2.2157361024812268	1.1802268304655903	-0.310118261106254	1.4608154
A106K	-2.76594836215316	-2.522943019814678	-3.921605960182205	-3.244934
A106L	-0.5209607525004882	2.405249327456319	-2.9197315768396948	-2.5228271
A106M	-1.846043958366948	-0.0174993137036705	-2.650029175063537	-1.939331
A106N	-1.5870642025234554	1.1375188399032292	-4.213872219945188	-4.138489
A106P	0.1261495433896741	-3.5135822741529226	-5.8705069528487	-5.463745
A106Q	-1.2427111276105467	-5.6986025274434695	-6.646855584351783	-5.854065
A106R	-3.7477684127952298	-5.8385210391174684	-6.7027509570139046	-6.005188
A106S	-0.6570644581181613	-1.7452756640572742	-4.430681921051473	-4.8320923
A106T	-1.9136271893825387	1.8054687510873653	-0.1245866446552099	2.2595215
A106V	-0.1756304723501539	0.2208831192528557	-2.4247264909972728	-1.5549927
A106W	-2.223012818598226	-3.527004813382136	-5.756680286990559	-5.828125
A106Y	-1.6993352448832668	-0.6773715476871063	-4.373109148116782	-4.4537354
C107A	-3.493104121689085	-10.295020461492507	-9.110387486724562	-12.513245
C107D	-3.694689634113327	-10.29502046149251	-9.110387486724562	-12.508972
C107E	-3.763853599689395	-10.295020461492507	-9.110387486724562	-12.608032
C107F	-3.346219378749604	-6.914263126547822	-8.001605446482927	-11.567871
[truncated: 8,717 more rows]
