# Supplementary material for: Learning from prepandemic data to forecast viral escape
Source: Nature. 2023 Oct 11;622(7984):818–25. doi: 10.1038/s41586-023-06617-0 (PMC10599991; doi:10.1038/s41586-023-06617-0)
Supplement: Supplementary file 5 — EVE, EVmutation and independent model mutation scores for DMS fitness experiments for SARS-CoV-2, HIV and influenza. [file 41586_2023_6617_MOESM5_ESM.zip › Supp_Table_3_fitness_dms/Haddox2018_BF520_merged_exp_mods.csv]

mutation	log(mut / wt)	prediction_independent	prediction_epistatic	neg_evol_indices
A30C	-1.292720400728895	-5.380901513087008	-7.916756837148569	-8.66217
A30D	-1.144384805939418	-4.516977897374356	-5.710632844655038	-6.8152466
A30E	-1.2117488618363714	-2.131736714153455	-4.099752846990668	-5.513977
A30F	-1.2477439764376252	-5.491502126145047	-6.869586189474831	-8.570251
A30G	-1.3093749156158143	-1.7476541244167545	-3.737672060065961	-5.777954
A30H	-1.2607235624195312	-5.001212215188486	-7.619201102996158	-8.328674
A30I	-1.0497354771885734	-3.643278229783205	-4.81187651262735	-6.416687
A30K	-1.1912409394002974	-2.4434115917981143	-4.261286859637039	-4.98938
A30L	-1.2490106294590642	-2.8465969528377992	-3.744436713364848	-5.4001465
A30M	-1.2414350171153	-2.065901440033392	-4.074811585796851	-5.625244
A30N	-1.1613502722020732	-3.8511683752245847	-5.176929169132563	-6.416992
A30P	-1.0992921846372306	-7.374523755193393	-8.110255042079189	-9.647766
A30Q	-1.3562475733632644	-4.737454636813044	-5.627970760098833	-7.197571
A30R	-1.3943816068853887	-3.629354027264314	-5.038741164725707	-6.4679565
A30S	-1.3255628885150377	-1.058854919029363	-4.5916158564978105	-5.4121704
A30T	-2.8232726230091623	-0.620011714924686	-1.9025448731845245	-2.282898
A30V	-1.628903292182622	-1.194965279356805	-2.073647031913424	-3.3203735
A30W	-1.0996248552204155	-3.535927813706053	-6.836799218883243	-7.940979
A30Y	-1.4088921324251278	-3.4952990260052283	-8.07690412786178	-8.525696
G31A	-1.317055714862462	-3.062562239042058	-3.252464624158165	-1.9577026
G31C	-1.0703129095965769	-3.070089176413182	-10.435778950741224	-5.655945
G31D	-0.7528081601377754	-0.504800809831186	-2.767496693708381	0.100097656
G31E	-0.5339991195820046	0.4075060903984751	-0.603393808582041	1.5238037
G31F	-5.056556379444956	-10.160218487623782	-9.44817023711073	-8.515076
G31H	-2.6425363083095874	-5.443902239593571	-5.678521367932262	-4.60968
G31I	-3.1747560311221035	-6.526593654631359	-7.005878752379431	-6.1329956
G31K	-3.098283958218004	-2.1714551849660144	-3.305059834226995	-2.0586548
G31L	-3.7099966355553367	-5.743555082041867	-7.070359759322173	-6.2512817
G31M	-2.136191582777062	-5.849945118694874	-6.50598509577685	-5.58136
G31N	-3.808275208760254	-1.4948020500993322	-2.819002913664008	-1.7373657
G31P	-2.387529962175766	-5.035860356054434	-5.9493661059368605	-4.748657
G31Q	-1.2371202315758267	-2.820214989999834	-3.4800724977958453	-1.949646
G31R	-3.330975126965543	-3.7208578084829975	-5.195818307360241	-3.8824463
G31S	-0.2466282149390855	-3.174448588811384	-3.5119823464956426	-2.4944458
G31T	-4.350442650503495	-3.1480953818964936	-3.119072133402369	-1.7174683
G31V	-3.5270757668111927	-5.91170492609725	-6.571984542942118	-5.54657
G31W	-2.5218678266777634	-7.190255324276457	-7.570636350057384	-6.7107544
G31Y	-3.4208172738555187	-9.023905562063971	-9.255073498986803	-7.335266
N32A	-0.9763328146926314	-6.15380540566195	-8.736781080173387	-8.2855835
N32C	-0.6749300439610703	-10.834369335120254	-11.497707854533246	-11.134094
N32D	0.1745142968177793	-2.133387795088296	-5.255628968694509	-3.3689575
N32E	-1.3803942159752367	-2.894176127993044	-5.66429201824576	-5.367798
N32F	-3.228600911839762	-10.834369649281854	-11.497707854533246	-10.987549
N32G	-1.548776961579049	-3.1910422583223683	-6.593379557165463	-5.430664
N32H	-1.9256615337470255	-4.796127944151515	-5.465832633152786	-4.609375
N32I	-3.963102718595106	-6.01006838802135	-9.502479535043676	-8.389587
N32K	-0.5668946030691366	-1.009798990212989	-3.544596583902603	-2.381897
N32L	-3.877491412182024	-7.125993060089495	-8.626961026305253	-8.297485
N32M	-1.8667024814329087	-7.171472651754429	-9.08743562779364	-8.965942
N32P	-4.154858799234801	-4.528968828725056	-7.087458058158518	-6.381958
N32Q	-0.1479700262904865	-1.0339887288083478	-5.072814188042685	-4.293091
N32R	-1.0194394615621585	-4.372219528691497	-5.914266083433176	-5.2875977
N32S	-0.7451974014718518	-3.607715146507112	-5.867699087000801	-5.475464
N32T	-0.9161384142825084	-3.9474588909362	-7.3429850965039805	-6.7089844
N32V	-3.56797914623094	-5.536545119181518	-9.278107977559102	-8.621765
N32W	-2.3138673372413217	-10.834369748178007	-11.497707854533246	-11.170471
N32Y	-2.8020054594164407	-8.390225379185463	-10.62145193965216	-10.145996
L33A	-2.274243899146328	-6.457560961936275	-7.710449903101107	-8.406555
L33C	-3.685745335870367	-10.502695534934745	-10.625336261773668	-11.524292
L33D	-1.68482509794532	-6.766908664060333	-9.1957500099943	-8.78949
L33E	-0.8997723047572684	-6.739552197749789	-7.807890263700756	-8.423401
L33F	-1.1319630942392762	-5.37180439118376	-5.6382598149048135	-6.5224
L33G	-2.014180556584608	-5.617275362949164	-6.785969622918856	-7.663452
L33H	-4.2841694458959365	-6.697990808246029	-8.600900795749112	-8.72998
L33I	-1.2771972730946026	-11.314355083230886	-10.865732872511105	-11.77179
L33K	-2.990340069227929	-4.200521653759988	-6.242843849095152	-6.8152466
L33M	-1.85812231765855	-3.357256354738993	-4.265388293537399	-4.6584473
L33N	-2.125840563366284	-6.746592175113304	-8.942444524584062	-8.931091
L33P	-2.710004694107754	-8.406061060005758	-9.066884157205097	-10.174561
L33Q	-1.5950123540273229	-3.852425786206208	-7.719816030421043	-8.03125
L33R	-0.6223645125625186	-4.534609868188488	-5.460711276000438	-5.5542603
L33S	-2.487410840477428	-3.3534057773524037	-5.29871106628525	-5.474182
L33T	0.2960008927695665	-4.594098633353975	-5.352872224153543	-5.621155
L33V	-2.890050222559611	-8.595993633303495	-9.518414532254042	-9.9921875
L33W	-1.640484203965577	-4.386322736468416	-5.1989393047915655	-5.7680664
L33Y	-0.741225052929246	-6.121692827243699	-6.967979432291031	-7.8756714
W34A	-7.23208326183744	-12.27092083565432	-11.221307249954124	-13.609253
W34C	-4.376291876840337	-11.835209715932807	-11.157971891251009	-13.318298
W34D	-4.732245579133988	-12.27092083565432	-11.221307249954124	-13.541687
W34E	-5.117682886849058	-12.27092083565432	-11.221307249954124	-13.504395
W34F	-2.4894201300795555	-6.988046088523855	-9.525407061959411	-10.026367
W34G	-4.757058326056838	-7.177952193683144	-8.100695189352336	-9.08606
W34H	-4.703238664896953	-12.2609341756759	-11.220434722154891	-13.619568
W34I	-4.24739984049583	-12.27092083565432	-11.221307249954124	-13.620361
W34K	-5.2404009046380216	-9.25099456197255	-9.857390627277256	-11.361877
W34L	-5.767649088305844	-8.893427211265703	-9.602910982842332	-11.301453
W34M	-3.8654011237035486	-12.27092083565432	-11.221307249954124	-13.532349
W34N	-4.312977422119961	-9.20160521196548	-10.53024363550344	-11.612549
W34P	-4.345893201694371	-12.27092083565432	-11.221307249954124	-13.59137
W34Q	-4.348356695078166	-12.270920835654325	-11.221307249954124	-13.606384
W34R	-3.371536493431063	-7.826875308521831	-8.53816297065623	-9.9279785
W34S	-5.880593712018129	-9.250994561972552	-10.26784717243072	-11.64386
W34T	-3.4791587428453847	-12.27092083565432	-11.221307249954124	-13.484863
W34V	-4.218510914764704	-8.301327716261978	-8.873402184970473	-10.556763
W34Y	-0.5624923888920755	-3.699416630373795	-11.42447685337902	-8.95697
V35A	-3.822033184771607	-4.891826598805299	-5.473929017781757	-6.423767
V35C	-4.073614120905054	-12.325776796065128	-10.656229812799324	-12.797485
V35D	-4.60286212879866	-9.147335695360477	-9.30875708947167	-10.693298
V35E	-5.223529369312312	-12.325776799623233	-10.656229812799324	-12.864502
V35F	-4.603625394777345	-8.443997445449746	-8.735742909521377	-10.04187
V35G	-4.325362905768001	-9.13892344963401	-9.472775386281342	-10.520996
V35H	-4.562963363403376	-8.616553658719793	-8.839391871314547	-10.517273
V35I	-3.987824706877809	-5.529771409784327	-7.257868928958032	-8.420288
V35K	-4.338418137024843	-12.325776606329937	-10.656229812799324	-12.830566
V35L	-5.029538977600288	-8.5778641379947	-9.327305391045684	-10.595276
V35M	-4.676054016245868	-12.325776815310793	-10.656229812799324	-12.7453
V35N	-4.010562407677657	-12.325776806355291	-10.656229812799324	-12.704956
V35P	-4.218020163473285	-12.325776702037686	-10.656229812799324	-12.704468
V35Q	-5.397148593412039	-12.325776720033856	-10.656229812799324	-12.72168
V35R	-5.400665234704848	-12.325776753666863	-10.656229812799324	-12.901367
V35S	-4.011907739387147	-11.379611488177	-10.509629126452296	-12.677795
V35T	-0.9905073476734132	-7.068040391406189	-9.044390588878288	-9.370789
V35W	-4.601080301024124	-12.32577674583904	-10.656229812799324	-12.800049
V35Y	-5.252959703273941	-12.325776731738614	-10.656229812799324	-12.864197
T36A	-4.663966434725949	-5.974477468387105	-6.653052499268597	-7.2545776
T36C	-3.745837767175483	-12.457041401798964	-10.811183596815454	-12.711365
T36D	-4.948423323550831	-12.457041401798964	-10.811183596815454	-12.759155
T36E	-5.091300991535103	-8.183905003020401	-8.628738302603779	-10.121948
T36F	-4.328563814447187	-12.457041401798962	-10.811183596815454	-12.791565
T36G	-3.2454515539467206	-12.457041401798964	-10.811183596815454	-12.679749
T36H	-4.840672402268936	-12.457041401798964	-10.811183596815454	-12.758484
T36I	-3.509065316438656	-9.063526114537494	-9.409430354888627	-10.540344
T36K	-3.67553198389745	-12.35231593950387	-10.800169340935668	-12.910156
T36L	-4.086303419210253	-12.457041401798962	-10.811183596815454	-12.768494
T36M	-4.68481732565909	-10.825188747595416	-10.490566915879072	-12.280579
T36N	-3.5030708859712902	-8.591918013293034	-8.613594951348205	-9.128052
T36P	-3.8855051064481785	-8.027881047790466	-8.326409580006839	-9.174377
T36Q	-5.7828517372178245	-11.445794692289793	-10.675229730180265	-12.657043
T36R	-3.7935735436254303	-8.56096473962644	-8.982070115230272	-10.084473
T36S	-2.605408340067484	-9.319179446318676	-9.64982899836059	-10.940552
T36V	-4.66805587981277	-12.457041401798964	-10.811183596815454	-12.900757
T36W	-3.427459155192261	-12.457041401798962	-10.811183596815454	-12.735352
T36Y	-4.310524704320558	-12.457041401798964	-10.811183596815454	-12.857361
V37A	-4.129546949426185	-7.776091669093925	-8.64598589896741	-8.838989
V37C	-4.028220220864466	-12.382127129494222	-11.202531832941418	-12.308289
V37D	-5.480333626648405	-9.510479382170743	-10.27008318466642	-9.96228
V37E	-5.658213792857374	-12.38212712949423	-11.202531832941418	-12.266174
V37F	-4.010048138678456	-9.25059809802448	-9.95010051658528	-10.8688965
V37G	-4.959047377917618	-8.150925128123838	-8.883074924306129	-9.605347
V37H	-3.9839935407961793	-12.382127129494226	-11.202531832941418	-12.160461
V37I	-2.3267081477056664	-4.159767876373463	-5.417925400181048	-5.8155518
V37K	-4.090194078867106	-9.271549850575008	-9.970458027601126	-10.542969
V37L	-4.979894269855514	-8.190633453903464	-9.088914346913953	-9.745972
V37M	-4.540491567022454	-12.382127129494236	-11.202531832941418	-12.365784
V37N	-3.0014161400227573	-12.382127129494236	-11.202531832941418	-12.318359
V37P	-4.342994221977325	-12.38212712949424	-11.202531832941418	-12.4646
V37Q	-2.291870399443237	-12.382127129494227	-11.202531832941418	-12.255798
V37R	-4.09287291764441	-12.382127129494224	-11.202531832941418	-12.171997
V37S	-3.857949343702056	-11.40516133036772	-11.065428993046908	-12.100098
V37T	-5.463026954284762	-12.382127129494226	-11.202531832941418	-12.287903
V37W	-3.980801141628276	-12.382127129494217	-11.202531832941418	-12.389893
V37Y	-5.228667855477611	-8.578017218051757	-9.825329452273763	-10.571777
Y38A	-5.05634469358775	-12.41278730996344	-11.572992177734363	-12.984375
Y38C	-4.713754034438524	-8.295238750182197	-9.847395990085827	-10.379456
Y38D	-4.206133661315552	-12.41278730997322	-11.572992177734363	-13.05835
Y38E	-4.953399255993713	-12.412787309952371	-11.572992177734363	-13.139099
Y38F	-1.408195024986068	-3.694372650097287	-7.813204363530531	-8.322571
Y38G	-4.043772157331327	-12.412787309956174	-11.572992177734363	-13.305786
Y38H	-4.83485152203723	-4.789584481369878	-6.811597732475093	-6.784363
Y38I	-5.510394555052988	-11.410187115761888	-11.424584945664035	-12.937988
Y38K	-4.085580599876486	-12.41278730996228	-11.572992177734363	-13.103394
Y38L	-5.346932018947249	-8.597761305909264	-9.775627983876802	-10.878845
Y38M	-3.7626306528900977	-12.412787309939317	-11.572992177734363	-13.276978
Y38N	-5.16188958460836	-8.658487213552673	-9.866388981145064	-10.864502
Y38P	-2.9641158342267664	-12.412787309940573	-11.572992177734363	-13.042969
Y38Q	-4.068470004137581	-12.412787309928968	-11.572992177734363	-13.068054
Y38R	-5.256444244773122	-12.41278730993837	-11.572992177734363	-13.108582
Y38S	-4.196164610219289	-8.540755032465105	-10.160569714343184	-10.508362
Y38T	-4.604124087616127	-12.412787309920972	-11.572992177734363	-13.043884
Y38V	-5.5169519150448	-12.412787309914355	-11.572992177734363	-12.9939575
Y38W	-3.02348299507088	-12.41278730990787	-11.572992177734363	-13.08905
Y39A	-4.401847581346171	-5.763781372622538	-11.128368905679965	-9.445801
Y39C	-4.346031021422175	-7.960574082886112	-8.541629184094518	-9.160095
Y39D	-3.481543284758521	-9.25051584244262	-9.845531534158908	-11.103577
Y39E	-3.99663767204653	-9.269164359754278	-10.14085648917603	-11.389099
Y39F	-3.3231435478079376	-8.534759808974371	-9.082458696417234	-10.089966
Y39G	-5.537586286955428	-12.198036298792928	-11.217278780335846	-13.108398
Y39H	-5.333386058016954	-11.014925854796711	-10.972297570491264	-12.707947
Y39I	-6.633880298423805	-12.198036298827422	-11.217278780335846	-13.25177
Y39K	-5.686961472703673	-12.198036298819124	-11.217278780335846	-13.168152
Y39L	-5.546493222706803	-8.577782902104293	-9.395540920168514	-10.4552
Y39M	-3.950152444217135	-8.537648434242898	-9.32671345045992	-10.347778
Y39N	-4.440457262989861	-9.130397893110132	-9.98615388376993	-11.106873
Y39P	-4.920850487153617	-12.198036298819012	-11.217278780335846	-13.154053
Y39Q	-5.245883528416568	-8.176784405207437	-10.181215688444354	-10.652954
Y39R	-5.853646972971384	-12.198036298819648	-11.217278780335846	-13.286682
Y39S	-5.784989282931651	-6.437469460389723	-9.367002764749486	-9.083801
Y39T	-2.9516191534795486	-12.198036298816156	-11.217278780335846	-13.113586
Y39V	-3.2436581602115724	-12.198036298822364	-11.217278780335846	-13.25116
Y39W	-4.130877977513071	-8.202381031872314	-8.822430925740036	-10.326477
G40A	-4.454845282360816	-8.603293519725637	-9.296261636070083	-10.087402
G40C	-4.241076561837041	-12.691951727898074	-10.773611702673747	-13.283569
G40D	-5.309238173852436	-12.682458811866642	-10.773093177041346	-13.288757
G40E	-4.199954140919026	-7.3749495503390525	-7.335830511050972	-7.920349
G40F	-4.40623323495734	-12.691951727898076	-10.773611702673747	-13.387573
G40H	-3.2274134988800527	-12.691951727898074	-10.773611702673747	-13.18219
G40I	-5.767115657337673	-12.691951727898076	-10.773611702673747	-13.140076
G40K	-5.242427997574235	-7.677632862484369	-7.832535037788602	-8.965698
G40L	-5.2173895025864265	-12.691951727898074	-10.773611702673747	-13.179077
G40M	-4.152621657268016	-12.691951727898074	-10.773611702673747	-13.254395
G40N	-4.645424461302206	-12.691951727898074	-10.773611702673747	-13.078857
G40P	-5.546756640521823	-12.691951727898074	-10.773611702673747	-13.255981
G40Q	-5.153332564808403	-12.691951727898074	-10.773611702673747	-13.39447
G40R	-4.779481692701461	-8.028967934023674	-7.971806945363369	-9.45636
G40S	-4.071815308355489	-12.691951727898074	-10.773611702673747	-13.086365
G40T	-4.7031234300046645	-12.691951727898074	-10.773611702673747	-13.24176
G40V	-5.073882219431106	-11.705137022194734	-10.652089084342265	-12.851379
G40W	-4.0347130046928985	-10.053891457560756	-10.236375561732302	-11.832092
G40Y	-4.4053590299632095	-12.691951727898074	-10.773611702673747	-13.184692
V41A	-1.744766163532545	-7.697023231864582	-8.508729759525522	-9.53418
V41C	-3.0165310685456705	-12.179451404618122	-11.15246320578376	-13.438843
V41D	-3.820403067635335	-10.560089074450577	-10.765444902892796	-12.563477
V41E	-2.276035841093844	-8.158652048596176	-9.009919652792632	-10.279785
V41F	-4.033132820607649	-12.179451372220065	-11.15246320578376	-13.335571
V41G	-5.168733536308008	-7.538514726098438	-8.466576040482323	-9.792603
V41H	-4.605856297150424	-12.179451360759554	-11.15246320578376	-13.32959
V41I	-2.0244744394680554	-4.512654745835534	-7.530746191632716	-8.4869995
V41K	-5.578273003388424	-9.265970104113054	-10.115400839458289	-11.874573
V41L	-5.181840521903321	-9.121794011274076	-9.978736055229092	-11.325378
V41M	-3.913811769308667	-12.179451266712004	-11.15246320578376	-13.372253
V41N	-3.668865313667293	-9.265970104113054	-10.010328487438985	-11.484192
V41P	-4.71899076090028	-12.179451265535247	-11.15246320578376	-13.526245
V41Q	-4.614907866437274	-9.265970104113054	-10.07785129441163	-11.562744
V41R	-4.802714464402473	-12.17945118898258	-11.15246320578376	-13.3428955
V41S	-5.079877043844252	-9.265970104113054	-10.457396506454645	-12.307068
V41T	-4.083841435999273	-6.791344583237387	-8.93963171487303	-9.919983
V41W	-3.87155152489482	-12.179451153209774	-11.15246320578376	-13.4817505
V41Y	-4.839963439700174	-8.530907299017372	-9.517368674062029	-10.616272
P42A	-5.853418655505847	-8.182648833424887	-8.618471458378735	-9.926758
P42C	-3.7451349298744834	-8.645279199095027	-8.898930549141824	-10.542664
P42D	-3.655158670023349	-12.63324439004746	-10.77020520188023	-13.41626
P42E	-5.857351333926228	-12.63324439004748	-10.77020520188023	-13.666687
P42F	-3.395064799900837	-12.633244390047471	-10.77020520188023	-13.505859
P42G	-3.131245485922013	-12.633244390047478	-10.77020520188023	-13.654358
P42H	-4.818646221285946	-8.790552968817085	-9.017069344677566	-10.427246
P42I	-3.698156106449861	-12.63324439004748	-10.77020520188023	-13.483093
P42K	-5.136779797683524	-12.633244390047444	-10.77020520188023	-13.612793
P42L	-5.88143878951323	-7.549862514653711	-7.812010328157157	-8.641602
P42M	-4.409591204290378	-9.306535849861588	-10.049821452701964	-12.281555
P42N	-6.545133557871715	-12.633244390047478	-10.77020520188023	-13.527588
P42Q	-3.5265395864232896	-12.629901721461176	-10.77001479659532	-13.359558
P42R	-5.356913725693426	-12.633244390047455	-10.77020520188023	-13.503784
P42S	-3.77739694816822	-8.437391268067556	-8.579132907322673	-9.939575
P42T	-4.924983720689308	-12.633244390047423	-10.77020520188023	-13.613892
P42V	-4.554582217140658	-12.63324439004743	-10.77020520188023	-13.361694
P42W	-4.372169691660712	-12.633244390047423	-10.77020520188023	-13.713989
P42Y	-4.813543532930327	-12.633244390047423	-10.77020520188023	-13.563782
V43A	-2.7293979823055325	-3.940928359065878	-6.262646520361159	-6.997986
V43C	-1.9718861094299984	-8.049850206395412	-8.413046959039093	-10.206848
V43D	-4.785492192083042	-9.24472645474869	-9.687636992086937	-11.280945
V43E	-4.574340726246261	-11.739049087223272	-10.691116502110276	-12.478577
V43F	-5.101969287863075	-12.027979056937951	-10.73692311406785	-12.675476
V43G	-6.200120746147147	-7.136091156402637	-7.362941383285943	-8.586853
V43H	-6.705333011414261	-8.563208388207437	-9.491259916142551	-10.935974
V43I	-1.7784047585277865	-6.043629555666996	-6.336046128850285	-7.2613525
V43K	-0.4875051733490294	-6.69324013005652	-9.935990629957814	-10.134399
V43L	-4.404531567959576	-9.445400538900078	-9.643263945012222	-11.372986
V43M	-3.918145525904803	-8.404310876045948	-8.582609044908622	-9.823364
V43N	-3.6119210607597743	-8.563207647954922	-9.576474628909637	-10.891174
V43P	-4.776245464800054	-11.987319552360406	-10.73332776592747	-12.740662
V43Q	-2.633559621190253	-8.159917515001492	-9.454297418697934	-10.563477
V43R	-3.9012529411292665	-12.027979056937951	-10.73692311406785	-12.712585
V43S	-2.090593191060929	-12.027979056937951	-10.73692311406785	-12.6189575
V43T	-4.752853412849148	-8.095238138659106	-9.131614901501962	-9.757568
V43W	-4.461766960827975	-9.244726454748688	-9.508767572020131	-11.277161
V43Y	-4.904424616817888	-12.027979056937951	-10.73692311406785	-12.709961
W44A	-3.0078008260894213	-12.46351084488796	-10.961928023845644	-13.2647705
W44C	-4.443026425630935	-11.387461864444305	-10.803065036047885	-13.158386
W44D	-4.208956128999792	-12.463510844893968	-10.961928023845644	-13.213562
W44E	-4.520373579049936	-9.007972830052855	-9.524877466274576	-10.971069
W44F	-0.6838682407703927	-12.46351084488396	-10.961928023845644	-13.181152
W44G	-5.063763358882725	-7.060876891271594	-7.818717850368557	-8.898743
W44H	-5.348663498985132	-12.46351084494226	-10.961928023845644	-13.442993
W44I	-3.023684310707893	-9.296039196711783	-9.98338456764941	-11.361694
W44K	-3.757176442732676	-9.296039196711783	-9.776558902312445	-11.041748
W44L	-4.913241290767471	-9.238995869686226	-9.636416927595748	-10.845581
W44M	-4.373026587883368	-12.463510844926097	-10.961928023845644	-13.382874
W44N	-4.694347850538851	-12.46351084489094	-10.961928023845644	-13.367981
W44P	-4.164404209280994	-12.463510844959046	-10.961928023845644	-13.31665
W44Q	-1.9950114145030409	-12.463510845017533	-10.961928023845644	-13.269043
W44R	-4.82899123506456	-7.225958055434502	-7.651184017655396	-8.048096
W44S	-3.820413605963195	-8.531115065519874	-9.140330131662267	-10.295776
W44T	-4.754598608519841	-12.463510844949145	-10.961928023845644	-13.318176
W44V	-4.3708781039687485	-12.31946272979201	-10.946462081166032	-13.332947
W44Y	-0.8581497185890101	-9.296039196711783	-10.252441795870936	-12.017456
K45A	0.1100916700017204	-8.698698032606533	-8.765789816594634	-9.703003
K45C	0.3451928228169818	-11.554035372181948	-10.101562831011222	-11.107361
K45D	-2.6102225188611285	-8.910390118935311	-9.469602210851008	-9.897644
K45E	-1.3028033038507298	-3.2876953120831702	-5.122650142897328	-5.9657593
K45F	-1.4851210960119736	-11.554038023348678	-10.101562831011222	-11.041992
K45G	-1.9475515090737876	-7.273815747391029	-7.6110559762182675	-8.205383
K45H	0.6003001940823031	-6.537666135805649	-6.559589984994091	-6.847473
K45I	-1.30739126027553	-7.684797934036025	-8.011047824865273	-8.646301
K45L	-1.0088459067198308	-10.715780955665444	-9.934807486691623	-10.924377
K45M	-1.6003586811617123	-8.910390486533895	-8.964290309766966	-9.975586
K45N	-0.688316394290446	-8.389794341025436	-8.283076188525797	-9.477356
K45P	-1.88089113038272	-11.554034576243096	-10.101562831011222	-11.203003
K45Q	-0.5073054575875221	-4.849541023340938	-5.291294392032796	-6.723877
K45R	-1.712865875698491	-1.0577588888112412	-1.0659190119768027	-1.6881714
K45S	-1.0424274466048613	-8.186818191331293	-8.197340059869475	-9.182983
K45T	-1.1274564302411016	-4.06585375965489	-6.516488214994752	-7.2095947
K45V	-0.9631410656799348	-6.5322073918338495	-7.046812980521281	-8.387573
K45W	-3.490553019214726	-11.554037868745525	-10.101562831011222	-11.070862
K45Y	0.0788034723678943	-11.554036286744108	-10.101562831011222	-11.128845
D46A	-1.270375516770201	-6.97985117636375	-7.962581410414714	-8.674744
D46C	-4.436123591909083	-10.836704716943444	-10.292742292977325	-11.083801
D46E	-0.2435251565876105	0.8804996880718434	-3.410955879015092	-3.1329956
D46F	-2.618307084895509	-10.836689716245152	-10.292742292977325	-11.1922
D46G	-3.7972894521900593	-6.116147438423582	-7.156427116255145	-7.4089966
D46H	-1.6766075443685182	-8.016019802662429	-9.604478084099355	-10.408997
D46I	-3.6712573210218378	-10.836700465107883	-10.292742292977325	-11.164795
D46K	-4.825801481545339	-5.934923380035992	-7.184162329336232	-8.180359
D46L	-4.980622346568209	-10.83668982825796	-10.292742292977325	-11.063843
D46M	-3.735025123983903	-10.83669866804678	-10.292742292977325	-11.14917
D46N	-3.64269639693612	-2.38521528880714	-4.079293331385998	-4.8656616
D46P	0.0772260344232877	-5.947939659578903	-8.178662381611502	-8.798096
D46Q	-3.129885526440519	-8.677763999512662	-9.55230711382478	-10.378662
D46R	-3.642360622386415	-7.075358712951591	-8.364490670277519	-9.109985
D46S	-1.5525650902141688	-7.973020465417769	-9.168263691507946	-9.959778
D46T	-2.2694895179885397	-7.332959618635731	-8.181252548001112	-8.867859
D46V	-2.602141624495548	-10.836695186939812	-10.292742292977325	-10.942993
D46W	-3.0435388980705658	-10.836680711410672	-10.292742292977325	-11.197144
D46Y	-2.757902283139588	-10.83668602281552	-10.292742292977325	-11.167175
A47C	-0.92147969340527	-12.1111491295842	-10.42970568003227	-12.342468
A47D	-0.8420976170894764	-9.26352243781064	-9.160815455373722	-10.21698
A47E	-1.74849976305316	-8.531853382673786	-8.694211864309636	-9.642944
A47F	-1.7812791083489312	-12.111149129584197	-10.42970568003227	-12.146851
A47G	-0.0002300871714153	-9.2483719722616	-9.716003204576737	-11.20105
A47H	-1.4962476112660836	-9.263522437810638	-9.26712851274806	-10.453491
A47I	-1.740013450531758	-12.111149129584192	-10.42970568003227	-12.10376
A47K	-4.473312900786169	-9.254680476810924	-9.271163767904454	-10.61145
A47L	-4.811495538359871	-12.1111491295842	-10.42970568003227	-12.148987
A47M	-2.141411633916578	-10.545304326890502	-10.04351328937355	-11.636902
A47N	-3.6486923639297264	-9.26352243781064	-9.79706610916719	-10.623291
A47P	-4.50566349841335	-7.314018484717611	-7.256325948717858	-8.631775
A47Q	-2.8276277372709004	-8.981012743558473	-8.898441681334134	-10.275574
A47R	-4.505618227581271	-9.26352243781064	-9.579839574515065	-10.223572
A47S	-0.9469726871818108	-5.276112364239011	-7.131123170700448	-7.811096
A47T	0.1259319828777759	-4.374528810173465	-4.673371846294685	-5.6641846
A47V	-2.03744544990985	-6.869697179101616	-6.880856140069227	-7.901367
A47W	-0.1553846885947513	-12.111149129584202	-10.42970568003227	-11.970276
A47Y	-3.069263740285405	-12.111149129584204	-10.42970568003227	-11.97699
E48A	-0.3222674552307715	-2.916051895763876	-5.685217055979592	-6.689148
E48C	-1.114566314210781	-9.195573998875222	-10.072771173630484	-11.472595
E48D	0.8503238807334972	0.2009458343335612	-1.5642927996123035	-2.1621704
E48F	-0.469145347704356	-6.874440656028773	-8.923938371870008	-9.871582
E48G	-1.7836725122886534	-6.459707264202193	-8.313287893624022	-9.20697
E48H	-0.4183659837638366	-5.291161155917221	-7.542547089655727	-9.11908
E48I	-0.8510578444608984	-2.5119533039331525	-6.311620583419426	-7.3376465
E48K	-1.1229824578218723	1.0435769309728018	-3.4960277640602726	-3.9797974
E48L	-1.3648191793317797	-9.195572756905513	-10.072771173630484	-11.548279
E48M	0.7905072788909384	-6.190822946405501	-8.216787944136172	-9.368164
E48N	-1.733188366564837	0.2095673570001883	-3.846625275109545	-4.998352
E48P	-3.0793050448789425	-4.816379512861452	-7.171767375796662	-8.475159
E48Q	0.4082306913990076	-3.726762569929539	-5.2030753254075535	-6.236084
E48R	-1.0059408630609892	-3.611847434325592	-6.053980978724212	-7.4518433
E48S	0.0057501385371738	-1.0505298815840352	-5.547233693563612	-6.668396
E48T	0.2279521678620719	1.36253626040957	-3.823487974514137	-5.248047
E48V	0.5622589629570289	-2.7042314246939685	-4.718248533876249	-6.069458
E48W	-0.4760493663860962	-9.195579636705553	-10.072771173630484	-11.466675
E48Y	-1.2301244698209357	-4.954031490804637	-7.126045942949986	-8.889282
T49A	-1.2057895823718816	-2.8827231471665247	-4.730498544651709	-5.9055786
T49C	-1.0279317147575069	-11.921877327716096	-11.726391945578882	-12.755493
T49D	-3.539717639987856	-7.802067525711274	-10.089394121358056	-10.693054
T49E	-2.324216595770789	-11.921877326949629	-11.726391945578882	-12.741943
T49F	-2.8548296765569683	-11.921877321452204	-11.726391945578882	-12.794861
T49G	-2.190373435770009	-9.181976495948524	-10.683074423332982	-11.573059
T49H	-4.31396517049761	-11.92187732209184	-11.726391945578882	-12.688477
T49I	-2.4104362465135645	-4.061492785810471	-8.593881653381686	-8.9678955
T49K	-3.410791683852754	-11.921877319085937	-11.726391945578882	-12.707764
T49L	-2.8953456058155687	-11.919752312533564	-11.72617909447365	-12.941284
T49M	-2.800444216327759	-9.181629009267011	-10.942170620360002	-11.931091
T49N	-3.579034325249144	-8.338335921687415	-9.759844209923813	-10.77887
T49P	-1.000700135170652	-4.093333739013187	-6.516028347163228	-7.1030884
T49Q	-4.185001965292962	-9.181976495948524	-11.166076236010667	-11.623962
T49R	-4.093394934625481	-9.181976495948524	-10.637767824341609	-11.644287
T49S	-0.9540880788669563	-8.122237381160426	-9.72274397374531	-10.584595
T49V	-0.6864039521008616	-4.825738388856431	-9.46023129632158	-8.998474
T49W	-3.681463603387796	-11.921877318865892	-11.726391945578882	-12.803162
T49Y	-3.16409032610235	-8.502103862857085	-9.910817626575408	-10.94635
T50A	-1.5016671043912695	-6.387857897184581	-7.395335395610346	-8.180542
T50C	-0.7824579426935799	-11.829301814557692	-11.42958778519153	-12.613464
T50D	-0.297632429414393	-8.516206874465718	-9.642274257565305	-10.435852
T50E	-0.593719955470383	-11.829301814557663	-11.42958778519153	-12.43335
T50F	-2.466739911344489	-8.12481794839378	-10.108003521299906	-10.545471
T50G	-1.0665600899709131	-8.525816933700826	-10.14859570405497	-10.74707
T50H	-1.146944746077448	-7.147177037981361	-10.015557420072582	-10.222351
T50I	0.4965999791324789	-4.555183656365814	-5.237295994824308	-5.1376953
T50K	-2.6708741764910813	-11.82930181455767	-11.42958778519153	-12.490295
T50L	-1.0183086374665866	-7.971692605896109	-9.125094106569122	-10.175659
T50M	-1.2708397949400516	-11.829301814557647	-11.42958778519153	-12.383789
T50N	-2.985780598556333	-7.264869168365107	-8.39220464722257	-9.336548
T50P	-0.7455314881011369	-3.2420432001956305	-6.195305343717337	-7.29187
T50Q	-0.7631084023966621	-5.44965977970744	-10.636890236277395	-9.3974
T50R	-3.792775893915037	-9.200645291107673	-10.681293263082807	-11.717957
T50S	-1.3069836422016166	-5.424919317156913	-6.643438584957039	-7.1380005
T50V	1.3532123151609112	-5.167178238332009	-7.093958769236451	-8.079346
T50W	-0.4152926628606162	-11.829301814557656	-11.42958778519153	-12.437195
T50Y	-2.0512789133700404	-11.829301814557656	-11.42958778519153	-12.590759
L51A	-4.64632861651929	-5.60649759483881	-11.06622563794008	-9.4021
L51C	-2.0844346618521605	-12.242161478228253	-11.082591056419346	-13.315186
L51D	-2.808970613646355	-12.242161478228134	-11.082591056419346	-13.165344
L51E	-3.733824972698054	-9.288415929923168	-10.152316028960286	-12.394348
L51F	-3.65833500819692	-7.922560613215205	-9.027554503310055	-9.686096
L51G	-2.8881651506479717	-12.242161478228	-11.082591056419346	-13.327881
L51H	-3.5635966612630607	-12.24216147822806	-11.082591056419346	-13.241943
L51I	-2.6795379449879766	-8.328645871164742	-9.099110891346529	-10.438171
L51K	-4.906984397603613	-12.242161478227708	-11.082591056419346	-13.040955
L51M	-3.1042368551774246	-7.499269382693465	-9.026538037593127	-10.104492
L51N	-3.645169287002215	-12.242161478227503	-11.082591056419346	-13.286072
L51P	-4.668937953691582	-7.412637641630624	-7.924233791636652	-9.101196
L51Q	-3.81895227934897	-8.147674908046481	-8.88162486294459	-10.28595
L51R	-4.533013341161197	-9.288415929923168	-9.812380744898292	-11.183289
L51S	-4.808067772325624	-9.232061092231332	-9.959908887109124	-11.299072
L51T	-4.925038071397124	-12.242161478227844	-11.082591056419346	-13.248962
L51V	-3.0145224711238057	-8.010235151147722	-8.69822375884496	-9.375793
L51W	-4.0779834897900455	-12.242161478227509	-11.082591056419346	-13.318176
L51Y	-3.7088098693989258	-10.92546012566388	-10.819551116467096	-12.769775
F52A	-4.445233442513565	-12.472280171961508	-11.37786126633148	-13.565796
F52C	-2.461753942588995	-7.906821661749802	-9.04732109355973	-10.027344
F52D	-5.136062014658225	-12.47228017196152	-11.37786126633148	-13.6657715
F52E	-3.1117572694778897	-12.47228017196128	-11.37786126633148	-13.522888
F52G	-3.714062615392968	-12.472280171961412	-11.37786126633148	-13.635498
F52H	-2.524638074206269	-12.472280171961264	-11.37786126633148	-13.635742
F52I	-2.732262659093377	-6.647081052841649	-9.269145681199008	-9.891052
F52K	-3.045529154910317	-12.472280171961296	-11.37786126633148	-13.646362
F52L	-2.407831547700685	-6.579595455303616	-7.783042266454686	-8.710571
F52M	-1.8059473591583224	-9.3077225784992	-10.746263855056212	-11.733154
F52N	-2.965456687079389	-12.472280171961229	-11.37786126633148	-13.664185
F52P	-3.906268334326336	-12.472280171961014	-11.37786126633148	-13.668762
F52Q	-3.737211890467059	-12.472280171960932	-11.37786126633148	-13.648987
F52R	-3.4153572748660337	-12.472280171960884	-11.37786126633148	-13.783081
F52S	-2.0779359741609635	-8.064906816069673	-8.780302325339562	-10.102661
F52T	-2.3899770538981144	-12.472280171960827	-11.37786126633148	-13.607056
F52V	-2.1689756915887166	-9.296032838807175	-10.78428469188566	-11.437988
F52W	-1.7917751959795114	-12.472280171960872	-11.37786126633148	-13.635986
F52Y	-1.3160254952976214	-8.00131805430495	-8.715450252489973	-10.264465
C53A	-4.314698946997277	-12.434974490021064	-10.819038469647351	-13.19397
C53D	-4.414907215220013	-12.434974490021062	-10.819038469647351	-13.172974
C53E	-3.4347896721829847	-12.434974490021055	-10.819038469647351	-13.063843
C53F	-2.9169813460787184	-9.023598105430192	-9.506510629465083	-10.824768
C53G	-5.783246164594766	-7.480169251935347	-7.786948938409296	-8.896851
C53H	-4.833197468043156	-12.434974490021055	-10.819038469647351	-13.1651
C53I	-3.681305797803609	-9.311154549743009	-9.657970788647615	-10.862671
C53K	-4.550679228420723	-11.387049661210554	-10.66062924156131	-12.6828
C53L	-5.400517276478466	-12.434974490021066	-10.819038469647351	-13.241882
C53M	-5.482352226560039	-12.434974490021048	-10.819038469647351	-13.214172
C53N	-4.2818583441934	-12.434974490021045	-10.819038469647351	-13.080261
C53P	-5.89370218829967	-9.311154549743009	-10.123337207958002	-11.74408
C53Q	-4.979425658296284	-12.43497449002107	-10.819038469647351	-13.1015625
C53R	-4.790497874137043	-7.608274450888321	-8.24362286581254	-9.102051
C53S	-5.01671891670148	-10.304965551885152	-10.348685990340073	-11.543945
C53T	-5.250947592875433	-12.434974490021055	-10.819038469647351	-13.025696
C53V	-5.674894951487353	-9.713074240943111	-10.174437230137528	-10.660645
C53W	-4.161514378173274	-7.844165410480664	-8.011896538123437	-8.91217
C53Y	-5.164610662578222	-9.047698768411315	-9.42083218510288	-10.813293
A54C	-3.737951753823528	-12.193022250159537	-10.927479101467156	-13.380188
A54D	-3.669006989693637	-8.60320460453671	-8.99684396669818	-10.741699
A54E	-3.670676556624236	-11.957467596685312	-10.8935732564899	-13.235779
A54F	-4.543584928779875	-8.198113387992466	-9.969292775838312	-11.007385
A54G	-1.8850240101922937	-8.198113088684714	-8.309064921328172	-10.02356
A54H	-3.716597295035175	-9.684267265728131	-10.196209101047316	-11.0737915
A54I	-4.163951566645394	-12.1930222502352	-10.927479101467156	-13.226257
A54K	-4.297449827636511	-7.4922908829164125	-9.353702816553778	-10.602173
A54L	-4.200487219553772	-9.289885101346629	-9.80401239292405	-11.568176
A54M	-1.9907927419714535	-5.7483480901963055	-10.785472747407766	-9.6026
A54N	-5.140242397776806	-12.193022250260883	-10.927479101467156	-13.34729
A54P	-4.71026634827337	-9.288239562337528	-9.615457011662784	-12.277466
A54Q	-3.8238123400745545	-12.19302225024036	-10.927479101467156	-13.425964
A54R	-3.397060009111645	-12.19302225020878	-10.927479101467156	-13.445374
A54S	-2.437583341320045	-8.54927759978632	-9.051491477083315	-11.034546
A54T	-2.48634615832834	-6.231346291133467	-7.125436027489741	-8.246155
A54V	-3.3044948131459866	-7.325237497667221	-8.213621939246877	-9.723389
A54W	-3.1431587993111547	-12.193022250160272	-10.927479101467156	-13.362671
A54Y	-5.187159243505216	-12.193022250209545	-10.927479101467156	-13.277649
S55A	0.3539520881659828	-6.356484168499246	-6.703225521228887	-8.052856
S55C	-2.008400775988179	-12.40563990134434	-10.692033715854109	-13.142761
S55D	-3.652604453657951	-12.405639901798637	-10.692033715854109	-13.096191
S55E	-2.244461492304389	-12.40563990205801	-10.692033715854109	-12.989563
S55F	-3.3825829414184145	-9.286004474393584	-9.552066761555125	-11.200195
S55G	-3.3307131602936844	-12.405639899307053	-10.692033715854109	-13.160156
S55H	-0.6623657978003508	-12.405639903331796	-10.692033715854109	-13.07489
S55I	-1.1778872866181795	-12.376099093522903	-10.69000742815956	-13.0997925
S55K	-3.180784635134367	-12.405639904629489	-10.692033715854109	-13.296875
S55L	-1.7599495805620025	-8.756960120136256	-9.04765696708273	-10.178284
S55M	-1.7508232311360914	-12.405639899062637	-10.692033715854109	-13.260864
S55N	-0.8493639044127962	-12.40563989879422	-10.692033715854109	-13.020569
S55P	-2.9093600076090715	-7.609872795000934	-7.688080345234994	-9.325378
S55Q	-1.918659791555742	-9.049870668558784	-9.481641444571324	-11.199158
S55R	-1.3193849929845711	-12.405639899508136	-10.692033715854109	-13.162781
S55T	-0.4667925427677052	-3.6989199930918257	-6.466541696212516	-7.5929565
S55V	0.7236349148302144	-12.405639899837402	-10.692033715854109	-13.116577
S55W	-1.8583549533812125	-12.405639898714515	-10.692033715854109	-12.972778
S55Y	-0.6967865051623126	-8.59162355614133	-9.136748512618396	-10.492676
D56A	-0.8682391562783904	-6.897217512380013	-8.849288939948565	-9.802673
D56C	-0.8938808841628152	-11.78596933011561	-11.328418904669718	-12.70166
D56E	-1.0274562385043902	-4.208739433545533	-4.710211205747328	-5.5040894
D56F	-1.110669040817869	-11.785969330115606	-11.328418904669718	-12.455872
D56G	-1.374747937398947	-7.222466720786821	-7.884363361416035	-9.039368
D56H	-0.9788768714379672	-7.609253583711235	-8.09487389847527	-9.029846
D56I	-1.3978325067485464	-11.785969330115602	-11.328418904669718	-12.454956
D56K	-1.1507719025341592	-4.275001716105416	-10.562813897664457	-9.055176
D56L	-0.949240750906066	-11.785969330115606	-11.328418904669718	-12.514648
D56M	-1.0190012354273048	-7.813205486865216	-8.876668395158049	-9.86676
D56N	-0.3903061483116448	-3.737829556159436	-5.023545605763502	-5.569458
D56P	-0.8549065659613033	-5.5561809453931765	-11.198588581293734	-9.646484
D56Q	-0.8637826579078733	-7.7868127835044945	-9.74937417882029	-10.381653
D56R	-1.1172291911897068	-6.104135306146679	-10.067142219748348	-10.1623535
D56S	-0.7905629102988607	-6.7975095954752005	-8.23654255988913	-8.990784
D56T	-1.2600364256312406	-7.441448394767501	-10.000129853688122	-10.271545
D56V	-0.9803867249461712	-11.668924218610176	-11.311844532351984	-12.380249
D56W	-1.1271390474892953	-11.780837647672543	-11.32778440871556	-12.601868
D56Y	-2.5263805669373767	-7.236293418396815	-7.833239749772474	-9.207947
A57C	0.6487631620771227	-12.120364953638845	-10.689929319847977	-13.195374
A57D	0.5302968481477554	-7.535975734350107	-8.164152748357083	-9.452087
A57E	0.6328676056402592	-12.120364953638838	-10.689929319847977	-13.074463
A57F	0.540776081043732	-12.120364953638854	-10.689929319847977	-13.102478
A57G	1.0543746282732829	-9.097238281476034	-9.4732038155621	-11.052551
A57H	0.6519936210101179	-8.175522392492875	-8.980272927594342	-10.883484
A57I	0.6089414251266712	-9.264814271254709	-9.637230501195065	-11.317383
A57K	0.7383731382251477	-12.118100845536462	-10.689695006376724	-13.037781
A57L	0.9212334778760316	-10.988015128061631	-10.493305889079975	-11.330688
A57M	0.8867948011784713	-12.120364953638838	-10.689929319847977	-13.090942
A57N	0.7193108946423364	-3.926417298334965	-12.233152588669329	-9.298401
A57P	-0.0451241167890855	-8.579980523844002	-9.003088113311605	-10.891602
A57Q	0.898784081682338	-12.120364953638832	-10.689929319847977	-12.986572
A57R	0.9590383191494956	-12.097547500652222	-10.686343947420312	-13.180542
A57S	0.7546093922716497	-6.036460165664547	-6.062848552988726	-7.7875977
A57T	-0.0549655364724882	-5.4551847761872825	-6.940634704391414	-7.9483643
A57V	0.7691043362830042	-6.1691605946750165	-7.365508264761047	-8.502563
A57W	0.3116814429912366	-12.120364953638838	-10.689929319847977	-12.969849
A57Y	0.6162037250535547	-9.264814271254709	-9.483207456301898	-11.433472
K58A	-1.0695413243380494	-8.532889157834711	-7.796786901187261	-9.429199
K58C	-1.2155699675412692	-11.972874694344103	-9.8841846030964	-11.388367
K58D	-0.7382912478904299	-7.149998184661655	-7.820013637676311	-9.04187
K58E	-1.2605222465927204	-7.5351436155756	-6.826537127421943	-8.255188
K58F	-1.1419531119195212	-11.972874694344108	-9.8841846030964	-11.439575
K58G	-1.2431976700863412	-9.035818904621127	-8.274552641334594	-9.824768
K58H	-0.8968867640083865	-8.816987266548983	-8.240434472712423	-9.972046
K58I	-1.5575130000048534	-8.526093361694198	-7.812058618505944	-9.420166
K58L	-2.550115027758296	-11.972874694344108	-9.8841846030964	-11.330994
K58M	-1.0920809219019632	-11.972874694344103	-9.8841846030964	-11.313293
K58N	-0.9744608556692904	-4.85886219959443	-5.117006202333869	-6.970093
K58P	-1.199142576175544	-11.533829164541666	-9.803985131377544	-11.184753
K58Q	-1.0641332233471268	-5.333093496452993	-3.911746176430825	-5.3932495
K58R	-1.9473617392386895	-3.432244146982918	-2.770133675730904	-3.7992554
K58S	-1.2793397763332848	-6.694989198107853	-7.184604555999613	-8.3671875
K58T	-0.7066969464062197	-7.579698088626161	-6.798798414728708	-8.323181
K58V	-1.1964506690580103	-9.213270912578665	-8.519326867228756	-9.993774
K58W	-0.9310507176841116	-11.972874694344103	-9.8841846030964	-11.389893
K58Y	-1.175443226076548	-11.972874694344103	-9.8841846030964	-11.478455
A59C	-0.2063173017241679	-11.74097149300774	-10.943608570366052	-11.592346
A59D	0.035515825999345	-8.450149200973136	-9.084112242321224	-10.026672
A59E	-0.2140767891751655	-11.340466822184837	-10.867263982626696	-11.05658
A59F	0.4251814699727081	-7.99862564840241	-8.144475076695926	-9.328003
A59G	-0.7450438042727104	-2.8786055384821125	-4.431467934969987	-4.7574463
A59H	0.4357880656095126	-10.761229395516937	-10.750263948224642	-10.266052
A59I	0.0094486788103993	-6.628425641262779	-8.658085531127654	-8.803345
A59K	0.1549644236285643	-9.53235812889632	-10.025583207648197	-10.114685
A59L	0.3163655190079352	-5.267964072010027	-9.463480913553212	-8.320984
A59M	-0.036588669417866	-6.787062154827151	-8.618865388125414	-8.900574
A59N	-0.0213044476386604	-11.740971493007285	-10.943608570366052	-11.5807495
A59P	-0.2101212693514004	-6.940819931762076	-7.020471484014706	-8.165161
A59Q	-0.2803411205527359	-11.740971493008397	-10.943608570366052	-11.606079
A59R	-0.0200416316259945	-9.647112032217224	-9.957314246333	-10.534485
A59S	-0.2309681404069506	-3.0056145889832493	-3.912000701075158	-4.799988
A59T	-0.5750273465742934	-4.464233040396925	-3.454122360533802	-4.0202637
A59V	-0.7485676421637655	-5.3128862042563965	-5.641732052172301	-7.0112915
A59W	-0.1264260202410653	-11.740971493004178	-10.943608570366052	-11.673584
A59Y	0.1971891806602751	-7.763677255643353	-8.059114367884831	-9.024048
Y60A	-0.5276269698375592	-6.81038549319906	-8.814870030531893	-9.400269
Y60C	-1.054604386023165	-8.398763514192652	-8.574637813974732	-10.494385
Y60D	0.5418553153361467	-7.937631862960266	-8.199354113788331	-9.576355
Y60E	0.0519917951624229	-11.654480091410012	-10.613801529706905	-11.844055
Y60F	-0.2615424565355294	-5.564572391100291	-5.265805038625331	-6.3789673
Y60G	1.9711806518342776	-7.994059449683431	-8.317054289248517	-9.570557
Y60H	1.1943691393218634	-2.0213704007544724	-3.8699390703986873	-4.607849
Y60I	1.67935281401292	-6.734318884489631	-6.711272687094606	-7.9993896
Y60K	-0.0157951930536004	-11.654480091410026	-10.613801529706905	-11.972595
Y60L	1.9199157069783388	-7.115683090626232	-7.100355526768908	-8.532654
Y60M	-0.3268188756331521	-10.702008651749962	-10.4337765048341	-10.650391
Y60N	0.0017979733081679	-11.65448009141002	-10.613801529706905	-11.93866
Y60P	0.2310532533812411	-7.518806374082803	-7.964843217487896	-9.567566
Y60Q	0.2586041416295163	-4.068555668331054	-5.290078883303067	-6.7973633
Y60R	0.2853653142226226	-10.072314408398723	-10.07541380584462	-11.47937
Y60S	-2.063027214654404	-6.978306609856764	-7.168107215726195	-8.592957
Y60T	0.2812000269167663	-4.543614100514926	-5.758449010241748	-7.0735474
Y60V	0.3373019542573729	-4.984173016128883	-5.217467089348247	-7.048279
Y60W	0.4029271918827397	-11.654480091410012	-10.613801529706905	-12.053589
D61A	0.6522886166832179	-3.1522642361386173	-3.528868036564745	-3.72937
D61C	0.5320594682431053	-10.730772047706512	-9.609916650821674	-9.774963
D61E	0.6128483224356075	-0.2232126434487327	-1.7465450809904723	-0.7206421
D61F	0.3870873674302589	-10.73077224061146	-9.609916650821674	-9.965942
D61G	1.1946576947617356	-4.289723240984728	-4.319509102188022	-5.122986
D61H	1.0970454038299988	-4.458641085979161	-3.996240248309732	-4.980774
D61I	-0.9084105192170752	-5.224275976883399	-5.359071122695241	-5.59198
D61K	1.8266742852329247	-1.960185775916788	-1.2174951954038988	-1.6334839
D61L	-0.0163309765019318	-6.377253798669976	-6.603959431103249	-7.2226562
D61M	0.0270351042404096	-6.180081531739313	-6.396002987624343	-7.260376
D61N	0.3090911294466582	-3.0067384704001503	-3.192343081387662	-3.303955
D61P	1.7954386865678893	-10.73075108453192	-9.609916650821674	-9.974182
D61Q	1.0459317197425744	-5.658881854015122	-5.3887841845380535	-5.721985
D61R	-0.7843944145847036	-5.851270283857265	-5.6118098190490855	-6.279663
D61S	-0.0529313288072193	-1.8831932754530056	-3.635939769219476	-3.6135864
D61T	-1.030124417964782	-4.653165745281052	-4.132305677740078	-4.7869873
D61V	-0.9575705890717624	-2.834242113837159	-3.749017503683717	-4.3532715
D61W	1.623138587609218	-10.73075943789274	-9.609916650821674	-9.971985
D61Y	-1.5827436808472095	-6.207315129888961	-6.398486036496706	-7.3181763
A62C	-0.451778085895309	-8.303215776559739	-8.101264260473954	-7.3463745
A62D	-2.417102174126036	-3.783906985253946	-5.173659747070815	-4.1983643
A62E	-0.5173007815261282	-1.0998861680681804	-2.97477331175105	-1.6557007
A62F	0.2713210473946421	-8.303215778816243	-8.101264260473954	-7.3479004
A62G	-0.6161360646617802	-4.6061060619201495	-5.596781472781913	-5.2213745
A62H	-0.3070642450830778	-5.872358356333374	-6.681247716074381	-6.003296
A62I	-0.618078523503119	-3.066541782143139	-4.0658743889434845	-3.7026978
A62K	1.2696273767163184	1.6196095477717591	-0.5243404792381625	0.6173096
A62L	0.5880864766149853	-6.245956425652596	-7.07208145849836	-6.397949
A62M	-0.4111707140490021	-5.872358357497186	-7.105143527200653	-5.989563
A62N	0.0219109661435566	-2.574249292592431	-3.695239095410216	-3.6417847
A62P	0.956512102792163	0.0552582107303667	-0.7888212343605119	0.099609375
A62Q	0.5541207981099586	-1.2412872308667038	-2.4603682586212017	-1.5737915
A62R	0.2600561926570047	0.9547405618280776	-2.164597463917744	-0.21057129
A62S	0.3335046612196935	-1.491222038409305	-2.686467161416658	-1.7663574
A62T	-0.7980507200259754	2.8895017085936	1.842228976842307	3.491211
A62V	0.1270542683245688	-3.167754650826973	-3.636740731772989	-2.8371582
A62W	-0.3337730529038982	-8.303215711280764	-8.101264260473954	-7.253174
A62Y	-0.2423238514758363	-8.303215543902432	-8.101264260473954	-7.473755
E63A	1.2880560564248178	-8.443530040321967	-8.449496908605624	-9.992371
E63C	0.4299136258300847	-12.323296693639602	-10.369477446367457	-12.939575
E63D	0.78373588242101	-7.125467100580836	-7.435230749474613	-8.825745
E63F	0.0101547871202488	-12.32329669363966	-10.369477446367457	-12.888062
E63G	0.9578411545325496	-6.960623437659859	-6.533538039201062	-8.187073
E63H	1.069518505076899	-12.32329669363951	-10.369477446367457	-12.887451
E63I	-1.8792040090509	-12.323296693639712	-10.369477446367457	-12.810669
E63K	-0.9140698293634228	-6.768601568163108	-6.125696535684256	-7.8966675
E63L	-1.2202836178473364	-8.87881313365607	-8.658288600119704	-10.932983
E63M	0.7317936854256594	-12.323296693639598	-10.369477446367457	-12.766174
E63N	0.9292419846218998	-11.063862655813631	-10.17536096320049	-10.763977
E63P	-0.0998059337394011	-12.323296693639652	-10.369477446367457	-12.826477
E63Q	0.4967706269571166	-8.177779296232494	-8.084487409475514	-9.744263
E63R	0.0486601913949224	-8.59104135471615	-8.831565085206421	-10.467102
E63S	1.740224437206094	-12.323296693639833	-10.369477446367457	-12.7647705
E63T	1.7053759630272012	-12.323296693639652	-10.369477446367457	-12.833374
E63V	-0.1254938441462728	-9.20772462183992	-9.111612459607612	-10.980957
E63W	0.5278514591217086	-12.323296693639598	-10.369477446367457	-12.872498
E63Y	1.57736255262139	-9.282288113193744	-9.187015284200244	-10.895996
V64A	1.1929690523398102	-1.3734789284585656	-0.8690158129611518	-2.1080933
V64C	1.5299007638782347	-8.874719230539862	-8.599601595912304	-8.67865
V64D	-0.366268185820484	-8.874719626134892	-8.433280292375457	-8.761353
V64E	1.2146337275467478	-7.142120190081236	-6.640358186260528	-7.1240845
V64F	1.9201435570420151	-11.331884999831418	-9.508915359263485	-9.798584
V64G	-0.0672222182875349	-5.426233036496825	-4.675307953142692	-5.864746
V64H	1.8593533053321196	-11.331883316137644	-9.508915359263485	-9.687195
V64I	-0.9147491633930892	-4.644494440635333	-4.712892098392331	-5.1875
V64K	2.8704905680377952	-2.4097503433486107	-1.640058767829032	-1.0635986
V64L	-0.3032069035824141	-7.681581384960633	-7.010882241989748	-7.8968506
V64M	1.4142042820329603	-3.246847957960887	-2.4190470269368234	-1.6832886
V64N	2.077057505743604	-8.874718709783577	-8.712575481667955	-9.144348
V64P	-0.7927490322404795	-6.298366220689414	-7.348231133057197	-7.2233887
V64Q	1.7898573824055843	-5.1014037144721	-4.776046335869978	-4.8152466
V64R	1.3965906852765722	-4.5204693451529945	-3.6000961353820458	-3.725769
V64S	0.8143996185307922	-4.233963406450547	-4.500887698930455	-5.4886475
V64T	1.538822545991251	-6.222039397336053	-5.964541728871154	-6.611145
V64W	1.005578872370624	-11.331888009499526	-9.508915359263485	-9.75
V64Y	1.0153028992196111	-11.331885372938167	-9.508915359263485	-9.727295
H65A	2.7834369771159797	-8.577664829719355	-9.70480341210714	-11.555176
H65C	0.5581188088659201	-11.917986555874265	-11.103050296143069	-13.490356
H65D	0.9936829327153782	-8.577664309252913	-9.72365110761666	-11.266846
H65E	0.7857959793675828	-8.176012769149951	-9.462594851757784	-11.141052
H65F	0.7766471744528891	-9.25432637715477	-10.081382397147536	-11.693481
H65G	2.261451929750569	-6.974245026225224	-9.9642314710145	-10.379944
H65I	1.5640060312769477	-10.789467484506606	-10.911900833906202	-12.799072
H65K	0.5450350646889155	-8.55673209749756	-9.76786022422084	-11.471802
H65L	0.3897464806443237	-9.254326377154754	-9.545453900044322	-11.180542
H65M	1.4599664734494333	-11.90432930756274	-11.101439097735522	-13.403564
H65N	0.5960924449277004	-5.891922214888071	-10.59945554884871	-9.750183
H65P	0.6019931231920129	-7.864836069814579	-8.75666250026461	-10.192749
H65Q	1.501393071511885	-8.564416115286887	-9.388911543385802	-11.138672
H65R	-0.2959068364429467	-3.9920303970582536	-7.834912907295802	-8.408752
H65S	1.5024853739834576	-8.176012278575632	-8.795412734643833	-10.549072
H65T	1.3823698875940829	-6.162041754426438	-9.698208945461374	-9.529968
H65V	0.6436793092078319	-9.254326377154744	-10.488896885056192	-11.98999
H65W	0.1867594756396957	-11.912357146189745	-11.102403207238922	-13.569397
H65Y	0.6874446806706427	-7.702273516566328	-8.309700814173084	-9.482361
N66A	-3.0786774012842497	-12.042394875725329	-10.679781288731531	-13.00946
N66C	-1.6496469482739688	-12.042394875725272	-10.679781288731531	-13.05719
N66D	-1.6381582297587785	-4.02706108118094	-7.324687678560622	-8.607666
N66E	-2.2641245217312704	-9.24894322567158	-10.123700411909908	-11.544067
N66F	-1.8693528259198864	-12.042394875725446	-10.679781288731531	-13.195557
N66G	-2.452361203822209	-7.893102848295149	-8.892564512389981	-10.729797
N66H	-2.6666593457865857	-7.893785784694018	-8.799312592139358	-10.382202
N66I	-2.455033941487199	-8.127550397012316	-8.405114205587779	-9.744202
N66K	-3.805845665444874	-7.786737365800069	-8.011623235462139	-9.425598
N66L	-4.4514301362836965	-12.042394875725243	-10.679781288731531	-13.033569
N66M	-2.656120911999678	-12.042394875725265	-10.679781288731531	-13.161987
N66P	-0.757642147411047	-12.04239487572538	-10.679781288731531	-13.145447
N66Q	-1.0984884718056305	-8.180977539147046	-9.12142777577492	-10.832581
N66R	-2.792427923202329	-5.868196485324891	-11.036188445595144	-9.91449
N66S	-0.3983981708485464	-5.85455102222818	-7.45191265878293	-8.384766
N66T	-0.4312192187427278	-8.338038760672509	-8.66447160856751	-10.300659
N66V	-2.0319085407597584	-8.584356630350849	-8.90181357983829	-10.668701
N66W	-2.110386203345691	-12.04239487572518	-10.679781288731531	-13.169678
N66Y	-2.427441694981495	-8.581510972016227	-8.801485041575688	-10.4314575
I67A	-4.498104370319174	-3.6367129179417295	-5.086900748294283	-4.378296
I67C	-4.7104068086483135	-9.837782503201804	-9.57669844019506	-8.811584
I67D	-3.5360335267265346	-6.6780069607228425	-7.680430369247915	-6.747864
I67E	-3.904887687511084	-7.161675285871939	-8.45777364153173	-7.338379
I67F	-3.063510577612322	-5.573086243847056	-7.800557401045808	-7.0149536
I67G	-2.574596822549213	-4.926144403381439	-6.773741304656141	-6.1192017
I67H	-2.8351309782012457	-9.843500368860488	-9.577339381204013	-8.993164
I67K	-4.410808218520941	-9.84350036886049	-9.577339381204013	-8.879761
I67L	-2.159454694600312	-3.2478568798526664	-8.562716963289859	-5.93396
I67M	-1.535256031353849	-4.237393140460868	-6.045920765674055	-5.4333496
I67N	-3.761088330737912	-7.161675285871939	-8.535474701122439	-7.5945435
I67P	-6.263426988720712	-9.843500368860488	-9.577339381204013	-8.984497
I67Q	-3.8966650873948856	-6.48416200202305	-8.042173359164735	-7.480896
I67R	-4.681512334500356	-9.843500368860488	-9.577339381204013	-9.034546
I67S	-4.962341668777389	-5.533920816147009	-7.560916122889466	-7.145691
I67T	-3.8757641033872914	-1.9601849808563871	-8.794529853286804	-5.685364
I67V	-2.1874308569299314	1.9608267918618305	0.0940985291890683	2.9856567
I67W	-3.159811227589757	-9.837805587629523	-9.57669725826662	-8.976746
I67Y	-3.643535601383658	-9.843500368860488	-9.577339381204013	-9.113098
W68A	-3.7228081332561103	-12.535635403002134	-10.402927727857444	-13.704468
W68C	-2.834144235993383	-11.917242366182467	-10.32667593148676	-13.365356
W68D	-3.473637415073962	-12.53563540303907	-10.402927727857444	-13.6067505
W68E	-4.127090235757111	-12.535635403068776	-10.402927727857444	-13.548645
W68F	-0.622941293220687	-8.625209155487834	-8.574001019387651	-10.50647
W68G	-4.3789133455126885	-7.877399178572472	-7.61343404615036	-9.894348
W68H	-0.7579556039346939	-12.535635403097013	-10.402927727857444	-13.531189
W68I	-3.1247421507693622	-12.53563540308994	-10.402927727857444	-13.642151
W68K	-2.9539096363105224	-9.322179894681566	-9.186269640567389	-11.131348
W68L	-0.350202205633537	-8.591264761256927	-9.261933284598284	-10.8567505
W68M	-0.655664892404042	-12.535635403083848	-10.402927727857444	-13.587158
W68N	-2.204002990566144	-12.53563540311199	-10.402927727857444	-13.707764
W68P	-3.710943843940808	-12.53563540307803	-10.402927727857444	-13.630066
W68Q	-3.628183252516237	-8.625209107686977	-9.671686399347209	-11.152771
W68R	-2.780037523774516	-7.6289846797929695	-7.313484734267149	-8.909668
W68S	-6.073780082231942	-12.05619033260822	-10.347081687008426	-13.439087
W68T	-4.193424792829129	-12.535635403099857	-10.402927727857444	-13.5546875
W68V	-3.695260993378468	-12.535635403090732	-10.402927727857444	-13.677185
W68Y	-0.0012954182758966	-9.32268690305762	-9.293163828217985	-11.387878
A69C	-1.1089799665544438	-12.201040070607302	-10.78823794041574	-13.290588
A69D	-1.019849324173278	-8.301952710001972	-8.270198012814944	-9.862061
A69E	-0.5523321664361329	-8.425731928420163	-9.044144981114869	-11.072754
A69F	0.5832170021137617	-12.201040070607302	-10.78823794041574	-13.282593
A69G	0.3582426792255138	-4.037794100168681	-9.76551317988242	-8.880981
A69H	-0.1104083818871946	-12.201040070607302	-10.78823794041574	-13.27179
A69I	0.6126978325071257	-7.0876186880704095	-9.38752972058137	-10.0979
A69K	-1.1084480284723597	-12.2010400706073	-10.78823794041574	-13.406189
A69L	-1.6548507001070347	-9.281681334893523	-9.770185299366858	-11.4956665
A69M	-0.658953491395814	-12.201040070607302	-10.78823794041574	-13.437073
A69N	-0.0959326792046784	-12.2010400706073	-10.78823794041574	-13.35376
A69P	-3.909658087319536	-10.325488582221531	-10.19900137473013	-12.252502
A69Q	1.0847312381843324	-8.594263619632676	-9.892323068228166	-11.203003
A69R	-1.3426170063089482	-12.162289188720589	-10.78468402997919	-13.302368
A69S	0.4437778852781054	-8.52039990932609	-9.16338267352512	-11.178955
A69T	-0.5003106289405519	-7.038492332136683	-7.248504247994788	-8.268982
A69V	0.3900945307675604	-6.008409767701685	-7.535034283035202	-8.753967
A69W	-0.1295963442884964	-12.2010400706073	-10.78823794041574	-13.306702
A69Y	-2.1299780188788238	-12.2010400706073	-10.78823794041574	-13.346252
T70A	-2.4210685231982048	-6.209680635837206	-8.104126746412476	-8.355286
T70C	-2.369024283767437	-12.248087562183128	-10.935302245895627	-13.375
T70D	-4.005299568533288	-12.248087562183656	-10.935302245895627	-13.315674
T70E	-1.92377202706996	-12.248087562182889	-10.935302245895627	-13.316284
T70F	-1.5093127333569745	-12.248087562180896	-10.935302245895627	-13.3116455
T70G	-1.679670488662755	-12.248087562183574	-10.935302245895627	-13.260193
T70H	-3.530880950692145	-9.297032269403154	-9.859843156468289	-11.7091675
T70I	-2.345728968408259	-7.256197742142996	-7.754851426053619	-9.043579
T70K	-3.6178152847873934	-8.202662913582799	-8.573859497032572	-10.107666
T70L	-3.1534395176864085	-9.297032269403154	-9.955311125144815	-11.677002
T70M	-2.3280033830148863	-9.297032269403154	-9.71936543130414	-11.09967
T70N	-2.60885242613906	-9.297032269403154	-9.903554608833929	-11.525757
T70P	-1.9710826476473295	-8.293954672255918	-8.810240111377652	-10.174377
T70Q	-2.149060579428142	-12.248087562182848	-10.935302245895627	-13.416382
T70R	-2.8457224929219445	-12.248087562181055	-10.935302245895627	-13.2907715
T70S	-0.7078150000755747	-5.174207981031977	-6.84548124703997	-8.4505005
T70V	-2.8643153228489	-7.690454963130855	-9.136928524649193	-10.391052
T70W	-2.515942630549919	-12.248087562180842	-10.935302245895627	-13.37207
T70Y	-3.4168449292992515	-12.24808756218138	-10.935302245895627	-13.3063965
H71A	-2.936785686503225	-8.542334977283012	-9.712679991477216	-11.360046
H71C	-2.216595844335366	-9.18281491667821	-9.984050415935371	-11.779297
H71D	-2.2805069953813857	-11.74567079416109	-11.464613328621796	-13.246887
H71E	-1.493693091574509	-11.74567079416116	-11.464613328621796	-13.192383
H71F	-3.0610534325845977	-9.212998773868009	-9.913780848595934	-11.594971
H71G	-2.154743415737648	-8.542685353804398	-9.262548416446409	-11.34259
H71I	-3.3354087971379056	-4.499568497003189	-12.165265886787438	-10.2439575
H71K	-2.513836423351885	-7.740969177139337	-8.901902450101261	-11.165955
H71L	-2.5869815451330904	-6.87243964808982	-8.437643463686527	-9.733154
H71M	-1.5225850075030427	-8.542685353804401	-9.54446312482014	-11.548767
H71N	-2.03829216398241	-9.212998773868009	-9.856624458035183	-11.552856
H71P	-1.1058494862162154	-8.538771933924453	-9.312892518521949	-11.197754
H71Q	-2.39504266844912	-5.009383296244357	-7.01071345154196	-8.818176
H71R	-1.5928379000530537	-5.359226711356156	-6.651319098844397	-7.8189697
H71S	-1.5457018153432294	-7.226451898554318	-8.315613852952083	-10.13208
H71T	-0.9008343697006612	-4.376980698041448	-12.23318402336008	-9.683044
H71V	-3.5505775702941333	-6.539437666561451	-10.805692008503684	-10.530945
H71W	-1.2594400376451174	-11.745670794160976	-11.464613328621796	-13.470886
H71Y	-3.4262156404676016	-3.980220055531885	-5.758562757760956	-7.3565674
A72C	-0.5476019789369422	-9.168680962190848	-9.059030678270346	-13.562378
A72D	-0.1875276599274258	-11.825367869541802	-10.462639475696449	-13.508179
A72E	-1.294414865450373	-11.609971411328877	-10.435435437175556	-12.831299
A72F	1.317655529072393	-11.9655015796837	-10.487866791052	-13.432495
A72G	0.586412039138581	-7.649591837910414	-8.154813544018907	-10.630188
A72H	-1.985470489321313	-8.57941502091571	-9.267729006855006	-11.411682
A72I	0.3206584454989228	-11.965501579684096	-10.487866791052	-13.573242
A72K	-1.0335745886727143	-11.965501579683693	-10.487866791052	-13.751343
A72L	1.412650467348799	-9.024958620939175	-9.580605294681732	-11.502686
A72M	0.2633516400076747	-8.579414940083387	-8.447418438318891	-10.909668
A72N	0.4715195299314859	-5.220845242980601	-9.562952574558947	-9.778992
A72P	-3.418699874455829	-9.2563487756743	-9.19380396348447	-11.743286
A72Q	1.1488838387094236	-4.057179160948293	-11.733890434779823	-9.987854
A72R	-3.084726379016216	-8.348530476785273	-8.615660477980782	-10.793945
A72S	0.3595785450226387	-5.573538348783295	-6.024966913299068	-8.440491
A72T	-1.3839464301302742	-6.787438227631166	-7.081561898078689	-9.2074585
A72V	-1.6214113140026474	-8.027705132540655	-7.80719902408498	-10.133179
A72W	-0.4345640573508207	-9.25811072782264	-9.250419573311774	-11.80249
A72Y	-0.9199626953758588	-9.25811072782264	-8.929091845726816	-11.830566
C73A	-3.6525753215308137	-12.436834410810503	-10.902785960525762	-13.741699
C73D	-4.873407789012573	-9.317543633467835	-9.720812753195789	-11.937256
C73E	-3.084959467096575	-12.43683441081046	-10.902785960525762	-13.664551
C73F	-4.0699711048354725	-10.000507500574392	-10.40271216752808	-12.096863
C73G	-4.668457468639005	-8.275020138706898	-8.842796925210223	-10.300293
C73H	-4.985307978288612	-12.436834410810556	-10.902785960525762	-13.969055
C73I	-3.779447059291449	-12.436834410810532	-10.902785960525762	-13.534485
C73K	-2.595952837205389	-12.436834410810782	-10.902785960525762	-13.628357
C73L	-4.823312029756899	-12.43683441081071	-10.902785960525762	-13.683044
C73M	-3.8997410476714265	-12.436834410810857	-10.902785960525762	-13.650391
C73N	-2.82062036482688	-12.436834410810768	-10.902785960525762	-13.607361
C73P	-4.260948177334074	-8.62302832934223	-9.181854807033233	-10.531494
C73Q	-4.24854232925586	-12.436834410810931	-10.902785960525762	-13.6922
C73R	-5.019311003438863	-7.211357269208887	-7.936211267716317	-9.138855
C73S	-3.607307655379827	-7.839282341587497	-8.34069970116343	-9.947266
C73T	-5.822033132641238	-12.436834410810912	-10.902785960525762	-13.590088
C73V	-3.8141654012803663	-9.317543633467835	-9.86453046458837	-11.622803
C73W	-2.976382684303519	-9.04383859633993	-9.440407774859068	-11.283691
C73Y	-3.5183638534119424	-9.084548693989026	-9.545059628553872	-11.293701
V74A	-1.4690171235165008	-7.523964667118211	-8.009769422762247	-9.254578
V74C	-2.197455153520665	-12.36051265516677	-11.03704463976635	-13.596069
V74D	-3.4337265834472546	-12.360512655166769	-11.03704463976635	-13.833984
V74E	-3.2308919516615373	-10.401135233625538	-10.457290405116195	-12.490845
V74F	-1.9476767204657277	-12.360512655166785	-11.03704463976635	-13.750366
V74G	-4.744913263676231	-9.23500844572505	-9.755601574256616	-11.007263
V74H	-4.8933666080664615	-12.36051265516678	-11.03704463976635	-13.667297
V74I	-0.4864508162134589	-5.181493620146918	-7.409129429670429	-8.540466
V74K	-3.547377583879691	-9.290479829044465	-10.04732233182176	-11.710144
V74L	-1.1887184155948465	-3.9421151184959458	-11.746118952272807	-9.39856
V74M	-1.6756356260002252	-12.360512655166769	-11.03704463976635	-13.754944
V74N	-1.803283900508276	-12.36051265516678	-11.03704463976635	-13.725891
V74P	-1.7820527819822023	-12.332096568083442	-11.034701790807958	-13.845642
V74Q	-2.558605985442276	-12.357538814219318	-11.036791481710624	-13.740295
V74R	-5.658769119402892	-12.36051265516678	-11.03704463976635	-13.859985
V74S	-2.0591715297154933	-8.597613556271504	-8.909729678741314	-11.577698
V74T	-0.9080929154873748	-12.066372835246238	-10.995863525243124	-13.804749
V74W	-3.388969447110958	-12.352719697572091	-11.03639473427404	-13.773254
V74Y	-3.873809049352476	-9.290479829044465	-9.742547166992836	-11.735168
P75A	-0.8125997412389473	-8.624402834449732	-8.77442936692205	-11.434998
P75C	-4.529877779546164	-12.809349092437657	-10.721004700104118	-14.259766
P75D	-2.1769276026929325	-12.809349092398364	-10.721004700104118	-14.32489
P75E	-3.3418541499213354	-12.809349092428304	-10.721004700104118	-14.043762
P75F	-2.969827895576153	-12.809349092445345	-10.721004700104118	-14.285645
P75G	-0.6830854054755415	-12.8093490925699	-10.721004700104118	-14.163574
P75H	-2.380331570153577	-9.311473482635856	-9.41653108122	-12.4557495
P75I	-4.03907781729516	-12.809349092508212	-10.721004700104118	-14.097351
P75K	-2.4434574505675344	-12.809349092236904	-10.721004700104118	-14.0685425
P75L	-2.387085265616799	-7.487762613520815	-7.579980544838236	-9.160767
P75M	-2.716380378666425	-12.809349092129075	-10.721004700104118	-14.255798
P75N	-2.162483139928684	-12.290238871147936	-10.671489786955703	-14.093994
P75Q	-2.1861635799095307	-12.809349092336678	-10.721004700104118	-14.269165
P75R	-4.740392522042867	-12.135672822486184	-10.651331977797213	-14.153198
P75S	-2.213130376873852	-8.785657559725037	-9.007346579749084	-10.490601
P75T	-2.716996096922624	-12.337845590640596	-10.67463713873201	-13.892456
P75V	-4.452872930519358	-12.809349092089995	-10.721004700104118	-14.185852
P75W	-2.993993773174209	-12.809349091851658	-10.721004700104118	-14.271973
P75Y	-2.701248503102649	-12.809349091930288	-10.721004700104118	-14.338745
T76A	0.4567328070934928	-6.081512046417497	-5.992460297875368	-7.0515747
T76C	0.4230523108131855	-11.948498336021323	-10.828753554079242	-12.576782
T76D	-2.7603937905153644	-3.8231108549965898	-13.568026989683858	-8.841797
T76E	-0.9368394839165418	-7.653254526941823	-8.837370182067389	-10.268494
T76F	-0.3241983607067221	-11.948498336021323	-10.828753554079242	-12.532898
T76G	0.7294281122094	-9.8974232959245	-10.312479082631796	-10.938171
T76H	0.564696682766205	-7.314895941303602	-8.510358451213506	-9.577148
T76I	1.2111731210633772	-4.288188982093697	-6.9511074082693085	-7.3360596
T76K	-1.4899005763652224	-11.948498336021323	-10.828753554079242	-12.475647
T76L	0.7977931636077716	-7.317931341907739	-8.887112523472751	-9.71698
T76M	1.1232849598559145	-11.948498336021323	-10.828753554079242	-12.554382
T76N	-0.7675811617561554	-11.912108495899474	-10.824540322834196	-12.40387
T76P	-3.862682344178784	-6.83634053777836	-7.116119684691512	-8.278259
T76Q	0.7644416128756916	-8.34490566166313	-8.282120765514264	-9.717285
T76R	-1.829010267941552	-8.562453959722404	-8.594267580466294	-10.402771
T76S	-0.1640004394184936	-6.327911423511045	-8.08508732017799	-8.908386
T76V	1.0366219517857438	-7.47207268145745	-7.493006285236333	-9.091064
T76W	1.033023672014305	-11.948498336021323	-10.828753554079242	-12.386963
T76Y	0.5941955305403118	-11.948498336021329	-10.828753554079242	-12.634155
D77A	-0.5653093592617472	-7.867729678602215	-9.422140280385063	-10.794983
D77C	0.6247175929906154	-12.042259835523632	-11.354810362136163	-13.168945
D77E	-1.260315596702685	-6.578021116349268	-7.056314292808565	-8.10437
D77F	-1.1471345249243805	-12.042259835523632	-11.354810362136163	-13.201599
D77G	-0.8596741884666755	-6.785264208105104	-8.178362694605312	-8.76355
D77H	-1.225908011108443	-9.260010496583282	-10.343618989496008	-11.854797
D77I	-0.0116027081409266	-8.578054502922752	-10.314522446483352	-11.371094
D77K	-0.2553190705067351	-12.042259835523632	-11.354810362136163	-12.963989
D77L	0.4229619138830243	-6.564190224853116	-10.562914116197136	-10.521362
D77M	-0.9270478444003348	-12.042259835523634	-11.354810362136163	-13.14386
D77N	-0.7999791944308955	-3.5413260769448804	-6.112537729768519	-7.4955444
D77P	-1.219933979785911	-8.17457282261904	-10.441238783706694	-11.263062
D77Q	-0.7730876086006317	-12.042259835523634	-11.354810362136163	-13.241089
D77R	-0.0025051176089974	-8.567555476084522	-9.549084232131465	-11.640991
D77S	-1.2507000514287576	-8.147184942176093	-9.697636090859303	-10.774292
D77T	-2.518543445416789	-7.664200406129607	-8.675122645405281	-9.816345
D77V	-0.7290362784066314	-12.042259835523632	-11.354810362136163	-13.094849
D77W	-1.198134457616422	-12.042259835523634	-11.354810362136163	-13.02356
D77Y	-0.3844122776814235	-9.232603605914662	-10.14430580105045	-11.76178
P78A	-0.3271299672593844	-12.017477845652136	-11.704276058773615	-14.165649
P78C	-2.0917392542096214	-12.017477845652143	-11.704276058773615	-14.172058
P78D	-1.968723282855689	-4.2521440981709695	-12.53628012146055	-10.265381
P78E	-1.7070195473462544	-6.792507456792948	-9.770809342589018	-10.701965
P78F	0.2190348455229855	-12.017477845652133	-11.704276058773615	-14.100403
P78G	-1.3103463210648516	-5.857695586207475	-10.333736270709778	-10.473694
P78H	-1.0668964107085948	-5.723598268254984	-9.970640480149086	-10.041199
P78I	-0.8860164222680247	-12.017477845652133	-11.704276058773615	-14.020874
P78K	-1.5615389973912936	-11.30860722440761	-11.59198572226626	-13.503967
P78L	-0.8610307552146501	-6.614446702260227	-7.653197641191582	-9.612244
P78M	-0.9272026822030416	-9.267124275172751	-10.66216354533185	-12.310364
P78N	-1.0241638639180846	-7.463561168216295	-9.804579894553171	-11.13678
P78Q	0.6405085990163297	-7.67352331736422	-9.952551155332005	-11.518677
P78R	-1.8585915684793315	-11.699239142948764	-11.641475867700706	-13.940491
P78S	-0.9633133674676948	-7.563562646298262	-7.74993500432538	-9.763977
P78T	-0.3311981779358777	-9.22398156315518	-10.466748231102542	-12.136169
P78V	-0.3458974824852329	-9.267124275172751	-10.651600928518974	-12.383789
P78W	-0.8357459929269953	-12.017477845652127	-11.704276058773615	-14.0928955
P78Y	-1.7343956099050315	-9.655692935643392	-11.092726126527054	-12.647278
N79A	0.9689205908224569	-6.005199958042922	-7.1893719782237895	-8.358093
N79C	-0.4658456326938306	-8.37656408617218	-9.043253889040898	-9.7890625
N79D	0.3911706111958249	-2.354330852802012	-3.038145315291331	-3.4833984
N79E	1.2120256427245968	-6.2348322925840245	-6.55421790995706	-7.772278
N79F	0.20544528352791	-11.493357778649797	-10.4207936266871	-11.584473
N79G	0.6738082071805694	-8.365812390391193	-8.829680628296956	-10.429565
N79H	0.2896710999366012	-5.519890658891109	-6.279004953292315	-7.4523926
N79I	-0.9018897598761212	-7.378034777031385	-8.196056297153518	-9.137451
N79K	-1.0257078536423048	-4.946909628488111	-5.108850457814697	-6.5805664
N79L	0.0769128526404591	-8.376564060589958	-9.101699071211897	-10.351196
N79M	0.9184228529361887	-9.417460259348012	-9.962491080899897	-10.707764
N79P	-4.36218832993243	-9.042532007186647	-9.537692248221449	-10.596985
N79Q	-0.0639326477381173	-6.880041139785305	-7.775901702762894	-8.712891
N79R	-0.3162335036837783	-6.569910845897216	-7.023846163129292	-7.625
N79S	-0.020838849946634	-2.093760131197985	-3.2362952799303457	-3.6948853
N79T	-2.5717573644198537	-5.050515669553393	-6.455899179491098	-7.7662964
N79V	-0.9431425089737672	-8.298358033995704	-9.24584021327155	-9.974243
N79W	1.1851759982203356	-11.331663332357149	-10.40079285741831	-11.6622925
N79Y	-0.1983667055837759	-7.714582293162267	-8.212870178585035	-9.30365
P80A	0.2323285927070091	-7.88610072712412	-8.46493208787615	-10.228577
P80C	-1.2771747380944365	-10.527782432782905	-11.006224161202226	-12.879395
P80D	1.3008118898873424	-12.009514438900537	-11.310955022086487	-13.791199
P80E	1.5413658728654551	-9.26658140619715	-10.53568619226644	-12.095093
P80F	0.0972557341399554	-9.26658140619715	-10.38761260445608	-11.677246
P80G	0.0094159372198249	-12.009514438900537	-11.310955022086487	-13.840759
P80H	-2.7059682305969748	-7.602544210287053	-8.768353181146153	-9.774597
P80I	-0.0708625030084385	-7.503758186090838	-10.293384131113273	-10.737976
P80K	-0.4985050553303369	-11.973294607487018	-11.306875582037549	-13.537659
P80L	0.8198311991402056	-9.131513934353231	-10.321751770360152	-11.812744
P80M	-0.4858930296542174	-12.009514438900537	-11.310955022086487	-13.674194
P80N	0.6894429457866773	-8.183403532443828	-9.50043014865514	-11.009277
P80Q	0.4870397548889862	-7.896448496764542	-8.687649136626533	-10.406494
P80R	-1.346051273524619	-8.181327777891672	-9.620478721810288	-11.184143
P80S	0.1231648677930113	-7.362146661807294	-8.880108212491905	-9.841553
P80T	0.8589812614242964	-8.536065091996722	-9.003499718639432	-11.013977
P80V	1.0710065280982162	-9.26658140619715	-10.36181176432956	-12.139465
P80W	-0.3821224389382959	-9.26658140619715	-10.542832117626176	-12.133789
P80Y	-0.5572227226200419	-3.859951744332903	-14.191472697726567	-9.283142
Q81A	-0.2108551558809433	-6.428226844798808	-9.648304957434448	-9.613953
Q81C	-1.2974848926960585	-11.611957523428035	-10.881732332360857	-12.408997
Q81D	1.042216933689366	-8.516842108365193	-9.604501152603916	-10.563843
Q81E	-0.2762084680763512	-6.336479226159542	-8.305779449874535	-9.234253
Q81F	1.9338298886921272	-9.181673483689297	-9.868107289999443	-10.774597
Q81G	-0.7251429020906135	-11.611957523428048	-10.881732332360857	-12.323975
Q81H	-0.8295543950507712	-4.011896675522022	-4.458233257340908	-6.0373535
Q81I	0.7249335659838321	-6.312223421103903	-8.458587375240313	-9.023987
Q81K	-3.5803538683346914	-5.259725016679512	-5.036963359645597	-6.347351
Q81L	0.6330353300513456	-4.8102197813446725	-5.93198314559595	-7.658264
Q81M	-0.047016374723498	-11.611957523428051	-10.881732332360857	-12.274475
Q81N	-0.1192612257138615	-6.242640463499168	-7.058763020737388	-8.26886
Q81P	-1.2311668567455412	-7.272922945313071	-8.188304938323654	-9.751282
Q81R	-0.2602868386976393	-3.536914891630585	-3.988407109573018	-4.5219727
Q81S	-0.4999264144415504	-5.235481456653244	-9.780303572702906	-9.652588
Q81T	-0.6628667582238283	-5.506376911494423	-8.267470312684964	-8.99176
Q81V	0.0945504650538232	-7.432557116379022	-8.507265990620908	-9.8498535
Q81W	-0.1752200710960909	-8.516841688101257	-9.290468898511108	-10.157166
Q81Y	-0.9750777668099164	-6.231171869662816	-8.939245897334331	-9.180786
E82A	-1.5239616648179832	-7.087394249726607	-6.823977430521154	-8.4552
E82C	-3.782140688470039	-12.26868443589422	-10.50342142387467	-12.863586
E82D	-1.6462518055840716	-6.791557147818129	-6.702966791799554	-8.07605
E82F	-3.713246179236237	-12.26868443589446	-10.50342142387467	-12.778687
E82G	-3.777776720590335	-7.69392726357738	-7.802709933464484	-8.781799
E82H	-6.1795796150966265	-12.26868443589473	-10.50342142387467	-12.65979
E82I	-4.683275561087366	-12.268684435894734	-10.50342142387467	-12.579102
E82K	-5.761353833419693	-6.355960364066744	-6.2336222119338345	-7.7923584
E82L	-4.231901959038421	-12.268684435894858	-10.50342142387467	-12.848755
E82M	-4.2046959220626725	-12.268684435894874	-10.50342142387467	-12.904053
E82N	-3.682890453434134	-9.150919606113758	-9.425439263229237	-10.795776
E82P	-3.8662068189037138	-12.26868443589459	-10.50342142387467	-12.744385
E82Q	-2.095593162509441	-7.10606273555277	-7.553018070248072	-9.155884
E82R	-4.951211168614615	-9.153072763296969	-9.307625284525784	-11.897095
E82S	-2.416843890898052	-8.390863042526538	-8.671835585743793	-10.282593
E82T	-4.366498286142334	-12.268684435894864	-10.50342142387467	-12.738953
E82V	-2.826726651657828	-7.158329780371647	-8.645323626507889	-9.092346
E82W	-4.632189961944289	-12.268684435892458	-10.50342142387467	-12.825745
E82Y	-4.06143051024481	-12.26868443589237	-10.50342142387467	-12.771851
I83A	-0.8451072713540956	-5.965757503729561	-7.744511628462533	-8.449097
I83C	-0.4582466098051263	-10.786266919175262	-10.974245647505995	-11.917603
I83D	-0.7651924161580834	-10.78626930629517	-10.974245647505995	-11.857544
I83E	-0.9094806517054096	-5.652458081355779	-7.437830807019054	-8.332581
I83F	-1.4930096890157	-5.914550227671755	-7.450714199552749	-8.45459
I83G	-1.034216070363232	-7.716286317388567	-9.325383698275346	-10.245178
I83H	0.0685341740119431	-8.3797752639905	-10.13310937685901	-10.670593
I83K	-1.8866032724637647	-5.695476694814696	-7.205621192705621	-8.016052
I83L	-1.2516431879681436	-1.4790418482221348	-4.598435615589551	-4.725281
I83M	-0.1670302425575862	-1.0763220808137115	-2.620154439107864	-3.7424927
I83N	-3.1575779913068525	-7.716285749074908	-9.329327550889955	-11.0355835
I83P	-2.969093060460926	-8.379775196520665	-9.860303774971271	-10.628479
I83Q	-0.0973932310143153	-4.353443386273965	-6.791752374976568	-7.0811768
I83R	-0.7168938168069962	-6.550916695423369	-8.191768427205716	-8.865845
I83S	-0.4957064682756315	-9.542624907948715	-10.7467163459296	-11.896545
I83T	-0.1848744673771668	-4.601589460793586	-5.816363602003548	-6.6221924
I83V	0.2710089701743637	-0.241874085157896	-3.973850832073367	-4.029846
I83W	0.3008703309302356	-7.269723812551975	-8.804426447235414	-9.7276
I83Y	-0.752668233800692	-4.470131418763433	-8.715179005870596	-8.630798
N84A	-0.2722192539959762	0.0589803655823034	-3.631877874122438	-4.076477
N84C	0.8896828527951902	-5.719699138754242	-8.192272202971708	-8.985474
N84D	-2.828416934346272	-0.1474822444729576	-1.7266356873860786	-1.7059937
N84E	-0.7605001046626421	0.8494313839992389	-3.706008134031436	-3.4719849
N84F	-0.0834135397258448	0.3049267999995825	-4.713945280154803	-4.442566
N84G	-1.059887588845163	-1.465128476010787	-4.933532570846637	-5.532959
N84H	0.8763240808513051	0.8671705156060601	-0.9011583740575588	-0.30755615
N84I	0.7454429948649341	0.0683976698453049	-3.596798382077395	-3.6757812
N84K	-2.636621961139641	0.3116460647391596	-1.986355200193884	-2.6291504
N84L	-0.2229812157728267	0.5525197252697502	-3.5770258127740817	-4.1792603
N84M	-0.6843781938377227	-2.1269606129441363	-4.425275588526802	-5.3217773
N84P	-0.023812164038392	0.7411821255304185	-1.706876716223633	-2.4377441
N84Q	0.2346938999763552	-1.386288255380603	-3.817681494192584	-3.4174805
N84R	0.5223556887534194	-0.3048179780023619	-4.454697557841428	-4.545166
N84S	0.3033988589811083	-1.1132669195535518	-4.13487929940311	-4.458191
N84T	-0.7219465745943929	-1.082038423542304	-3.7082841273077065	-4.791687
N84V	0.4677762564544145	2.549374974472034	-3.368012389564683	-3.7329712
N84W	-0.696566217924776	-2.2353677453264864	-5.170020480097264	-6.232971
N84Y	0.4146969479407385	-0.030709381005987	-2.2678779029738507	-2.4546509
L85A	-3.3452344783019097	-12.047975495844154	-10.587045519141611	-12.0442505
L85C	-0.9724038143531551	-9.211363298543535	-9.414751969748975	-10.511963
L85D	-2.3117044880485778	-12.047975495843998	-10.587045519141611	-12.050598
L85E	-4.259865054690482	-12.047975495844042	-10.587045519141611	-12.011047
L85F	-3.259392261490813	-7.835234941448767	-8.081107113903272	-9.73468
L85G	-3.8482932419764246	-9.874980016637616	-9.906991493925943	-11.153442
L85H	-3.085873275240789	-12.045707875625434	-10.58687504597708	-12.11676
L85I	-0.4442001777610351	-4.288269953214851	-4.798031225152954	-6.105957
L85K	-4.1234921170272525	-12.04797549584406	-10.587045519141611	-11.978394
L85M	-1.1086412039142	-2.6346601129423464	-3.3626140594606118	-4.0583496
L85N	-3.303237788728798	-12.04147573817906	-10.586566116374	-11.948486
L85P	-3.809805257322493	-8.849879056600344	-9.089563236848337	-10.064697
L85Q	-1.7776002220542824	-12.047975495844051	-10.587045519141611	-12.071655
L85R	-4.55812434154886	-11.098344624435592	-10.415747175283968	-11.618591
L85S	-3.323985613056028	-7.859945223349821	-8.070433936432892	-9.376282
L85T	-3.4677622678978737	-8.050923637464312	-8.524622399087093	-9.443054
L85V	-1.572599141225996	-5.19097026811761	-6.367731108068256	-7.4940796
L85W	-2.854013630321636	-7.907343825226675	-8.12492049896116	-9.340942
L85Y	-4.341970192076856	-12.047975495844064	-10.587045519141611	-11.968689
E86A	0.4818197249916913	-2.839758026652482	-3.694001668078272	-4.350464
E86C	-1.1978106371515236	-10.871827979400184	-10.42952093367046	-11.172302
E86D	-1.4958224117221175	-3.866744173229456	-3.481838905961922	-4.140259
E86F	0.2576994006960967	-8.611486711180083	-9.176155410280444	-9.551697
E86G	-2.0257162728783205	-1.2407469217684135	-3.443759347392188	-3.1157837
E86H	-0.5547493289291056	-5.171208213874813	-6.682178055316399	-7.378174
E86I	-1.923766117962922	-4.148889086290285	-5.032511233948753	-6.000366
E86K	-0.5411083148172624	-1.4268758668252302	-2.804347909779608	-1.951294
E86L	0.562051545173321	-6.70906333955548	-7.634179937133013	-8.555481
E86M	-0.0487637119089798	-7.563783091361191	-8.1295359660744	-8.75
E86N	-1.1853042640927252	-4.950532414264352	-6.2664762336899	-6.7265015
E86P	-0.1144664823218854	-3.850379730802372	-5.183173349891149	-5.8675537
E86Q	-0.8393169635150698	-4.287354066607232	-4.865687216901279	-5.793701
E86R	-0.1299022773788964	-4.764863374888498	-5.564606336945872	-6.4678955
E86S	1.900226795503734	-6.401940442881059	-7.492463610138657	-7.9017944
E86T	-0.8554036556172414	-3.525201240011055	-4.4776108989535714	-5.315796
E86V	-0.4683974637759633	-2.444271049315842	-3.2750759353402827	-3.2575684
E86W	-1.4229550887186284	-5.93670650416901	-7.254566817212435	-8.749573
E86Y	-0.5672641365819245	-7.518282076774463	-8.58182293836444	-8.998901
N87A	0.1635687601330274	-12.154081809239832	-10.82771915190699	-12.53595
N87C	-1.8248360122650995	-12.154081809239765	-10.82771915190699	-12.349976
N87D	-1.6911199631521463	-5.8720452910017125	-6.261386395263799	-6.9851685
N87E	-0.9140710543343716	-9.04299468410181	-9.944698779707778	-10.390564
N87F	-1.4399250426053365	-12.15408180923918	-10.82771915190699	-12.388489
N87G	-0.2577718414789638	-7.145974589781875	-7.837245250166234	-8.588684
N87H	0.1667691813216049	-8.11247460994131	-8.518358957010605	-9.719788
N87I	-1.3134286700511133	-6.719856258782713	-9.181465782565738	-9.13446
N87K	-1.5377916014251631	-6.007794281476831	-6.16650990791959	-6.70459
N87L	-1.9465822249857407	-12.154081809239216	-10.82771915190699	-12.413086
N87M	-2.0489306231465463	-8.560227318163264	-9.07605281945598	-9.877563
N87P	-1.3551841294040414	-12.154081809239146	-10.82771915190699	-12.475098
N87Q	-2.10548513352166	-9.293991156133645	-9.63294098874485	-10.604187
N87R	-0.5596576139345926	-8.608818113516344	-8.95079736047228	-9.77417
N87S	-2.042890806600309	-8.464978548817989	-9.049438678313436	-9.489563
N87T	-3.236548021860776	-10.686270781447458	-10.510667484111536	-11.595276
N87V	-2.631024999757945	-12.154081809239369	-10.82771915190699	-12.619446
N87W	-1.766991884202944	-12.154081809239631	-10.82771915190699	-12.482544
N87Y	-1.838955066448156	-9.29131332550759	-9.658904733452346	-10.608643
V88A	-4.290739384959394	-7.328011961327105	-8.749740852035757	-9.420959
V88C	-4.575834662811624	-9.135701128701465	-10.665331395496196	-11.952881
V88D	-4.586587369723659	-12.071307849244771	-11.856567686130916	-13.175659
V88E	-4.923667068277609	-8.387350722894144	-10.029422357850308	-10.452148
V88F	-3.2502563791175234	-8.590868107910037	-10.032148755832624	-11.291748
V88G	-4.4486645163142695	-7.925115524485668	-9.399458024465275	-10.108582
V88H	-1.937201782785788	-12.071307849244771	-11.856567686130916	-12.964478
V88I	-2.010245960052389	-4.194006293282262	-6.539638438458496	-7.199585
V88K	-4.090079011874312	-12.071307849244754	-11.856567686130916	-12.811951
V88L	-1.6391582044431192	-5.768027509166409	-7.668523530769349	-8.185852
V88M	-2.886260667560888	-5.834692893872361	-7.732523543239949	-7.883545
V88N	-4.329072066658214	-12.071307849244755	-11.856567686130916	-12.971497
V88P	-4.185815576457653	-12.071307849244764	-11.856567686130916	-12.937744
V88Q	-3.4266635976223987	-12.071307849244745	-11.856567686130916	-13.05658
V88R	-2.879349388508317	-12.07130784924474	-11.856567686130916	-13.046143
V88S	-4.527559151805121	-7.206004693039045	-10.312867618960809	-10.70697
V88T	-2.47757752835236	-6.847551029798012	-10.036677819711258	-9.884277
V88W	-3.380686839345023	-9.27351611662259	-10.918549672445351	-11.544189
V88Y	-3.3829815601282918	-12.071307849244748	-11.856567686130916	-13.164001
T89A	-0.2145673073274587	-6.542170294506676	-6.640613379880961	-8.549255
T89C	-1.2860520531755089	-12.030324796124724	-10.40729795485845	-12.662964
T89D	-0.2685586768222665	-8.58577041619265	-9.320863879429451	-10.555664
T89E	-0.1954302743610959	-7.212856336530278	-8.447778511006618	-9.975159
T89F	-0.8283366737576763	-12.030324796124724	-10.40729795485845	-12.824585
T89G	-0.5011858154296212	-7.094940778493934	-8.664002329284813	-9.926086
T89H	-1.5130220952110025	-12.030324796124798	-10.40729795485845	-12.695679
T89I	-1.2319691365734655	-5.499350528995137	-5.393525447687352	-6.692383
T89K	-0.1358240457614486	-6.428167250938563	-6.462361809442882	-8.053162
T89L	-0.8916844587318122	-9.277030693647871	-9.529299400298896	-11.320557
T89M	-1.3901772162417263	-12.030324796124807	-10.40729795485845	-12.874878
T89N	-1.6120397600157017	-7.677089072246638	-7.865851199738813	-10.38916
T89P	-3.7757198924801294	-7.829000677219693	-7.751300493455801	-9.721558
T89Q	-0.4600012067918903	-9.277030693647871	-9.384681808641744	-11.244995
T89R	0.4660444305822669	-12.030324796124724	-10.40729795485845	-12.927856
T89S	-0.7312262144766083	-4.904496175567807	-5.476763985327125	-7.123657
T89V	-1.794078154932523	-8.542649219375766	-8.60722453240669	-10.344055
T89W	-0.2821738416028336	-12.03032479612473	-10.40729795485845	-12.709045
T89Y	-2.096779651382029	-12.030324796124733	-10.40729795485845	-12.697144
E90A	-0.2364552657538104	-8.775096727345506	-8.997455733273	-10.485352
E90C	-1.928019584732789	-12.162954010614346	-10.797543461424198	-13.170471
E90D	-2.562064499072505	-5.2172966410302895	-7.43127564515089	-8.190857
E90F	-1.9938365578057888	-12.162954010615106	-10.797543461424198	-12.974182
E90G	-3.5390839016929894	-8.067017071649676	-8.428589112488226	-9.463989
E90H	-3.648428221795101	-12.162954010614824	-10.797543461424198	-13.125671
E90I	-2.466348995555516	-7.916338919326025	-9.041850844847431	-10.113586
E90K	-3.4001385113165488	-6.336672853920298	-6.232705754277049	-7.6273804
E90L	-3.4047603790747645	-8.204207516470904	-9.49810922182769	-11.123291
E90M	-1.9195258915430529	-12.162954010614552	-10.797543461424198	-12.974548
E90N	-3.918376271361702	-12.162954010614769	-10.797543461424198	-13.075745
E90P	-3.7887554734173534	-12.162954010614552	-10.797543461424198	-12.984497
E90Q	-1.0288400971821905	-7.689386652663741	-8.546647253953779	-9.659973
E90R	-2.838516528619904	-8.583559116693937	-9.249251760758852	-10.852783
E90S	0.0996748942149612	-12.162954010614929	-10.797543461424198	-12.922791
E90T	-0.4010973522393394	-9.29445853962031	-9.89464991927798	-11.157898
E90V	-1.1049385394224194	-6.998940355535677	-9.47135534602512	-9.587952
E90W	-1.331224338934939	-9.29445853962031	-10.1059263595846	-11.220398
E90Y	-0.8936698785161754	-12.162954010614891	-10.797543461424198	-13.010071
E91A	-0.4089844590239421	-1.407892056023103	-7.6557131571971695	-7.7489014
E91C	-0.0127047704979733	-6.321034870316156	-9.313439937752264	-9.1171875
E91D	0.0825049185402199	0.0244916060006281	-2.734255243991356	-2.6558838
E91F	0.8645880663285265	-6.466662793500742	-9.04615958869624	-9.322876
E91G	-1.2186148719121326	-3.5500793211846435	-5.811872109956312	-5.2286987
E91H	0.9459262175739356	-2.265668668210995	-5.64397038707375	-5.5788574
E91I	-0.1439786553077858	-4.947990045407199	-7.906583358635544	-8.075562
E91K	1.051865126040607	-0.3288117505189412	-1.202432500776922	-1.888794
E91L	-0.3038292090360115	-7.705370261132442	-9.927967869006352	-10.047852
E91M	0.5718805620670567	-4.29819622716185	-6.863447191644809	-6.392151
E91N	0.4630051778202187	2.46400064723367	-3.9987991585985583	-2.6262817
E91P	0.988014752706965	-1.888675088780897	-5.850414586131592	-6.1867676
E91Q	1.0404728148395752	-3.0345468146484404	-4.464934191001703	-4.5094604
E91R	-0.3712099307759498	-2.730454118250456	-6.059420333182061	-5.9382935
E91S	-0.3782212618889879	-1.4092422258243111	-5.941281811941735	-6.102844
E91T	-0.4377868057079661	-2.069598112331202	-5.688365279935169	-5.7752686
E91V	-0.7967256455957599	-4.524138579459446	-7.2546010748601475	-6.550476
E91W	0.0678992460696726	-4.011202433203793	-8.588154407876573	-8.352966
E91Y	-0.8011126671880198	-0.8494299719985412	-5.618689665647253	-5.569275
F92A	-5.389789565432516	-12.700714658566577	-10.636405117263507	-12.763367
F92C	-1.932891502699689	-12.529143416182084	-10.619691691424803	-12.5130005
F92D	-3.439760740151773	-12.70071465856648	-10.636405117263507	-12.81665
F92E	-3.912149951618337	-11.07819721189186	-10.377451047483303	-12.237976
F92G	-3.902485793171613	-12.70071465856594	-10.636405117263507	-12.819946
F92H	-4.163851938955634	-12.70071465856628	-10.636405117263507	-12.73877
F92I	-3.639465861628165	-12.354678445805984	-10.602581845060058	-12.693848
F92K	-4.028496054313352	-12.70071465856547	-10.636405117263507	-12.792053
F92L	-2.532111565431207	-7.098801586862546	-6.999428248179356	-8.4938965
F92M	-2.299202612410732	-12.700714658566362	-10.636405117263507	-12.666992
F92N	-3.159516398066963	-11.503373796258904	-10.473498555047968	-12.243347
F92P	-3.6463275390025127	-12.700714658565706	-10.636405117263507	-12.7724
F92Q	-4.021713536910201	-12.700714658566216	-10.636405117263507	-12.859558
F92R	-4.489587026517768	-12.700714658566396	-10.636405117263507	-12.887573
F92S	-2.982240049631089	-7.42850248365098	-7.041235747346036	-8.474548
F92T	-5.0115585793759045	-12.700714658566069	-10.636405117263507	-12.722656
F92V	-3.914562718856503	-12.066500420058604	-10.568074753123938	-12.545776
F92W	-3.943438783666685	-12.700714658565609	-10.636405117263507	-12.697754
F92Y	-3.4444241772326225	-5.321336801062735	-5.080078868992132	-6.517761
N93A	-1.4419935834453723	-11.983650845122623	-11.034484597483583	-12.246948
N93C	-2.391620700395893	-11.983650845121218	-11.034484597483583	-12.397095
N93D	-1.7317745781066494	-2.7316190871900288	-4.44266064933413	-4.93396
N93E	-0.3761601201087696	-5.719345968014297	-11.246937984100214	-9.593689
N93F	-1.0737944235972638	-9.222220033310718	-10.051290611382	-11.122986
N93G	-1.3933138655484896	-11.304549162662967	-10.91367881131356	-12.0598755
N93H	-1.390279180594157	-8.782003597082074	-9.345744658900683	-10.669678
N93I	-2.4359544968593405	-7.783692729223599	-8.380708260512392	-9.793579
N93K	-1.795207551855474	-7.068394455601355	-7.810018072764933	-9.022644
N93L	-2.0808331185777407	-11.983650845122344	-11.034484597483583	-12.40155
N93M	-1.7358886191980447	-11.983650845123329	-11.034484597483583	-12.425598
N93P	-2.912194863384267	-8.541089717174408	-9.80531015298834	-10.761353
N93Q	-1.2766024259903863	-11.983650845122938	-11.034484597483583	-12.442688
N93R	-2.431199320924791	-7.850776562324741	-8.246885556139887	-9.844543
N93S	-0.6352595562026508	-6.96840281101745	-7.492176419236557	-8.463257
N93T	-1.0018350460632357	-5.481405975647968	-6.4810608877521645	-8.353882
N93V	-3.533327233677361	-11.983650845124432	-11.034484597483583	-12.249084
N93W	-2.5041166124166097	-11.983650845122416	-11.034484597483583	-12.414368
N93Y	-2.055427837952309	-7.442346360089365	-8.03551942453646	-8.849976
M94A	-1.0182641985340677	-3.293980936190967	-6.408488456690975	-7.641968
M94C	0.6311388805587684	-8.528284817981117	-8.985017353503281	-10.509888
M94D	-3.9711613299601	-11.908972791641348	-10.735784748677816	-12.293091
M94E	-2.0553422003157173	-9.206806907240043	-9.8034808813768	-11.139648
M94F	-1.2505323775101442	-11.908972791641348	-10.735784748677816	-12.480469
M94G	-1.1983317688149164	-8.44817654038107	-8.782769392229056	-10.288086
M94H	-0.7013652902198891	-8.125978831206943	-8.589599843900032	-10.275085
M94I	-1.5230323605934506	-3.5180997053938645	-3.5176259659419884	-4.4783936
M94K	-2.090542912361528	-10.311538604200829	-10.308747034692942	-11.827087
M94L	-0.5084483650954286	-6.993831988915451	-7.813316557132566	-8.839355
M94N	-4.3195260445662855	-11.908972791641348	-10.735784748677816	-12.560852
M94P	-3.039300944582149	-11.90897279164135	-10.735784748677816	-12.404968
M94Q	-6.146861840696787	-11.908972791641348	-10.735784748677816	-12.447571
M94R	-3.770820000401563	-9.644038488782387	-10.000903387192466	-11.533142
M94S	-0.4146977882295217	-9.206806907240043	-10.03924037123852	-11.114685
M94T	-1.1787281119681574	-7.494635855640401	-7.880863243336307	-9.155884
M94V	-0.2063195828708417	-4.059816886640244	-5.359317153637676	-6.593445
M94W	-3.5456261785924914	-9.206806907240043	-9.513606027547212	-10.830566
M94Y	-2.655034087624437	-9.206806907240043	-9.680758947190952	-11.259949
W95A	-2.5276148939169194	-8.538699346437854	-9.973873919849211	-10.646057
W95C	-5.093750026956292	-8.055068887671592	-8.406333517838107	-9.671448
W95D	-2.4669640058163065	-11.962321699786733	-11.08784847216441	-12.700989
W95E	-3.1602069477015795	-7.093198616156394	-9.43215736372622	-9.765076
W95F	-0.9122513861334264	-7.351094273355503	-8.895286499920076	-9.770691
W95G	-3.794614071096865	-5.125772297231314	-6.610693328246271	-7.1844482
W95H	-1.4198316529864468	-8.196575959157485	-9.600116221447024	-10.860962
W95I	-3.22362287142896	-11.962321699786784	-11.08784847216441	-12.580872
W95K	-4.28204626620808	-7.687351617654117	-9.372735474542424	-10.356079
W95L	-4.27504984930155	-11.962321699786802	-11.08784847216441	-12.708496
W95M	-2.765159074764248	-8.598637018021591	-9.177145544910672	-10.42688
W95N	-4.65692127866954	-11.962321699786989	-11.08784847216441	-12.764465
W95P	-2.0415330102429405	-11.96232169978694	-11.08784847216441	-12.555969
W95Q	-3.2559683935284367	-9.276446225505206	-10.3655494253062	-11.234985
W95R	-3.551688782439451	-6.725826609788785	-7.1127498884834495	-7.6365967
W95S	-5.660198432441427	-8.196576070972236	-9.50328240239287	-9.998352
W95T	-5.594723425404647	-7.910046858052273	-9.912179075145104	-10.507385
W95V	-2.2748046788992835	-7.910047099575207	-8.298014256908573	-9.638672
W95Y	-1.9717949542837463	-6.180755499288342	-10.338364036932036	-8.981384
K96A	0.3276149866463342	-11.76002778926182	-11.80029115466948	-12.42688
K96C	0.0282844226814966	-11.76002778926175	-11.80029115466948	-12.242554
K96D	-0.387079330057428	-3.9818479409043857	-6.990093100299418	-7.3465576
K96E	-0.5947705767802575	-2.8337478729252386	-5.321919104786502	-5.314453
K96F	-0.5691675490774372	-11.760027789261908	-11.80029115466948	-12.257568
K96G	-0.6186095280053046	-7.493367389939657	-9.200375482697154	-9.394592
K96H	0.6955389149268162	-6.681831944307412	-8.492802162347289	-8.783752
K96I	-0.6237212443134864	-8.984429407722685	-10.601679954969311	-10.980103
K96L	-0.8102916753396047	-11.760027789261724	-11.80029115466948	-12.227173
K96M	-0.8569241338347475	-9.153984080438978	-10.61889463460011	-10.442383
K96N	-1.1859640236739848	-3.6216091385428575	-5.872758170527959	-5.680359
K96P	-3.3911167392350228	-11.760027789261818	-11.80029115466948	-12.381592
K96Q	-1.365418467331296	-5.671914045364029	-7.459974546276499	-7.655884
K96R	0.5437539924287297	-3.932034002969675	-6.427880997674947	-5.9456787
K96S	0.2754759481969097	-7.0748125804733855	-8.734065760442718	-8.862549
K96T	-2.054400247556799	-5.07865193724049	-6.434042482007499	-6.3929443
K96V	0.6629774720687233	-9.153817435219937	-10.648563598122564	-10.895874
K96W	-1.9684981402809103	-11.760027789261636	-11.80029115466948	-12.154846
K96Y	-0.4621071417450893	-11.760027789261748	-11.80029115466948	-12.190491
N97A	-3.47616019353209	-12.427318778048008	-10.236407196844311	-12.562561
N97C	-2.334638179931228	-12.427318778048312	-10.236407196844311	-12.436768
N97D	-1.615266860325427	-7.092006579903804	-6.996262419248524	-7.9230957
N97E	-3.153111054415856	-12.427318778049772	-10.236407196844311	-12.392273
N97F	-4.542613149968986	-12.42731877804905	-10.236407196844311	-12.475891
N97G	-3.506588363257791	-12.427318778048544	-10.236407196844311	-12.376282
N97H	-1.7141463948143645	-8.132727211320299	-7.8462748432834815	-8.888794
N97I	-3.2612498794113947	-8.226897413085483	-7.983447982596772	-9.532288
N97K	-3.837581699536552	-7.211193553689807	-7.218496764069187	-8.755493
N97L	-1.9603947945494444	-8.623662142642015	-8.015288468423932	-8.86377
N97M	-3.006133630103513	-8.623663358068885	-8.506945479289243	-9.873596
N97P	-2.727147958373949	-12.42731877805021	-10.236407196844311	-12.378052
N97Q	-4.618122863223571	-12.427318778049802	-10.236407196844311	-12.545776
N97R	-5.817073418656498	-12.427318778050417	-10.236407196844311	-12.423767
N97S	-1.0253171609621443	-5.952806011533634	-5.584905226920455	-6.854553
N97T	-3.137914861917599	-12.027234310191831	-10.192353476189169	-12.190552
N97V	-4.526481056788989	-12.4273187780509	-10.236407196844311	-12.359863
N97W	-4.048337580654126	-12.427318778051864	-10.236407196844311	-12.394775
N97Y	-3.136582331856927	-12.4273187780516	-10.236407196844311	-12.3880005
N98A	-1.093086840817135	-6.063819889588688	-6.619356637243982	-6.8406982
N98C	-1.145451493582531	-8.32938793576043	-9.183566841323682	-9.419678
N98D	-0.3792056120863605	-0.4548778560645896	-4.138828208080668	-4.3200684
N98E	-0.1886176833609782	-3.5021928066313377	-5.270923470809066	-6.2298584
N98F	0.8293997965992156	-6.612366558162998	-7.343225964097655	-8.257568
N98G	0.8788621730419612	-3.3698597716221714	-4.3705669216869865	-3.7866821
N98H	1.302587864081003	-4.569661648344259	-5.137867053481386	-5.225403
N98I	-0.2092398383407765	-6.568068902764244	-7.519121798348351	-7.822754
N98K	0.7640099997463061	-2.9339638658053184	-3.68427628804784	-3.4388428
N98L	-0.742420992626173	-7.941831536550474	-8.696836539227888	-9.13916
N98M	-0.992207051609567	-9.211893002005008	-9.637405678377943	-9.549377
N98P	0.7757429439918476	-4.205058451467726	-5.710779123481188	-5.8754883
N98Q	0.5706159258762606	-6.085896877844715	-7.787626922799063	-8.328857
N98R	1.6969920476722131	-6.5535724854106405	-7.387114163053411	-7.923584
N98S	-0.4724172180890092	-2.949895454233453	-3.086922137183137	-2.6785889
N98T	-1.395927648676042	-3.2456539813837093	-5.441644085807639	-5.437683
N98V	-0.984358159539654	-7.5409321616757055	-8.458287140034827	-8.810181
N98W	1.1599735936695277	-10.884454321461158	-10.254480435328446	-10.919373
N98Y	-1.0952682292331268	-3.48329041872249	-5.527929502459301	-4.7383423
M99A	-3.9038695414857862	-12.13907791841629	-11.19374135750985	-13.313599
M99C	-3.8878181517800807	-12.175571593221887	-11.196912817124542	-13.390991
M99D	-4.388036135953307	-12.175571593220717	-11.196912817124542	-13.491272
M99E	-2.7214936452265945	-9.27920235248054	-10.18913128050167	-11.778748
M99F	-2.160805079357748	-8.187459472823122	-10.223373364051213	-11.269653
M99G	-3.4336688663959065	-12.175571593221404	-11.196912817124542	-13.377686
M99H	-4.787060673289076	-9.27920235248054	-10.089654724944012	-11.706787
M99I	-4.0271401891837	-5.501365588429187	-6.813441234487982	-8.125549
M99K	-4.17170426165168	-9.207046130655542	-10.252008637748986	-11.418457
M99L	-1.28485388781541	-5.395529137941383	-8.441841464167737	-8.994446
M99N	-4.018252096548184	-12.175571593221871	-11.196912817124542	-13.41217
M99P	-4.714046867708799	-12.175571593218953	-11.196912817124542	-13.475403
M99Q	-4.706253027862183	-12.175571593218244	-11.196912817124542	-13.287903
M99R	-5.069622132799708	-7.877609455305413	-9.028652958905695	-10.009155
M99S	-3.7669183521866074	-12.175571593216889	-11.196912817124542	-13.384949
M99T	-4.144227663612893	-7.578064911472144	-8.869096303888	-9.0390625
M99V	-2.1771946038669405	-3.978319852007485	-7.080897694751911	-8.725586
M99W	-4.828909745986541	-9.947283226525268	-10.472786617908696	-12.286865
M99Y	-3.625594718987085	-12.17557159321522	-11.196912817124542	-13.482056
V100A	-2.2410187323996507	-3.31694069784224	-5.635121390118002	-6.908081
V100C	-1.9804301753383136	-9.229728973546926	-9.63596745748464	-11.395081
V100D	-3.3014556591713307	-11.91469785397971	-10.842077812664796	-12.776062
V100E	-3.1085578683889	-7.42854779277337	-8.112620928558954	-9.573059
V100F	-3.7843693181329385	-11.9146978539797	-10.842077812664796	-12.617676
V100G	-3.081056660169735	-7.425770155892915	-8.03565524993246	-9.634399
V100H	-5.217109094647675	-11.914697853979732	-10.842077812664796	-12.668945
V100I	-2.6999177736891857	-5.529088863587397	-5.674596323737205	-7.290344
V100K	-3.8602258735723263	-9.21744236001113	-9.508754484666042	-11.0564575
V100L	-2.673333024705305	-8.561261352890844	-8.894861754404246	-10.537659
V100M	-3.169184802815764	-8.38829846712615	-8.516683756222847	-10.461243
V100N	-3.806786235061155	-11.914697853979732	-10.842077812664796	-12.636047
V100P	-2.779213175981881	-9.226475595386525	-9.575354558107849	-11.184143
V100Q	-3.3262781997118824	-11.914697853979751	-10.842077812664796	-12.555359
V100R	-3.722628968860213	-9.229728973546926	-10.054973233590315	-11.569946
V100S	-2.335328347010835	-8.149908786737262	-9.834929254516965	-10.921387
V100T	-3.366654368943361	-3.976180170681221	-11.78527198841948	-9.527344
V100W	-3.0586466490790216	-8.551956464222943	-9.000213372187318	-10.573364
V100Y	-3.0741219042525976	-7.863385277623243	-9.206506211430678	-10.709473
E101A	-1.880010602627396	-5.208246501322014	-10.14295490083532	-9.110657
E101C	-1.7221110004274756	-11.450564892800308	-10.765366872941286	-12.105164
E101D	-0.8602080004879579	-0.8119712430293751	-3.8053931120266498	-4.095581
E101F	-2.821728497534804	-11.45056817550007	-10.765366872941286	-11.864868
E101G	-2.609448837205117	-6.66669650876505	-7.688461125102322	-8.56189
E101H	0.0304993715622671	-11.45056219343358	-10.765366872941286	-11.960999
E101I	-0.953737032252592	-8.86928366663547	-9.493230385454012	-10.842468
E101K	-0.9949849441207969	-4.870994268206646	-5.080286320117011	-5.798279
E101L	0.4833485887272851	-8.869283666692183	-9.566330259253164	-10.722961
E101M	-1.948558117086248	-8.196436607733713	-9.800814708134112	-10.25708
E101N	-1.1859364647435746	-3.2507791375529638	-5.677198302508259	-6.6904907
E101P	-1.2509891829772206	-11.450568285155011	-10.765366872941286	-12.036987
E101Q	-0.7593673083344309	-5.372302059256333	-6.6428337788811405	-8.039246
E101R	-0.9513591953095362	-6.203911865662157	-7.173867339379285	-8.431702
E101S	-1.013700022637656	-11.45056321843736	-10.765366872941286	-11.865601
E101T	-1.748904691721047	-6.127647730599668	-6.968032328992194	-8.524963
E101V	-2.881313768319339	-8.869283667067387	-9.60000901929766	-10.77179
E101W	-0.7672922074242207	-8.869283667285636	-9.625322465150248	-10.889954
E101Y	-0.2932914646721882	-8.1811938706859	-9.242079536275014	-10.45697
Q102A	-0.9549849322986504	-12.371762344329854	-11.26183051760006	-13.504395
Q102C	-2.812853447890101	-12.371762346368897	-11.26183051760006	-13.530884
Q102D	-1.2648399939596755	-12.371762345991794	-11.26183051760006	-13.397583
Q102E	-1.45290082706556	-6.668987879333752	-9.567590963193652	-9.495544
Q102F	-2.816126225890998	-12.371762346007484	-11.26183051760006	-13.502686
Q102G	-2.506409666130053	-11.833268809754315	-11.180169943850617	-13.22345
Q102H	-3.4204362737901364	-6.659269097649214	-7.669317382167719	-8.720154
Q102I	-2.7777473971915088	-12.371762345082963	-11.26183051760006	-13.6189575
Q102K	-4.56979510121102	-8.385382343605261	-9.052147369061458	-10.674255
Q102L	-2.8951250955759416	-8.681368582778688	-9.543638201351769	-10.644348
Q102M	-1.9838642347206548	-9.31559053563321	-10.305199569310844	-11.569885
Q102N	-1.1042982729144644	-12.371762344366829	-11.26183051760006	-13.714172
Q102P	-5.206491353809497	-11.060400769443266	-11.015224834188643	-12.980774
Q102R	-3.4651372895162678	-9.176408279181963	-9.996332215294387	-10.758789
Q102S	-2.8614354522656726	-7.064220566253916	-9.044151237281769	-9.591797
Q102T	-1.3598781567794382	-8.623098269972106	-9.477824582251742	-10.854187
Q102V	-4.024895934059001	-12.371762345189724	-11.26183051760006	-13.59906
Q102W	-2.56215689582735	-12.371762344284136	-11.26183051760006	-13.6623535
Q102Y	-2.695761133253761	-12.371762344386523	-11.26183051760006	-13.503784
M103A	-2.662868166762276	-3.734851092058504	-14.138751587448496	-9.230652
M103C	-3.4234325104005507	-12.210999404040594	-10.698281240722338	-13.246399
M103D	-3.1763212267806886	-8.881537137323999	-9.04148706881324	-11.384888
M103E	-3.294902070054856	-12.20850987957723	-10.698058040625083	-13.260498
M103F	-0.3931663544329652	-12.210999404040592	-10.698281240722338	-13.226746
M103G	-3.8693964915189634	-12.187616105173976	-10.696334476812694	-13.331482
M103H	-4.971668690406035	-12.210999404040594	-10.698281240722338	-13.338379
M103I	-4.839861038910248	-7.0423043175500055	-7.208345721654041	-8.937744
M103K	-2.4492536341729867	-8.184672801992141	-8.132388721326606	-9.852173
M103L	-1.4447231060637034	-6.969511943910749	-7.1134396074721735	-8.738098
M103N	-3.820890823427377	-8.594880934875935	-8.61249374236786	-10.7247925
M103P	-5.722134896440081	-12.210999404040594	-10.698281240722338	-13.151062
M103Q	-3.357426678314792	-12.210999404040594	-10.698281240722338	-13.31189
M103R	-3.3434524057663584	-8.569563124736192	-8.707769381693652	-10.672668
M103S	-5.029348913897495	-12.205602942622829	-10.697817571735754	-13.147278
M103T	-4.079441713839676	-7.587777892182318	-7.682178469055884	-9.454895
M103V	-2.791614039582289	-6.7895200771550295	-7.477470347743292	-8.857971
M103W	-2.82545765736938	-12.210999404040594	-10.698281240722338	-13.329651
M103Y	-1.5157282662849372	-12.210999404040592	-10.698281240722338	-13.375549
H104A	-0.9488976269657848	-7.453173727845976	-8.27606652943905	-9.614868
H104C	-2.029891955875813	-8.365306360806386	-9.133970412288363	-10.369385
H104D	-0.6530346047548271	-7.683182821218924	-8.752069115017548	-10.148499
H104E	0.5179655385685393	-6.642896650235468	-10.342642719297146	-9.9021
H104F	-0.6006703410659316	-11.444722639838815	-11.410227377307764	-12.225098
H104G	-3.099780153823904	-5.838978986653249	-10.981992832648755	-9.569397
H104I	-2.033916359308381	-4.218459581450341	-12.795722415325145	-9.559998
H104K	-0.8186480584260725	-6.59062945648691	-9.29839307344082	-9.532593
H104L	-0.7124325979691172	-7.051401277166811	-7.793613305026156	-9.258972
H104M	-0.1083416386821764	-8.643182992861101	-9.809046908618711	-10.7439575
H104N	-0.9798582720595834	-4.536849746506629	-3.932723303293187	-5.2229004
H104P	-6.057547084895709	-8.846211406356794	-9.858615969818176	-10.685486
H104Q	-0.4903160855763903	-1.544321993513269	-4.128118597960565	-4.1828003
H104R	-1.0379078081075417	-6.878177140789245	-7.46474946876333	-8.437073
H104S	-1.3664543961949698	-11.444715804805249	-11.410227377307764	-11.925354
H104T	-2.4692106522452177	-6.39587815449631	-9.283707042930471	-9.094177
H104V	-1.0636351942867552	-4.867388998225513	-10.921772905938267	-9.118652
H104W	-0.6359145600438726	-5.857292758469708	-9.584730318825676	-9.421692
H104Y	-0.1565439713412128	-6.772530417501202	-6.893961933914397	-7.9211426
T105A	-1.33767563998879	-1.9225573967504013	-3.9848516460388055	-3.5080566
T105C	-0.7456673413029781	-6.630153677531441	-9.1350861689441	-9.55719
T105D	-0.3899586176288224	-2.0594209517723803	-6.173420230108604	-6.5567627
T105E	0.0548033974518154	2.4759973798732533	-4.328753583209618	-3.7090454
T105F	-0.1938105845809793	-6.630153677531441	-9.669485530284533	-9.592346
T105G	0.0850962524836542	-3.087636996512502	-6.603489806495418	-6.9035645
T105H	-0.6808495032098092	-6.630153677531441	-9.681510983946396	-9.709473
T105I	-0.7473869144937221	-3.23585886545603	-5.455909207035802	-5.675659
T105K	-0.8831942755447784	-1.6598970927249908	-5.278681831585345	-5.312561
T105L	0.1462649413990182	-5.966738000275407	-8.369555592351958	-8.617371
T105M	1.1581595618043263	-4.304819926726347	-6.602764097349791	-6.59375
T105N	0.3416004599298073	-4.209674392293026	-6.610461460833903	-6.5343018
T105P	-4.097050090463082	-8.466241208170361	-10.130035680102084	-10.547852
T105Q	0.332896414864897	-1.2648648922538035	-5.655908078348148	-5.4920654
T105R	-0.8342942752884529	-3.907910682242961	-6.83464472347805	-7.171875
T105S	-0.3108879856997817	-2.792737303391071	-7.149071938078123	-7.1800537
T105V	-0.1585605465121394	-3.325039699923797	-5.249684882048996	-5.5646973
T105W	0.5596168137304975	-9.034293007407062	-10.246111855356162	-10.720398
T105Y	1.613454385296081	-8.973365404535086	-10.238977639280506	-10.765381
D106A	-6.053839177310751	-6.662774804973627	-9.448998716099595	-10.018188
D106C	-4.167414519176716	-12.165348111541764	-10.414068202866702	-13.065491
D106E	-2.4122836855183194	-7.466217318498549	-7.317465165186604	-9.039795
D106F	-5.245190381548991	-12.165348111541933	-10.414068202866702	-12.823364
D106G	-3.783882637794855	-6.804093744339013	-7.15207918003307	-8.551392
D106H	-4.217780041025011	-9.933652146240934	-9.674057948209338	-11.920593
D106I	-4.981800158192471	-8.610811780041816	-9.682737159650516	-10.926392
D106K	-4.851602769701096	-12.165348111541912	-10.414068202866702	-12.937988
D106L	-4.828434219488554	-12.16534811154181	-10.414068202866702	-13.049072
D106M	-4.055502825684936	-9.296401342490675	-9.406998543614918	-11.220398
D106N	-3.3496930245672574	-5.12623143775277	-5.994472503023644	-7.670166
D106P	-5.348536240050274	-12.165348111541803	-10.414068202866702	-13.025269
D106Q	-3.2595728577610776	-12.165348111541794	-10.414068202866702	-13.135071
D106R	-4.0729607821754295	-8.610811475108243	-8.596372825285926	-10.728699
D106S	-5.12423362120179	-9.296401342490675	-9.455930143350542	-11.4383545
D106T	-4.732516696886212	-12.165348111541828	-10.414068202866702	-13.040161
D106V	-4.551589600272544	-8.388259574963904	-8.505848168152625	-10.321045
D106W	-4.096216078097683	-9.296401342490675	-9.253752971128732	-11.2724
D106Y	-5.419858098952362	-9.228116605808289	-9.288635061355308	-11.063599
I107A	-1.7026547610864975	-8.179454712068214	-9.858118494087194	-10.7473755
I107C	-2.9241093131985094	-11.956995159599058	-12.055376963856702	-13.108948
I107D	-2.5753186128223398	-9.041280574349171	-11.072534333231031	-11.839172
I107E	-4.623971272903548	-8.962988396708447	-11.203072113957433	-11.588501
I107F	-1.2549057195859772	-11.957108400864186	-12.055376963856702	-13.158447
I107G	-4.460269341151495	-11.957138535442642	-12.055376963856702	-13.047485
I107H	-3.816868609459328	-11.957119848256704	-12.055376963856702	-13.1223755
I107K	-3.998776331619625	-8.353871258164666	-10.145591202797732	-11.437561
I107L	-0.2662948152339946	-6.31940088335417	-9.22727346093052	-9.805542
I107M	-3.131223089508818	-5.214444559395842	-8.127205465998259	-9.102783
I107N	-4.3706403784011085	-11.957113632045903	-12.055376963856702	-13.167603
I107P	-5.191616397596539	-11.95711415642146	-12.055376963856702	-13.107971
I107Q	-1.805341583428584	-11.957119560839953	-12.055376963856702	-13.088867
I107R	-2.677311693955024	-11.577157982085694	-12.00259807673649	-12.666077
I107S	-4.10773242101162	-11.957164415161715	-12.055376963856702	-13.155701
I107T	-0.5035138350352232	-7.133222876819175	-9.144569732078708	-10.410095
I107V	-1.6406973741706463	-1.2062881602075883	-5.643613437961903	-6.395996
I107W	-4.043719961744984	-11.957180340775633	-12.055376963856702	-13.122253
I107Y	-2.68060989994484	-9.0412805703066	-10.968534443334647	-11.849548
I108A	-4.411772512484068	-7.252047243970164	-8.012040129417073	-9.543945
I108C	-2.719696553267242	-11.743036113962964	-10.850426436064708	-12.689148
I108D	-2.158651213857794	-8.559336799566763	-9.391032826047194	-10.819763
I108E	-0.6382488332194587	-9.22878739201174	-9.703017113529768	-11.261597
I108F	-3.3792815451276885	-8.27650164112446	-8.338710997702037	-10.128967
I108G	-3.555277485317045	-8.55776865637218	-9.159741909386184	-10.624573
I108H	-3.877744538099905	-5.584581074835293	-10.67040446597639	-9.743591
I108K	-2.3028935555655567	-5.615025331452553	-6.198466530604492	-8.011169
I108L	0.2838508443156713	-6.68757964231543	-7.876618594242245	-9.1206665
I108M	-0.7310640745193755	-7.781742308779546	-7.559071888528706	-9.206848
I108N	-1.3807751126521577	-8.517421102057973	-9.080856506606665	-10.512756
I108P	-4.180740881676284	-11.743036113962926	-10.850426436064708	-12.771973
I108Q	-1.842540609286798	-8.055921341858632	-9.505524173767071	-10.648743
I108R	-1.6356110030114568	-7.775743139627311	-8.917110976986805	-10.188293
I108S	-3.539909708077254	-5.7438693322450085	-6.599820860470572	-8.098877
I108T	-2.18277608805456	-5.62130921407423	-5.857285532991227	-6.7870483
I108V	-1.067605474766343	-4.795718581726199	-5.4524934306246	-6.336487
I108W	-2.620513121853977	-3.970450849985288	-13.287332562766096	-9.575195
I108Y	-3.0634214724800133	-11.7430361139625	-10.850426436064708	-12.678345
S109A	0.9120787359391016	-6.94605247613483	-9.107159964150924	-9.597473
S109C	-1.3735244707075838	-11.616989235334898	-11.190228967443431	-12.067688
S109D	0.133715372183811	-5.816123352208926	-6.351980333058236	-7.1172485
S109E	0.2529695909599797	-7.297119384394255	-8.37981891135314	-8.75238
S109F	-0.8470334276040987	-9.21506933019772	-9.836808005426292	-10.798096
S109G	-0.0523875836138495	-5.758439799190887	-6.745832460495876	-6.9364014
S109H	-0.8396787363417384	-6.9887785634069735	-9.58801219742054	-9.638489
S109I	-1.0585490101051422	-8.173235580588583	-8.821036376201846	-10.151672
S109K	-2.0473506223800357	-8.368382877973328	-9.065637714929837	-9.677856
S109L	-1.5913227702978987	-5.630749268734131	-11.5843455107115	-9.368164
S109M	0.1184715114576042	-8.366718686351128	-9.403160717358332	-9.74707
S109N	0.9144905439171304	-3.106998528783863	-5.005358568283555	-5.2908936
S109P	-4.890584548678866	-11.752941804035949	-11.21581100075241	-11.966858
S109Q	-2.0525554554343115	-6.00923561321229	-9.305033602779076	-8.927246
S109R	-2.143541189352676	-6.171749613613184	-7.636427542078309	-7.7478027
S109T	-0.3131493844059312	-8.392904066516095	-10.267063213649635	-10.348755
S109V	-2.541647910418122	-9.160645365279423	-10.009391372926077	-10.887451
S109W	-2.8234349790511653	-11.752941804035917	-11.21581100075241	-12.083984
S109Y	-0.6002157853050606	-9.21506933019772	-10.220873319195562	-10.81958
L110A	-0.3458478113146292	-12.30399461611942	-10.255360537584464	-12.788391
L110C	-0.5696985132688182	-12.303994616119422	-10.255360537584464	-12.6657715
L110D	-3.428767347827282	-12.30399461611942	-10.255360537584464	-12.686584
L110E	-2.838715285269667	-12.303994616119418	-10.255360537584464	-12.72345
L110F	-2.461453364453049	-8.867712210245852	-8.616660831680292	-10.657776
L110G	-2.872226358586919	-12.303994616119422	-10.255360537584464	-12.838684
L110H	-1.029974563645903	-12.301398343466117	-10.25516907864676	-12.654785
L110I	-2.90721927990946	-4.20123584260342	-4.232479192200117	-6.0669556
L110K	-0.726885837794802	-8.611392992437992	-8.246293459723802	-10.516174
L110M	-3.190006199788506	-6.352595398694174	-7.894407366249652	-9.556946
L110N	-2.495632758188914	-12.30399461611942	-10.255360537584464	-12.793762
L110P	-2.741533297533159	-9.549188718797534	-9.685908094955948	-11.030273
L110Q	-1.5992402085230495	-12.303994616119418	-10.255360537584464	-12.680359
L110R	-4.042130364898609	-12.30134362443084	-10.255164397410285	-12.735901
L110S	-2.0629183263542834	-10.806616594115512	-9.934325753736402	-12.252197
L110T	-1.6135464674384647	-8.61139282456799	-9.532539815482323	-11.038269
L110V	-0.7093907311218068	-5.920958083723917	-5.505130631025168	-8.085144
L110W	-2.7903388851083	-12.30399461611942	-10.255360537584464	-12.759399
L110Y	-2.158039379373672	-8.899013265216189	-8.678657280961033	-10.913696
W111A	-3.74730077825828	-12.087494647703137	-10.912274489440676	-13.533142
W111C	-4.225615197136666	-7.636175530522326	-7.649711676602237	-9.6206665
W111D	-4.3294801662329245	-12.087494647703137	-10.912274489440676	-13.457153
W111E	-5.515828933910351	-12.08749464770314	-10.912274489440676	-13.496155
W111F	-0.4628194075346718	-3.6805184008705623	-12.047708211135614	-9.0563965
W111G	-5.133747937043735	-7.955075560779513	-8.106433440003457	-9.848389
W111H	-3.902591941823553	-12.08749464770314	-10.912274489440676	-13.526184
W111I	-2.6652032782341606	-6.985660548875414	-9.840389251197848	-10.519165
W111K	-3.44662813920416	-8.594638393904459	-8.706715953418552	-10.803894
W111L	-3.1300598791387766	-7.679439747341886	-9.368630815753022	-10.783569
W111M	-4.534574978820027	-9.277945445722716	-9.614010001796942	-11.629944
W111N	-3.423282848758483	-12.087494647703137	-10.912274489440676	-13.536865
W111P	-6.128290895935001	-12.087494647703137	-10.912274489440676	-13.70459
W111Q	-4.460047548180081	-12.08749464770314	-10.912274489440676	-13.375366
W111R	-3.2090804639247645	-7.780454811296471	-7.909547748459772	-9.582886
W111S	-3.776242101552624	-8.594551581568316	-8.770503213854226	-10.760193
W111T	-3.595983724746457	-11.478967569670411	-10.795899704337558	-13.1427
W111V	-3.012377201252703	-7.497351975826627	-9.555802238368416	-10.938782
W111Y	-2.7789635728940016	-6.9856598336261655	-8.728615837109828	-10.000671
D112A	-3.199923787516781	-6.585636486012821	-7.263476054497005	-8.76886
D112C	-4.287481614841876	-11.58151783261639	-11.17051307343047	-12.635498
D112E	-1.1476273302452416	-3.066918297905687	-5.267084066947064	-6.3860474
D112F	-1.1108979345539454	-11.893058286021237	-11.209141314104729	-12.659363
D112G	-5.170230988228811	-6.564458586348702	-7.245858382356346	-8.253967
D112H	-2.616104749507844	-8.562818846401498	-9.520575653982633	-10.711975
D112I	-3.2982388854715814	-9.125665642285544	-10.094075307903497	-11.309448
D112K	-2.430768643679206	-7.396783241194759	-8.590304883987756	-9.67627
D112L	-4.660897904485984	-7.182744594905149	-9.543643774391969	-10.733582
D112M	-2.8289973960436328	-11.893058286019674	-11.209141314104729	-12.806274
D112N	-3.221382670107677	-6.295801012478453	-7.483338020138035	-8.514954
D112P	-4.079760950544088	-11.893058286020215	-11.209141314104729	-12.663391
D112Q	-1.6972541047013507	-6.529403274038001	-10.0070536175881	-9.6501465
D112R	-2.8934034791320973	-9.239276559355272	-10.516776042084985	-11.340454
D112S	-3.0085919809860644	-7.25172735977829	-7.986280382283439	-8.868286
D112T	-2.930061288749683	-8.562817567269395	-9.990518224691186	-11.19635
D112V	-3.598495444736002	-8.461970071724245	-9.343398435521069	-10.702698
D112W	-3.431246989486913	-11.893058286022306	-11.209141314104729	-12.73468
D112Y	-1.485118507787282	-9.239276559355272	-10.024014188772073	-11.701355
Q113A	-0.3454841891102634	-6.512800779672127	-7.902991281003779	-9.704346
Q113C	-0.5022824581012137	-11.804507214291949	-10.276690295610706	-12.282288
Q113D	0.505889997380577	-7.198905602476587	-7.135829666925929	-9.349976
Q113E	1.3096282384716444	-1.9521330965680583	-2.339068195164145	-4.668457
Q113F	-0.1621758152893611	-11.804507214292297	-10.276690295610706	-12.137268
Q113G	-2.946223094865017	-10.892836091204565	-10.114217684797836	-11.531677
Q113H	-2.068399882766165	-6.95901474846977	-6.957603851422391	-9.131165
Q113I	-1.4399478906775145	-8.988213845828131	-8.898001883510005	-10.986267
Q113K	-1.2261024070684745	-7.161650887980898	-6.925381009381454	-8.780945
Q113L	-1.6699132190797414	-8.410740749108982	-8.183968568315322	-10.182556
Q113M	-1.1638333778334211	-11.804507214291403	-10.276690295610706	-12.411743
Q113N	0.8024202792333492	-8.460129774187324	-8.255608158965515	-10.560852
Q113P	-5.545606164077242	-7.965477758794085	-7.484129007068077	-9.323364
Q113R	-4.468593126197659	-6.946181469164266	-6.77385448012592	-8.958374
Q113S	-1.4850372572044723	-6.52267674631479	-8.515431731691933	-9.654968
Q113T	-1.2114420195099371	-3.85168085824762	-11.873365236438984	-9.422974
Q113V	-2.0803787921216195	-11.697025745215583	-10.258913162412057	-12.206543
Q113W	-2.0168665920938675	-11.80450721429169	-10.276690295610706	-12.444275
Q113Y	-0.9941137349911808	-11.804507214291966	-10.276690295610706	-12.544189
G114A	0.9946139428848876	-1.846086978235884	-4.753282205794676	-4.0618896
G114C	-3.4943532408285765	-4.760901107441711	-6.401119274235498	-6.258789
G114D	-2.492414037690124	-7.604537996265767	-7.643362582106533	-7.881958
G114E	0.0125290457369269	-7.623730517282327	-7.646418984583761	-7.8898926
G114F	-1.180248017432719	-1.3526080838463086	-3.4509766331639185	-2.963684
G114H	-2.483233528765572	-7.623730517250351	-7.646418984583761	-7.8847656
G114I	-1.6609913968644603	-2.727668210090048	-5.554019216782763	-5.321289
G114K	-2.63601833057903	-3.944678001223117	-5.457821261179561	-5.4889526
G114L	-5.281429042784614	-3.944112934113228	-6.0867567905197575	-5.856201
G114M	-0.6738772531301347	-3.9425190912825463	-5.616565132404503	-5.225769
G114N	-4.350859125514975	-2.830260523260856	-4.196881646539623	-3.7633667
G114P	-4.206897964616776	-6.643486784313538	-7.5076480619623	-6.92749
G114Q	-0.7363499559682749	-5.019555511501847	-6.449999127574984	-6.392578
G114R	-2.291907161825681	-2.721047034615515	-4.7803103515580005	-4.13739
G114S	-0.8039724440298728	4.2394637260457335	1.7258863338829542	3.973755
G114T	0.5096381233292993	-1.1494997645914755	-5.454026338887161	-4.505493
G114V	-1.700262107457946	-2.847514095711336	-5.918513726406218	-5.399292
G114W	-1.7809031594459597	-7.623730517417626	-7.646418984583761	-7.76947
G114Y	-2.761816960370353	-3.6587914617445456	-5.157245987720671	-5.142456
L115A	-3.9462573523836006	-11.932882272066127	-10.3455018826308	-12.800171
L115C	-3.8928247789657706	-11.932882272066152	-10.3455018826308	-12.750549
L115D	-3.2573799196768074	-9.26853248659418	-9.585189283229738	-11.372192
L115E	-3.8898343877171913	-9.26853248659418	-9.125019220507056	-11.052002
L115F	-3.143579120963606	-6.65119762577844	-8.064399294678879	-8.731384
L115G	-6.633050595633836	-8.591576336727353	-8.431336475644912	-10.5633545
L115H	-3.3692317840257275	-7.283384476276724	-9.11119526225002	-10.12915
L115I	-2.1077435764817367	-3.9795612753030287	-4.992048610951315	-6.635254
L115K	-3.2190414149391464	-11.932882272066152	-10.3455018826308	-12.731567
L115M	-2.267123190506036	-6.911659040923253	-7.6076867102037795	-8.898743
L115N	-3.8927657513055207	-8.590536569431636	-9.09287006188697	-10.68689
L115P	-2.852420474826426	-7.8205255685087325	-7.134117539339059	-8.906189
L115Q	-4.181742250781459	-8.938162178320852	-8.879386487509692	-10.816956
L115R	-3.612505804856127	-9.26853248659418	-9.077328100142552	-10.905945
L115S	-3.4915010119613936	-8.306781021231403	-8.276746998650196	-9.451477
L115T	-1.7638821302738334	-5.84824914240583	-10.631757521870895	-9.213562
L115V	-3.2060979499706708	-7.8391908305918	-7.614166869023393	-9.164185
L115W	-2.462924869522701	-11.93288227206614	-10.3455018826308	-12.711975
L115Y	-3.1240047894787586	-8.591576334923776	-8.970552487206078	-10.409973
K116A	0.6920158438245804	-9.211978231076436	-8.058361349523693	-8.671387
K116C	-1.5794060483054515	-12.00124870116948	-9.226985479451288	-10.643494
K116D	-0.2533044118296476	-12.001248701198204	-9.226985479451288	-10.464172
K116E	-0.2126532119245738	-6.806935804277382	-5.656326842128692	-6.0683594
K116F	-0.3658791380285672	-12.001248701178156	-9.226985479451288	-10.232971
K116G	0.6269037760550425	-11.971385988209096	-9.223530006860642	-10.543762
K116H	-0.0918922615654004	-12.001248701173866	-9.226985479451288	-10.572998
K116I	-2.4431571886448986	-7.866313329077233	-6.212084300529568	-7.141968
K116L	0.352563369712555	-8.184455243822935	-7.16949574287537	-8.177185
K116M	-0.0128677117630055	-8.359012224311291	-7.029724572541909	-7.634094
K116N	1.205830236689834	-6.904537426877701	-6.193200118073946	-6.869995
K116P	-3.020353431992345	-8.587318831119203	-7.81703582391674	-8.689392
K116Q	0.277681097561946	-3.836780008800383	-2.520149481635599	-2.5298462
K116R	-0.2204491551878402	-5.097441760852923	-4.519709102827619	-5.241455
K116S	1.114383562021158	-8.587319170646252	-7.633690347293168	-9.273499
K116T	0.1304988363912684	-5.675564034784799	-4.466272241401384	-5.29718
K116V	-0.7460078466705363	-8.587318822342578	-7.398505949116043	-8.470154
K116W	-1.9153627848763937	-12.001248701233235	-9.226985479451288	-10.445374
K116Y	0.2879960548793003	-12.001248701237188	-9.226985479451288	-10.421875
P117A	-1.6477145123538557	-8.240823323436643	-8.809984368954701	-9.765869
P117C	-3.077180076288806	-9.331992597560037	-10.060071861902998	-11.425842
P117D	-3.5225104429363867	-12.489441303799756	-11.018063875515054	-13.552551
P117E	-1.982467607052662	-12.48944128016412	-11.018063875515054	-13.439758
P117F	-3.433582287487591	-12.489441276062747	-11.018063875515054	-13.458984
P117G	-0.6764341353789177	-12.489441307598506	-11.018063875515054	-13.458679
P117H	0.2837079908377786	-9.331992597560037	-9.977120431618232	-11.585754
P117I	-4.31176609738052	-12.489441316095148	-11.018063875515054	-13.509888
P117K	-3.350815678292229	-12.489441300587346	-11.018063875515054	-13.4869995
P117L	-5.2675137375910825	-9.102885956759788	-9.672603702771994	-11.077759
P117M	-4.101564499352957	-12.489441330944327	-11.018063875515054	-13.484253
P117N	-2.711413166239297	-12.489441345410906	-11.018063875515054	-13.551086
P117Q	-2.8298211146742616	-9.331992597560037	-9.889747483274276	-11.481384
P117R	-4.257436004417995	-8.635950623461785	-9.400291292548443	-11.360046
P117S	-0.215748670785488	-7.0594156708933085	-7.840893367962053	-8.782349
P117T	-1.110758653492429	-8.041215961636954	-8.479738005129548	-9.751099
P117V	-3.302476464680748	-12.489441476386972	-11.018063875515054	-13.523254
P117W	-3.372558198160552	-12.489441308042894	-11.018063875515054	-13.412964
P117Y	-3.532330273354398	-12.48944151180964	-11.018063875515054	-13.516968
C118A	-2.611298376389466	-12.37019665654384	-10.552123526831563	-13.420776
C118D	-3.252476294672841	-12.37019665654385	-10.552123526831563	-13.479065
C118E	-3.5901692509949554	-12.37019665654383	-10.552123526831563	-13.371643
C118F	-5.317820796134259	-9.324408506066543	-9.787343991877153	-11.362366
C118G	-3.659268224703722	-10.455401410692264	-10.112283631301809	-12.157043
C118H	-4.607349291685688	-12.370196656543836	-10.552123526831563	-13.330688
C118I	-5.04427201864413	-9.324408506066549	-9.558823944787491	-11.24408
C118K	-5.460197281182323	-12.370196656543833	-10.552123526831563	-13.320801
C118L	-4.251786798645474	-8.632112041939763	-8.79682119278641	-10.613953
C118M	-3.0160295202558056	-8.383392500772935	-8.40660240640318	-10.389954
C118N	-3.846224490824104	-12.370196656543776	-10.552123526831563	-13.303589
C118P	-5.865682484073025	-12.370196656543792	-10.552123526831563	-13.428467
C118Q	-3.4743815850530013	-9.324408506066549	-9.46061930733913	-11.430786
C118R	-3.767808046153001	-7.460704920012736	-7.668299605363245	-8.90155
C118S	-3.547710246293115	-8.18905783597574	-8.291147385161821	-9.767273
C118T	-4.78836238638072	-12.370196656543715	-10.552123526831563	-13.234497
C118V	-3.666976157088294	-9.324408506066549	-9.517816807094276	-11.465881
C118W	-3.4382909371459816	-10.647540592487156	-10.183998504037731	-12.47168
C118Y	-4.0132378357159855	-8.551909644534689	-8.811979210107893	-10.254761
V119A	-2.849147558774884	-5.322487491255638	-6.5912716276761785	-7.7683716
V119C	-4.38429555080416	-8.038923818693743	-8.113052590778352	-9.726257
V119D	-3.703443075762959	-12.224011129081468	-10.701770997790618	-12.744995
V119E	-5.328023447498817	-8.207115081018479	-8.417604384310835	-10.170654
V119F	-0.994444969803318	-12.22401112908158	-10.701770997790618	-12.827454
V119G	-4.1106552560078695	-8.616555119355873	-8.79555870286913	-10.677063
V119H	-4.252407017269375	-12.224011129081427	-10.701770997790618	-12.748779
V119I	-1.9376182611863075	-5.277364186233184	-5.458161436155933	-6.930298
V119K	-2.473172053114693	-9.304262838761192	-9.553047281055116	-11.304199
V119L	-1.647999314561841	-9.231290201200094	-9.363877960126956	-10.751648
V119M	-1.792982396543772	-11.912806796740814	-10.661714982719444	-12.535278
V119N	-4.567280532854625	-12.224011129081426	-10.701770997790618	-12.748291
V119P	-4.542018899886725	-12.224011129081417	-10.701770997790618	-12.793152
V119Q	-3.6509568692438528	-9.304262838761192	-9.687312070846929	-11.512451
V119R	-3.307765993894264	-9.304262838761192	-9.598703657846729	-11.337891
V119S	-5.016212804787651	-12.224011129081427	-10.701770997790618	-12.69165
V119T	-1.9666725387731785	-6.297734391115916	-7.209984671423626	-8.440857
V119W	-3.5070802097369604	-12.22401112908139	-10.701770997790618	-12.806152
V119Y	-3.3605039302348145	-12.224011129081472	-10.701770997790618	-12.908997
K120A	-1.7784574218808014	-8.315050912808037	-7.25869693730715	-8.5442505
K120C	-3.810700888192073	-11.751456317831604	-9.216303131968177	-10.798767
K120D	-2.605897596769795	-9.20583159334744	-8.19925936348045	-9.363281
K120E	-1.8563674841754052	-3.975705273794912	-3.699436175633309	-4.5689697
K120F	-3.0789465310815576	-9.20583159334744	-8.135171051950692	-9.173401
K120G	-3.3745887182448264	-9.184906712634133	-8.416048118321896	-8.990295
K120H	-1.9478898916821643	-7.627477988569198	-6.039904179491714	-6.7747803
K120I	-4.097576612790481	-8.055569885095766	-7.091668395856345	-8.557251
K120L	-2.43388729438249	-7.998609909126864	-7.024788514637294	-8.233948
K120M	-3.116547529632818	-6.789184420916886	-5.94010160643802	-7.003174
K120N	-2.5296155454180176	-8.426054214003344	-7.538173209770321	-9.01709
K120P	-4.1677553559318135	-9.20583159334744	-8.36119971484959	-9.545044
K120Q	-1.088197946245737	-3.48701413607908	-2.3102610150635883	-2.6588745
K120R	-1.2445469366075732	-3.920891136732787	-3.828729185692282	-5.0704956
K120S	-1.201576752067201	-6.138538692823818	-4.566727408553561	-6.1046753
K120T	-2.5685465543032957	-5.05069092053494	-4.214590147010313	-4.998352
K120V	-2.2051413954696795	-11.75145631783069	-9.216303131968177	-10.681274
K120W	-1.8876631754044717	-9.20583159334744	-8.13210173168818	-9.217163
K120Y	-2.457165506654854	-11.75145631783665	-9.216303131968177	-10.559692
L121A	-5.721938642704339	-12.147923925998374	-10.929978673533242	-12.650757
L121C	-3.983833105311669	-12.14792392599971	-10.929978673533242	-12.59436
L121D	-4.428124000435897	-12.147923925997803	-10.929978673533242	-12.6814575
L121E	-3.448370489460225	-12.147923925989105	-10.929978673533242	-12.634949
L121F	-3.1026554815939216	-7.37645583931559	-7.835658626238001	-8.98407
L121G	-5.237978028671949	-11.10738208692501	-10.759403352747311	-12.387085
L121H	-3.105871029489616	-12.147923925993634	-10.929978673533242	-12.561462
L121I	-4.56486180446071	-4.405855201341883	-4.962712351043592	-6.3406982
L121K	-2.554384287504225	-9.286735313243057	-9.857227098780868	-11.361145
L121M	-3.160975465014884	-4.557687102031851	-6.879065551183885	-8.057556
L121N	-3.873544551987606	-8.601299761730587	-9.141490918827005	-10.638062
L121P	-4.816994396950767	-12.141272090907773	-10.92949407526146	-12.657166
L121Q	-4.675057082017139	-9.286735313243057	-9.825175540397597	-11.230164
L121R	-5.63008152776918	-12.14792392598816	-10.929978673533242	-12.645447
L121S	-3.9162771707577817	-7.236790655424301	-7.948401271344665	-8.625977
L121T	-4.008431464658108	-12.14792392598527	-10.929978673533242	-12.517273
L121V	-3.282684261483424	-6.279574772373225	-6.687079726767479	-7.7299805
L121W	-4.713298096325375	-9.286735313243057	-9.753947585047172	-11.013184
L121Y	-4.852282335119125	-8.865352721814446	-9.44044086387953	-10.730774
T122A	-3.088301057999711	-6.368955821032783	-5.669414182160836	-7.189392
T122C	-2.134577474672409	-9.125905139258068	-9.029984018690811	-10.197754
T122D	-3.721621055250439	-8.133347055857797	-8.061680141850047	-9.960754
T122E	-1.9840503874071491	-9.189575111177328	-9.130088346716091	-10.810364
T122F	-2.2524474110003205	-12.134426032847951	-10.297308835025888	-12.500671
T122G	-2.273062606488086	-12.201120467025156	-10.302075827003025	-12.428162
T122H	-2.2323608680397737	-12.201120467025158	-10.302075827003025	-12.712463
T122I	-5.05621429078861	-7.440318478307468	-7.405786223363975	-8.192261
T122K	-2.277861312796928	-11.13897309285086	-10.12925738369836	-12.282593
T122L	-3.6865621200440986	-9.30543622963128	-9.11665227100957	-10.674744
T122M	-2.66709488311375	-9.60788213397306	-9.476255774206038	-10.944702
T122N	-4.394420105236918	-6.470466164090063	-7.585472141507125	-8.916565
T122P	-5.277039258337756	-7.222520612226669	-7.146302024042598	-8.339478
T122Q	-2.4471928797034934	-12.201120467025156	-10.302075827003025	-12.717102
T122R	-3.69303278342213	-12.20112046702516	-10.302075827003025	-12.679993
T122S	-3.0278639242229124	-5.197324280720359	-6.68089590184718	-7.959778
T122V	-1.988321122841861	-12.20112046702516	-10.302075827003025	-12.349182
T122W	-2.901463244829108	-12.20112046702516	-10.302075827003025	-12.636169
T122Y	-2.516091358412079	-12.20112046702516	-10.302075827003025	-12.53717
P123A	-1.1994481731012203	-7.70515042623225	-8.731632359959804	-9.817749
P123C	-2.316623737375237	-9.290837631876148	-9.739840353632644	-12.467346
P123D	-1.2103146312068145	-9.290837631876148	-9.754607227497218	-11.291565
P123E	0.545944393006522	-8.61044162028142	-8.932203472516733	-10.302856
P123F	-1.7039401881611398	-5.346877560514995	-8.823663276214575	-9.110596
P123G	-1.5820334382895798	-9.588824141276516	-10.028331767900454	-11.205566
P123H	-1.6889259468815223	-5.830842999151846	-6.829615598637247	-7.564453
P123I	-2.306472551088913	-12.030848487684782	-10.851525623194334	-12.836548
P123K	-2.9935256975478297	-12.030848487684786	-10.851525623194334	-12.728943
P123L	-2.4938605479248195	-8.116056146774373	-8.661598358910851	-10.107544
P123M	-2.122285033183396	-12.030848487684786	-10.851525623194334	-12.933594
P123N	-0.5483753913784838	-9.290837631876148	-9.79309586614363	-11.1813965
P123Q	-0.9970535887322484	-9.009910284835602	-9.446535933752555	-10.647766
P123R	-3.8888683421955874	-12.03084848768478	-10.851525623194334	-12.873779
P123S	-3.984571069319101	-6.01616234707646	-6.628155777286338	-7.814575
P123T	-3.1252788662006137	-7.071391051989668	-7.910995561980599	-9.306274
P123V	-2.569372166320835	-9.290837631876148	-9.937460586067118	-11.224182
P123W	-1.5500301834949095	-12.03084848768478	-10.851525623194334	-12.8526
P123Y	-2.8099105082631013	-8.207473165170647	-8.775423426047155	-10.020386
L124A	-4.431444371409115	-12.000164093874982	-10.487259403406938	-12.850403
L124C	-3.913530917310682	-8.597455979928267	-8.683240253923941	-10.907471
L124D	-4.286657815837574	-12.000164093875055	-10.487259403406938	-12.758179
L124E	-3.4581228126751475	-12.00016409387497	-10.487259403406938	-12.808289
L124F	-3.3246614831965684	-5.012157144178853	-5.367172659269272	-7.367981
L124G	-3.901705847833591	-12.000164093875046	-10.487259403406938	-12.938049
L124H	-3.47844470817124	-8.566675232142646	-8.824165524966702	-10.562561
L124I	-3.220451269200747	-4.745639506763244	-5.324889073735903	-6.7507935
L124K	-2.402009754740766	-12.000164093875	-10.487259403406938	-12.896179
L124M	-1.9026785314374195	-5.506800201468913	-7.773486660627896	-9.016846
L124N	-3.8275461923124503	-12.000164093875362	-10.487259403406938	-12.938782
L124P	-4.343158590631236	-7.630854018495535	-7.81659842168483	-9.713196
L124Q	-4.602045619826966	-9.277105939328754	-9.389096388176084	-11.289795
L124R	-3.7477782754674815	-8.19474588799851	-8.375051623724175	-10.220581
L124S	-5.5025025436624055	-8.87038154803518	-8.810825127648059	-10.830444
L124T	-6.769138672133416	-8.115003414911108	-7.928355129852207	-9.94696
L124V	-3.104270785187721	-6.247770172237585	-6.570393073285231	-8.569702
L124W	-4.257216382721113	-12.000164093875489	-10.487259403406938	-12.901489
L124Y	-3.267543287038036	-6.15760398661155	-9.408293096557829	-9.869568
C125A	-5.414666993377422	-12.437584900693276	-10.610420892856157	-13.002502
C125D	-5.632820698149955	-12.437584900692784	-10.610420892856157	-13.101379
C125E	-5.065124957447905	-12.43758490069284	-10.610420892856157	-13.221802
C125F	-4.824604328043982	-12.437584900692745	-10.610420892856157	-13.0737915
C125G	-4.718511398309311	-7.69230741189574	-7.804518444175301	-8.9921875
C125H	-5.497065414122491	-12.43758490069299	-10.610420892856157	-12.878784
C125I	-5.109713972327704	-12.437584900693416	-10.610420892856157	-13.13739
C125K	-3.0944173912957336	-12.437584900693354	-10.610420892856157	-12.962463
C125L	-5.617364312906192	-8.557961878094037	-8.654303867481076	-9.967651
C125M	-5.310187059113042	-12.437584900693434	-10.610420892856157	-13.080444
C125N	-3.5139227548893173	-9.332840864992871	-9.384657913567937	-10.908447
C125P	-3.61887277007522	-8.520016018564759	-8.762245498839548	-9.8125
C125Q	-4.332553432238197	-12.437584900693478	-10.610420892856157	-12.985596
C125R	-3.512835897810948	-7.798995337786739	-8.01617319072784	-9.048157
C125S	-4.999169291338434	-7.937330566790968	-8.0790749121943	-9.483765
C125T	-4.34753745196372	-12.437584900693883	-10.610420892856157	-13.120544
C125V	-5.25535490804741	-12.43758490069369	-10.610420892856157	-12.985046
C125W	-3.636421124307762	-8.178633677948909	-8.322159537139669	-9.82605
C125Y	-4.500036008936122	-8.315113803159166	-8.557888696052032	-9.672302
V126A	-4.108801754992079	-6.837089286038452	-7.735597486342158	-9.060181
V126C	-4.771119898182155	-8.386369410749117	-8.740226631153519	-10.422363
V126D	-4.7565346850769865	-9.236137180266574	-9.663086727026894	-11.078064
V126E	-2.4092278677193395	-9.963459373924035	-10.222780913966744	-11.893188
V126F	-3.2075436141547757	-11.584488425714245	-10.821911076172569	-12.458801
V126G	-3.1768690134203195	-8.422452386750546	-8.7690301093063	-10.310486
V126H	-5.550332515182807	-12.18301630765329	-10.909209759589205	-12.814148
V126I	-1.9753810535254004	-3.845334817501872	-5.759658480441431	-6.47406
V126K	-3.7028634319567497	-12.18301630765329	-10.909209759589205	-12.827698
V126L	-3.399218046442671	-9.17988061293482	-9.625545376446553	-11.500366
V126M	-4.268526328962379	-12.158442447740438	-10.90737903555464	-12.762573
V126N	-3.3033480866764333	-9.59795076303032	-10.090573489563212	-11.274963
V126P	-3.826253826706309	-12.18301630765329	-10.909209759589205	-12.692993
V126Q	-3.817290145412577	-12.18301630765329	-10.909209759589205	-12.71106
V126R	-5.585663393948268	-10.58710544713306	-10.656516985465032	-12.162659
V126S	-3.680954772281922	-8.609129712999891	-9.433468373279084	-10.465698
V126T	-3.670572240032673	-8.145352919254305	-8.880092078295547	-10.374084
V126W	-4.090063873318223	-12.183016307653292	-10.909209759589205	-12.853149
V126Y	-3.4290390524496503	-8.609129326814582	-9.14364423430652	-10.690369
T127A	-4.079585311903824	-3.9322111318595794	-6.900564385214238	-8.532898
T127C	-3.2711159359205304	-9.20346854909008	-10.46781645152123	-12.394592
T127D	-2.268647270375623	-7.833917336640086	-9.431069992293487	-11.385376
T127E	-3.797062774366543	-6.965882438303859	-8.516265051497612	-10.152649
T127F	-4.270170498754243	-9.575698229643995	-10.563461344906727	-12.562378
T127G	-5.259405007664799	-9.187461460903156	-10.61613599993234	-12.223877
T127H	-4.069047534716136	-8.511694856402125	-9.63122069562496	-11.423279
T127I	-3.205938607818726	-4.1561467453931495	-5.238994267347152	-7.3355713
T127K	-3.3136298339895056	-4.8522468721518885	-7.411948904475139	-9.091248
T127L	-4.19930752280087	-9.20346854909008	-10.347177714731515	-12.317444
T127M	-2.9860348225584503	-7.179996193496284	-8.299157698676936	-9.91095
T127N	-3.7493804677263216	-5.610126960174961	-7.046159481011273	-8.847595
T127P	-3.146778482291356	-6.792041876421945	-8.258636953747555	-10.2282715
T127Q	-3.272207780829642	-5.267587980516171	-10.472392279649284	-10.157288
T127R	-2.490234974519711	-5.637489773378513	-8.167317448967879	-9.36676
T127S	-2.4506079261830678	-4.904220668270691	-6.946755176823444	-8.398254
T127V	-1.1278424643246432	-5.856030131324524	-6.993812558800528	-9.215393
T127W	-1.041793027690808	-9.20346854909008	-10.962860632815136	-12.453674
T127Y	-2.661503213690092	-9.20346854909008	-10.245920587104592	-12.184265
L128A	-4.017186251155994	-8.182380562705909	-8.661900677845551	-10.886902
L128C	-3.086716147868965	-11.070771579900306	-10.540446152814866	-12.798767
L128D	-6.118748290695285	-12.075263734809464	-10.723482440266253	-13.171082
L128E	-4.486599708102988	-12.075263734848289	-10.723482440266253	-13.373901
L128F	-3.732826030504601	-6.437912472896423	-8.032781906938908	-8.424744
L128G	-5.8217191767291485	-12.075263735053918	-10.723482440266253	-13.317749
L128H	-4.535532094902768	-12.07526373492239	-10.723482440266253	-13.477966
L128I	-3.225197383402103	-7.481028254446987	-7.551541771356824	-9.947998
L128K	-3.411199214098418	-9.270908389432952	-9.51385681303418	-11.816589
L128M	-1.811089915423849	-3.254851425833283	-6.837864710803842	-8.001343
L128N	-3.040823442016176	-8.588359122663016	-8.779607345391923	-11.110352
L128P	-3.595580686737296	-10.300040090558678	-10.272144232182654	-13.495972
L128Q	-4.068990797362583	-9.271561699632692	-9.826939165149724	-11.833984
L128R	-3.129692464087198	-12.073083830900677	-10.723305534697374	-13.384766
L128S	-4.439688464316248	-7.563126288660502	-7.583370809594271	-9.658752
L128T	-7.535068300057323	-8.59667365384294	-9.329550055625075	-10.992249
L128V	-5.042844590538432	-7.676000910526666	-7.829117136177956	-9.656189
L128W	-1.7944966528151214	-12.075263735016762	-10.723482440266253	-13.106262
L128Y	-3.1959902518527112	-8.36532345240724	-8.778241197167517	-10.853455
D129A	-2.3320804365669265	-3.9213538740884095	-5.9654476510922905	-6.531189
D129C	-2.7655576219897564	-6.259218633835408	-7.902559761036173	-8.5216675
D129E	-0.6022101055165856	-0.0095719269317675	-0.93468889056021	-0.5899658
D129F	-1.591464830718526	-5.358958506937588	-7.066197696882227	-7.3546753
D129G	-3.392100192170452	-5.465954885723084	-7.334855208004228	-8.185547
D129H	-2.9247681850645426	-0.0267026575846442	-1.910776195212748	-2.5131836
D129I	0.2365901356631995	-1.910655351538476	-3.931313023162147	-4.7922974
D129K	-2.533589305599981	-0.0800257056317907	-2.7054762924062743	-3.1586914
D129L	-2.7933254625523034	-3.719099698856101	-5.795332072348174	-6.197998
D129M	-1.672107685083993	-4.0657082148236485	-6.049959154807766	-6.001587
D129N	-2.1632835120013656	2.520242904324403	-0.8352067331943545	0.42663574
D129P	-5.4204967215556605	-8.610625310450178	-8.993200223205122	-9.635986
D129Q	-2.066010438777975	-1.8889291380016728	-3.2267903798856423	-3.3929443
D129R	-2.009517295305943	-1.2741047225442208	-4.126308742639594	-4.135193
D129S	-0.9995680556731902	-0.9997023511016698	-3.722988591998728	-3.3897705
D129T	-0.3849046001272228	-0.597834657920576	-2.5953094569667883	-3.3096924
D129V	-2.455206020561892	-4.6860121185068815	-6.298488930821804	-6.595764
D129W	-2.1555413656568154	-6.157951885214824	-7.881542111357703	-8.269165
D129Y	-1.4950995942782144	-2.787998617047999	-4.2893837666142645	-4.913147
C130A	-3.3887298027688533	-8.594922001846143	-8.978003152071324	-10.426453
C130D	-2.676139194390217	-12.216807412157232	-10.769780012586352	-13.1883545
C130E	-6.378400802539153	-12.216807412158108	-10.769780012586352	-13.08905
C130F	-4.09371662063187	-10.854944951314172	-10.50649654117774	-12.373596
C130G	-5.2466159744605205	-8.415020904091392	-8.734242644028654	-10.118164
C130H	-3.057792128751199	-12.21680741215862	-10.769780012586352	-13.326294
C130I	-5.238350862238469	-8.63167115262572	-9.091564732347251	-10.505676
C130K	-4.716229980603716	-12.21680741215902	-10.769780012586352	-13.1032715
C130L	-5.973810008941474	-9.318684743898352	-9.611068216101556	-11.385864
C130M	-3.5495349944591505	-12.2168074121574	-10.769780012586352	-13.195251
C130N	-3.538613408204193	-11.140120547364065	-10.591924185605194	-12.610901
C130P	-4.248613419524533	-8.91804681998321	-9.61900734062283	-10.704285
C130Q	-5.719448938640775	-12.216807412158426	-10.769780012586352	-13.305054
C130R	-4.5874756213030246	-7.105488648515579	-7.74178258027041	-8.519775
C130S	-2.1279433199700986	-7.489670023549658	-7.937832298865032	-9.264099
C130T	-7.078815260304575	-8.918046819983255	-9.52224491206971	-11.167786
C130V	-4.547734549638321	-8.63167089844459	-9.312281249239277	-11.06488
C130W	-4.013417373453971	-8.715833995716661	-9.136015276729267	-10.35968
C130Y	-4.728205554601574	-7.471173257210312	-8.038272064649846	-9.279053
H131A	0.4579179513410349	0.2533755319222979	-2.091681142281232	-1.2425537
H131C	-2.5549562314453915	-4.289258662853254	-5.73754747957264	-5.2489014
H131D	0.6727649622271986	-1.1893502556600712	-3.1316675494199444	-2.4221802
H131E	0.7760917923215502	-0.9088271646730512	-2.884527455422358	-2.1361694
H131F	0.1890835331979551	-2.1071857632121374	-3.4335002533316583	-2.4395752
H131G	-0.8890692338566136	-0.0024589082512564	-1.1535154993880496	-0.5345459
H131I	1.6164693037103188	0.7853230885708286	-2.312274233350763	-1.5508423
H131K	0.3715814923346749	0.6469624275586184	-1.8301632366292324	-1.2070923
H131L	-1.611749843633704	-2.45283035272474	-3.702480651474616	-3.1728516
H131M	-0.0249923976752934	-1.7494034907133091	-3.4741717694432737	-3.0561523
H131N	-0.5413458008765958	1.1567302205215513	0.4642337628865789	0.34881592
H131P	-4.80530471915528	-3.2233804607086705	-4.859770193760141	-4.2632446
H131Q	-2.1318682722434885	-0.4412019390209484	-1.3958876328688348	-0.85717773
H131R	0.4097433691097921	0.5908682828905806	-1.7406220136635966	-1.0609741
H131S	-0.5977815672218463	2.5138378795504006	0.594799914786563	2.5517578
H131T	0.1284398583920424	3.820405710479284	-0.4586118390034244	0.6472168
H131V	0.7769164166578157	0.4695677823542138	-2.03133198064279	-1.2334595
H131W	-1.185629187870676	-4.902772365946692	-6.235205474014947	-5.7025757
H131Y	-0.8582956166377281	-1.530071001826259	-1.597801623864143	-1.5820923
N132A	1.7963794013344214	-3.637041515865053	-4.937977243149362	-4.34198
N132C	-0.5425137375284339	-7.03434905249128	-7.470188858846996	-7.3338623
N132D	1.0089547233753977	-0.0655993077966616	-1.6847293035898474	-0.7615967
N132E	0.6969554560404969	-1.9660269970413775	-3.409055215859553	-3.0531006
N132F	0.2725774703814635	-7.315766783308358	-7.681186223515397	-7.6051025
N132G	1.800876728351936	-4.821578472973401	-5.509162261068013	-5.1953735
N132H	1.2505882227879643	-3.4404895088987164	-2.754169636033112	-1.2250977
N132I	0.0274958957962958	-4.62511209854228	-5.754870864251643	-5.1326904
N132K	0.3382317520823049	-2.352882283044191	-4.387471792309952	-3.4812012
N132L	-0.067195931012351	-5.557105412057957	-7.182902865655706	-6.6655884
N132M	1.636115091645787	-6.45898704256451	-6.972911664645835	-7.0200806
N132P	2.4589125708079003	-4.411441389532178	-4.672410058949026	-5.120056
N132Q	2.9110765138495456	-4.585401042959016	-5.463317717058089	-4.296692
N132R	0.5930526409585579	-4.54000840172645	-5.632108175792382	-5.6866455
N132S	1.5547233066655757	-2.8644779541379206	-3.2757235525023134	-2.854065
N132T	0.8500544347830966	-2.7525823779566254	-4.323479897171637	-3.6937866
N132V	-0.7064945179067167	-5.939208486987521	-6.365833215513703	-5.9039917
N132W	1.001692501902672	-7.707782930007367	-8.119957539772713	-7.7055664
N132Y	1.2255448171959866	-4.224330256225295	-2.477777090407699	-1.5135498
V133A	-1.761845264932961	-0.1681172277938314	-1.906511397281065	-1.2007446
V133C	-0.8013919793795733	-3.902867291479923	-4.173890706928432	-5.029846
V133D	-2.219047534720473	-2.9886003433944204	-2.302807778447459	-2.9519653
V133E	-1.7659750440040305	-3.269123747052832	-3.2713506289946963	-4.520569
V133F	-0.8858981297020587	-2.5775547618410943	-1.9436084609478712	-2.6914673
V133G	-4.253303650424014	-4.100620177422024	-3.6195689710293664	-4.4831543
V133H	-4.150163469456353	-4.545890311977944	-3.667382946527141	-4.453003
V133I	-1.4478715081180262	-1.6356962224717464	0.6269766475088545	-0.84295654
V133K	-3.653564600343503	-3.0074040401747357	-3.500508860235641	-3.8485718
V133L	1.2296811183786054	-0.6981364169637108	-2.819990018102544	-3.394165
V133M	-1.2153035033787378	-3.813414188084833	-4.46139413308174	-5.4141846
V133N	-0.7247855414874869	-1.824095026250265	-0.0339664953753526	0.32659912
V133P	0.7968456475922531	-2.3145342371854745	-2.891809942424516	-2.4552002
V133Q	-2.5014727312804905	-4.576975363787916	-4.148491395568726	-4.8654785
V133R	-4.161505261417947	-4.5314539255673845	-3.947202558272693	-4.873657
V133S	-4.107514409377246	-3.1832787269142435	-2.4141274951325613	-2.8586426
V133T	0.0877842391978561	-2.041152133606883	-1.7310276975003944	-3.111145
V133W	-1.5840725149166417	-1.8856960836299388	-2.932781472136412	-3.2139893
V133Y	-2.224675502227676	-1.1604386588383684	-1.1758244147381447	-1.1436768
T134A	0.4667760423631889	-2.750463819124099	-3.057918372007407	-2.711792
T134C	1.2432725967942544	-4.006302627092666	-5.206449269006043	-5.48999
T134D	0.746879390768036	-2.400750153575481	-3.7264657295309007	-3.2590942
T134E	1.1103387205859163	-1.853730174786384	-4.53175262174409	-3.8026733
T134F	1.2958883506711356	-4.028708803699116	-4.682086026736215	-4.2713013
T134G	0.0961046931747922	-2.062090605536456	-3.5717188791531957	-3.7073975
T134H	2.481414053723285	-3.806113919473152	-4.28925356416562	-3.8310547
T134I	1.1196484676479015	-1.5075179500278508	-2.4405369782816706	-0.20996094
T134K	0.3400158667025088	-0.3721855205213455	-2.573315299226124	-1.489502
T134L	0.9857980555994208	-1.7721262937578737	-3.94562920536373	-4.177246
T134M	1.835766975610425	-3.959250546647735	-4.716174764351308	-4.5213623
T134N	1.0029953140252976	0.5656264865051224	-0.6237752191918844	0.3670044
T134P	-0.1266587247149311	-3.150847726630004	-3.789173188135464	-3.6602783
T134Q	0.1310857176520438	-2.744624736063315	-3.459604819725428	-3.5789795
T134R	1.3211301230354124	-1.3725525415953037	-2.864024337668525	-2.6226807
T134S	0.3292264639940127	-1.2459993526443052	-1.9343511939732707	-1.2147827
T134V	3.26717789821566	-1.3853108207848948	-1.344318005925743	0.09283447
T134W	1.33069177600085	-2.982968519970115	-5.266958670874374	-4.5474854
T134Y	1.7838437920601322	-3.5032708668088284	-4.244654571758474	-3.9789429
Y135A	-0.3284300162263041	1.166316004281752	0.4681233806295495	0.9817505
Y135C	-0.9599872816732552	-0.1912743719748559	-1.1108430179992863	-1.1674805
Y135D	0.4619637752303808	0.0136375752481253	-0.6953123307248461	0.07525635
Y135E	-1.2693323943774184	-0.4637097265930812	-1.669385934375896	-1.0543823
[truncated: 10,579 more rows]
