# Supplementary material for: Learning from prepandemic data to forecast viral escape
Source: Nature. 2023 Oct 11;622(7984):818–25. doi: 10.1038/s41586-023-06617-0 (PMC10599991; doi:10.1038/s41586-023-06617-0)
Supplement: Supplementary file 5 — EVE, EVmutation and independent model mutation scores for DMS fitness experiments for SARS-CoV-2, HIV and influenza. [file 41586_2023_6617_MOESM5_ESM.zip › Supp_Table_3_fitness_dms/Starr2020_exp_merged_exp_mods.csv]

mutation	expr_avg	prediction_independent	prediction_epistatic	neg_evol_indices
N331A	-0.11	-7.811281283039678	-8.785234708571352	-8.6276002
N331C	-1.26	-7.811281283039678	-8.785234708571352	-8.51687026
N331D	-0.44	-1.312498337724323	-4.405617063530372	-5.79090574
N331E	-0.31	-1.8543046536821397	-5.531714388082037	-7.165966760000001
N331F	-0.7	-7.811281283039677	-8.785234708571352	-8.486083879999999
N331G	-0.25	-7.811281283039677	-8.785234708571352	-8.242273
N331H	-0.61	-4.681350208795814	-6.51884664134559	-8.218163999999998
N331I	-0.85	-7.811281283039678	-8.785234708571352	-8.6418577
N331K	-0.2	-7.811281283039677	-8.785234708571352	-8.496222099999999
N331L	-0.75	-7.811281283039678	-8.785234708571352	-8.3441285
N331M	-0.75	-7.811281283039678	-8.785234708571352	-8.404773
N331P	-0.21	-7.811281283039676	-8.785234708571352	-8.451263360000002
N331Q	-0.53	-1.8953658564706208	-4.820183056523092	-6.14602656
N331R	-0.44	-7.811281283039678	-8.785234708571352	-8.432965
N331S	-0.33	-3.288412930424148	-5.425650689134272	-7.65221566
N331T	-0.34	-2.2714413253651293	-5.47598515462596	-7.317529299999999
N331V	-0.61	-2.8805134077876926	-5.507835108946892	-7.621783519999999
N331W	-1.12	-7.811281283039678	-8.785234708571352	-8.36444694
N331Y	-1.02	-7.811281283039678	-8.785234708571352	-8.595398
N331*	-4.63
I332A	0.0	-1.2821346740481618	-4.873260966363887	-6.737237519999999
I332C	-0.12	-6.541025635748603	-8.155234681633601	-8.2066894
I332D	0.03	-6.5410256357486025	-8.155234681633601	-8.243859859999999
I332E	0.01	-6.5410256357486025	-8.155234681633601	-8.01934194
I332F	-0.1	-3.4245114570282604	-5.750230727477174	-7.369445780000001
I332G	0.14	-0.5544507618207386	-5.1395076913395314	-7.224713060000001
I332H	0.05	-6.541025635748603	-8.155234681633601	-8.1887328
I332K	-0.06	-6.5410256357486025	-8.155234681633601	-8.2070373
I332L	-0.03	0.9384849747407	-4.405283557083749	-6.005590799999999
I332M	-0.02	-6.541025635748603	-8.155234681633601	-8.17977918
I332N	0.05	-6.541025635748603	-8.155234681633601	-8.15183108
I332P	-0.17	-6.541025635748603	-8.155234681633601	-8.34090578
I332Q	0.07	-1.242918139425664	-4.98743500134151	-6.59360962
I332R	-0.04	-2.4513009270980914	-5.341792710525624	-7.288653500000001
I332S	-0.03	-1.6008426848357082	-4.632244306420034	-6.72008666
I332T	-0.04	-1.0600215201395082	-5.284741119357932	-7.35393678
I332V	0.02	-2.857660331083032	-5.24551968472224	-7.16109618
I332W	-0.33	-6.541025635748603	-8.155234681633601	-8.0314634
I332Y	-0.07	-6.541025635748603	-8.155234681633601	-8.17186906
I332*	-4.62
T333A	-0.37
T333C	-0.93
T333D	-0.27
T333E	-0.31
T333F	-0.89
T333G	-0.41
T333H	-0.29
T333I	-1.03
T333K	-0.2
T333L	-0.55
T333M	-0.47
T333N	-0.35
T333P	-0.28
T333Q	-0.35
T333R	-0.54
T333S	-0.04
T333V	-0.56
T333W	-0.63
T333Y	-0.62
T333*	-4.61
N334A	-0.12	-2.3887049207780544	-4.5630240088030405	-6.00350332
N334C	-0.57	-6.335702786213755	-7.669954356300423	-7.35370492
N334D	-0.04	-2.100811269847806	-4.923572611052805	-6.13276368
N334E	-0.05	-1.5400751672259692	-4.509241853051208	-6.1075195
N334F	-0.97	-6.275569423072757	-7.649832289489041	-7.6328186
N334G	-0.21	-2.3887049207792765	-4.933618860126444	-6.233941659999999
N334H	-0.12	-6.335702786213756	-7.669954356300423	-7.2701538
N334I	-0.67	-6.335702786213755	-7.669954356300423	-7.31948854
N334K	-0.02	-1.5400751686175602	-3.633448915443296	-4.4320189800000005
N334L	-0.72	-6.335702786213755	-7.669954356300423	-7.22656858
N334M	-0.4	-6.335702786213755	-7.669954356300423	-7.170080520000001
N334P	-0.55	0.9881519284244852	-4.109450565807492	-5.24491576
N334Q	-0.08	-1.4062273299855026	-3.5624675132057746	-4.10034182
N334R	-0.12	-3.4789551376753813	-5.714174907658162	-6.80406496
N334S	-0.19	-1.5400751481359063	-4.428400350032462	-5.67579346
N334T	-0.02	-1.122575175388275	-4.706255820721708	-6.14057612
N334V	-0.47	-0.4947870516104435	-4.7783021677551005	-6.3876281200000005
N334W	-1.01	-6.335702786213755	-7.669954356300423	-7.16380004
N334Y	-0.61	-6.335702786213755	-7.669954356300423	-7.2004272600000006
N334*	-4.63
L335A	-0.01	-0.9596610100284272	-4.3324484545701125	-5.346044879999999
L335C	-0.38	-5.555421057783114	-7.180345720594687	-6.530798360000001
L335D	-0.09	1.2913335212444466	-3.598039710926969	-4.31178594
L335E	0.11	1.1671157081098815	-3.725938132021838	-4.9109924
L335F	-0.16	-5.555421057783114	-7.180345720594687	-6.575598080000001
L335G	-0.16	-2.7411152348407377	-5.229275143614359	-6.31629032
L335H	-0.1	-1.8189543496703924	-4.58724028308643	-5.69042356
L335I	-0.16	-1.365591603016836	-4.471804926437471	-5.52287596
L335K	0.02	-5.555421057783114	-7.180345720594687	-6.4958191
L335M	-0.15	-5.555421057783114	-7.180345720594687	-6.591815199999999
L335N	-0.08	0.4847207323202278	-4.286355250867928	-5.86292116
L335P	0.09	-5.555421057783114	-7.180345720594687	-6.54415278
L335Q	-0.05	-5.555421057783114	-7.180345720594687	-6.4506287
L335R	-0.14	0.0177984481089352	-2.3448238555974967	-1.92871706
L335S	-0.08	-1.3655916029994604	-4.359912514832104	-5.28115854
L335T	-0.08	-2.057336971192681	-4.821762074807339	-5.82064816
L335V	-0.1	-1.365591603001085	-3.124749607497506	-3.21694944
L335W	-0.13	-5.555421057783114	-7.180345720594687	-6.45995482
L335Y	-0.12	-1.6531866654955334	-4.6700385497715615	-5.834497000000001
L335*	-4.63
C336A	-1.49	-9.552602672287753	-9.126849254178865	-9.5643006
C336D	-1.16	-9.552602672287753	-9.126849254178865	-9.321642999999998
C336E	-1.44	-9.552602672287753	-9.126849254178865	-9.576941
C336F	-1.28	-9.552602672287753	-9.126849254178865	-9.5959596
C336G	-0.96	-9.552602672287753	-9.126849254178865	-9.45805052
C336H	-1.39	-9.552602672287753	-9.126849254178865	-9.616283999999998
C336I	-1.69	-9.552602672287753	-9.126849254178865	-9.5968628
C336K	-1.93	-9.552602672287753	-9.126849254178865	-9.6172913
C336L	-1.68	-9.552602672287753	-9.126849254178865	-9.637457200000002
C336M	-1.77	-9.552602672287753	-9.126849254178865	-9.5876036
C336N	-1.35	-9.552602672287753	-9.126849254178865	-9.6550781
C336P	-1.95	-9.552602672287753	-9.126849254178865	-9.6206116
C336Q	-1.67	-9.552602672287753	-9.126849254178865	-9.4832032
C336R	-2.17	-5.314570028725258	-5.990359227480894	-9.047394
C336S	-1.38	-9.552602672287753	-9.126849254178865	-9.6090332
C336T	-1.31	-9.552602672287753	-9.126849254178865	-9.5932068
C336V	-1.51	-9.552602672287753	-9.126849254178865	-9.5961852
C336W	-1.68	-9.552602672287753	-9.126849254178865	-9.7418642
C336Y	-1.6	-9.552602672287753	-9.126849254178865	-9.487695339999998
C336*	-4.64
P337A	-0.31	-2.4778178640427395	-5.672201534165652	-7.548059
P337C	-0.49	-6.459887033141439	-8.396393893887762	-8.480334500000001
P337D	0.29	0.5403055620810724	-4.416481263782771	-6.414813220000001
P337E	0.0	-1.4571856167266608	-5.041303321784653	-7.543731719999999
P337F	-1.1	-6.459887033141439	-8.396393893887762	-8.35176998
P337G	-0.4	-2.883011867205576	-5.668188721778279	-7.44874272
P337H	-0.65	-6.459887033141438	-8.396393893887762	-8.3582763
P337I	-1.57	-6.45988703314144	-8.396393893887762	-8.3719359
P337K	-0.32	-0.8645686633070113	-5.184817430072144	-6.999847440000001
P337L	-0.95	-6.45988703314144	-8.396393893887762	-8.42026368
P337M	-0.86	-6.459887033141439	-8.396393893887762	-8.333722080000001
P337N	0.28	0.391154444232801	-4.808864745404208	-5.79569704
P337Q	-0.14	-2.477817864047574	-5.52111178234918	-7.426178
P337R	-0.29	-2.8830118672055667	-5.725923029793194	-7.52569576
P337S	-0.23	-1.9660371157943448	-5.197252924503118	-6.867016680000001
P337T	-0.44	-2.8830118672055733	-5.759581039197656	-7.4971496
P337V	-1.2	-3.569837575814859	-6.341427384386407	-8.047216899999999
P337W	-1.18	-6.45988703314144	-8.396393893887762	-8.36013792
P337Y	-1.12	-6.45988703314144	-8.396393893887762	-8.3649413
P337*	-4.62
F338A	-2.18	-4.464704312193884	-6.142994122237724	-8.06841438
F338C	-2.08	-7.666586680564091	-8.509740023066797	-8.838989340000001
F338D	-2.24	-4.464704312193884	-6.226739756355528	-8.1970949
F338E	-2.13	-7.666586680564091	-8.509740023066797	-8.782177800000001
F338G	-2.11	-7.666586680564091	-8.509740023066797	-8.767358340000001
F338H	-1.88	-7.666586680564089	-8.509740023066797	-8.7406189
F338I	-0.48	-0.0200218921334931	-4.746702130360063	-6.229065059999999
F338K	-2.31	-7.666586680564091	-8.509740023066797	-8.4847841
F338L	0.06	-2.3703313553159653	-5.078244978190924	-6.79080812
F338M	-0.59	-3.068056980903106	-5.349954102050106	-7.78953256
F338N	-2.3	-7.666586680564089	-8.509740023066797	-8.6775634
F338P	-2.24	-3.068056986029641	-5.506545341933816	-7.3853026
F338Q	-2.37	-7.666586680564091	-8.509740023066797	-8.70322274
F338R	-2.6	-7.666586680564089	-8.509740023066797	-8.5547668
F338S	-2.31	-7.66658668056409	-8.509740023066797	-8.7358704
F338T	-2.01	-7.666586680564089	-8.509740023066797	-8.6481078
F338V	-1.5	-3.06805698635379	-5.378754363389817	-7.4258606
F338W	-0.06	-7.66658668056409	-8.509740023066797	-8.76203
F338Y	-0.52	-7.66658668056409	-8.509740023066797	-8.4874268
F338*	-4.6
G339A	0.01	-2.224667945358398	-4.36236403897783	-5.4255065
G339C	-1.23	-5.222496459869356	-6.406119330822548	-5.834191840000001
G339D	0.3	1.1664513556095455	-1.2241883136231309	-0.658032224
G339E	0.16	2.1921007648641684	-3.0936870387376985	-3.94601438
G339F	-0.27	-5.222496459869358	-6.406119330822548	-5.61632684
G339H	0.15	-1.5337884318475163	-2.7569043986295583	-2.588916
G339I	-0.68	-5.222496459869356	-6.406119330822548	-5.73812262
G339K	-0.23	-5.222496459869358	-6.406119330822548	-5.69001466
G339L	-0.54	-5.222496459869356	-6.406119330822548	-5.78051752
G339M	-0.37	-5.222496459869358	-6.406119330822548	-6.01674194
G339N	0.11	-1.1272125658462877	-2.8164659461290285	-3.17255248
G339P	-0.52	0.4882660821722955	-3.2914215856580995	-4.2008362
G339Q	0.0	-2.224667945358398	-4.152814317480079	-5.1150757
G339R	-0.26	-5.222496459869358	-6.406119330822548	-5.6757202
G339S	0.08	1.2314348623401767	-3.375714530113328	-4.54086912
G339T	-0.2	0.5529842020524938	-3.253199694911018	-4.46192018
G339V	-0.51	-5.222496459869356	-6.406119330822548	-5.818383799999999
G339W	-0.22	-5.222496459869358	-6.406119330822548	-5.76575316
G339Y	-0.17	-5.222496459869356	-6.406119330822548	-5.5491822200000005
G339*	-4.61
E340A	-0.35	0.6089375651448306	-2.763695373117116	-3.06646118
E340C	-1.36	-6.21717945252103	-6.660462484782329	-5.74017944
E340D	-0.11	-0.9270034992808256	-3.445143082206414	-4.72183228
E340F	-1.77	-6.21717945252103	-6.660462484782329	-5.560815300000001
E340G	-0.76	-6.217179452521032	-6.660462484782329	-5.71002806
E340H	-1.09	-6.217179452521032	-6.660462484782329	-5.5055054
E340I	-1.1	-6.217179452521031	-6.660462484782329	-5.72179566
E340K	-0.56	0.0432803916437589	-1.386242010003116	-1.159082026
E340L	-0.87	-6.149071236201191	-6.6393737700020665	-5.75492552
E340M	-0.74	-6.21717945252103	-6.660462484782329	-5.91428222
E340N	-0.77	-1.5876543707790574	-3.8963843840665504	-5.13974
E340P	-0.81	0.4231424576424287	-3.530453893405138	-4.2894287
E340Q	-0.5	-1.389398306315446	-2.167389854001158	-2.14694214
E340R	-1.05	-1.6220234656453747	-2.2857546728319	-2.30545042
E340S	-0.48	-1.3516238908485223	-2.645970720819605	-2.57247316
E340T	-0.63	-6.217179452521033	-6.660462484782329	-5.85308226
E340V	-1.1	-2.5394956319770623	-4.305362451128531	-5.28301388
E340W	-1.84	-6.217179452521032	-6.660462484782329	-5.62534788
E340Y	-1.71	-3.22782501646032	-4.347235678336801	-5.33385008
E340*	-4.63
V341A	-1.98	-6.736905985291044	-7.924098636224244	-7.56407466
V341C	-1.94	-6.7369059852910445	-7.924098636224244	-7.68903194
V341D	-2.21	-6.736905985291044	-7.924098636224244	-7.606042499999999
V341E	-2.22	-6.7369059852910445	-7.924098636224244	-7.749383539999999
V341F	-1.06	-3.58799812823069	-5.703779111907352	-7.405694560000001
V341G	-2.3	-6.736905985291045	-7.924098636224244	-7.80087294
V341H	-2.01	-6.736905985291044	-7.924098636224244	-7.70769038
V341I	0.21	-2.8919330147045352	-4.354758268199703	-4.08989258
V341K	-2.23	-6.736905985291045	-7.924098636224244	-7.7797792
V341L	-0.43	-0.3993742416002854	-4.256472058114014	-5.66870726
V341M	-1.1	-0.328508476294008	-4.601445910971961	-6.14138186
V341N	-2.17	-3.58799812823069	-5.50248691300294	-7.022973639999999
V341P	-1.98	-6.736905985291044	-7.924098636224244	-7.67432244
V341Q	-1.99	-6.736905985291045	-7.924098636224244	-7.56493528
V341R	-2.22	-6.736905985291045	-7.924098636224244	-7.539367540000001
V341S	-2.18	-6.736905985291045	-7.924098636224244	-7.63865352
V341T	-1.5	-6.736905985291045	-7.924098636224244	-7.469360280000001
V341W	-1.18	0.8770505802381781	-4.374328797872295	-6.043597459999999
V341Y	-1.29	-0.8005365713828132	-4.5234583622223	-5.68126222
V341*	-4.02
F342A	-2.24	-2.351311406567064	-5.455253142174797	-7.225842320000001
F342C	-2.27	-6.979186005490899	-8.335604849319225	-8.40695792
F342D	-2.54	-6.979186005490899	-8.335604849319225	-8.3864623
F342E	-2.59	-6.9791860054909	-8.335604849319225	-8.35855102
F342G	-2.36	-6.9791860054909	-8.335604849319225	-8.5852783
F342H	-2.32	-6.9791860054909	-8.335604849319225	-8.50369872
F342I	-0.78	-3.749272762451258	-5.891116285506314	-7.79072288
F342K	-2.23	-3.749272762451258	-6.095565518706962	-8.043457100000001
F342L	-0.84	1.156050004210675	-4.137919003477464	-5.50054924
F342M	-0.99	-6.9791860054909	-8.335604849319225	-8.5335266
F342N	-2.39	-3.050640565781939	-5.580119462147877	-7.572021519999998
F342P	-2.47	-6.9791860054909	-8.335604849319225	-8.28800056
F342Q	-2.33	-6.979186005490899	-8.335604849319225	-8.294799860000001
F342R	-2.43	-6.9791860054909	-8.335604849319225	-8.689306740000001
F342S	-2.41	-2.1264439018075123	-5.265694646636575	-7.2016357
F342T	-2.28	-2.351311406484021	-5.368229768783522	-7.227563340000001
F342V	-1.23	-6.979186005490899	-8.335604849319225	-8.40350952
F342W	-2.3	-6.9791860054909	-8.335604849319225	-8.433557060000002
F342Y	-2.21	-6.9791860054909	-8.335604849319225	-8.3911377
F342*	-4.6
N343A	-1.52	-2.516477013387466	-5.109706218332576	-6.61256104
N343C	-2.18	-7.483200939415796	-8.566543805779247	-8.38417972
N343D	-1.67	-2.65037552620947	-5.55833010428978	-6.941009539999999
N343E	-1.7	-7.483200939415797	-8.566543805779247	-8.4782898
N343F	-2.57	-3.087744944030237	-5.670540675488155	-7.774200479999999
N343G	-1.35	-4.5916486511235775	-6.411718210722029	-8.16535636
N343H	-1.45	-3.904764118749339	-6.06759239326675	-7.720831340000001
N343I	-3.06	-7.483200939415797	-8.566543805779247	-8.4414062
N343K	-2.33	-2.8049486331077507	-5.394469321723591	-7.38642588
N343L	-2.58	-4.5916486511235775	-6.392873329616123	-8.0924255
N343M	-2.85	-7.483200939415798	-8.566543805779247	-8.137811359999999
N343P	-3.2	-7.483200939415797	-8.566543805779247	-8.4410034
N343Q	-1.4	-7.483200939415797	-8.566543805779247	-8.54201654
N343R	-2.55	-3.904764118749304	-6.220703300608875	-8.08515626
N343S	-2.58	-1.5809266622954024	-4.935994722138275	-6.90279542
N343T	-2.46	-0.9651932706947366	-4.86881684392938	-5.75233156
N343V	-3.11	-3.904764118749341	-5.923856879253435	-7.6257446
N343W	-2.94	-7.483200939415797	-8.566543805779247	-8.370355360000001
N343Y	-2.14	-5.88434169296146	-7.676553579841766	-8.0898744
N343*	-4.65
A344C	-1.54	-7.066896494108832	-7.911866389011266	-7.286035200000001
A344D	-1.48	-0.2805396735866257	-4.456063297155197	-5.059802319999999
A344E	-0.94	-3.049655315636054	-4.9815749701811	-6.77734982
A344F	-2.39	-3.0496553156360893	-5.013803147085127	-6.527227739999999
A344G	-1.31	-0.3693434397090405	-4.479153143825897	-5.69761964
A344H	-1.41	-7.066896494108832	-7.911866389011266	-7.3269959
A344I	-1.38	-1.947912210777182	-3.782505531631614	-4.212963820000001
A344K	-0.57	-3.4552892535791493	-5.521814550229465	-6.7054993
A344L	-1.87	-2.354629708151577	-4.78412514419324	-5.9180908400000005
A344M	-1.18	-7.066896494108832	-7.911866389011266	-7.393908640000001
A344N	-0.65	-2.503136178014644	-4.8972561225964455	-6.525152579999999
A344P	-2.98	-7.066896494108832	-7.911866389011266	-7.33527842
A344Q	-0.2	-7.066896494108832	-7.911866389011266	-7.36456298
A344R	-0.84	-7.066896494108832	-7.911866389011266	-7.41416014
A344S	-0.62	-2.301147022386577	-4.863763295741592	-6.54794922
A344T	-1.23	-7.066896494108833	-7.911866389011266	-7.430615159999999
A344V	-1.65	-3.455289253579144	-4.189739507990453	-4.37950436
A344W	-2.6	-7.066896494108832	-7.911866389011266	-7.348864780000001
A344Y	-2.12	-7.066896494108832	-7.911866389011266	-7.22801508
A344*	-4.62
T345A	-0.98	-3.387621726855225	-5.53952257441415	-6.49158934
T345C	-2.2	-6.901329346082116	-7.8945548997594415	-6.79109498
T345D	-0.66	-6.901329346082116	-7.8945548997594415	-6.85486458
T345E	-0.51	-3.387621726855225	-5.304117091494845	-6.09029544
T345F	-3.01	-3.3876217268552256	-5.551534689086111	-6.56476444
T345G	-1.8	-6.901329346082116	-7.8945548997594415	-6.97539676
T345H	-2.01	-6.901329346082116	-7.8945548997594415	-6.9781067
T345I	-1.91	-4.071906718457879	-5.833949665979162	-6.62896728
T345K	-0.59	0.0949188752571519	-4.949680453602923	-5.390753160000001
T345L	-1.23	-1.8833590896562564	-4.678739468101412	-5.49135134
T345M	-1.84	-6.901329346082116	-7.8945548997594415	-6.9468567000000006
T345N	-1.65	-2.135183588914245	-4.665647570756846	-5.815020779999999
T345P	-0.34	-1.96382469046725	-4.643571140601125	-6.04466556
T345Q	-1.91	-2.6956326115697866	-4.713038268117089	-5.860076940000001
T345R	-1.0	-2.6956326115563893	-5.174924886479857	-5.97105716
T345S	-0.16	-1.483272198485916	-2.066498043408501	-1.42605592
T345V	-1.31	-1.531120806565368	-4.498387073545018	-5.327062960000001
T345W	-2.7	-6.901329346082116	-7.8945548997594415	-6.9110596
T345Y	-2.47	-6.901329346082116	-7.8945548997594415	-6.86484366
T345*	-4.59
R346A	-0.27	-2.61877893853828	-4.235956793956575	-4.27121578
R346C	-0.45	-6.44010766214491	-6.5127779643135	-4.70801394
R346D	-0.02	-1.112744289477046	-3.026871703543293	-3.18717652
R346E	0.08	-1.9253196771917047	-3.519529868324753	-3.5188782000000005
R346F	-0.31	-6.44010766214491	-6.5127779643135	-4.84752804
R346G	-0.74	-6.440107662144909	-6.5127779643135	-4.80111082
R346H	0.03	-6.440107662144909	-6.5127779643135	-4.74867558
R346I	-0.03	-2.5011243575145268	-3.8693549098970834	-4.22562256
R346K	0.12	-1.4830207068308117	-1.959326105134096	-0.5757812382
R346L	-0.36	-3.292322985953372	-4.639067308991798	-4.4833922600000005
R346M	-0.28	-6.440107662144909	-6.5127779643135	-4.9534058000000005
R346N	0.15	-1.7017591729682795	-2.6371695000943878	-2.36177366
R346P	-1.34	-3.3076324472057306	-4.622432435025985	-4.70592654
R346Q	-0.02	-2.116292028509796	-3.851652821409516	-4.264550820000001
R346S	0.02	0.7304855271069108	-2.2899971924125566	-0.93589476
R346T	0.15	-0.2602023695045337	-1.4202123665891122	0.0236022956
R346V	0.01	-6.440107662144909	-6.5127779643135	-5.01150514
R346W	-0.45	-6.440107662144909	-6.5127779643135	-4.93027956
R346Y	-0.12	-3.30763244720573	-4.623428251201403	-4.5179016
R346*	-4.62
F347A	-2.11	-1.0942427816430982	-4.699762688943338	-6.859094280000001
F347C	-2.62	-6.989889628401935	-8.183705716923441	-8.11732182
F347D	-1.66	-6.9898896284019365	-8.183705716923441	-7.973602299999999
F347E	-2.35	-6.989889628401935	-8.183705716923441	-7.996740820000001
F347G	-1.93	-6.989889628401935	-8.183705716923441	-7.9971008
F347H	-0.87	-6.989889628401935	-8.183705716923441	-8.1721373
F347I	-2.15	-2.871082996980855	-4.986022656122259	-6.951409839999999
F347K	-2.15	-6.9898896284019365	-8.183705716923441	-8.18964232
F347L	-2.24	-6.989889628401935	-8.183705716923441	-8.24960928
F347M	-1.48	-6.989889628401935	-8.183705716923441	-8.29409188
F347N	-0.6	-6.989889628401935	-8.183705716923441	-8.192718719999998
F347P	-1.97	0.4814990978825539	-3.983329738593056	-5.65596314
F347Q	-2.51	-6.989889628401935	-8.183705716923441	-8.34565446
F347R	-2.47	-6.989889628401935	-8.183705716923441	-8.28099976
F347S	-2.11	-6.989889628401935	-8.183705716923441	-8.2881653
F347T	-2.29	-6.989889628401935	-8.183705716923441	-8.198486280000001
F347V	-1.99	0.9291114907819766	-4.258085662623671	-6.4003906200000005
F347W	0.06	-6.989889628401935	-8.183705716923441	-8.12300424
F347Y	-1.39	-6.989889628401934	-8.183705716923441	-8.2990724
F347*	-4.59
A348C	-1.16	-5.278182362852373	-6.02957318609333	-2.9348083599999994
A348D	-0.4	-5.278182362852373	-6.02957318609333	-3.14440918
A348E	-0.64	-5.278182362852373	-6.02957318609333	-3.08457034
A348F	-1.16	-5.278182362852373	-6.02957318609333	-2.95427246
A348G	-0.55	-5.278182362852373	-6.02957318609333	-3.04027102
A348H	-0.28	-5.278182362852373	-6.02957318609333	-3.07041014
A348I	-2.4	-5.278182362852373	-6.02957318609333	-3.122509780000001
A348K	-0.76	-5.278182362852373	-6.02957318609333	-3.06553954
A348L	-1.75	-5.278182362852373	-6.02957318609333	-3.1557128800000003
A348M	-1.23	-5.278182362852374	-6.02957318609333	-3.19904782
A348N	-0.11	-5.278182362852373	-6.02957318609333	-3.13113406
A348P	0.4	3.821639043269788	1.6643654237195733	5.69263308
A348Q	-0.47	-5.278182362852374	-6.02957318609333	-3.12113036
A348R	-1.26	-5.278182362852375	-6.02957318609333	-3.2570862
A348S	-0.17	0.7426406231019582	-1.96973861591232	-1.88234862
A348T	-1.19	-5.278182362852375	-6.02957318609333	-3.07196046
A348V	-1.5	-5.278182362852375	-6.02957318609333	-2.8699829
A348W	-1.49	-5.278182362852375	-6.02957318609333	-3.15366214
A348Y	-0.59	-5.278182362852375	-6.02957318609333	-3.1503906200000005
A348*	-4.62
S349A	-1.13	-4.758425976743602	-5.521403956267022	-6.90224606
S349C	-2.03	-7.828679244035168	-7.775249250849811	-7.368066379999999
S349D	-1.14	-4.758425976743602	-5.577053876833816	-6.76818852
S349E	-2.13	-7.828679244035169	-7.775249250849811	-7.42962028
S349F	-2.5	-7.828679244035167	-7.775249250849811	-7.207226680000001
S349G	-2.08	-4.758425976743602	-5.73199079339247	-6.908367920000001
S349H	-0.61	-7.828679244035168	-7.775249250849811	-7.339080759999999
S349I	-2.69	-4.064863309028646	-5.478237071081821	-6.50098872
S349K	-2.06	-7.828679244035168	-7.775249250849811	-7.42108764
S349L	-2.58	-3.368085600796693	-4.827427416334103	-6.09904174
S349M	-1.95	-7.828679244035168	-7.775249250849811	-7.21184698
S349N	-0.59	-2.6819268624564034	-3.095683756029757	-3.05394896
S349P	-0.38	-2.1839653549292257	-4.868588794000971	-6.455566419999999
S349Q	-1.79	-0.9507627441344207	-4.234956967087783	-5.0195557
S349R	-2.4	-7.828679244035168	-7.775249250849811	-7.22531744
S349T	-1.93	-4.064863309028647	-5.479261029337067	-6.71768792
S349V	-2.58	-7.828679244035168	-7.775249250849811	-7.14895628
S349W	-2.58	-7.828679244035168	-7.775249250849811	-7.322814940000001
S349Y	-2.48	-7.828679244035169	-7.775249250849811	-7.263287320000001
S349*	-4.61
V350A	-1.47	-7.989428968705454	-8.627349054878778	-8.53944702
V350C	-1.1	-7.989428968705456	-8.627349054878778	-8.37894904
V350D	-2.21	-7.989428968705454	-8.627349054878778	-8.5125306
V350E	-2.5	-7.989428968705454	-8.627349054878778	-8.5451294
V350F	-2.09	-7.989428968705454	-8.627349054878778	-8.6748841
V350G	-2.81	-7.989428968705455	-8.627349054878778	-8.59011826
V350H	-2.39	-7.989428968705454	-8.627349054878778	-8.52988306
V350I	-1.88	-1.2645810856314297	-4.375058259523939	-6.7841919200000005
V350K	-2.47	-7.989428968705456	-8.627349054878778	-8.7170596
V350L	-2.46	-7.989428968705456	-8.627349054878778	-8.68228158
V350M	-2.54	-7.989428968705455	-8.627349054878778	-8.5621031
V350N	-2.51	-7.989428968705456	-8.627349054878778	-8.54509268
V350P	-1.08	0.4527094894967876	-3.6792631634452846	-5.12795406
V350Q	-2.57	-7.989428968705456	-8.627349054878778	-8.6034485
V350R	-2.59	-7.989428968705456	-8.627349054878778	-8.493566860000001
V350S	-2.24	-7.989428968705456	-8.627349054878778	-8.46198726
V350T	-2.31	-7.989428968705456	-8.627349054878778	-8.4226502
V350W	-2.6	-7.989428968705455	-8.627349054878778	-8.4762268
V350Y	-2.72	-7.989428968705455	-8.627349054878778	-8.58280652
V350*	-3.09
Y351A	-1.47	-2.456625593941979	-4.636799247906311	-6.3060242
Y351C	-2.01	-7.639533565076364	-8.440802064880472	-8.4901489
Y351D	-2.86	-7.639533565076362	-8.440802064880472	-8.43458236
Y351E	-2.12	-7.639533565076364	-8.440802064880472	-8.611492799999999
Y351F	-0.84	-3.020233136607932	-5.220927112539357	-7.27617192
Y351G	-2.23	-7.639533565076363	-8.440802064880472	-8.43277594
Y351H	-0.6	-7.639533565076362	-8.440802064880472	-8.448614500000001
Y351I	-1.85	-2.067707027870723	-4.465747219020614	-6.802728360000001
Y351K	-2.38	-7.639533565076363	-8.440802064880472	-8.519042899999999
Y351L	-2.24	-0.0122988510502821	-5.002191183360992	-6.5512878
Y351M	-1.87	-3.7195195143146735	-5.797023982529936	-7.6814392
Y351N	-2.48	-7.639533565076364	-8.440802064880472	-8.29901736
Y351P	-2.42	-7.639533565076359	-8.440802064880472	-8.4269163
Y351Q	-1.93	-7.639533565076362	-8.440802064880472	-8.581951800000002
Y351R	-2.64	-7.63953356507636	-8.440802064880472	-8.46215816
Y351S	-1.73	-7.639533565076362	-8.440802064880472	-8.51289052
Y351T	-1.4	-7.639533565076361	-8.440802064880472	-8.33748774
Y351V	-1.29	-2.456627067894809	-5.083893525625172	-6.822625700000001
Y351W	-0.65	-7.639533565076364	-8.440802064880472	-8.410247960000001
Y351*	-4.6
A352C	-0.57	-6.76085996216681	-8.083066498918924	-8.4579283
A352D	-0.45	-1.6855077614086107	-5.146865092166991	-7.47478034
A352E	-0.2	-6.760859962166808	-8.083066498918924	-8.298297199999999
A352F	-1.1	-2.946028561856263	-5.217151911932888	-7.10194702
A352G	-0.98	-6.76085996216681	-8.083066498918924	-8.41944586
A352H	-0.42	-6.76085996216681	-8.083066498918924	-8.4316223
A352I	-1.96	-6.76085996216681	-8.083066498918924	-8.3571349
A352K	-0.41	-3.6412618560568766	-5.919839256566775	-8.11377574
A352L	-1.25	-6.76085996216681	-8.083066498918924	-8.306817760000001
A352M	-0.94	-6.76085996216681	-8.083066498918924	-8.38547986
A352N	-0.4	1.200292490440444	-4.333012326280766	-5.65723872
A352P	-2.42	-6.76085996216681	-8.083066498918924	-8.3124206
A352Q	-0.6	-2.9460285618562625	-5.6312840488462825	-7.663433879999999
A352R	-0.49	-6.760859962166811	-8.083066498918924	-8.228704800000001
A352S	-0.26	-2.440333084930844	-5.11901918923104	-7.714447100000001
A352T	-1.24	-6.76085996216681	-8.083066498918924	-8.24923106
A352V	-1.79	-1.144042937149722	-4.721493616059888	-6.442120320000001
A352W	-1.35	-6.760859962166812	-8.083066498918924	-8.403594980000001
A352Y	-0.79	-2.9460285618562603	-5.477133383690671	-7.605682420000001
A352*	-4.62
W353A	-2.15	-8.777621197570719	-8.91097501147135	-9.167389000000002
W353C	-2.53	-8.665650064793686	-8.884725262648484	-9.44750374
W353D	-2.44	-8.777621197570717	-8.91097501147135	-8.986510999999998
W353E	-2.12	-8.777621197570717	-8.91097501147135	-9.2261047
W353F	-0.83	-1.103649268979802	-4.810387723526219	-7.491034000000001
W353G	-2.27	-8.777621197570717	-8.91097501147135	-9.091650400000002
W353H	-2.49	-8.777621197570717	-8.91097501147135	-9.307623199999998
W353I	-2.49	-8.777621197570717	-8.91097501147135	-9.0788024
W353K	-2.25	-8.777621197570717	-8.91097501147135	-9.03723766
W353L	-2.62	-8.777621197570717	-8.91097501147135	-9.2524536
W353M	-2.51	-8.777621197570717	-8.91097501147135	-8.765820199999999
W353N	-2.19	-8.777621197570717	-8.91097501147135	-9.152453599999998
W353P	-2.04	-8.777621197570715	-8.91097501147135	-9.1825562
W353Q	-2.42	-8.777621197570717	-8.91097501147135	-9.1472107
W353R	-2.52	-8.777621197570717	-8.91097501147135	-9.13148208
W353S	-2.02	-8.777621197570717	-8.91097501147135	-9.2277284
W353T	-2.13	-8.777621197570715	-8.91097501147135	-9.2048156
W353V	-2.47	-8.777621197570715	-8.91097501147135	-9.156195
W353Y	-1.58	-3.347578609237317	-5.20604391649249	-7.956713759999999
W353*	-4.62
N354A	-0.45	-4.954970515450097	-5.512480827262152	-2.9449524
N354C	-1.0	-4.954970515450097	-5.512480827262152	-2.8859131
N354D	0.13	-4.954970515450098	-5.512480827262152	-2.8103088200000004
N354E	0.64	3.170971455231176	1.6499383469554232	4.97490842
N354F	-1.68	-4.954970515450098	-5.512480827262152	-2.86807864
N354G	-0.74	-4.954970515450098	-5.512480827262152	-2.9797668400000004
N354H	-0.44	-4.9549705154501	-5.512480827262152	-2.92830198
N354I	-1.1	-4.9549705154501	-5.512480827262152	-2.8149414
N354K	0.21	2.2170826209872967	-1.23899270016409	-0.0848754892
N354L	-1.47	-4.9549705154501	-5.512480827262152	-2.9250671200000005
N354M	-0.91	-4.954970515450099	-5.512480827262152	-3.03530886
N354P	-2.24	-4.954970515450099	-5.512480827262152	-2.7660217000000005
N354Q	0.52	-4.9549705154501	-5.512480827262152	-2.93434448
N354R	0.14	1.0352739799119517	-1.3987534428015351	-0.557244882
N354S	0.17	0.3381517517828269	-1.9973596610070672	-1.6783996600000002
N354T	0.02	-4.954970515450098	-5.512480827262152	-2.90637206
N354V	-0.58	-0.9270077265981356	-2.686765497761371	-2.0746765
N354W	-1.66	-4.954970515450098	-5.512480827262152	-2.9962646400000006
N354Y	-1.22	-4.954970515450099	-5.512480827262152	-3.07973634
N354*	-4.38
R355A	-2.47	-9.890245481806968	-9.623574426729192	-9.5747804
R355C	-1.4	-9.890245481806968	-9.623574426729192	-9.6218442
R355D	-1.91	-9.890245481806968	-9.623574426729192	-9.5768006
R355E	-2.13	-9.890245481806968	-9.623574426729192	-9.595873999999998
R355F	-2.56	-9.890245481806968	-9.623574426729192	-9.7686098
R355G	-2.24	-9.890245481806968	-9.623574426729192	-9.7600648
R355H	-1.46	-9.890245481806968	-9.623574426729192	-9.602887
R355I	-2.53	-9.890245481806968	-9.623574426729192	-9.68645
R355K	-2.21	-9.890245481806968	-9.623574426729192	-9.5220034
R355L	-2.45	-9.890245481806968	-9.623574426729192	-9.737671
R355M	-2.58	-9.890245481806966	-9.623574426729192	-9.7418152
R355N	-2.24	-9.890245481806968	-9.623574426729192	-9.5321411
R355P	-2.17	-9.890245481806968	-9.623574426729192	-9.7248963
R355Q	-2.13	-9.890245481806968	-9.623574426729192	-9.7551817
R355S	-1.92	-9.890245481806968	-9.623574426729192	-9.6828798
R355T	-1.8	-9.890245481806966	-9.623574426729192	-9.607543799999998
R355V	-2.34	-9.890245481806966	-9.623574426729192	-9.51959234
R355W	-2.45	-9.890245481806968	-9.623574426729192	-9.6474488
R355Y	-2.62	-9.890245481806966	-9.623574426729192	-9.7437318
R355*	-4.62
K356A	-0.34	-3.330402577710171	-3.553439389001141	-4.555566400000001
K356C	-0.53	-7.273521655896564	-6.054708927898901	-5.2425109
K356D	-0.41	-7.273521655896564	-6.054708927898901	-5.511370879999999
K356E	-0.74	-4.420612511470851	-4.182121152178297	-5.08305668
K356F	-1.31	-3.04250721088406	-3.405109659976006	-4.336193880000001
K356G	-2.11	-7.273521655896564	-6.054708927898901	-5.39676508
K356H	-0.36	-2.818982059894692	-3.0007284073108167	-3.77890014
K356I	-0.11	-4.420612511470851	-3.4122961277935246	-3.1390747
K356L	-0.49	-0.6067235752919844	-2.3072798669736585	-2.68771972
K356M	-0.14	-3.33040257765749	-2.7346016449446324	-3.07073362
K356N	-0.98	-7.149013999841582	-6.0123417698087	-5.58895266
K356P	-2.76	-7.273521655896564	-6.054708927898901	-5.3560303000000005
K356Q	-0.13	-4.420612511470851	-4.226338473559736	-5.17823492
K356R	0.21	-1.8479223639344249	-2.916734777642887	-3.89776
K356S	-0.49	-7.273521655896564	-6.054708927898901	-5.2510559400000005
K356T	0.14	-1.3649563162672496	-1.373586264297046	-1.06977542
K356V	0.04	-3.735142365081707	-2.517479899008322	-2.45671998
K356W	-1.41	-7.273521655896564	-6.054708927898901	-5.25739136
K356Y	-0.85	-2.347915151788679	-3.2614623812878563	-4.0976013
K356*	-4.59
R357A	-0.16	-1.5184642836353897	-4.122172608607798	-5.6943297600000005
R357C	-0.48	-5.168526179678811	-6.660716091875656	-6.15913696
R357D	-0.47	-5.168526179678812	-6.660716091875656	-6.23925786
R357E	-0.02	-5.1685261796788105	-6.660716091875656	-6.1246521000000005
R357F	-1.06	-5.168526179678811	-6.660716091875656	-5.9798645
R357G	-1.17	-5.168526179678812	-6.660716091875656	-6.1399414000000005
R357H	0.04	-5.168526179678812	-6.660716091875656	-6.22156374
R357I	0.03	-0.0668442130903268	-3.809428941778606	-5.55974132
R357K	0.18	1.0329895546904448	-0.9967759401879448	-0.36763304846
R357L	-0.33	-2.2080963802167157	-4.628062083531404	-5.84350588
R357M	-0.52	-0.2620273798255428	-3.5067868465848733	-5.261309800000001
R357N	0.04	-5.168526179678812	-6.660716091875656	-6.17844234
R357P	-0.63	-5.168526179678812	-6.660716091875656	-6.20371706
R357Q	0.01	-1.518464283635504	-4.2527313670070725	-5.422637979999999
R357S	-0.25	-1.518464283635536	-3.998559119529091	-5.457922399999999
R357T	-0.02	2.1899282681559926	-3.2201386775632272	-3.650946020000001
R357V	0.01	1.7573869912393132	-3.1332370835370966	-4.49555052
R357W	-0.82	-5.168526179678812	-6.660716091875656	-6.17828978
R357Y	-0.42	-2.2080963802167157	-4.428377977339551	-5.21563718
R357*	-4.6
I358A	-1.44	-7.398128837251728	-8.559244721229561	-8.528802500000001
I358C	-0.91	-7.398128837251727	-8.559244721229561	-8.4944946
I358D	-2.13	-7.398128837251728	-8.559244721229561	-8.6576231
I358E	-1.95	-7.398128837251729	-8.559244721229561	-8.625994700000001
I358F	0.72	1.1698178824541934	-4.031637771477108	-5.43307494
I358G	-1.75	-7.39812883725173	-8.559244721229561	-8.6545654
I358H	-1.06	-7.398128837251728	-8.559244721229561	-8.5566528
I358K	-2.22	-7.398128837251728	-8.559244721229561	-8.33921494
I358L	0.14	-2.6717917809345706	-5.250190346916497	-7.27363276
I358M	0.26	-7.398128837251728	-8.559244721229561	-8.64360372
I358N	-2.04	-7.398128837251727	-8.559244721229561	-8.425683600000001
I358P	-2.16	-7.398128837251728	-8.559244721229561	-8.54004508
I358Q	-2.05	-7.398128837251728	-8.559244721229561	-8.505145279999999
I358R	-2.15	-7.398128837251728	-8.559244721229561	-8.403570460000001
I358S	-1.86	-7.398128837251728	-8.559244721229561	-8.51473994
I358T	-1.97	-7.398128837251727	-8.559244721229561	-8.51709588
I358V	-0.59	-1.560595876636614	-4.648859172120865	-6.27540284
I358W	0.41	-7.398128837251728	-8.559244721229561	-8.58898316
I358Y	0.1	-7.398128837251728	-8.559244721229561	-8.57559212
I358*	-4.57
S359A	0.04	-3.979804207537172	-5.2701254109997535	-6.889526399999999
S359C	-0.23	-7.77159551668738	-7.96643443254311	-7.61031494
S359D	-0.11	-7.77159551668738	-7.96643443254311	-7.528546199999999
S359E	0.01	-7.77159551668738	-7.96643443254311	-7.69268182
S359F	-0.24	-7.77159551668738	-7.96643443254311	-7.627063079999999
S359G	-0.13	-7.77159551668738	-7.96643443254311	-7.59439696
S359H	0.12	-7.77159551668738	-7.96643443254311	-7.789691100000001
S359I	-0.58	-3.05810478019174	-5.073432087145193	-7.16157834
S359K	-0.09	-3.979804207537173	-5.317524230813433	-6.869696039999999
S359L	-1.03	-3.979804207537173	-5.153851766499429	-7.19650266
S359M	-0.17	-7.77159551668738	-7.96643443254311	-7.586401480000001
S359N	-0.03	-7.77159551668738	-7.96643443254311	-7.65302126
S359P	-0.47	-7.771595516687379	-7.96643443254311	-7.49323122
S359Q	0.05	-1.6659495999391307	-4.86499061376162	-6.12617186
S359R	-0.08	-3.571995724542141	-4.732350632231828	-6.155426
S359T	0.18	-0.770683239692139	-2.841820105586521	-3.0388855
S359V	-0.17	-7.77159551668738	-7.96643443254311	-7.640808160000001
S359W	-0.66	-7.77159551668738	-7.96643443254311	-7.64741216
S359Y	-0.21	-3.571995724540296	-5.122210724399338	-6.5044434
S359*	-4.58
N360A	-1.09	-8.405263306117817	-7.060945844911657	-6.783447240000001
N360C	-0.96	-8.405263306117817	-7.060945844911657	-6.65277706
N360D	0.28	-1.6414202487058631	-1.1292443165293662	-0.90100709
N360E	-0.33	-5.049281698454603	-3.9723058805248	-4.38276366
N360F	-0.29	-8.405263306117817	-7.060945844911657	-6.79597776
N360G	-0.03	-5.049281698454603	-4.670169435630669	-6.4451721200000005
N360H	-0.06	-8.405263306117817	-7.060945844911657	-6.57376096
N360I	-1.83	-8.405263306117817	-7.060945844911657	-6.68649288
N360K	-0.47	-5.049281698454603	-4.7124126437920495	-6.225891140000001
N360L	-1.02	-8.405263306117817	-7.060945844911657	-6.938091999999999
N360M	-0.98	-8.405263306117817	-7.060945844911657	-6.68828726
N360P	-1.33	-8.405263306117817	-7.060945844911657	-6.87443854
N360Q	-0.7	-8.405263306117817	-7.060945844911657	-6.676666320000001
N360R	-0.53	-4.346765592846566	-4.487046686597751	-6.075720240000001
N360S	-0.57	-3.235531604047278	-3.631800405404647	-5.31368406
N360T	-1.16	-8.405263306117817	-7.060945844911657	-6.876269599999999
N360V	-1.78	-8.405263306117817	-7.060945844911657	-6.74610598
N360W	-0.73	-8.405263306117817	-7.060945844911657	-6.843615679999999
N360Y	-1.23	-8.405263306117817	-7.060945844911657	-6.75986932
N360*	-4.58
C361A	-1.04	-9.890245481806938	-9.623574426729192	-9.5617919
C361D	-0.65	-9.890245481806938	-9.623574426729192	-9.852252
C361E	-0.93	-9.890245481806938	-9.623574426729192	-9.580487
C361F	-1.07	-9.890245481806938	-9.623574426729192	-9.617382799999998
C361G	-1.35	-9.890245481806938	-9.623574426729192	-9.4894594
C361H	-1.39	-9.890245481806938	-9.623574426729192	-9.7477113
C361I	-1.04	-9.890245481806938	-9.623574426729192	-9.714203
C361K	-1.07	-9.890245481806938	-9.623574426729192	-9.6406068
C361L	-1.23	-9.890245481806938	-9.623574426729192	-9.6102722
C361M	-1.31	-9.890245481806936	-9.623574426729192	-9.6339111
C361N	-0.96	-9.890245481806936	-9.623574426729192	-9.5197512
C361P	-0.36	-9.890245481806936	-9.623574426729192	-9.545154
C361Q	-1.01	-9.890245481806936	-9.623574426729192	-9.6297058
C361R	-1.37	-9.890245481806936	-9.623574426729192	-9.578332500000002
C361S	-1.1	-9.890245481806936	-9.623574426729192	-9.686047299999998
C361T	-1.08	-9.890245481806936	-9.623574426729192	-9.6370364
C361V	-1.1	-9.890245481806936	-9.623574426729192	-9.5124634
C361W	-1.22	-9.890245481806936	-9.623574426729192	-9.6773925
C361Y	-1.71	-9.890245481806936	-9.623574426729192	-9.6944274
C361*	-4.52
V362A	-0.41	-2.426902895026001	-4.961686317895328	-6.866485559999999
V362C	-0.11	-6.743180746589348	-7.650762032586954	-7.548407
V362D	-0.31	-6.743180746589349	-7.650762032586954	-7.72410268
V362E	-0.14	-6.743180746589347	-7.650762032586954	-7.55019534
V362F	-0.03	-6.743180746589347	-7.650762032586954	-7.77306506
V362G	-0.7	-3.5340613717007656	-5.461061775410599	-7.473352060000001
V362H	-0.02	-6.743180746589347	-7.650762032586954	-7.67791134
V362I	-0.12	-2.8359385224002667	-3.7348816778749097	-4.04649048
V362K	0.07	-1.7284520786719502	-4.231935454597078	-5.88911124
V362L	-0.12	-6.743180746589348	-7.650762032586954	-7.700122039999999
V362M	-0.18	-6.743180746589348	-7.650762032586954	-7.657367020000001
V362N	-0.26	1.4148525102113654	-3.6879049033368574	-5.0864197
V362P	-1.08	-6.743180746589347	-7.650762032586954	-7.50524308
V362Q	0.05	-6.743180746589348	-7.650762032586954	-7.5818786
V362R	-0.03	-6.743180746589347	-7.650762032586954	-7.463549800000001
V362S	0.1	-1.7284500969205827	-4.7934204334660535	-6.20236204
V362T	0.33	-2.8359385224002773	-5.22602034985448	-6.858258019999999
V362W	0.03	-6.743180746589347	-7.650762032586954	-7.63237314
V362Y	0.26	-6.743180746589347	-7.650762032586954	-7.688018820000001
V362*	-4.57
A363C	-0.23	-7.342038136818445	-8.47892072158902	-8.399035600000001
A363D	-3.22	-7.342038136818445	-8.47892072158902	-8.370929
A363E	-1.38	-7.342038136818447	-8.47892072158902	-8.40693366
A363F	-0.22	1.051513917642037	-3.908645495142992	-5.199066160000001
A363G	-0.37	-7.342038136818445	-8.47892072158902	-8.44033808
A363H	-0.86	-7.342038136818446	-8.47892072158902	-8.371874879999998
A363I	-0.96	-7.342038136818446	-8.47892072158902	-8.34400632
A363K	-1.6	-7.342038136818446	-8.47892072158902	-8.48460082
A363L	-0.32	-7.342038136818445	-8.47892072158902	-8.175854600000001
A363M	-0.43	-7.342038136818446	-8.47892072158902	-8.5182433
A363N	-2.44	-7.342038136818446	-8.47892072158902	-8.5897279
A363P	-0.45	-7.342038136818446	-8.47892072158902	-8.513274939999999
A363Q	-0.34	-7.342038136818445	-8.47892072158902	-8.487396200000001
A363R	-1.49	-7.342038136818445	-8.47892072158902	-8.523937960000001
A363S	-0.89	-7.342038136818446	-8.47892072158902	-8.26914052
A363T	-0.89	-7.342038136818446	-8.47892072158902	-8.39710086
A363V	-0.41	-6.953873347928809	-8.345978373646744	-8.18168948
A363W	0.25	-7.342038136818447	-8.47892072158902	-8.39354262
A363Y	-0.49	0.3631593847014791	-4.127877798257032	-6.195800780000001
A363*	-4.6
D364A	-1.71	-7.7449376274681025	-8.486145042108546	-8.416625999999999
D364C	-1.04	-7.744937627468106	-8.486145042108546	-8.470813080000001
D364E	-1.2	-7.744937627468107	-8.486145042108546	-8.342718520000002
D364F	-3.02	-7.744937627468106	-8.486145042108546	-8.322766320000001
D364G	-1.75	-7.744937627468105	-8.486145042108546	-8.341461200000001
D364H	-2.68	-4.047692720067213	-5.724123411433538	-8.06641846
D364I	-3.18	-7.744937627468106	-8.486145042108546	-8.39271838
D364K	-1.35	-7.744937627468104	-8.486145042108546	-8.41865226
D364L	-2.77	-7.744937627468103	-8.486145042108546	-8.334973
D364M	-4.07	-7.744937627468103	-8.486145042108546	-8.42464602
D364N	-1.42	0.9209333220047516	-3.4372221030243963	-4.23281864
D364P	-2.54	-7.744937627468104	-8.486145042108546	-8.427282600000002
D364Q	-1.51	-7.744937627468105	-8.486145042108546	-8.44580094
D364R	-1.71	-7.744937627468104	-8.486145042108546	-8.3514772
D364S	-1.67	-7.744937627468104	-8.486145042108546	-8.28977656
D364T	-3.08	-7.744937627468104	-8.486145042108546	-8.317578079999999
D364V	-2.06	-7.744937627468106	-8.486145042108546	-8.390289300000001
D364W	-1.43	-7.744937627468105	-8.486145042108546	-8.368023599999999
D364Y	-2.67	-4.047692720067213	-5.835747650104167	-7.94137582
D364*	-4.54
Y365A	-0.57	-7.0430739430598	-8.38778907888127	-8.3076843
Y365C	-0.9	-7.043073943059799	-8.38778907888127	-8.3507812
Y365D	-1.63	-7.043073943059799	-8.38778907888127	-8.408722000000001
Y365E	-1.37	-7.0430739430598	-8.38778907888127	-8.243560919999998
Y365F	0.48	-0.6541387701348853	-4.331079573210445	-5.81456296
Y365G	-0.98	-7.0430739430598	-8.38778907888127	-8.254144120000001
Y365H	-1.5	-7.0430739430598	-8.38778907888127	-8.233996560000001
Y365I	0.03	-3.632155326143505	-5.633683581036166	-7.564349320000001
Y365K	-1.5	-7.0430739430598	-8.38778907888127	-8.26592404
Y365L	0.3	0.7672105078052676	-4.292828806985199	-5.80633542
Y365M	0.1	0.4657129098580004	-4.429897696085391	-6.534985399999999
Y365N	-1.56	-7.043073943059799	-8.38778907888127	-8.43616348
Y365P	-1.0	-7.043073943059801	-8.38778907888127	-8.31922
Y365Q	-1.36	-7.043073943059799	-8.38778907888127	-8.497699
Y365R	-1.5	-7.043073943059801	-8.38778907888127	-8.33821414
Y365S	-1.09	-7.0430739430598	-8.38778907888127	-8.215405200000001
Y365T	-0.93	-7.043073943059799	-8.38778907888127	-8.105969179999999
Y365V	0.01	-7.0430739430598	-8.38778907888127	-8.43449708
Y365W	0.99	-7.043073943059799	-8.38778907888127	-8.34439082
Y365*	-4.58
S366A	0.12	-3.469191229047932	-2.733771047998744	-2.6576294
S366C	-1.1	-7.745436154532766	-7.049797728445356	-6.4597595
S366D	0.22	-3.179282820410227	-4.168249591712083	-5.43764036
S366E	0.12	-2.954544944846766	-4.136545008419489	-5.07440184
S366F	-0.63	-7.745436154532766	-7.049797728445356	-6.51478272
S366G	-0.11	-2.890470328878345	-4.1845244494397775	-5.7799682
S366H	-0.53	-7.745436154532766	-7.049797728445356	-6.6557007200000005
S366I	-0.41	-7.745436154532766	-7.049797728445356	-6.38279418
S366K	-0.04	-7.745436154532766	-7.049797728445356	-6.479943799999999
S366L	-0.21	-7.745436154532766	-7.049797728445356	-6.628106700000001
S366M	-0.18	-7.745436154532765	-7.049797728445356	-6.33873288
S366N	0.05	-3.8779255948877736	-4.468973188348173	-5.73809212
S366P	-0.87	-7.745436154532766	-7.049797728445356	-6.552301100000001
S366Q	0.03	-3.8779255948877775	-4.391020351635234	-5.99209592
S366R	-0.1	-7.745436154532765	-7.049797728445356	-6.4902343600000005
S366T	0.04	-0.210532558782102	-1.311628801136976	-0.954333492
S366V	-0.21	-7.745436154532765	-7.049797728445356	-6.55574948
S366W	-0.39	-7.745436154532765	-7.049797728445356	-6.4182983400000015
S366Y	-1.29	-7.745436154532766	-7.049797728445356	-6.36611334
S366*	-4.59
V367A	0.46	-1.640199881728709	-3.901728079865279	-4.410827639999999
V367C	-0.22	-5.1009687602772456	-7.116676002942768	-7.613519139999999
V367D	0.11	-6.778625669747628	-8.035514916844477	-7.740569980000001
V367E	0.31	-6.778625669747628	-8.035514916844477	-7.3799622
V367F	0.74	-6.778625669747628	-8.035514916844477	-7.616247599999999
V367G	0.03	-6.778625669747627	-8.035514916844477	-7.921313380000001
V367H	0.08	-3.726627627358481	-5.778554782409628	-7.14630128
V367I	0.12	-4.406562692438661	-5.686595607017807	-5.71707752
V367K	0.27	0.1665531290257842	-4.605981487802637	-6.20764164
V367L	0.15	-3.033439617242123	-5.583420215021761	-7.172259479999999
V367M	0.21	-6.778625669747628	-8.035514916844477	-7.690173399999999
V367N	0.08	-6.778625669747628	-8.035514916844477	-7.83002332
V367P	-0.07	-6.778625669747628	-8.035514916844477	-7.78672478
V367Q	0.28	-6.778625669747628	-8.035514916844477	-7.78390492
V367R	0.1	-1.8756583469457908	-4.8862071867260966	-7.00440062
V367S	0.3	0.6480070679742607	-4.468558383952768	-5.30108652
V367T	0.19	-1.721999543274607	-4.62118553804612	-6.24928588
V367W	0.28	-6.778625669747628	-8.035514916844477	-7.6538329
V367Y	0.01	-6.778625669747628	-8.035514916844477	-7.668475459999999
V367*	-4.6
L368A	-1.77	-8.832220762143356	-8.1630049940743	-7.840783740000001
L368C	-1.87	-8.832220762143356	-8.1630049940743	-7.71217034
L368D	-1.69	-8.832220762143356	-8.1630049940743	-7.84686284
L368E	-2.22	-8.832220762143354	-8.1630049940743	-7.8162659
L368F	-0.22	-3.0385770672217047	-2.819835473643252	-2.90501102
L368G	-1.04	-8.832220762143356	-8.1630049940743	-7.531799339999999
L368H	-1.98	-8.832220762143354	-8.1630049940743	-7.735436959999999
L368I	-0.17	-3.224533145343747	-4.540007152250837	-5.777325500000001
L368K	-1.91	-8.832220762143356	-8.1630049940743	-7.84183962
L368M	-0.73	-8.832220762143356	-8.1630049940743	-7.73969116
L368N	-1.95	-8.832220762143356	-8.1630049940743	-7.80938104
L368P	-1.83	-8.832220762143356	-8.1630049940743	-7.5421081
L368Q	-1.99	-8.832220762143356	-8.1630049940743	-7.72819214
L368R	-2.12	-8.832220762143356	-8.1630049940743	-7.69056392
L368S	-2.03	-8.832220762143356	-8.1630049940743	-7.775530999999999
L368T	-2.01	-8.832220762143356	-8.1630049940743	-7.939745959999999
L368V	-0.78	-3.5646294109852708	-4.734668977405818	-6.487475600000001
L368W	-1.05	-8.832220762143356	-8.1630049940743	-7.76110836
L368Y	-1.01	-8.832220762143356	-8.1630049940743	-7.788232499999999
L368*	-4.59
Y369A	0.14	-6.875699381465047	-8.265197247718561	-8.40858768
Y369C	-0.37	-6.875699381465047	-8.265197247718561	-8.35541988
Y369D	-0.52	-6.875699381465046	-8.265197247718561	-8.406732100000001
Y369E	0.12	-6.875699381465046	-8.265197247718561	-8.32124036
Y369F	0.2	-4.316131202504279	-6.4707210153337655	-8.08325804
Y369G	-0.23	-6.875699381465046	-8.265197247718561	-8.22841168
Y369H	-0.04	-6.875699381465045	-8.265197247718561	-8.36844474
Y369I	0.12	-2.2235799543339074	-5.203183629833802	-7.1650086
Y369K	0.07	-6.875699381465046	-8.265197247718561	-8.2107971
Y369L	0.31	0.9113004356183644	-3.989308755240927	-5.57787478
Y369M	0.36	0.3635186969103507	-4.723801464353642	-6.3425048
Y369N	0.09	-6.875699381465047	-8.265197247718561	-8.2435546
Y369P	-0.37	-6.875699381465046	-8.265197247718561	-8.276129139999998
Y369Q	0.11	-6.875699381465047	-8.265197247718561	-8.28118894
Y369R	0.02	-6.875699381465046	-8.265197247718561	-8.2542419
Y369S	0.05	-6.875699381465045	-8.265197247718561	-8.2843324
Y369T	0.18	-3.623491114205043	-5.747844213197823	-7.52908944
Y369V	0.21	-1.406763441117714	-4.887749444584188	-6.5298156800000005
Y369W	0.08	-6.875699381465045	-8.265197247718561	-8.25997934
Y369*	-4.58
N370A	-0.25	-3.188516471729615	-5.4969473027722415	-7.447668439999999
N370C	-1.28	-7.186740864296031	-8.66205494334622	-8.446472199999999
N370D	-0.15	-2.262647305114448	-4.821246497442189	-6.781011940000001
N370E	-0.19	-7.18674086429603	-8.66205494334622	-8.595520099999998
N370F	-1.08	-5.256026681019002	-7.634120712052663	-7.9503783
N370G	-0.01	-7.18674086429603	-8.66205494334622	-8.436651739999999
N370H	-0.13	-7.18674086429603	-8.66205494334622	-8.66470314
N370I	-1.76	-7.18674086429603	-8.66205494334622	-8.390124420000001
N370K	-0.04	-7.18674086429603	-8.66205494334622	-8.499877960000001
N370L	-0.73	-3.889749404365325	-6.19738029054497	-7.950573779999999
N370M	-0.63	-7.18674086429603	-8.66205494334622	-8.468542320000001
N370P	-0.37	-7.18674086429603	-8.66205494334622	-8.61302492
N370Q	-0.29	-7.18674086429603	-8.66205494334622	-8.701574599999999
N370R	-0.16	-0.4558529947191667	-4.907098490642966	-6.6533996
N370S	-0.17	0.8252352653916306	-4.176559304258262	-5.3466064
N370T	-0.48	-7.186740864296029	-8.66205494334622	-8.432000760000001
N370V	-1.69	-7.18674086429603	-8.66205494334622	-8.23849482
N370W	-1.06	-7.186740864296029	-8.66205494334622	-8.6865785
N370Y	-0.81	-7.186740864296029	-8.66205494334622	-8.439843799999998
N370*	-4.55
S371A	-0.39	-3.002091210976939	-6.019402013562285	-7.404241860000001
S371C	-0.47	-6.609802413338102	-8.626713867064609	-8.2533996
S371D	-0.09	-6.6098024133381	-8.626713867064609	-8.294262839999998
S371E	-0.35	-6.609802413338101	-8.626713867064609	-8.171624600000001
S371F	-0.72	0.36339380909267	-5.378112288599368	-6.3161316
S371G	-0.54	-6.6098024133381	-8.626713867064609	-8.217950400000001
S371H	-0.42	-2.3078764123901183	-5.429802104597911	-7.230090340000001
S371I	-0.79	-6.609802413338101	-8.626713867064609	-8.20294174
S371K	-0.86	-2.4990927844606152	-5.76765309102484	-7.65870366
S371L	-0.61	0.4010401017505454	-4.377181015944188	-5.872308339999999
S371M	-0.36	-6.6098024133381	-8.626713867064609	-8.37313226
S371N	-0.26	-1.7464300606053849	-5.138758439599769	-6.558782959999999
S371P	-0.9	-6.6098024133381	-8.626713867064609	-8.176837240000001
S371Q	-0.29	-6.6098024133381	-8.626713867064609	-8.371807999999998
S371R	-0.34	-2.084026057948577	-5.367254460164986	-7.15431526
S371T	-0.15	-3.0020912109769458	-6.10333538710438	-7.51141976
S371V	-0.67	-3.690532420088494	-6.611114940029438	-7.921148700000001
S371W	-0.55	-6.609802413338101	-8.626713867064609	-8.25241106
S371Y	-0.39	-1.1254948480709823	-5.607963669568562	-6.914147940000001
S371*	-4.58
A372C	-1.01	-4.263287658138931	-5.488426522757436	-3.60539552
A372D	-0.28	-4.263287658138932	-5.488426522757436	-3.52198482
A372E	0.08	-4.263287658138932	-5.488426522757436	-3.53887326
A372F	-0.51	2.752917679096526	-2.11468649937342	-2.2120056
A372G	-0.01	-4.263287658138932	-5.488426522757436	-3.4488892
A372H	-0.38	-4.263287658138932	-5.488426522757436	-3.44437864
A372I	-0.69	2.843291226286265	-2.311497205746491	-2.08793944
A372K	0.25	-4.263287658138932	-5.488426522757436	-3.61376342
A372L	-0.66	1.7445150778812235	-2.0906453060438253	-1.73623658
A372M	-0.1	-4.263287658138932	-5.488426522757436	-3.66055902
A372N	-0.9	-4.263287658138932	-5.488426522757436	-3.5956665200000004
A372P	-0.22	-4.263287658138932	-5.488426522757436	-3.6639465
A372Q	0.2	-4.263287658138932	-5.488426522757436	-3.42802124
A372R	0.05	-4.263287658138932	-5.488426522757436	-3.5878295600000003
A372S	-0.45	-0.4086519173760035	-1.7859265336246608	-0.886291492
A372T	-0.28	2.3959712903222	0.7258632181237772	3.14805298
A372V	-0.49	2.6626603095068444	-1.3218166956540929	-0.3648498539999999
A372W	-0.52	-4.263287658138932	-5.488426522757436	-3.69373168
A372Y	-0.87	-4.263287658138932	-5.488426522757436	-3.5940246799999995
A372*	-4.59
S373A	0.01	-1.8159956425593984	-4.780102995171546	-6.153637740000001
S373C	-0.24	-6.89435257991298	-7.621448048045295	-7.00760494
S373D	-0.12	-3.912875003061572	-5.330167381011052	-6.48684686
S373E	0.09	-4.588294162544861	-6.1585118448711	-6.871771179999999
S373F	-0.25	-3.102516747975115	-3.482263064628569	-3.64473874
S373G	-0.21	-6.89435257991298	-7.621448048045295	-7.0473816
S373H	0.03	-1.691865577941535	-4.1473033432321245	-5.913617
S373I	-0.02	-6.89435257991298	-7.621448048045295	-7.0463439800000005
S373K	0.35	-6.89435257991298	-7.621448048045295	-7.16229866
S373L	-0.03	-4.588294162544861	-5.567781183459374	-4.53174436
S373M	-0.06	-3.2220296713021863	-5.219833175511667	-6.65485836
S373N	0.48	-6.89435257991298	-7.621448048045295	-7.1418579
S373P	-0.22	-1.0742724975785896	-4.265801991027786	-5.05944212
S373Q	0.12	0.6891137065197803	-4.013643838412463	-4.7921021
S373R	0.05	-2.1524564744394064	-4.520018992754558	-6.176379460000001
S373T	0.05	-6.89435257991298	-7.621448048045295	-6.91199338
S373V	-0.18	-6.89435257991298	-7.621448048045295	-7.15061644
S373W	-0.18	-6.89435257991298	-7.621448048045295	-7.06075434
S373Y	-0.06	-6.89435257991298	-7.621448048045295	-7.23562624
S373*	-4.61
F374A	-0.98	0.8344103673405234	-4.634588933136911	-6.15983888
F374C	-1.43	-7.034964173019988	-8.366303908916052	-8.27600712
F374D	-0.55	-7.03496417301999	-8.366303908916052	-8.208721800000001
F374E	-1.24	-7.03496417301999	-8.366303908916052	-8.25223374
F374G	-1.13	-7.03496417301999	-8.366303908916052	-8.41475828
F374H	-0.6	-7.03496417301999	-8.366303908916052	-8.23245848
F374I	-0.48	-7.03496417301999	-8.366303908916052	-8.3312988
F374K	-1.24	-7.034964173019988	-8.366303908916052	-8.43571184
F374L	-0.77	-7.03496417301999	-8.366303908916052	-8.191778459999998
F374M	-0.89	-7.034964173019989	-8.366303908916052	-8.34573976
F374N	-0.32	-7.034964173019989	-8.366303908916052	-8.2402894
F374P	-1.14	-7.034964173019989	-8.366303908916052	-8.360711640000002
F374Q	-0.87	-7.034964173019989	-8.366303908916052	-8.21108396
F374R	-1.36	-7.034964173019988	-8.366303908916052	-8.33004158
F374S	-1.1	-3.6324113468584778	-5.633525694198397	-7.671008179999999
F374T	-0.87	-0.7080221750627462	-4.424941928549742	-6.08385624
F374V	-0.85	0.4224162843572321	-4.0700782142976095	-5.71157834
F374W	0.06	-7.034964173019988	-8.366303908916052	-8.32331548
F374Y	-0.12	-7.034964173019989	-8.366303908916052	-8.305078100000001
F374*	-4.6
S375A	-0.38	-7.113576457502543	-8.774046039429777	-8.19240726
S375C	-1.05	-7.113576457502543	-8.774046039429777	-8.3410584
S375D	-0.08	0.2431577050602023	-4.901371076863143	-5.874999959999999
S375E	-0.03	-1.1016330965302197	-5.636607051790634	-7.04835202
S375F	-1.81	-2.2847543302095827	-5.422857704474154	-6.85354004
S375G	-0.82	-4.76042129667775	-7.165085889891088	-8.092395
S375H	-0.34	-2.692283207243558	-5.600321917132533	-7.224981819999999
S375I	-1.99	-7.113576457502544	-8.774046039429777	-8.251220739999999
S375K	-0.98	-7.113576457502543	-8.774046039429777	-8.283917200000001
S375L	-1.62	-7.113576457502544	-8.774046039429777	-8.310815479999999
S375M	-1.24	-7.113576457502544	-8.774046039429777	-8.405218479999998
S375N	-0.7	-1.0828648746354013	-5.2231021000188775	-6.925531019999999
S375P	-1.1	-7.113576457502543	-8.774046039429777	-8.311352600000001
S375Q	-0.36	-7.113576457502543	-8.774046039429777	-8.389495799999999
S375R	-1.15	-7.113576457502543	-8.774046039429777	-8.4852174
S375T	-0.24	-2.8839691787212898	-5.775745665712748	-7.65944226
S375V	-1.62	-7.113576457502544	-8.774046039429777	-8.42373046
S375W	-1.56	-7.113576457502544	-8.774046039429777	-8.38238518
S375Y	-1.07	-1.875717449701636	-4.977559699371341	-5.80394896
S375*	-4.57
T376A	-1.1	-6.883856869809294	-8.438871490828433	-8.157721
T376C	-0.84	-6.883856869809295	-8.438871490828433	-8.1927613
T376D	-0.84	-0.5620567601007513	-4.621563883199997	-6.4451110400000005
T376E	-0.52	0.0287450529884614	-4.292611213566033	-5.9110535
T376F	-0.57	-6.883856869809295	-8.438871490828433	-8.26575924
T376G	-1.76	-6.883856869809295	-8.438871490828433	-8.2384217
T376H	0.06	-6.883856869809294	-8.438871490828433	-8.09091784
T376I	-0.3	-6.883856869809295	-8.438871490828433	-8.26835918
T376K	-0.61	-6.883856869809295	-8.438871490828433	-8.286816439999999
T376L	-0.18	-6.883856869809294	-8.438871490828433	-8.02742906
T376M	-0.15	-6.883856869809294	-8.438871490828433	-8.252746599999998
T376N	-0.7	-2.924021767304744	-5.668915840094996	-7.398864779999999
T376P	-2.63	-6.883856869809294	-8.438871490828433	-8.305529700000001
T376Q	-0.04	-1.4068463929788608	-4.704939304043364	-6.29717404
T376R	-1.04	-6.883856869809293	-8.438871490828433	-8.13453984
T376S	-0.22	0.8952688045299677	-4.392784840340028	-6.182086100000001
T376V	-0.21	-6.883856869809294	-8.438871490828433	-8.058136000000001
T376W	-0.37	-6.883856869809293	-8.438871490828433	-8.16345204
T376Y	-0.04	-6.883856869809294	-8.438871490828433	-8.242828300000001
T376*	-4.51
F377A	-2.17	-8.947692938079928	-8.977202282500343	-8.8394226
F377C	-1.24	-8.947692938079928	-8.977202282500343	-8.7246155
F377D	-2.75	-8.947692938079928	-8.977202282500343	-8.618847780000001
F377E	-3.19	-8.947692938079928	-8.977202282500343	-8.5813782
F377G	-2.93	-8.947692938079928	-8.977202282500343	-8.8441162
F377H	-2.62	-8.947692938079928	-8.977202282500343	-8.5723084
F377I	-0.57	-8.947692938079928	-8.977202282500343	-8.60206916
F377K	-2.42	-8.947692938079928	-8.977202282500343	-8.6670044
F377L	-0.8	-1.4172019627393766	-4.340140360462101	-5.412567139999999
F377M	-0.58	-5.109458117559071	-6.021394136474555	-7.89876106
F377N	-2.42	-8.947692938079928	-8.977202282500343	-8.681067039999999
F377P	-2.18	-8.947692938079928	-8.977202282500343	-8.783599900000002
F377Q	-2.96	-8.947692938079928	-8.977202282500343	-8.6220765
F377R	-2.92	-8.947692938079928	-8.977202282500343	-8.600738699999999
F377S	-2.28	-8.947692938079928	-8.977202282500343	-8.6535401
F377T	-1.61	-8.947692938079928	-8.977202282500343	-8.700256399999999
F377V	-0.4	-8.947692938079928	-8.977202282500343	-8.640869079999998
F377W	-0.5	-8.947692938079928	-8.977202282500343	-8.745935
F377Y	-1.37	-8.947692938079928	-8.977202282500343	-8.741949459999999
F377*	-4.61
K378A	-0.41	-6.547449318469417	-7.628363685581917	-6.97355958
K378C	-0.71	-6.547449318469417	-7.628363685581917	-6.83308716
K378D	-0.29	-3.666746171683057	-5.723961952154241	-6.70688478
K378E	-0.09	-6.5474493184694165	-7.628363685581917	-6.927984620000001
K378F	-1.57	-2.756799795408567	-5.305649129885751	-6.469781520000001
K378G	-2.48	-2.2070399120354347	-5.135975920607052	-6.516833519999999
K378H	-0.68	-3.666746171683057	-5.580627566957446	-6.49144292
K378I	-0.35	-6.038035963384354	-7.429894779827464	-7.03848868
K378L	-0.51	-6.547449318469417	-7.628363685581917	-6.91141964
K378M	-0.65	-6.547449318469417	-7.628363685581917	-6.82368776
K378N	-0.26	-1.9821934534910264	-3.2098328176916766	-2.70623784
K378P	-2.77	-6.5474493184694165	-7.628363685581917	-6.7130616000000005
K378Q	-0.11	-1.7250200979114356	-3.0535947841462985	-2.86850582
K378R	0.16	-2.9796932620039613	-5.11807672269515	-6.00451048
K378S	-0.52	0.4702264758998091	-3.75728607572546	-4.87508542
K378T	-0.51	0.4824685548636718	-4.350374199985708	-4.93662722
K378V	-0.42	-2.062459647857018	-4.792904231461762	-5.79248046
K378W	-1.96	-2.979693262003941	-5.201073323239143	-6.090741
K378Y	-1.31	-6.5474493184694165	-7.628363685581917	-6.948107899999999
K378*	-4.53
C379A	-3.03	-9.890245481806938	-9.752264317405547	-9.6823488
C379D	-2.87	-9.890245481806938	-9.752264317405547	-9.4458802
C379E	-3.02	-9.890245481806938	-9.752264317405547	-9.482605
C379F	-2.56	-9.890245481806938	-9.752264317405547	-9.6413696
C379G	-2.96	-9.890245481806938	-9.752264317405547	-9.5562196
C379H	-2.96	-9.890245481806938	-9.752264317405547	-9.5370666
C379I	-2.81	-9.890245481806938	-9.752264317405547	-9.6221128
C379K	-3.02	-9.890245481806938	-9.752264317405547	-9.5891294
C379L	-2.61	-9.890245481806938	-9.752264317405547	-9.464099119999998
C379M	-2.85	-9.890245481806936	-9.752264317405547	-9.7189148
C379N	-2.95	-9.890245481806936	-9.752264317405547	-9.5194152
C379P	-2.87	-9.890245481806936	-9.752264317405547	-9.4961854
C379Q	-2.85	-9.890245481806936	-9.752264317405547	-9.556121999999998
C379R	-2.97	-9.890245481806936	-9.752264317405547	-9.4668518
C379S	-2.94	-9.890245481806936	-9.752264317405547	-9.411206000000002
C379T	-2.93	-9.890245481806936	-9.752264317405547	-9.5596801
C379V	-2.56	-9.890245481806936	-9.752264317405547	-9.4889892
C379W	-1.85	-9.890245481806936	-9.752264317405547	-9.5659058
C379Y	-2.95	-9.890245481806936	-9.752264317405547	-9.5723696
C379*	-4.56
Y380A	-2.81	-6.99896680384404	-8.856267598884415	-8.6506287
Y380C	-2.64	-6.998966803844038	-8.856267598884415	-8.671099799999999
Y380D	-2.84	-2.545628325618477	-5.676674087400897	-7.70588996
Y380E	-2.88	-6.998966803844038	-8.856267598884415	-8.63527216
Y380F	-0.45	-2.256339241511341	-5.432036971207708	-7.00523072
Y380G	-2.78	-6.99896680384404	-8.856267598884415	-8.6060242
Y380H	-1.86	-0.8336314129073976	-5.133141291516949	-7.190588320000001
Y380I	-2.27	-3.936320584288572	-6.664861348949671	-8.132104680000001
Y380K	-2.79	-3.936320584288572	-6.529730595417277	-8.035186640000001
Y380L	-2.69	-6.9989668038440405	-8.856267598884415	-8.647583000000001
Y380M	-2.74	-6.9989668038440405	-8.856267598884415	-8.6455566
Y380N	-2.8	0.4778090215958999	-5.143012036918663	-6.17434694
Y380P	-2.81	-6.998966803844038	-8.856267598884415	-8.637609900000001
Y380Q	-2.61	-6.998966803844038	-8.856267598884415	-8.796893299999999
Y380R	-2.84	-6.928915113099607	-8.834529688806356	-8.7105286
Y380S	-2.65	-0.6088429736520231	-5.148410324778524	-7.21346426
Y380T	-2.46	-3.242566577318197	-5.975070114611299	-7.88146354
Y380V	-2.57	-6.99896680384404	-8.856267598884415	-8.5562866
Y380W	-0.24	-6.99896680384404	-8.856267598884415	-8.6738709
Y380*	-4.57
G381A	-1.65	-7.543348609746387	-8.763180450069854	-8.873107999999998
G381C	-1.99	-7.543348609746387	-8.763180450069854	-8.7460572
G381D	-1.82	-7.543348609746388	-8.763180450069854	-8.9312682
G381E	-1.97	-7.5433486097463875	-8.763180450069854	-8.85504766
G381F	-2.32	-7.543348609746388	-8.763180450069854	-8.8247862
G381H	-0.77	-7.543348609746387	-8.763180450069854	-9.103051699999998
G381I	-2.34	-3.5054838584829	-5.869117974802066	-8.23876336
G381K	-0.45	-2.8041103488069945	-5.666553882674634	-7.8319154
G381L	-2.04	-7.543348609746385	-8.763180450069854	-8.781603999999998
G381M	-1.78	-7.543348609746385	-8.763180450069854	-8.782989400000002
G381N	-0.03	0.2818366511780388	-4.849551648931083	-6.53870244
G381P	-2.39	-7.543348609746386	-8.763180450069854	-8.7363954
G381Q	-0.85	-0.5707031239675509	-5.08664328363011	-7.368615700000001
G381R	-0.23	-4.207992424328133	-6.344502619143896	-8.41451428
G381S	-1.0	-7.543348609746384	-8.763180450069854	-8.9206605
G381T	-1.76	-7.543348609746385	-8.763180450069854	-8.7657104
G381V	-2.09	-7.543348609746385	-8.763180450069854	-8.674487119999998
G381W	-2.38	-7.543348609746385	-8.763180450069854	-8.8282348
G381Y	-2.35	-7.543348609746384	-8.763180450069854	-9.0081236
G381*	-4.55
V382A	-1.39	-7.618021739722917	-9.107116643731274	-8.762445320000001
V382C	-0.44	-7.618021739722917	-9.107116643731274	-9.0900696
V382D	-2.28	-7.618021739722916	-9.107116643731274	-8.71585072
V382E	-1.79	-7.618021739722916	-9.107116643731274	-8.77063606
V382F	-0.11	-3.542479787922819	-6.267391036015397	-8.110882499999999
V382G	-2.29	-7.618021739722917	-9.107116643731274	-8.7643858
V382H	-1.73	-7.618021739722916	-9.107116643731274	-8.870581060000001
V382I	-0.07	0.5448959199569696	-4.402722362720397	-5.0929321000000005
V382K	-2.0	-7.618021739722917	-9.107116643731274	-8.880792099999999
V382L	-0.25	-3.457705599261124	-6.240315803323028	-8.246411140000001
V382M	-0.48	-2.5659359392952013	-5.939385736410259	-8.27891848
V382N	-2.03	-7.618021739722916	-9.107116643731274	-8.8464844
V382P	-1.8	-7.618021739722916	-9.107116643731274	-8.733966
V382Q	-2.09	-7.618021739722916	-9.107116643731274	-8.7696348
V382R	-2.21	-7.618021739722916	-9.107116643731274	-8.61303106
V382S	-1.92	-7.618021739722916	-9.107116643731274	-8.85886846
V382T	-0.9	-3.5424797879228183	-6.26451026781433	-8.0256165
V382W	-1.39	-7.618021739722915	-9.107116643731274	-8.58853146
V382Y	-0.82	-7.618021739722915	-9.107116643731274	-8.858874400000001
V382*	-4.37
S383A	-0.11	-3.5073868815645195	-4.952264620489586	-7.071356199999999
S383C	-0.39	-8.1660240975723	-8.611985059251992	-8.7942383
S383D	0.36	-0.0947309505150393	-4.515159317994403	-6.3459900000000005
S383E	0.19	-6.419361057663154	-7.802542505893598	-8.27717892
S383F	-1.06	-8.1660240975723	-8.611985059251992	-8.5591432
S383G	-1.03	-8.1660240975723	-8.611985059251992	-8.7086425
S383H	-0.09	-8.1660240975723	-8.611985059251992	-8.46302508
S383I	-0.16	-8.1660240975723	-8.611985059251992	-8.6220519
S383K	-0.09	-8.1660240975723	-8.611985059251992	-8.8074034
S383L	-0.23	-8.1660240975723	-8.611985059251992	-8.7534606
S383M	-0.47	-8.1660240975723	-8.611985059251992	-8.74415294
S383N	0.22	-8.1660240975723	-8.611985059251992	-8.60795894
S383P	-0.31	-8.1660240975723	-8.611985059251992	-8.90805052
S383Q	0.07	-8.166024097572299	-8.611985059251992	-8.6432372
S383R	-0.58	-8.1660240975723	-8.611985059251992	-8.672961599999999
S383T	-0.06	-2.9897934907769743	-5.170477485346055	-7.3859742
S383V	-0.07	-8.1660240975723	-8.611985059251992	-8.7107484
S383W	-1.14	-8.1660240975723	-8.611985059251992	-8.804492200000002
S383Y	-0.91	-8.1660240975723	-8.611985059251992	-8.803863799999998
S383*	-4.35
P384A	0.03	-0.062491196360364	-1.6506067775335396	-0.234106444
P384C	-1.47	-8.134334517416184	-7.36404128449567	-6.1473388600000005
P384D	-1.48	-8.134334517416189	-7.36404128449567	-6.368139640000001
P384E	-0.1	-3.9168398045669335	-4.542417110707902	-5.819049080000001
P384F	-0.43	-8.134334517416187	-7.36404128449567	-6.534845
P384G	-0.6	-8.134334517416189	-7.36404128449567	-6.134405500000001
P384H	-0.29	-8.134334517416193	-7.36404128449567	-6.3764831
P384I	-0.07	-8.134334517416189	-7.36404128449567	-6.18672482
P384K	0.18	-3.831762069389273	-4.515760039736051	-5.493701079999999
P384L	-0.03	-8.134334517416189	-7.36404128449567	-6.26969606
P384M	0.06	-8.13433451741619	-7.36404128449567	-6.32412714
P384N	-0.55	-8.13433451741619	-7.36404128449567	-6.348297160000001
P384Q	-0.1	-8.134334517416193	-7.36404128449567	-6.2870118
P384R	-0.02	-8.134334517416194	-7.36404128449567	-6.12407226
P384S	-0.38	-8.134334517416194	-7.36404128449567	-6.44728396
P384T	-0.35	-8.134334517416193	-7.36404128449567	-6.275512600000001
P384V	-0.11	-4.210064690185944	-3.572893551332527	-3.5404540999999994
P384W	-0.11	-8.134334517416194	-7.36404128449567	-6.29417116
P384Y	-0.39	-8.134334517416193	-7.36404128449567	-6.369860839999999
P384*	-4.56
T385A	-0.03	1.395839197270901	-3.6622638711305626	-3.5220397999999995
T385C	-0.43	-5.844097844958565	-7.19377658133044	-6.14471442
T385D	0.21	-0.339419984803782	-4.16329367077924	-5.0675232
T385E	0.28	-1.0586708836049374	-4.062011411690037	-4.95488894
T385F	-0.15	-5.844097844958565	-7.19377658133044	-6.15883184
T385G	-0.09	-5.844097844958564	-7.19377658133044	-6.39487308
T385H	-0.02	-5.844097844958565	-7.19377658133044	-6.122601400000001
T385I	-0.27	-2.852892201446262	-3.962606720586337	-3.09379272
T385K	0.07	-2.852892201446262	-5.144151023374434	-5.8534546600000015
T385L	-0.05	-5.844097844958564	-7.19377658133044	-6.18242186
T385M	-0.08	-5.844097844958564	-7.19377658133044	-6.206555160000001
T385N	0.03	-5.844097844958563	-7.19377658133044	-6.43044436
T385P	-0.6	-2.852892201446262	-5.229497304855613	-5.9228638
T385Q	0.03	-2.852892201446262	-5.125915744913073	-5.79855954
T385R	-0.02	-2.161625812424961	-4.591641525865271	-5.604540940000001
T385S	0.0	1.5766240486734238	-1.266383997908633	-0.86123047734
T385V	-0.4	-2.5669912897807885	-4.864077378882939	-5.5176453
T385W	-0.21	-5.844097844958563	-7.19377658133044	-6.285571259999999
T385Y	-0.02	-5.844097844958564	-7.19377658133044	-6.25126342
T385*	-4.54
K386A	0.05	-1.214115233399669	-5.046126092498525	-6.71536258
K386C	-0.43	-8.099964711597092	-8.88594047465915	-8.77743516
K386D	0.15	-8.099964711597092	-8.88594047465915	-8.5981751
K386E	0.18	-8.099964711597092	-8.88594047465915	-8.6768676
K386F	-1.06	-8.099964711597092	-8.88594047465915	-8.571698
K386G	-0.21	-8.099964711597092	-8.88594047465915	-8.565515139999999
K386H	-0.12	-5.741448728416286	-7.417298967693114	-8.2932068
K386I	-0.43	-8.099964711597092	-8.88594047465915	-8.69072264
K386L	-0.4	-8.099964711597092	-8.88594047465915	-8.71537462
K386M	-0.14	-8.099964711597092	-8.88594047465915	-8.62966922
K386N	-0.13	-4.82803425154947	-6.529661903901797	-8.175958179999999
K386P	-1.77	-8.099964711597092	-8.88594047465915	-8.30401624
K386Q	0.09	-8.099964711597092	-8.88594047465915	-8.517791599999999
K386R	-0.13	-1.9175035985576605	-4.878044311675694	-6.23117672
K386S	-0.04	-2.0110509000289083	-4.960593008470823	-6.928106680000001
K386T	-0.1	-4.127421482227361	-6.092949001684247	-8.142291140000001
K386V	-0.44	-8.099964711597092	-8.88594047465915	-8.605133200000001
K386W	-1.5	-8.099964711597092	-8.88594047465915	-8.512329
K386Y	-0.75	-8.099964711597092	-8.88594047465915	-8.68537608
K386*	-4.57
L387A	-1.85	-8.00773630727818	-9.597157955544615	-8.8230164
L387C	-1.77	-8.00773630727818	-9.597157955544615	-8.695709339999999
L387D	-1.83	-8.00773630727818	-9.597157955544615	-8.864319
L387E	-1.79	-8.00773630727818	-9.597157955544615	-8.8960999
L387F	-1.11	-4.547894584962672	-6.9749251770617775	-8.5867922
L387G	-1.88	-8.007736307278181	-9.597157955544615	-8.736566119999999
L387H	-1.94	-8.007736307278181	-9.597157955544615	-8.87484736
L387I	-0.58	-0.1855246980760378	-5.130126871420544	-5.68154298
L387K	-1.95	-8.007736307278181	-9.597157955544615	-8.65227664
L387M	-0.83	-8.007736307278181	-9.597157955544615	-8.896521100000001
L387N	-1.92	-8.007736307278181	-9.597157955544615	-8.829004000000001
L387P	-1.91	-8.007736307278181	-9.597157955544615	-8.75640852
L387Q	-1.55	-8.007736307278183	-9.597157955544615	-8.786871600000001
L387R	-2.06	-8.007736307278181	-9.597157955544615	-8.9137388
L387S	-1.84	-3.8418928323236	-6.57992620098139	-8.391748
L387T	-1.8	-8.007736307278181	-9.597157955544615	-8.6863646
L387V	-1.4	-1.2540719916746292	-5.782558109215643	-7.161529519999999
L387W	-1.33	-8.007736307278181	-9.597157955544615	-8.624401899999999
L387Y	-1.99	-8.007736307278181	-9.597157955544615	-8.92959586
L387*	-4.57
N388A	-0.38	1.667092280863526	-3.101208606381988	-3.93327024
N388C	-1.17	-5.596557045057987	-6.901786897193233	-6.4802673
N388D	-0.12	-5.596557045057987	-6.901786897193233	-6.557244880000001
N388E	-0.37	-5.596557045057988	-6.901786897193233	-6.513403339999999
N388F	-1.27	-1.735715817423885	-4.349620489432709	-5.8101318
N388G	-0.43	-1.8197577162017693	-4.361313381101354	-5.78106688
N388H	-0.28	-2.514256148260533	-4.801490165235009	-5.9818299800000005
N388I	-1.05	0.6909606640511581	-1.6486494870223396	-1.307745366
N388K	-0.26	-5.596557045057988	-6.901786897193233	-6.4832092
N388L	-0.94	-5.596557045057987	-6.901786897193233	-6.61007702
N388M	-0.51	-5.5965570450579865	-6.901786897193233	-6.77519532
N388P	-0.15	-2.514256148260533	-4.697252825280884	-5.85296632
N388Q	-0.18	-5.5965570450579865	-6.901786897193233	-6.56144412
N388R	-0.49	-5.596557045057988	-6.901786897193233	-6.419549600000001
N388S	-0.27	-1.1212390520250204	-3.779859441361623	-5.0917968600000005
N388T	-0.52	-5.596557045057987	-6.901786897193233	-6.57649526
N388V	-0.81	-5.457905540273476	-6.857218738244114	-6.6597779
N388W	-1.33	-5.5965570450579865	-6.901786897193233	-6.4759033200000005
N388Y	-1.27	1.9341354122465133	-3.650222254000255	-4.78129886
N388*	-4.39
D389A	-0.54	-6.967776216181411	-8.878750115271714	-8.043969659999998
D389C	-0.7	-6.967776216181412	-8.878750115271714	-8.106866499999999
D389E	0.11	-6.96777621618141	-8.878750115271714	-8.3459778
D389F	-0.69	-6.967776216181411	-8.878750115271714	-8.4199342
D389G	-0.33	0.7103960545756296	-5.256100992159645	-6.11888424
D389H	-0.17	-6.96777621618141	-8.878750115271714	-8.28698728
D389I	-1.7	-6.967776216181409	-8.878750115271714	-8.122778499999999
D389K	-0.32	-6.967776216181409	-8.878750115271714	-8.24220586
D389L	-1.0	-6.967776216181409	-8.878750115271714	-8.180694460000002
D389M	-0.61	-6.967776216181409	-8.878750115271714	-8.34772938
D389N	-0.21	-6.96777621618141	-8.878750115271714	-8.2347353
D389P	-1.32	-6.967776216181409	-8.878750115271714	-8.22167352
D389Q	-0.04	-1.9263457885874424	-5.493319094454364	-7.06564324
D389R	-0.35	-1.352205927585556	-5.273137574168231	-7.08750608
D389S	-0.07	-0.1880340151602313	-4.385387662626272	-5.87950444
D389T	-0.12	-0.6673021911372077	-4.813171578189667	-6.35104374
D389V	-1.18	-6.967776216181409	-8.878750115271714	-8.167779379999999
D389W	-0.77	-6.96777621618141	-8.878750115271714	-8.4014098
D389Y	-0.5	-6.967776216181409	-8.878750115271714	-8.461566359999999
D389*	-4.58
L390A	-0.4	-6.733196079422715	-8.372721406603432	-8.265533600000001
L390C	-0.43	-6.733196079422715	-8.372721406603432	-8.242755
L390D	-1.0	-6.733196079422713	-8.372721406603432	-8.46743774
L390E	-0.54	-6.733196079422713	-8.372721406603432	-8.22529914
L390F	-0.36	-6.733196079422713	-8.372721406603432	-8.2064026
L390G	-0.55	-0.054537798534481	-4.624002786338679	-6.79969478
L390H	-0.29	-6.733196079422713	-8.372721406603432	-8.2759459
L390I	-0.32	-3.615386498316216	-5.980539828307883	-7.954876799999999
L390K	-0.5	-6.733196079422714	-8.372721406603432	-8.306591800000001
L390M	0.03	0.968804243225062	-3.96966125023755	-5.260003660000001
L390N	-0.58	-0.8366400968162075	-5.39789329766063	-7.43717034
L390P	-1.25	-6.733196079422713	-8.372721406603432	-8.30534054
L390Q	-0.16	-6.733196079422713	-8.372721406603432	-8.16175548
L390R	-0.59	-2.2217435938842014	-5.643661480567971	-7.44940186
L390S	-0.41	-2.178790295064195	-5.420884621147707	-7.714373760000001
L390T	-0.33	-2.5114203333570293	-5.067955244452605	-6.97471314
L390V	-0.42	-6.733196079422713	-8.372721406603432	-8.23419814
L390W	-0.8	-6.733196079422713	-8.372721406603432	-8.298297139999999
L390Y	0.2	-6.733196079422713	-8.372721406603432	-8.28445432
L390*	-4.6
C391A	-0.12	-9.525407006078902	-9.367045645071473	-9.516808800000002
C391D	-0.16	-9.525407006078902	-9.367045645071473	-9.4970274
C391E	-0.01	-9.525407006078902	-9.367045645071473	-9.3723513
C391F	-0.56	-9.525407006078902	-9.367045645071473	-9.4761476
C391G	-0.57	-4.914388574641836	-5.915096087719576	-8.683026000000002
C391H	-0.14	-9.525407006078902	-9.367045645071473	-9.5256774
C391I	-0.3	-9.525407006078902	-9.367045645071473	-9.4734621
C391K	-0.03	-9.525407006078902	-9.367045645071473	-9.4163574
C391L	-0.39	-9.525407006078902	-9.367045645071473	-9.3684631
C391M	-0.32	-9.525407006078902	-9.367045645071473	-9.442407
C391N	0.2	-9.525407006078902	-9.367045645071473	-9.3843016
C391P	-0.28	-9.525407006078902	-9.367045645071473	-9.4784666
C391Q	-0.01	-9.525407006078902	-9.367045645071473	-9.5025634
C391R	-0.07	-9.525407006078902	-9.367045645071473	-9.5999574
C391S	-0.15	-9.525407006078902	-9.367045645071473	-9.5974732
C391T	-0.14	-9.525407006078902	-9.367045645071473	-9.6092163
C391V	-0.13	-9.525407006078902	-9.367045645071473	-9.4365358
C391W	-0.59	-9.525407006078902	-9.367045645071473	-9.258782919999998
C391Y	-0.47	-9.525407006078902	-9.367045645071473	-9.5946596
C391*	-4.56
F392A	0.02	-4.907933951978493	-6.028598621851415	-8.21555174
F392C	-0.15	-8.568660003952292	-8.63676423325137	-8.549164020000001
F392D	-1.42	-8.568660003952296	-8.63676423325137	-8.349463
F392E	-1.48	-8.568660003952294	-8.63676423325137	-8.6010071
F392G	-1.01	-8.568660003952294	-8.63676423325137	-8.654620300000001
F392H	-0.72	-8.568660003952296	-8.63676423325137	-8.5428406
F392I	-0.07	-8.568660003952294	-8.63676423325137	-8.428545940000001
F392K	-1.34	-8.568660003952294	-8.63676423325137	-8.635382020000002
F392L	-0.23	-8.568660003952296	-8.63676423325137	-8.6382204
F392M	-0.12	-8.568660003952294	-8.63676423325137	-8.73662726
F392N	-0.97	-8.568660003952292	-8.63676423325137	-8.6529907
F392P	-0.34	-8.568660003952296	-8.63676423325137	-8.68946526
F392Q	-1.07	-8.568660003952294	-8.63676423325137	-8.48424068
F392R	-1.39	-8.568660003952296	-8.63676423325137	-8.633764600000001
F392S	-0.51	-8.568660003952296	-8.63676423325137	-8.559466500000001
F392T	-0.13	-8.568660003952296	-8.63676423325137	-8.58552854
F392V	0.01	-8.568660003952296	-8.63676423325137	-8.5081786
F392W	0.26	-4.196802123485753	-5.335867342437268	-7.156982480000001
F392Y	-0.04	-0.7092407998031796	-4.404553746961028	-5.792059399999999
F392*	-4.58
T393A	-0.11	-2.1440214570507887	-3.981720243315067	-4.1866882400000005
T393C	-0.66	-6.369103813844694	-6.746494295133289	-5.36682134
T393D	-0.27	-3.248130475338689	-4.544397187299182	-5.08858032
T393E	-0.28	-3.248130475338689	-4.343594655980269	-4.49866938
T393F	-1.27	-3.038188595166063	-4.492093162847596	-4.33847656
T393G	-0.31	0.4485439701496467	-2.9120394505480363	-2.71620484
T393H	-0.3	-6.369103813844696	-6.746494295133289	-5.40948484
T393I	-0.47	-6.369103813844694	-6.746494295133289	-5.28367926
T393K	-0.01	-2.552319624190356	-4.237081212999328	-4.8454223800000005
T393L	-0.56	-6.369103813844695	-6.746494295133289	-5.329943860000001
T393M	-0.75	-6.369103813844694	-6.746494295133289	-5.2488586
T393N	-0.16	-1.8113719930277528	-3.554249596028967	-3.911132840000001
T393P	-1.37	-6.369103813844696	-6.746494295133289	-5.313293379999999
T393Q	-0.08	-6.369103813844695	-6.746494295133289	-5.29437864
T393R	-0.18	-6.369103813844695	-6.746494295133289	-5.277191159999999
T393S	-0.05	1.5410612815882114	-0.3089482647810655	1.80382688
T393V	-0.28	-6.369103813844694	-6.746494295133289	-5.06984256
T393W	-1.49	-6.369103813844696	-6.746494295133289	-5.234863259999999
T393Y	-0.43	-6.369103813844694	-6.746494295133289	-5.299157600000001
T393*	-4.56
N394A	-0.01	-1.5422363746184984	-4.066844081376985	-5.20285028
N394C	-0.17	-5.536678516245982	-6.709924100439821	-6.11332392
N394D	-0.4	-5.536678516245981	-6.709924100439821	-5.96677852
N394E	-0.06	-1.5422363746185712	-3.767824079610364	-4.869714360000001
N394F	-0.26	-5.536678516245981	-6.709924100439821	-6.048962400000001
N394G	-0.42	-0.4325216856228602	-3.491369365803621	-4.369213780000001
N394H	-0.02	-5.536678516245981	-6.709924100439821	-6.055194080000001
N394I	-0.43	-5.536678516245981	-6.709924100439821	-5.9130004
N394K	-0.37	-2.243499531392362	-4.396028324352301	-5.760553079999999
N394L	-0.48	-5.536678516245981	-6.709924100439821	-6.133538799999999
N394M	-0.37	-5.536678516245981	-6.709924100439821	-6.10850218
N394P	-0.48	-5.536678516245981	-6.709924100439821	-6.05643306
N394Q	-0.29	-5.53667851624598	-6.709924100439821	-6.04940182
N394R	-0.42	-5.536678516245981	-6.709924100439821	-6.1445496
N394S	-0.07	2.889236401602687	-0.4134307708609412	0.275195309
N394T	0.03	0.1418844906416492	-3.3469603928260767	-4.5249145
N394V	-0.17	-5.53667851624598	-6.709924100439821	-6.03525396
N394W	-0.42	-5.53667851624598	-6.709924100439821	-6.08305054
N394Y	-0.12	-5.53667851624598	-6.709924100439821	-6.09714966
N394*	-4.58
V395A	-0.35	-4.222230183794983	-6.007637663002242	-7.5871522
V395C	-0.23	-7.710290201009974	-8.874056565159549	-8.481030460000001
V395D	-2.54	-7.710290201009973	-8.874056565159549	-8.5058777
V395E	-2.55	-7.710290201009973	-8.874056565159549	-8.45824614
V395F	-1.09	-7.710290201009973	-8.874056565159549	-8.659552
V395G	-0.56	-7.710290201009974	-8.874056565159549	-8.6745057
V395H	-2.45	-7.710290201009972	-8.874056565159549	-8.618096959999999
V395I	0.06	0.1461746299249551	-4.74575172974437	-5.74501342
V395K	-2.48	-7.710290201009972	-8.874056565159549	-8.4477785
V395L	-0.18	-0.2227205994460117	-4.668374497430705	-6.45736696
V395M	-0.26	-4.9281723035728255	-7.028224106389644	-7.954986499999999
V395N	-2.71	-7.710290201009972	-8.874056565159549	-8.55792226
V395P	-2.84	-7.710290201009972	-8.874056565159549	-8.65888048
V395Q	-2.03	-7.710290201009972	-8.874056565159549	-8.5855712
V395R	-1.53	-7.710290201009972	-8.874056565159549	-8.51807848
V395S	-1.77	-7.710290201009972	-8.874056565159549	-8.5635558
V395T	-1.09	-7.710290201009971	-8.874056565159549	-8.566204899999999
V395W	-2.26	-7.71029020100997	-8.874056565159549	-8.69074112
V395Y	-2.63	-7.71029020100997	-8.874056565159549	-8.480114780000001
V395*	-4.58
Y396A	-1.5	-6.863164036402082	-8.523293710668668	-8.34766228
Y396C	-0.98	-6.863164036402082	-8.523293710668668	-8.51287222
Y396D	-1.29	-6.8631640364020825	-8.523293710668668	-8.344159000000001
Y396E	-1.78	-6.863164036402082	-8.523293710668668	-8.392938259999998
Y396F	-0.23	-6.863164036402083	-8.523293710668668	-8.33369764
Y396G	-2.44	-6.8631640364020825	-8.523293710668668	-8.33633432
Y396H	-0.82	-3.648588232639512	-5.889251425431667	-7.4952882
Y396I	-0.24	-0.6835006814816031	-4.974588290284828	-7.199523880000001
Y396K	-1.53	-6.8631640364020825	-8.523293710668668	-8.35798346
Y396L	-0.43	-2.0252870313015325	-5.54512822080369	-7.990905840000001
Y396M	-0.6	-6.863164036402083	-8.523293710668668	-8.462017880000001
Y396N	-0.31	-6.863164036402083	-8.523293710668668	-8.315869099999999
Y396P	-2.52	-6.8631640364020825	-8.523293710668668	-8.29244374
Y396Q	-0.98	-6.8631640364020825	-8.523293710668668	-8.257714859999998
Y396R	-1.81	-6.8631640364020825	-8.523293710668668	-8.3122986
Y396S	-0.95	-0.5827416950599593	-4.952469352245771	-6.61742544
Y396T	-0.12	1.0759887018857237	-3.924556711905552	-5.212616
Y396V	-0.28	-3.014896890927424	-5.627042542857907	-7.784900060000001
Y396W	-0.18	-6.8631640364020825	-8.523293710668668	-8.33900132
Y396*	-4.51
A397C	-0.4	-7.149030999657208	-8.799567937621646	-8.320855900000002
A397D	-2.9	-7.149030999657208	-8.799567937621646	-8.1385561
A397E		-7.149030999657208	-8.799567937621646	-8.3340088
A397F	-1.51	-7.149030999657208	-8.799567937621646	-8.25584726
A397G	-2.58	-7.14903099965721	-8.799567937621646	-8.199761899999999
A397H	-2.75	-7.149030999657208	-8.799567937621646	-8.3027772
A397I	-0.57	0.7351488470668173	-4.146249361781884	-5.66519772
A397K		-7.149030999657209	-8.799567937621646	-8.426678599999999
A397L	-0.07	-0.1962848767535456	-4.337138412056447	-5.98244628
A397M		-7.149030999657209	-8.799567937621646	-8.35769646
A397N	-2.27	-7.14903099965721	-8.799567937621646	-8.4447936
A397P	-2.76	-7.149030999657211	-8.799567937621646	-8.35172134
A397Q		-7.14903099965721	-8.799567937621646	-8.4051149
A397R	-2.68	-7.149030999657211	-8.799567937621646	-8.4592956
A397S	-2.18	-7.149030999657211	-8.799567937621646	-8.21596076
A397T	-1.55	-7.149030999657211	-8.799567937621646	-8.25820934
A397V	-0.45	0.263424696656382	-4.315843390297232	-5.767297340000001
A397W		-7.149030999657212	-8.799567937621646	-8.104693520000001
A397Y	-2.19	-7.149030999657212	-8.799567937621646	-8.369989120000001
A397*
D398A	-2.5	-9.84022514850706	-9.680334548566748	-9.4678346
D398C	-0.98	-9.84022514850706	-9.680334548566748	-9.4394837
D398E	-2.63	-9.840225148507065	-9.680334548566748	-9.7638916
D398F	-2.54	-9.84022514850706	-9.680334548566748	-9.4761536
D398G	-2.66	-9.84022514850706	-9.680334548566748	-9.3223449
D398H	-1.69	-9.84022514850706	-9.680334548566748	-9.360974
D398I	-2.6	-9.84022514850706	-9.680334548566748	-9.5374024
D398K	-2.76	-9.840225148507065	-9.680334548566748	-9.5718749
D398L	-2.58	-9.84022514850706	-9.680334548566748	-9.5087891
D398M	-2.47	-9.84022514850706	-9.680334548566748	-9.464972
D398N	-2.68	-9.283773463256887	-9.539836121478402	-9.3825134
D398P	-2.83	-9.84022514850706	-9.680334548566748	-9.5452027
D398Q	-2.58	-9.840225148507065	-9.680334548566748	-9.5003784
D398R	-2.69	-9.840225148507065	-9.680334548566748	-9.605444
D398S	-2.33	-9.840225148507065	-9.680334548566748	-9.6044614
D398T	-2.43	-9.840225148507065	-9.680334548566748	-9.4104859
D398V	-2.45	-9.840225148507065	-9.680334548566748	-9.708484
D398W	-2.31	-9.840225148507065	-9.680334548566748	-9.5618958
D398Y	-2.06	-9.840225148507065	-9.680334548566748	-9.5993592
D398*	-4.59
S399A	-1.71	-5.68872022068373	-6.5949800424632485	-5.98912352
S399C	-1.92	-5.688720220683729	-6.5949800424632485	-5.89287724
S399D	-2.65	-5.688720220683729	-6.5949800424632485	-5.95629872
S399E	-2.29	-5.688720220683729	-6.5949800424632485	-6.09196162
S399F	-1.82	-5.688720220683729	-6.5949800424632485	-5.85115358
S399G	-2.55	-5.68872022068373	-6.5949800424632485	-6.0732971
S399H	-2.43	-5.688720220683729	-6.5949800424632485	-5.85747066
S399I	-2.44	-0.9770141629330328	-3.641562651879213	-4.77855836
S399K	-2.61	1.9036831668836545	-3.196614804925048	-4.27177122
S399L	-2.28	-2.594003102507318	-4.371627437794814	-5.51289066
S399M	-1.57	-5.68872022068373	-6.5949800424632485	-5.89449454
S399N	-2.36	-5.688720220683729	-6.5949800424632485	-5.910620139999999
S399P	-2.85	-5.688720220683729	-6.5949800424632485	-6.098168899999999
S399Q	-1.98	-5.688720220683729	-6.5949800424632485	-6.013269020000001
S399R	-1.99	-5.688720220683729	-6.5949800424632485	-5.863232420000001
S399T	-0.47	0.6120364203226014	-1.3491194494417869	-1.0707336239999998
S399V	-2.42	-0.2802575591610927	-3.2066831262636697	-3.922699
S399W	-1.98	-0.9770142630073444	-3.65531033478328	-4.94879758
S399Y	-0.8	1.3028332201732198	-1.663847642372275	-1.35492554
S399*	-4.56
F400A	-2.7	-9.099314770929803	-8.851482358399949	-8.8954162
F400C	-2.79	-9.0993147709298	-8.851482358399949	-9.0057249
F400D	-2.59	-9.099314770929803	-8.851482358399949	-9.064386119999998
F400E	-2.54	-9.099314770929803	-8.851482358399949	-9.1692382
F400G	-2.69	-9.099314770929803	-8.851482358399949	-8.912103499999999
F400H	-2.83	-9.099314770929803	-8.851482358399949	-9.144574
F400I	-2.72	-5.26297276119208	-5.986136656178132	-8.398077500000001
F400K	-2.67	-9.0993147709298	-8.851482358399949	-9.1494203
F400L	-2.71	-9.099314770929803	-8.851482358399949	-9.0091919
F400M	-1.72	-2.7290054886171715	-4.433799525999348	-6.2859802
F400N	-2.8	-9.0993147709298	-8.851482358399949	-8.78900748
F400P	-2.42	-9.0993147709298	-8.851482358399949	-9.0857912
F400Q	-2.82	-9.0993147709298	-8.851482358399949	-8.99014892
F400R	-2.87	-9.0993147709298	-8.851482358399949	-8.790649499999999
F400S	-2.73	-8.049203321521036	-8.543889023497513	-9.045337
F400T	-2.85	-9.099314770929803	-8.851482358399949	-9.1342104
F400V	-2.81	-9.099314770929803	-8.851482358399949	-8.960785000000001
F400W	-2.83	-9.099314770929803	-8.851482358399949	-8.95043332
F400Y	-2.5	-9.099314770929803	-8.851482358399949	-8.866217
F400*	-4.6
V401A	-2.02	2.3834214671559786	-2.951987623331206	-3.808917220000001
V401C	-1.78	-5.639649660391758	-6.795073003262587	-6.1069458
V401D	-2.67	-5.639649660391757	-6.795073003262587	-6.22294308
V401E	-2.54	-5.639649660391758	-6.795073003262587	-6.2752807
V401F	-3.03	-5.639649660391758	-6.795073003262587	-6.327856420000001
V401G	-2.81	-5.639649660391756	-6.795073003262587	-6.04466552
V401H	-2.77	-5.639649660391757	-6.795073003262587	-6.15317996
V401I	-0.41	-2.43589345921844	-3.65393514711468	-3.76207274
V401K	-2.75	-1.3281765164170007	-3.775275632375269	-4.65801396
V401L	-1.57	0.9296656823281856	-1.3610389569803374	-1.033081052
V401M	-2.19	-5.639649660391758	-6.795073003262587	-6.25026242
V401N	-2.84	-5.639649660391756	-6.795073003262587	-6.300177
V401P	-2.89	-5.639649660391758	-6.795073003262587	-6.128717
V401Q	-2.31	-5.639649660391757	-6.795073003262587	-6.155065899999999
V401R	-2.88	0.0675473187783022	-3.469122408743715	-4.33923348
V401S	-2.68	0.5219201945415164	-3.6278228662122274	-5.3380798
V401T	-1.22	-5.639649660391757	-6.795073003262587	-6.35870978
V401W	-2.48	-5.639649660391756	-6.795073003262587	-6.136334199999999
V401Y	-2.75	-5.639649660391756	-6.795073003262587	-6.23273306
V401*	-4.58
I402A	-2.29	-3.7111352512410094	-4.266098981475807	-4.567449979999999
I402C	-0.89	-8.124748270829185	-7.263688866361008	-5.82259532
I402D	-2.64	-8.124748270829185	-7.263688866361008	-5.86693114
I402E	-2.71	-8.124748270829187	-7.263688866361008	-5.71516724
I402F	-2.8	-3.195287373545862	-3.929062720540969	-4.721777380000001
I402G	-2.75	-8.124748270829187	-7.263688866361008	-5.92776486
I402H	-2.84	-8.124748270829187	-7.263688866361008	-5.891705399999999
I402K	-2.78	-8.124748270829187	-7.263688866361008	-5.5690979
I402L	-0.41	-3.193188229389792	-3.777981570197369	-4.21966554
I402M	-2.29	-8.124748270829187	-7.263688866361008	-5.66785886
I402N	-2.79	-8.124748270829185	-7.263688866361008	-5.70468142
I402P	-2.83	-8.124748270829185	-7.263688866361008	-5.66730958
I402Q	-2.82	-8.124748270829185	-7.263688866361008	-5.771814
I402R	-2.76	-8.124748270829187	-7.263688866361008	-5.5364806600000005
I402S	-2.68	-8.124748270829187	-7.263688866361008	-5.824859699999999
I402T	-1.99	-8.124748270829187	-7.263688866361008	-5.6500244
I402V	0.1	-1.951122795688768	-0.8439382916076283	1.197778312
I402W	-2.65	-8.124748270829187	-7.263688866361008	-5.823510740000001
I402Y	-2.81	-0.9994239171496976	-3.719887738749094	-4.3330506
I402*	-4.56
R403A	-0.22	-3.2590609450114645	-4.081361441712943	-4.526025300000001
R403C	-1.69	-6.559323060560882	-6.493784382886588	-5.11015008
R403D	-2.3	-6.559323060560881	-6.493784382886588	-5.2376953
R403E	-1.31	-6.559323060560881	-6.493784382886588	-5.18964236
R403F	-1.61	-6.559323060560881	-6.493784382886588	-5.22039798
R403G	-1.14	-6.559323060560882	-6.493784382886588	-5.1265807
R403H	-1.8	-6.559323060560882	-6.493784382886588	-5.28120124
R403I	-1.84	-6.559323060560882	-6.493784382886588	-5.10259394
R403K	-0.29	-0.817746825591906	-0.6477772554135299	1.4147338900000002
R403L	-1.63	-6.559323060560882	-6.493784382886588	-5.22906494
R403M	-0.51	-6.559323060560882	-6.493784382886588	-5.01593022
R403N	-0.44	-0.4002895205022412	-3.063644326106441	-3.36256106
R403P	-1.44	1.6292251717450048	-2.704513843593304	-2.72344972
R403Q	-0.8	-6.559323060560882	-6.493784382886588	-5.191272
R403S	-0.22	-0.7501649335559337	-3.10001745252589	-3.962500040000001
R403T	-0.99	-6.559323060560882	-6.493784382886588	-5.08452146
R403V	-2.24	-6.55932306056088	-6.493784382886588	-5.36060178
R403W	-2.06	-6.559323060560881	-6.493784382886588	-5.08751218
R403Y	-1.55	-6.559323060560882	-6.493784382886588	-5.0806702
R403*	-4.55
G404A	-0.74	-1.809055783642997	-4.663072351006122	-5.501519839999999
G404C	-1.71	-5.251748763855596	-6.939843515601751	-6.451806739999999
G404D	-1.56	-5.251748763855596	-6.939843515601751	-6.0989136
G404E	-1.69	-1.809055783642995	-4.33532550729069	-5.294934039999999
G404F	-1.9	-0.0392660171685794	-2.1699841796980763	-1.92789916
G404H	-1.16	-5.251748763855596	-6.939843515601751	-6.21337282
G404I	-2.67	-1.405444835074416	-4.193366623385373	-5.3641479
G404K	-0.97	-2.491124409517466	-5.056159431693232	-5.72901612
G404L	-2.3	0.9689099281460024	-3.93188559306509	-4.93526004
G404M	-1.69	-5.251748763855596	-6.939843515601751	-6.07697138
G404N	-1.65	1.8340364052044824	-3.7828687855108	-4.89228516
G404P	-2.74	-5.251748763855596	-6.939843515601751	-6.161291480000001
G404Q	-0.94	-2.491124409517466	-4.951613205575995	-5.744159000000001
G404R	-1.66	-0.2008145596490107	-4.367340147644427	-5.1832702
G404S	-1.12	0.3833274758495997	-1.926175864635297	-1.55441897
G404T	-2.59	0.5447503462077834	-3.640485935062316	-4.5948364
G404V	-2.49	-1.4054448350745865	-4.3128681736234284	-5.41119994
G404W	-2.76	-5.251748763855597	-6.939843515601751	-6.244805980000001
G404Y	-2.1	-1.809055783642994	-4.772588833122427	-5.777233900000001
G404*	-4.15
D405A	-0.71	-2.5036075105613733	-5.056291575034265	-6.06417232
D405C	-0.76	-6.191614774903222	-7.51910883105802	-6.922924759999999
D405E	-0.47	-2.503607510561378	-5.019204640579119	-6.353295900000001
D405F	-0.92	-6.191614774903222	-7.51910883105802	-6.727477980000001
D405G	-1.11	0.2195879228853439	-4.52104199265159	-4.6588378200000005
D405H	-2.83	-6.19161477490322	-7.51910883105802	-6.713714519999999
D405I	-1.0	-6.19161477490322	-7.51910883105802	-6.82041016
D405K	-0.36	-3.195069204071628	-5.076044369867304	-5.941772439999999
D405L	-0.93	-6.19161477490322	-7.51910883105802	-6.804907299999999
D405M	-1.01	-6.191614774903222	-7.51910883105802	-6.524609379999999
D405N	-0.47	-3.195069204071628	-5.358049460599432	-6.17405392
D405P	-2.56	-6.19161477490322	-7.51910883105802	-6.5668090800000005
D405Q	-1.21	-6.191614774903222	-7.51910883105802	-6.5670349
D405R	-0.65	-0.2265845630527523	-4.132138043816667	-5.563696200000001
D405S	-0.37	1.3753029144277105	-1.6053419410673089	-1.0821472208
D405T	-0.58	-0.3552705853243356	-3.946704248806782	-4.66477044
D405V	-1.14	-6.191614774903222	-7.51910883105802	-6.6472656
D405W	-1.71	-6.19161477490322	-7.51910883105802	-6.653179940000001
D405Y	-0.86	-2.09678582140344	-4.757961684459588	-6.059198
D405*	-3.74
E406A	-2.17	-6.341395238573949	-6.595287402096801	-5.230670259999999
E406C	-2.75	-6.3413952385739485	-6.595287402096801	-5.202166700000001
E406D	-0.53	-0.6524112729836102	-0.5295496705803089	1.64678344
E406F	-2.11	-6.341395238573948	-6.595287402096801	-5.27101444
E406G	-2.49	-3.24642991852932	-4.264869302307488	-4.73776248
E406H	0.07	-0.4000346507392569	-3.175614153878996	-3.35065918
E406I	-2.72	-6.341395238573948	-6.595287402096801	-5.258264179999999
E406K	-2.34	-6.3413952385739485	-6.595287402096801	-5.08925174
E406L	-2.51	-1.1568517766254054	-3.367792946926784	-4.20891114
E406M	-1.2	0.4942434127367443	-3.311376478286548	-3.75894166
E406N	-2.58	-6.341395238573947	-6.595287402096801	-5.18479612
E406P	-2.68	-6.341395238573947	-6.595287402096801	-5.19158322
E406Q	0.04	-6.341395238573947	-6.595287402096801	-5.41349488
E406R	-2.67	1.2391625715797048	-3.1770666443917435	-3.52212526
E406S	-2.54	-6.3413952385739485	-6.595287402096801	-5.11828612
E406T	-2.39	-6.3413952385739485	-6.595287402096801	-5.184149140000001
E406V	-2.41	-6.3413952385739485	-6.595287402096801	-5.315441900000001
E406W	-0.25	-2.520548293498276	-4.079060707081226	-4.419372579999999
E406Y	-2.35	-6.3413952385739485	-6.595287402096801	-5.3673523
E406*	-4.56
V407A	-2.22	-1.81148639954372	-5.273364704780533	-7.28401484
V407C	-2.12	-6.502876682202228	-8.30038596171903	-8.084863420000001
V407D	-2.8	-6.502876682202228	-8.30038596171903	-8.23726826
V407E	-2.54	-3.6000777256664045	-6.1402685029841	-7.947656279999999
V407F	-2.62	-2.506538116407325	-5.252643073481295	-6.798400920000001
V407G	-2.76	-6.502876682202228	-8.30038596171903	-8.32126462
V407H	-2.73	-6.502876682202228	-8.30038596171903	-8.07847286
V407I	-0.32	-3.6000777256664045	-5.961029496474794	-7.397656239999999
V407K	-2.51	0.9086330706829662	-4.544307216261359	-5.840380859999999
V407L	-0.06	-1.2990668992086252	-5.1117166481869845	-6.69951774
V407M	-1.16	-6.502876682202228	-8.30038596171903	-8.175524999999999
V407N	-2.51	-6.5028766822022295	-8.30038596171903	-8.31448358
V407P	-2.81	-6.502876682202228	-8.30038596171903	-8.2294615
V407Q	-1.99	-1.2990665149466794	-5.476134896254507	-6.9327147
V407R	-2.17	-0.7525498207521482	-4.907806668628609	-7.134637499999999
V407S	-2.5	-0.8924928284507163	-5.227982619116801	-7.176422100000001
V407T	-1.85	-6.502876682202228	-8.30038596171903	-8.102374119999999
V407W	-2.65	-6.502876682202228	-8.30038596171903	-8.25512706
V407Y	-2.74	-1.994385055712088	-5.175685896910864	-7.103234840000001
V407*	-4.53
R408A	0.12	-2.21922819214226	-5.362657074751951	-7.0767944
R408C	-0.06	-6.566518955865535	-8.17763489695949	-8.189019859999998
R408D	0.53	-2.8306638157057096	-5.68260675865622	-7.731701720000001
R408E	0.27	-6.566518955865535	-8.17763489695949	-8.218335119999999
R408F	-0.48	-3.604538333639189	-5.892093736384595	-7.54541614
R408G	0.09	-3.604538333639189	-6.128134115705507	-7.80305776
R408H	0.02	-6.566518955865536	-8.17763489695949	-8.018310660000001
R408I	-0.46	-1.8078988316301616	-5.369840248565197	-7.200653059999999
R408K	0.06	-6.566518955865535	-8.17763489695949	-7.95292364
R408L	-0.54	-6.566518955865535	-8.17763489695949	-8.147351140000001
R408M	-0.48	-6.566518955865536	-8.17763489695949	-8.032824799999998
R408N	-0.13	-1.523345648289626	-4.960842001813035	-6.4473998
R408P	0.15	-6.566518955865535	-8.17763489695949	-8.17608046
R408Q	0.29	-6.566518955865536	-8.17763489695949	-8.31753544
R408S	0.21	0.4358315331866516	-4.394971763454123	-6.02021482
R408T	-0.06	-2.9143539177802573	-5.633996579316772	-7.370251400000001
R408V	0.04	0.7480049777432125	-4.835758467835149	-6.44052126
R408W	-0.56	-6.566518955865536	-8.17763489695949	-8.13522348
R408Y	-0.22	-3.604538333639189	-6.017578515556124	-7.692523299999999
R408*	-3.49
Q409A	-2.33	-6.925878412336452	-8.257145724038992	-8.146069399999998
Q409C	-1.36	-6.925878412336452	-8.257145724038992	-8.164923
Q409D	-2.21	1.0684182345500297	-4.301205860447226	-5.7554382
Q409E	-0.25	-6.925878412336453	-8.257145724038992	-8.071264600000001
Q409F	-1.85	-6.925878412336453	-8.257145724038992	-8.2134276
Q409G	-2.44	-6.925878412336453	-8.257145724038992	-8.141693140000001
Q409H	-1.27	-6.925878412336453	-8.257145724038992	-8.195922999999999
Q409I	-2.92	-6.925878412336452	-8.257145724038992	-8.317236340000001
Q409K	-1.25	-6.925878412336453	-8.257145724038992	-8.102136300000002
Q409L	-1.71	-6.925878412336453	-8.257145724038992	-8.26951286
Q409M	-1.48	-6.925878412336452	-8.257145724038992	-8.193499619999999
Q409N	-0.83	-0.893573099672861	-4.6850977950089145	-6.17225342
Q409P	-2.85	-6.925878412336452	-8.257145724038992	-8.283349679999999
Q409R	-1.71	-6.925878412336452	-8.257145724038992	-8.1604858
Q409S	-1.33	-2.9251595699127213	-5.194408443436259	-6.96381842
Q409T	-2.01	-2.92515956991273	-5.569693560741143	-7.455163740000001
Q409V	-2.66	-6.925878412336452	-8.257145724038992	-8.27327274
Q409W	-2.52	-6.925878412336452	-8.257145724038992	-8.1823974
Q409Y	-1.86	-0.0839389378439152	-4.475778101070318	-6.62107552
Q409*	-4.2
I410A	-2.82	-6.480055145902044	-7.317673511723115	-6.797265580000001
I410C	-2.69	-6.480055145902045	-7.317673511723115	-6.6916015600000005
I410D	-2.94	-6.480055145902046	-7.317673511723115	-6.77049558
I410E	-2.7	-6.480055145902046	-7.317673511723115	-6.8001221
I410F	-2.69	-1.9531552466643236	-3.836261969110637	-5.15425412
I410G	-2.81	-6.480055145902046	-7.317673511723115	-6.51582028
I410H	-2.89	-6.480055145902045	-7.317673511723115	-6.83685296
I410K	-2.76	-6.480055145902045	-7.317673511723115	-6.7177184400000005
I410L	-1.45	1.888620340714806	-3.018827428677469	-4.01425172
I410M	-2.28	-0.6418543662988583	-3.6054333492511432	-5.052319280000001
I410N	-2.66	-6.480055145902046	-7.317673511723115	-6.75738526
I410P	-2.54	-6.480055145902046	-7.317673511723115	-6.66666876
I410Q	-2.83	-6.480055145902046	-7.317673511723115	-6.661816419999999
I410R	-2.84	-6.480055145902047	-7.317673511723115	-6.76514282
I410S	-2.65	-6.480055145902046	-7.317673511723115	-6.65022582
I410T	-2.76	-6.480055145902046	-7.317673511723115	-6.62888794
I410V	-0.6	0.1135888680497698	-1.802087626507273	-1.74556886
I410W	-2.79	-6.480055145902047	-7.317673511723115	-6.8159728
I410Y	-2.68	-6.480055145902046	-7.317673511723115	-6.92249154
I410*	-4.52
A411C	-1.58	-6.774504958833406	-8.329762696027274	-8.324859720000001
A411D	-2.02	-3.715469669804997	-6.177046916640393	-7.89331052
A411E	-0.79	-6.774504958833406	-8.329762696027274	-8.28249516
A411F	-2.35	-3.715469669804997	-6.020408905313161	-7.845440600000001
A411G	-0.78	-6.704664744747813	-8.307921010528844	-8.24207162
A411H	-2.03	-6.092714372834395	-8.05982241874517	-8.035992440000001
A411I	-2.23	-3.021776413769816	-5.660688654286787	-7.51665658
A411K	-1.32	-2.324860800911153	-4.966187225483736	-6.47492676
A411L	-2.3	-1.2209190713426552	-4.996302882758755	-6.545977839999999
A411M	-1.62	-6.774504958833406	-8.329762696027274	-8.283996460000001
A411N	-2.18	-6.774504958833406	-8.329762696027274	-8.35247814
A411P	-2.77	-6.774504958833405	-8.329762696027274	-8.325427200000002
A411Q	-0.54	1.0017634960523925	-4.260985911276748	-5.817828459999999
A411R	-0.98	-1.5534853948063474	-5.373978891682782	-7.06912846
A411S	-0.73	-0.9408243923754568	-5.55110364193024	-7.595227120000001
A411T	-1.59	-6.774504958833406	-8.329762696027274	-8.408355699999998
A411V	-1.54	-6.774504958833406	-8.329762696027274	-8.3789368
A411W	-1.16	-6.774504958833404	-8.329762696027274	-8.256884799999998
A411Y	-2.33	-6.774504958833404	-8.329762696027274	-8.20873436
A411*	-4.55
P412A	-2.64	-2.987437627078138	-5.69894932218449	-7.602361999999999
P412C	-2.69	-6.9284316915857245	-8.730879745759921	-8.4795166
P412D	-2.74	-6.928431691585725	-8.730879745759921	-8.662426700000001
P412E	-2.55	-6.928431691585725	-8.730879745759921	-8.42721568
P412F	-2.86	-2.890386583214024	-5.867708495410625	-7.91256712
P412G	-2.63	-2.004690876210231	-5.634094995805754	-6.80308848
P412H	-2.73	-6.928431691585725	-8.730879745759921	-8.44880986
P412I	-2.62	-1.780977453903044	-5.323169139155652	-7.012969960000001
P412K	-2.5	-6.928431691585725	-8.730879745759921	-8.278753779999999
P412L	-2.63	0.1750413855290959	-5.351575009015505	-6.20745244
P412M	-2.79	-2.9124958151795326	-6.052001967269462	-7.34391482
P412N	-2.68	-2.475861094865576	-5.588922401970194	-6.9433532
P412Q	-2.56	-1.88660528917336	-5.327919485287566	-6.994866900000001
P412R	-2.73	-6.928431691585725	-8.730879745759921	-8.30338148
P412S	-2.58	-4.078171135318518	-6.575706169758632	-8.074585
P412T	-2.49	-3.392339567828076	-6.261534803605173	-7.965917880000001
P412V	-2.36	-1.0275484176611367	-5.391032330197049	-7.21245728
P412W	-2.78	-6.928431691585725	-8.730879745759921	-8.574298279999999
P412Y	-2.87	-6.928431691585725	-8.730879745759921	-8.40646362
P412*	-4.58
G413A	-0.54	-4.398654528134041	-3.414036589063471	-3.5666199
G413C	-0.36	-8.346273189903156	-7.669457818664341	-7.44743052
G413D	-1.29	-4.398654528134041	-4.993107291047636	-6.612304660000001
G413E	-1.23	-8.346273189903156	-7.669457818664341	-7.161279320000001
G413F	-0.27	-7.580424505867152	-7.395627013192097	-6.709613060000001
G413H	-0.4	-8.346273189903156	-7.669457818664341	-7.403808619999999
G413I	-1.75	-8.346273189903156	-7.669457818664341	-7.37202762
G413K	-0.15	-3.988985145349525	-4.87331709904538	-6.278967300000001
G413L	-0.39	-8.346273189903156	-7.669457818664341	-7.38285516
G413M	-0.21	-8.346273189903156	-7.669457818664341	-7.273138400000001
G413N	0.05	-3.4735769606074745	-4.581296838599883	-5.99927372
G413P	-2.72	-8.346273189903156	-7.669457818664341	-7.31217648
G413Q	-0.36	-8.346273189903156	-7.669457818664341	-7.219519
G413R	-0.13	-3.988985130811696	-4.887997130615986	-6.38927612
G413S	-0.73	-2.040816753799798	-3.470844970233884	-3.810943560000001
G413T	-1.28	-7.438166529765717	-7.331172595900171	-7.3558471
G413V	-1.74	-8.346273189903156	-7.669457818664341	-7.03283076
G413W	-1.89	-8.346273189903156	-7.669457818664341	-7.35579228
G413Y	-0.28	-8.346273189903156	-7.669457818664341	-7.321319499999999
G413*	-4.56
Q414A	0.3	-2.93923173181071	-5.219286305218702	-6.09655156
Q414C	-0.48	-6.044190862866008	-7.518433095626278	-6.75665886
Q414D	-2.38	-6.044190862866009	-7.518433095626278	-6.456243859999999
Q414E	-0.22	-0.0395074053290955	-2.3533685687289108	-1.6506958
Q414F	-1.71	-5.971945030948206	-7.4951931767141105	-6.70657342
Q414G	-0.03	-2.93923173181071	-5.100689693033928	-5.85254508
Q414H	-1.11	-6.044190862866009	-7.518433095626278	-6.59907226
Q414I	-0.81	-6.04419086286601	-7.518433095626278	-6.637164360000002
Q414K	-0.46	-0.9371649096923148	-4.5686183492071	-6.09947514
Q414L	-1.17	-6.04419086286601	-7.518433095626278	-6.71376956
Q414M	-0.06	-6.04419086286601	-7.518433095626278	-6.498150699999999
Q414N	-1.55	1.3338098736889197	-4.305892357995617	-4.89575806
Q414P	-2.49	-6.04419086286601	-7.518433095626278	-6.653564440000001
Q414R	-0.53	-6.044190862866009	-7.518433095626278	-6.579724140000001
Q414S	-0.05	1.2038801419416294	-3.582589967365493	-4.82584224
Q414T	-0.12	-6.044190862866009	-7.518433095626278	-6.5573059
Q414V	-0.35	-0.0921928071923083	-4.11156074644714	-4.801770020000001
Q414W	-1.93	-6.04419086286601	-7.518433095626278	-6.8086365
Q414Y	-1.29	-6.044190862866009	-7.518433095626278	-6.86724244
Q414*	-4.56
T415A	-0.33	-0.0016361193793166	-4.62316945612838	-5.63477782
T415C	-1.15	-7.1524959632866345	-8.83930284420353	-8.23549186
T415D	-0.76	-7.152495963286634	-8.83930284420353	-8.334625200000001
T415E	-0.5	-7.1524959632866345	-8.83930284420353	-8.3061523
T415F	-1.07	-7.1524959632866345	-8.83930284420353	-8.38984366
T415G	-0.61	-7.152495963286635	-8.83930284420353	-8.20648194
T415H	0.13	-7.152495963286634	-8.83930284420353	-8.14347518
T415I	-0.61	-7.1524959632866345	-8.83930284420353	-8.2756774
T415K	-0.09	-7.152495963286634	-8.83930284420353	-8.225848359999999
T415L	-1.12	0.0651378222765739	-5.227196098483546	-7.00420532
T415M	-0.56	-7.1524959632866345	-8.83930284420353	-8.305963100000001
T415N	-0.29	-7.1524959632866345	-8.83930284420353	-8.14456186
T415P	-1.01	-0.9662794816728306	-4.838653093553148	-6.198486300000001
T415Q	-0.1	-7.1524959632866345	-8.83930284420353	-8.093744
T415R	0.02	-7.152495963286634	-8.83930284420353	-8.20150746
T415S	-0.03	-0.0635971607943792	-4.642496812448371	-6.16847536
T415V	-0.29	-7.1524959632866345	-8.83930284420353	-8.319842359999999
T415W	-1.5	-7.1524959632866345	-8.83930284420353	-8.36693708
T415Y	-0.86	-7.152495963286635	-8.83930284420353	-8.34572148
T415*	-4.57
G416A	-1.88	-8.897977158599957	-8.754640505250677	-8.9230591
G416C	-2.16	-8.897977158599957	-8.754640505250677	-9.0717224
G416D	-2.47	-2.216032448924258	-4.62612298714339	-6.14678956
G416E	-2.64	-4.494247609645612	-5.839535326587793	-8.2417482
G416F	-1.88	-8.897977158599957	-8.754640505250677	-8.90901488
G416H	-2.12	-8.897977158599957	-8.754640505250677	-8.9858946
G416I	-1.8	-8.897977158599957	-8.754640505250677	-8.889013600000002
G416K	-2.51	-8.897977158599957	-8.754640505250677	-8.95640266
G416L	-1.89	-8.897977158599957	-8.754640505250677	-9.0849
G416M	-2.12	-8.897977158599957	-8.754640505250677	-8.883600000000001
G416N	-2.41	-8.897977158599957	-8.754640505250677	-8.61784052
G416P	-2.68	-8.897977158599957	-8.754640505250677	-9.03782348
G416Q	-2.51	-8.897977158599957	-8.754640505250677	-8.894262600000001
G416R	-2.75	-8.897977158599957	-8.754640505250677	-9.0155639
G416S	-2.28	-5.206130590596367	-6.150310685421573	-8.6322204
G416T	-2.11	-8.897977158599957	-8.754640505250677	-9.00142196
G416V	-1.91	-8.897977158599957	-8.754640505250677	-8.952337599999998
G416W	-2.16	-8.897977158599957	-8.754640505250677	-8.9150084
G416Y	-2.06	-8.897977158599957	-8.754640505250677	-8.7642761
G416*	-4.54
K417A	0.03	2.1837612227293155	-1.150429614863242	-0.6616516179999999
K417C	-0.05	-2.747846441299766	-4.512904153424643	-2.42321776
K417D	-0.33	1.780364877709889	-0.8532808525451401	-0.1939819272
K417E	-0.25	2.7600579240622065	-1.6186343541330643	-1.320129384
K417F	-0.11	3.327255922405743	-1.461631466230756	-1.031500248
K417G	-0.27	-2.747846441299766	-4.512904153424643	-2.36672972
K417H	0.1	0.0148319809598637	-2.5242779719483224	-1.8851074
K417I	0.39	-2.747846441299766	-4.512904153424643	-2.38060912
K417L	0.17	1.3721718900559268	-1.5504783850192323	-1.23831176
K417M	0.06	-2.747846441299766	-4.512904153424643	-2.37244262
K417N	0.1	2.148367226084265	-1.62437134978245	-1.146209726
K417P	0.0	2.976937603008237	-1.4878148932475597	-1.20428466
K417Q	-0.05	-2.167467652282093	-4.263026158703042	-2.16098634
K417R	0.08	0.6815114921946253	-2.271523566058022	-1.928790286
K417S	-0.05	0.6815114921946439	-2.1068126628451864	-1.74995118
K417T	0.25	0.0	-2.426727577832935	-1.7296996999999998
K417V	0.65	3.7157305900737865	2.470419201569712	5.57960202
K417W	-0.28	-2.747846441299766	-4.512904153424643	-2.3820373600000004
K417Y	0.07	3.99637417778754	-1.3435205873465748	-0.577514654
K417*	-4.58
I418A	-2.77	-8.117193713720404	-8.940661458562658	-8.4901673
I418C	-2.5	-8.1171937137204	-8.940661458562658	-8.387591539999999
I418D	-2.65	-8.1171937137204	-8.940661458562658	-8.42064232
I418E	-2.7	-8.117193713720402	-8.940661458562658	-8.56165766
I418F	-2.42	-1.7468420846300168	-4.694899991620332	-5.7595948
I418G	-2.64	-8.117193713720402	-8.940661458562658	-8.686517199999999
I418H	-2.7	-8.1171937137204	-8.940661458562658	-8.457012859999999
I418K	-2.68	-8.1171937137204	-8.940661458562658	-8.443811
I418L	-2.0	-0.0714983251117473	-4.870367032766808	-5.88405758
I418M	-2.23	-8.117193713720402	-8.940661458562658	-8.467993340000001
I418N	-2.72	-8.1171937137204	-8.940661458562658	-8.5081297
I418P	-2.8	-8.1171937137204	-8.940661458562658	-8.330273340000002
I418Q	-2.76	-8.117193713720402	-8.940661458562658	-8.412927300000002
I418R	-2.74	-8.1171937137204	-8.940661458562658	-8.46509394
I418S	-2.7	-8.1171937137204	-8.940661458562658	-8.545721320000002
I418T	-2.42	-8.1171937137204	-8.940661458562658	-8.489251659999999
I418V	-0.59	-3.4369160696602234	-5.414355845539831	-7.35317992
I418W	-2.76	-8.1171937137204	-8.940661458562658	-8.58052366
I418Y	-2.77	-8.1171937137204	-8.940661458562658	-8.53081048
I418*	-4.61
A419C	-1.29	-6.954468778286043	-8.8217269135979	-8.428253080000001
A419D	-2.53	-6.954468778286043	-8.8217269135979	-8.55924696
A419E	-2.58	-6.954468778286042	-8.8217269135979	-8.510259940000001
A419F	-2.64	-6.64351345870871	-8.719855878217459	-8.698468
A419G	-1.88	-6.954468778286043	-8.8217269135979	-8.4217528
A419H	-2.25	-6.954468778286043	-8.8217269135979	-8.489428799999999
A419I	-2.28	-6.954468778286042	-8.8217269135979	-8.413812199999999
A419K	-2.51	-6.954468778286042	-8.8217269135979	-8.510107340000001
A419L	-2.65	-6.954468778286043	-8.8217269135979	-8.368365399999998
A419M	-2.41	-6.954468778286042	-8.8217269135979	-8.561193920000001
A419N	-2.1	-6.954468778286042	-8.8217269135979	-8.5661193
A419P	-0.81	-1.6256220481716377	-5.445155125444842	-7.15258182
A419Q	-2.08	0.6969578908843435	-4.972610500626615	-6.565240460000001
A419R	-2.51	-3.0965926101071783	-6.131499784456537	-7.686749259999999
A419S	-0.68	-0.2526213559415771	-4.681696208110225	-6.052978479999999
A419T	-1.21	-2.173187913798276	-5.285876491361705	-7.231616199999999
A419V	-1.64	-1.068781411344251	-5.241923454184871	-7.26961666
A419W	-2.84	-6.954468778286043	-8.8217269135979	-8.586871200000001
A419Y	-2.41	-6.954468778286043	-8.8217269135979	-8.6484376
A419*	-4.56
D420A	-0.79	-6.533579388499893	-8.367378994355704	-8.2510864
D420C	-1.01	-6.533579388499894	-8.367378994355704	-8.05151988
D420E	-0.44	-6.533579388499893	-8.367378994355704	-8.151910160000002
D420F	-1.42	-6.533579388499894	-8.367378994355704	-8.08152454
D420G	-1.77	-6.533579388499893	-8.367378994355704	-8.1614746
D420H	-1.46	-6.533579388499895	-8.367378994355704	-8.02469472
D420I	-2.04	-2.91322644090406	-5.858946662530798	-7.3438599
D420K	-0.6	-1.6571054887288974	-4.875774820324295	-6.46780396
D420L	-1.18	-0.9896012305625176	-4.797781853121705	-6.28267826
D420M	-0.72	-2.2186950780878893	-5.242316166153614	-6.96148682
D420N	-0.33	-1.9352495266124885	-5.154327317039133	-7.45624402
D420P	-2.99	-6.533579388499895	-8.367378994355704	-8.09113772
D420Q	-0.18	0.0615131820154757	-4.981334403571964	-6.993017480000001
D420R	-0.61	-2.2186950780864074	-5.305767156169168	-7.11396486
D420S	-0.53	0.6794370228134614	-5.019887394591933	-6.4947326400000005
D420T	-1.18	-1.116351574694299	-5.081027820291638	-6.504718
D420V	-2.05	-6.533579388499893	-8.367378994355704	-8.185198920000001
D420W	-1.19	-6.533579388499893	-8.367378994355704	-8.321521100000002
D420Y	-1.4	-6.533579388499893	-8.367378994355704	-8.012854139999998
D420*	-4.57
Y421A	-1.75	-1.964072215942318	-5.935163580161316	-7.14981698
Y421C	-1.32	-7.721326149316406	-9.404450487320617	-8.801544199999999
Y421D	-2.4	-7.721326149316406	-9.404450487320617	-8.7296082
Y421E	-2.23	-7.721326149316406	-9.404450487320617	-8.610003799999998
Y421F	-0.05	0.2859818674791761	-4.4388203686103225	-5.26450816
Y421G	-2.19	-7.721326149316407	-9.404450487320617	-8.736450260000002
Y421H	-1.11	-7.721326149316408	-9.404450487320617	-8.5996703
Y421I	-1.28	-7.721326149316406	-9.404450487320617	-8.661743079999999
Y421K	-1.54	-7.721326149316407	-9.404450487320617	-8.66050434
Y421L	-0.64	-4.296120306264873	-6.6953955093486	-8.32373054
Y421M	-0.98	-7.721326149316407	-9.404450487320617	-8.76698
Y421N	-1.16	-7.721326149316405	-9.404450487320617	-8.5417664
Y421P	-2.57	-7.721326149316404	-9.404450487320617	-8.6899902
Y421Q	-2.0	-7.721326149316406	-9.404450487320617	-8.806555
Y421R	-2.02	-7.721326149316406	-9.404450487320617	-8.799566559999999
Y421S	-1.87	-1.2996579541541662	-5.380005479069951	-7.71239022
Y421T	-2.2	-7.721326149316406	-9.404450487320617	-8.833386200000001
Y421V	-1.78	-7.721326149316406	-9.404450487320617	-8.7947632
Y421W	-0.72	-7.721326149316406	-9.404450487320617	-8.8794372
Y421*	-4.56
N422A	-2.46	-9.890245481806968	-9.752264317405547	-9.556396199999998
N422C	-2.31	-9.890245481806968	-9.752264317405547	-9.406244
N422D	-2.37	-9.890245481806968	-9.752264317405547	-9.678589
N422E	-2.52	-9.890245481806968	-9.752264317405547	-9.6232786
N422F	-2.64	-9.890245481806968	-9.752264317405547	-9.6226684
N422G	-2.56	-9.890245481806968	-9.752264317405547	-9.632739
N422H	-2.56	-9.890245481806968	-9.752264317405547	-9.303705
N422I	-2.46	-9.890245481806968	-9.752264317405547	-9.4661376
N422K	-2.67	-9.890245481806968	-9.752264317405547	-9.483416699999998
N422L	-2.54	-9.890245481806968	-9.752264317405547	-9.6610842
N422M	-2.64	-9.890245481806968	-9.752264317405547	-9.6383058
N422P	-2.65	-9.890245481806968	-9.752264317405547	-9.532544
N422Q	-2.51	-9.890245481806968	-9.752264317405547	-9.6287232
N422R	-2.58	-9.890245481806968	-9.752264317405547	-9.6192812
N422S	-1.91	-9.890245481806966	-9.752264317405547	-9.7199219
N422T	-2.49	-9.890245481806966	-9.752264317405547	-9.5221312
N422V	-2.53	-9.890245481806966	-9.752264317405547	-9.510834
N422W	-2.24	-9.890245481806968	-9.752264317405547	-9.5604798
N422Y	-2.43	-9.890245481806968	-9.752264317405547	-9.5078858
N422*	-4.58
Y423A	-2.68	-9.89024548180718	-9.752264317405547	-9.4775878
Y423C	-2.6	-9.89024548180718	-9.752264317405547	-9.764862
Y423D	-2.61	-9.89024548180718	-9.752264317405547	-9.609185800000002
Y423E	-2.73	-9.89024548180718	-9.752264317405547	-9.6712157
Y423F	-1.85	-9.89024548180718	-9.752264317405547	-9.762933299999998
Y423G	-2.78	-9.89024548180718	-9.752264317405547	-9.568127400000002
Y423H	-2.76	-9.89024548180718	-9.752264317405547	-9.447046
Y423I	-2.64	-9.89024548180718	-9.752264317405547	-9.5305056
Y423K	-2.77	-9.89024548180718	-9.752264317405547	-9.6079772
Y423L	-2.59	-9.89024548180718	-9.752264317405547	-9.5209716
Y423M	-2.67	-9.89024548180718	-9.752264317405547	-9.5216796
Y423N	-2.65	-9.89024548180718	-9.752264317405547	-9.6254639
Y423P	-2.75	-9.89024548180718	-9.752264317405547	-9.7315858
Y423Q	-2.74	-9.89024548180718	-9.752264317405547	-9.6218811
Y423R	-2.84	-9.89024548180718	-9.752264317405547	-9.489819399999998
Y423S	-2.76	-9.89024548180718	-9.752264317405547	-9.3963074
Y423T	-2.81	-9.89024548180718	-9.752264317405547	-9.492785700000002
Y423V	-2.7	-9.89024548180718	-9.752264317405547	-9.4977969
Y423W	-2.76	-9.89024548180718	-9.752264317405547	-9.4552064
Y423*	-4.56
K424A	-1.45	-2.3245256653031454	-5.123020621533215	-6.0773316
K424C	-1.64	-8.189436362368856	-8.576176018195838	-7.971740739999999
K424D	-2.74	-8.189436362368856	-8.576176018195838	-8.032079920000001
K424E	-2.68	-8.189436362368856	-8.576176018195838	-8.0226624
K424F	-2.7	-8.189436362368854	-8.576176018195838	-8.14248052
K424G	-2.48	-8.189436362368854	-8.576176018195838	-8.11936038
K424H	-0.65	-8.189436362368854	-8.576176018195838	-7.927831939999999
K424I	-2.58	-8.189436362368856	-8.576176018195838	-8.0229126
K424L	-2.59	-8.189436362368854	-8.576176018195838	-8.03400874
K424M	-2.23	-8.189436362368854	-8.576176018195838	-7.931213419999999
K424N	-1.58	-3.2062715340176635	-5.131039188701834	-6.9684814
K424P	-2.87	-8.189436362368854	-8.576176018195838	-7.9782347
K424Q	-2.07	-4.133243595988367	-5.639614722862461	-7.1429566
K424R	-0.63	-0.8257560728032667	-4.013291447441588	-3.85639646
K424S	-1.87	-8.189436362368854	-8.576176018195838	-8.11625368
K424T	-2.05	-8.189436362368854	-8.576176018195838	-7.862353400000001
K424V	-2.37	-4.836267680072645	-6.005462390246976	-7.361004679999999
K424W	-2.82	-8.189436362368854	-8.576176018195838	-8.124072280000002
K424Y	-2.46	-8.189436362368852	-8.576176018195838	-7.965881319999999
K424*	-4.57
L425A	-2.8	-7.51130271355922	-8.842564587250536	-8.7799684
L425C	-2.28	-7.51130271355922	-8.842564587250536	-8.57158798
L425D	-2.74	-7.511302713559219	-8.842564587250536	-8.657226499999998
L425E	-2.86	-7.511302713559219	-8.842564587250536	-8.6698122
L425F	-2.67	-7.51130271355922	-8.842564587250536	-8.73829954
L425G	-2.84	-7.51130271355922	-8.842564587250536	-8.676891999999999
L425H	-2.86	-7.51130271355922	-8.842564587250536	-8.55161128
L425I	-0.28	0.4210383156073609	-4.99720933494973	-6.17782592
L425K	-2.84	-7.511302713559219	-8.842564587250536	-8.620324640000002
L425M	-0.97	-4.059983841431514	-6.168086235269584	-8.1812134
L425N	-2.84	-7.51130271355922	-8.842564587250536	-8.7934938
L425P	-2.73	-7.511302713559219	-8.842564587250536	-8.85655516
L425Q	-2.84	-0.0816817007036947	-4.816618157929042	-6.6521240200000005
L425R	-2.86	-7.51130271355922	-8.842564587250536	-8.49261468
L425S	-2.82	-7.51130271355922	-8.842564587250536	-8.6318116
L425T	-2.5	-7.511302713559221	-8.842564587250536	-8.671453699999999
L425V	-0.28	-3.3542174678337027	-5.794888402659126	-7.71554562
L425W	-2.72	-7.511302713559221	-8.842564587250536	-8.480206200000001
L425Y	-2.84	-7.511302713559221	-8.842564587250536	-8.70875872
L425*	-4.58
P426A	-1.61	-7.558528349537294	-8.743530575237855	-8.922272
P426C	-2.34	-7.558528349537294	-8.743530575237855	-8.74357914
P426D	-1.89	0.7053072555657032	-4.270399038236974	-6.04262086
P426E	-2.31	-4.057117514927727	-6.131590315053472	-8.480133200000001
P426F	-2.9	-7.558528349537294	-8.743530575237855	-8.758605900000001
P426G	-1.29	-4.763754021109891	-6.839352233280806	-8.617547720000001
P426H	-2.33	-7.558528349537294	-8.743530575237855	-8.76848152
P426I	-2.84	-7.558528349537293	-8.743530575237855	-9.0191406
P426K	-2.07	-7.558528349537295	-8.743530575237855	-8.967907499999999
P426L	-2.87	-7.558528349537294	-8.743530575237855	-8.7471496
P426M	-2.87	-7.558528349537295	-8.743530575237855	-8.7750365
P426N	-1.46	-7.558528349537295	-8.743530575237855	-8.93955694
P426Q	-2.36	-7.558528349537294	-8.743530575237855	-8.826605200000001
P426R	-2.33	-7.558528349537295	-8.743530575237855	-8.9067746
P426S	-1.43	-0.761738797305326	-5.128274391594459	-7.28339848
P426T	-1.95	-7.558528349537296	-8.743530575237855	-8.8215456
P426V	-2.73	-7.558528349537295	-8.743530575237855	-9.0062072
P426W	-2.89	-7.558528349537296	-8.743530575237855	-8.8183716
P426Y	-2.87	-7.558528349537295	-8.743530575237855	-8.798541460000001
P426*	-4.56
D427A	-0.37	-6.641521773605177	-8.348754218183103	-8.25027458
D427C	-1.01	-6.641521773605176	-8.348754218183103	-8.40874638
D427E	-0.27	-6.641521773605177	-8.348754218183103	-8.22852788
D427F	-0.73	0.1554021838423738	-4.99502294784179	-6.639227239999999
D427G	-0.71	-3.683267031686873	-6.1711613404950185	-8.0432983
D427H	-0.42	-6.641521773605177	-8.348754218183103	-8.460070920000001
D427I	-0.38	-3.524131840202052	-6.115507293745395	-7.81876822
D427K	-0.24	-6.641521773605176	-8.348754218183103	-8.238336180000001
D427L	-0.17	-6.641521773605177	-8.348754218183103	-8.356976399999999
D427M	-0.48	-6.641521773605177	-8.348754218183103	-8.27740498
D427N	-0.24	-6.641521773605177	-8.348754218183103	-8.2811402
D427P	-0.31	-2.993222450148738	-5.897487409154564	-7.48635254
D427Q	-0.39	-2.2242702729908217	-5.397364180666045	-7.521276760000001
D427R	-0.32	-2.586881515327031	-5.474369429695798	-7.19451296
D427S	-0.34	-1.6952400621723749	-4.751200310306357	-6.177441419999999
D427T	-0.33	0.7644480896291039	-4.817361751935096	-5.93757932
D427V	-0.63	-3.683267031686873	-6.208353668303971	-7.94302368
D427W	-0.89	-6.641521773605177	-8.348754218183103	-8.28822016
D427Y	-0.85	-2.074145710280213	-5.4156632896192605	-7.15156248
D427*	-4.58
D428A	-0.86	-0.4811821611617892	-4.916002632799064	-5.942980899999999
D428C	-1.47	-6.933829220260208	-8.629881005495918	-7.956024099999999
D428E	-0.37	-3.095977332952265	-4.413677701817505	-4.17780766
D428F	-1.64	-6.933829220260208	-8.629881005495918	-7.819818079999999
D428G	-0.85	-6.933829220260206	-8.629881005495918	-7.949279799999999
D428H	-0.6	-6.933829220260208	-8.629881005495918	-7.848382520000001
D428I	-1.33	-6.933829220260207	-8.629881005495918	-7.81472782
D428K	-0.47	-6.933829220260207	-8.629881005495918	-7.655664059999999
D428L	-1.27	-6.933829220260208	-8.629881005495918	-7.65834974
D428M	-1.39	-6.933829220260208	-8.629881005495918	-7.670031660000001
D428N	0.18	-1.475884754372323	-4.95940701683503	-5.7260498
D428P	-0.95	-6.933829220260207	-8.629881005495918	-7.7234802
D428Q	-0.73	-6.933829220260208	-8.629881005495918	-7.883886739999999
D428R	-0.69	-1.4758847537019617	-5.459288092406496	-7.200744639999999
D428S	-0.52	0.1080757220102901	-4.302104897669778	-5.74845584
D428T	-0.39	0.2223593406017281	-4.9378127278796455	-6.1060608
D428V	-1.07	-6.933829220260208	-8.629881005495918	-7.76676028
D428W	-1.51	-6.933829220260206	-8.629881005495918	-7.71228028
D428Y	-1.01	-6.933829220260207	-8.629881005495918	-7.75366822
D428*	-4.56
F429A	-2.86	0.2853729422615272	-5.125706342205376	-6.461791979999999
F429C	-2.85	-7.178866449716213	-8.783317516475336	-8.7493898
F429D	-2.93	-7.178866449716214	-8.783317516475336	-8.7325194
F429E	-2.88	-7.178866449716214	-8.783317516475336	-8.81453268
F429G	-2.84	-3.7477825668858538	-6.225666846250533	-8.4532105
F429H	-2.87	-4.036295541102555	-6.3765676698312745	-8.34431764
F429I	-2.47	-7.178866449716213	-8.783317516475336	-8.7214233
F429K	-2.89	-3.3397659136160174	-6.053690625580202	-8.302813599999999
F429L	-2.17	-7.178866449716214	-8.783317516475336	-8.9705016
F429M	-2.15	-7.178866449716214	-8.783317516475336	-8.68251348
F429N	-2.93	-0.157166521195621	-5.021823346545716	-6.852813739999999
F429P	-2.93	-7.178866449716214	-8.783317516475336	-8.7999146
F429Q	-2.91	-7.178866449716214	-8.783317516475336	-9.00512708
F429R	-2.92	-7.178866449716214	-8.783317516475336	-8.8609498
F429S	-2.9	-2.204416519550667	-5.250368021417671	-7.99283454
F429T	-2.89	-7.178866449716214	-8.783317516475336	-8.7344238
F429V	-2.61	-1.947126078611696	-5.565595955940808	-7.806933599999999
F429W	-0.29	-7.178866449716214	-8.783317516475336	-8.79964
F429Y	-1.89	-7.178866449716215	-8.783317516475336	-8.7760988
F429*	-4.56
T430A	-0.91	-6.359012269876311	-6.295091096528267	-5.35052492
T430C	-0.06	-7.785603023938457	-6.9746260711808645	-5.655450479999999
T430D	-1.97	-7.785603023938457	-6.9746260711808645	-5.5807617
T430E	-1.19	-7.785603023938457	-6.9746260711808645	-5.76587526
T430F	0.02	-7.785603023938457	-6.9746260711808645	-5.679235760000001
T430G	-2.25	-7.785603023938457	-6.9746260711808645	-5.87705688
T430H	-0.35	-7.785603023938457	-6.9746260711808645	-5.88034666
T430I	0.07	-4.033163993769479	-3.664561955891713	-3.22758182
T430K	-0.21	-7.785603023938457	-6.9746260711808645	-5.82836916
T430L	-0.03	-3.5691319370190744	-2.783374437902239	-1.91273192
T430M	-0.01	-2.835307520574106	-2.159021307768853	-0.5991088880000001
T430N	-0.87	-7.785603023938457	-6.9746260711808645	-5.511193799999999
T430P	-2.86	-0.7147006640235061	-3.552595772176573	-4.0516357
T430Q	-0.38	-7.785603023938457	-6.9746260711808645	-5.678680440000001
T430R	-0.14	-4.672870380260497	-4.8142119474796345	-5.396862860000001
T430S	-0.97	-2.4092364452884523	-3.995484902203316	-4.9529784800000005
T430V	0.16	-7.785603023938457	-6.9746260711808645	-5.77391976
T430W	-0.82	-7.785603023938457	-6.9746260711808645	-5.6536011
T430Y	-0.06	-1.825333526806484	-3.6662214543903247	-3.96776122
[truncated: 2,021 more rows]
