# Supplementary material for: Learning from prepandemic data to forecast viral escape
Source: Nature. 2023 Oct 11;622(7984):818–25. doi: 10.1038/s41586-023-06617-0 (PMC10599991; doi:10.1038/s41586-023-06617-0)
Supplement: Supplementary file 5 — EVE, EVmutation and independent model mutation scores for DMS fitness experiments for SARS-CoV-2, HIV and influenza. [file 41586_2023_6617_MOESM5_ESM.zip › Supp_Table_3_fitness_dms/Haddox2018_BG505_merged_exp_mods.csv]

mutation	log(mut / wt)	prediction_independent	prediction_epistatic	neg_evol_indices
A30C	-1.0394348519661691	-5.212294199831779	-8.68065416779973	-9.656921
A30D	0.1743472955924658	-4.332075650066908	-6.003676639529658	-7.36792
A30E	0.3766414123466171	-1.944655853797369	-4.257283914967047	-5.2891235
A30F	1.0078350868395007	-5.266887325624101	-7.212842715065562	-8.858215
A30G	-0.107856611913183	-1.7064845186799154	-5.35815901568094	-6.5075684
A30H	0.0835484427386782	-4.873009963430601	-7.896783364805742	-8.852417
A30I	-0.044750048431637	-3.5036923325624496	-5.566920502524226	-6.4849243
A30K	-0.2285177577649539	-2.2428652434161016	-3.493690082364992	-5.0405884
A30L	-0.3790813994815823	-2.6417498711957093	-4.590849714206343	-5.9432983
A30M	-0.7356478840469699	-1.8961812405636735	-5.022115303583632	-5.404175
A30N	-0.4553984459849191	-3.5736148941811487	-5.038480540746605	-6.430359
A30P	-0.4170721169148271	-7.210969835672302	-8.574652296182649	-9.9823
A30Q	-0.6278734778429961	-4.374435449016305	-5.861646341369124	-7.0266724
A30R	-0.1074977859532091	-3.4925955212704807	-5.467663521174472	-6.307251
A30S	0.0105219164557967	-0.8703431421686196	-3.968254428034925	-5.2859497
A30T	0.3287049750339428	-0.435923146603109	-2.5450884773617872	-2.8043213
A30V	-0.1674529843366951	-1.0093610157702448	-2.230125562435205	-3.2243652
A30W	0.3488654424385336	-3.431655234555964	-7.561202355273963	-7.7009277
A30Y	-0.6667872653804909	-3.384352528535139	-8.940992463014481	-8.766418
E31A	-1.2122997890355356	-3.587901648052866	-4.3628737988146895	-5.179016
E31C	0.8973750128435742	-3.5887071121014715	-11.018103972841343	-8.045776
E31D	-0.1437731965627628	-0.9266221237919074	-1.6805286395538133	-2.527771
E31F	-4.1611887627261055	-10.79723693411746	-10.118131140174455	-10.590698
E31G	-0.1282241798104694	-0.4496268397496124	-2.699365796019265	-1.8411865
E31H	-0.0628143495427988	-5.869957370447471	-6.281203104264023	-7.2769165
E31I	-1.7400499478295188	-6.969665257462282	-7.475497296634785	-8.63092
E31K	-0.1462154043016618	-2.58164819524024	-3.774631979475089	-4.3460083
E31L	-0.8469054334648449	-6.001727048768284	-7.757152756303412	-8.331299
E31M	-1.5819756803204512	-6.151705019783335	-6.807393715499302	-7.9920044
E31N	-0.3009032417938186	-1.923208117052728	-2.788754335444537	-3.9489136
E31P	0.0060033028263704	-5.477311415918046	-6.081412145977083	-6.975708
E31Q	0.1239859747717258	-3.2015440057534885	-3.1030131173647533	-3.949463
E31R	0.3772372014090854	-4.1572997798366025	-5.795412042174576	-6.4382935
E31S	-0.2585707631613676	-3.585024123912623	-4.531651554636483	-4.886841
E31T	-0.2778491942012761	-3.5880867573508155	-3.786054396747204	-4.692871
E31V	-0.5839296277664305	-6.28269469618671	-6.940052791454946	-7.913391
E31W	-4.242336835659046	-7.251485316249019	-7.729143700242275	-9.104919
E31Y	-3.449916849588734	-9.51818590693836	-9.866778185027217	-10.355408
N32A	-0.9113083108791552	-6.173039628441056	-8.0959525406397	-9.376221
N32C	-0.8899016624865226	-11.051981697203622	-11.025710849499546	-11.622986
N32D	-0.7590801756041317	-2.092707708340143	-3.881471090171544	-4.095398
N32E	0.0145317491998133	-2.9005744209408317	-5.116201568740507	-6.1280518
N32F	-0.5709142946213096	-11.051981337478368	-11.025710849499546	-11.630493
N32G	-0.6243170184904522	-3.2499313042240856	-5.821993868463324	-6.5995483
N32H	0.0463448116946725	-4.833726381765152	-5.297173612127153	-6.1532593
N32I	-0.2835854443149682	-6.051626389920156	-8.914205532630149	-9.744507
N32K	-0.4404654788416864	-1.0103617639392055	-3.336480543603102	-3.2844238
N32L	0.0302302052394412	-7.1341532756832695	-7.966722192199086	-9.5234375
N32M	0.4368789671115279	-7.125539840535868	-8.293207818696828	-9.864746
N32P	-0.4133999525868033	-4.541491196872727	-6.147282305180852	-7.366028
N32Q	-0.0440806597779544	-1.01485892532419	-3.939169476376264	-4.2489624
N32R	-0.6144915114241953	-4.388081659092936	-5.066846623238234	-6.1881714
N32S	-0.1798355010816022	-3.630703720124188	-5.232115817885642	-6.0272827
N32T	0.0486728762144745	-4.005584828054088	-6.42962934845491	-7.38562
N32V	-0.2700852785984665	-5.776308868287374	-8.86502269282937	-9.811462
N32W	-0.1843917092853375	-11.051983117066309	-11.025710849499546	-11.801941
N32Y	-0.1172440608384498	-8.419940372961255	-10.156074073119273	-10.911072
L33A	0.3614454307449549	-6.323050629821882	-7.660664243227075	-8.967041
L33C	-3.9707667369641615	-10.467598182772862	-10.933120065302887	-12.580566
L33D	-2.919282447281578	-6.595307280731065	-9.587320691018247	-10.197632
L33E	-1.3163031959667957	-6.697603924306619	-7.951082442454208	-9.971069
L33F	-0.5338300004151222	-5.2985322363684	-5.956501877471965	-7.4782715
L33G	0.0009496989595032	-5.6169780063102746	-7.255230524231592	-8.412537
L33H	-1.7397850804401962	-6.71398492283772	-9.005462096532938	-10.262878
L33I	-0.8352846243173111	-11.511245617633582	-11.24927082160434	-12.589172
L33K	-0.9197942778157664	-4.213495489676609	-6.158472497285402	-7.543762
L33M	-0.9626570497999792	-3.3561600081599066	-5.085399235806108	-5.718567
L33N	-1.0770948039224808	-6.889701146252051	-8.923618147484376	-10.135071
L33P	-1.1700549611913864	-8.439191001215208	-9.38371194250385	-11.276123
L33Q	-0.367914072149991	-3.919953681690103	-7.717513031428098	-9.120972
L33R	-1.523698773062049	-4.483979459145119	-5.3874712296055804	-7.1591187
L33S	-0.921765441843506	-3.334122430719765	-5.134525103625492	-6.5545654
L33T	-0.5377017153445994	-4.553999532587681	-5.725249589648229	-6.982727
L33V	-0.698694218866296	-8.158644973516493	-9.08184137381454	-10.320801
L33W	-0.3854925174001909	-4.339848714651383	-5.120392581888154	-6.7998047
L33Y	0.5495822283571935	-6.164579721589559	-7.168981237835396	-8.750977
W34A	-6.925746922444226	-12.481488111745062	-11.35699120851541	-13.670166
W34C	-3.735946092128572	-11.96923852261805	-11.280719105170078	-13.409119
W34D	-5.7586377484931175	-12.48148811174502	-11.35699120851541	-13.602844
W34E	-6.321254472631917	-12.481488111745008	-11.35699120851541	-13.672424
W34F	-0.9075510975765008	-7.000816281328302	-9.392421734082744	-10.295471
W34G	-5.239081351918108	-7.202753689360312	-7.794808390350226	-9.144348
W34H	-4.365123943696587	-12.47019761210985	-11.356018724156684	-13.684326
W34I	-6.024425508511257	-12.481488111744891	-11.35699120851541	-13.803284
W34K	-5.126609928060328	-9.2808614452653	-9.95706996437184	-11.905212
W34L	-5.278552146892831	-8.812603464093643	-9.488336472088122	-11.472351
W34M	-4.139049164893403	-12.481488111745126	-11.35699120851541	-13.572998
W34N	-3.8907358376101873	-9.244732204263183	-10.512120009158023	-12.272095
W34P	-7.007356969800016	-12.481488111745032	-11.35699120851541	-13.94104
W34Q	-6.2704484306657005	-12.481488111745096	-11.35699120851541	-13.807007
W34R	-5.807580836469136	-7.818099482502138	-8.496276395457244	-9.969421
W34S	-6.520854817632946	-9.2808614452653	-10.172916962655108	-12.075073
W34T	-5.962835025960456	-12.481488111745133	-11.35699120851541	-13.527527
W34V	-7.045525356129168	-8.322250195985697	-8.925391589797982	-10.672363
W34Y	-0.7958738977471251	-3.722696773526701	-10.961812889678413	-9.479919
V35A	-1.71305496665751	-4.781765643443263	-5.8259340338772745	-7.0186768
V35C	-3.5027767239013543	-12.520849596082844	-11.174337298273713	-13.101379
V35D	-5.740990190127088	-9.174103435693238	-9.711133095598598	-11.536011
V35E	-5.88759635413691	-12.520849545722838	-11.174337298273713	-13.02301
V35F	-3.375788823025974	-8.470504304193655	-9.13571108603719	-9.840393
V35G	-6.774379679225529	-9.147220161207567	-9.892982572850087	-11.262268
V35H	-5.980609647374969	-8.550156482765514	-9.180250877940123	-10.561951
V35I	-2.956399878236183	-5.56709296668705	-7.622270800251499	-8.902832
V35K	-7.562340211653523	-12.52084979040236	-11.174337298273713	-13.244385
V35L	-5.562148466220386	-8.604334231143502	-9.795313351447705	-11.1779785
V35M	-6.080975519544851	-12.520849834253603	-11.174337298273713	-13.219055
V35N	-6.085887927834806	-12.520850084822513	-11.174337298273713	-12.977295
V35P	-6.478486928232772	-12.520850021870393	-11.174337298273713	-12.897461
V35Q	-6.704642260364935	-12.520849840579482	-11.174337298273713	-12.935791
V35R	-7.943830608619339	-12.520849821014297	-11.174337298273713	-12.987061
V35S	-5.183855411694085	-10.629793621413734	-10.762047732243444	-11.497559
V35T	-1.198555457093224	-7.095466423887062	-9.458330424737142	-10.293213
V35W	-4.581899471062077	-12.520849705664387	-11.174337298273713	-12.962402
V35Y	-4.101215532908933	-12.520850079393623	-11.174337298273713	-13.075684
T36A	-2.0144300803427555	-5.913231322207801	-6.395484901344389	-7.810791
T36C	-3.2105375656092154	-12.651257014679516	-10.777920431123448	-13.136963
T36D	-4.987719551693594	-12.65125701467951	-10.777920431123448	-13.366455
T36E	-6.751933319010501	-8.548353773293282	-8.781687758654698	-11.0043335
T36F	-5.096547237011049	-12.651257014679512	-10.777920431123448	-13.292725
T36G	-1.9904698679885255	-12.651257014679514	-10.777920431123448	-13.354736
T36H	-6.891221468276647	-12.651257014679516	-10.777920431123448	-13.3289795
T36I	-5.145200602172928	-9.079767941296613	-9.24551395378512	-11.54657
T36K	-6.144329001556462	-12.538682162174164	-10.766682190296024	-13.177063
T36L	-6.486734577899699	-12.651257014679514	-10.777920431123448	-13.214905
T36M	-3.537899668453216	-10.866793200767262	-10.435692558332448	-13.0061035
T36N	-2.397608850490313	-8.618442140609359	-8.524587024116045	-10.288391
T36P	-5.615552706578	-8.037021426018505	-8.05663948459187	-9.587769
T36Q	-6.589054231869038	-10.663611354492376	-10.399469077005506	-13.042053
T36R	-7.559814070340297	-8.587515020010862	-8.820182546294745	-10.837219
T36S	-1.2533623517808683	-9.162865806682106	-9.391359838054086	-11.662476
T36V	-3.8263780767532607	-12.651257014679516	-10.777920431123448	-13.461121
T36W	-3.4562913110099105	-12.651257014679516	-10.777920431123448	-13.314514
T36Y	-6.822179523712502	-12.651257014679516	-10.777920431123448	-13.318298
V37A	-4.690479879482671	-8.001647977108563	-9.018474868242263	-9.89563
V37C	-4.810452157357661	-12.579132844942936	-11.611969492148091	-12.815369
V37D	-4.769345268273132	-8.80197618194848	-9.936016621330964	-10.729492
V37E	-5.111129286304547	-12.579132844948724	-11.611969492148091	-12.55249
V37F	-5.419360774334392	-9.274536427901472	-10.334721961138712	-11.217773
V37G	-6.202457906436735	-8.171458696313481	-9.256870150813484	-10.208557
V37H	-6.568372375731374	-12.579132844946178	-11.611969492148091	-12.657715
V37I	-3.687837547553804	-4.129004611047487	-5.811650017898501	-6.0443726
V37K	-6.199347736170038	-9.298558614440106	-10.33994061882504	-11.313477
V37L	-3.9222902336228898	-8.152436684587155	-9.311173366173534	-10.34314
V37M	-4.233198105806674	-12.579132844949145	-11.611969492148091	-12.716064
V37N	-5.229297877747421	-12.579132844947756	-11.611969492148091	-12.862122
V37P	-6.311905765327117	-12.579132844949084	-11.611969492148091	-12.706299
V37Q	-5.773419193465828	-12.579132844952175	-11.611969492148091	-12.877808
V37R	-5.856587774852975	-12.57913284494892	-11.611969492148091	-12.794617
V37S	-5.04384892161727	-10.640324032126808	-11.232933149404287	-12.440674
V37T	-5.532892378447789	-12.57913284495482	-11.611969492148091	-12.830383
V37W	-3.9813576600509895	-12.579132844954646	-11.611969492148091	-12.852844
V37Y	-7.247218412975101	-9.298558614440106	-10.631375254664816	-11.483337
Y38A	-6.343334159713993	-12.61170100499947	-11.437746537847149	-13.298889
Y38C	-5.311044388470297	-8.254007255830789	-9.413594328671934	-10.784363
Y38D	-5.6250173317559895	-12.611701004999867	-11.437746537847149	-13.30127
Y38E	-5.606432258078299	-12.611701005003846	-11.437746537847149	-13.227112
Y38F	-0.0611883002657193	-3.742377351999366	-7.265939742936098	-8.714722
Y38G	-7.233375376349656	-12.611701004999317	-11.437746537847149	-13.218384
Y38H	-2.7277217986400437	-4.792368359980387	-6.247108355285491	-7.1870728
Y38I	-3.2747783311750944	-10.634316737242749	-11.02339794119041	-13.123657
Y38K	-7.576115020769469	-12.611701005000455	-11.437746537847149	-13.20343
Y38L	-2.656635849553738	-8.533454167801807	-9.50581192394202	-11.04248
Y38M	-1.6904865834143	-12.611701005006168	-11.437746537847149	-13.232361
Y38N	-3.97668805708463	-8.68655692550134	-9.67775243651522	-11.512207
Y38P	-6.213446767842555	-12.611701005001404	-11.437746537847149	-13.182861
Y38Q	-7.25112345417396	-12.61170100499797	-11.437746537847149	-13.491882
Y38R	-7.303111036198099	-12.611701004997323	-11.437746537847149	-13.272278
Y38S	-6.518359384996405	-8.567546099794596	-9.849253858388693	-11.726379
Y38T	-7.465092336194528	-12.611701004999288	-11.437746537847149	-13.326721
Y38V	-3.654893968090728	-12.611701004992073	-11.437746537847149	-13.278015
Y38W	-2.8621377514597883	-12.611701004992083	-11.437746537847149	-13.201782
Y39A	-4.863094040056331	-5.678936504195709	-11.752747452501351	-9.71106
Y39C	-4.290690529254286	-7.970783108002812	-8.860249873696375	-9.780945
Y39D	-5.813739635262165	-9.279842269983048	-10.266957312908517	-11.717834
Y39E	-5.508313032926382	-9.298536282378247	-10.60174667821866	-12.013123
Y39F	-1.8730972472758465	-8.561212618734029	-9.441904201001536	-10.809814
Y39G	-6.00411718941449	-12.400233327269618	-11.72983932190823	-13.361145
Y39H	-4.619049875208293	-11.08021916916693	-11.459771209857308	-13.371704
Y39I	-3.7498735670957433	-12.400233327267802	-11.72983932190823	-13.59668
Y39K	-6.529914897616802	-12.400233327266204	-11.72983932190823	-13.487183
Y39L	-6.594946328242129	-8.604142214285828	-9.800807212245672	-11.185608
Y39M	-3.9114661351813225	-8.49228983624945	-9.633922576695111	-10.763672
Y39N	-4.861842087795813	-9.145555158632984	-10.508633091959382	-11.774536
Y39P	-6.13890183722851	-12.400233327265052	-11.72983932190823	-13.354431
Y39Q	-7.066593069858066	-8.204569787729813	-10.552712468235768	-11.638733
Y39R	-6.917176593690114	-12.400233327267236	-11.72983932190823	-13.650269
Y39S	-6.609086398697905	-6.303209100788834	-9.30405087100371	-10.125244
Y39T	-5.114711004127743	-12.400233327264734	-11.72983932190823	-13.696472
Y39V	-4.056928695850447	-12.400233327264154	-11.72983932190823	-13.549683
Y39W	-2.858263437962796	-8.168168109496863	-9.193762155040533	-10.387939
G40A	-3.264972315796064	-8.629629523121796	-9.53652616096224	-10.9122925
G40C	-6.689707880735377	-12.910122424229751	-11.15764476762206	-13.743591
G40D	-6.052397030903729	-12.902242860675695	-11.157219489321278	-13.593994
G40E	-4.404032250367138	-7.387184944202877	-7.643559106420071	-9.002991
G40F	-6.271902903273127	-12.910122424153569	-11.15764476762206	-13.648682
G40H	-5.960653197053139	-12.910122424181978	-11.15764476762206	-13.723694
G40I	-5.711436317656161	-12.910122424186376	-11.15764476762206	-13.599731
G40K	-5.561525970397321	-7.705251717094047	-8.124674347865948	-9.620239
G40L	-5.661703282851865	-12.910122424189712	-11.15764476762206	-13.871216
G40M	-5.027706561632776	-12.910122424219304	-11.15764476762206	-13.87262
G40N	-5.225437951025317	-12.910122424198502	-11.15764476762206	-13.615906
G40P	-3.311041095468973	-12.910122424223625	-11.15764476762206	-13.873962
G40Q	-5.8010467617126205	-12.91012242418349	-11.15764476762206	-13.732178
G40R	-3.744340323114403	-8.33167596230499	-8.486381341343986	-9.985107
G40S	-8.246965897689385	-12.910122424213467	-11.15764476762206	-13.614258
G40T	-7.420504684673032	-12.910122424200068	-11.15764476762206	-13.732117
G40V	-5.017030305225561	-11.767321204028018	-11.019058609832657	-13.374023
G40W	-4.635498816077612	-10.081002732304777	-10.53670790089518	-12.64502
G40Y	-7.509437034584814	-12.910122424209302	-11.15764476762206	-13.573059
V41A	-3.9514235312324537	-7.531028896910477	-8.081145557183845	-10.104126
V41C	-2.3040243761706747	-12.42683403096352	-11.00662944062492	-13.544678
V41D	-5.890600715490179	-10.61787676682255	-10.576499085518094	-12.852783
V41E	-4.106684803358143	-8.185607798343288	-8.680903700239924	-10.832886
V41F	-4.102710619844886	-12.426834030943024	-11.00662944062492	-13.482422
V41G	-5.076092530874553	-7.568245289182228	-8.070072437636554	-10.004272
V41H	-6.319323675115986	-12.426834031059297	-11.00662944062492	-13.318237
V41I	-1.1549713312181829	-4.5596467027361305	-7.365026849642163	-8.40741
V41K	-5.480236717485279	-9.29913049521017	-9.82203009086993	-12.337158
V41L	-5.281144876719441	-9.001741010425667	-9.51323614498324	-11.570374
V41M	-5.403128896681932	-12.426834031000078	-11.00662944062492	-13.42926
V41N	-4.977320682610951	-9.29913049521017	-9.731188600591167	-11.970337
V41P	-6.911814149894092	-12.426834031002954	-11.00662944062492	-13.391296
V41Q	-6.141540530327072	-9.29913049521017	-9.80290775253161	-12.246216
V41R	-7.979337081085388	-12.42683403102352	-11.00662944062492	-13.34491
V41S	-7.761434879757327	-12.426834031008353	-11.00662944062492	-13.509766
V41T	-2.893653001013464	-6.794997698763389	-8.846175430066069	-10.571106
V41W	-4.366082250036463	-12.426834031058736	-11.00662944062492	-13.7323
V41Y	-5.6006884034215645	-8.48672981269247	-9.14602553037912	-11.196716
P42A	-6.63980777097137	-8.208674685166011	-9.052873694910886	-10.581543
P42C	-5.88929851754088	-8.579605620498885	-9.209325825431732	-10.915222
P42D	-7.357945846343186	-12.925809573551357	-11.235149329091657	-13.816895
P42E	-5.959843722150507	-12.925809573970724	-11.235149329091657	-13.684204
P42F	-4.816570949473448	-12.925809571552785	-11.235149329091657	-13.802612
P42G	-6.267382027182554	-12.925809565043815	-11.235149329091657	-13.845337
P42H	-4.801472795636213	-8.81871899005461	-9.368565078916616	-11.175781
P42I	-6.8831653681603	-12.925809572602876	-11.235149329091657	-13.897766
P42K	-7.597181731420497	-12.925809571416154	-11.235149329091657	-13.876587
P42L	-5.970386861510874	-7.552234789550857	-8.166721935391251	-9.15564
P42M	-5.439342440332239	-12.92580955703596	-11.235149329091657	-13.899353
P42N	-7.285742872682316	-12.925809561837978	-11.235149329091657	-13.755066
P42Q	-6.430330602955264	-12.922101561891395	-11.23495169398143	-13.709717
P42R	-7.355952794595303	-12.925809555029485	-11.235149329091657	-13.791748
P42S	-3.664213032752104	-8.451255356167696	-8.962949952350755	-10.4627075
P42T	-5.153529771094937	-12.925809554693366	-11.235149329091657	-13.951721
P42V	-5.73929138044592	-12.925809552780793	-11.235149329091657	-13.8186035
P42W	-5.223901830456692	-12.925809555468891	-11.235149329091657	-13.786072
P42Y	-5.946116602232458	-12.925809552436016	-11.235149329091657	-13.76178
V43A	-1.3540271980957084	-4.012379131901132	-6.025321983597678	-7.4525757
V43C	-2.3953072292200157	-8.032623177535159	-8.349315558953094	-10.550232
V43D	-7.28111448810938	-9.278164754640326	-9.749549298392594	-11.865906
V43E	-2.9508562964633893	-11.902599925361384	-10.857253938452686	-13.261475
V43F	-4.766050205045865	-12.235074153838346	-10.908379077301332	-13.180176
V43G	-4.289189887509805	-7.155788696705876	-7.274067298729278	-9.371521
V43H	-5.925462849897419	-8.594190754681367	-9.530511302800733	-11.557434
V43I	0.0205455436625179	-6.060766356952939	-6.4029007685458055	-7.9121704
V43K	0.4655377806466075	-6.723680983392362	-10.316297090423175	-10.893066
V43L	-2.2770037622690578	-9.38544319434672	-9.64032050281412	-12.101501
V43M	-3.214240834368381	-8.077453725034118	-8.356254099669059	-10.315552
V43N	-2.1164180682952094	-8.59419108587114	-9.659134312043534	-11.986328
V43P	-7.350575435732267	-12.230482666226422	-10.907957137229005	-13.346924
V43Q	-1.9075000403797329	-8.190402578985317	-9.479915032254212	-11.8463745
V43R	-4.058380151630518	-12.235074154223248	-10.908379077301332	-13.256775
V43S	-1.3812473427105183	-12.23507415392888	-10.908379077301332	-13.41748
V43T	-3.35787042230412	-8.136134999749082	-9.03965675364907	-11.189819
V43W	-3.860041672083237	-9.278164754640327	-9.569884173171886	-11.8723755
V43Y	-5.799720574114732	-12.23507415429913	-10.908379077301332	-13.502441
W44A	-6.1262258543425165	-12.665759694839718	-11.072926090347435	-13.495422
W44C	-3.398338174951626	-10.868732186359937	-10.776577076729607	-12.951721
W44D	-6.153206096622576	-12.665759694122189	-11.072926090347435	-13.621094
W44E	-5.059697468446905	-8.91670902612662	-9.445118451265444	-11.453918
W44F	-0.1996600187442891	-12.66575969610379	-11.072926090347435	-13.502686
W44G	-5.755988856373481	-7.085550468045488	-7.677296806592494	-9.270935
W44H	-4.81033427013016	-12.66575969459469	-11.072926090347435	-13.756775
W44I	-7.270002727441171	-9.323190751542414	-9.969781680089907	-11.764587
W44K	-5.90780884170839	-9.323190751542416	-9.87079811921194	-11.869568
W44L	-5.313919101998318	-9.257863975400836	-9.657683387411453	-11.671204
W44M	-5.813302847996384	-12.66575969459527	-11.072926090347435	-13.541138
W44N	-5.7407667572136445	-12.665759696147443	-11.072926090347435	-13.612366
W44P	-4.878716566139683	-12.665759695148552	-11.072926090347435	-13.602417
W44Q	-4.453505801105366	-12.665759696615012	-11.072926090347435	-13.49292
W44R	-5.56966734385996	-7.223647669840883	-7.538743155637347	-8.922974
W44S	-5.76380285611652	-9.010162508162288	-9.442698198375185	-11.201904
W44T	-7.208546289443183	-12.665759694930326	-11.072926090347435	-13.262451
W44V	-4.497901996348248	-12.414517471404862	-11.047094769003024	-13.652344
W44Y	-0.7110897295992278	-9.323190751542416	-10.280303403039396	-13.246948
K45A	-0.4161263622581215	-8.63852858420237	-8.85742036771353	-10.334534
K45C	-0.7817355116125143	-11.763385340194834	-10.367591232860605	-11.361816
K45D	-0.4432706485913255	-8.945350142737384	-9.656206962791655	-10.750793
K45E	0.37931833751832	-3.244879952268265	-5.554449562092486	-6.2747803
K45F	-1.0556482963814011	-11.763393586279143	-10.367591232860605	-11.294189
K45G	0.1011250724111214	-7.288123256310961	-7.615613795496756	-8.62616
K45H	-0.7582299845358971	-6.4804861172019	-6.370905744981428	-7.2088623
K45I	-1.3229975213162264	-7.684971259285431	-8.059948221012746	-9.082703
K45L	-0.4295732283069754	-10.810885609202872	-10.175278902950367	-11.069153
K45M	-0.5753679824123242	-8.945350595742887	-9.103694115673989	-10.319824
K45N	0.194927086010009	-8.387880662901782	-8.367045891189264	-9.824829
K45P	-6.8651650615892885	-11.763398544989224	-10.367591232860605	-11.380005
K45Q	0.1135653143826157	-4.865781574108312	-5.684287305477028	-6.9230347
K45R	-0.6886601065136386	-1.0655591655808283	-0.9099752567053656	-1.87677
K45S	-0.4983277607854692	-8.218087602931506	-8.361041481392022	-9.633484
K45T	-0.1443954629400577	-4.03957599943695	-6.722821633586136	-7.046692
K45V	-1.6260658192643265	-6.472424791852138	-7.041891369390214	-8.724121
K45W	-2.8445258676485654	-11.763386312677644	-10.367591232860605	-11.215088
K45Y	-0.9057087916126956	-11.76338215091914	-10.367591232860605	-11.141052
D46A	-0.181941184597291	-6.88968860942854	-7.705851028866164	-9.131592
D46C	-4.997234677411689	-11.041183913060689	-10.402544062546896	-11.38855
D46E	0.1498290927729628	0.8957597978049137	-2.8999592682739603	-3.2425537
D46F	-3.997309743061678	-11.041177390192106	-10.402544062546896	-11.558777
D46G	-1.4302661349561905	-6.131851281359098	-6.985050692252116	-8.71167
D46H	-1.703124744637999	-8.038828617764969	-9.61456655027905	-11.137268
D46I	-2.9691539906497963	-11.041176108218902	-10.402544062546896	-11.412659
D46K	-2.0014969383524344	-5.915787519746212	-7.107818743323151	-8.785156
D46L	-3.979238763064177	-11.041183225310617	-10.402544062546896	-11.683289
D46M	-1.2814881996114766	-11.041177128152924	-10.402544062546896	-11.518372
D46N	-1.7388271863469098	-2.420599610395011	-4.664653128176724	-5.8688965
D46P	0.2166835156796413	-5.967642614639953	-8.400958438985981	-9.9123535
D46Q	-0.742906115588425	-8.817945970499176	-9.679290610454244	-10.98407
D46R	-2.786230336157049	-7.0875902347017785	-8.343274665232457	-9.510864
D46S	-0.9032799187463744	-8.021494785033777	-9.218444352218285	-10.5338745
D46T	-0.7966087766724287	-7.353307941563936	-8.121626755196303	-9.918152
D46V	-2.2645861224849124	-11.0411848843243	-10.402544062546896	-11.541565
D46W	-1.6403522924464122	-11.041180955643522	-10.402544062546896	-11.445068
D46Y	-2.215868935366782	-11.041176575454198	-10.402544062546896	-11.574097
A47C	-1.3266198850579984	-12.328340661872916	-10.92727235109487	-12.791199
A47D	-1.4652979923504887	-9.297238427439789	-9.600055781733316	-11.424927
A47E	-2.3679675347366707	-9.206554479229284	-9.593105869630564	-11.459595
A47F	-1.0932980592381387	-12.32834066188279	-10.92727235109487	-12.845032
A47G	-0.4024254572834477	-9.27784920093956	-10.12820288436069	-12.144714
A47H	-2.0448912079032304	-9.297238427439789	-9.71108400279627	-11.428955
A47I	-1.9416864368958864	-12.32834066186953	-10.92727235109487	-12.77356
A47K	-1.9048274536777288	-9.283867995271525	-9.728065831683123	-11.46582
A47L	-3.752755894245394	-12.328340661880851	-10.92727235109487	-12.683533
A47M	-2.467353249802372	-10.600672680282257	-10.512680954925145	-12.567871
A47N	-5.994241610030428	-9.297238427439789	-10.231360429879716	-11.980408
A47P	-4.779835374741476	-7.3459249959279775	-7.68712192187013	-9.508301
A47Q	-3.008602409835015	-8.896684010387258	-9.262666158218051	-11.10968
A47R	-3.5196855858328835	-9.297238427439789	-9.892431777756885	-11.292786
A47S	0.2164903578592743	-5.296418775030508	-7.35012136594014	-8.408081
A47T	-0.3481499733989357	-4.382484442867724	-5.256127496799309	-6.8184204
A47V	-2.5342631521769454	-6.984600617091204	-7.32366056417095	-9.00592
A47W	-1.181066375347762	-12.328340661867458	-10.92727235109487	-12.805786
A47Y	-2.6183535461693754	-12.32834066186594	-10.92727235109487	-12.807373
E48A	0.4038277850207821	-2.8828761184327725	-6.242267127468949	-6.977295
E48C	-0.6818530648523528	-9.39923559764784	-10.885172641070994	-11.424316
E48D	1.036505542885498	0.2005446351465161	-2.024702068309125	-2.458191
E48F	1.5655402561812255	-6.856282631692835	-9.625492802505732	-10.723877
E48G	-1.462374162640886	-6.487318301115899	-9.066435513818304	-9.935608
E48H	0.1139687438192548	-5.313953853400239	-8.203320108962544	-9.249817
E48I	1.3087311895051232	-2.514982850163664	-6.657905406864302	-7.633728
E48K	-0.0092793422396759	1.0493781982490424	-4.24405118618597	-4.0525513
E48L	0.4833367542423766	-9.399235163373184	-10.885172641070994	-11.764465
E48M	2.1875589242059394	-5.8192368947308175	-8.648003045736914	-9.670471
E48N	-0.3284443871018177	0.2366986701098654	-4.773574900391395	-5.073181
E48P	-0.534333615935501	-4.821241233255892	-7.761176389738466	-8.770752
E48Q	-0.216446195896776	-3.662690370383778	-5.972347894061386	-6.731018
E48R	0.2317069827890782	-3.6335356902309313	-6.643163945944252	-7.7598877
E48S	0.7947788970223125	-1.0589852602842873	-5.687379485971178	-6.6725464
E48T	0.1730996258285159	1.37608704403076	-5.606807414900686	-5.043579
E48V	1.0386233909262392	-2.693190512244818	-5.2869586267079285	-6.566101
E48W	-0.2854590806140945	-9.399234670324253	-10.885172641070994	-11.54364
E48Y	0.4490656232436276	-4.976380127548914	-7.930023904900736	-9.008972
T49A	-0.8543381833968043	-2.8376394527147024	-4.186212096297822	-5.536682
T49C	-1.2944799629290544	-12.099614214557697	-11.2916419304172	-12.618774
T49D	-3.59046019349123	-7.82780210067041	-9.489197899207284	-11.425842
T49E	-2.365927834205088	-12.099613756398222	-11.2916419304172	-12.870605
T49F	-3.464435599802865	-12.099618473028416	-11.2916419304172	-12.604675
T49G	-1.4792031179343013	-9.212841670407148	-10.085064475858417	-11.487183
T49H	-4.287592944616897	-12.099620008697876	-11.2916419304172	-12.808716
T49I	-2.497051332110129	-4.109332518130238	-7.820003495213314	-8.730957
T49K	-5.136920160974116	-9.21284167040714	-10.22289865779203	-11.612549
T49L	-4.652230756715171	-12.097450899217948	-11.291415903673396	-12.6848755
T49M	-2.4849188958493675	-9.212539440036236	-10.38792576328342	-12.462219
T49N	-2.6088183116794315	-8.367248325778638	-9.275384734224644	-10.7960205
T49P	-0.9721813294508768	-4.0456905341522535	-5.678657798569475	-6.9212646
T49Q	-3.45585257461143	-9.212841670407135	-10.627213718768871	-11.756897
T49R	-5.120090385246029	-9.212841670407126	-10.117078913699515	-11.631409
T49S	-0.8092640814469956	-8.151228415034536	-9.12123138386596	-10.795166
T49V	-0.304887367581712	-4.864201556968078	-8.945295984245604	-9.255371
T49W	-3.5157936760199133	-12.09962131195413	-11.2916419304172	-12.797607
T49Y	-4.386445452689359	-8.531157862248971	-9.392319780659818	-10.8862915
T50A	-0.8649105271492165	-6.397027480574568	-6.831497282811142	-8.401367
T50C	0.0730380811448117	-12.042189723455332	-11.119794167025702	-12.58844
T50D	-2.35837525174435	-8.54623825058645	-9.277274011823463	-11.198425
T50E	-3.4263593474638165	-12.042189723455335	-11.119794167025702	-12.895569
T50F	-0.6293828816420716	-8.156871276724956	-9.642135903521194	-11.281189
T50G	-1.6288408284695313	-8.558826895544168	-9.798710971814216	-11.285034
T50H	-2.729272244323654	-7.178449208555259	-9.734366440199665	-10.829468
T50I	-0.1141698109160011	-4.594171690141616	-4.711460577258549	-5.6867676
T50K	-2.8883527843064773	-12.042189723455335	-11.119794167025702	-12.651794
T50L	-1.0712684134169888	-7.934814224720815	-8.437778176269603	-10.155823
T50M	-0.1855329394242549	-12.04218972345534	-11.119794167025702	-12.680725
T50N	-3.821303736067753	-7.301800043522487	-7.805027396581863	-9.424011
T50P	-0.5168989965459301	-3.235741120372205	-5.354645922700001	-6.732605
T50Q	-1.958812033371424	-5.505246680668629	-10.358136102942808	-10.130371
T50R	-2.3920620835581228	-9.237401637484677	-10.2600122121421	-12.330322
T50S	-0.9303252718948432	-5.334381288056109	-6.146298020568793	-7.225525
T50V	0.9277339757363636	-5.112491848943295	-6.7184776908761705	-8.327087
T50W	-1.316881089096681	-12.04218972345534	-11.119794167025702	-12.616272
T50Y	-0.6690410321759728	-12.042189723455335	-11.119794167025702	-12.705994
L51A	-6.222585134635155	-5.664744294602878	-11.022315170452202	-10.534119
L51C	-2.1559828501119616	-12.445450617896048	-11.066139581938389	-13.809937
L51D	-6.849763066089908	-12.44545061789606	-11.066139581938389	-13.518555
L51E	-6.321367762172233	-9.320255062916958	-9.931510979706673	-12.8984375
L51F	-1.5081678341835416	-7.953161487186602	-8.904491600040274	-10.657837
L51G	-4.562509705047518	-12.44545061789608	-11.066139581938389	-13.75708
L51H	-3.550954050998947	-12.445450617896055	-11.066139581938389	-13.781372
L51I	-2.277645473417976	-8.352837809272089	-8.98726431956402	-10.975281
L51K	-5.293690076708585	-12.445450617896077	-11.066139581938389	-13.630005
L51M	-1.4783337782869432	-7.5300634047671	-8.997336946591531	-11.066223
L51N	-4.25115407195076	-12.445450617896068	-11.066139581938389	-13.746094
L51P	-4.98426901875458	-7.44826913583596	-7.77984644461867	-9.482971
L51Q	-3.6732389633553217	-8.178221338269879	-8.817762129667244	-10.931824
L51R	-7.0457141910278525	-9.320255062916958	-9.723477701528282	-12.137024
L51S	-5.915797065453021	-9.26371048949721	-9.801137536966962	-12.028259
L51T	-4.114457640608806	-12.445450617896062	-11.066139581938389	-13.769897
L51V	-4.203601449261382	-7.872946843127042	-8.263100988380756	-9.91449
L51W	-4.984758144058521	-12.445450617896077	-11.066139581938389	-13.71521
L51Y	-4.296870086127838	-10.63936197071513	-10.644855700948256	-13.182617
F52A	-2.6176150329562597	-12.685324701717056	-11.157519287929516	-14.248535
F52C	-2.434999464699145	-7.941202860707284	-8.651523243752308	-10.4835205
F52D	-5.383195547035387	-12.685324701711766	-11.157519287929516	-14.137939
F52E	-2.764195164461208	-12.685324701721768	-11.157519287929516	-14.184021
F52G	-4.327858153329667	-12.685324701709288	-11.157519287929516	-14.028931
F52H	-1.3287438140101695	-12.685324701701632	-11.157519287929516	-14.106323
F52I	-0.4177703038387235	-6.6822440987147145	-9.301775122006802	-10.721619
F52K	-4.681218724387671	-12.685324701726024	-11.157519287929516	-14.242493
F52L	-0.4212522840371347	-6.597874930819482	-7.303054248548506	-9.170471
F52M	-0.8185509177742049	-9.342092168926913	-10.452781324322132	-12.761536
F52N	-5.210417593991227	-12.685324701741076	-11.157519287929516	-14.116882
F52P	-4.146919314030416	-12.685324701713393	-11.157519287929516	-14.294189
F52Q	-3.4651493024206848	-12.685324701727955	-11.157519287929516	-14.058411
F52R	-6.150541681911756	-12.685324701728128	-11.157519287929516	-14.217102
F52S	-3.351867333742636	-8.110478433013045	-8.460547704103192	-10.819519
F52T	-4.164006045704068	-12.685324701721465	-11.157519287929516	-14.053345
F52V	-1.7388265739786934	-9.330382952823005	-10.448659782407503	-12.860779
F52W	-3.090839420860415	-12.685324701744303	-11.157519287929516	-14.193909
F52Y	-0.2757014381675353	-7.879881700540594	-8.099831768254717	-10.954407
C53A	-6.320806267069532	-12.628467838593204	-10.832800293296714	-13.676941
C53D	-4.994964030058084	-12.628467838593302	-10.832800293296714	-13.661316
C53E	-6.567346917625595	-12.628467838592575	-10.832800293296714	-13.500549
C53F	-4.226558520550873	-9.271459025134543	-9.697237124529238	-11.588135
C53G	-4.988512507677559	-7.513216206925952	-7.699388109565916	-9.465149
C53H	-7.030770150383682	-12.628467838591686	-10.832800293296714	-13.548523
C53I	-5.624220020484794	-9.345460495857688	-9.644668673085109	-11.986267
C53K	-6.164315962458425	-11.179287948407454	-10.593667441767366	-13.480957
C53L	-6.3192954998317	-12.62846783859301	-10.832800293296714	-13.5529175
C53M	-5.72932507406061	-12.62846783859283	-10.832800293296714	-13.49762
C53N	-7.319445239055556	-12.628467838593112	-10.832800293296714	-13.666016
C53P	-6.608992700034919	-9.345460495857688	-10.076554004953325	-13.18042
C53Q	-6.783926262724434	-12.628467838592286	-10.832800293296714	-13.707275
C53R	-4.893723202212384	-7.636126924098443	-8.10784420104028	-9.698242
C53S	-6.032964826051169	-10.400402693366608	-10.355517371475798	-12.657043
C53T	-4.854251116458952	-12.628467838592302	-10.832800293296714	-13.621399
C53V	-6.17601898474463	-9.122400852263205	-9.655988017236268	-11.700684
C53W	-4.4376717631838485	-7.879238879346022	-7.976264780591919	-9.9279175
C53Y	-5.32054344343452	-8.871431113817687	-9.11978994520723	-11.47052
A54C	-3.105702733725424	-12.393566130795422	-11.28144494661683	-13.749756
A54D	-5.924255547980656	-8.639377617120354	-9.256626110633078	-11.528992
A54E	-3.1110526958150824	-12.103578270108075	-11.242328891294846	-13.731262
A54F	-4.0389001424888535	-8.234163304376391	-10.260634378029865	-11.818176
A54G	-0.5609576803835012	-8.234163302744953	-8.657859175565136	-10.845398
A54H	-2.7745890784641984	-9.10691754383657	-9.924410750747484	-11.869812
A54I	0.7426943916213192	-12.393566130233584	-11.28144494661683	-13.898865
A54K	-5.920642239691698	-7.707587668290055	-9.672648309155193	-11.669678
A54L	-5.265740051471592	-9.327429919837057	-10.0824371004137	-12.349365
A54M	-1.0970395387611416	-5.786707731762368	-11.197675975974562	-10.459412
A54N	-3.0267214599074017	-12.393566130231182	-11.28144494661683	-13.970215
A54P	-5.842708777058582	-9.327280396650949	-9.822876142507994	-12.282898
A54Q	-5.025590890106907	-12.393566130450964	-11.28144494661683	-13.755066
A54R	-5.43098370217599	-12.393566130260195	-11.28144494661683	-13.76178
A54S	-1.255254929323231	-8.197770245362326	-8.798828809274028	-11.099609
A54T	-1.906706388633148	-6.275085838989552	-7.495791267880122	-8.876221
A54V	0.3445111307029703	-7.363450913939955	-8.627215293958216	-10.514282
A54W	-2.998509653751635	-12.393566130603745	-11.28144494661683	-13.961975
A54Y	-4.773782161739153	-12.393566130654907	-11.28144494661683	-13.753723
S55A	-0.7132999259195536	-6.445225807108203	-7.23209923610375	-8.661865
S55C	0.2951479309887087	-12.709223377659011	-11.125316590906436	-13.28186
S55D	-5.428333184057244	-12.709223377659306	-11.125316590906436	-13.14856
S55E	-2.040866049091195	-12.709223377658947	-11.125316590906436	-13.357788
S55F	-3.209498498018738	-9.325878098898192	-9.691660386914918	-11.6779785
S55G	-1.799565102846644	-12.709223377659177	-11.125316590906436	-13.403198
S55H	1.3861958187244368	-12.709223377659466	-11.125316590906436	-13.304871
S55I	-1.889190427503623	-12.70922337765912	-11.125316590906436	-13.268616
S55K	-4.828851886705673	-12.709223377659224	-11.125316590906436	-13.379272
S55L	-2.620401780102465	-8.53263699723276	-8.897213652944629	-10.768677
S55M	-0.8690868116806912	-12.709223377659496	-11.125316590906436	-13.362122
S55N	-1.1343977609478084	-12.709223377659256	-11.125316590906436	-13.454468
S55P	-4.044198399195288	-7.450592592228028	-7.822901788079434	-9.337219
S55Q	-1.240954316773763	-10.682872076050565	-10.67863514979308	-12.985779
S55R	-4.127679143876641	-12.709223377659496	-11.125316590906436	-13.241211
S55T	0.079206072112957	-6.126654795956286	-6.781244577292455	-8.123596
S55V	-0.7846402418605766	-12.70922337765937	-11.125316590906436	-13.248108
S55W	0.0848486045213611	-12.709223377659653	-11.125316590906436	-13.31604
S55Y	-2.776455488605921	-8.629203146460673	-9.361654896967591	-10.752747
D56A	-0.4110774458908725	-7.142576717706582	-8.804407867657574	-10.164612
D56C	-1.7599669259668624	-12.358585699343436	-11.110307278715254	-12.373352
D56E	-1.1353185447246923	-4.269463042576478	-4.597509426876059	-5.718811
D56F	-0.1279383786149492	-12.358585699343344	-11.110307278715254	-12.297913
D56G	0.2392961501339924	-7.426061485019272	-7.884149989369689	-8.99353
D56H	0.867015903136452	-7.581360982453642	-8.043486476145063	-9.628906
D56I	-0.6667363138068002	-12.3585856993428	-11.110307278715254	-12.394348
D56K	0.4665191046098954	-8.48792874031624	-8.901406536742797	-10.368774
D56L	0.1494386420925328	-12.358585699343251	-11.110307278715254	-12.330872
D56M	0.2762858853953872	-9.946847902124537	-10.45181188550987	-11.130066
D56N	0.1848099014381745	-3.729785111407335	-4.771334454744647	-5.8776855
D56P	-1.289414021411993	-12.358585699342989	-11.110307278715254	-12.394836
D56Q	-0.4391719842274464	-12.358585699343228	-11.110307278715254	-12.182373
D56R	0.3890717723420564	-12.358585699343628	-11.110307278715254	-12.171448
D56S	0.7307610112062882	-7.267131431103557	-8.085043082735865	-9.726379
D56T	0.3689823911550443	-12.232403303203045	-11.094153018387942	-12.264526
D56V	0.0520206231924962	-12.175783364534226	-11.091682585028366	-12.344849
D56W	0.6504484422895264	-12.358585699342951	-11.110307278715254	-12.27887
D56Y	-0.3271883904672527	-7.149384738509385	-7.617647210870928	-9.186157
A57C	-2.242868225755549	-12.702593232310722	-11.483161002259068	-13.190674
A57D	-1.9654691360494465	-8.096578850363422	-8.41247611340441	-10.245544
A57E	-0.8194264127734733	-12.702592856894707	-11.483161002259068	-13.039734
A57F	1.4815237785927098	-12.702593213801304	-11.483161002259068	-12.935059
A57G	1.0527506632521764	-11.15687262970577	-11.140674492408152	-12.645386
A57H	0.177174329482718	-12.702592704496942	-11.483161002259068	-13.118774
A57I	2.277462982383799	-12.702593383056326	-11.483161002259068	-12.991638
A57K	-2.630790178583633	-12.702593313824622	-11.483161002259068	-13.09137
A57L	-0.0308947566245313	-10.0132439074236	-10.724726555297366	-11.279785
A57M	1.5375634952085149	-12.70259313867564	-11.483161002259068	-13.019714
A57N	0.32942843327626	-12.70259338014136	-11.483161002259068	-13.229675
A57P	0.606824216861807	-8.627138656440593	-9.618958764200215	-11.242981
A57Q	1.295448361027839	-12.70259337678196	-11.483161002259068	-12.807068
A57R	0.9604091001900802	-12.668953716417926	-11.479289505291945	-12.977539
A57S	0.7798395540383707	-6.186791558822587	-7.112728760697792	-7.878723
A57T	0.6560900914905614	-6.786302735051931	-7.485895212890682	-8.329834
A57V	1.9268059283975236	-6.078470390295469	-7.734179213483003	-8.900513
A57W	1.303312992175604	-12.702593554195907	-11.483161002259068	-13.163086
A57Y	0.2916163297582863	-12.702593508031	-11.483161002259068	-13.118164
K58A	0.667379225638383	-8.570960732970871	-8.89486375776869	-10.610962
K58C	0.8915402666120413	-12.179766183849534	-10.982607122572404	-12.182373
K58D	0.4709289747141822	-7.187294996847233	-8.626688062853646	-9.985168
K58E	0.8227420522209236	-7.56544678574655	-7.724467079795431	-9.176331
K58F	0.4773597255138326	-12.179766183849647	-10.982607122572404	-12.114136
K58G	0.8349027720838662	-9.035388266959298	-9.333290203702743	-11.00177
K58H	0.3289986859537968	-8.570960404034256	-8.876246868123417	-10.804321
K58I	1.7267348428265994	-8.564045117183918	-8.942524453796068	-10.345825
K58L	0.1491149175508549	-12.179766183849257	-10.982607122572404	-12.160767
K58M	1.9288358239943104	-12.179766183849392	-10.982607122572404	-12.264648
K58N	0.7632194739140984	-4.80103961423784	-6.421127686633554	-7.6192017
K58P	0.7726163131161154	-11.587669298811424	-10.877697853454038	-12.035339
K58Q	0.8793862852073792	-5.304653546309487	-4.991342859049837	-6.533325
K58R	0.4593217450969361	-3.429978462567896	-4.336978655701387	-4.8202515
K58S	0.9984011952179576	-6.507065618753035	-8.246843404580432	-9.30957
K58T	1.0506791195286578	-7.826542194736812	-7.946712695827955	-9.745178
K58V	1.2667359229707658	-9.253879250490614	-9.550569130895385	-10.899841
K58W	0.307422186531643	-12.17976618384914	-10.982607122572404	-12.214905
K58Y	1.3399872806701243	-12.17976618384883	-10.982607122572404	-12.245117
A59C	-4.148830186866187	-11.96211673876067	-11.049241969710351	-12.025696
A59D	-3.9752803348372727	-8.488183502855685	-9.163354748632628	-10.648499
A59E	-3.404872322144707	-11.490942045681509	-10.959869517916673	-11.893066
A59F	1.8607198913145195	-8.035069704099662	-8.03863593992537	-9.933716
A59G	0.3462848663118816	-2.8618852213614066	-3.9614844020634337	-5.220703
A59H	1.4840444269939184	-9.82091151251863	-10.321044893005364	-10.99707
A59I	0.4081116214191305	-6.66200314446859	-8.339444850278596	-9.750549
A59K	-3.897447287569019	-11.962116738624722	-11.049241969710351	-11.942871
A59L	0.2029769811385686	-5.1692646337142	-9.592966898382656	-9.035217
A59M	1.2581818151746278	-6.56383714457448	-8.404766437413855	-10.174255
A59N	0.995525618337472	-11.962116738671552	-11.049241969710351	-12.179199
A59P	-0.1213692382946916	-6.9767806131229175	-6.970079847365923	-8.527161
A59Q	1.5360957187558248	-11.962116738691323	-11.049241969710351	-11.926331
A59R	-3.445045081109207	-9.688574589875271	-9.994708642974274	-11.194946
A59S	0.5844247201351084	-2.9894440399073066	-4.171940398597144	-5.3275757
A59T	-0.3203883044798761	-4.446677599886104	-3.4355578675149445	-5.370178
A59V	-0.4711466614733248	-5.31004521071813	-5.734478817579657	-7.3551025
A59W	-1.1355436094981697	-11.962116738834457	-11.049241969710351	-12.058594
A59Y	1.1207723409254455	-7.800160828103072	-8.134191768034725	-9.88501
Y60A	1.7272069903994185	-6.847519705716685	-8.772847770473163	-10.237305
Y60C	-1.3128030668577275	-8.939012584603677	-9.300491040214183	-10.960815
Y60D	-0.5231118324618408	-8.012120243121363	-8.520618301390641	-10.187744
Y60E	-2.925924648119842	-11.858788753572089	-10.877861178159831	-12.419495
Y60F	-0.3081544074795695	-5.472617072077024	-5.357568544516198	-6.897217
Y60G	-0.6067125185347298	-8.040185079603276	-8.477226640572553	-10.541565
Y60H	1.972728184613971	-2.0183507953112354	-3.3955068729555933	-5.201294
Y60I	1.3655736132047749	-6.726430113846185	-6.894627134515758	-8.802612
Y60K	-4.153270873888875	-11.858788753573702	-10.877861178159831	-12.262268
Y60L	0.9632592598381028	-7.152226458292726	-7.488163661633735	-9.275269
Y60M	1.5796817443767748	-9.77418653414512	-10.204360579934246	-11.168884
Y60N	-0.7778604869981215	-11.858788753573478	-10.877861178159831	-12.515686
Y60P	0.4162804910540222	-7.782621227380511	-8.223523633708282	-10.214111
Y60Q	1.6109476904408415	-4.015382689390753	-5.884769499702088	-7.149658
Y60R	-2.7039456659356547	-9.806167169639377	-10.132034064870254	-11.895691
Y60S	0.9682439166101746	-6.963176974867513	-7.183215533638759	-9.238342
Y60T	1.3800046279244196	-4.496367373665667	-6.108613533033349	-7.4472656
Y60V	1.135231466624753	-4.949232329365248	-5.478716900543077	-7.3964233
Y60W	-0.3694271434538524	-11.858788753572869	-10.877861178159831	-12.3186035
E61A	1.2601722776895603	-2.94839871427398	-3.951811974788143	-4.208435
E61C	0.5829269168466565	-8.217014102035598	-9.171953072103406	-10.071655
E61D	0.1535218006110661	0.2197752214042614	-2.353552998889427	-0.9199829
E61F	0.5493897442687428	-10.715148066956452	-10.400056042132633	-10.384766
E61G	1.9987638501679872	-4.0871164384757215	-5.332108793138104	-5.470398
E61H	1.063541908823917	-4.2190108517838585	-5.24903288836731	-5.4627686
E61I	0.489175455623011	-5.048203108264008	-5.988375991483736	-6.3552246
E61K	0.5371126191627245	-1.751871815633268	-2.2602922325750114	-1.7053223
E61L	0.179406985557242	-6.184768715336592	-7.285076940275758	-7.7660522
E61M	1.0667417998291928	-6.238325705250466	-7.225996513488099	-7.3257446
E61N	0.7009471908219091	-2.8050254311151988	-4.027000256195606	-4.145569
E61P	0.5172260001254847	-10.71514430961646	-10.400056042132633	-9.954956
E61Q	1.174663850399226	-5.470558911533907	-6.1467901399219045	-6.0874023
E61R	1.0383305627574384	-5.705299985754504	-6.482865743284492	-6.8259277
E61S	0.0374269083150721	-1.6612178427679432	-3.795028531050775	-3.3349
E61T	1.0273636161231363	-4.440011022966587	-5.211817539173353	-5.2698975
E61V	-0.9765078858616432	-2.625137809223418	-4.303950804172928	-4.3793945
E61W	-0.1365716022214491	-10.715147232324972	-10.400056042132633	-10.190979
E61Y	0.79135262389454	-6.130550654218837	-7.238075444188325	-7.446472
T62A	0.7487198896826148	-2.918523695630509	-3.9885953333932775	-4.5875854
T62C	-2.0399550465640472	-11.427379966900322	-10.607759646176646	-11.527222
T62D	0.5995267721430609	-6.636584236924123	-7.629577956839057	-8.479614
T62E	-0.5959747289699697	-4.057260558648306	-5.345326466891493	-6.001648
T62F	-0.7905279365132576	-11.427377390170182	-10.607759646176646	-11.527771
T62G	0.5020052573634896	-7.851728248381742	-8.46265667634043	-9.564758
T62H	-0.1968509213923022	-8.844923438512717	-9.323748395449002	-10.481384
T62I	-0.2904372243729924	-6.0720104846032665	-6.670627406969288	-7.720703
T62K	1.148102087616004	-1.3078471521854294	-3.285305728601088	-3.3291016
T62L	-1.646301057963357	-9.223646108272602	-9.65367131787798	-10.676697
T62M	0.3925182340904253	-8.685734117249565	-9.55925700838361	-10.362366
T62N	0.2998033825556362	-5.462453884484686	-6.459082064011511	-7.769287
T62P	0.4689749657414699	-2.901112834382224	-3.298513728339458	-4.294983
T62Q	-0.4170256114913765	-4.143411797055788	-4.871466263475668	-5.9283447
T62R	0.611624026359974	-1.974893912300149	-4.337362254846084	-4.6185303
T62S	0.4993967804378678	-4.410294829981371	-5.096495929783487	-6.1016846
T62V	-0.2892343843103132	-6.073878528146622	-6.08014557040201	-7.1503906
T62W	-1.276017052580253	-11.427379754124868	-10.607759646176646	-11.382996
T62Y	0.0456327276343542	-11.427380292869794	-10.607759646176646	-11.524414
E63A	-3.3006306396779856	-7.829332451785595	-8.262060276672855	-10.992615
E63C	-3.068304155036456	-12.113938446411613	-10.89685054634606	-14.172119
E63D	-0.23674601473678	-6.338192719439682	-7.597689169317164	-9.7146
E63F	-5.052297078761947	-12.113938446411607	-10.89685054634606	-13.910889
E63G	0.7455103282438309	-6.728533606561037	-6.455223467264659	-8.735474
E63H	-3.902933455390806	-12.113938446411636	-10.89685054634606	-14.0216675
E63I	-5.095295477846181	-12.113938446411623	-10.89685054634606	-13.828613
E63K	-2.447773208752056	-4.311204218106281	-5.643679662893192	-8.802429
E63L	-5.456701750405686	-8.61606857804668	-8.51384424214666	-11.815063
E63M	-3.8788505171206022	-8.213768593187913	-9.00629064748864	-11.623657
E63N	1.4387821799255136	-8.043220779429397	-8.841732528489956	-11.269592
E63P	-5.264518634377885	-5.634624273585656	-10.826662460509397	-10.865112
E63Q	-2.7955785335229484	-7.318799996547176	-8.53971739732151	-10.877502
E63R	-7.655744890762179	-6.073183771913339	-9.43930637027006	-10.566101
E63S	-0.5158239944605866	-7.522577705073956	-8.860328911559918	-11.495422
E63T	-3.297132630763334	-7.521240329406665	-9.360048393107718	-11.261658
E63V	-5.198330210375836	-9.218780652401186	-9.531739827364618	-12.154175
E63W	-2.44825112109473	-12.107709237289464	-10.89611102928211	-13.71582
E63Y	-4.29556088195888	-9.29543147026828	-9.72764319842554	-12.415466
K64A	-1.2967347551689743	1.0531664959771443	-3.5970780803800158	-2.705017
K64C	-0.958590581736514	-6.498991900901965	-8.962487781990149	-8.994873
K64D	2.1983281566216184	-5.3816492689428905	-8.132176049733062	-8.280579
K64E	0.8783016832404913	-4.691167897885986	-7.092963011404208	-7.311157
K64F	1.0186899220594945	-9.019930407769763	-10.085501379411651	-9.867065
K64G	0.2347123697669461	-3.0282166398536736	-5.17613094092394	-5.7901
K64H	1.255006868252328	-5.435053572036132	-8.31816667345629	-8.891785
K64I	-0.6640959244959396	-2.212167120058676	-5.316662586625171	-5.4630737
K64L	-1.3321803432725745	-5.169847877233446	-7.526830773484107	-7.793091
K64M	0.2234667633727131	-0.790128296956472	-2.014042901177163	-1.7564697
K64N	0.8373462489507109	-1.205921715527218	-10.549888753248524	-7.490906
K64P	-2.6142600485967136	-3.918376568653912	-7.798075156115374	-7.6190186
K64Q	0.18407479695824	-2.620595716862644	-5.2947372461239866	-5.2595825
K64R	0.1992057321746911	-2.1098122961961554	-3.8603856230456586	-3.7158813
K64S	-0.7431336702202186	-1.784991331765652	-4.600261650270113	-5.426819
K64T	0.5423497733695116	-2.709524461882708	-6.3864280208836135	-6.753601
K64V	-0.7537533507739295	2.4081745472989966	-2.0745585927907086	-0.7344971
K64W	0.5193281811276032	-9.019930818516205	-10.085501379411651	-9.850952
K64Y	0.3331200112082768	-9.01993015024082	-10.085501379411651	-9.892639
H65A	1.897282983102896	-8.618031274266498	-9.685630050586042	-12.324524
H65C	-4.1586205468709405	-12.135864086034712	-11.194616049990373	-13.755737
H65D	-2.830208147445452	-8.61803139726016	-9.636787759781328	-12.224976
H65E	-1.7808368163851174	-8.215520181603083	-9.508341288883456	-11.850464
H65F	1.0717207850779171	-9.298155743638132	-10.082542813158398	-12.798584
H65G	0.8169909715081357	-7.06424621944304	-9.754322057306126	-11.145569
H65I	1.7718960149356917	-10.875940301527644	-10.971174961318638	-13.43689
H65K	-4.160392137967855	-8.595701083378167	-9.718890015181389	-12.069519
H65L	-1.1038405145045025	-9.298155743638132	-9.55420630550998	-11.975281
H65M	-0.2002812365755671	-12.126940159952133	-11.193580613109816	-14.1813965
H65N	1.7864327872264625	-5.965366732390208	-10.590621804322836	-10.636841
H65P	-4.477396740165272	-8.572823872585339	-9.39254440828256	-11.783508
H65Q	1.825314698765664	-8.60474423650178	-9.343396808603757	-11.844177
H65R	-3.884371097615511	-4.041320951394496	-7.292364269211248	-8.756409
H65S	0.4923327023918684	-8.215519933767386	-8.6510049310873	-11.360474
H65T	1.129301741531486	-6.159301259974897	-9.482170189408066	-10.30658
H65V	1.5722739421493157	-9.298155743638132	-10.478611405344964	-12.673523
H65W	0.2768506357474637	-12.125193286324103	-11.193474685573849	-14.064575
H65Y	1.0036853972796815	-7.586199856406726	-8.197573186627778	-9.9748535
N66A	-2.4762502925731065	-12.255185105785236	-10.830840535681318	-13.399475
N66C	-2.0241302667650647	-12.255185105780514	-10.830840535681318	-13.638977
N66D	1.487663105031338	-4.083039727272357	-7.245564554817975	-9.181824
N66E	-2.743520371843056	-12.109298365102386	-10.81810005298712	-13.476624
N66F	1.4912459042278938	-12.255185105785094	-10.830840535681318	-13.65387
N66G	-2.282587455004522	-7.931760790487079	-8.962071551461122	-11.4331665
N66H	-1.8331658036528649	-7.934392087050227	-8.834212292611483	-11.176147
N66I	-2.846329565802591	-8.523828984503288	-8.657049669656772	-11.011841
N66K	-3.502944154788499	-7.826133150151948	-8.11077051785469	-10.128723
N66L	-0.4306590041640527	-12.255185105786698	-10.830840535681318	-13.603455
N66M	-1.5262381862868466	-12.25518510578556	-10.830840535681318	-13.365356
N66P	-4.788901506600816	-9.309757703963102	-9.569312371252636	-12.313599
N66Q	-1.949380337724532	-8.221736331885014	-9.176597106280497	-11.620728
N66R	-1.456698834712016	-5.944420224637656	-10.844229602509586	-10.899841
N66S	0.2513689052978134	-5.858961039605866	-7.474667182326812	-9.044128
N66T	0.9775996140126784	-7.917869417236827	-8.27169388582115	-10.648071
N66V	-0.7818505841902255	-8.625625451337283	-9.088629113572097	-11.474976
N66W	-2.4662093831022	-12.2551851057888	-10.830840535681318	-13.683472
N66Y	0.5954816311114041	-8.623284341028567	-8.812098661513119	-11.143921
V67A	-1.4951013087206018	-5.597477884389761	-6.946689464382871	-8.205627
V67C	-1.8866205304952883	-12.008857829062409	-11.858988589043634	-12.447815
V67D	-4.061597623368628	-8.417204271560342	-9.542938347153722	-10.797424
V67E	-3.756749809673053	-9.166188367062547	-10.665670092270377	-11.7091675
V67F	-0.4407585744841866	-7.573363518731572	-10.085773984748812	-11.398926
V67G	-1.908191346015868	-6.925248947016196	-9.187735168430663	-10.124817
V67H	-1.9605073360985	-12.01564611009264	-11.859749629374164	-12.520874
V67I	1.0758329434549452	-1.9521328949251124	-4.438118564503384	-4.1225586
V67K	-2.8066130610064697	-12.015646127657416	-11.859749629374164	-12.59082
V67L	-1.2581514654408203	-5.220264512896038	-10.460329163783172	-10.208374
V67M	-1.1438836020638996	-6.125456580358313	-7.833035561607176	-8.82489
V67N	-2.500465090620604	-9.166188367062547	-10.778638241993576	-11.885376
V67P	-5.799124103968027	-12.015646134769176	-11.859749629374164	-12.606018
V67Q	-3.2277874996866185	-8.485564376978765	-10.28892378729688	-11.250916
V67R	-2.813421508756866	-12.015646140292867	-11.859749629374164	-12.679138
V67S	-2.5634347419269914	-7.524562727655184	-9.75308379640046	-11.106323
V67T	-2.364633493304665	-3.9735555450124753	-10.42523836237524	-9.42157
V67W	-0.588226591989447	-12.0088454812366	-11.858982834206133	-12.52887
V67Y	-1.4098068015736918	-12.015646124505237	-11.859749629374164	-12.296143
W68A	-0.0756266677074284	-12.753811193722052	-10.65259205863572	-14.195251
W68C	-2.388547137049421	-11.922210516869546	-10.552143147505149	-13.956116
W68D	-3.857507422113693	-12.753811192650724	-10.65259205863572	-14.121765
W68E	-4.23509432116498	-12.753811194323813	-10.65259205863572	-13.979065
W68F	0.2148912459892575	-8.66270976888708	-8.733991641985995	-11.185364
W68G	-5.154117076968827	-7.915538058606419	-7.897314083325	-10.450195
W68H	-3.4664418902924066	-12.753811195233354	-10.65259205863572	-14.28772
W68I	1.039541047270231	-12.753811196879608	-10.65259205863572	-14.148132
W68K	-3.5050623020697897	-9.359764259079297	-9.43844370237457	-12.07782
W68L	-3.086854741135173	-9.14801246544441	-9.88972365592781	-12.167969
W68M	-1.144589343855126	-12.753811196016343	-10.65259205863572	-14.175903
W68N	-2.915029700353297	-12.75381119446108	-10.65259205863572	-14.132019
W68P	-6.139590377389185	-12.753811192104838	-10.65259205863572	-14.225159
W68Q	-0.3442169398843955	-8.662708542653288	-9.838700128902929	-12.174438
W68R	-2.7323332036320305	-7.659820057467851	-7.485369120387986	-9.772766
W68S	-4.811238513898405	-12.194304136247997	-10.594648767343188	-14.182007
W68T	-6.452877793370916	-12.75381119371167	-10.65259205863572	-13.90332
W68V	-0.2906147227917143	-12.75381119496669	-10.65259205863572	-14.407043
W68Y	-3.31416887760999	-9.360271841879111	-9.4628394521651	-12.379822
A69C	-0.2769349611202645	-12.405502779270082	-10.794661478315447	-13.344299
A69D	-2.68814403921438	-8.325895712579358	-8.245640043372987	-10.1085205
A69E	-0.1592339632467459	-8.315349889081071	-8.780932879015381	-10.937866
A69F	-1.7946899802951624	-12.405502779165964	-10.794661478315447	-13.081482
A69G	-0.3518207897560978	-4.092199630805582	-8.804917150351685	-8.822571
A69H	1.814757303235783	-12.405502779171508	-10.794661478315447	-13.123718
A69I	-0.483682719466202	-7.127869389407875	-9.180290445503488	-10.74939
A69K	1.0883367519300509	-12.405502779187152	-10.794661478315447	-13.356018
A69L	-1.0013100838186404	-9.322968416516712	-9.747007236798709	-11.829651
A69M	0.1054811221888982	-12.405502779159418	-10.794661478315447	-13.368652
A69N	-1.1255416870132389	-12.405502779116716	-10.794661478315447	-13.016174
A69P	-4.074204629716576	-9.82222333790172	-9.830466737130225	-11.880615
A69Q	-0.4777763112504612	-8.634231069191644	-9.79943604987784	-11.491882
A69R	-4.934051151778267	-12.383315393018153	-10.79262776315477	-13.282715
A69S	0.2969578569961609	-8.556615868601218	-9.146973162436552	-11.054321
A69T	-2.184036827799229	-7.006089145442335	-7.0889660825669125	-8.712219
A69V	-0.2975362701425715	-6.023600524810371	-7.601701055624289	-8.383789
A69W	-0.1264365799502469	-12.405502779078024	-10.794661478315447	-13.218445
A69Y	-1.860651569861776	-12.405502779066223	-10.794661478315447	-13.404114
T70A	-1.17089666550671	-6.243802199414329	-7.732560191439006	-8.739136
T70C	-1.7163863960917	-12.458297187871246	-10.92067686515361	-13.375671
T70D	-3.238885934535565	-12.458297187053534	-10.92067686515361	-13.461304
T70E	0.3151523989018989	-12.45829718786335	-10.92067686515361	-13.36792
T70F	-2.887687980392076	-12.458297187855669	-10.92067686515361	-13.222839
T70G	-0.2731497429920998	-12.458297187785936	-10.92067686515361	-13.551025
T70H	-1.0775027885901798	-9.336957060076326	-9.775845828178715	-11.978821
T70I	-0.5679803373358113	-7.360605974513571	-7.767269126050451	-9.29657
T70K	-1.6326821105778333	-8.208279907295106	-8.395044230917847	-10.564148
T70L	-1.82464582958428	-9.336957060076326	-9.821234930339417	-11.93103
T70M	-1.2863329360872031	-9.336957060076326	-9.685458081213255	-12.07489
T70N	-0.6102492940153325	-9.336957060076326	-9.85177962155376	-12.002563
T70P	-3.883910454090322	-8.200076929234644	-8.622238212938896	-10.870117
T70Q	-1.8736033987640428	-12.458297187418642	-10.92067686515361	-13.397278
T70R	-1.815107506577253	-12.458297187286508	-10.92067686515361	-13.389709
T70S	-2.3650962722640174	-5.091364200345695	-6.882984913288965	-8.333557
T70V	0.0395888089667457	-7.729052377077385	-9.20429987594207	-11.087891
T70W	-0.3280252497538616	-12.45829718740382	-10.92067686515361	-13.40741
T70Y	-2.901703137191872	-12.458297187425806	-10.92067686515361	-13.525269
H71A	-0.6023554901737816	-8.585815312836564	-10.035483801193095	-12.049927
H71C	-0.5667900331963973	-9.22941160063537	-10.307644221268674	-12.640198
H71D	-0.9075752516300418	-11.96012742624545	-11.860142674260372	-13.58844
H71E	-1.0807704051334015	-11.960127426245752	-11.860142674260372	-13.661255
H71F	-1.0525443637664271	-9.260882444152532	-10.228722779845157	-12.32373
H71G	-0.6792459852828944	-8.586304023978446	-9.533310775410428	-11.641724
H71I	-0.3986695574831626	-4.532343874933266	-12.051425249628664	-10.639099
H71K	0.2544440153145968	-7.78280612413401	-9.132116293969377	-11.668152
H71L	-3.128221986541583	-6.906094486926089	-8.903698634436296	-10.202576
H71M	-1.7155752012638248	-8.586303970228974	-9.82744706002086	-12.018921
H71N	-0.1318978199923338	-9.260882444152534	-10.1897386115852	-12.390991
H71P	-0.1050457606422368	-8.582343925598586	-9.689657840739528	-11.933838
H71Q	-1.247626585165738	-4.96715021209953	-7.161072558847081	-9.408142
H71R	-0.0144822086812223	-5.315851227525969	-6.73507951233114	-8.066162
H71S	-0.6256732003374009	-7.304023517587056	-8.795291002517843	-10.657349
H71T	-1.0824609545379489	-4.434689317567134	-12.372478538411087	-10.866333
H71V	-0.4561083557852304	-6.580776093755501	-10.45028903036291	-11.142761
H71W	1.025628583759165	-11.960127426245789	-11.860142674260372	-13.822449
H71Y	-0.4993429233019859	-4.009289953924453	-6.416654962929897	-7.5718384
A72C	-1.2865324549334511	-9.21109777827737	-8.20094054993615	-13.639343
A72D	-3.4439407447970773	-12.010977046546136	-10.237304684432615	-13.316467
A72E	-1.3969045816109942	-11.736690044445918	-10.182957930865427	-12.996155
A72F	-1.2491635032313178	-12.177184766735136	-10.26460285264568	-13.442932
A72G	-0.6433949425508592	-7.690691396565533	-7.929759404667493	-10.858337
A72H	-1.3454976505502156	-8.621499530080094	-8.896919990151673	-12.149292
A72I	-1.472405333029995	-12.17718491351552	-10.26460285264568	-13.527527
A72K	-1.3382012397481986	-12.168483712274677	-10.263818813060425	-13.592529
A72L	-1.1324055560123274	-8.993612252812824	-9.133321656968748	-12.138977
A72M	-1.3268722020117762	-8.621499556092873	-8.095642387335829	-11.668701
A72N	-1.3229668416771343	-5.262938639071619	-8.998012687821756	-9.988525
A72P	-2.558476370855616	-9.301199521457772	-8.890624451466465	-12.147888
A72Q	-1.3251971923391492	-4.116238755214011	-11.133255714026744	-10.092651
A72R	-1.502045939532607	-8.387627696951949	-8.22141346360786	-11.444214
A72S	-1.270950036336126	-5.555861362412365	-5.966892525815638	-8.6744995
A72T	-1.4074373505804707	-6.799585234912869	-6.621941755798616	-8.995789
A72V	-1.746044231687295	-8.10907179201253	-7.498059522065887	-10.727661
A72W	-1.2188372198334456	-9.30308268334341	-8.97465219458445	-12.1536255
A72Y	-1.2898607305968706	-9.30308268334341	-8.653962413906811	-12.1033325
C73A	-3.743168228134357	-12.656754370027612	-10.605321419093798	-14.074951
C73D	-5.39551193719038	-10.045653431122432	-9.888408193977284	-12.941772
C73E	-5.249117712273281	-12.656754370028365	-10.605321419093798	-13.799316
C73F	-4.709099991079278	-9.762579107910494	-9.940755382356656	-12.582703
C73G	-3.959373613133361	-8.279579455316778	-8.461637653645084	-10.880676
C73H	-5.867745528894957	-12.656754370028947	-10.605321419093798	-13.884766
C73I	-5.669401473719359	-12.656754370029931	-10.605321419093798	-13.825867
C73K	-5.186302422674918	-12.656754370029567	-10.605321419093798	-13.953735
C73L	-5.853777746765772	-12.65675437002836	-10.605321419093798	-13.973389
C73M	-4.472791778323008	-12.656754370032344	-10.605321419093798	-13.973328
C73N	-4.324319174179118	-12.656754370030091	-10.605321419093798	-13.891724
C73P	-5.717477474890981	-8.664048488315096	-8.776941305099172	-11.264648
C73Q	-5.477925487311287	-12.656754370032246	-10.605321419093798	-13.902588
C73R	-5.178111163151608	-7.2374227715640576	-7.450858411543777	-9.416016
C73S	-3.98385957247796	-8.006184038370765	-8.068714069239832	-10.305725
C73T	-3.480730728925113	-12.656754370030928	-10.605321419093798	-14.06781
C73V	-5.473489608633904	-9.359178355595578	-9.501577011527845	-12.008301
C73W	-4.260130669930679	-9.091992644006451	-9.1122947098238	-11.758118
C73Y	-3.745316539305212	-9.125728129288929	-9.104094292744776	-11.712036
V74A	-0.2296355322353021	-7.654996943265372	-7.89583028330253	-9.945618
V74C	-1.3729830767129652	-12.56253057386531	-10.85993332032558	-14.100769
V74D	-0.5714089942066868	-12.56253038719504	-10.85993332032558	-13.856323
V74E	0.0417144341690048	-10.382743387787857	-10.207341561732504	-13.165161
V74F	-1.851417827759504	-12.562530399258954	-10.85993332032558	-13.701294
V74G	-0.918403551555816	-8.587737268270294	-8.948127000874592	-10.869202
V74H	-2.0984264031184128	-12.562530403357492	-10.85993332032558	-13.895081
V74I	-0.2692608988091807	-5.221125579164454	-7.046755714047322	-9.084106
V74K	-2.670496044362516	-9.33315789914535	-9.77140528054133	-12.661194
V74L	-1.059068583623377	-4.001638211288729	-10.730783509199682	-9.769592
V74M	-0.0438908444611674	-12.56253063588991	-10.85993332032558	-14.03894
V74N	-2.362420594843473	-12.562530674165377	-10.85993332032558	-13.824219
V74P	1.7998083483978295	-12.556611446553688	-10.859444309009293	-14.026489
V74Q	-1.0343244724588667	-12.553948466334308	-10.859308359631768	-13.684998
V74R	-2.7022095709396177	-12.56253068294083	-10.85993332032558	-13.809998
V74S	-1.0263432364266851	-8.639922483920087	-8.609013078576936	-12.302124
V74T	-0.5707861709334201	-11.997910626048352	-10.7805080659615	-13.821228
V74W	-0.4302580776632069	-12.55327087919818	-10.859162954785234	-13.940918
V74Y	-0.6540861964814709	-9.333157899145348	-9.5104906302804	-12.380676
P75A	-0.4828311321810788	-8.654150423260589	-9.119553915501456	-12.2369995
P75C	-3.783463756261691	-13.042911294689386	-11.037713595353123	-14.491211
P75D	-3.778094733581361	-13.04291129407246	-11.037713595353123	-14.48407
P75E	-4.494982123132283	-13.042911292766654	-11.037713595353123	-14.570007
P75F	-0.6411271211508259	-13.042911291172755	-11.037713595353123	-14.514709
P75G	-0.939452141941646	-13.042911292778136	-11.037713595353123	-14.449768
P75H	-3.6945712440055343	-10.66791074071111	-10.584131361011714	-12.999573
P75I	-3.860705230564156	-13.042911291419951	-11.037713595353123	-14.612122
P75K	-4.945383876197707	-13.042911291952098	-11.037713595353123	-14.304565
P75L	0.1519199451248837	-7.531458567189556	-7.857932416793119	-9.859924
P75M	-0.5549576656881104	-13.042911291820806	-11.037713595353123	-14.553467
P75N	-4.271636000857144	-12.23316861230136	-10.961277144949918	-14.411743
P75Q	-4.609649525932447	-13.042911292932216	-11.037713595353123	-14.48584
P75R	-4.579857182405252	-12.2588807937251	-10.963383386781745	-14.39978
P75S	-1.4925364100051297	-8.563345393811018	-8.903211596551046	-11.240967
P75T	-4.585956338116898	-12.465737577875355	-10.9853332587586	-14.598389
P75V	-2.064335287252819	-13.042911291172016	-11.037713595353123	-14.578796
P75W	-3.578177680689006	-13.042911291768936	-11.037713595353123	-14.392578
P75Y	-0.0949874802715004	-13.042911291098775	-11.037713595353123	-14.597046
T76A	0.2940889234413024	-6.097921516522506	-5.8739697026258	-7.958313
T76C	0.0921044116836875	-12.172970315339631	-10.771548239671231	-13.408325
T76D	-1.9908029859615304	-3.881203930395971	-12.237162673322018	-9.997803
T76E	-1.413491635013109	-7.69800219634923	-8.748729945433297	-11.165283
T76F	1.617356478345772	-12.17297031534055	-10.771548239671231	-13.513855
T76G	-0.4016960401003409	-10.567709550846637	-10.426607870565476	-13.039673
T76H	1.0602605554686853	-7.3567278541245535	-8.3462870607068	-10.804565
T76I	1.3599963236092818	-4.285692555934324	-6.556257054771777	-8.076782
T76K	-1.3150083937593509	-12.172970315340436	-10.771548239671231	-13.407532
T76L	-0.2607037228523644	-7.3622091412813155	-8.489573269540415	-10.892395
T76M	0.6289158923812654	-12.172970315339576	-10.771548239671231	-13.390381
T76N	0.4110384238260348	-12.131253090439577	-10.766901789099052	-13.26947
T76P	-1.467881130199243	-6.857307509975852	-6.949495068377473	-9.510742
T76Q	0.2354586977672439	-8.390017338152248	-8.12934062315071	-10.961304
T76R	-1.3312726878643837	-8.60763544185686	-8.402744593988928	-11.448975
T76S	-0.7312844671360408	-6.371031479708904	-8.126275238380913	-9.954651
T76V	1.367374165381947	-7.516384507795432	-7.3725855501579645	-10.188293
T76W	-0.2919521738808858	-12.172970315341246	-10.771548239671231	-13.464661
T76Y	0.8196216951917469	-12.172970315341352	-10.771548239671231	-13.52301
D77A	-0.4276516284413167	-7.910278598896149	-9.066300359303568	-11.493774
D77C	-2.076184200445661	-12.257559361167855	-11.0322568034112	-13.235107
D77E	-0.0476521799839364	-6.580440640112925	-6.769025334637263	-8.54071
D77F	-0.5049705924060288	-12.25755936116814	-11.0322568034112	-13.424011
D77G	-0.2503581695980418	-6.852484465779011	-7.64513092359266	-9.46637
D77H	-0.1332837771429984	-9.306927926849768	-10.001494283875218	-12.254883
D77I	0.137466130552783	-8.622514950684264	-9.876770551357367	-11.967468
D77K	-2.039508611067688	-12.257559361168523	-11.0322568034112	-13.55481
D77L	0.8701617682882358	-6.608084972058069	-10.30618260286792	-11.274414
D77M	-0.8066821948190566	-12.257559361167791	-11.0322568034112	-13.429565
D77N	0.533015652350364	-3.575076574442611	-5.013029492271016	-7.1781006
D77P	-0.6867448490797177	-8.218524405583054	-10.055398680578946	-11.652588
D77Q	0.3968151706086255	-12.25755936116811	-11.0322568034112	-13.307007
D77R	-0.2439045733687941	-8.603576276595126	-9.16679556971485	-11.763062
D77S	-0.9321982485147532	-8.19043355108632	-9.317969101305607	-11.389893
D77T	-1.2099339499686506	-7.707950932676581	-8.093594275155738	-10.198425
D77V	-0.0227663011272198	-12.25755936116784	-11.0322568034112	-13.3151245
D77W	-0.667730733111366	-12.257559361167988	-11.0322568034112	-13.386475
D77Y	0.2575442461593867	-9.27133401005076	-9.708828417539737	-11.906433
P78A	1.1034894807272744	-11.665330925111109	-11.67181054603384	-14.232117
P78C	0.4344064683816462	-12.226361159634074	-11.757872794763555	-14.721252
P78D	-0.6130483051962267	-4.298388515114342	-11.76332730471404	-10.369629
P78E	0.1013113007637701	-6.9212665193641145	-9.786540165378028	-11.606384
P78F	1.101432766648095	-12.226361159655422	-11.757872794763555	-14.638062
P78G	1.171752438255978	-6.005950777056842	-10.17421047906828	-11.172424
P78H	0.53871732194469	-5.735022884961582	-9.86650139253834	-10.983337
P78I	-0.9129566646762712	-12.226361159622243	-11.757872794763555	-14.33197
P78K	-1.6530569367821548	-11.436218765614983	-11.629726782236958	-14.3654175
P78L	0.7303958728622157	-6.65867525458329	-7.59454296525837	-10.159424
P78M	0.3880403881240684	-9.314139975897264	-10.667012344065595	-13.222107
P78N	1.097980655851042	-7.482491790276599	-9.774228416443291	-11.996216
P78Q	1.2407367378078713	-7.717381807225878	-9.89453761349978	-12.487549
P78R	-1.3780541864622131	-11.725239403545023	-11.660586601410046	-14.650818
P78S	1.188999762321678	-7.592988363118713	-7.6599297568063776	-10.288025
P78T	1.8876768840934368	-9.272593319782183	-10.348094785484818	-12.6604
P78V	1.3978132520340791	-9.314139975897264	-10.64559905943952	-13.243774
P78W	0.6333995557772242	-12.226361159652123	-11.757872794763555	-14.40094
P78Y	-0.6414231034523423	-9.70586435026864	-11.034071983942567	-13.575256
N79A	0.3566897772029282	-6.049588913967691	-6.626679492124822	-8.687256
N79C	-1.8352960043101456	-8.42185848219707	-8.446331070364977	-10.730103
N79D	-0.3772523256251168	-2.354565366088296	-2.026539554779447	-4.143799
N79E	0.3712671352898096	-6.247356892519158	-5.864268469559647	-8.173462
N79F	0.9529009342004946	-11.71121122891983	-9.969892426197704	-11.906189
N79G	-0.1227382051984011	-9.03148813026573	-8.824190092748722	-10.981628
N79H	-0.4273603342214266	-5.523641809151197	-5.867358294472069	-8.06189
N79I	1.045047978003699	-7.420786085610906	-7.644942271942455	-10.07312
N79K	-0.5784577794875243	-4.966915396326339	-4.816197266074596	-6.9195557
N79L	0.1649196175826945	-8.421858494473001	-8.567676317348742	-10.732849
N79M	0.9147887402222972	-9.473285178565344	-9.454240229021709	-11.554993
N79P	-4.876748847240145	-9.09289449953679	-9.069979235247956	-11.250488
N79Q	-1.050669266266108	-7.036911195697282	-7.153018618917486	-9.489014
N79R	-0.511161696378371	-6.53984908547477	-6.396371346986598	-8.427063
N79S	-0.0212954339633421	-2.081678196400187	-2.295999479578313	-3.9234009
N79T	-1.2825783072653782	-5.025849108023934	-5.764809938900726	-8.131409
N79V	0.6570104040945464	-8.343301990883417	-8.785760634937105	-10.8654175
N79W	1.4506237780504432	-11.509456055160758	-9.94256224556284	-11.774231
N79Y	0.6481770773001768	-7.668529115988716	-7.539045461285923	-10.060181
P80A	0.7583517649515521	-7.940871848323605	-8.53242356573719	-10.3376465
P80C	-0.4239680332939742	-10.92606544611592	-11.172318494841193	-13.577637
P80D	0.7393216933625049	-12.224319435895412	-11.405551118449807	-13.820923
P80E	0.9873944485773972	-9.31448487926152	-10.546158688724972	-12.632751
P80F	0.8392879200412332	-9.31448487926152	-10.42199412671016	-13.008667
P80G	0.3405753016827103	-12.22431943589541	-11.405551118449807	-14.012207
P80H	-2.5010125214039345	-7.640767578701956	-8.757474400615592	-10.657532
P80I	0.3853634518101581	-7.727029896591556	-10.074872615366983	-11.807373
P80K	-0.094639584397105	-12.18499822507523	-11.401267274253769	-13.907776
P80L	-0.1264513443092573	-9.130338657209013	-10.250722344969745	-12.596252
P80M	1.41007825890423	-12.224319435895389	-11.405551118449807	-14.109314
P80N	0.2102588849825201	-8.228021779939116	-9.602353752839916	-11.594666
P80Q	0.9589708778454406	-7.709880568396159	-8.827413587550836	-10.975586
P80R	0.0289010042923926	-8.226150739187991	-9.739823719271952	-11.945251
P80S	-0.1122602561867195	-7.331039874946971	-8.86761005889366	-10.06134
P80T	0.6434729426439594	-8.673862138116567	-9.179794718798805	-11.520508
P80V	0.5904671479213893	-9.314484879261515	-10.397021059864528	-13.122314
P80W	-0.0976804734762253	-9.314484879261515	-10.554607706216755	-12.839722
P80Y	-0.533330540278283	-3.917212277831407	-12.981632473869468	-9.890137
Q81A	-0.0153254913165396	-6.553870042457764	-9.77268059056587	-11.171387
Q81C	-0.4037859568028162	-11.826753262776354	-11.131120759021089	-13.052368
Q81D	-0.1479336361312611	-8.563546352006862	-9.696015119336153	-11.805786
Q81E	-0.1502456174062547	-6.380076002355031	-8.616111826246197	-10.474304
Q81F	0.5340736441702529	-9.233430363129482	-10.008325194935423	-12.320007
Q81G	-1.4574247922954422	-11.826753262776348	-11.131120759021089	-13.0998535
Q81H	-0.9817632243052944	-3.97951763423025	-4.326599184845691	-6.2859497
Q81I	0.2455788363616932	-6.244073867639033	-8.670119328748115	-10.274902
Q81K	-0.9059390776908308	-5.227874665692849	-5.042444402126421	-7.2784424
Q81L	-0.3397298133609015	-4.779860432409112	-6.349185554347059	-8.371704
Q81M	-0.0644705567956269	-11.82675326277635	-11.131120759021089	-13.168274
Q81N	-0.1416214984964063	-6.2046254971463535	-6.890586983485264	-8.939331
Q81P	-1.0218220237842683	-7.315567472695669	-8.319154716594312	-10.696472
Q81R	0.0703287627955783	-3.558295169600431	-3.832661655673292	-5.093628
Q81S	0.1135032453494176	-5.334677597441287	-10.341545396646325	-11.008118
Q81T	-0.3438974381076732	-5.523273971447931	-8.128891282005497	-9.991394
Q81V	-0.8379431032507094	-7.476628792038067	-8.702306225601205	-11.213745
Q81W	-0.6726736667713272	-8.563547464567373	-9.30041741745299	-11.264282
Q81Y	-0.0520340367426291	-6.179476359475446	-8.760425785272673	-10.247742
E82A	-0.9525555509629252	-7.103252334361777	-6.503908670660167	-9.019775
E82C	-4.775697948324961	-12.477257542658094	-10.461050713329088	-12.9104
E82D	-0.904750074573469	-6.812294838634996	-6.568468466080958	-8.616943
E82F	-4.820241553882229	-12.477257542658824	-10.461050713329088	-13.14209
E82G	-2.194677555752055	-7.57486276254624	-7.383892842350178	-9.235779
E82H	-4.182719636904989	-12.477257542663091	-10.461050713329088	-13.168701
E82I	-3.366689509745396	-12.477257542664397	-10.461050713329088	-13.126709
E82K	-4.380975154957241	-6.382868353358292	-6.165781827554383	-8.3446045
E82L	-4.805890109963168	-12.477257542664123	-10.461050713329088	-13.014038
E82M	-3.119917463893084	-12.47725754266	-10.461050713329088	-13.160095
E82N	-3.596455085815891	-9.193984095820204	-9.460120870215178	-11.476318
E82P	-2.0361518818579545	-12.477257542658124	-10.461050713329088	-12.934998
E82Q	-1.2798556462657378	-7.148810939104543	-7.442171674503925	-9.811401
E82R	-5.074358994535187	-9.161757673829673	-9.196295137106064	-12.308533
E82S	-2.6703448174637963	-8.433146549958925	-8.538786720879216	-10.802063
E82T	-2.2575419743118705	-12.477257542656975	-10.461050713329088	-13.019165
E82V	-3.022863081668735	-6.973506028872086	-8.774512200270692	-10.087769
E82W	-4.329760735338038	-12.477257542659045	-10.461050713329088	-13.065979
E82Y	-3.106078363528588	-12.477257542667454	-10.461050713329088	-13.05365
I83A	0.2376741142133211	-5.859534571069989	-7.699537248412525	-8.913452
I83C	-1.1004040510245865	-11.00252657460024	-11.292851656511402	-12.194824
I83D	-0.8869089886580626	-11.002532878197432	-11.292851656511402	-12.251404
I83E	-1.2547738756978513	-5.571225397082683	-7.321427709250202	-9.022461
I83F	-1.7054942214178332	-5.876761985353953	-7.770854356273048	-9.06842
I83G	0.2705755504340311	-7.762970418217769	-9.522989800839696	-10.956421
I83H	-0.6289097339080627	-8.431800832023386	-10.468525825033794	-11.36322
I83K	-1.383992670596374	-5.67421400197386	-7.36987632401906	-8.546814
I83L	-1.2829108170324477	-1.5141126652247705	-5.504452635435882	-5.0877686
I83M	-0.4413060950725922	-1.088828385072281	-4.176269020008476	-3.9439087
I83N	-1.9479248459658265	-7.762970425427696	-9.567887155625158	-11.343323
I83P	-2.2814207877084822	-8.431801098505034	-10.078068478129351	-11.519287
I83Q	0.905447304839614	-4.391644405805608	-6.545434812713211	-7.670532
I83R	-1.0437582104360903	-6.541438330888583	-8.351032274988029	-9.439819
I83S	0.5864093781884431	-10.394806151227389	-11.17975951574067	-12.454407
I83T	0.6280672321470306	-4.581038640980038	-6.197433876786818	-7.464966
I83V	0.537879390402863	-0.2256761893528569	-3.0081884751816688	-4.859192
I83W	-1.8536452566436896	-7.307184819460744	-9.023336838718931	-10.091492
I83Y	-0.0276787738194143	-4.327419352030578	-9.059833395480382	-9.431702
H84A	-0.7556214124739449	-0.8539079087079174	-5.053533926955424	-5.446533
H84C	-0.000967045073606	-6.621182912487597	-9.19484340198369	-10.18396
H84D	0.6101046437321631	-0.9918970523449242	-2.894002241828275	-3.2905884
H84E	0.6588055703968964	0.0149096441859317	-4.998172270217765	-4.6887817
H84F	1.4340643850787302	-0.56587049392563	-5.314766103321745	-5.2648926
H84G	0.4505081581411884	-2.3295253946009584	-5.723972951830547	-6.6937866
H84I	-0.7455921076210125	-0.7989988080777894	-5.003886579836035	-5.107239
H84K	0.4176788525430998	-0.5477964014972464	-3.942468782679498	-4.2841187
H84L	-0.4498521215854399	-0.3097413277189738	-4.633873700560798	-4.685669
H84M	1.1523205497975464	-3.015894037325574	-5.764615606089137	-6.390808
H84N	-0.3866192236833772	-0.8899617357149999	-2.404229691699584	-2.488037
H84P	0.6933522198225045	-0.1220717043332331	-2.773299616044824	-3.1044312
H84Q	1.443451926068368	-2.233078646066182	-4.008304500512168	-5.122925
H84R	-0.0249861070655517	-1.152087749447782	-4.231862186148646	-5.3914185
H84S	-0.8128876011043861	-1.977795262108867	-4.487323960474896	-5.5062256
H84T	-3.513315616808288	-1.9574218699704249	-4.81811878152439	-5.934021
H84V	-0.3897200399738923	1.6902910831625475	-4.651496828581003	-4.466736
H84W	0.5832516083606527	-3.080196298308755	-6.207812977594585	-6.8703613
H84Y	-0.7480011561566927	-0.8637732208895283	-3.4530764353221457	-3.5343018
L85A	-2.1405226002511606	-12.249422871855046	-10.72015836355854	-12.372864
L85C	-2.4704729004595243	-9.256998086663046	-9.538249119361351	-11.483215
L85D	-5.520218865355554	-12.249422871855046	-10.72015836355854	-12.383606
L85E	-4.307677503705044	-12.249422871855042	-10.72015836355854	-12.446838
L85F	-3.9402390472625513	-7.878936701790934	-8.183308790688898	-10.451904
L85G	-6.01255657391553	-9.9259018948016	-10.025088797447095	-11.875
L85H	-3.0690678425304503	-12.242310725008103	-10.719712764451288	-12.361084
L85I	-1.0066731034836152	-4.328990962034091	-4.944061671654708	-6.914856
L85K	-6.058638700741149	-12.249422871855032	-10.72015836355854	-12.537842
L85M	-1.931998153648268	-2.627596979924127	-3.685502663753141	-4.890381
L85N	-3.5915031464764984	-12.241770886694251	-10.719586641401063	-12.215027
L85P	-6.786219218374575	-8.792739001524756	-9.091595832450366	-10.983826
L85Q	-2.3657707219537367	-12.249422871855044	-10.72015836355854	-12.400635
L85R	-6.223613150031768	-10.255959907757791	-10.324626255338444	-11.758789
L85S	-5.276957183083009	-7.9298187109881475	-8.148958490291989	-10.358398
L85T	-3.2656231507900038	-7.999034064536368	-8.321298033168205	-10.30719
L85V	-0.6507531932460598	-5.237685287953269	-6.379035801905047	-7.8294067
L85W	-3.503471398458985	-7.991951490906375	-8.219667622251109	-10.03772
L85Y	-4.316730824756071	-12.24942287185504	-10.72015836355854	-12.316345
E86A	-0.4087600661365551	-2.828163955240806	-3.8240008057910018	-4.811096
E86C	-0.6202475114431348	-11.092002813883443	-10.34094367304101	-11.479675
E86D	-0.5961416152577377	-3.862350699532489	-3.456108750813655	-4.6549683
E86F	0.0470872603573134	-8.668232302721547	-9.034673596262564	-10.490601
E86G	-3.2359120789936746	-1.2389005858699047	-3.215885479308781	-3.453125
E86H	0.4702104339940109	-5.132127209032847	-6.414911336833029	-7.6724854
E86I	-0.7593582188894117	-4.103786941741174	-4.913672811209835	-6.196533
E86K	0.0149906439553837	-1.4299640481286993	-1.5476237868897442	-2.638794
E86L	-0.4032470817505243	-6.751103464565907	-7.272228383199945	-8.939087
E86M	0.322276583500763	-7.61158988228763	-8.012193189731079	-9.586487
E86N	-0.0677435238276848	-5.004857099992529	-6.099766242339683	-7.4370117
E86P	1.3016808322343578	-3.872615901705804	-4.835750980029843	-6.7331543
E86Q	-0.0771611263858045	-4.161453211486908	-4.928576856929794	-5.8240356
E86R	-0.2717967465384388	-4.761082541629888	-5.568566755781831	-6.6555176
E86S	-0.1947401695301304	-6.385380417938794	-7.063878350476443	-8.503723
E86T	-0.3777410874670918	-3.5231605369956465	-4.248064913972485	-5.706238
E86V	-0.2491796115772724	-2.4299577954120646	-3.9170487305527786	-4.3772583
E86W	-0.4641735395132087	-6.722739987409603	-7.149815941408633	-8.775696
E86Y	0.3821911155841333	-7.5758784655108595	-8.409098970855666	-9.695068
N87A	0.3404431173133943	-12.35008300519456	-10.527826947330825	-12.995483
N87C	-0.4476755151852055	-12.350083005193596	-10.527826947330825	-12.807739
N87D	0.0167102847563532	-5.905873099868811	-5.806605959143326	-7.428467
N87E	-1.8524260210987904	-8.517314057021244	-8.87675952742029	-10.7091675
N87F	-0.1647031764681563	-12.350083005177645	-10.527826947330825	-12.764221
N87G	0.5382403013855332	-7.130349810582166	-7.458012618179055	-9.424988
N87H	-0.0830524654536875	-8.158294082413486	-8.315865491435943	-10.208008
N87I	-3.039295746999209	-6.829926789921295	-8.690690882463969	-9.695923
N87K	-1.2368890093282343	-6.035002641117181	-5.788758457611039	-7.4314575
N87L	-1.5783622617575803	-12.350083005110532	-10.527826947330825	-12.752869
N87M	0.0014704355428018	-8.5988283163269	-8.66520912755368	-10.365967
N87P	-3.3226597673999136	-12.350083005117078	-10.527826947330825	-12.725708
N87Q	0.1649325152246948	-9.339249532019249	-9.294260487620704	-11.290466
N87R	1.0483845923289083	-8.652712636791577	-8.65498607851805	-10.666443
N87S	-0.4937771395024991	-8.239214966169257	-8.478698398766937	-10.014465
N87T	-0.5473782128406739	-10.334050373807637	-10.003841073184503	-12.573853
N87V	-1.755607932166425	-12.35008300514586	-10.527826947330825	-12.872131
N87W	-0.7399402071006315	-12.350083005151966	-10.527826947330825	-12.754883
N87Y	-0.2860677095567476	-9.336545875262658	-9.356147929141116	-11.585022
V88A	-1.479080076387076	-7.341745755299123	-7.891091221232273	-9.885803
V88C	-3.818652893671325	-9.146392397095944	-9.891975030079266	-12.293274
V88D	-4.919712296730529	-12.257181826137217	-11.154469185642938	-13.405151
V88E	-3.2151561998711173	-8.402771003197124	-9.190543898468604	-10.834778
V88F	-2.052330229682053	-9.31943028016147	-9.967774220651336	-12.010071
V88G	-5.117263410580293	-7.877424362801976	-8.528779601083443	-10.527649
V88H	-1.6569121951813697	-12.257181826135795	-11.154469185642938	-13.361816
V88I	0.6314977114469772	-4.2147944564115605	-5.707534013912664	-7.6655884
V88K	-3.361580413940191	-12.257181826137344	-11.154469185642938	-13.361023
V88L	-2.319753059968097	-5.807525579738657	-6.754916934063658	-8.543884
V88M	-2.711798055825684	-5.925919427715669	-6.581330811257431	-8.2595825
V88N	-5.225559638188782	-9.31943028016147	-10.00350823658755	-11.99884
V88P	-6.051214463491925	-12.25718182613362	-11.154469185642938	-13.3203125
V88Q	-2.58935065257989	-12.257181826130548	-11.154469185642938	-13.554871
V88R	-4.219845738604361	-12.257181826132465	-11.154469185642938	-13.333252
V88S	-4.176208721788903	-7.384357018115631	-9.30885743808176	-11.13269
V88T	-2.1865216032811623	-6.717676177222309	-9.51704721643182	-10.85791
V88W	-1.2270215770745447	-9.31943028016147	-10.109272899540883	-12.163696
V88Y	-1.1672242447166492	-12.257181826131136	-11.154469185642938	-13.2144165
T89A	0.7125255104137844	-6.5368872385394585	-6.518977717322741	-8.893494
T89C	-0.8321945165537803	-12.2515236953018	-10.43637715343857	-13.090454
T89D	-2.822133351818557	-8.622975046208674	-9.207211553748492	-11.713562
T89E	0.6483769628354658	-7.257492078540705	-8.649439240172796	-10.644104
T89F	0.335980916440809	-12.251523695301676	-10.43637715343857	-13.004517
T89G	-1.3222605514812644	-7.139583121711215	-8.644483610925818	-10.492615
T89H	1.1825217598264055	-12.251523695301604	-10.43637715343857	-13.208618
T89I	1.2660194581014728	-5.498553417973258	-5.413871408825798	-7.4110107
T89K	0.5603717677454748	-6.440861361917024	-6.181377452980087	-8.791199
T89L	-0.5149384027653408	-9.32551485135901	-9.592761284295191	-11.8532715
T89M	0.2291103904465579	-12.25152369530156	-10.43637715343857	-13.041626
T89N	0.7652501708358128	-8.223817162485156	-8.214841664114829	-10.848206
T89P	-3.664720445416633	-8.0186622293675	-7.818795012200098	-10.505188
T89Q	-2.183105131642333	-9.32551485135901	-9.425061099733284	-11.949097
T89R	1.7096375861985755	-12.251523695301763	-10.43637715343857	-12.929504
T89S	-0.2821638669611138	-4.874337731190786	-5.22319260952645	-7.880188
T89V	1.2254755125095338	-8.573332600723097	-8.576964333644355	-11.09082
T89W	-0.0651854571547484	-12.251523695301426	-10.43637715343857	-13.073242
T89Y	2.340203510720536	-12.251523695301676	-10.43637715343857	-13.096741
E90A	1.346628767717596	-8.820680365225078	-8.864308340682328	-11.3567505
E90C	-0.6651957480448094	-12.369567923961842	-10.70276907977768	-13.521118
E90D	-0.8535212433124133	-5.098150026249793	-7.261765991745051	-8.580322
E90F	-4.436618115661271	-12.36956792396223	-10.70276907977768	-13.585022
E90G	-1.560426493236881	-8.053140379561086	-8.096679143553956	-10.078674
E90H	-1.3798624409576798	-12.369567923962167	-10.70276907977768	-13.448669
E90I	-0.8677260594617558	-7.961471436696599	-8.634191379529511	-11.213806
E90K	-4.267777069929212	-6.356103724225043	-5.950322719214455	-8.36377
E90L	0.1559267787929957	-8.249352468409555	-9.34570565980539	-11.850769
E90M	-1.102051550921787	-12.369567923961734	-10.70276907977768	-13.665466
E90N	-1.6170156242153422	-12.369567923960568	-10.70276907977768	-13.5199585
E90P	-3.1849840295314107	-12.36956792396132	-10.70276907977768	-13.362366
E90Q	0.1615247726415196	-7.734974718074226	-8.37346266203349	-10.763123
E90R	-5.615897802803189	-8.537418063586232	-8.976010248765306	-11.124817
E90S	-0.0024820640641791	-12.369567923960858	-10.70276907977768	-13.435608
E90T	0.584788980533912	-9.34147320374748	-9.69658722258282	-12.187317
E90V	0.2390794363339186	-6.852017337434844	-9.499498379547733	-10.702393
E90W	-0.0955756699015491	-9.34147320374749	-9.914319353531027	-12.366272
E90Y	-0.3070126299304988	-12.369567923960698	-10.70276907977768	-13.438843
E91A	0.4364666428056964	-1.446408046278274	-7.229952447793039	-7.0911255
E91C	-1.5910341600774596	-6.376110629519292	-9.03109372835911	-9.294067
E91D	0.022622761739763	0.0202430083561062	-2.815493384950969	-2.5969849
E91F	-0.7639631586369061	-6.3965735447051	-8.87573609038327	-9.1744995
E91G	-1.5850502072498236	-3.4108899310393683	-5.147671623775295	-5.538025
E91H	0.2909201515613024	-2.280769403947217	-5.446060318787204	-5.6168823
E91I	0.3415882775641995	-5.179569662634458	-7.796523332376637	-7.9559937
E91K	-0.0932176675343782	-0.3540761552160374	-2.473922676021175	-2.0252686
E91L	-0.4946604521791835	-6.632443937252775	-9.276555494402372	-8.957092
E91M	-0.9202522925319992	-4.338704422826545	-6.585610108502806	-6.4437256
E91N	-0.189478410237589	2.4598856001136884	-1.8265536543513008	-1.6964722
E91P	-0.6588199306074591	-1.8429347776311071	-5.556701237441303	-5.7263184
E91Q	-0.6163398415737918	-3.088487301566433	-4.2154438046054565	-4.672058
E91R	-1.8867843112008564	-2.7888385863593466	-5.833746608626825	-5.9606934
E91S	-0.6622827761870814	-1.400977884233227	-5.572551836059574	-5.729004
E91T	-0.3902375693491708	-2.0919009103909683	-5.141856591565556	-5.8303223
E91V	0.4145737260497457	-4.554198041069065	-7.043356155278161	-7.2842407
E91W	-0.5420099594584331	-3.891412663149431	-8.53706020471509	-8.2994995
E91Y	1.2800134277959725	-0.8351907309623472	-5.405324307434057	-5.5685425
F92A	-6.558831317006293	-12.83538125408769	-10.83912383851316	-13.493774
F92C	-5.00160366809737	-12.64572639329213	-10.821702918538447	-13.262085
F92D	-3.89560792833904	-12.835381254087586	-10.83912383851316	-13.241333
F92E	-4.028234536525575	-10.951347794050529	-10.520065569110102	-12.8081665
F92G	-5.649110616220971	-12.8353812540876	-10.83912383851316	-13.222534
F92H	-5.71581472357297	-12.835381254087585	-10.83912383851316	-13.3446045
F92I	-2.983910820849533	-9.349243940114658	-9.763445930032503	-11.655823
F92K	-5.268774549245635	-12.835381254087746	-10.83912383851316	-13.203674
F92L	-3.3874350916209397	-6.903028780508653	-7.147043638762625	-8.758423
F92M	-2.1175648461361	-12.835381254086434	-10.83912383851316	-13.203918
F92N	-5.159045875354936	-11.62483097950076	-10.68212233447457	-13.148865
F92P	-4.72622051556025	-12.83538125408796	-10.83912383851316	-13.296082
F92Q	-5.666291654195343	-12.83538125408808	-10.83912383851316	-13.169617
F92R	-4.191021759173325	-12.835381254088388	-10.83912383851316	-13.131531
F92S	-3.2111272424432817	-7.466924033626279	-7.243285249067412	-8.97345
F92T	-6.066982672353299	-12.835381254088228	-10.83912383851316	-13.091797
F92V	-5.000129526028139	-12.138714416831844	-10.76809804802906	-13.093994
F92W	-2.271712274462778	-12.835381254088388	-10.83912383851316	-13.135559
F92Y	-3.3580026689449647	-5.313186282278581	-5.24866699121867	-7.557678
N93A	-1.7007701697528483	-12.20044106234555	-11.21441837300108	-12.444458
N93C	-1.57182170362174	-12.200441062346398	-11.21441837300108	-12.454041
N93D	-0.2013729639739081	-2.7594524661163424	-4.448772629302766	-4.9625244
N93E	-1.0743828631943944	-5.741638584924948	-11.64689924448612	-10.534912
N93F	-0.7204391065360082	-9.275417200941824	-10.218202208899127	-11.510925
N93G	-2.240560416495948	-11.20954026360728	-11.0285215724075	-12.40332
N93H	-1.164121902020737	-8.92493971955043	-9.52860408059678	-11.139343
N93I	-4.674759390925959	-7.8336392607496705	-8.487601174001611	-10.139282
N93K	-3.6011175110747717	-7.118845114942266	-7.962876657929883	-9.544983
N93L	-3.0039151429118043	-12.200441062345964	-11.21441837300108	-12.582031
N93M	-1.279625968813876	-12.200441062346153	-11.21441837300108	-12.615112
N93P	-5.045972608148629	-8.591766954839224	-9.886249210865572	-11.372498
N93Q	-1.2335178326546967	-12.20044106234582	-11.21441837300108	-12.483765
N93R	-2.0690466485957053	-7.900746155685288	-8.41995333353043	-10.373718
N93S	-0.6425911262598675	-7.0842001392187175	-7.618445110552784	-9.169189
N93T	-1.7960445286390407	-5.532911250373138	-6.508083509710559	-8.374939
N93V	-4.286981197207322	-12.200441062345226	-11.21441837300108	-12.587402
N93W	-1.7289175043835834	-12.200441062345032	-11.21441837300108	-12.47998
N93Y	-1.1360252446606875	-7.447103561719829	-8.072026310092042	-9.803284
M94A	0.1674632754724462	-3.322841766090756	-7.116391220028163	-7.383423
M94C	-0.8658913025398337	-8.57794832518158	-9.6804488230664	-10.973816
M94D	-4.496691428386005	-12.104532910500511	-11.463408260462188	-12.688965
M94E	-0.7833032331823799	-9.2588176940784	-10.620788550796531	-11.648865
M94F	-3.808256082591328	-12.108701455146608	-11.463689449176512	-12.548401
M94G	-0.944996207973508	-8.24834128277991	-9.198516778185876	-10.373169
M94H	-6.074974697916387	-8.577948109411984	-9.751265568420422	-10.856567
M94I	-0.5254848919617675	-3.510213691272841	-4.469532231385529	-5.1086426
M94K	-3.2552684413114026	-9.001813661561492	-10.104684336015453	-11.311279
M94L	0.0287455792994267	-7.03261879730069	-8.296810406285658	-9.6189575
M94N	-6.43960828134052	-12.108822734796831	-11.463689449176512	-12.643738
M94P	-2.586990742953396	-12.10883863332918	-11.463689449176512	-12.585876
M94Q	-5.263661500975455	-12.108667801414004	-11.463689449176512	-12.606079
M94R	-5.949272845133343	-9.699008006671477	-10.666657806246349	-11.940369
M94S	-1.1578511133578775	-9.25850900303192	-10.766513834763373	-11.636353
M94T	-0.5007977610034695	-7.500263296777856	-8.479884949460029	-9.699402
M94V	-0.3069259745438211	-4.076607713433906	-6.124808562766702	-6.8761597
M94W	-5.624808502216255	-9.2588176940784	-10.27091361771545	-11.665222
M94Y	-3.5999075705734525	-9.2588176940784	-10.360966090413967	-11.4522705
W95A	-3.3632651271757745	-8.594087975628197	-9.75807278375214	-11.869507
W95C	-4.023447764850805	-7.887976290804805	-8.009346388191261	-10.089355
W95D	-4.223166086399289	-12.170010926144538	-10.983647583799666	-13.262695
W95E	-5.7640678519415465	-7.134652786570925	-8.980966735420225	-10.643433
W95F	-0.2703782598033837	-7.399128749954292	-8.926711424282985	-10.65802
W95G	-2.563232617401219	-5.110283728471682	-6.038125855968247	-7.6469116
W95H	-1.85727830197009	-8.24496277163104	-9.41939817254388	-11.659912
W95I	-6.253897775582767	-12.17001092614589	-10.983647583799666	-13.186279
W95K	-5.199279121187279	-7.735432703640484	-9.310665953676107	-11.3029175
W95L	-5.18683486504568	-11.69444636265128	-10.92158162169244	-13.089233
W95M	-2.2401686041212727	-8.64765204714913	-9.032507650226762	-11.119995
W95N	-2.2704301925866632	-12.170010926145864	-10.983647583799666	-13.116028
W95P	-4.995180776784392	-12.170010926146244	-10.983647583799666	-13.283325
W95Q	-4.108412995771807	-9.328229549572027	-10.181556797612757	-12.508301
W95R	-5.370153086663958	-6.750551175625008	-6.688499216765194	-8.603821
W95S	-4.140771724808672	-8.244961457480123	-9.257375679707366	-11.63562
W95T	-5.492808568144327	-7.958215068289668	-9.748015818404385	-11.792725
W95V	-5.016929956173184	-8.244961902912864	-8.40253623985518	-10.827576
W95Y	-0.5302876251005615	-6.136499291385935	-10.232235943802152	-9.918091
K96A	0.2833346105296394	-11.97410589111522	-11.005587630315858	-12.290405
K96C	-2.061554371152202	-11.97626367825572	-11.00577565654612	-12.293701
K96D	1.073950046699194	-3.991230489685431	-5.846089663884413	-7.092285
K96E	-0.7306250456605186	-2.817927307764108	-4.8359332084146445	-5.095581
K96F	-1.706474844552512	-11.976263674767951	-11.00577565654612	-12.442017
K96G	-0.4753189068102249	-7.454378667092129	-8.296980863481622	-10.058838
K96H	0.2442522424767602	-6.658983368861476	-7.485336889996688	-9.315002
K96I	-1.186416357286716	-9.035402969732306	-9.756803644770116	-11.518616
K96L	-1.7222576688937483	-11.976263680205452	-11.00577565654612	-12.417969
K96M	0.4860536156901459	-9.208359120263824	-9.763820904020577	-11.202576
K96N	0.4956278520427259	-3.660908860973972	-4.799824484678538	-5.869507
K96P	-4.653062696721259	-11.976263681523209	-11.00577565654612	-12.353516
K96Q	1.0684590870602897	-5.709751336609926	-6.39815206113326	-7.649536
K96R	-0.4994216856644872	-3.901984240317085	-5.148992690894374	-6.3134155
K96S	0.8505654180090031	-7.119042294505365	-7.866597057112813	-9.410156
K96T	0.113813684285049	-5.090567024159107	-5.423814435269378	-6.7144165
K96V	-0.3816660072965955	-9.208210414861837	-9.818595874072344	-11.2717285
K96W	-2.9271932756242323	-11.97626368037467	-11.00577565654612	-12.501404
K96Y	1.0023871648794611	-11.9762636795074	-11.00577565654612	-12.3081665
N97A	-2.5008243576682623	-12.644827709809618	-10.09304739771801	-12.720581
N97C	-4.970597547017476	-12.644827709809627	-10.09304739771801	-12.718201
N97D	-2.1851637409084668	-6.978469018351918	-6.475054630658633	-8.268982
N97E	-0.6774004848183808	-12.644827709809618	-10.09304739771801	-12.577576
N97F	-4.622540034519714	-12.644827709809633	-10.09304739771801	-12.784973
N97G	-2.9997270708657835	-12.64482770980963	-10.09304739771801	-12.85791
N97H	-1.4056310056792576	-8.180289035892194	-7.721077741151021	-10.112366
N97I	-3.9874183626144655	-7.953325974042976	-7.415718642633237	-9.737488
N97K	-4.912786047312835	-7.219123989590184	-6.962700423683373	-9.063171
N97L	-1.4200761604609615	-8.67102726125723	-7.923741838923888	-10.096497
N97M	-4.415191208836219	-9.365870330476598	-9.25640220580135	-11.196411
N97P	-5.817468355912367	-12.644827709809633	-10.09304739771801	-12.804016
N97Q	-2.2222660963810505	-12.644827709809636	-10.09304739771801	-12.827209
N97R	-7.442293059688191	-12.644827709809638	-10.09304739771801	-12.77002
N97S	-1.530086578433083	-5.9317921024919285	-5.068936265836328	-7.753296
N97T	-2.3613716414862687	-12.183595313296207	-10.045257915112645	-12.811523
N97V	-3.036983665443118	-12.644827709809642	-10.09304739771801	-12.682922
N97W	-4.443162139158138	-12.644827709809634	-10.09304739771801	-12.84082
N97Y	-3.442339326380226	-12.53997015933754	-10.086091429050157	-12.823608
N98A	-0.3295740662197949	-6.109261425130993	-5.9477989866391	-7.5427856
N98C	-1.2335528370790665	-8.398388061045395	-8.579234096864639	-9.6640625
N98D	-0.3027686630193291	-0.4814598964439867	-3.3738636490306817	-3.955017
N98E	0.2869892067343451	-3.583883354829201	-4.798328679629776	-6.413269
N98F	0.1353602153964543	-6.72142841797984	-6.680553942322149	-8.467468
N98G	-0.4912576685942739	-3.40198391803451	-3.100482639056281	-4.232666
N98H	0.9387911045298544	-4.490597305495062	-4.410149876472133	-5.8061523
N98I	-0.9782097977970208	-6.8982069359783935	-6.845602116867667	-8.565674
N98K	0.3276812305855274	-2.936165917851545	-2.934308669409802	-3.3997803
N98L	-0.9474076142778362	-8.00781747122241	-7.963781621284397	-9.421204
N98M	-0.3102119191810098	-9.29643419998978	-8.97366059400565	-10.3376465
N98P	0.6483575170161444	-4.289136978948105	-4.982721889526147	-6.5531006
N98Q	-0.500006937566915	-6.143484009189877	-7.2023128636792535	-8.582642
N98R	-0.275573268259455	-6.398842686415241	-6.411810740123656	-8.147217
N98S	-0.1337396056444214	-2.976524449131266	-2.410779515921604	-3.4840088
N98T	0.1057416093542518	-3.3014060582590057	-4.789638059297886	-5.906311
N98V	-2.2465781832077467	-7.323227487093973	-7.335862222832475	-9.506653
N98W	0.2136997886520576	-11.112580285588365	-9.64515930955372	-10.999634
N98Y	-0.28604961327464	-3.4405888818984383	-4.179218626544753	-5.234375
M99A	-4.31543097877948	-12.313981703839584	-10.810848263743765	-13.820618
M99C	-6.0720555831503855	-12.347223373948108	-10.813773694241036	-13.766113
M99D	-5.046465292481559	-12.342365048112583	-10.813437305594787	-13.806152
M99E	-4.33686545610909	-9.328259523970289	-9.782531155189645	-12.434509
M99F	-1.9088264306569385	-8.236443482108353	-9.764081120267292	-11.880493
M99G	-7.153720792074727	-12.34722337403138	-10.813773694241036	-13.676819
M99H	-5.842618478869036	-9.328259523970289	-9.707236942987947	-12.137878
M99I	-1.287021434814499	-5.57626352921635	-6.465797000157181	-8.74823
M99K	-5.046890871655164	-9.251419329769188	-9.699074196575566	-12.114502
M99L	-1.7049180562429784	-5.426221345539796	-7.665973005056003	-9.444824
M99N	-5.003264301957757	-12.347223373886482	-10.813773694241036	-13.797668
M99P	-4.315441363964951	-12.347223373959537	-10.813773694241036	-13.782715
M99Q	-4.08422254798648	-12.34722337402992	-10.813773694241036	-13.6293335
M99R	-5.925810585647108	-7.925007805557263	-8.443615867236076	-10.675232
M99S	-5.775225732791921	-9.328259523970289	-9.530203788645991	-13.770081
M99T	-5.452207874154786	-7.343321201502715	-7.916916109697922	-9.674988
M99V	-1.9792811262826573	-4.029262134716481	-6.937353143832297	-9.157043
M99W	-4.482879100118605	-9.999050195361637	-10.042083784102717	-13.066895
M99Y	-6.189918863767785	-12.347223373862676	-10.813773694241036	-13.730469
V100A	-0.0010021688454803	-3.3396806801788994	-6.212640466808807	-6.399475
V100C	-2.467409731761936	-9.284598241186394	-9.990247047705452	-11.49115
V100D	-1.8890811470031017	-12.123893030582227	-11.261386668566615	-12.75531
V100E	-3.0371188839793306	-7.494613511422785	-8.549940352359044	-9.746765
V100F	-3.4038688638842194	-12.123893030582233	-11.261386668566615	-12.7196045
V100G	-3.4270176864154105	-7.476953706853723	-8.386425374883402	-9.576416
V100H	-4.584581703664021	-12.123893030582217	-11.261386668566615	-12.6762085
V100I	0.1343001633721092	-5.565809794777056	-6.204116256638372	-7.4071655
V100K	-6.198679089763976	-9.263718970277028	-9.854690272931292	-11.537109
V100L	-3.277745036932838	-8.626558316984806	-9.263601023795673	-10.968567
V100M	-1.612945934968242	-8.430583618463652	-8.890666342718305	-10.65979
V100N	-1.7854648241715974	-12.123893030582224	-11.261386668566615	-12.614441
V100P	-2.762471223641559	-9.284297238627037	-9.95846885325409	-11.396851
V100Q	-5.116142383495157	-12.123893030582238	-11.261386668566615	-12.624268
V100R	-6.13858777440131	-8.604094136922674	-9.523454377356757	-11.668152
V100S	-4.708954689845088	-8.201425654855491	-10.17198431473662	-11.119324
V100T	-1.5935201364881486	-4.039485189916846	-11.734316921829304	-9.724426
V100W	-4.011898774419683	-8.604094243604553	-9.307642579315145	-10.882568
V100Y	-5.544325350373099	-7.914688569398225	-9.56943933480943	-11.059143
E101A	-0.967364694677062	-5.238330139377098	-10.00536386506792	-9.704407
E101C	-3.0192851361894726	-11.67226059528635	-10.960195413590554	-12.181702
E101D	0.2256652290695159	-0.8247513226217045	-3.9113671180894016	-4.149292
E101F	0.4720277620511562	-11.672259759746764	-10.960195413590554	-12.412903
E101G	-1.4515979317800891	-6.763752938883351	-7.773927300349896	-9.109802
E101H	-0.9172551148643504	-11.672260969056117	-10.960195413590554	-12.283691
E101I	-1.0503931805578526	-8.930072183705382	-9.607150020006884	-11.536621
E101K	-2.7018909880230413	-4.907288534506201	-4.94810981122464	-6.38855
E101L	-1.1203196446897037	-8.930071829867485	-9.708007418068064	-11.216919
E101M	-0.0354763701647805	-8.253453263060502	-9.875163696939126	-11.084839
E101N	-0.1481119586563109	-3.310102177148303	-6.173652608922566	-7.3395386
E101P	-1.5975148688998766	-11.672260381738448	-10.960195413590554	-12.214844
E101Q	-0.7480066151922403	-5.420063405783797	-6.764789057750022	-8.401489
E101R	-1.3071980844369082	-6.183250388287424	-7.319116851911531	-8.978821
E101S	-0.7758965870001092	-11.672259845816985	-10.960195413590554	-12.325623
E101T	-0.5115500795863024	-6.118260241264628	-7.068698122044225	-8.9835205
E101V	-0.8695933109965487	-8.930071687900103	-9.73296197469017	-11.446777
E101W	0.0924333077365639	-8.93007201006484	-9.740981077273773	-11.472656
E101Y	-1.3409144375087616	-8.238620512204317	-9.299014569383871	-10.956604
Q102A	-0.5912575725292618	-12.560459831680305	-11.154609381786711	-13.977417
Q102C	-4.351410026906902	-12.560459831697536	-11.154609381786711	-13.902222
Q102D	-1.2709593420666174	-12.560459831679786	-11.154609381786711	-13.668518
Q102E	-0.4100068276307398	-6.648036699993916	-9.59884211669123	-10.250183
Q102F	-2.003444748547849	-12.560459831667826	-11.154609381786711	-13.734375
Q102G	-1.16413696472502	-11.95123217888508	-11.067839896994885	-13.934509
Q102H	-1.3782229600440707	-6.707564626006054	-7.679427822846264	-9.38324
Q102I	-3.086908394073846	-12.560459831617017	-11.154609381786711	-14.097107
Q102K	-2.0719791891740345	-8.65263036564145	-9.12542449004468	-11.931641
Q102L	-2.7833285571651563	-8.579994705065271	-9.114781533575297	-11.237122
Q102M	-0.6340042202783004	-9.362315580111506	-10.242550231181667	-12.416077
Q102N	-1.944756487802708	-12.560459831602737	-11.154609381786711	-13.960327
Q102P	-5.151625407435087	-11.06706505440777	-10.874629977675568	-13.53772
Q102R	-2.746274424118502	-8.400647257544943	-8.7530133043133	-10.51947
Q102S	-0.724713826795119	-6.903734043103782	-8.948437964420009	-10.629456
Q102T	-1.3373931960266596	-8.262995287422374	-8.908870312605359	-10.940796
Q102V	-2.309350984718628	-12.560459831582005	-11.154609381786711	-13.705688
Q102W	-2.481050758785926	-12.560459831680369	-11.154609381786711	-14.065308
Q102Y	-1.854182271220576	-12.560459831587414	-11.154609381786711	-14.066772
M103A	-1.21469233936409	-3.796526966651808	-12.860416610710672	-10.155273
M103C	-3.6748224132479175	-12.373310463910682	-10.457573309468444	-13.570007
M103D	-4.6939955448838	-8.643037819737147	-8.33732447057082	-11.865784
M103E	-4.043642842324782	-12.370859986594462	-10.457349260585602	-13.6536255
M103F	-1.899610827515546	-12.37331046391068	-10.457573309468444	-13.5355835
M103G	-6.31075161650689	-12.347360928659016	-10.455290584635918	-13.630615
M103H	-3.0401831797074235	-12.373310463910682	-10.457573309468444	-13.611938
M103I	-0.4529119342957085	-7.146808060900481	-7.040078022360831	-9.225769
M103K	-4.711056300996754	-7.945683116973417	-7.501601383612069	-10.047241
M103L	0.636478206237547	-7.02317502584578	-6.97837745038305	-9.709778
M103N	-5.171126255829254	-8.643037283674394	-8.348069776933698	-11.248901
M103P	-6.357602571001107	-9.330459101424234	-9.431783390625696	-11.975403
M103Q	-3.5489566209186587	-12.37331046391068	-10.457573309468444	-13.508484
M103R	-7.525249152400572	-8.617039125315067	-8.361908541766752	-11.304138
M103S	-5.58297604365339	-12.369971004301371	-10.457272844606903	-13.559753
M103T	-1.253369497401503	-7.433375755496826	-7.191121369030952	-9.611328
M103V	-0.8024784432162746	-6.673678543738279	-7.153840593232417	-9.078064
M103W	-4.321523284334923	-12.37331046391068	-10.457573309468444	-13.326904
M103Y	-1.933982610807503	-12.37331046391068	-10.457573309468444	-13.500427
H104A	-0.9103889575123316	-7.505525918442103	-8.303774321570927	-10.337097
H104C	-3.485554575988445	-8.41890481508401	-9.137911989972054	-10.844971
H104D	-2.965020585716949	-7.734731999727336	-8.803256424624124	-10.682617
H104E	-2.5588788008725505	-6.597549860090034	-10.383180664941392	-10.737061
H104F	-2.600363150948932	-11.662218798659971	-11.606971708827588	-12.434265
H104G	-2.756568237485618	-5.933550384504281	-11.078478722640284	-10.738098
H104I	-2.8689831825753176	-4.293803464602784	-12.72620902561539	-9.735779
H104K	-1.40508646653565	-6.640199792256444	-9.160491795373671	-10.121582
H104L	-1.170384236136711	-7.102164297490195	-7.853092410023237	-9.727295
H104M	-1.7448943143638962	-8.940373002790976	-10.15337071686372	-11.4436035
H104N	0.1700466820756327	-4.549931093532325	-4.2698743055989326	-5.6915283
H104P	-6.252548892217121	-8.722007315526756	-9.637216076831464	-11.226074
H104Q	-0.5639221924621396	-1.5393380410506028	-3.87021528164405	-4.838501
H104R	-1.2973194468543978	-6.877233431957843	-7.14028163441435	-9.17572
H104S	-1.2801491874173485	-11.662222544930298	-11.606971708827588	-12.454773
H104T	-2.3026491135729947	-6.307723119838661	-9.361912942302297	-9.887451
H104V	-4.8543367093091	-4.907265746769639	-10.844807920813764	-9.659302
H104W	-0.4845816786301004	-5.948499405728085	-10.377116130166542	-10.451965
H104Y	-3.071414607407934	-6.887405333299115	-6.930349392172502	-8.688171
T105A	-0.0803579342473757	-1.930058571230941	-4.314486730341741	-4.810974
T105C	-0.9932479914045614	-6.655381166384868	-9.42066704875515	-10.303467
T105D	0.473413977948011	-2.0277166237686197	-6.123856118712865	-6.862976
T105E	0.5595633408307217	2.511421162218576	-4.066178248627693	-4.1226807
T105F	0.5475556823375121	-6.655381166384869	-9.986861050067091	-10.6536255
T105G	-0.7521848677703633	-3.0435755158410114	-6.699360884678754	-7.5125732
T105H	-1.0345336588150094	-6.655381166384868	-9.97709107677656	-10.641785
T105I	-0.2143587591950273	-3.0972095416350705	-5.828749548085398	-6.4055786
T105K	-0.8805154296659081	-1.6186129250979238	-6.030825934847599	-5.9693604
T105L	0.3308873139823403	-5.987074239271978	-8.67834200549396	-9.649414
T105M	-0.0669096981671617	-3.991924853491736	-6.617287783476058	-7.3899536
T105N	-0.3872810167254248	-4.176218257685843	-6.829520499347382	-7.8078003
T105P	-7.00986220108362	-8.522817487185904	-10.47714636800356	-11.0802
T105Q	-0.4415397182781003	-1.212426220674177	-6.5748208347154105	-5.376465
T105R	-1.6797933988875997	-3.8536998152104105	-6.969646716155694	-7.761963
T105S	-0.2282997749756953	-2.790451369032829	-7.184655262099113	-8.005066
T105V	0.5203432036317298	-3.330232570802029	-5.641649619245527	-6.5371094
T105W	0.6298921522900356	-9.212189929154045	-10.63273353125237	-11.302734
T105Y	-0.4384846161324207	-9.148754253919378	-10.625271449942602	-11.382324
D106A	-4.593673589570283	-6.713429973183742	-9.894562694255	-11.157471
D106C	-5.5392411656447385	-12.360990936670396	-10.764528114841596	-13.560242
D106E	-2.983369598735884	-7.597620148584308	-7.660468844482693	-9.665466
D106F	-6.529946513060814	-12.36099093667572	-10.764528114841596	-13.336609
D106G	-3.555242842236825	-6.835402630843893	-7.317122774756172	-9.688721
D106H	-3.914155769411228	-9.356079332161084	-9.462672463223498	-12.400085
D106I	-6.335598436322683	-8.660985209244485	-9.96075620787451	-11.897888
D106K	-6.705029012005902	-12.36099093667517	-10.764528114841596	-13.738892
D106L	-4.7279460287930535	-12.360990936678611	-10.764528114841596	-13.747131
D106M	-4.501914697600467	-9.34777573023474	-9.837149341368786	-12.185364
D106N	-3.904105362543055	-5.179559520372737	-6.5346758756677445	-8.483765
D106P	-5.764037885342709	-12.360990936675991	-10.764528114841596	-13.733398
D106Q	-4.878479134884885	-12.360990936680142	-10.764528114841596	-13.740784
D106R	-6.716153616855618	-8.660984951965272	-8.811083177912224	-11.532715
D106S	-2.9755067531041197	-8.660984920466786	-9.293239475139671	-11.527527
D106T	-1.5283279424501102	-12.360990936676464	-10.764528114841596	-13.754089
D106V	-5.182771081066519	-8.43835595578684	-8.819213645998389	-11.275085
D106W	-5.076153826114448	-9.347775730230255	-9.550663268120845	-12.61615
D106Y	-5.437366571452603	-9.211907827197846	-9.560509305363666	-11.838867
I107A	-0.5783586415193154	-8.233182506694266	-9.486972126883302	-11.330872
I107C	-1.9634844498937367	-12.142204365172372	-11.736716922696589	-13.053406
I107D	-3.955379460459453	-9.095450220822435	-10.748625245511905	-11.864685
I107E	-5.262156899530399	-9.010538646671153	-10.686927126298542	-11.87677
I107F	-2.0895774054343224	-12.14220478155486	-11.736716922696589	-12.822388
I107G	-6.830226975839527	-12.13718171216542	-11.736412920443628	-13.030212
I107H	-1.6262515401187898	-12.142204647555712	-11.736716922696589	-12.947327
I107K	-4.242208425794361	-9.09545023492066	-10.465801581707638	-12.075989
I107L	-2.128900368364687	-6.311535072112928	-8.818839920788378	-9.953918
I107M	-1.199178256633213	-5.060644464554462	-7.906382296045194	-9.088745
I107N	-2.926984567123854	-12.142204424033617	-11.736716922696589	-13.063904
I107P	-5.652506908800284	-9.095450237685364	-10.859854079596516	-12.017639
I107Q	-2.2734676109773373	-12.14220466731909	-11.736716922696589	-13.017212
I107R	-3.550698268870365	-11.723778582496646	-11.682109984515137	-13.001831
I107S	-1.2214857569089326	-12.14220469894055	-11.736716922696589	-12.954346
I107T	-1.2105011669907852	-7.3059817484934015	-8.929106255515762	-10.629272
I107V	-0.7264707976086405	-1.227340230359646	-4.40636213011021	-5.611084
I107W	-2.9826976245457306	-12.14220446435142	-11.736716922696589	-12.9122925
I107Y	-3.6136776127946217	-9.095450230035338	-10.669653321826445	-12.040405
I108A	-1.611503793082416	-7.282920538405956	-8.334241111217125	-10.12616
I108C	-1.1794384309533714	-9.287252802397065	-9.673191912534094	-11.9539795
I108D	0.2440709519235448	-8.614360929420599	-9.58487730768138	-11.823303
I108E	0.4548466085551406	-9.287252802397065	-9.802341431855892	-11.987305
I108F	-1.617479430726542	-8.780075117498777	-9.05382868698689	-11.20813
I108G	-1.86596848764472	-8.6133953402675	-9.274455146187163	-11.479919
I108H	0.0937961052498936	-5.639171291806887	-11.093530028807436	-10.853943
I108K	-1.1669296697276017	-5.692595928509698	-6.421662166470924	-8.514343
I108L	1.2448598504914192	-6.581185574459536	-8.017222104239409	-9.8671875
I108M	0.2297800171612306	-8.238992404884492	-8.179754993769166	-10.571716
I108N	0.6019844579533619	-8.575244333995208	-9.311357980852222	-11.354187
I108P	-2.566297844861265	-11.942114237728454	-11.091793358404743	-13.294495
I108Q	1.4752936160457315	-8.109907846506616	-9.650202314089256	-11.372437
I108R	-0.8470074636941933	-7.620573140283281	-8.736822775190376	-10.999573
I108S	-1.3449362566963334	-5.78064021129727	-6.899780075524177	-8.78009
I108T	-1.2451476854863002	-5.71588600375962	-6.4073633390289615	-7.9797974
I108V	0.6269132079156023	-4.823351242135457	-5.0916110894868325	-7.0597534
I108W	-2.2506503052786515	-4.040109012831929	-12.661972071084165	-10.206299
I108Y	-0.47400181154385	-11.94211423351574	-11.091793358404743	-13.010925
S109A	-0.2091659319413451	-6.999529695613813	-9.48586602490832	-10.694885
S109C	-1.0837150032813834	-11.806535984320686	-11.523835809206275	-13.051331
S109D	-0.2874110988261165	-5.78526502735675	-6.85621264738802	-8.529846
S109E	-0.3436715459516303	-7.350285595970916	-8.499842937295398	-9.578918
S109F	0.1740355121785384	-9.274102475847124	-10.085879832752198	-11.713684
S109G	-0.2172126847264617	-5.791226632816252	-6.562705546247344	-7.861267
S109H	0.1963168769686944	-7.018018923854977	-9.896511921779164	-10.942932
S109I	-1.7475527165979658	-8.639216649808013	-9.619285102571666	-11.078918
S109K	-0.5843814681356571	-8.417993574017157	-9.306095717825883	-10.8098755
S109L	-1.4897908865330665	-5.710244361359541	-12.11154518092735	-10.679871
S109M	-1.330373177736209	-8.102103576505709	-9.36632769721109	-11.034668
S109N	0.3994954307255939	-3.1475239844305056	-4.782818322870298	-5.7786865
S109P	-4.63468460143726	-11.962993079593645	-11.551090680666448	-13.009827
S109Q	-0.2396811811390562	-5.992832159237054	-9.605788083335938	-10.50531
S109R	-0.4542375195365316	-6.234915594141035	-7.925008284848445	-8.942261
S109T	0.2101603825208838	-8.379615673246409	-10.374399836460723	-11.505554
S109V	-1.061302029188559	-8.567425941730539	-9.51563071585224	-11.0286255
S109W	-0.6332041257184038	-11.962993079593254	-11.551090680666448	-12.820862
S109Y	-0.1956927837447154	-9.274102475847124	-10.58074644235603	-12.019104
L110A	-2.5949102368705854	-12.520695741486067	-10.358467507976457	-12.800171
L110C	-2.4147976779787705	-12.520695741485817	-10.358467507976457	-12.73761
L110D	-3.309308684895199	-12.52069574148602	-10.358467507976457	-12.608215
L110E	-3.0678218186102155	-12.520695741485884	-10.358467507976457	-12.853027
L110F	-4.671023132843964	-8.921855157388467	-8.7355378685279	-10.998657
L110G	-4.737511195199658	-12.520695741484657	-10.358467507976457	-12.885803
L110H	-0.3980715684289464	-12.518040653411616	-10.358277866432443	-12.705383
L110I	0.138328163346665	-4.202303062758844	-3.908790310000768	-5.937622
L110K	-3.462047020857291	-9.356591005127076	-9.041847479837088	-11.645569
L110M	-1.88687040546596	-6.406789762856339	-8.153053191163053	-10.114075
L110N	-4.832639637140697	-12.520695741485484	-10.358467507976457	-12.715759
L110P	-5.380323653892229	-9.604140308655218	-9.713971617714378	-11.803101
L110Q	-0.4857004919774422	-12.520695741484674	-10.358467507976457	-12.649597
L110R	-6.365107491988208	-12.51800359379964	-10.358274272919516	-12.654419
L110S	-4.569394206517955	-10.689674764959737	-9.966655496439673	-12.281555
L110T	-1.3508150547763986	-8.258297902979095	-8.724115267998968	-10.873169
L110V	-0.7883354953651835	-5.941017462299424	-5.674136517058287	-7.8500366
L110W	-3.2986362579347985	-12.520695741485133	-10.358467507976457	-12.824219
L110Y	-4.5368575628890095	-8.952663800387102	-8.746113839932605	-11.07251
W111A	-0.4561641969330013	-12.299682202961364	-10.706602864283925	-14.078918
W111C	-2.575503863130644	-7.694681091840452	-7.629488684146054	-10.371826
W111D	-4.025074064787515	-12.299682202961357	-10.706602864283925	-13.843323
W111E	-3.960393091597216	-12.29968220296134	-10.706602864283925	-13.710083
W111F	1.232187870696457	-3.7386271472057535	-9.797735103435116	-9.666931
W111G	-2.2566433245689925	-7.941756795137987	-7.833327021009609	-10.586426
W111H	-1.7077138886851164	-12.299682202961364	-10.706602864283925	-13.917297
W111I	-2.49952122912543	-7.044347856171893	-9.658578580521862	-11.46344
W111K	-4.57636504409069	-8.653606047351769	-8.54088079970279	-11.445801
W111L	-3.2866904748355537	-7.555466961570888	-8.602731818160464	-11.229065
W111M	0.9415697295181544	-9.338835884087828	-9.453211513924543	-12.1588745
W111N	-1.9595732196908933	-12.299682202961364	-10.706602864283925	-13.875305
W111P	-5.192295851642877	-12.299682202961348	-10.706602864283925	-13.94342
W111Q	-0.0532242142225821	-12.299682202961348	-10.706602864283925	-13.823669
W111R	-4.87786607972341	-7.607980327753862	-7.523870304816228	-10.022156
W111S	-0.3534462607858745	-8.653517211919098	-8.627505918012503	-11.555054
W111T	0.0894222961969059	-11.611146162522822	-10.582862215240766	-13.633423
W111V	0.0297904025337665	-7.555923246596632	-9.34560256943223	-12.128357
W111Y	0.3365629562946027	-7.044347499246374	-8.648792671912815	-10.643921
D112A	0.2077742061988589	-6.5577949435746135	-7.096887344010611	-8.502014
D112C	-4.622100673331561	-11.753692943626088	-11.402596941112732	-12.6901245
D112E	0.5876719629173375	-3.0863818411348207	-5.76106482465184	-5.779419
D112F	-1.5407734091237293	-12.114000066358662	-11.46175592790678	-12.811951
D112G	0.1079541259127217	-6.546539776095249	-6.9994657337633726	-8.46283
D112H	-0.0419051578567884	-8.623552701919365	-9.83322859953114	-10.966248
D112I	-3.813878097071834	-9.18882676674208	-10.280591447313782	-11.53009
D112K	-2.098406413356328	-7.367958479876712	-8.708513197189859	-10.046692
D112L	-1.538213032650946	-7.242098817963956	-9.86250726117578	-10.824463
D112M	0.693023540529124	-12.11400006654455	-11.46175592790678	-12.779785
D112N	-3.5455717868045693	-6.345310972026293	-7.677397913059394	-8.689026
D112P	-5.833318381763821	-12.114000066380273	-11.46175592790678	-12.640991
D112Q	0.5063774663390029	-6.406048107902617	-10.398199973686133	-9.827087
D112R	-2.278306684510636	-9.30321838389372	-10.759938191402398	-11.84668
D112S	0.3833601081086304	-7.124296280165565	-7.934386223078036	-9.178467
D112T	0.946635688415994	-9.30321838389372	-10.599524999465755	-11.92688
D112V	-2.527839740767294	-8.832778555166586	-9.838813921097426	-10.704773
D112W	-2.13788610233378	-12.114000066523891	-11.46175592790678	-12.697998
D112Y	-2.003053998366233	-9.30321838389372	-10.26059349366733	-11.44574
Q113A	0.3653936546141694	-6.591726979271503	-9.007027216437564	-9.6362915
Q113C	-0.815784373258037	-11.987307350726953	-11.178423395910611	-12.093567
Q113D	0.329263324810534	-7.131209110662243	-7.945597678608465	-9.282532
Q113E	1.4330374228084413	-1.9728057107133343	-3.813859209076327	-4.1435547
Q113F	-2.0165141487505247	-11.98730734697034	-11.178423395910611	-12.126465
Q113G	-1.998561001761332	-8.445133565780294	-9.565081215756436	-10.110901
Q113H	-1.0997501195115404	-7.121572214698154	-7.808325658850663	-9.256653
Q113I	-1.0077441096099404	-8.430025991919697	-9.032690768402972	-10.341492
Q113K	-1.2968715637358703	-7.206312584661914	-7.729496708109764	-9.235291
Q113L	-2.9224576560501165	-8.485592132666168	-9.12233322891825	-10.463623
Q113M	-1.2546924676921722	-11.9873073531988	-11.178423395910611	-12.248474
Q113N	-0.7235780429201103	-9.202963488035516	-9.787175565977122	-11.585571
Q113P	-5.304060945138764	-7.235984279083206	-7.767600172403036	-8.710022
Q113R	-0.8947986765316795	-6.988429031725334	-7.780616103955253	-9.159424
Q113S	-1.4227656705885294	-6.330230950889213	-9.619662704284565	-9.279724
Q113T	-1.5786103150504447	-3.9289343318056433	-11.795226677808389	-9.288696
Q113V	-1.864036197918189	-11.894095144582971	-11.16341798479607	-12.112305
Q113W	-0.7642562673852217	-11.9873073581336	-11.178423395910611	-12.27478
Q113Y	-0.726739775106574	-11.987307348234388	-11.178423395910611	-12.175476
S114A	0.7757579842732284	-6.09796709399257	-8.039837855158112	-8.787415
S114C	-4.020829830734548	-8.994123809738282	-9.990789520337785	-10.64502
S114D	-4.5551015834547535	-9.146027434713382	-10.276610866836563	-10.854675
S114E	-3.3366904576403456	-12.03684959766342	-11.266078155456851	-12.357422
S114F	-0.4845046569083795	-5.630382440114298	-6.856771428425418	-7.5099487
S114G	-1.8611354184965712	-4.243666141312001	-5.121658175259654	-5.1343384
S114H	-2.389437202873122	-12.036849597663302	-11.266078155456851	-12.441956
S114I	-2.4439645300774435	-7.026761834644584	-9.2601469089459	-10.361328
S114K	-4.375731924127787	-7.930337126895287	-8.798910110028373	-10.108093
S114L	-3.303232611103818	-8.246349286273785	-9.648627337328437	-10.838806
S114M	0.6199287060702788	-7.838182446298657	-8.894210519905755	-9.420532
S114N	-3.382910063624303	-6.899577428912281	-7.7956701039493055	-8.085999
S114P	-6.3411566890898285	-10.982539632947256	-11.100435848299185	-12.46759
S114Q	-1.910713698210376	-9.32368733496351	-10.024730190607215	-11.112854
S114R	-1.5247901356017548	-6.894339349192762	-8.293890388735235	-9.110474
S114T	-1.8951528500022825	-5.447699995286349	-8.968547119357027	-9.374451
S114V	-2.2333275808717814	-7.04470741886724	-9.3398843381583	-9.866516
S114W	-3.1885702792158037	-12.036849597663307	-11.266078155456851	-12.461548
S114Y	-2.284570107072729	-7.90452462931484	-8.59219552401919	-9.986023
L115A	-3.644238979272133	-12.148747019149289	-10.829219555864029	-12.876587
L115C	-4.832316416366382	-12.148747019149289	-10.829219555864029	-12.946472
L115D	-5.514086107706548	-9.41531956423885	-10.007962734107425	-11.790161
L115E	-4.752697676444651	-9.41531956423885	-9.538219251615374	-11.635315
L115F	-4.094193821434336	-6.79686652101811	-8.422016327540405	-9.304504
L115G	-5.701121783686262	-8.335357870459992	-8.142547728606587	-11.075195
L115H	-5.61308846954015	-7.1719097558473885	-9.722228906897726	-10.96991
L115I	-2.4758414392634776	-4.139499022323029	-5.287697353631302	-6.659973
L115K	-2.5666586855917832	-12.14874701914929	-10.829219555864029	-12.913696
L115M	-1.618415866360226	-7.000790552754026	-7.838989535803194	-9.172363
L115N	-3.667601392965897	-8.736369057510307	-9.460952070059648	-11.531982
L115P	-6.345995368155861	-7.959514213589888	-7.488624052903106	-9.543152
L115Q	-3.2078614035631743	-9.127019289219836	-9.468886245595058	-11.2161255
L115R	-5.469717554962802	-9.41531956423885	-9.498444213331824	-11.277771
L115S	-3.747788809350463	-8.392165054530265	-8.573643971823913	-10.080383
L115T	-2.2886137254436605	-5.968074220652003	-11.514556290205292	-9.55481
L115V	-3.7131276212383377	-7.700942500870849	-7.6883080049792625	-9.016418
L115W	-3.884171792102143	-12.14874701914929	-10.829219555864029	-12.913086
L115Y	-3.0363819461775186	-8.335357460559255	-8.931175746714871	-10.945618
K116A	0.3067845567580204	-9.35092187348573	-8.094654967259885	-9.45697
K116C	-0.9620986588117418	-12.213212296270717	-9.322318363820614	-10.819336
K116D	0.9154901552032372	-12.213212296310038	-9.322318363820614	-10.976807
K116E	1.5121881876126233	-6.826680642323166	-5.441087856440845	-6.728821
K116F	-0.7204106829057223	-12.213212296294673	-9.322318363820614	-10.866516
K116G	0.6272378454539493	-10.85414899773432	-9.114354220313544	-10.24292
K116H	-0.5586051787744974	-12.213212296281728	-9.322318363820614	-10.724548
K116I	-1.6146005390169478	-7.694209464871631	-6.079231097711727	-7.5197754
K116L	-0.0652254980049877	-8.329909302109131	-7.258903940881282	-8.855713
K116M	-0.632527965473475	-7.919971295768328	-6.617468212707536	-8.164917
K116N	-1.6878979796373426	-6.729547724267269	-5.741617826269248	-6.82428
K116P	-4.998357213698782	-8.732839398163957	-7.975199313836129	-9.330261
K116Q	-0.1608316172048082	-3.87819278391714	-2.130749380950874	-3.015808
K116R	-0.2222329959894386	-5.168162942091256	-4.540934020784334	-5.7476196
K116S	0.7558370970720655	-9.413647590017924	-8.330562246897898	-9.909912
K116T	-0.5227496554355578	-5.694765052511251	-4.4444129599760345	-5.46521
K116V	-0.5289746464233042	-9.413647590017924	-8.067476518367585	-9.813538
K116W	-0.1688024908937485	-12.213212296241291	-9.322318363820614	-10.873779
K116Y	-0.5388732936975057	-12.213212296268509	-9.322318363820614	-10.823975
P117A	-0.1695611016047389	-8.034854949674376	-8.744310671247604	-9.879211
P117C	-3.011360765094721	-9.470059065653317	-10.25664667071851	-11.911072
P117D	-4.245083796982734	-12.609657277881634	-11.21284018978099	-13.622253
P117E	-1.3049681195729792	-9.470059065653317	-10.380923361973146	-11.854553
P117F	-0.0645239465377075	-12.609657277917544	-11.21284018978099	-13.747192
P117G	-1.7158823379218269	-9.470059065653317	-10.054649462123052	-12.211365
P117H	-4.954234371535503	-9.470059065653317	-10.121553147237137	-11.940063
P117I	-0.859327872575045	-12.609657278005606	-11.21284018978099	-13.954346
P117K	-6.630950413207823	-12.609657277610689	-11.21284018978099	-13.806213
P117L	-4.524701327625099	-9.234033117911055	-9.740033155169384	-11.5946045
P117M	-0.1359212962343137	-12.609657277870092	-11.21284018978099	-13.691223
P117N	-4.280686155359544	-9.470059065653317	-10.536222607257969	-11.971985
P117Q	0.5814238817737067	-12.609657278057965	-11.21284018978099	-13.969116
P117R	-5.461572247697715	-9.470059065653317	-10.277431570981662	-12.168152
P117S	0.6571765342430811	-7.188909766368358	-7.691559345361384	-9.411438
P117T	-0.0704888713914106	-8.17877326952369	-8.580997949000448	-10.249268
P117V	0.1965230320823983	-12.609657278010967	-11.21284018978099	-13.611938
P117W	-1.2268476671153916	-12.609657277938384	-11.21284018978099	-13.641418
P117Y	-0.2936901839164258	-12.609657278066372	-11.21284018978099	-13.498108
C118A	-0.3770328738098877	-12.494425424542888	-10.924384619281	-13.571167
C118D	-4.667999895747667	-12.49442542458088	-10.924384619281	-13.268005
C118E	-3.3203432075140595	-9.463624404114231	-10.121114574840703	-12.094238
C118F	-3.0939257144031536	-9.463624404114231	-10.079254266553562	-12.093933
C118G	-4.665490206416412	-9.012362282931754	-9.73632023720802	-11.378418
C118H	-1.5732064315414045	-12.49442542456871	-10.924384619281	-13.606873
C118I	-3.7185414222896345	-8.77417201549415	-9.207360324575347	-11.143372
C118K	-3.948343159417037	-12.494425424593915	-10.924384619281	-13.5849
C118L	-2.9580066952956847	-8.774172005266086	-9.227801524670213	-11.21405
C118M	-1.3955149773983768	-8.198804788086905	-8.653550467800414	-10.554077
C118N	-2.771227457631026	-12.494425424644565	-10.924384619281	-13.4157715
C118P	-6.304062263365633	-12.49442542461461	-10.924384619281	-13.483582
C118Q	-1.0570458258237212	-9.463624404114237	-9.805706427851874	-11.984253
C118R	-2.562721503537863	-7.410891760179775	-7.842695279284271	-9.369141
C118S	-2.1286728938422828	-8.14473576619218	-8.479478371088135	-10.009216
C118T	-3.835628133802479	-12.494425424582042	-10.924384619281	-13.231201
C118V	-2.399640700338449	-9.463624404114237	-9.861391215854384	-12.106689
C118W	-1.5729581555910217	-10.68187404290184	-10.501580505081163	-12.947876
C118Y	-1.926503890343241	-8.309372925408598	-8.77728147093103	-10.381836
V119A	-1.8922431021267567	-5.398627658148749	-6.725424508023934	-7.7210693
V119C	-2.513459030695226	-7.940696046119454	-8.451552184031243	-10.289795
V119D	-2.5350586245188063	-12.04773114741728	-11.145539660828264	-13.142517
V119E	-1.584385098214995	-8.354144010290042	-8.82612427645472	-10.72467
V119F	-3.4497030722228983	-12.382372361042917	-11.177334690810769	-13.252075
V119G	-1.7592170433658776	-8.665414120746618	-9.246955194265864	-10.948547
V119H	-3.3822181276769485	-12.3823723608418	-11.177334690810769	-13.177002
V119I	-2.278064722991193	-5.3369300484333895	-5.657170200085602	-7.286072
V119K	-2.373934190865266	-9.44889621201538	-9.981705650488948	-12.003845
V119L	-0.3242433685323979	-9.09387795365562	-9.660917515279834	-11.280212
V119M	-1.4381647840992011	-10.82464295994618	-10.86342838436849	-13.039124
V119N	-4.579755955092471	-12.382372360736197	-11.177334690810769	-13.227112
V119P	-4.694714820464508	-9.44889621201538	-10.426390942411672	-11.945068
V119Q	-1.7361074324329324	-9.44889621201538	-10.128010133881617	-11.924316
V119R	-2.9218243109759694	-12.382372360616255	-11.177334690810769	-13.131653
V119S	-3.004111784450818	-9.87384380897176	-10.651163621304931	-11.21637
V119T	-0.2115617283261433	-6.262009193700441	-7.664150058459199	-9.058899
V119W	-3.0509187089990832	-12.382372360858415	-11.177334690810769	-13.312317
V119Y	-4.091472109242256	-12.38237236075634	-11.177334690810769	-13.077209
K120A	-1.8615364181548049	-7.552937484721466	-8.138744816130384	-9.03418
K120C	0.0552454399018906	-11.941208048402022	-10.493877045588988	-11.229797
K120D	-4.339222529316751	-8.75139322156091	-8.838392463298987	-9.522095
K120E	-0.4956142227553339	-3.992929601200093	-4.73059366824964	-5.3200684
K120F	-3.789095381661719	-9.355217871593576	-9.42404720831837	-10.281433
K120G	-1.6599921847589445	-9.328366367514144	-9.545849947981878	-10.226257
K120H	-2.103826605356457	-7.7768429613067	-7.390251637016718	-8.366516
K120I	-1.5045794263694603	-8.179702238719656	-8.296394057069847	-9.472168
K120L	-2.1542422373419563	-7.787752336857993	-7.957240092804113	-9.197815
K120M	-2.633618857399941	-6.4428209652404975	-6.888275608089316	-7.876343
K120N	0.4206365244253987	-7.49876025560547	-8.022115214239875	-7.9110107
K120P	-1.3832534862963088	-9.355217871593576	-9.7274272268387	-10.41272
K120Q	-1.077116623228609	-3.4728885817253365	-3.425035973596096	-3.3341064
K120R	-1.2910631237128558	-3.926991572094233	-6.0941569348324265	-6.1905518
K120S	0.5485689555771432	-6.237107481801754	-5.572860974391915	-6.385376
K120T	-1.8686864384766857	-5.000274649032264	-4.926260144380649	-5.8844604
K120V	-0.6985291911781533	-11.941208048392436	-10.493877045588988	-11.348022
K120W	-4.544128961675467	-9.355217871593576	-9.391455054100334	-10.331055
K120Y	-3.663770036473017	-11.94120804839078	-10.493877045588988	-11.280701
L121A	-5.307946688293546	-12.059501529583793	-11.59676706636492	-11.809998
L121C	-6.035469061126581	-12.314035972833024	-11.618611291257594	-12.986572
L121D	-7.019230120906431	-12.314035972834132	-11.618611291257594	-12.811707
L121E	-6.757936528723427	-12.314035972833672	-11.618611291257594	-12.983093
L121F	-5.634302907403059	-7.279182644593882	-8.344226218192489	-9.284363
L121G	-5.282662973980811	-9.206163293933637	-10.75498287228379	-11.862671
L121H	-5.883061698989048	-12.31403597283362	-11.618611291257594	-12.880493
L121I	-3.9421229217167912	-4.476851565265537	-5.4475339776909095	-6.949524
L121K	-6.576777393920579	-9.434829934118206	-10.512201541940158	-11.794983
L121M	-4.893423890753505	-4.458157619056282	-7.653737684093357	-7.9890747
L121N	-5.423227445572884	-8.750722516622307	-9.832798657746023	-11.178223
L121P	-7.056093454502516	-11.768906778713232	-11.5593391600421	-12.826904
L121Q	-6.3697796693483335	-12.31403597283438	-11.618611291257594	-13.058594
L121R	-6.586792007331259	-9.434829934118204	-10.819529273991066	-11.88092
L121S	-7.435784852382662	-7.224027804323763	-8.32448931970066	-8.670715
L121T	-4.439728726248058	-12.314035972833713	-11.618611291257594	-13.081482
L121V	-4.323333799237479	-6.306808944059932	-7.312435724565148	-8.593628
L121W	-5.660694159108656	-8.72012327572518	-9.757656013105588	-10.93811
L121Y	-7.066335246654619	-8.655904062157006	-9.705384669872728	-10.858887
T122A	-0.9471605775081078	-6.333617883401399	-6.373109616408328	-7.640991
T122C	-3.026197399905284	-8.547902068684635	-9.043124282930876	-10.41626
T122D	-2.958953934906903	-9.08342861800122	-9.324906392463165	-11.378113
T122E	-0.1118788377885411	-9.339165193556688	-9.615055439945536	-11.625977
T122F	-2.924996263712459	-12.274815306653322	-10.821998105083368	-12.991272
T122G	-0.755070514547332	-12.340356541574852	-10.827205627351075	-13.106567
T122H	-0.5850521975312479	-12.340356541577131	-10.827205627351075	-12.859314
T122I	-2.7056199371082577	-7.332395850247828	-7.716972558929683	-8.928833
T122K	-1.8483709601638176	-10.924206819002864	-10.54757350642194	-12.799438
T122L	-1.7136486380035414	-9.454550375834804	-9.631814212748395	-11.730469
T122M	-1.376514348100713	-9.594012144428197	-9.85310912277373	-11.292725
T122N	-1.190915942141942	-6.288999405257087	-7.93160129991702	-9.197388
T122P	-3.670412594962462	-7.229237986032338	-7.483134725096534	-8.996582
T122Q	-3.358263970011227	-12.3403565415754	-10.827205627351075	-13.076355
T122R	-1.8162531727223	-9.454550375834804	-9.709079705623935	-11.696411
T122S	-0.305804221426301	-5.362760119452574	-6.783234654245462	-8.6710205
T122V	-3.1787458372018165	-9.949968736424216	-10.328489943386558	-11.310486
T122W	-1.9249384858731329	-12.340356541573543	-10.827205627351075	-13.050293
T122Y	-1.9891144603578028	-12.340356541574923	-10.827205627351075	-12.847412
P123A	-1.2291948250158606	-7.530123091257281	-8.140378907322884	-9.700867
P123C	-1.857871634899172	-8.77206433598852	-9.056995256649316	-11.5182495
P123D	0.944357149948363	-9.118531513200352	-9.265208892560167	-10.449463
P123E	0.3689686164195685	-8.772064383137726	-8.632984765342599	-10.578125
P123F	-2.1658584070970432	-5.328289483410137	-8.72430490626357	-9.340698
P123G	0.5955790206185846	-9.584389142308147	-9.604888563225812	-11.204163
P123H	-0.9156043219083976	-5.920749580986227	-6.629020974327432	-8.320557
P123I	-1.6022384486210206	-9.447582509644066	-9.775762820763248	-11.148499
P123K	-2.9436545211184155	-9.447582509644066	-9.845219233968692	-11.509888
P123L	-1.815758738175809	-7.476259627490233	-7.867510813781337	-9.291321
P123M	-1.039204677575655	-12.113253074294716	-10.591232433621371	-12.498352
P123N	0.8903773222864693	-8.170203004539252	-8.623416737757907	-9.243774
P123Q	0.5413508723250132	-9.169017344798958	-9.108530515041991	-11.060364
P123R	-1.9774465336030016	-9.447582509644066	-9.820662569772594	-11.389893
P123S	-0.0356057580580943	-6.049290499595672	-6.065347291235412	-7.6743164
P123T	-0.62176621051916	-6.789351699077061	-7.151519774253757	-8.804565
P123V	-0.507279283915371	-8.636051181402575	-9.050151454871411	-9.30896
P123W	-1.4334409225724651	-12.113253074401287	-10.591232433621371	-12.561523
P123Y	-3.2354080906456426	-8.370918381292883	-8.39407246889732	-10.474304
L124A	-4.096841024929534	-11.567969535469894	-11.141886647014871	-11.302124
L124C	-3.856970127448432	-8.774891251488576	-9.455129626005146	-11.114075
L124D	-4.664840691947794	-9.447554920248564	-10.420086339975114	-11.91687
L124E	-6.028586035172285	-9.209874391398506	-10.321003155920607	-10.753906
L124F	-5.2344086887875285	-5.0662594102314085	-6.157786890491479	-7.4730225
L124G	-6.560603552489518	-9.447554920248564	-10.386013426206771	-11.83844
L124H	-3.5136775475847597	-8.62998509292225	-9.373559056889462	-10.729614
L124I	-3.235291730583709	-4.66208942940114	-5.688440045578318	-6.8010864
L124K	-4.85971287012855	-9.782107927661343	-10.618970810219253	-10.966187
L124M	-3.107752299208935	-5.60093641799171	-8.722879552704399	-9.343567
L124N	-6.542001688125112	-8.14131345993749	-9.174844983504954	-8.994568
L124P	-6.494807195422247	-7.699473170650693	-8.358573600033196	-9.597351
L124Q	-6.652617727702857	-9.427861716494348	-10.067787195613164	-11.114014
L124R	-5.708969607136639	-8.37470718484956	-9.054293414766562	-10.578247
L124S	-5.383235812102414	-8.364272083752658	-9.149767110187897	-10.218628
L124T	-5.595008958450648	-7.547223728846424	-8.495393572256944	-9.2508545
L124V	-5.317319869267197	-6.210326626843749	-7.252734495181357	-8.296997
L124W	-5.085538609386177	-12.045531664466688	-11.205457532409127	-12.8845825
L124Y	-4.603688741924229	-6.330006267144082	-10.2153455084117	-10.499512
C125A	-6.552437903292986	-12.42485823582403	-10.131299257740013	-12.791138
C125D	-5.880156701066015	-12.424858234246136	-10.131299257740013	-12.699768
C125E	-5.242542866068779	-9.533510004901332	-9.377813508570853	-11.112549
C125F	-3.765785323928362	-12.4248582363006	-10.131299257740013	-12.592163
C125G	-5.514317443200728	-7.722713239933689	-7.126445290513175	-9.102478
C125H	-5.02601004169666	-12.424858236803086	-10.131299257740013	-12.806946
C125I	-6.651347813294173	-9.133483042468482	-9.196899517894964	-10.753906
C125K	-5.893580571531175	-10.70899962509549	-9.87155583531012	-11.400391
C125L	-6.292375367950631	-8.677880570798706	-8.177085544882175	-10.02887
C125M	-6.2907068460309485	-12.424858236109952	-10.131299257740013	-12.733948
C125N	-6.834737412636691	-7.306280890436625	-7.792831392506969	-8.508179
C125P	-5.433904690885694	-8.624823611351468	-8.004433852110196	-10.272339
C125Q	-5.832338751661714	-12.424858239474592	-10.131299257740013	-12.943176
C125R	-5.10286908538814	-7.487760880668381	-7.184487824811185	-8.620972
C125S	-6.572733984093925	-7.059427559979937	-6.877664782224201	-7.942566
C125T	-6.387521040551474	-10.175346950641558	-9.693626805380518	-10.053284
C125V	-8.137061716834147	-11.44361737817589	-10.016281422415886	-11.44928
C125W	-3.757150051360407	-8.390682662050786	-7.777255625037924	-10.043091
C125Y	-5.31318357936496	-8.500030899421262	-7.939114126792447	-10.207581
V126A	-3.012625374802155	-6.703960840135588	-6.802906992622411	-8.277405
V126C	-1.4444364433375287	-8.571726693289115	-8.418712709156807	-10.243774
V126D	-4.506006301303297	-9.407222903691377	-9.241457964804797	-11.180908
V126E	-4.0107076615011685	-10.159755260508488	-9.876356494301035	-11.654053
V126F	-4.505418523620082	-9.453546610598242	-9.52950973642146	-11.24707
V126G	-6.107574124062973	-8.69047130804553	-8.741348568336434	-10.02594
V126H	-4.844583739691343	-10.361861611387049	-10.186713131625766	-10.737122
V126I	-2.8407611436244187	-3.9160144136127615	-5.355218315737147	-5.847168
V126K	-4.041352832024828	-9.50345134348938	-9.891629477624974	-11.25592
V126L	-2.901899910270655	-8.379759556893609	-8.696142949696878	-9.873657
V126M	-3.8535418097102383	-12.241935810504655	-10.569530257824908	-12.234375
V126N	-4.547963723324878	-8.497135569776557	-8.565843436353816	-9.743164
V126P	-5.99191352046263	-12.249754923648212	-10.570216168885736	-12.37085
V126Q	-3.085945898826538	-12.24975492364821	-10.570216168885736	-12.295105
V126R	-1.368328013072668	-9.207130575776771	-9.629716654146703	-10.770569
V126S	-4.630719666113883	-7.984800266196824	-8.28254558643971	-8.686523
V126T	-1.375352639634791	-6.591378921820612	-8.174555144920305	-6.883972
V126W	-4.631767176196867	-12.24975492364821	-10.570216168885736	-12.235413
V126Y	-6.382018255348597	-9.50345134348938	-9.3752554700186	-11.140808
T127A	-4.078323921787581	-4.06458689866221	-6.936370324710879	-7.349365
T127C	-3.8560262180406704	-9.422430143359788	-10.563917079573002	-11.572815
T127D	-5.424497941199889	-7.317304675323316	-8.91939246667971	-8.644043
T127E	-4.286086411914894	-7.158361633265805	-8.521351044773837	-9.489197
T127F	-4.3090118917521085	-8.88897502882308	-9.983676614687283	-11.118652
T127G	-3.99125449496674	-9.402781420446257	-10.570206139419952	-11.551575
T127H	-3.0807878838865053	-8.709936522318689	-9.651117512247763	-10.715515
T127I	-3.931166958762197	-4.184994289021909	-5.525870484460029	-6.550415
T127K	-3.668603643298755	-5.007745386751984	-7.118200265089399	-7.5131226
T127L	-4.703404705439371	-8.761127777009365	-9.907077431801554	-10.757874
T127M	-4.138636912122642	-7.1244051629014775	-8.062407374645773	-9.1831665
T127N	-3.475354890870808	-5.282191270957956	-6.335525714086543	-5.96167
T127P	-3.4986980715237337	-5.644752963597007	-7.632064844452543	-8.208923
T127Q	-3.4816648831210104	-5.282258077731366	-10.086922996808426	-9.058289
T127R	-3.3726620848311866	-5.703567880745519	-8.084888554432837	-8.958435
T127S	-1.8991041651184812	-4.85828130834701	-6.476511627161017	-7.279602
T127V	-3.1043832368893085	-5.9451280441211365	-7.110916525278299	-8.01532
T127W	-3.840244176806194	-9.422430143359788	-10.921292016685127	-11.961914
T127Y	-3.9122433925428832	-9.422430143359788	-10.272071930338823	-11.600647
L128A	-5.461928591699282	-7.022326627804063	-8.125388240103348	-7.5668945
L128C	-5.16231524928937	-8.736611316659289	-8.985110272935344	-9.85968
L128D	-5.173143510976795	-10.848655464003112	-10.510969710842572	-10.119873
L128E	-5.012917309549863	-12.008178716776603	-10.70122261688607	-11.949707
L128F	-0.3575629833887651	-6.1701849346720135	-6.786752509724465	-6.7664795
L128G	-5.078721451088168	-9.362592300029624	-9.972451652487509	-10.525635
L128H	-6.60167364901934	-8.974389996767696	-9.63423094822474	-9.866272
L128I	-3.362103998897745	-6.4207860920034605	-7.226306767905044	-6.985779
L128K	-4.41591443581506	-8.616153255281324	-8.922832634250653	-8.460693
L128M	-0.591173593354692	-3.360814588976175	-6.217192763688217	-7.015503
L128N	-2.751566422966739	-7.8112144595988	-8.229679304574347	-8.481323
L128P	-5.031564780320594	-9.339292873113797	-9.791646338520875	-10.637268
L128Q	-3.1880155332037945	-9.442024433683777	-9.822796056280822	-10.595276
L128R	-5.860990758485642	-8.66152202793193	-9.493528380246971	-9.6918335
L128S	-7.103016714008368	-7.112932311030184	-7.259011247017042	-7.9020386
L128T	-5.091723793073749	-6.906424524633031	-8.134124063843046	-7.8275146
L128V	-4.723109175059623	-5.878131834719162	-6.828138420216419	-5.652771
L128W	-3.8112940692571984	-9.442650427486097	-9.986302913303916	-10.627136
L128Y	-3.3540065487537936	-7.901975676163488	-8.048067916261061	-8.477966
Q129A	-0.6031092475101428	-1.8131771633450573	-4.256384782604073	-2.5534668
Q129C	-0.4661617607275123	-4.559528666303425	-6.393460249943018	-5.0186768
Q129D	-0.4414805131116169	1.876706980040337	-0.1023359331538813	2.3599243
Q129E	0.0462978557193708	1.8897326335526952	-0.2051859847488231	1.9119263
Q129F	-0.0361867089653307	-3.3768019863040544	-5.410915092718824	-4.076538
Q129G	-1.7749719597461149	-3.666315154231081	-5.583758273249259	-3.5737305
Q129H	0.0870030991896305	1.8607382989299608	-0.3685455736194853	2.003662
Q129I	0.7892693661613198	-0.0050708884260406	-2.313211792042239	-1.1061401
Q129K	-0.1638381658395307	1.8872373217440463	-1.1599219236668432	0.8148804
Q129L	0.2726222782335202	-1.846876869394936	-4.128551878118742	-2.8062744
Q129M	0.9287541256325968	-2.206933808709993	-4.371602119086674	-3.024109
Q129N	0.5060577746136043	4.433334203577592	1.147167062275912	4.1951294
Q129P	-4.25722347196174	-3.9775957350657474	-6.459734546615437	-4.7528687
Q129R	0.2760561191113818	0.6182928668582184	-2.2169101541912823	-0.34197998
Q129S	0.0522875935475012	0.8995794872762262	-1.9778413660369552	-0.1350708
Q129T	-0.6712346386181397	1.3876231904472922	-1.1109774394863052	0.9642334
Q129V	-0.1409795678555576	-2.5486763229267715	-4.507443624988355	-2.3909302
Q129W	-0.4800130222684566	-4.46596283727633	-6.361546808640924	-5.1829224
Q129Y	-0.4787605117829774	-0.8599386839367975	-2.731730808102838	-1.284668
C130A	-6.550070120336127	-7.203732643416588	-8.139839580476291	-7.1499634
C130D	-4.959863371403461	-8.574496979021527	-9.010773216843518	-9.221252
C130E	-4.286230644493986	-12.101608405866566	-10.627286017768256	-11.8063965
C130F	-4.164491010115365	-8.337768433968662	-9.010917703742962	-8.875977
C130G	-5.271567081675573	-6.806302253384525	-7.578932717978205	-7.385254
C130H	-3.902085598056199	-10.972146400752385	-10.452215380845928	-11.083252
C130I	-5.495362554041607	-7.1062220971844745	-7.589613989656755	-6.8842773
C130K	-5.489111891570524	-8.400755271010626	-9.076805049818631	-8.592224
C130L	-5.617834423405489	-8.619338908297049	-9.02556626092428	-9.437439
C130M	-3.8395256003486895	-12.101608405866305	-10.627286017768256	-11.77002
C130N	-5.347006068129009	-6.6056705870373245	-7.84944313521919	-6.9918213
C130P	-6.09117782384456	-9.47551420708099	-9.621638057599284	-9.165283
C130Q	-5.01150087905494	-11.639736182059018	-10.571233134610113	-10.914124
C130R	-5.945637994758786	-7.119060429428748	-7.170756841569528	-7.576538
C130S	-5.345082961811803	-6.102435477156831	-7.057839586497721	-6.1419067
C130T	-5.994838237502302	-6.791650318271015	-8.1953853674313	-6.9923706
C130V	-6.003389015652781	-6.784715251309468	-8.115998515606407	-6.711975
C130W	-4.951746400777648	-8.68545600296847	-8.496823503924588	-9.871643
C130Y	-5.110020605148151	-7.440902062533899	-7.518505874810216	-8.143677
T131A	0.1169706482168379	-3.5338557284603027	-1.7618141039183683	-2.8059082
T131C	-1.961070717939083	-8.304958148654192	-5.884830180277277	-7.6030273
T131D	-1.0244605874644153	-5.035138382265812	-2.590587996197428	-3.4850464
T131E	-1.1640455485337535	-4.677438970827455	-3.0647374161490006	-4.250244
T131F	-0.1093256930989467	-6.14696960432201	-3.4262558387326862	-5.095154
T131G	-1.078856071362667	-3.675176879560312	-1.236802728199109	-2.5492554
T131H	-0.9489148259864744	-3.894725584802866	-1.457992604282481	-2.2581177
T131I	-0.1022553743335931	-3.049179574660976	-2.6132159682601923	-3.3242798
T131K	0.5256462826485565	-3.1228567163510528	-2.135311013116734	-2.9055176
T131L	0.2394963451983844	-6.372749207998483	-3.801467916611728	-5.0653076
T131M	-1.271695076650825	-5.495090541979281	-3.6431704881497353	-4.902649
T131N	0.3288453670919357	-2.6273974551974617	-0.090021001855348	-0.81207275
T131P	-4.413958820909596	-7.031423575494307	-4.8327195176934765	-6.1411743
T131Q	-0.7274851592331862	-4.310083819374837	-1.4140698147566582	-3.039795
T131R	0.4820255298565659	-3.1459735279652987	-1.852163694573392	-2.8327637
T131S	-0.6554523897810206	-1.1378923538576693	1.021712135829148	0.69348145
T131V	-0.3722856368596143	-3.3590665041031054	-1.7679483564752445	-3.0463257
T131W	-1.746778235283355	-8.91899327209547	-6.373490964013399	-7.9266357
T131Y	-0.5611878644651459	-5.434409124323004	-1.870191936588526	-3.720337
N132A	0.8660353368152429	-3.6899096745113455	-5.777474649334181	-4.7748413
N132C	0.2553752086992965	-7.086687377703543	-8.23188154605623	-8.258667
N132D	-0.7917860468535344	-0.1431925201730362	-1.7609189880822669	-1.3892212
N132E	-0.750212201159676	-2.0891049941159574	-4.206659761301125	-3.6102905
N132F	-0.8491739545050957	-7.298657032215108	-8.535940612311151	-8.337769
N132G	0.5333000068013364	-4.944589193088218	-6.367365541882464	-5.9054565
N132H	-0.5795172032181722	-3.5199385594040886	-4.386026117282199	-3.2350464
N132I	0.2373618974664488	-4.722253342341136	-6.803740623920021	-6.1051025
N132K	-0.1141486564685922	-2.430356718709385	-5.410287394784973	-3.9221191
N132L	-0.059474200272147	-5.583846298284569	-7.652155475490872	-6.2106323
N132M	0.5059303479703084	-6.068868136794137	-7.818750500351598	-6.961731
N132P	0.9061644796194656	-4.479945212630286	-6.16377815859596	-5.7922363
N132Q	-0.13452862819799	-4.599246850592079	-6.380895894395508	-5.79187
N132R	-1.2499996517842258	-4.551058001709228	-6.4291967852113885	-5.7285767
N132S	1.3216653698337553	-2.855230464437792	-4.610508198000389	-3.5778198
N132T	1.3665959563190382	-2.7119232528028743	-4.703527406221838	-3.5840454
N132V	-1.1837653461784916	-5.879288599078597	-7.19286672738599	-6.560791
N132W	-0.6630430347930923	-7.978745848594543	-9.088689958650775	-9.306824
N132Y	-1.741870421604438	-4.1396622214600605	-4.030701893796504	-3.4832153
V133A	-2.7103005643656792	-0.2274548425360416	-3.0209677882376127	-1.2670288
V133C	-3.5071828691556384	-3.969889732245765	-6.004871109296801	-5.918091
V133D	-2.720238908125703	-3.07551006457441	-4.78187287997207	-4.619568
V133E	-2.715570669155386	-3.4181011469179343	-5.677220692974515	-5.661316
V133F	-2.8325626379336093	-2.64851752288394	-4.185013795598934	-3.9325562
V133G	-3.3817923690213245	-4.152741378259793	-5.546733092975046	-5.6569214
V133H	-2.6703989019741248	-4.450300906471443	-5.498641600996052	-5.573242
V133I	-0.7397176656824572	-1.626711973685721	-2.0966449485640624	-2.118103
V133K	-2.195645909520969	-3.094114619492959	-4.830105886378078	-4.9193726
V133L	-0.0181035656302083	-0.722712544643991	-3.685919805480808	-4.045349
V133M	-1.3291905843027476	-3.8673499695915887	-6.321412153520214	-5.8222656
V133N	-4.313134773645577	-1.8451308877378776	-3.4809468044932146	-1.8668213
V133P	0.6438104859548595	-2.453228695562044	-4.512225721198774	-3.864624
V133Q	-2.3429839444887217	-4.755337334873137	-6.073974551798528	-6.013672
V133R	-3.931789316891604	-4.605512531114687	-5.674357023792254	-6.154663
V133S	-4.895318680892553	-3.1905001585662407	-4.348743339032808	-4.1467285
V133T	-1.931008807941729	-2.0484188140807684	-4.681022035962087	-2.9312744
V133W	-2.934622974834444	-1.999168268285992	-4.978399546977016	-4.7561035
V133Y	-1.8742894243658996	-1.2492620750048131	-4.286333785115858	-2.836975
T134A	1.0692256725727094	-2.814826620740821	-3.5896865476715902	-3.2177734
T134C	1.7706078122915636	-4.130287435362269	-5.3590440109110205	-5.8949585
T134D	0.9729556669330932	-2.51276832746819	-4.32790741277222	-3.4691162
T134E	0.2519883561740069	-1.9720071192842383	-4.831269713078655	-4.2755737
T134F	1.0586453753885972	-4.143107569448176	-5.070178582038807	-5.3706055
T134G	1.4481111382304928	-2.1682390188488285	-4.224821225896449	-4.937195
T134H	0.1006424589766195	-3.965800041124997	-4.7359482325746285	-4.669922
T134I	1.3409519178731728	-1.5059794388189185	-3.256917605343915	-1.8439331
T134K	1.192290466767996	-0.4432454554102985	-1.870686006037431	-1.7868042
T134L	1.276307663580971	-1.872502406083241	-4.271824399485922	-4.4484253
T134M	1.514597525940358	-3.8458727027129056	-5.1465168953182	-4.864807
T134N	1.3628568261733958	0.5236581187501637	-0.7436591295154358	0.5830078
T134P	0.2703697711756052	-3.20356501138747	-4.634892881011183	-4.622925
T134Q	0.9237962921793432	-2.7601899253951867	-4.386451804890385	-4.079468
T134R	0.8829963292212603	-1.444632257742611	-2.329232405416405	-3.2050781
T134S	0.2097063541910559	-1.3117733467014503	-1.8191897756587423	-1.666626
T134V	0.8552176565175653	-1.4226208828179685	-2.190562154788495	-1.468811
T134W	2.2815196012426697	-3.072649710681831	-5.267325743476249	-5.055542
T134Y	1.2760534136611172	-3.58572613599597	-4.803686572340666	-4.440918
N135A	-1.4826601711460037	-1.543716823216127	-2.2461990282972693	-1.8095093
N135C	-0.9611320337477256	-2.850945247330619	-4.43817339958332	-4.0755005
N135D	-0.0988299203792392	-2.6586513433194017	-3.856629076664831	-3.180359
N135E	0.2311533464529282	-3.1502611084601027	-4.217987156091112	-3.873352
[truncated: 10,731 more rows]
