# Supplementary material for: Learning from prepandemic data to forecast viral escape
Source: Nature. 2023 Oct 11;622(7984):818–25. doi: 10.1038/s41586-023-06617-0 (PMC10599991; doi:10.1038/s41586-023-06617-0)
Supplement: Supplementary file 5 — EVE, EVmutation and independent model mutation scores for DMS fitness experiments for SARS-CoV-2, HIV and influenza. [file 41586_2023_6617_MOESM5_ESM.zip › Supp_Table_3_fitness_dms/Roop2020_human_merged_exp_mods.csv]

mutation	mutdiffsel_human	prediction_independent	prediction_epistatic	neg_evol_indices
G31A	0.0199948156032098	-3.062562239042058	-3.252464624158165	-1.9577026
G31C	-0.2952563814369576	-3.070089176413182	-10.435778950741224	-5.655945
G31D	-1.5820727411450637	-0.504800809831186	-2.767496693708381	0.100097656
G31E	0.944805871847959	0.4075060903984751	-0.603393808582041	1.5238037
G31F	-2.3097386514374465	-10.160218487623782	-9.44817023711073	-8.515076
G31H	-1.7172257639226576	-5.443902239593571	-5.678521367932262	-4.60968
G31I	-1.3754728989524294	-6.526593654631359	-7.005878752379431	-6.1329956
G31K	-2.1313558072117846	-2.1714551849660144	-3.305059834226995	-2.0586548
G31L	-1.8619884109298503	-5.743555082041867	-7.070359759322173	-6.2512817
G31M	-1.0106783257512444	-5.849945118694874	-6.50598509577685	-5.58136
G31N	-0.7698699009917506	-1.4948020500993322	-2.819002913664008	-1.7373657
G31P	-0.2667033750236072	-5.035860356054434	-5.9493661059368605	-4.748657
G31Q	-1.1149716539172618	-2.820214989999834	-3.4800724977958453	-1.949646
G31R	0.1421065719005383	-3.7208578084829975	-5.195818307360241	-3.8824463
G31S	-0.5826065302869984	-3.174448588811384	-3.5119823464956426	-2.4944458
G31T	-0.8532319682070999	-3.1480953818964936	-3.119072133402369	-1.7174683
G31V	-1.4655161385520494	-5.91170492609725	-6.571984542942118	-5.54657
G31W	-0.6813137570199918	-7.190255324276457	-7.570636350057384	-6.7107544
G31Y	-1.8609653530036707	-9.023905562063971	-9.255073498986803	-7.335266
N32A	-0.5374813655099496	-6.15380540566195	-8.736781080173387	-8.2855835
N32C	-0.6186189501403767	-10.834369335120254	-11.497707854533246	-11.134094
N32D	0.0731884947797754	-2.133387795088296	-5.255628968694509	-3.3689575
N32E	0.3402052982728493	-2.894176127993044	-5.66429201824576	-5.367798
N32F	-0.975005079742726	-10.834369649281854	-11.497707854533246	-10.987549
N32G	0.1691365483914766	-3.1910422583223683	-6.593379557165463	-5.430664
N32H	-1.0792548946490397	-4.796127944151515	-5.465832633152786	-4.609375
N32I	-1.5998198599908229	-6.01006838802135	-9.502479535043676	-8.389587
N32K	-0.4582459125606136	-1.009798990212989	-3.544596583902603	-2.381897
N32L	-2.7970711260299583	-7.125993060089495	-8.626961026305253	-8.297485
N32M	-1.719807489675178	-7.171472651754429	-9.08743562779364	-8.965942
N32P	-1.2638960170524465	-4.528968828725056	-7.087458058158518	-6.381958
N32Q	-0.1742664708863662	-1.0339887288083478	-5.072814188042685	-4.293091
N32R	-1.1020099719437582	-4.372219528691497	-5.914266083433176	-5.2875977
N32S	0.7391583197755093	-3.607715146507112	-5.867699087000801	-5.475464
N32T	0.0599272950674827	-3.9474588909362	-7.3429850965039805	-6.7089844
N32V	-1.295922281060346	-5.536545119181518	-9.278107977559102	-8.621765
N32W	-0.0093026873858595	-10.834369748178007	-11.497707854533246	-11.170471
N32Y	-0.9565236200316114	-8.390225379185463	-10.62145193965216	-10.145996
L33A	-2.8709234595555664	-6.457560961936275	-7.710449903101107	-8.406555
L33C	-2.451159277353673	-10.502695534934745	-10.625336261773668	-11.524292
L33D	-1.2382126516913097	-6.766908664060333	-9.1957500099943	-8.78949
L33E	-0.8443192688121196	-6.739552197749789	-7.807890263700756	-8.423401
L33F	-0.0933409780431863	-5.37180439118376	-5.6382598149048135	-6.5224
L33G	-1.4396665670082636	-5.617275362949164	-6.785969622918856	-7.663452
L33H	-0.7274243963669416	-6.697990808246029	-8.600900795749112	-8.72998
L33I	-1.0396151428182847	-11.314355083230886	-10.865732872511105	-11.77179
L33K	-1.6698074356099302	-4.200521653759988	-6.242843849095152	-6.8152466
L33M	-0.8584629999638209	-3.357256354738993	-4.265388293537399	-4.6584473
L33N	-1.182362707375828	-6.746592175113304	-8.942444524584062	-8.931091
L33P	-1.2663279517915849	-8.406061060005758	-9.066884157205097	-10.174561
L33Q	-2.2117636332366337	-3.852425786206208	-7.719816030421043	-8.03125
L33R	-0.7804636663141201	-4.534609868188488	-5.460711276000438	-5.5542603
L33S	-1.0169949401121028	-3.3534057773524037	-5.29871106628525	-5.474182
L33T	-0.2407102619598226	-4.594098633353975	-5.352872224153543	-5.621155
L33V	-0.4695169926292941	-8.595993633303495	-9.518414532254042	-9.9921875
L33W	0.3060726243348096	-4.386322736468416	-5.1989393047915655	-5.7680664
L33Y	-0.5049575782990304	-6.121692827243699	-6.967979432291031	-7.8756714
W34A	-2.923404892548873	-12.27092083565432	-11.221307249954124	-13.609253
W34C	-2.001087166994872	-11.835209715932807	-11.157971891251009	-13.318298
W34D	-2.748887554181206	-12.27092083565432	-11.221307249954124	-13.541687
W34E	-3.2477957828748987	-12.27092083565432	-11.221307249954124	-13.504395
W34F	-0.9314658420339944	-6.988046088523855	-9.525407061959411	-10.026367
W34G	-1.7685267402658598	-7.177952193683144	-8.100695189352336	-9.08606
W34H	-3.0887632784909127	-12.2609341756759	-11.220434722154891	-13.619568
W34I	-2.982843087926591	-12.27092083565432	-11.221307249954124	-13.620361
W34K	-2.533064062834888	-9.25099456197255	-9.857390627277256	-11.361877
W34L	-2.4823558232731617	-8.893427211265703	-9.602910982842332	-11.301453
W34M	-2.196148585335408	-12.27092083565432	-11.221307249954124	-13.532349
W34N	-2.4731123734421305	-9.20160521196548	-10.53024363550344	-11.612549
W34P	-2.667594284260139	-12.27092083565432	-11.221307249954124	-13.59137
W34Q	-1.660233973881816	-12.270920835654325	-11.221307249954124	-13.606384
W34R	-1.094816796508207	-7.826875308521831	-8.53816297065623	-9.9279785
W34S	-1.9694641546035827	-9.250994561972552	-10.26784717243072	-11.64386
W34T	-2.6791914805273813	-12.27092083565432	-11.221307249954124	-13.484863
W34V	-3.023975111104314	-8.301327716261978	-8.873402184970473	-10.556763
W34Y	-0.5474420137929279	-3.699416630373795	-11.42447685337902	-8.95697
V35A	-0.430776242601713	-4.891826598805299	-5.473929017781757	-6.423767
V35C	-1.4148954744997064	-12.325776796065128	-10.656229812799324	-12.797485
V35D	-1.6836378664649816	-9.147335695360477	-9.30875708947167	-10.693298
V35E	-2.3409728292706427	-12.325776799623233	-10.656229812799324	-12.864502
V35F	-2.568962338540957	-8.443997445449746	-8.735742909521377	-10.04187
V35G	-2.7270972242671685	-9.13892344963401	-9.472775386281342	-10.520996
V35H	-2.7939300966435923	-8.616553658719793	-8.839391871314547	-10.517273
V35I	-0.7683010166534426	-5.529771409784327	-7.257868928958032	-8.420288
V35K	-1.9312771788402827	-12.325776606329937	-10.656229812799324	-12.830566
V35L	-3.957877456532407	-8.5778641379947	-9.327305391045684	-10.595276
V35M	-2.8548578635949564	-12.325776815310793	-10.656229812799324	-12.7453
V35N	-1.9437527960917256	-12.325776806355291	-10.656229812799324	-12.704956
V35P	-2.7056211031221253	-12.325776702037686	-10.656229812799324	-12.704468
V35Q	-2.5819655261095766	-12.325776720033856	-10.656229812799324	-12.72168
V35R	-2.31883448731998	-12.325776753666863	-10.656229812799324	-12.901367
V35S	-1.7880295910236734	-11.379611488177	-10.509629126452296	-12.677795
V35T	-1.1141063358132244	-7.068040391406189	-9.044390588878288	-9.370789
V35W	-2.0170855951282856	-12.32577674583904	-10.656229812799324	-12.800049
V35Y	-1.684169335830899	-12.325776731738614	-10.656229812799324	-12.864197
T36A	-1.5429425750653067	-5.974477468387105	-6.653052499268597	-7.2545776
T36C	-1.4954395304728405	-12.457041401798964	-10.811183596815454	-12.711365
T36D	-2.089498128663281	-12.457041401798964	-10.811183596815454	-12.759155
T36E	-3.290247455380225	-8.183905003020401	-8.628738302603779	-10.121948
T36F	-1.5635217330543354	-12.457041401798962	-10.811183596815454	-12.791565
T36G	-1.3445775702191751	-12.457041401798964	-10.811183596815454	-12.679749
T36H	-2.9278722647104405	-12.457041401798964	-10.811183596815454	-12.758484
T36I	-1.405616220004909	-9.063526114537494	-9.409430354888627	-10.540344
T36K	-2.5552664412866704	-12.35231593950387	-10.800169340935668	-12.910156
T36L	-2.536057579185	-12.457041401798962	-10.811183596815454	-12.768494
T36M	-2.346959349666972	-10.825188747595416	-10.490566915879072	-12.280579
T36N	-0.6828921623252391	-8.591918013293034	-8.613594951348205	-9.128052
T36P	-2.445315645353429	-8.027881047790466	-8.326409580006839	-9.174377
T36Q	-2.0357608173137804	-11.445794692289793	-10.675229730180265	-12.657043
T36R	-1.7965678137671564	-8.56096473962644	-8.982070115230272	-10.084473
T36S	-1.1906456120479223	-9.319179446318676	-9.64982899836059	-10.940552
T36V	-2.152447194988489	-12.457041401798964	-10.811183596815454	-12.900757
T36W	-2.256795348422344	-12.457041401798962	-10.811183596815454	-12.735352
T36Y	-1.8115100594854927	-12.457041401798964	-10.811183596815454	-12.857361
V37A	-2.169489029394182	-7.776091669093925	-8.64598589896741	-8.838989
V37C	-2.0429188240047065	-12.382127129494222	-11.202531832941418	-12.308289
V37D	-2.051013962998016	-9.510479382170743	-10.27008318466642	-9.96228
V37E	-2.190862531685099	-12.38212712949423	-11.202531832941418	-12.266174
V37F	-1.4823502843746923	-9.25059809802448	-9.95010051658528	-10.8688965
V37G	-2.623695035123361	-8.150925128123838	-8.883074924306129	-9.605347
V37H	-3.211002338896237	-12.382127129494226	-11.202531832941418	-12.160461
V37I	0.508763267974615	-4.159767876373463	-5.417925400181048	-5.8155518
V37K	-1.882601778199392	-9.271549850575008	-9.970458027601126	-10.542969
V37L	-2.5400711602693904	-8.190633453903464	-9.088914346913953	-9.745972
V37M	-2.901563221344868	-12.382127129494236	-11.202531832941418	-12.365784
V37N	-2.795043669885473	-12.382127129494236	-11.202531832941418	-12.318359
V37P	-3.455630396670623	-12.38212712949424	-11.202531832941418	-12.4646
V37Q	-1.9322420635161013	-12.382127129494227	-11.202531832941418	-12.255798
V37R	-2.4890414976703408	-12.382127129494224	-11.202531832941418	-12.171997
V37S	-2.330974679960116	-11.40516133036772	-11.065428993046908	-12.100098
V37T	-2.639661402297411	-12.382127129494226	-11.202531832941418	-12.287903
V37W	-1.6926360545609218	-12.382127129494217	-11.202531832941418	-12.389893
V37Y	-1.4735669614722848	-8.578017218051757	-9.825329452273763	-10.571777
Y38A	-2.2062495417618546	-12.41278730996344	-11.572992177734363	-12.984375
Y38C	-3.296604483681252	-8.295238750182197	-9.847395990085827	-10.379456
Y38D	-0.7879793967680899	-12.41278730997322	-11.572992177734363	-13.05835
Y38E	-1.5270865200392236	-12.412787309952371	-11.572992177734363	-13.139099
Y38F	0.8787462844156876	-3.694372650097287	-7.813204363530531	-8.322571
Y38G	-1.466107447659549	-12.412787309956174	-11.572992177734363	-13.305786
Y38H	-1.5326517833742104	-4.789584481369878	-6.811597732475093	-6.784363
Y38I	-2.338349129832098	-11.410187115761888	-11.424584945664035	-12.937988
Y38K	-2.695728867202529	-12.41278730996228	-11.572992177734363	-13.103394
Y38L	-2.7334415279557884	-8.597761305909264	-9.775627983876802	-10.878845
Y38M	-0.789396023315116	-12.412787309939317	-11.572992177734363	-13.276978
Y38N	-0.9149453937428303	-8.658487213552673	-9.866388981145064	-10.864502
Y38P	-2.93484778328968	-12.412787309940573	-11.572992177734363	-13.042969
Y38Q	-3.476035779356747	-12.412787309928968	-11.572992177734363	-13.068054
Y38R	-1.8693710574133693	-12.41278730993837	-11.572992177734363	-13.108582
Y38S	-2.077608464725053	-8.540755032465105	-10.160569714343184	-10.508362
Y38T	-2.37719696635795	-12.412787309920972	-11.572992177734363	-13.043884
Y38V	-1.1629244652161534	-12.412787309914355	-11.572992177734363	-12.9939575
Y38W	-1.4846573666686895	-12.41278730990787	-11.572992177734363	-13.08905
Y39A	-2.603756672310039	-5.763781372622538	-11.128368905679965	-9.445801
Y39C	-1.32505650637517	-7.960574082886112	-8.541629184094518	-9.160095
Y39D	-1.6097953748620166	-9.25051584244262	-9.845531534158908	-11.103577
Y39E	-2.370009348477536	-9.269164359754278	-10.14085648917603	-11.389099
Y39F	-1.0271551405316723	-8.534759808974371	-9.082458696417234	-10.089966
Y39G	-2.8140664496167527	-12.198036298792928	-11.217278780335846	-13.108398
Y39H	-3.1861192264021665	-11.014925854796711	-10.972297570491264	-12.707947
Y39I	-2.2404014830418606	-12.198036298827422	-11.217278780335846	-13.25177
Y39K	-2.517506182605141	-12.198036298819124	-11.217278780335846	-13.168152
Y39L	-2.350374015083076	-8.577782902104293	-9.395540920168514	-10.4552
Y39M	-2.0451857808526817	-8.537648434242898	-9.32671345045992	-10.347778
Y39N	-0.9022720715201278	-9.130397893110132	-9.98615388376993	-11.106873
Y39P	-2.2241739319679468	-12.198036298819012	-11.217278780335846	-13.154053
Y39Q	-1.6349048631274694	-8.176784405207437	-10.181215688444354	-10.652954
Y39R	-3.117909279803589	-12.198036298819648	-11.217278780335846	-13.286682
Y39S	-2.3488348253389995	-6.437469460389723	-9.367002764749486	-9.083801
Y39T	-1.703402359814549	-12.198036298816156	-11.217278780335846	-13.113586
Y39V	-2.065686205068449	-12.198036298822364	-11.217278780335846	-13.25116
Y39W	-0.7494535137667261	-8.202381031872314	-8.822430925740036	-10.326477
G40A	-1.6601616960168557	-8.603293519725637	-9.296261636070083	-10.087402
G40C	-2.6410442675693844	-12.691951727898074	-10.773611702673747	-13.283569
G40D	-1.8141427444149287	-12.682458811866642	-10.773093177041346	-13.288757
G40E	-2.0136611031227205	-7.3749495503390525	-7.335830511050972	-7.920349
G40F	-3.2907439155861486	-12.691951727898076	-10.773611702673747	-13.387573
G40H	-2.2309056314219813	-12.691951727898074	-10.773611702673747	-13.18219
G40I	-1.9133654207219768	-12.691951727898076	-10.773611702673747	-13.140076
G40K	-2.4112186502783683	-7.677632862484369	-7.832535037788602	-8.965698
G40L	-3.2107220521379034	-12.691951727898074	-10.773611702673747	-13.179077
G40M	-2.7510054653624456	-12.691951727898074	-10.773611702673747	-13.254395
G40N	-2.680539619152548	-12.691951727898074	-10.773611702673747	-13.078857
G40P	-2.489332191326965	-12.691951727898074	-10.773611702673747	-13.255981
G40Q	-1.9761053634710133	-12.691951727898074	-10.773611702673747	-13.39447
G40R	-1.171073532376943	-8.028967934023674	-7.971806945363369	-9.45636
G40S	-2.685756456986031	-12.691951727898074	-10.773611702673747	-13.086365
G40T	-2.2700224327583083	-12.691951727898074	-10.773611702673747	-13.24176
G40V	-2.9924730011795053	-11.705137022194734	-10.652089084342265	-12.851379
G40W	-1.3864857994647355	-10.053891457560756	-10.236375561732302	-11.832092
G40Y	-2.492729403475473	-12.691951727898074	-10.773611702673747	-13.184692
V41A	-1.8065239057404268	-7.697023231864582	-8.508729759525522	-9.53418
V41C	-2.706196127494907	-12.179451404618122	-11.15246320578376	-13.438843
V41D	-1.9632347931101808	-10.560089074450577	-10.765444902892796	-12.563477
V41E	-1.1242187019667131	-8.158652048596176	-9.009919652792632	-10.279785
V41F	-3.1040064695032803	-12.179451372220065	-11.15246320578376	-13.335571
V41G	-2.0534674681343748	-7.538514726098438	-8.466576040482323	-9.792603
V41H	-2.935292896268719	-12.179451360759554	-11.15246320578376	-13.32959
V41I	-0.9357794348211677	-4.512654745835534	-7.530746191632716	-8.4869995
V41K	-1.8311310519815605	-9.265970104113054	-10.115400839458289	-11.874573
V41L	-1.7514428366015262	-9.121794011274076	-9.978736055229092	-11.325378
V41M	-2.1030365237931017	-12.179451266712004	-11.15246320578376	-13.372253
V41N	-1.799091938774935	-9.265970104113054	-10.010328487438985	-11.484192
V41P	-2.4983009524612707	-12.179451265535247	-11.15246320578376	-13.526245
V41Q	-2.739922038384361	-9.265970104113054	-10.07785129441163	-11.562744
V41R	-1.848648602021611	-12.17945118898258	-11.15246320578376	-13.3428955
V41S	-2.724756723969469	-9.265970104113054	-10.457396506454645	-12.307068
V41T	-2.3230951277098137	-6.791344583237387	-8.93963171487303	-9.919983
V41W	-1.6582806153875054	-12.179451153209774	-11.15246320578376	-13.4817505
V41Y	-1.8186002738659013	-8.530907299017372	-9.517368674062029	-10.616272
P42A	-3.880287316874984	-8.182648833424887	-8.618471458378735	-9.926758
P42C	-2.994061695444476	-8.645279199095027	-8.898930549141824	-10.542664
P42D	-2.669654853146058	-12.63324439004746	-10.77020520188023	-13.41626
P42E	-2.881543155507014	-12.63324439004748	-10.77020520188023	-13.666687
P42F	-2.793421068083222	-12.633244390047471	-10.77020520188023	-13.505859
P42G	-3.566215106443257	-12.633244390047478	-10.77020520188023	-13.654358
P42H	-2.3572992976329457	-8.790552968817085	-9.017069344677566	-10.427246
P42I	-2.613512228240489	-12.63324439004748	-10.77020520188023	-13.483093
P42K	-2.5157691638238195	-12.633244390047444	-10.77020520188023	-13.612793
P42L	-1.743729150209933	-7.549862514653711	-7.812010328157157	-8.641602
P42M	-2.31387347245098	-9.306535849861588	-10.049821452701964	-12.281555
P42N	-2.6383061408730266	-12.633244390047478	-10.77020520188023	-13.527588
P42Q	-2.710152757943449	-12.629901721461176	-10.77001479659532	-13.359558
P42R	-2.515488041113515	-12.633244390047455	-10.77020520188023	-13.503784
P42S	-2.956592684831923	-8.437391268067556	-8.579132907322673	-9.939575
P42T	-2.1064603407283045	-12.633244390047423	-10.77020520188023	-13.613892
P42V	-3.185331231021546	-12.63324439004743	-10.77020520188023	-13.361694
P42W	-2.364930271826153	-12.633244390047423	-10.77020520188023	-13.713989
P42Y	-2.621351233272464	-12.633244390047423	-10.77020520188023	-13.563782
V43A	-1.247362639709738	-3.940928359065878	-6.262646520361159	-6.997986
V43C	-1.0230800878097503	-8.049850206395412	-8.413046959039093	-10.206848
V43D	-2.2750547997372923	-9.24472645474869	-9.687636992086937	-11.280945
V43E	-1.2477513858608338	-11.739049087223272	-10.691116502110276	-12.478577
V43F	-2.5687304338438763	-12.027979056937951	-10.73692311406785	-12.675476
V43G	-2.003809662099354	-7.136091156402637	-7.362941383285943	-8.586853
V43H	-2.080125289398387	-8.563208388207437	-9.491259916142551	-10.935974
V43I	-0.8023356011768829	-6.043629555666996	-6.336046128850285	-7.2613525
V43K	-0.1955708522909111	-6.69324013005652	-9.935990629957814	-10.134399
V43L	-3.016458937282961	-9.445400538900078	-9.643263945012222	-11.372986
V43M	-1.866295082289708	-8.404310876045948	-8.582609044908622	-9.823364
V43N	-1.4121977218068642	-8.563207647954922	-9.576474628909637	-10.891174
V43P	-2.5422744314155	-11.987319552360406	-10.73332776592747	-12.740662
V43Q	-2.636798546414316	-8.159917515001492	-9.454297418697934	-10.563477
V43R	-2.6346962688739293	-12.027979056937951	-10.73692311406785	-12.712585
V43S	-2.115098742641049	-12.027979056937951	-10.73692311406785	-12.6189575
V43T	-2.534152433883101	-8.095238138659106	-9.131614901501962	-9.757568
V43W	-2.36420582074949	-9.244726454748688	-9.508767572020131	-11.277161
V43Y	-2.1498151563503303	-12.027979056937951	-10.73692311406785	-12.709961
W44A	-2.7283265277187776	-12.46351084488796	-10.961928023845644	-13.2647705
W44C	-2.558896427270136	-11.387461864444305	-10.803065036047885	-13.158386
W44D	-2.142124922202346	-12.463510844893968	-10.961928023845644	-13.213562
W44E	-3.22549281670434	-9.007972830052855	-9.524877466274576	-10.971069
W44F	-0.9919510505498071	-12.46351084488396	-10.961928023845644	-13.181152
W44G	-3.561497299318852	-7.060876891271594	-7.818717850368557	-8.898743
W44H	-2.9982051938724683	-12.46351084494226	-10.961928023845644	-13.442993
W44I	-2.551941153221746	-9.296039196711783	-9.98338456764941	-11.361694
W44K	-1.8527431045079248	-9.296039196711783	-9.776558902312445	-11.041748
W44L	-1.518444710769281	-9.238995869686226	-9.636416927595748	-10.845581
W44M	-2.0273738492408	-12.463510844926097	-10.961928023845644	-13.382874
W44N	-3.87964622727196	-12.46351084489094	-10.961928023845644	-13.367981
W44P	-1.831751170549424	-12.463510844959046	-10.961928023845644	-13.31665
W44Q	-2.79727150374832	-12.463510845017533	-10.961928023845644	-13.269043
W44R	-2.618246639596267	-7.225958055434502	-7.651184017655396	-8.048096
W44S	-2.993513493510636	-8.531115065519874	-9.140330131662267	-10.295776
W44T	-3.5518530228552208	-12.463510844949145	-10.961928023845644	-13.318176
W44V	-2.4729621301509206	-12.31946272979201	-10.946462081166032	-13.332947
W44Y	-0.3352447546024029	-9.296039196711783	-10.252441795870936	-12.017456
K45A	0.0170644253326675	-8.698698032606533	-8.765789816594634	-9.703003
K45C	-1.2215918905783971	-11.554035372181948	-10.101562831011222	-11.107361
K45D	-0.5013488235982795	-8.910390118935311	-9.469602210851008	-9.897644
K45E	-0.4505222398177304	-3.2876953120831702	-5.122650142897328	-5.9657593
K45F	-2.0781211896225225	-11.554038023348678	-10.101562831011222	-11.041992
K45G	-0.9959007099773516	-7.273815747391029	-7.6110559762182675	-8.205383
K45H	0.1417826066825601	-6.537666135805649	-6.559589984994091	-6.847473
K45I	-0.5526649044578403	-7.684797934036025	-8.011047824865273	-8.646301
K45L	-0.7440942840814468	-10.715780955665444	-9.934807486691623	-10.924377
K45M	-2.310288482019084	-8.910390486533895	-8.964290309766966	-9.975586
K45N	-1.0065230958283349	-8.389794341025436	-8.283076188525797	-9.477356
K45P	-2.033234103630543	-11.554034576243096	-10.101562831011222	-11.203003
K45Q	0.0156820453417186	-4.849541023340938	-5.291294392032796	-6.723877
K45R	-0.3875430280654729	-1.0577588888112412	-1.0659190119768027	-1.6881714
K45S	-0.9655123544226456	-8.186818191331293	-8.197340059869475	-9.182983
K45T	-0.1576027331361285	-4.06585375965489	-6.516488214994752	-7.2095947
K45V	0.2524091079888809	-6.5322073918338495	-7.046812980521281	-8.387573
K45W	-2.0972627852219827	-11.554037868745525	-10.101562831011222	-11.070862
K45Y	-1.0085337809646746	-11.554036286744108	-10.101562831011222	-11.128845
D46A	-1.8458707727652328	-6.97985117636375	-7.962581410414714	-8.674744
D46C	-3.048864475114033	-10.836704716943444	-10.292742292977325	-11.083801
D46E	0.5104227255990119	0.8804996880718434	-3.410955879015092	-3.1329956
D46F	-1.4041092963403217	-10.836689716245152	-10.292742292977325	-11.1922
D46G	-2.421268293425209	-6.116147438423582	-7.156427116255145	-7.4089966
D46H	-0.978574393250622	-8.016019802662429	-9.604478084099355	-10.408997
D46I	-1.8058675553334345	-10.836700465107883	-10.292742292977325	-11.164795
D46K	-2.1832418862509364	-5.934923380035992	-7.184162329336232	-8.180359
D46L	-3.528461431317073	-10.83668982825796	-10.292742292977325	-11.063843
D46M	-0.4102058298717306	-10.83669866804678	-10.292742292977325	-11.14917
D46N	0.9832042091714988	-2.38521528880714	-4.079293331385998	-4.8656616
D46P	-0.1904778056715139	-5.947939659578903	-8.178662381611502	-8.798096
D46Q	-0.7955222537601835	-8.677763999512662	-9.55230711382478	-10.378662
D46R	-1.9557044306707845	-7.075358712951591	-8.364490670277519	-9.109985
D46S	-1.4323469122859636	-7.973020465417769	-9.168263691507946	-9.959778
D46T	-0.186139674655235	-7.332959618635731	-8.181252548001112	-8.867859
D46V	-1.147728901872495	-10.836695186939812	-10.292742292977325	-10.942993
D46W	-1.589578970426486	-10.836680711410672	-10.292742292977325	-11.197144
D46Y	-1.9483028267897795	-10.83668602281552	-10.292742292977325	-11.167175
A47C	0.0135015344852255	-12.1111491295842	-10.42970568003227	-12.342468
A47D	-1.9578417081262125	-9.26352243781064	-9.160815455373722	-10.21698
A47E	-0.8102317731732009	-8.531853382673786	-8.694211864309636	-9.642944
A47F	-3.0202515473523563	-12.111149129584197	-10.42970568003227	-12.146851
A47G	-0.3866953306958798	-9.2483719722616	-9.716003204576737	-11.20105
A47H	-1.5891011740573515	-9.263522437810638	-9.26712851274806	-10.453491
A47I	-1.839581488248309	-12.111149129584192	-10.42970568003227	-12.10376
A47K	-1.9674295852906951	-9.254680476810924	-9.271163767904454	-10.61145
A47L	-1.7486059760790158	-12.1111491295842	-10.42970568003227	-12.148987
A47M	-1.1180047782333469	-10.545304326890502	-10.04351328937355	-11.636902
A47N	-1.873721395557663	-9.26352243781064	-9.79706610916719	-10.623291
A47P	-3.0126033263395766	-7.314018484717611	-7.256325948717858	-8.631775
A47Q	-1.6858087142692038	-8.981012743558473	-8.898441681334134	-10.275574
A47R	-1.5246531960395489	-9.26352243781064	-9.579839574515065	-10.223572
A47S	-0.2833504367325287	-5.276112364239011	-7.131123170700448	-7.811096
A47T	-0.1816102661928343	-4.374528810173465	-4.673371846294685	-5.6641846
A47V	-1.647917279515086	-6.869697179101616	-6.880856140069227	-7.901367
A47W	-1.3689450218695205	-12.111149129584202	-10.42970568003227	-11.970276
A47Y	-0.4194166780398886	-12.111149129584204	-10.42970568003227	-11.97699
E48A	0.5031192997707297	-2.916051895763876	-5.685217055979592	-6.689148
E48C	-0.9073254431963886	-9.195573998875222	-10.072771173630484	-11.472595
E48D	-0.1260386833241111	0.2009458343335612	-1.5642927996123035	-2.1621704
E48F	-0.3043492657367539	-6.874440656028773	-8.923938371870008	-9.871582
E48G	-0.09473288024319	-6.459707264202193	-8.313287893624022	-9.20697
E48H	0.1265926868977383	-5.291161155917221	-7.542547089655727	-9.11908
E48I	0.6185150053866123	-2.5119533039331525	-6.311620583419426	-7.3376465
E48K	0.0077239481561062	1.0435769309728018	-3.4960277640602726	-3.9797974
E48L	-0.399638263995872	-9.195572756905513	-10.072771173630484	-11.548279
E48M	-0.4119047394133063	-6.190822946405501	-8.216787944136172	-9.368164
E48N	-0.5750189553697207	0.2095673570001883	-3.846625275109545	-4.998352
E48P	-1.000200806457517	-4.816379512861452	-7.171767375796662	-8.475159
E48Q	-0.0825871048536638	-3.726762569929539	-5.2030753254075535	-6.236084
E48R	0.3650337696154851	-3.611847434325592	-6.053980978724212	-7.4518433
E48S	0.267363134206334	-1.0505298815840352	-5.547233693563612	-6.668396
E48T	0.349003607605056	1.36253626040957	-3.823487974514137	-5.248047
E48V	0.1376637755743666	-2.7042314246939685	-4.718248533876249	-6.069458
E48W	-0.950190416842364	-9.195579636705553	-10.072771173630484	-11.466675
E48Y	-0.9496649408542236	-4.954031490804637	-7.126045942949986	-8.889282
T49A	0.6501310016282933	-2.8827231471665247	-4.730498544651709	-5.9055786
T49C	-1.3291852057353766	-11.921877327716096	-11.726391945578882	-12.755493
T49D	-3.04553054405469	-7.802067525711274	-10.089394121358056	-10.693054
T49E	-1.8774466749409109	-11.921877326949629	-11.726391945578882	-12.741943
T49F	-1.4925209412287177	-11.921877321452204	-11.726391945578882	-12.794861
T49G	-1.6086130827061615	-9.181976495948524	-10.683074423332982	-11.573059
T49H	-2.3000215002207285	-11.92187732209184	-11.726391945578882	-12.688477
T49I	0.2643640954240875	-4.061492785810471	-8.593881653381686	-8.9678955
T49K	-1.3404997273969983	-11.921877319085937	-11.726391945578882	-12.707764
T49L	-2.04408986030019	-11.919752312533564	-11.72617909447365	-12.941284
T49M	-0.8761062783904843	-9.181629009267011	-10.942170620360002	-11.931091
T49N	-0.8993227558524228	-8.338335921687415	-9.759844209923813	-10.77887
T49P	-0.6533498055746674	-4.093333739013187	-6.516028347163228	-7.1030884
T49Q	-2.203690999428485	-9.181976495948524	-11.166076236010667	-11.623962
T49R	-2.1356427793276085	-9.181976495948524	-10.637767824341609	-11.644287
T49S	-1.2316888212099817	-8.122237381160426	-9.72274397374531	-10.584595
T49V	-0.9582836059445596	-4.825738388856431	-9.46023129632158	-8.998474
T49W	-1.143288136478087	-11.921877318865892	-11.726391945578882	-12.803162
T49Y	-2.1247282921003667	-8.502103862857085	-9.910817626575408	-10.94635
T50A	-0.4703084769685893	-6.387857897184581	-7.395335395610346	-8.180542
T50C	-1.7468712383117069	-11.829301814557692	-11.42958778519153	-12.613464
T50D	-1.9012936436368808	-8.516206874465718	-9.642274257565305	-10.435852
T50E	-1.5693800155608553	-11.829301814557663	-11.42958778519153	-12.43335
T50F	-0.9553075706074756	-8.12481794839378	-10.108003521299906	-10.545471
T50G	-0.3721350772135927	-8.525816933700826	-10.14859570405497	-10.74707
T50H	-1.075292105060042	-7.147177037981361	-10.015557420072582	-10.222351
T50I	0.711279674980013	-4.555183656365814	-5.237295994824308	-5.1376953
T50K	-2.813049875536173	-11.82930181455767	-11.42958778519153	-12.490295
T50L	-0.6804366503030971	-7.971692605896109	-9.125094106569122	-10.175659
T50M	-0.8309862057804096	-11.829301814557647	-11.42958778519153	-12.383789
T50N	-0.9575244110325042	-7.264869168365107	-8.39220464722257	-9.336548
T50P	-0.5260852393892106	-3.2420432001956305	-6.195305343717337	-7.29187
T50Q	-1.14612167143764	-5.44965977970744	-10.636890236277395	-9.3974
T50R	-2.4461792908604	-9.200645291107673	-10.681293263082807	-11.717957
T50S	-0.1467181034080694	-5.424919317156913	-6.643438584957039	-7.1380005
T50V	0.4647190326282334	-5.167178238332009	-7.093958769236451	-8.079346
T50W	-0.776172627620821	-11.829301814557656	-11.42958778519153	-12.437195
T50Y	-1.3894861471140718	-11.829301814557656	-11.42958778519153	-12.590759
L51A	-2.836758768268914	-5.60649759483881	-11.06622563794008	-9.4021
L51C	-2.807108756925745	-12.242161478228253	-11.082591056419346	-13.315186
L51D	-2.7373783706224333	-12.242161478228134	-11.082591056419346	-13.165344
L51E	-2.572214237844526	-9.288415929923168	-10.152316028960286	-12.394348
L51F	-2.060717362213129	-7.922560613215205	-9.027554503310055	-9.686096
L51G	-2.695417605172264	-12.242161478228	-11.082591056419346	-13.327881
L51H	-2.308758316092141	-12.24216147822806	-11.082591056419346	-13.241943
L51I	-0.1068183973801149	-8.328645871164742	-9.099110891346529	-10.438171
L51K	-2.819997752634723	-12.242161478227708	-11.082591056419346	-13.040955
L51M	-2.010941966770688	-7.499269382693465	-9.026538037593127	-10.104492
L51N	-2.0404200264838583	-12.242161478227503	-11.082591056419346	-13.286072
L51P	-2.204461580619544	-7.412637641630624	-7.924233791636652	-9.101196
L51Q	-1.7930547976352402	-8.147674908046481	-8.88162486294459	-10.28595
L51R	-2.8080513626145858	-9.288415929923168	-9.812380744898292	-11.183289
L51S	-3.0137088229577604	-9.232061092231332	-9.959908887109124	-11.299072
L51T	-2.9206526448518293	-12.242161478227844	-11.082591056419346	-13.248962
L51V	-3.09523687225243	-8.010235151147722	-8.69822375884496	-9.375793
L51W	-2.745708707405904	-12.242161478227509	-11.082591056419346	-13.318176
L51Y	-2.091562853419508	-10.92546012566388	-10.819551116467096	-12.769775
F52A	-3.671830728773017	-12.472280171961508	-11.37786126633148	-13.565796
F52C	-0.3744451897967501	-7.906821661749802	-9.04732109355973	-10.027344
F52D	-2.0016184991606907	-12.47228017196152	-11.37786126633148	-13.6657715
F52E	-1.709028433956967	-12.47228017196128	-11.37786126633148	-13.522888
F52G	-2.524090626679293	-12.472280171961412	-11.37786126633148	-13.635498
F52H	-1.420778876313704	-12.472280171961264	-11.37786126633148	-13.635742
F52I	-0.6984092261908674	-6.647081052841649	-9.269145681199008	-9.891052
F52K	-2.156576902554604	-12.472280171961296	-11.37786126633148	-13.646362
F52L	-0.8090522591541961	-6.579595455303616	-7.783042266454686	-8.710571
F52M	-1.257987060246508	-9.3077225784992	-10.746263855056212	-11.733154
F52N	-0.869395540338102	-12.472280171961229	-11.37786126633148	-13.664185
F52P	-2.929731143785112	-12.472280171961014	-11.37786126633148	-13.668762
F52Q	-1.1516298888750818	-12.472280171960932	-11.37786126633148	-13.648987
F52R	-1.4544798458200194	-12.472280171960884	-11.37786126633148	-13.783081
F52S	-0.8031916424448206	-8.064906816069673	-8.780302325339562	-10.102661
F52T	-2.34759104564137	-12.472280171960827	-11.37786126633148	-13.607056
F52V	-1.903262678733416	-9.296032838807175	-10.78428469188566	-11.437988
F52W	-1.587835732641805	-12.472280171960872	-11.37786126633148	-13.635986
F52Y	-0.0232221608392874	-8.00131805430495	-8.715450252489973	-10.264465
C53A	-1.9298339257278456	-12.434974490021064	-10.819038469647351	-13.19397
C53D	-2.8022524719037083	-12.434974490021062	-10.819038469647351	-13.172974
C53E	-3.748767745793181	-12.434974490021055	-10.819038469647351	-13.063843
C53F	-1.808759882316633	-9.023598105430192	-9.506510629465083	-10.824768
C53G	-2.1272109034162328	-7.480169251935347	-7.786948938409296	-8.896851
C53H	-1.9579838140381989	-12.434974490021055	-10.819038469647351	-13.1651
C53I	-2.4673087339586783	-9.311154549743009	-9.657970788647615	-10.862671
C53K	-1.5579437292386649	-11.387049661210554	-10.66062924156131	-12.6828
C53L	-2.220671984361228	-12.434974490021066	-10.819038469647351	-13.241882
C53M	-2.5258825234446407	-12.434974490021048	-10.819038469647351	-13.214172
C53N	-3.596454716488357	-12.434974490021045	-10.819038469647351	-13.080261
C53P	-2.4574499617483423	-9.311154549743009	-10.123337207958002	-11.74408
C53Q	-2.7492590265192134	-12.43497449002107	-10.819038469647351	-13.1015625
C53R	-2.7328340667571487	-7.608274450888321	-8.24362286581254	-9.102051
C53S	-2.529273158896153	-10.304965551885152	-10.348685990340073	-11.543945
C53T	-3.5293522212199777	-12.434974490021055	-10.819038469647351	-13.025696
C53V	-2.9629101744779054	-9.713074240943111	-10.174437230137528	-10.660645
C53W	-3.667725562478224	-7.844165410480664	-8.011896538123437	-8.91217
C53Y	-0.6680598918759109	-9.047698768411315	-9.42083218510288	-10.813293
A54C	-2.042075160797977	-12.193022250159537	-10.927479101467156	-13.380188
A54D	-2.851931341638936	-8.60320460453671	-8.99684396669818	-10.741699
A54E	-1.237162592216651	-11.957467596685312	-10.8935732564899	-13.235779
A54F	-0.7698214726039185	-8.198113387992466	-9.969292775838312	-11.007385
A54G	-2.01745983763924	-8.198113088684714	-8.309064921328172	-10.02356
A54H	-1.642822622381754	-9.684267265728131	-10.196209101047316	-11.0737915
A54I	-1.7693474929893227	-12.1930222502352	-10.927479101467156	-13.226257
A54K	-1.126440964749823	-7.4922908829164125	-9.353702816553778	-10.602173
A54L	-2.0898639382014546	-9.289885101346629	-9.80401239292405	-11.568176
A54M	-0.6351944762778087	-5.7483480901963055	-10.785472747407766	-9.6026
A54N	-1.4858174599697702	-12.193022250260883	-10.927479101467156	-13.34729
A54P	-2.159996311264285	-9.288239562337528	-9.615457011662784	-12.277466
A54Q	-1.109115283593385	-12.19302225024036	-10.927479101467156	-13.425964
A54R	-3.0614615738767306	-12.19302225020878	-10.927479101467156	-13.445374
A54S	-0.2598550141229191	-8.54927759978632	-9.051491477083315	-11.034546
A54T	-0.3815829094775186	-6.231346291133467	-7.125436027489741	-8.246155
A54V	-1.844671597647408	-7.325237497667221	-8.213621939246877	-9.723389
A54W	-1.6599933276425525	-12.193022250160272	-10.927479101467156	-13.362671
A54Y	-2.769010796464233	-12.193022250209545	-10.927479101467156	-13.277649
S55A	-1.4420169897141208	-6.356484168499246	-6.703225521228887	-8.052856
S55C	-1.1200464808535049	-12.40563990134434	-10.692033715854109	-13.142761
S55D	-1.4976435287162564	-12.405639901798637	-10.692033715854109	-13.096191
S55E	-2.1749082068602323	-12.40563990205801	-10.692033715854109	-12.989563
S55F	-0.5376609433692409	-9.286004474393584	-9.552066761555125	-11.200195
S55G	-1.3594532117779612	-12.405639899307053	-10.692033715854109	-13.160156
S55H	-1.239285341961756	-12.405639903331796	-10.692033715854109	-13.07489
S55I	-1.434917977272562	-12.376099093522903	-10.69000742815956	-13.0997925
S55K	-1.9915030995330825	-12.405639904629489	-10.692033715854109	-13.296875
S55L	-1.9600283437866648	-8.756960120136256	-9.04765696708273	-10.178284
S55M	-1.8263220385883787	-12.405639899062637	-10.692033715854109	-13.260864
S55N	-1.891309107660671	-12.40563989879422	-10.692033715854109	-13.020569
S55P	-2.173446333811452	-7.609872795000934	-7.688080345234994	-9.325378
S55Q	-3.4835412106394994	-9.049870668558784	-9.481641444571324	-11.199158
S55R	-2.076661394198056	-12.405639899508136	-10.692033715854109	-13.162781
S55T	-1.2278283960491356	-3.6989199930918257	-6.466541696212516	-7.5929565
S55V	-1.440294176107493	-12.405639899837402	-10.692033715854109	-13.116577
S55W	-1.5729231694260015	-12.405639898714515	-10.692033715854109	-12.972778
S55Y	-2.0802301560206606	-8.59162355614133	-9.136748512618396	-10.492676
D56A	0.3195035985273243	-6.897217512380013	-8.849288939948565	-9.802673
D56C	-0.1604551057014364	-11.78596933011561	-11.328418904669718	-12.70166
D56E	-0.2205252131653224	-4.208739433545533	-4.710211205747328	-5.5040894
D56F	-0.1759230910914159	-11.785969330115606	-11.328418904669718	-12.455872
D56G	-0.2996933723807824	-7.222466720786821	-7.884363361416035	-9.039368
D56H	0.2246985073993073	-7.609253583711235	-8.09487389847527	-9.029846
D56I	-0.0817057687411074	-11.785969330115602	-11.328418904669718	-12.454956
D56K	-0.4691469212470804	-4.275001716105416	-10.562813897664457	-9.055176
D56L	-0.5439008712109978	-11.785969330115606	-11.328418904669718	-12.514648
D56M	-0.1676045939191741	-7.813205486865216	-8.876668395158049	-9.86676
D56N	0.3200713932361182	-3.737829556159436	-5.023545605763502	-5.569458
D56P	-0.0931454235108771	-5.5561809453931765	-11.198588581293734	-9.646484
D56Q	-0.2762188432864543	-7.7868127835044945	-9.74937417882029	-10.381653
D56R	-0.1956903713238164	-6.104135306146679	-10.067142219748348	-10.1623535
D56S	-0.1643036985841566	-6.7975095954752005	-8.23654255988913	-8.990784
D56T	-0.4068993483900442	-7.441448394767501	-10.000129853688122	-10.271545
D56V	-0.0623518967479889	-11.668924218610176	-11.311844532351984	-12.380249
D56W	-0.2178286572197501	-11.780837647672543	-11.32778440871556	-12.601868
D56Y	-1.0195904426127282	-7.236293418396815	-7.833239749772474	-9.207947
A57C	0.5360131798774255	-12.120364953638845	-10.689929319847977	-13.195374
A57D	0.5994577179880866	-7.535975734350107	-8.164152748357083	-9.452087
A57E	0.5982747839702609	-12.120364953638838	-10.689929319847977	-13.074463
A57F	0.4501821747232122	-12.120364953638854	-10.689929319847977	-13.102478
A57G	0.2644900521524825	-9.097238281476034	-9.4732038155621	-11.052551
A57H	0.5044470220786916	-8.175522392492875	-8.980272927594342	-10.883484
A57I	0.4715635459752691	-9.264814271254709	-9.637230501195065	-11.317383
A57K	0.5894313280920501	-12.118100845536462	-10.689695006376724	-13.037781
A57L	0.3682219690886666	-10.988015128061631	-10.493305889079975	-11.330688
A57M	0.6698120617679173	-12.120364953638838	-10.689929319847977	-13.090942
A57N	0.6204970717342181	-3.926417298334965	-12.233152588669329	-9.298401
A57P	1.1181679996407528	-8.579980523844002	-9.003088113311605	-10.891602
A57Q	0.3377230764835461	-12.120364953638832	-10.689929319847977	-12.986572
A57R	0.6626597802513818	-12.097547500652222	-10.686343947420312	-13.180542
A57S	0.5742211235153887	-6.036460165664547	-6.062848552988726	-7.7875977
A57T	0.8558426045418198	-5.4551847761872825	-6.940634704391414	-7.9483643
A57V	1.2368428322863247	-6.1691605946750165	-7.365508264761047	-8.502563
A57W	0.5792775193407508	-12.120364953638838	-10.689929319847977	-12.969849
A57Y	0.6607333072438795	-9.264814271254709	-9.483207456301898	-11.433472
K58A	0.2262628903654145	-8.532889157834711	-7.796786901187261	-9.429199
K58C	0.2898742459118938	-11.972874694344103	-9.8841846030964	-11.388367
K58D	0.1900274794993982	-7.149998184661655	-7.820013637676311	-9.04187
K58E	0.8902697051637745	-7.5351436155756	-6.826537127421943	-8.255188
K58F	0.2938057667377362	-11.972874694344108	-9.8841846030964	-11.439575
K58G	0.15936997722493	-9.035818904621127	-8.274552641334594	-9.824768
K58H	0.2626801391922297	-8.816987266548983	-8.240434472712423	-9.972046
K58I	-0.5757619193631349	-8.526093361694198	-7.812058618505944	-9.420166
K58L	-0.634005739929191	-11.972874694344108	-9.8841846030964	-11.330994
K58M	0.3324857423196155	-11.972874694344103	-9.8841846030964	-11.313293
K58N	0.3494587168292019	-4.85886219959443	-5.117006202333869	-6.970093
K58P	0.3486267731088915	-11.533829164541666	-9.803985131377544	-11.184753
K58Q	0.3859268118350281	-5.333093496452993	-3.911746176430825	-5.3932495
K58R	0.6330256866511571	-3.432244146982918	-2.770133675730904	-3.7992554
K58S	0.1221114721068305	-6.694989198107853	-7.184604555999613	-8.3671875
K58T	0.0598041369796388	-7.579698088626161	-6.798798414728708	-8.323181
K58V	0.2919684876986111	-9.213270912578665	-8.519326867228756	-9.993774
K58W	0.1350182637703798	-11.972874694344103	-9.8841846030964	-11.389893
K58Y	0.2378959636192107	-11.972874694344103	-9.8841846030964	-11.478455
A59C	1.3161724057663589	-11.74097149300774	-10.943608570366052	-11.592346
A59D	1.2573224715792295	-8.450149200973136	-9.084112242321224	-10.026672
A59E	1.4265158267272369	-11.340466822184837	-10.867263982626696	-11.05658
A59F	1.862637558182831	-7.99862564840241	-8.144475076695926	-9.328003
A59G	1.848366110542765	-2.8786055384821125	-4.431467934969987	-4.7574463
A59H	2.035854500232211	-10.761229395516937	-10.750263948224642	-10.266052
A59I	1.3894875786735732	-6.628425641262779	-8.658085531127654	-8.803345
A59K	0.930846106411362	-9.53235812889632	-10.025583207648197	-10.114685
A59L	1.490390933636651	-5.267964072010027	-9.463480913553212	-8.320984
A59M	1.4033463231800831	-6.787062154827151	-8.618865388125414	-8.900574
A59N	1.3388544376229237	-11.740971493007285	-10.943608570366052	-11.5807495
A59P	1.3688266757030394	-6.940819931762076	-7.020471484014706	-8.165161
A59Q	1.3187289618851046	-11.740971493008397	-10.943608570366052	-11.606079
A59R	1.3829963413643471	-9.647112032217224	-9.957314246333	-10.534485
A59S	-0.9212162762892344	-3.0056145889832493	-3.912000701075158	-4.799988
A59T	2.505472808509888	-4.464233040396925	-3.454122360533802	-4.0202637
A59V	-0.220070461881521	-5.3128862042563965	-5.641732052172301	-7.0112915
A59W	1.2522917136029403	-11.740971493004178	-10.943608570366052	-11.673584
A59Y	1.2666672843536784	-7.763677255643353	-8.059114367884831	-9.024048
Y60A	-0.2665772687740838	-6.81038549319906	-8.814870030531893	-9.400269
Y60C	-0.0316153798092124	-8.398763514192652	-8.574637813974732	-10.494385
Y60D	0.766084171881533	-7.937631862960266	-8.199354113788331	-9.576355
Y60E	0.4330793680342019	-11.654480091410012	-10.613801529706905	-11.844055
Y60F	1.499851570768275	-5.564572391100291	-5.265805038625331	-6.3789673
Y60G	0.5045135937275407	-7.994059449683431	-8.317054289248517	-9.570557
Y60H	0.4977630068813859	-2.0213704007544724	-3.8699390703986873	-4.607849
Y60I	-0.3007718896164914	-6.734318884489631	-6.711272687094606	-7.9993896
Y60K	-0.2036870326219381	-11.654480091410026	-10.613801529706905	-11.972595
Y60L	1.3854938155775196	-7.115683090626232	-7.100355526768908	-8.532654
Y60M	0.4739311097464522	-10.702008651749962	-10.4337765048341	-10.650391
Y60N	0.6595567025926653	-11.65448009141002	-10.613801529706905	-11.93866
Y60P	1.1683407663947922	-7.518806374082803	-7.964843217487896	-9.567566
Y60Q	1.696667228072448	-4.068555668331054	-5.290078883303067	-6.7973633
Y60R	0.8216227884909415	-10.072314408398723	-10.07541380584462	-11.47937
Y60S	-0.6093038132842118	-6.978306609856764	-7.168107215726195	-8.592957
Y60T	0.7291313394283364	-4.543614100514926	-5.758449010241748	-7.0735474
Y60V	-0.5980684532771766	-4.984173016128883	-5.217467089348247	-7.048279
Y60W	0.9469484350722572	-11.654480091410012	-10.613801529706905	-12.053589
D61A	-0.7060418662880997	-3.1522642361386173	-3.528868036564745	-3.72937
D61C	-1.018492110486214	-10.730772047706512	-9.609916650821674	-9.774963
D61E	-0.4133225728961303	-0.2232126434487327	-1.7465450809904723	-0.7206421
D61F	-0.79348013453508	-10.73077224061146	-9.609916650821674	-9.965942
D61G	0.0477678744198427	-4.289723240984728	-4.319509102188022	-5.122986
D61H	-0.29790330213862	-4.458641085979161	-3.996240248309732	-4.980774
D61I	-0.9362705398063176	-5.224275976883399	-5.359071122695241	-5.59198
D61K	-1.88961058755803	-1.960185775916788	-1.2174951954038988	-1.6334839
D61L	-1.5244586278386396	-6.377253798669976	-6.603959431103249	-7.2226562
D61M	-0.5080478197638228	-6.180081531739313	-6.396002987624343	-7.260376
D61N	0.0038188409611428	-3.0067384704001503	-3.192343081387662	-3.303955
D61P	0.1516748042105749	-10.73075108453192	-9.609916650821674	-9.974182
D61Q	-0.1908731150489619	-5.658881854015122	-5.3887841845380535	-5.721985
D61R	-0.1351605250191953	-5.851270283857265	-5.6118098190490855	-6.279663
D61S	-1.6073800646593606	-1.8831932754530056	-3.635939769219476	-3.6135864
D61T	-1.620709244578184	-4.653165745281052	-4.132305677740078	-4.7869873
D61V	-0.117512202320928	-2.834242113837159	-3.749017503683717	-4.3532715
D61W	-0.1602985965958195	-10.73075943789274	-9.609916650821674	-9.971985
D61Y	-0.5059968410142467	-6.207315129888961	-6.398486036496706	-7.3181763
A62C	-1.774151149303224	-8.303215776559739	-8.101264260473954	-7.3463745
A62D	-0.1486120883298843	-3.783906985253946	-5.173659747070815	-4.1983643
A62E	0.0296838116044344	-1.0998861680681804	-2.97477331175105	-1.6557007
A62F	-0.8240057489513928	-8.303215778816243	-8.101264260473954	-7.3479004
A62G	-0.0285217341906725	-4.6061060619201495	-5.596781472781913	-5.2213745
A62H	0.4351143195072561	-5.872358356333374	-6.681247716074381	-6.003296
A62I	-0.6541737541219704	-3.066541782143139	-4.0658743889434845	-3.7026978
A62K	-0.4849473983324788	1.6196095477717591	-0.5243404792381625	0.6173096
A62L	-1.478234163592168	-6.245956425652596	-7.07208145849836	-6.397949
A62M	0.7215028806622963	-5.872358357497186	-7.105143527200653	-5.989563
A62N	-1.0474086168018524	-2.574249292592431	-3.695239095410216	-3.6417847
A62P	0.5816282241878964	0.0552582107303667	-0.7888212343605119	0.099609375
A62Q	-0.6497515936221565	-1.2412872308667038	-2.4603682586212017	-1.5737915
A62R	0.6903763717334234	0.9547405618280776	-2.164597463917744	-0.21057129
A62S	-0.3278557139760808	-1.491222038409305	-2.686467161416658	-1.7663574
A62T	0.0136443271307075	2.8895017085936	1.842228976842307	3.491211
A62V	-0.9085607077309816	-3.167754650826973	-3.636740731772989	-2.8371582
A62W	-0.276180220315929	-8.303215711280764	-8.101264260473954	-7.253174
A62Y	-1.2436919456946995	-8.303215543902432	-8.101264260473954	-7.473755
E63A	-0.3373798062292394	-8.443530040321967	-8.449496908605624	-9.992371
E63C	-0.6227266290422221	-12.323296693639602	-10.369477446367457	-12.939575
E63D	-0.4851545380131981	-7.125467100580836	-7.435230749474613	-8.825745
E63F	0.054840835744453	-12.32329669363966	-10.369477446367457	-12.888062
E63G	0.231491672757514	-6.960623437659859	-6.533538039201062	-8.187073
E63H	-0.1334104597743506	-12.32329669363951	-10.369477446367457	-12.887451
E63I	-1.3938689800298008	-12.323296693639712	-10.369477446367457	-12.810669
E63K	0.3141044761829483	-6.768601568163108	-6.125696535684256	-7.8966675
E63L	-0.867485311386248	-8.87881313365607	-8.658288600119704	-10.932983
E63M	-0.601767412492158	-12.323296693639598	-10.369477446367457	-12.766174
E63N	1.141338716280523	-11.063862655813631	-10.17536096320049	-10.763977
E63P	-1.7346941801188895	-12.323296693639652	-10.369477446367457	-12.826477
E63Q	-0.3596390054710025	-8.177779296232494	-8.084487409475514	-9.744263
E63R	0.4553011746098455	-8.59104135471615	-8.831565085206421	-10.467102
E63S	-0.2438238561761816	-12.323296693639833	-10.369477446367457	-12.7647705
E63T	-0.0891002108651787	-12.323296693639652	-10.369477446367457	-12.833374
E63V	0.1142825676067778	-9.20772462183992	-9.111612459607612	-10.980957
E63W	-0.1860691099549935	-12.323296693639598	-10.369477446367457	-12.872498
E63Y	0.3247331161960415	-9.282288113193744	-9.187015284200244	-10.895996
V64A	-0.0486273191946122	-1.3734789284585656	-0.8690158129611518	-2.1080933
V64C	-0.8795569825862266	-8.874719230539862	-8.599601595912304	-8.67865
V64D	-0.8039329102238456	-8.874719626134892	-8.433280292375457	-8.761353
V64E	2.0969225123437463	-7.142120190081236	-6.640358186260528	-7.1240845
V64F	0.6763172865984096	-11.331884999831418	-9.508915359263485	-9.798584
V64G	1.228480052787538	-5.426233036496825	-4.675307953142692	-5.864746
V64H	0.2271272932706328	-11.331883316137644	-9.508915359263485	-9.687195
V64I	-0.3146457920099694	-4.644494440635333	-4.712892098392331	-5.1875
V64K	0.0928953152856567	-2.4097503433486107	-1.640058767829032	-1.0635986
V64L	0.8452945538211744	-7.681581384960633	-7.010882241989748	-7.8968506
V64M	1.8916198544319227	-3.246847957960887	-2.4190470269368234	-1.6832886
V64N	-0.0409116799906507	-8.874718709783577	-8.712575481667955	-9.144348
V64P	-1.0380572490612614	-6.298366220689414	-7.348231133057197	-7.2233887
V64Q	1.19396418743611	-5.1014037144721	-4.776046335869978	-4.8152466
V64R	0.6051154176310808	-4.5204693451529945	-3.6000961353820458	-3.725769
V64S	-0.1072511374200049	-4.233963406450547	-4.500887698930455	-5.4886475
V64T	1.265135407948278	-6.222039397336053	-5.964541728871154	-6.611145
V64W	-0.1461332926318376	-11.331888009499526	-9.508915359263485	-9.75
V64Y	1.0794122863858098	-11.331885372938167	-9.508915359263485	-9.727295
H65A	-0.1687313033187087	-8.577664829719355	-9.70480341210714	-11.555176
H65C	-0.0685656072946295	-11.917986555874265	-11.103050296143069	-13.490356
H65D	0.0893542399719255	-8.577664309252913	-9.72365110761666	-11.266846
H65E	-0.9047707381337918	-8.176012769149951	-9.462594851757784	-11.141052
H65F	-0.9186610835444522	-9.25432637715477	-10.081382397147536	-11.693481
H65G	0.4952863795647669	-6.974245026225224	-9.9642314710145	-10.379944
H65I	0.9399738692283228	-10.789467484506606	-10.911900833906202	-12.799072
H65K	-0.720201942982519	-8.55673209749756	-9.76786022422084	-11.471802
H65L	-0.4758446907796885	-9.254326377154754	-9.545453900044322	-11.180542
H65M	-0.2433433688656377	-11.90432930756274	-11.101439097735522	-13.403564
H65N	0.8714125483426198	-5.891922214888071	-10.59945554884871	-9.750183
H65P	-0.4152617428407511	-7.864836069814579	-8.75666250026461	-10.192749
H65Q	0.0176128483827002	-8.564416115286887	-9.388911543385802	-11.138672
H65R	-1.72879024017211	-3.9920303970582536	-7.834912907295802	-8.408752
H65S	0.8455202786700621	-8.176012278575632	-8.795412734643833	-10.549072
H65T	-0.8569839966231642	-6.162041754426438	-9.698208945461374	-9.529968
H65V	-0.519543954134345	-9.254326377154744	-10.488896885056192	-11.98999
H65W	-0.0799353385171122	-11.912357146189745	-11.102403207238922	-13.569397
H65Y	0.5852594195530667	-7.702273516566328	-8.309700814173084	-9.482361
N66A	-1.947951419333942	-12.042394875725329	-10.679781288731531	-13.00946
N66C	-3.110592217065703	-12.042394875725272	-10.679781288731531	-13.05719
N66D	-1.1685285752156993	-4.02706108118094	-7.324687678560622	-8.607666
N66E	-2.121641545091721	-9.24894322567158	-10.123700411909908	-11.544067
N66F	-0.7028050895923226	-12.042394875725446	-10.679781288731531	-13.195557
N66G	-2.0990981554177086	-7.893102848295149	-8.892564512389981	-10.729797
N66H	-1.453676855379306	-7.893785784694018	-8.799312592139358	-10.382202
N66I	-2.5014592055098595	-8.127550397012316	-8.405114205587779	-9.744202
N66K	-1.942339346344604	-7.786737365800069	-8.011623235462139	-9.425598
N66L	-3.278489979184049	-12.042394875725243	-10.679781288731531	-13.033569
N66M	-3.0303479758215803	-12.042394875725265	-10.679781288731531	-13.161987
N66P	-0.4433217481200294	-12.04239487572538	-10.679781288731531	-13.145447
N66Q	-1.0896137661166287	-8.180977539147046	-9.12142777577492	-10.832581
N66R	-0.4978735442050742	-5.868196485324891	-11.036188445595144	-9.91449
N66S	-0.7655253510398258	-5.85455102222818	-7.45191265878293	-8.384766
N66T	-0.4296885243010313	-8.338038760672509	-8.66447160856751	-10.300659
N66V	-1.5164997474437392	-8.584356630350849	-8.90181357983829	-10.668701
N66W	-1.8592418674653544	-12.04239487572518	-10.679781288731531	-13.169678
N66Y	-0.622870606424811	-8.581510972016227	-8.801485041575688	-10.4314575
I67A	-3.645237092945481	-3.6367129179417295	-5.086900748294283	-4.378296
I67C	-2.156336303440256	-9.837782503201804	-9.57669844019506	-8.811584
I67D	-3.683337016937103	-6.6780069607228425	-7.680430369247915	-6.747864
I67E	-2.5780507747505417	-7.161675285871939	-8.45777364153173	-7.338379
I67F	-1.6931818094263429	-5.573086243847056	-7.800557401045808	-7.0149536
I67G	-1.8424468428413456	-4.926144403381439	-6.773741304656141	-6.1192017
I67H	-2.754461789832479	-9.843500368860488	-9.577339381204013	-8.993164
I67K	-2.363963188592544	-9.84350036886049	-9.577339381204013	-8.879761
I67L	-2.2570730078233754	-3.2478568798526664	-8.562716963289859	-5.93396
I67M	-1.0318817869401573	-4.237393140460868	-6.045920765674055	-5.4333496
I67N	-1.3058730790105415	-7.161675285871939	-8.535474701122439	-7.5945435
I67P	-1.9115790913266568	-9.843500368860488	-9.577339381204013	-8.984497
I67Q	-2.201359548023188	-6.48416200202305	-8.042173359164735	-7.480896
I67R	-1.1251935486970832	-9.843500368860488	-9.577339381204013	-9.034546
I67S	-2.2900305121711493	-5.533920816147009	-7.560916122889466	-7.145691
I67T	-2.8882598763234792	-1.9601849808563871	-8.794529853286804	-5.685364
I67V	-1.176103126378199	1.9608267918618305	0.0940985291890683	2.9856567
I67W	-2.710149327289491	-9.837805587629523	-9.57669725826662	-8.976746
I67Y	-2.840944574498186	-9.843500368860488	-9.577339381204013	-9.113098
W68A	-1.530741464167649	-12.535635403002134	-10.402927727857444	-13.704468
W68C	-2.649628441761068	-11.917242366182467	-10.32667593148676	-13.365356
W68D	-2.0507620558103814	-12.53563540303907	-10.402927727857444	-13.6067505
W68E	-2.0089784683003384	-12.535635403068776	-10.402927727857444	-13.548645
W68F	-1.1017561313960595	-8.625209155487834	-8.574001019387651	-10.50647
W68G	-1.952465110645536	-7.877399178572472	-7.61343404615036	-9.894348
W68H	-2.2091586789931084	-12.535635403097013	-10.402927727857444	-13.531189
W68I	-2.1058031690157897	-12.53563540308994	-10.402927727857444	-13.642151
W68K	-1.797197871135266	-9.322179894681566	-9.186269640567389	-11.131348
W68L	-1.3857233930027966	-8.591264761256927	-9.261933284598284	-10.8567505
W68M	-0.8105737047482254	-12.535635403083848	-10.402927727857444	-13.587158
W68N	-1.7339974130556588	-12.53563540311199	-10.402927727857444	-13.707764
W68P	-1.9700041392389336	-12.53563540307803	-10.402927727857444	-13.630066
W68Q	-1.5251818094901672	-8.625209107686977	-9.671686399347209	-11.152771
W68R	-2.014352612901793	-7.6289846797929695	-7.313484734267149	-8.909668
W68S	-2.0005252649707472	-12.05619033260822	-10.347081687008426	-13.439087
W68T	-2.7868736980923616	-12.535635403099857	-10.402927727857444	-13.5546875
W68V	-1.2785481485663848	-12.535635403090732	-10.402927727857444	-13.677185
W68Y	-1.2623457331928092	-9.32268690305762	-9.293163828217985	-11.387878
A69C	-0.38935792571444	-12.201040070607302	-10.78823794041574	-13.290588
A69D	0.3972948505494814	-8.301952710001972	-8.270198012814944	-9.862061
A69E	-0.5961770612448661	-8.425731928420163	-9.044144981114869	-11.072754
A69F	-1.2314415755895487	-12.201040070607302	-10.78823794041574	-13.282593
A69G	-0.2062277635079177	-4.037794100168681	-9.76551317988242	-8.880981
A69H	-0.9020950561261372	-12.201040070607302	-10.78823794041574	-13.27179
A69I	-1.035062993802765	-7.0876186880704095	-9.38752972058137	-10.0979
A69K	-0.6063746115520701	-12.2010400706073	-10.78823794041574	-13.406189
A69L	-1.6599769550189845	-9.281681334893523	-9.770185299366858	-11.4956665
A69M	-0.749345012751766	-12.201040070607302	-10.78823794041574	-13.437073
A69N	-2.262404826464332	-12.2010400706073	-10.78823794041574	-13.35376
A69P	-2.020275415959372	-10.325488582221531	-10.19900137473013	-12.252502
A69Q	0.3926248333495233	-8.594263619632676	-9.892323068228166	-11.203003
A69R	-0.7658628474032801	-12.162289188720589	-10.78468402997919	-13.302368
A69S	-0.2977091800881795	-8.52039990932609	-9.16338267352512	-11.178955
A69T	0.8738786449240957	-7.038492332136683	-7.248504247994788	-8.268982
A69V	0.444083784748892	-6.008409767701685	-7.535034283035202	-8.753967
A69W	-0.6423597074309153	-12.2010400706073	-10.78823794041574	-13.306702
A69Y	-0.2093652674873057	-12.2010400706073	-10.78823794041574	-13.346252
T70A	-1.0791295620802148	-6.209680635837206	-8.104126746412476	-8.355286
T70C	-1.5246850613674343	-12.248087562183128	-10.935302245895627	-13.375
T70D	-2.1163325188259083	-12.248087562183656	-10.935302245895627	-13.315674
T70E	-1.51869192762365	-12.248087562182889	-10.935302245895627	-13.316284
T70F	-2.556937525555312	-12.248087562180896	-10.935302245895627	-13.3116455
T70G	-1.0858900668419824	-12.248087562183574	-10.935302245895627	-13.260193
T70H	-1.6628999168180338	-9.297032269403154	-9.859843156468289	-11.7091675
T70I	-2.0142001410510537	-7.256197742142996	-7.754851426053619	-9.043579
T70K	-0.1060133763481336	-8.202662913582799	-8.573859497032572	-10.107666
T70L	-2.0067753989131383	-9.297032269403154	-9.955311125144815	-11.677002
T70M	-2.817074586368657	-9.297032269403154	-9.71936543130414	-11.09967
T70N	-1.374858892862472	-9.297032269403154	-9.903554608833929	-11.525757
T70P	-1.6066184978190976	-8.293954672255918	-8.810240111377652	-10.174377
T70Q	-2.234681005559356	-12.248087562182848	-10.935302245895627	-13.416382
T70R	-1.8986599760569545	-12.248087562181055	-10.935302245895627	-13.2907715
T70S	-1.383616020395683	-5.174207981031977	-6.84548124703997	-8.4505005
T70V	-0.8291233671153238	-7.690454963130855	-9.136928524649193	-10.391052
T70W	-1.43033439996769	-12.248087562180842	-10.935302245895627	-13.37207
T70Y	-2.3235236802638912	-12.24808756218138	-10.935302245895627	-13.3063965
H71A	-2.055311256291277	-8.542334977283012	-9.712679991477216	-11.360046
H71C	-1.7268356342486806	-9.18281491667821	-9.984050415935371	-11.779297
H71D	-0.6263095577097154	-11.74567079416109	-11.464613328621796	-13.246887
H71E	-0.7233251726315425	-11.74567079416116	-11.464613328621796	-13.192383
H71F	-1.1975011581435613	-9.212998773868009	-9.913780848595934	-11.594971
H71G	-1.313900562805903	-8.542685353804398	-9.262548416446409	-11.34259
H71I	-2.2516806084390875	-4.499568497003189	-12.165265886787438	-10.2439575
H71K	-2.13958187072761	-7.740969177139337	-8.901902450101261	-11.165955
H71L	-2.351416592219448	-6.87243964808982	-8.437643463686527	-9.733154
H71M	-1.651036187447677	-8.542685353804401	-9.54446312482014	-11.548767
H71N	0.1586221767344124	-9.212998773868009	-9.856624458035183	-11.552856
H71P	-1.0913153996722569	-8.538771933924453	-9.312892518521949	-11.197754
H71Q	0.0108386358460283	-5.009383296244357	-7.01071345154196	-8.818176
H71R	-1.0507274795721715	-5.359226711356156	-6.651319098844397	-7.8189697
H71S	-1.337755751846697	-7.226451898554318	-8.315613852952083	-10.13208
H71T	-1.3025250453845063	-4.376980698041448	-12.23318402336008	-9.683044
H71V	-0.9842217862279804	-6.539437666561451	-10.805692008503684	-10.530945
H71W	-0.8739588539772832	-11.745670794160976	-11.464613328621796	-13.470886
H71Y	-2.448007916676803	-3.980220055531885	-5.758562757760956	-7.3565674
A72C	0.3153351112539589	-9.168680962190848	-9.059030678270346	-13.562378
A72D	-0.0805117142732593	-11.825367869541802	-10.462639475696449	-13.508179
A72E	-2.205452672501538	-11.609971411328877	-10.435435437175556	-12.831299
A72F	-0.5815937795885497	-11.9655015796837	-10.487866791052	-13.432495
A72G	-0.9583932058213632	-7.649591837910414	-8.154813544018907	-10.630188
A72H	-1.934666527968141	-8.57941502091571	-9.267729006855006	-11.411682
A72I	-0.6165093829869651	-11.965501579684096	-10.487866791052	-13.573242
A72K	-0.5131548380583676	-11.965501579683693	-10.487866791052	-13.751343
A72L	0.1320184729480837	-9.024958620939175	-9.580605294681732	-11.502686
A72M	0.0003109300161272	-8.579414940083387	-8.447418438318891	-10.909668
A72N	-0.5603768083421033	-5.220845242980601	-9.562952574558947	-9.778992
A72P	-1.1836812252586406	-9.2563487756743	-9.19380396348447	-11.743286
A72Q	-1.400610506444667	-4.057179160948293	-11.733890434779823	-9.987854
A72R	-1.1642798465171762	-8.348530476785273	-8.615660477980782	-10.793945
A72S	-0.9700353686927428	-5.573538348783295	-6.024966913299068	-8.440491
A72T	-1.0816344191616252	-6.787438227631166	-7.081561898078689	-9.2074585
A72V	-0.8009365417353888	-8.027705132540655	-7.80719902408498	-10.133179
A72W	-0.682362107795418	-9.25811072782264	-9.250419573311774	-11.80249
A72Y	-0.3675788287807555	-9.25811072782264	-8.929091845726816	-11.830566
C73A	-2.244036694002146	-12.436834410810503	-10.902785960525762	-13.741699
C73D	-2.6658707292443498	-9.317543633467835	-9.720812753195789	-11.937256
C73E	-3.5586371284742206	-12.43683441081046	-10.902785960525762	-13.664551
C73F	-1.370814073366237	-10.000507500574392	-10.40271216752808	-12.096863
C73G	-1.6345892986917383	-8.275020138706898	-8.842796925210223	-10.300293
C73H	-1.7968921092448322	-12.436834410810556	-10.902785960525762	-13.969055
C73I	-2.801773336994385	-12.436834410810532	-10.902785960525762	-13.534485
C73K	-3.410067326138598	-12.436834410810782	-10.902785960525762	-13.628357
C73L	-2.4664119608651216	-12.43683441081071	-10.902785960525762	-13.683044
C73M	-2.417642363775822	-12.436834410810857	-10.902785960525762	-13.650391
C73N	-2.3925817085201024	-12.436834410810768	-10.902785960525762	-13.607361
C73P	-2.3791287493413145	-8.62302832934223	-9.181854807033233	-10.531494
C73Q	-2.0596223223247336	-12.436834410810931	-10.902785960525762	-13.6922
C73R	-3.35987844293982	-7.211357269208887	-7.936211267716317	-9.138855
C73S	-2.662796480520484	-7.839282341587497	-8.34069970116343	-9.947266
C73T	-2.580494293469126	-12.436834410810912	-10.902785960525762	-13.590088
C73V	-1.6074774922786728	-9.317543633467835	-9.86453046458837	-11.622803
C73W	-1.5189328269424536	-9.04383859633993	-9.440407774859068	-11.283691
C73Y	-0.8211433076886195	-9.084548693989026	-9.545059628553872	-11.293701
V74A	-1.0928685240327856	-7.523964667118211	-8.009769422762247	-9.254578
V74C	-2.3769538039783424	-12.36051265516677	-11.03704463976635	-13.596069
V74D	-2.148914511834978	-12.360512655166769	-11.03704463976635	-13.833984
V74E	-3.6134749024124986	-10.401135233625538	-10.457290405116195	-12.490845
V74F	-2.3206974860481555	-12.360512655166785	-11.03704463976635	-13.750366
V74G	-2.518914892614965	-9.23500844572505	-9.755601574256616	-11.007263
V74H	-1.8562635188530463	-12.36051265516678	-11.03704463976635	-13.667297
V74I	-0.2201295251319864	-5.181493620146918	-7.409129429670429	-8.540466
V74K	-2.911354362581428	-9.290479829044465	-10.04732233182176	-11.710144
V74L	-0.8673724228350324	-3.9421151184959458	-11.746118952272807	-9.39856
V74M	-0.150297776503411	-12.360512655166769	-11.03704463976635	-13.754944
V74N	-2.149756265380631	-12.36051265516678	-11.03704463976635	-13.725891
V74P	-1.0465993228547523	-12.332096568083442	-11.034701790807958	-13.845642
V74Q	-2.5049422275789306	-12.357538814219318	-11.036791481710624	-13.740295
V74R	-2.553170042194496	-12.36051265516678	-11.03704463976635	-13.859985
V74S	-1.3941970185616066	-8.597613556271504	-8.909729678741314	-11.577698
V74T	-0.9343225802089432	-12.066372835246238	-10.995863525243124	-13.804749
V74W	-1.3012616226807203	-12.352719697572091	-11.03639473427404	-13.773254
V74Y	-2.922623780037413	-9.290479829044465	-9.742547166992836	-11.735168
P75A	-0.9794029687445054	-8.624402834449732	-8.77442936692205	-11.434998
P75C	-2.0474033557761584	-12.809349092437657	-10.721004700104118	-14.259766
P75D	-1.7821378644343815	-12.809349092398364	-10.721004700104118	-14.32489
P75E	-3.026907865846672	-12.809349092428304	-10.721004700104118	-14.043762
P75F	-1.4088218470735474	-12.809349092445345	-10.721004700104118	-14.285645
P75G	-1.011732389360675	-12.8093490925699	-10.721004700104118	-14.163574
P75H	-2.007672910230874	-9.311473482635856	-9.41653108122	-12.4557495
P75I	-2.6815780580859565	-12.809349092508212	-10.721004700104118	-14.097351
P75K	-2.195491483020242	-12.809349092236904	-10.721004700104118	-14.0685425
P75L	-1.4640488127001676	-7.487762613520815	-7.579980544838236	-9.160767
P75M	-0.9035370222154424	-12.809349092129075	-10.721004700104118	-14.255798
P75N	-1.8844178883287064	-12.290238871147936	-10.671489786955703	-14.093994
P75Q	-2.461790491471343	-12.809349092336678	-10.721004700104118	-14.269165
P75R	-2.743716362635607	-12.135672822486184	-10.651331977797213	-14.153198
P75S	-1.3874855749900763	-8.785657559725037	-9.007346579749084	-10.490601
P75T	-2.344276721465259	-12.337845590640596	-10.67463713873201	-13.892456
P75V	-2.077014634558425	-12.809349092089995	-10.721004700104118	-14.185852
P75W	-1.4198446038411137	-12.809349091851658	-10.721004700104118	-14.271973
P75Y	-1.810280030572422	-12.809349091930288	-10.721004700104118	-14.338745
T76A	-0.7620195984501285	-6.081512046417497	-5.992460297875368	-7.0515747
T76C	-0.0492956341851666	-11.948498336021323	-10.828753554079242	-12.576782
T76D	-3.1386681382876302	-3.8231108549965898	-13.568026989683858	-8.841797
T76E	-1.4106907291303448	-7.653254526941823	-8.837370182067389	-10.268494
T76F	-0.1811082947352495	-11.948498336021323	-10.828753554079242	-12.532898
T76G	-0.8330087203629181	-9.8974232959245	-10.312479082631796	-10.938171
T76H	-1.4018680224500335	-7.314895941303602	-8.510358451213506	-9.577148
T76I	0.7745098129276861	-4.288188982093697	-6.9511074082693085	-7.3360596
T76K	-1.0866679162761463	-11.948498336021323	-10.828753554079242	-12.475647
T76L	-1.0129344640391191	-7.317931341907739	-8.887112523472751	-9.71698
T76M	-0.5849644755387279	-11.948498336021323	-10.828753554079242	-12.554382
T76N	-0.3648900990892548	-11.912108495899474	-10.824540322834196	-12.40387
T76P	-1.6369466693414552	-6.83634053777836	-7.116119684691512	-8.278259
T76Q	-0.2191208433452749	-8.34490566166313	-8.282120765514264	-9.717285
T76R	-1.9185424337257693	-8.562453959722404	-8.594267580466294	-10.402771
T76S	-0.3696562847310501	-6.327911423511045	-8.08508732017799	-8.908386
T76V	0.5338684325347517	-7.47207268145745	-7.493006285236333	-9.091064
T76W	-1.1464800608576815	-11.948498336021323	-10.828753554079242	-12.386963
T76Y	-2.4960225900182467	-11.948498336021329	-10.828753554079242	-12.634155
D77A	-0.4086130788660205	-7.867729678602215	-9.422140280385063	-10.794983
D77C	-1.1420574931386118	-12.042259835523632	-11.354810362136163	-13.168945
D77E	0.2701559621694804	-6.578021116349268	-7.056314292808565	-8.10437
D77F	-2.633786279320085	-12.042259835523632	-11.354810362136163	-13.201599
D77G	-1.2833677165033504	-6.785264208105104	-8.178362694605312	-8.76355
D77H	-1.4975500984563783	-9.260010496583282	-10.343618989496008	-11.854797
D77I	-1.6299989615613546	-8.578054502922752	-10.314522446483352	-11.371094
D77K	-1.010834765343655	-12.042259835523632	-11.354810362136163	-12.963989
D77L	-1.0643573039527507	-6.564190224853116	-10.562914116197136	-10.521362
D77M	-0.1927773289057466	-12.042259835523634	-11.354810362136163	-13.14386
D77N	0.6948365787637591	-3.5413260769448804	-6.112537729768519	-7.4955444
D77P	-1.5547243099220165	-8.17457282261904	-10.441238783706694	-11.263062
D77Q	-2.1351247619058378	-12.042259835523634	-11.354810362136163	-13.241089
D77R	-1.6913921608503686	-8.567555476084522	-9.549084232131465	-11.640991
D77S	-1.0360911530389143	-8.147184942176093	-9.697636090859303	-10.774292
D77T	-0.4720632899708397	-7.664200406129607	-8.675122645405281	-9.816345
D77V	-2.910381606769777	-12.042259835523632	-11.354810362136163	-13.094849
D77W	-1.1000963883039303	-12.042259835523634	-11.354810362136163	-13.02356
D77Y	0.2404109725319659	-9.232603605914662	-10.14430580105045	-11.76178
P78A	0.1047912706839866	-12.017477845652136	-11.704276058773615	-14.165649
P78C	0.1686874522535716	-12.017477845652143	-11.704276058773615	-14.172058
P78D	-1.2176113914975493	-4.2521440981709695	-12.53628012146055	-10.265381
P78E	-0.7243453128631429	-6.792507456792948	-9.770809342589018	-10.701965
P78F	0.8153422534289743	-12.017477845652133	-11.704276058773615	-14.100403
P78G	-1.4235358213263445	-5.857695586207475	-10.333736270709778	-10.473694
P78H	-0.0717833422838371	-5.723598268254984	-9.970640480149086	-10.041199
P78I	-0.2989819740845785	-12.017477845652133	-11.704276058773615	-14.020874
P78K	-0.5877624043126956	-11.30860722440761	-11.59198572226626	-13.503967
P78L	1.0943146540967674	-6.614446702260227	-7.653197641191582	-9.612244
P78M	0.5587083004223122	-9.267124275172751	-10.66216354533185	-12.310364
P78N	-0.3781741302580544	-7.463561168216295	-9.804579894553171	-11.13678
P78Q	-0.1990598233058898	-7.67352331736422	-9.952551155332005	-11.518677
P78R	-1.2710675889717593	-11.699239142948764	-11.641475867700706	-13.940491
P78S	0.7648362720047353	-7.563562646298262	-7.74993500432538	-9.763977
P78T	-0.0841711342491143	-9.22398156315518	-10.466748231102542	-12.136169
P78V	-1.559562246671647	-9.267124275172751	-10.651600928518974	-12.383789
P78W	0.2434835413414998	-12.017477845652127	-11.704276058773615	-14.0928955
P78Y	-0.1948104566306542	-9.655692935643392	-11.092726126527054	-12.647278
N79A	0.525130648527522	-6.005199958042922	-7.1893719782237895	-8.358093
N79C	-0.447551281709409	-8.37656408617218	-9.043253889040898	-9.7890625
N79D	-1.4039883404993	-2.354330852802012	-3.038145315291331	-3.4833984
N79E	-0.2662561363050815	-6.2348322925840245	-6.55421790995706	-7.772278
N79F	0.0875959965117393	-11.493357778649797	-10.4207936266871	-11.584473
N79G	-0.038514834767434	-8.365812390391193	-8.829680628296956	-10.429565
N79H	0.1848524421577274	-5.519890658891109	-6.279004953292315	-7.4523926
N79I	-1.042622273377524	-7.378034777031385	-8.196056297153518	-9.137451
N79K	-1.2387035362191516	-4.946909628488111	-5.108850457814697	-6.5805664
N79L	-0.1006867081787868	-8.376564060589958	-9.101699071211897	-10.351196
N79M	-0.0584794233526104	-9.417460259348012	-9.962491080899897	-10.707764
N79P	-2.295141056738044	-9.042532007186647	-9.537692248221449	-10.596985
N79Q	-1.075747962779643	-6.880041139785305	-7.775901702762894	-8.712891
N79R	0.21335908775266	-6.569910845897216	-7.023846163129292	-7.625
N79S	-0.7714919529447111	-2.093760131197985	-3.2362952799303457	-3.6948853
N79T	-2.2977037484118115	-5.050515669553393	-6.455899179491098	-7.7662964
N79V	0.1577436633946876	-8.298358033995704	-9.24584021327155	-9.974243
N79W	-0.6109189214816542	-11.331663332357149	-10.40079285741831	-11.6622925
N79Y	-0.5955932511657498	-7.714582293162267	-8.212870178585035	-9.30365
P80A	0.3544978562928665	-7.88610072712412	-8.46493208787615	-10.228577
P80C	-0.8774974876782059	-10.527782432782905	-11.006224161202226	-12.879395
P80D	-0.6928516563425937	-12.009514438900537	-11.310955022086487	-13.791199
P80E	-0.3110467047385072	-9.26658140619715	-10.53568619226644	-12.095093
P80F	-0.2228942819808857	-9.26658140619715	-10.38761260445608	-11.677246
P80G	-0.6379038655115569	-12.009514438900537	-11.310955022086487	-13.840759
P80H	-2.079708570511833	-7.602544210287053	-8.768353181146153	-9.774597
P80I	-0.9624426355352084	-7.503758186090838	-10.293384131113273	-10.737976
P80K	0.1965027533372478	-11.973294607487018	-11.306875582037549	-13.537659
P80L	-1.097751160554482	-9.131513934353231	-10.321751770360152	-11.812744
P80M	0.8116146539973448	-12.009514438900537	-11.310955022086487	-13.674194
P80N	-2.020419997264898	-8.183403532443828	-9.50043014865514	-11.009277
P80Q	0.365497501080768	-7.896448496764542	-8.687649136626533	-10.406494
P80R	-1.4427304158966123	-8.181327777891672	-9.620478721810288	-11.184143
P80S	-0.7954304410481483	-7.362146661807294	-8.880108212491905	-9.841553
P80T	-0.615919649709152	-8.536065091996722	-9.003499718639432	-11.013977
P80V	-0.713825124324446	-9.26658140619715	-10.36181176432956	-12.139465
P80W	-2.169306976808015	-9.26658140619715	-10.542832117626176	-12.133789
P80Y	-0.6514959025689985	-3.859951744332903	-14.191472697726567	-9.283142
Q81A	0.3092516625527505	-6.428226844798808	-9.648304957434448	-9.613953
Q81C	-0.5146009219223205	-11.611957523428035	-10.881732332360857	-12.408997
Q81D	-0.5352833132162875	-8.516842108365193	-9.604501152603916	-10.563843
Q81E	-1.2854226469032166	-6.336479226159542	-8.305779449874535	-9.234253
Q81F	-0.0627205558238225	-9.181673483689297	-9.868107289999443	-10.774597
Q81G	-0.7653708991290119	-11.611957523428048	-10.881732332360857	-12.323975
Q81H	0.3045633778123177	-4.011896675522022	-4.458233257340908	-6.0373535
Q81I	-0.7954058707046181	-6.312223421103903	-8.458587375240313	-9.023987
Q81K	-1.5299706892666138	-5.259725016679512	-5.036963359645597	-6.347351
Q81L	-0.5140422386734861	-4.8102197813446725	-5.93198314559595	-7.658264
Q81M	0.0416108694627566	-11.611957523428051	-10.881732332360857	-12.274475
Q81N	-0.2660730583566091	-6.242640463499168	-7.058763020737388	-8.26886
Q81P	-1.2209928917095416	-7.272922945313071	-8.188304938323654	-9.751282
Q81R	-0.9286617876301	-3.536914891630585	-3.988407109573018	-4.5219727
Q81S	-0.0818705572337	-5.235481456653244	-9.780303572702906	-9.652588
Q81T	-1.13945443248566	-5.506376911494423	-8.267470312684964	-8.99176
Q81V	-1.2994084157579393	-7.432557116379022	-8.507265990620908	-9.8498535
Q81W	-0.3117495064237756	-8.516841688101257	-9.290468898511108	-10.157166
Q81Y	-0.765458289127665	-6.231171869662816	-8.939245897334331	-9.180786
E82A	-1.1866157275624785	-7.087394249726607	-6.823977430521154	-8.4552
E82C	-2.35153814601771	-12.26868443589422	-10.50342142387467	-12.863586
E82D	-0.6383389354941299	-6.791557147818129	-6.702966791799554	-8.07605
E82F	-2.879941937343952	-12.26868443589446	-10.50342142387467	-12.778687
E82G	-2.09185828406608	-7.69392726357738	-7.802709933464484	-8.781799
E82H	-2.563411912482133	-12.26868443589473	-10.50342142387467	-12.65979
E82I	-3.5264891022446982	-12.268684435894734	-10.50342142387467	-12.579102
E82K	0.1596786789065931	-6.355960364066744	-6.2336222119338345	-7.7923584
E82L	-2.134192311057175	-12.268684435894858	-10.50342142387467	-12.848755
E82M	-1.7972607482465597	-12.268684435894874	-10.50342142387467	-12.904053
E82N	-2.0874914482195663	-9.150919606113758	-9.425439263229237	-10.795776
E82P	-1.3602322412100465	-12.26868443589459	-10.50342142387467	-12.744385
E82Q	-1.2775040503010269	-7.10606273555277	-7.553018070248072	-9.155884
E82R	-2.409379823222589	-9.153072763296969	-9.307625284525784	-11.897095
E82S	-1.0554705317938264	-8.390863042526538	-8.671835585743793	-10.282593
E82T	-2.320061884203507	-12.268684435894864	-10.50342142387467	-12.738953
E82V	-1.5819828168881462	-7.158329780371647	-8.645323626507889	-9.092346
E82W	-2.0059312120653776	-12.268684435892458	-10.50342142387467	-12.825745
E82Y	-1.5011663283875718	-12.26868443589237	-10.50342142387467	-12.771851
I83A	-0.6042615135197438	-5.965757503729561	-7.744511628462533	-8.449097
I83C	-0.8072694902170249	-10.786266919175262	-10.974245647505995	-11.917603
I83D	-1.281769197140102	-10.78626930629517	-10.974245647505995	-11.857544
I83E	-1.1130996769000714	-5.652458081355779	-7.437830807019054	-8.332581
I83F	-0.8285953255314297	-5.914550227671755	-7.450714199552749	-8.45459
I83G	-1.1713290150972753	-7.716286317388567	-9.325383698275346	-10.245178
I83H	-0.5514078363884891	-8.3797752639905	-10.13310937685901	-10.670593
I83K	-0.4105370798580447	-5.695476694814696	-7.205621192705621	-8.016052
I83L	-0.7219426677332286	-1.4790418482221348	-4.598435615589551	-4.725281
I83M	-0.8986154069277362	-1.0763220808137115	-2.620154439107864	-3.7424927
I83N	-0.7416265893300739	-7.716285749074908	-9.329327550889955	-11.0355835
I83P	-1.929645378121468	-8.379775196520665	-9.860303774971271	-10.628479
I83Q	-0.0261920718270678	-4.353443386273965	-6.791752374976568	-7.0811768
I83R	-0.5258628412422472	-6.550916695423369	-8.191768427205716	-8.865845
I83S	-0.4944349409244985	-9.542624907948715	-10.7467163459296	-11.896545
I83T	0.1554127830965158	-4.601589460793586	-5.816363602003548	-6.6221924
I83V	0.0227363833572726	-0.241874085157896	-3.973850832073367	-4.029846
I83W	-0.2348746715211624	-7.269723812551975	-8.804426447235414	-9.7276
I83Y	0.0536252338555326	-4.470131418763433	-8.715179005870596	-8.630798
N84A	0.6341873472058173	0.0589803655823034	-3.631877874122438	-4.076477
N84C	0.6004999218744562	-5.719699138754242	-8.192272202971708	-8.985474
N84D	0.9249808201677382	-0.1474822444729576	-1.7266356873860786	-1.7059937
N84E	-0.7855174009003758	0.8494313839992389	-3.706008134031436	-3.4719849
N84F	-0.4697954043645537	0.3049267999995825	-4.713945280154803	-4.442566
N84G	-1.4962945741317877	-1.465128476010787	-4.933532570846637	-5.532959
N84H	0.0474102732490447	0.8671705156060601	-0.9011583740575588	-0.30755615
N84I	0.7558458516001425	0.0683976698453049	-3.596798382077395	-3.6757812
N84K	0.9685625858670156	0.3116460647391596	-1.986355200193884	-2.6291504
N84L	-0.4068781188477595	0.5525197252697502	-3.5770258127740817	-4.1792603
N84M	-0.1040679728693681	-2.1269606129441363	-4.425275588526802	-5.3217773
N84P	-0.3101422593301118	0.7411821255304185	-1.706876716223633	-2.4377441
N84Q	-0.2257137481538054	-1.386288255380603	-3.817681494192584	-3.4174805
N84R	0.1952095958590769	-0.3048179780023619	-4.454697557841428	-4.545166
N84S	-0.2603012249434935	-1.1132669195535518	-4.13487929940311	-4.458191
N84T	-0.0133710191818228	-1.082038423542304	-3.7082841273077065	-4.791687
N84V	-0.4862176302597737	2.549374974472034	-3.368012389564683	-3.7329712
N84W	-0.4345219476829705	-2.2353677453264864	-5.170020480097264	-6.232971
N84Y	0.2489834579217283	-0.030709381005987	-2.2678779029738507	-2.4546509
L85A	-2.03881406998299	-12.047975495844154	-10.587045519141611	-12.0442505
L85C	-0.2667056986496527	-9.211363298543535	-9.414751969748975	-10.511963
L85D	-1.6411505920741445	-12.047975495843998	-10.587045519141611	-12.050598
L85E	-3.1020190357319684	-12.047975495844042	-10.587045519141611	-12.011047
L85F	-2.429214745621088	-7.835234941448767	-8.081107113903272	-9.73468
L85G	-2.244871541756372	-9.874980016637616	-9.906991493925943	-11.153442
L85H	-3.0493369733721214	-12.045707875625434	-10.58687504597708	-12.11676
L85I	-0.7870884941939317	-4.288269953214851	-4.798031225152954	-6.105957
L85K	-2.991231946883013	-12.04797549584406	-10.587045519141611	-11.978394
L85M	0.2650607384337435	-2.6346601129423464	-3.3626140594606118	-4.0583496
L85N	-1.4655414673712497	-12.04147573817906	-10.586566116374	-11.948486
L85P	-2.76077525765402	-8.849879056600344	-9.089563236848337	-10.064697
L85Q	-2.727132593759334	-12.047975495844051	-10.587045519141611	-12.071655
L85R	-2.4360316082255085	-11.098344624435592	-10.415747175283968	-11.618591
L85S	-1.847754901552908	-7.859945223349821	-8.070433936432892	-9.376282
L85T	-1.7283336219774106	-8.050923637464312	-8.524622399087093	-9.443054
L85V	-0.0814179538718723	-5.19097026811761	-6.367731108068256	-7.4940796
L85W	-0.5811700347990294	-7.907343825226675	-8.12492049896116	-9.340942
L85Y	-1.415523714361293	-12.047975495844064	-10.587045519141611	-11.968689
E86A	-0.5068034839816432	-2.839758026652482	-3.694001668078272	-4.350464
E86C	-0.1865599373417629	-10.871827979400184	-10.42952093367046	-11.172302
E86D	0.5814819159325663	-3.866744173229456	-3.481838905961922	-4.140259
E86F	-0.5511703686375187	-8.611486711180083	-9.176155410280444	-9.551697
E86G	-1.5323936660776936	-1.2407469217684135	-3.443759347392188	-3.1157837
E86H	1.0145722535928634	-5.171208213874813	-6.682178055316399	-7.378174
E86I	-0.0416547536470695	-4.148889086290285	-5.032511233948753	-6.000366
E86K	1.9745523031915977	-1.4268758668252302	-2.804347909779608	-1.951294
E86L	0.1677437276660441	-6.70906333955548	-7.634179937133013	-8.555481
E86M	0.6074397796921845	-7.563783091361191	-8.1295359660744	-8.75
E86N	-0.2278304254369853	-4.950532414264352	-6.2664762336899	-6.7265015
E86P	-0.6832686695489626	-3.850379730802372	-5.183173349891149	-5.8675537
E86Q	-0.5222021890149634	-4.287354066607232	-4.865687216901279	-5.793701
E86R	-1.3145646914439597	-4.764863374888498	-5.564606336945872	-6.4678955
E86S	0.0020418669475073	-6.401940442881059	-7.492463610138657	-7.9017944
E86T	0.5481639535805005	-3.525201240011055	-4.4776108989535714	-5.315796
E86V	-0.8960711150754841	-2.444271049315842	-3.2750759353402827	-3.2575684
E86W	-2.221667113643938	-5.93670650416901	-7.254566817212435	-8.749573
E86Y	-0.828001079059847	-7.518282076774463	-8.58182293836444	-8.998901
N87A	-0.9823612284624508	-12.154081809239832	-10.82771915190699	-12.53595
N87C	-1.2151340571697022	-12.154081809239765	-10.82771915190699	-12.349976
N87D	-0.6971178748619168	-5.8720452910017125	-6.261386395263799	-6.9851685
N87E	-2.19387232809271	-9.04299468410181	-9.944698779707778	-10.390564
N87F	-1.2056565415364202	-12.15408180923918	-10.82771915190699	-12.388489
N87G	-1.0330935931918326	-7.145974589781875	-7.837245250166234	-8.588684
N87H	0.3457953657159042	-8.11247460994131	-8.518358957010605	-9.719788
N87I	-0.5581631391119152	-6.719856258782713	-9.181465782565738	-9.13446
N87K	-0.1493757307991944	-6.007794281476831	-6.16650990791959	-6.70459
N87L	-0.5231486331891125	-12.154081809239216	-10.82771915190699	-12.413086
N87M	-0.2570784506681967	-8.560227318163264	-9.07605281945598	-9.877563
N87P	-1.5756271283205423	-12.154081809239146	-10.82771915190699	-12.475098
N87Q	-1.1765027353310598	-9.293991156133645	-9.63294098874485	-10.604187
N87R	-0.2121357809488603	-8.608818113516344	-8.95079736047228	-9.77417
N87S	-0.901105808052817	-8.464978548817989	-9.049438678313436	-9.489563
N87T	-1.2140492058368122	-10.686270781447458	-10.510667484111536	-11.595276
N87V	-1.916209867791108	-12.154081809239369	-10.82771915190699	-12.619446
N87W	-0.6824508289502732	-12.154081809239631	-10.82771915190699	-12.482544
N87Y	-1.5966118037706305	-9.29131332550759	-9.658904733452346	-10.608643
V88A	-2.173347292370914	-7.328011961327105	-8.749740852035757	-9.420959
V88C	-2.635570810804935	-9.135701128701465	-10.665331395496196	-11.952881
V88D	-1.482438835136959	-12.071307849244771	-11.856567686130916	-13.175659
V88E	-1.804016592107313	-8.387350722894144	-10.029422357850308	-10.452148
V88F	-2.4024208577079333	-8.590868107910037	-10.032148755832624	-11.291748
V88G	-1.631770811434374	-7.925115524485668	-9.399458024465275	-10.108582
V88H	-1.3683137204832083	-12.071307849244771	-11.856567686130916	-12.964478
V88I	-1.9556056498532857	-4.194006293282262	-6.539638438458496	-7.199585
V88K	-1.6242308073153189	-12.071307849244754	-11.856567686130916	-12.811951
V88L	-0.9669960465298186	-5.768027509166409	-7.668523530769349	-8.185852
V88M	0.6291231800985655	-5.834692893872361	-7.732523543239949	-7.883545
V88N	-3.181354635196291	-12.071307849244755	-11.856567686130916	-12.971497
V88P	-3.540297421000698	-12.071307849244764	-11.856567686130916	-12.937744
V88Q	-2.4854022327747454	-12.071307849244745	-11.856567686130916	-13.05658
V88R	-1.8939616509791728	-12.07130784924474	-11.856567686130916	-13.046143
V88S	-1.9129682211602257	-7.206004693039045	-10.312867618960809	-10.70697
V88T	-2.477626676867156	-6.847551029798012	-10.036677819711258	-9.884277
V88W	-1.136758639320043	-9.27351611662259	-10.918549672445351	-11.544189
V88Y	-1.991207936280692	-12.071307849244748	-11.856567686130916	-13.164001
T89A	-0.8776714180171502	-6.542170294506676	-6.640613379880961	-8.549255
T89C	0.7904231552850914	-12.030324796124724	-10.40729795485845	-12.662964
T89D	-0.1116236772049683	-8.58577041619265	-9.320863879429451	-10.555664
T89E	0.2527069561123528	-7.212856336530278	-8.447778511006618	-9.975159
T89F	0.5624834589254595	-12.030324796124724	-10.40729795485845	-12.824585
T89G	0.4791742569469603	-7.094940778493934	-8.664002329284813	-9.926086
T89H	0.346265882797204	-12.030324796124798	-10.40729795485845	-12.695679
T89I	1.4949662359573557	-5.499350528995137	-5.393525447687352	-6.692383
T89K	-0.518004565483347	-6.428167250938563	-6.462361809442882	-8.053162
T89L	-0.2707368273708358	-9.277030693647871	-9.529299400298896	-11.320557
T89M	-0.3910111752087645	-12.030324796124807	-10.40729795485845	-12.874878
T89N	0.8103808182506598	-7.677089072246638	-7.865851199738813	-10.38916
T89P	-1.3303925864637451	-7.829000677219693	-7.751300493455801	-9.721558
T89Q	0.1150557560070868	-9.277030693647871	-9.384681808641744	-11.244995
T89R	0.2906280147500338	-12.030324796124724	-10.40729795485845	-12.927856
T89S	-0.5389928545147594	-4.904496175567807	-5.476763985327125	-7.123657
T89V	-0.2082657502265835	-8.542649219375766	-8.60722453240669	-10.344055
T89W	0.3502262018607475	-12.03032479612473	-10.40729795485845	-12.709045
T89Y	0.4711642277663989	-12.030324796124733	-10.40729795485845	-12.697144
E90A	-0.7538525396891619	-8.775096727345506	-8.997455733273	-10.485352
E90C	-1.597071560679968	-12.162954010614346	-10.797543461424198	-13.170471
E90D	-0.9496652022335166	-5.2172966410302895	-7.43127564515089	-8.190857
E90F	-1.2602055029584716	-12.162954010615106	-10.797543461424198	-12.974182
E90G	-1.7531492919717797	-8.067017071649676	-8.428589112488226	-9.463989
E90H	-2.508440415439727	-12.162954010614824	-10.797543461424198	-13.125671
E90I	-1.6187253082003434	-7.916338919326025	-9.041850844847431	-10.113586
E90K	-0.5377501265774748	-6.336672853920298	-6.232705754277049	-7.6273804
E90L	-1.5345686859428072	-8.204207516470904	-9.49810922182769	-11.123291
E90M	-1.0076189230586494	-12.162954010614552	-10.797543461424198	-12.974548
E90N	-2.229106648428936	-12.162954010614769	-10.797543461424198	-13.075745
E90P	-2.134400131513444	-12.162954010614552	-10.797543461424198	-12.984497
E90Q	-0.8494842619234076	-7.689386652663741	-8.546647253953779	-9.659973
E90R	-3.523663326292647	-8.583559116693937	-9.249251760758852	-10.852783
E90S	0.1059929780718276	-12.162954010614929	-10.797543461424198	-12.922791
E90T	-0.0633373505492393	-9.29445853962031	-9.89464991927798	-11.157898
E90V	-0.510447986432882	-6.998940355535677	-9.47135534602512	-9.587952
E90W	-1.444473775017426	-9.29445853962031	-10.1059263595846	-11.220398
E90Y	-1.008370481416667	-12.162954010614891	-10.797543461424198	-13.010071
E91A	-0.0310263526079478	-1.407892056023103	-7.6557131571971695	-7.7489014
E91C	-0.1218348351601686	-6.321034870316156	-9.313439937752264	-9.1171875
E91D	0.020886812671312	0.0244916060006281	-2.734255243991356	-2.6558838
E91F	-0.133960383072671	-6.466662793500742	-9.04615958869624	-9.322876
E91G	0.1988937388856522	-3.5500793211846435	-5.811872109956312	-5.2286987
E91H	-0.4669991024725595	-2.265668668210995	-5.64397038707375	-5.5788574
E91I	0.6622215435959313	-4.947990045407199	-7.906583358635544	-8.075562
E91K	1.6152613601806152	-0.3288117505189412	-1.202432500776922	-1.888794
E91L	-0.6678730003882006	-7.705370261132442	-9.927967869006352	-10.047852
E91M	0.4192536451132545	-4.29819622716185	-6.863447191644809	-6.392151
E91N	-0.6225956043122542	2.46400064723367	-3.9987991585985583	-2.6262817
E91P	-0.0979142764834305	-1.888675088780897	-5.850414586131592	-6.1867676
E91Q	0.0074751826918481	-3.0345468146484404	-4.464934191001703	-4.5094604
E91R	-0.2045253053126478	-2.730454118250456	-6.059420333182061	-5.9382935
E91S	-0.0022908709414774	-1.4092422258243111	-5.941281811941735	-6.102844
E91T	0.1095624830466025	-2.069598112331202	-5.688365279935169	-5.7752686
E91V	0.0274505592485217	-4.524138579459446	-7.2546010748601475	-6.550476
E91W	-0.8082282180002924	-4.011202433203793	-8.588154407876573	-8.352966
E91Y	0.5510435230894689	-0.8494299719985412	-5.618689665647253	-5.569275
F92A	-2.9762461303683323	-12.700714658566577	-10.636405117263507	-12.763367
F92C	-2.767213530088875	-12.529143416182084	-10.619691691424803	-12.5130005
F92D	-2.50728767938142	-12.70071465856648	-10.636405117263507	-12.81665
F92E	-3.157396423820308	-11.07819721189186	-10.377451047483303	-12.237976
F92G	-2.1279451926514565	-12.70071465856594	-10.636405117263507	-12.819946
F92H	-3.171022451266798	-12.70071465856628	-10.636405117263507	-12.73877
F92I	-1.7635630629276853	-12.354678445805984	-10.602581845060058	-12.693848
F92K	-2.7285917900674144	-12.70071465856547	-10.636405117263507	-12.792053
F92L	-2.561692821802643	-7.098801586862546	-6.999428248179356	-8.4938965
F92M	-1.7362578178558743	-12.700714658566362	-10.636405117263507	-12.666992
F92N	-2.2994262904796345	-11.503373796258904	-10.473498555047968	-12.243347
F92P	-3.275311631289587	-12.700714658565706	-10.636405117263507	-12.7724
F92Q	-3.2433610449561927	-12.700714658566216	-10.636405117263507	-12.859558
F92R	-2.2107500391587003	-12.700714658566396	-10.636405117263507	-12.887573
F92S	-3.167218646121591	-7.42850248365098	-7.041235747346036	-8.474548
F92T	-1.7644551196326568	-12.700714658566069	-10.636405117263507	-12.722656
F92V	-3.181358439693136	-12.066500420058604	-10.568074753123938	-12.545776
F92W	-2.136962738510779	-12.700714658565609	-10.636405117263507	-12.697754
F92Y	-1.363929055043639	-5.321336801062735	-5.080078868992132	-6.517761
N93A	-1.3456819691588626	-11.983650845122623	-11.034484597483583	-12.246948
N93C	-1.868465500796599	-11.983650845121218	-11.034484597483583	-12.397095
N93D	-0.2432536990815166	-2.7316190871900288	-4.44266064933413	-4.93396
N93E	-1.1599064003484374	-5.719345968014297	-11.246937984100214	-9.593689
N93F	-1.5024377005247305	-9.222220033310718	-10.051290611382	-11.122986
N93G	-0.8422450921203952	-11.304549162662967	-10.91367881131356	-12.0598755
N93H	-0.4034281078307353	-8.782003597082074	-9.345744658900683	-10.669678
N93I	-0.4065834266629552	-7.783692729223599	-8.380708260512392	-9.793579
N93K	-0.0059019911714693	-7.068394455601355	-7.810018072764933	-9.022644
N93L	-1.3627059530668313	-11.983650845122344	-11.034484597483583	-12.40155
N93M	-0.4215409519298679	-11.983650845123329	-11.034484597483583	-12.425598
N93P	-1.7395215231035128	-8.541089717174408	-9.80531015298834	-10.761353
N93Q	-0.5930108569485064	-11.983650845122938	-11.034484597483583	-12.442688
N93R	-2.5219493288276733	-7.850776562324741	-8.246885556139887	-9.844543
N93S	-0.2550424566680619	-6.96840281101745	-7.492176419236557	-8.463257
N93T	-0.4005549457036946	-5.481405975647968	-6.4810608877521645	-8.353882
N93V	-1.0303411642881313	-11.983650845124432	-11.034484597483583	-12.249084
N93W	-0.9052335911278728	-11.983650845122416	-11.034484597483583	-12.414368
N93Y	0.217672195732188	-7.442346360089365	-8.03551942453646	-8.849976
M94A	-0.4839418996964296	-3.293980936190967	-6.408488456690975	-7.641968
M94C	0.3695045822450257	-8.528284817981117	-8.985017353503281	-10.509888
M94D	-1.651475922277023	-11.908972791641348	-10.735784748677816	-12.293091
M94E	-0.8833484943735787	-9.206806907240043	-9.8034808813768	-11.139648
M94F	-1.2421517124508912	-11.908972791641348	-10.735784748677816	-12.480469
M94G	-0.0062435369176904	-8.44817654038107	-8.782769392229056	-10.288086
M94H	-2.0800170795034028	-8.125978831206943	-8.589599843900032	-10.275085
M94I	0.2317264215102667	-3.5180997053938645	-3.5176259659419884	-4.4783936
M94K	-0.7936366777835996	-10.311538604200829	-10.308747034692942	-11.827087
M94L	-0.0766029933769132	-6.993831988915451	-7.813316557132566	-8.839355
M94N	-2.2031652545549427	-11.908972791641348	-10.735784748677816	-12.560852
M94P	-1.1317826826316268	-11.90897279164135	-10.735784748677816	-12.404968
M94Q	-1.2212998545436315	-11.908972791641348	-10.735784748677816	-12.447571
M94R	-2.1773225174201607	-9.644038488782387	-10.000903387192466	-11.533142
M94S	-0.3871459197436995	-9.206806907240043	-10.03924037123852	-11.114685
M94T	-0.7645738513103909	-7.494635855640401	-7.880863243336307	-9.155884
M94V	-0.6889022564745181	-4.059816886640244	-5.359317153637676	-6.593445
M94W	-1.9783280138289725	-9.206806907240043	-9.513606027547212	-10.830566
M94Y	-2.1321021969798823	-9.206806907240043	-9.680758947190952	-11.259949
W95A	-2.2630949271738445	-8.538699346437854	-9.973873919849211	-10.646057
W95C	-2.540846529778659	-8.055068887671592	-8.406333517838107	-9.671448
W95D	-1.8904754427729853	-11.962321699786733	-11.08784847216441	-12.700989
W95E	-2.0642223602369816	-7.093198616156394	-9.43215736372622	-9.765076
W95F	-1.0976792814309824	-7.351094273355503	-8.895286499920076	-9.770691
W95G	-1.9554164794346056	-5.125772297231314	-6.610693328246271	-7.1844482
W95H	-1.9352756530908344	-8.196575959157485	-9.600116221447024	-10.860962
W95I	-3.309564097134337	-11.962321699786784	-11.08784847216441	-12.580872
W95K	-3.4362721256470663	-7.687351617654117	-9.372735474542424	-10.356079
W95L	-3.437481891835992	-11.962321699786802	-11.08784847216441	-12.708496
W95M	-2.208145838439056	-8.598637018021591	-9.177145544910672	-10.42688
W95N	-2.350435488903062	-11.962321699786989	-11.08784847216441	-12.764465
W95P	-2.519728719026599	-11.96232169978694	-11.08784847216441	-12.555969
W95Q	-0.8290401051469106	-9.276446225505206	-10.3655494253062	-11.234985
W95R	-1.7847363200717183	-6.725826609788785	-7.1127498884834495	-7.6365967
W95S	-2.7331195704675006	-8.196576070972236	-9.50328240239287	-9.998352
W95T	-2.511186047802124	-7.910046858052273	-9.912179075145104	-10.507385
W95V	-2.0788094046575765	-7.910047099575207	-8.298014256908573	-9.638672
W95Y	-0.77030573253337	-6.180755499288342	-10.338364036932036	-8.981384
K96A	0.1046853056972889	-11.76002778926182	-11.80029115466948	-12.42688
K96C	-0.6028647090171468	-11.76002778926175	-11.80029115466948	-12.242554
K96D	0.0243311041006694	-3.9818479409043857	-6.990093100299418	-7.3465576
K96E	0.2708079607724594	-2.8337478729252386	-5.321919104786502	-5.314453
K96F	-0.6112438699427325	-11.760027789261908	-11.80029115466948	-12.257568
K96G	-0.0559432592537101	-7.493367389939657	-9.200375482697154	-9.394592
K96H	0.0571345394578828	-6.681831944307412	-8.492802162347289	-8.783752
K96I	-0.3540943480456284	-8.984429407722685	-10.601679954969311	-10.980103
K96L	-0.8953964982789625	-11.760027789261724	-11.80029115466948	-12.227173
K96M	-0.4751626256593486	-9.153984080438978	-10.61889463460011	-10.442383
K96N	-0.276517147557426	-3.6216091385428575	-5.872758170527959	-5.680359
K96P	-2.667432673184565	-11.760027789261818	-11.80029115466948	-12.381592
K96Q	-0.6618241002625277	-5.671914045364029	-7.459974546276499	-7.655884
K96R	0.1818203487626812	-3.932034002969675	-6.427880997674947	-5.9456787
K96S	0.5488487468789294	-7.0748125804733855	-8.734065760442718	-8.862549
K96T	0.1898437370929395	-5.07865193724049	-6.434042482007499	-6.3929443
K96V	1.2644909346354858	-9.153817435219937	-10.648563598122564	-10.895874
K96W	-0.0357632292304296	-11.760027789261636	-11.80029115466948	-12.154846
K96Y	1.0330240990883794	-11.760027789261748	-11.80029115466948	-12.190491
N97A	-1.508071306257321	-12.427318778048008	-10.236407196844311	-12.562561
N97C	-2.26858608902748	-12.427318778048312	-10.236407196844311	-12.436768
N97D	-1.5752252621349874	-7.092006579903804	-6.996262419248524	-7.9230957
N97E	-1.32057563722278	-12.427318778049772	-10.236407196844311	-12.392273
N97F	-2.398662333011477	-12.42731877804905	-10.236407196844311	-12.475891
N97G	-1.007089776878657	-12.427318778048544	-10.236407196844311	-12.376282
N97H	-1.2465869287572673	-8.132727211320299	-7.8462748432834815	-8.888794
N97I	-0.8718783994283288	-8.226897413085483	-7.983447982596772	-9.532288
N97K	-1.4778586626577772	-7.211193553689807	-7.218496764069187	-8.755493
N97L	-1.0881808562191797	-8.623662142642015	-8.015288468423932	-8.86377
N97M	-3.171459360799995	-8.623663358068885	-8.506945479289243	-9.873596
N97P	-2.4062463686661704	-12.42731877805021	-10.236407196844311	-12.378052
N97Q	-1.5024331267051758	-12.427318778049802	-10.236407196844311	-12.545776
N97R	-3.031058510964059	-12.427318778050417	-10.236407196844311	-12.423767
N97S	-0.0206517143527109	-5.952806011533634	-5.584905226920455	-6.854553
N97T	-1.4415207810447874	-12.027234310191831	-10.192353476189169	-12.190552
N97V	-1.5077910438227418	-12.4273187780509	-10.236407196844311	-12.359863
N97W	-1.6374875419381694	-12.427318778051864	-10.236407196844311	-12.394775
N97Y	-1.500736613886512	-12.4273187780516	-10.236407196844311	-12.3880005
N98A	-0.8557389831765754	-6.063819889588688	-6.619356637243982	-6.8406982
N98C	-1.8457655577810896	-8.32938793576043	-9.183566841323682	-9.419678
N98D	0.3086471187186945	-0.4548778560645896	-4.138828208080668	-4.3200684
N98E	0.3087487503766091	-3.5021928066313377	-5.270923470809066	-6.2298584
N98F	-1.6838437660165866	-6.612366558162998	-7.343225964097655	-8.257568
N98G	-1.747961672664028	-3.3698597716221714	-4.3705669216869865	-3.7866821
N98H	-0.5891602311447086	-4.569661648344259	-5.137867053481386	-5.225403
N98I	-1.2935360415061778	-6.568068902764244	-7.519121798348351	-7.822754
N98K	-0.3977712465244097	-2.9339638658053184	-3.68427628804784	-3.4388428
N98L	-0.6664531593724003	-7.941831536550474	-8.696836539227888	-9.13916
N98M	-0.0630278867683785	-9.211893002005008	-9.637405678377943	-9.549377
N98P	0.2638752498492286	-4.205058451467726	-5.710779123481188	-5.8754883
N98Q	-0.3576206919934954	-6.085896877844715	-7.787626922799063	-8.328857
N98R	0.2931690155387803	-6.5535724854106405	-7.387114163053411	-7.923584
N98S	-1.1546044709589218	-2.949895454233453	-3.086922137183137	-2.6785889
N98T	-0.069272840086852	-3.2456539813837093	-5.441644085807639	-5.437683
N98V	-0.3039289461411261	-7.5409321616757055	-8.458287140034827	-8.810181
N98W	-0.1760522161163317	-10.884454321461158	-10.254480435328446	-10.919373
N98Y	-1.2061744710414606	-3.48329041872249	-5.527929502459301	-4.7383423
M99A	-2.454156952257088	-12.13907791841629	-11.19374135750985	-13.313599
M99C	-2.065408986713555	-12.175571593221887	-11.196912817124542	-13.390991
M99D	-2.517248516104415	-12.175571593220717	-11.196912817124542	-13.491272
M99E	-1.3620699702638694	-9.27920235248054	-10.18913128050167	-11.778748
M99F	-1.5772905840774714	-8.187459472823122	-10.223373364051213	-11.269653
M99G	-2.1703868335641383	-12.175571593221404	-11.196912817124542	-13.377686
M99H	-2.602226591974355	-9.27920235248054	-10.089654724944012	-11.706787
M99I	-0.3699404129719659	-5.501365588429187	-6.813441234487982	-8.125549
M99K	-1.409929631782194	-9.207046130655542	-10.252008637748986	-11.418457
M99L	-0.97773943765984	-5.395529137941383	-8.441841464167737	-8.994446
M99N	-2.317566268210795	-12.175571593221871	-11.196912817124542	-13.41217
M99P	-2.944748608145121	-12.175571593218953	-11.196912817124542	-13.475403
M99Q	-3.145351211217974	-12.175571593218244	-11.196912817124542	-13.287903
M99R	-2.8503539811450973	-7.877609455305413	-9.028652958905695	-10.009155
M99S	-2.151538673101008	-12.175571593216889	-11.196912817124542	-13.384949
M99T	-3.582771448166928	-7.578064911472144	-8.869096303888	-9.0390625
M99V	-3.204034297151724	-3.978319852007485	-7.080897694751911	-8.725586
M99W	-2.180814044098858	-9.947283226525268	-10.472786617908696	-12.286865
M99Y	-2.261719985532164	-12.17557159321522	-11.196912817124542	-13.482056
V100A	0.232406940621708	-3.31694069784224	-5.635121390118002	-6.908081
V100C	-1.1165767582317951	-9.229728973546926	-9.63596745748464	-11.395081
V100D	-1.1317089134960776	-11.91469785397971	-10.842077812664796	-12.776062
V100E	-0.6017672374183712	-7.42854779277337	-8.112620928558954	-9.573059
V100F	-1.3483346280856836	-11.9146978539797	-10.842077812664796	-12.617676
V100G	-1.1297699044092175	-7.425770155892915	-8.03565524993246	-9.634399
V100H	-2.438626825905792	-11.914697853979732	-10.842077812664796	-12.668945
V100I	1.3323701513370638	-5.529088863587397	-5.674596323737205	-7.290344
V100K	-2.019977766410856	-9.21744236001113	-9.508754484666042	-11.0564575
V100L	-1.6517684866583406	-8.561261352890844	-8.894861754404246	-10.537659
V100M	-0.8973102049320003	-8.38829846712615	-8.516683756222847	-10.461243
V100N	-1.0802331238322262	-11.914697853979732	-10.842077812664796	-12.636047
V100P	-0.675964144937175	-9.226475595386525	-9.575354558107849	-11.184143
V100Q	-2.0860652447916386	-11.914697853979751	-10.842077812664796	-12.555359
V100R	-3.029817807285121	-9.229728973546926	-10.054973233590315	-11.569946
V100S	-3.1018223429019094	-8.149908786737262	-9.834929254516965	-10.921387
V100T	-1.97249904029358	-3.976180170681221	-11.78527198841948	-9.527344
V100W	-0.8272528178681723	-8.551956464222943	-9.000213372187318	-10.573364
V100Y	-0.6324466095864283	-7.863385277623243	-9.206506211430678	-10.709473
E101A	-1.5820263576860976	-5.208246501322014	-10.14295490083532	-9.110657
E101C	-2.0922381205190743	-11.450564892800308	-10.765366872941286	-12.105164
E101D	-0.1522858267708696	-0.8119712430293751	-3.8053931120266498	-4.095581
E101F	-1.3878761209551882	-11.45056817550007	-10.765366872941286	-11.864868
E101G	1.087585306426293	-6.66669650876505	-7.688461125102322	-8.56189
E101H	-0.0143277162448132	-11.45056219343358	-10.765366872941286	-11.960999
E101I	-1.1763253514369467	-8.86928366663547	-9.493230385454012	-10.842468
E101K	2.380244151462004	-4.870994268206646	-5.080286320117011	-5.798279
E101L	-0.5450600518464507	-8.869283666692183	-9.566330259253164	-10.722961
E101M	-0.1705591592890336	-8.196436607733713	-9.800814708134112	-10.25708
E101N	0.3783412647832821	-3.2507791375529638	-5.677198302508259	-6.6904907
E101P	-0.2808150762792524	-11.450568285155011	-10.765366872941286	-12.036987
E101Q	0.2132481157908259	-5.372302059256333	-6.6428337788811405	-8.039246
E101R	-0.6108526490417461	-6.203911865662157	-7.173867339379285	-8.431702
E101S	-0.088538085603887	-11.45056321843736	-10.765366872941286	-11.865601
E101T	-0.0363141431502713	-6.127647730599668	-6.968032328992194	-8.524963
E101V	-1.2690126527145478	-8.869283667067387	-9.60000901929766	-10.77179
E101W	-0.2498037817363351	-8.869283667285636	-9.625322465150248	-10.889954
E101Y	0.8982084302298936	-8.1811938706859	-9.242079536275014	-10.45697
Q102A	-0.8520709962851598	-12.371762344329854	-11.26183051760006	-13.504395
Q102C	-0.8318124124561863	-12.371762346368897	-11.26183051760006	-13.530884
Q102D	-1.0242248510341088	-12.371762345991794	-11.26183051760006	-13.397583
Q102E	-1.9187323834997765	-6.668987879333752	-9.567590963193652	-9.495544
Q102F	-2.5586155190667923	-12.371762346007484	-11.26183051760006	-13.502686
Q102G	-1.3230354644950824	-11.833268809754315	-11.180169943850617	-13.22345
Q102H	-0.7145170263161603	-6.659269097649214	-7.669317382167719	-8.720154
Q102I	-1.7196136238120765	-12.371762345082963	-11.26183051760006	-13.6189575
Q102K	-1.9212339947290504	-8.385382343605261	-9.052147369061458	-10.674255
Q102L	-3.8479800047672814	-8.681368582778688	-9.543638201351769	-10.644348
Q102M	-1.8492501127560448	-9.31559053563321	-10.305199569310844	-11.569885
Q102N	-1.0893211477040732	-12.371762344366829	-11.26183051760006	-13.714172
Q102P	-2.0334299183269446	-11.060400769443266	-11.015224834188643	-12.980774
Q102R	-2.079301057514122	-9.176408279181963	-9.996332215294387	-10.758789
Q102S	-0.7743090093671149	-7.064220566253916	-9.044151237281769	-9.591797
Q102T	-1.1558358919900833	-8.623098269972106	-9.477824582251742	-10.854187
Q102V	-2.77020258950356	-12.371762345189724	-11.26183051760006	-13.59906
Q102W	-1.334932694125515	-12.371762344284136	-11.26183051760006	-13.6623535
Q102Y	-1.783022220815383	-12.371762344386523	-11.26183051760006	-13.503784
M103A	-1.7511718064361714	-3.734851092058504	-14.138751587448496	-9.230652
M103C	-1.0516136977518884	-12.210999404040594	-10.698281240722338	-13.246399
M103D	-2.852491152514229	-8.881537137323999	-9.04148706881324	-11.384888
M103E	-2.184978560134753	-12.20850987957723	-10.698058040625083	-13.260498
M103F	-1.893723669300336	-12.210999404040592	-10.698281240722338	-13.226746
M103G	-3.123326555647464	-12.187616105173976	-10.696334476812694	-13.331482
M103H	-2.561982109358868	-12.210999404040594	-10.698281240722338	-13.338379
M103I	-0.8111546625932143	-7.0423043175500055	-7.208345721654041	-8.937744
M103K	-2.1079544071228464	-8.184672801992141	-8.132388721326606	-9.852173
M103L	-0.2122721416094229	-6.969511943910749	-7.1134396074721735	-8.738098
M103N	-2.8914165125414306	-8.594880934875935	-8.61249374236786	-10.7247925
M103P	-2.69537453365842	-12.210999404040594	-10.698281240722338	-13.151062
M103Q	-2.3525126047706726	-12.210999404040594	-10.698281240722338	-13.31189
M103R	-2.5271597064466307	-8.569563124736192	-8.707769381693652	-10.672668
M103S	-2.737323216458569	-12.205602942622829	-10.697817571735754	-13.147278
M103T	-1.720591120587943	-7.587777892182318	-7.682178469055884	-9.454895
M103V	-2.198820763970935	-6.7895200771550295	-7.477470347743292	-8.857971
M103W	-1.822969799006032	-12.210999404040594	-10.698281240722338	-13.329651
M103Y	-1.8007612933720012	-12.210999404040592	-10.698281240722338	-13.375549
H104A	-0.9818108095629166	-7.453173727845976	-8.27606652943905	-9.614868
H104C	-1.355763128578552	-8.365306360806386	-9.133970412288363	-10.369385
H104D	-0.2377950432875485	-7.683182821218924	-8.752069115017548	-10.148499
H104E	0.6581771052961185	-6.642896650235468	-10.342642719297146	-9.9021
H104F	-1.3352906829987896	-11.444722639838815	-11.410227377307764	-12.225098
H104G	-0.4820706635354685	-5.838978986653249	-10.981992832648755	-9.569397
H104I	-1.7308748482890444	-4.218459581450341	-12.795722415325145	-9.559998
H104K	-0.6671988037282501	-6.59062945648691	-9.29839307344082	-9.532593
H104L	-0.9968065282485584	-7.051401277166811	-7.793613305026156	-9.258972
H104M	-1.0145384322366646	-8.643182992861101	-9.809046908618711	-10.7439575
H104N	0.2471413919214145	-4.536849746506629	-3.932723303293187	-5.2229004
H104P	-2.9931282374670096	-8.846211406356794	-9.858615969818176	-10.685486
H104Q	-0.4186588067065113	-1.544321993513269	-4.128118597960565	-4.1828003
H104R	-0.5048507902087827	-6.878177140789245	-7.46474946876333	-8.437073
H104S	-0.591872608276934	-11.444715804805249	-11.410227377307764	-11.925354
H104T	-0.6492145837245853	-6.39587815449631	-9.283707042930471	-9.094177
H104V	-1.538362073496654	-4.867388998225513	-10.921772905938267	-9.118652
H104W	-0.3409438672814024	-5.857292758469708	-9.584730318825676	-9.421692
H104Y	-0.7056060672410461	-6.772530417501202	-6.893961933914397	-7.9211426
T105A	0.4753528685447894	-1.9225573967504013	-3.9848516460388055	-3.5080566
T105C	-0.8880184337656094	-6.630153677531441	-9.1350861689441	-9.55719
T105D	0.7596212093237145	-2.0594209517723803	-6.173420230108604	-6.5567627
T105E	0.7857255780240797	2.4759973798732533	-4.328753583209618	-3.7090454
T105F	0.0446648220248595	-6.630153677531441	-9.669485530284533	-9.592346
T105G	-0.3953029603152533	-3.087636996512502	-6.603489806495418	-6.9035645
T105H	0.1001098302788431	-6.630153677531441	-9.681510983946396	-9.709473
T105I	0.5754471191384738	-3.23585886545603	-5.455909207035802	-5.675659
T105K	-0.1640898055864039	-1.6598970927249908	-5.278681831585345	-5.312561
T105L	-0.4385137042461664	-5.966738000275407	-8.369555592351958	-8.617371
T105M	0.3426846036230969	-4.304819926726347	-6.602764097349791	-6.59375
T105N	-0.8349329140582449	-4.209674392293026	-6.610461460833903	-6.5343018
T105P	-2.228150587137183	-8.466241208170361	-10.130035680102084	-10.547852
T105Q	-0.4401503216717381	-1.2648648922538035	-5.655908078348148	-5.4920654
T105R	-0.6271639810605506	-3.907910682242961	-6.83464472347805	-7.171875
T105S	-0.231912204725621	-2.792737303391071	-7.149071938078123	-7.1800537
T105V	0.3911034694647805	-3.325039699923797	-5.249684882048996	-5.5646973
T105W	0.1023623330441064	-9.034293007407062	-10.246111855356162	-10.720398
T105Y	-0.690378229734524	-8.973365404535086	-10.238977639280506	-10.765381
D106A	-2.973608650112571	-6.662774804973627	-9.448998716099595	-10.018188
D106C	-3.081429472292293	-12.165348111541764	-10.414068202866702	-13.065491
D106E	-1.1132721413828404	-7.466217318498549	-7.317465165186604	-9.039795
D106F	-1.962516972400231	-12.165348111541933	-10.414068202866702	-12.823364
D106G	-2.545798301634608	-6.804093744339013	-7.15207918003307	-8.551392
D106H	-1.6852344426018544	-9.933652146240934	-9.674057948209338	-11.920593
D106I	-3.138655654882462	-8.610811780041816	-9.682737159650516	-10.926392
D106K	-3.867085577642681	-12.165348111541912	-10.414068202866702	-12.937988
D106L	-2.4139500435018366	-12.16534811154181	-10.414068202866702	-13.049072
D106M	-1.2865146547498716	-9.296401342490675	-9.406998543614918	-11.220398
D106N	-0.97598785247156	-5.12623143775277	-5.994472503023644	-7.670166
D106P	-2.5807638392948795	-12.165348111541803	-10.414068202866702	-13.025269
D106Q	-2.089999619340918	-12.165348111541794	-10.414068202866702	-13.135071
D106R	-3.0782573497148555	-8.610811475108243	-8.596372825285926	-10.728699
D106S	-2.7796599102361723	-9.296401342490675	-9.455930143350542	-11.4383545
D106T	-2.706543611624976	-12.165348111541828	-10.414068202866702	-13.040161
D106V	-2.8644920458659446	-8.388259574963904	-8.505848168152625	-10.321045
D106W	-2.2830982485947966	-9.296401342490675	-9.253752971128732	-11.2724
D106Y	-2.537919302127582	-9.228116605808289	-9.288635061355308	-11.063599
I107A	-1.3010004273141904	-8.179454712068214	-9.858118494087194	-10.7473755
I107C	0.0033304345992049	-11.956995159599058	-12.055376963856702	-13.108948
I107D	-1.5149121352537742	-9.041280574349171	-11.072534333231031	-11.839172
I107E	-3.396797214267637	-8.962988396708447	-11.203072113957433	-11.588501
I107F	-1.1616102068051313	-11.957108400864186	-12.055376963856702	-13.158447
I107G	-2.2585625229357404	-11.957138535442642	-12.055376963856702	-13.047485
I107H	-1.7218411486557246	-11.957119848256704	-12.055376963856702	-13.1223755
I107K	-2.8196853201912635	-8.353871258164666	-10.145591202797732	-11.437561
I107L	-1.7198424672597046	-6.31940088335417	-9.22727346093052	-9.805542
I107M	-0.1898360280055078	-5.214444559395842	-8.127205465998259	-9.102783
I107N	-2.8334438135793927	-11.957113632045903	-12.055376963856702	-13.167603
I107P	-2.6207082730252065	-11.95711415642146	-12.055376963856702	-13.107971
I107Q	-2.283331258219365	-11.957119560839953	-12.055376963856702	-13.088867
I107R	-2.91413438140278	-11.577157982085694	-12.00259807673649	-12.666077
I107S	-1.3550826172758568	-11.957164415161715	-12.055376963856702	-13.155701
I107T	-1.307152181591014	-7.133222876819175	-9.144569732078708	-10.410095
I107V	0.3645103090939397	-1.2062881602075883	-5.643613437961903	-6.395996
I107W	-1.3308253788686475	-11.957180340775633	-12.055376963856702	-13.122253
I107Y	-2.010228241682611	-9.0412805703066	-10.968534443334647	-11.849548
I108A	-2.821706049022409	-7.252047243970164	-8.012040129417073	-9.543945
I108C	-2.0069847794668467	-11.743036113962964	-10.850426436064708	-12.689148
I108D	-2.5040879851857643	-8.559336799566763	-9.391032826047194	-10.819763
I108E	-0.7532862289462615	-9.22878739201174	-9.703017113529768	-11.261597
I108F	-1.4544623739418217	-8.27650164112446	-8.338710997702037	-10.128967
I108G	-3.484425734471131	-8.55776865637218	-9.159741909386184	-10.624573
I108H	-2.0853355907996485	-5.584581074835293	-10.67040446597639	-9.743591
I108K	-2.37330637586644	-5.615025331452553	-6.198466530604492	-8.011169
I108L	0.503334867600926	-6.68757964231543	-7.876618594242245	-9.1206665
I108M	0.0608440618836986	-7.781742308779546	-7.559071888528706	-9.206848
I108N	-1.3773662111206255	-8.517421102057973	-9.080856506606665	-10.512756
I108P	-2.580242756721498	-11.743036113962926	-10.850426436064708	-12.771973
I108Q	0.2109757248030492	-8.055921341858632	-9.505524173767071	-10.648743
I108R	-2.423910654034682	-7.775743139627311	-8.917110976986805	-10.188293
I108S	-2.874863884752706	-5.7438693322450085	-6.599820860470572	-8.098877
I108T	-0.8227198104605894	-5.62130921407423	-5.857285532991227	-6.7870483
I108V	-0.5809110016900828	-4.795718581726199	-5.4524934306246	-6.336487
I108W	-1.279732327866665	-3.970450849985288	-13.287332562766096	-9.575195
I108Y	-1.3917055874763502	-11.7430361139625	-10.850426436064708	-12.678345
S109A	-0.833244791075564	-6.94605247613483	-9.107159964150924	-9.597473
S109C	-1.5025069366416954	-11.616989235334898	-11.190228967443431	-12.067688
S109D	-0.1060291896507872	-5.816123352208926	-6.351980333058236	-7.1172485
S109E	0.0185281753782426	-7.297119384394255	-8.37981891135314	-8.75238
S109F	-0.6864475247265228	-9.21506933019772	-9.836808005426292	-10.798096
S109G	-0.37276008247751	-5.758439799190887	-6.745832460495876	-6.9364014
S109H	-0.2286026754737454	-6.9887785634069735	-9.58801219742054	-9.638489
S109I	-0.8732378515069759	-8.173235580588583	-8.821036376201846	-10.151672
S109K	-0.6742263006652294	-8.368382877973328	-9.065637714929837	-9.677856
S109L	-0.7023806193778626	-5.630749268734131	-11.5843455107115	-9.368164
S109M	-1.541157286191614	-8.366718686351128	-9.403160717358332	-9.74707
S109N	0.840806450409665	-3.106998528783863	-5.005358568283555	-5.2908936
S109P	-3.7945421742366894	-11.752941804035949	-11.21581100075241	-11.966858
S109Q	-1.6609554735091128	-6.00923561321229	-9.305033602779076	-8.927246
S109R	-2.399784286610969	-6.171749613613184	-7.636427542078309	-7.7478027
S109T	0.074453357521507	-8.392904066516095	-10.267063213649635	-10.348755
S109V	-1.3415722537899335	-9.160645365279423	-10.009391372926077	-10.887451
S109W	-0.3360822812354564	-11.752941804035917	-11.21581100075241	-12.083984
S109Y	-1.279996433647159	-9.21506933019772	-10.220873319195562	-10.81958
L110A	-1.2880282364310414	-12.30399461611942	-10.255360537584464	-12.788391
L110C	-1.4734353433311578	-12.303994616119422	-10.255360537584464	-12.6657715
L110D	-2.3483629004629174	-12.30399461611942	-10.255360537584464	-12.686584
L110E	-2.967763396191361	-12.303994616119418	-10.255360537584464	-12.72345
L110F	-1.757649686714618	-8.867712210245852	-8.616660831680292	-10.657776
L110G	-1.6139595712615196	-12.303994616119422	-10.255360537584464	-12.838684
L110H	-2.4936620720057383	-12.301398343466117	-10.25516907864676	-12.654785
L110I	-0.8623828498242212	-4.20123584260342	-4.232479192200117	-6.0669556
L110K	-2.193447565647352	-8.611392992437992	-8.246293459723802	-10.516174
L110M	-2.713494926259708	-6.352595398694174	-7.894407366249652	-9.556946
L110N	-2.923896477860257	-12.30399461611942	-10.255360537584464	-12.793762
L110P	-2.972771690039873	-9.549188718797534	-9.685908094955948	-11.030273
L110Q	-1.2883493408801518	-12.303994616119418	-10.255360537584464	-12.680359
L110R	-1.3447322108974211	-12.30134362443084	-10.255164397410285	-12.735901
L110S	-1.2668498235471568	-10.806616594115512	-9.934325753736402	-12.252197
L110T	-1.467094412107665	-8.61139282456799	-9.532539815482323	-11.038269
L110V	-0.3693393956487771	-5.920958083723917	-5.505130631025168	-8.085144
L110W	-1.2851626480178762	-12.30399461611942	-10.255360537584464	-12.759399
L110Y	-1.9900428413362448	-8.899013265216189	-8.678657280961033	-10.913696
W111A	-2.2475365204280173	-12.087494647703137	-10.912274489440676	-13.533142
W111C	-2.600850794719506	-7.636175530522326	-7.649711676602237	-9.6206665
W111D	-1.3157576955761352	-12.087494647703137	-10.912274489440676	-13.457153
W111E	-2.78992057565067	-12.08749464770314	-10.912274489440676	-13.496155
W111F	-0.6945712871812225	-3.6805184008705623	-12.047708211135614	-9.0563965
W111G	-2.2787821121996563	-7.955075560779513	-8.106433440003457	-9.848389
W111H	-2.545823133643383	-12.08749464770314	-10.912274489440676	-13.526184
W111I	-2.0117650589886145	-6.985660548875414	-9.840389251197848	-10.519165
W111K	-1.5020847080172854	-8.594638393904459	-8.706715953418552	-10.803894
W111L	-1.420561027325945	-7.679439747341886	-9.368630815753022	-10.783569
W111M	-2.343354712008761	-9.277945445722716	-9.614010001796942	-11.629944
W111N	-1.642834074100238	-12.087494647703137	-10.912274489440676	-13.536865
W111P	-3.365319165695056	-12.087494647703137	-10.912274489440676	-13.70459
W111Q	-2.6859817932864734	-12.08749464770314	-10.912274489440676	-13.375366
W111R	-2.5465952224630826	-7.780454811296471	-7.909547748459772	-9.582886
W111S	-2.176549403320473	-8.594551581568316	-8.770503213854226	-10.760193
W111T	-2.5809860458479656	-11.478967569670411	-10.795899704337558	-13.1427
W111V	-1.2574401575655163	-7.497351975826627	-9.555802238368416	-10.938782
W111Y	-1.9894441652994763	-6.9856598336261655	-8.728615837109828	-10.000671
D112A	-1.047907329290465	-6.585636486012821	-7.263476054497005	-8.76886
D112C	-2.623944762565463	-11.58151783261639	-11.17051307343047	-12.635498
D112E	-0.4056991957636364	-3.066918297905687	-5.267084066947064	-6.3860474
D112F	-1.5340745205080888	-11.893058286021237	-11.209141314104729	-12.659363
D112G	-1.792025072506079	-6.564458586348702	-7.245858382356346	-8.253967
D112H	-1.6823486025800292	-8.562818846401498	-9.520575653982633	-10.711975
D112I	-2.131476439594113	-9.125665642285544	-10.094075307903497	-11.309448
D112K	-1.5619553488019342	-7.396783241194759	-8.590304883987756	-9.67627
D112L	-1.9375804951451057	-7.182744594905149	-9.543643774391969	-10.733582
D112M	-2.071066713527134	-11.893058286019674	-11.209141314104729	-12.806274
D112N	1.0185128627636908	-6.295801012478453	-7.483338020138035	-8.514954
D112P	-3.4535244007889605	-11.893058286020215	-11.209141314104729	-12.663391
D112Q	-1.1906189998445913	-6.529403274038001	-10.0070536175881	-9.6501465
D112R	-2.0362632194213552	-9.239276559355272	-10.516776042084985	-11.340454
D112S	-2.2667483191451425	-7.25172735977829	-7.986280382283439	-8.868286
D112T	-1.8913682427813527	-8.562817567269395	-9.990518224691186	-11.19635
D112V	-0.7645177496264784	-8.461970071724245	-9.343398435521069	-10.702698
D112W	-1.4925825928689314	-11.893058286022306	-11.209141314104729	-12.73468
D112Y	-0.66927976475932	-9.239276559355272	-10.024014188772073	-11.701355
Q113A	-0.4845841394964368	-6.512800779672127	-7.902991281003779	-9.704346
Q113C	-2.0886332084029937	-11.804507214291949	-10.276690295610706	-12.282288
Q113D	0.9333007151297807	-7.198905602476587	-7.135829666925929	-9.349976
Q113E	1.191396106607719	-1.9521330965680583	-2.339068195164145	-4.668457
Q113F	-1.2182367531682967	-11.804507214292297	-10.276690295610706	-12.137268
Q113G	-2.0880927313228264	-10.892836091204565	-10.114217684797836	-11.531677
Q113H	-1.775811175356539	-6.95901474846977	-6.957603851422391	-9.131165
Q113I	-1.0546707227314904	-8.988213845828131	-8.898001883510005	-10.986267
Q113K	-1.1805348048390365	-7.161650887980898	-6.925381009381454	-8.780945
Q113L	-1.2944271779227492	-8.410740749108982	-8.183968568315322	-10.182556
Q113M	-1.2062153745011817	-11.804507214291403	-10.276690295610706	-12.411743
Q113N	-1.306575204395399	-8.460129774187324	-8.255608158965515	-10.560852
Q113P	-2.235609608318916	-7.965477758794085	-7.484129007068077	-9.323364
Q113R	-2.883074817018525	-6.946181469164266	-6.77385448012592	-8.958374
Q113S	-1.5508180355582009	-6.52267674631479	-8.515431731691933	-9.654968
Q113T	-2.447437527318053	-3.85168085824762	-11.873365236438984	-9.422974
Q113V	-1.2001415228740344	-11.697025745215583	-10.258913162412057	-12.206543
Q113W	-0.6734767184608103	-11.80450721429169	-10.276690295610706	-12.444275
Q113Y	-0.4009633309260368	-11.804507214291966	-10.276690295610706	-12.544189
G114A	0.4813155941805038	-1.846086978235884	-4.753282205794676	-4.0618896
G114C	-2.8277329800279136	-4.760901107441711	-6.401119274235498	-6.258789
G114D	-1.0647010046185643	-7.604537996265767	-7.643362582106533	-7.881958
G114E	-1.0950375953171037	-7.623730517282327	-7.646418984583761	-7.8898926
G114F	-3.284369491256032	-1.3526080838463086	-3.4509766331639185	-2.963684
G114H	-1.6564752858302627	-7.623730517250351	-7.646418984583761	-7.8847656
G114I	-1.6823703080777153	-2.727668210090048	-5.554019216782763	-5.321289
G114K	-1.1554198908075464	-3.944678001223117	-5.457821261179561	-5.4889526
G114L	-3.276515573514275	-3.944112934113228	-6.0867567905197575	-5.856201
G114M	-1.5571563505980002	-3.9425190912825463	-5.616565132404503	-5.225769
G114N	-1.813892582635419	-2.830260523260856	-4.196881646539623	-3.7633667
G114P	-3.4842627062141065	-6.643486784313538	-7.5076480619623	-6.92749
G114Q	-2.537651845062652	-5.019555511501847	-6.449999127574984	-6.392578
G114R	-2.082660562353761	-2.721047034615515	-4.7803103515580005	-4.13739
G114S	0.3689558556005529	4.2394637260457335	1.7258863338829542	3.973755
G114T	-1.720192350490619	-1.1494997645914755	-5.454026338887161	-4.505493
G114V	-1.5184625146219042	-2.847514095711336	-5.918513726406218	-5.399292
G114W	-1.911800696083718	-7.623730517417626	-7.646418984583761	-7.76947
G114Y	-2.372886028405613	-3.6587914617445456	-5.157245987720671	-5.142456
L115A	-1.6438852506290362	-11.932882272066127	-10.3455018826308	-12.800171
L115C	-3.146732145581435	-11.932882272066152	-10.3455018826308	-12.750549
L115D	-3.170655579824281	-9.26853248659418	-9.585189283229738	-11.372192
L115E	-2.5875865704567507	-9.26853248659418	-9.125019220507056	-11.052002
L115F	-0.3094568733744829	-6.65119762577844	-8.064399294678879	-8.731384
L115G	-2.9392249453832973	-8.591576336727353	-8.431336475644912	-10.5633545
L115H	-2.496857961263688	-7.283384476276724	-9.11119526225002	-10.12915
L115I	-1.077741072122938	-3.9795612753030287	-4.992048610951315	-6.635254
L115K	-3.015181184808239	-11.932882272066152	-10.3455018826308	-12.731567
L115M	-1.5728147466531228	-6.911659040923253	-7.6076867102037795	-8.898743
L115N	-3.4189364507806554	-8.590536569431636	-9.09287006188697	-10.68689
L115P	-2.60815955508433	-7.8205255685087325	-7.134117539339059	-8.906189
L115Q	-3.3363193687415875	-8.938162178320852	-8.879386487509692	-10.816956
L115R	-2.4145990662091714	-9.26853248659418	-9.077328100142552	-10.905945
L115S	-2.584100785427325	-8.306781021231403	-8.276746998650196	-9.451477
L115T	-1.948045238654648	-5.84824914240583	-10.631757521870895	-9.213562
L115V	-1.4588491878663232	-7.8391908305918	-7.614166869023393	-9.164185
L115W	-2.1496123171550976	-11.93288227206614	-10.3455018826308	-12.711975
L115Y	-2.8419500017762425	-8.591576334923776	-8.970552487206078	-10.409973
K116A	0.0926601352407428	-9.211978231076436	-8.058361349523693	-8.671387
K116C	-0.9555870564016096	-12.00124870116948	-9.226985479451288	-10.643494
K116D	-0.8675382445421804	-12.001248701198204	-9.226985479451288	-10.464172
K116E	-0.0516702564334607	-6.806935804277382	-5.656326842128692	-6.0683594
K116F	-0.7291133786588802	-12.001248701178156	-9.226985479451288	-10.232971
K116G	-1.2060637415199296	-11.971385988209096	-9.223530006860642	-10.543762
K116H	0.050968225260517	-12.001248701173866	-9.226985479451288	-10.572998
K116I	-0.4992599196788494	-7.866313329077233	-6.212084300529568	-7.141968
K116L	-0.6141125699901916	-8.184455243822935	-7.16949574287537	-8.177185
K116M	0.7102066712693016	-8.359012224311291	-7.029724572541909	-7.634094
K116N	-0.7779208756943791	-6.904537426877701	-6.193200118073946	-6.869995
K116P	-2.535467794331101	-8.587318831119203	-7.81703582391674	-8.689392
K116Q	0.7000410325546523	-3.836780008800383	-2.520149481635599	-2.5298462
K116R	0.021676944129472	-5.097441760852923	-4.519709102827619	-5.241455
K116S	-0.0199582463996715	-8.587319170646252	-7.633690347293168	-9.273499
K116T	0.2945897604838825	-5.675564034784799	-4.466272241401384	-5.29718
K116V	-0.4532061434981788	-8.587318822342578	-7.398505949116043	-8.470154
K116W	-0.5705745111983102	-12.001248701233235	-9.226985479451288	-10.445374
K116Y	-0.450394950904718	-12.001248701237188	-9.226985479451288	-10.421875
P117A	-0.2147432589137058	-8.240823323436643	-8.809984368954701	-9.765869
P117C	-1.8036064118080708	-9.331992597560037	-10.060071861902998	-11.425842
P117D	-1.08809321474122	-12.489441303799756	-11.018063875515054	-13.552551
P117E	-1.987949289758856	-12.48944128016412	-11.018063875515054	-13.439758
P117F	-1.1934161362395768	-12.489441276062747	-11.018063875515054	-13.458984
P117G	-1.0639650748207232	-12.489441307598506	-11.018063875515054	-13.458679
P117H	-2.6601461338988	-9.331992597560037	-9.977120431618232	-11.585754
P117I	-2.79130270236178	-12.489441316095148	-11.018063875515054	-13.509888
P117K	-1.3231666854490818	-12.489441300587346	-11.018063875515054	-13.4869995
P117L	-2.044782609779904	-9.102885956759788	-9.672603702771994	-11.077759
P117M	-0.3914264354902281	-12.489441330944327	-11.018063875515054	-13.484253
P117N	-1.1280378445209085	-12.489441345410906	-11.018063875515054	-13.551086
P117Q	-0.7596434117907332	-9.331992597560037	-9.889747483274276	-11.481384
P117R	-1.3990597246565364	-8.635950623461785	-9.400291292548443	-11.360046
P117S	-0.8837477135370099	-7.0594156708933085	-7.840893367962053	-8.782349
P117T	-0.4512526012552776	-8.041215961636954	-8.479738005129548	-9.751099
P117V	-2.351919801516642	-12.489441476386972	-11.018063875515054	-13.523254
P117W	-2.1396648030151444	-12.489441308042894	-11.018063875515054	-13.412964
P117Y	-1.5990072430824005	-12.48944151180964	-11.018063875515054	-13.516968
C118A	-2.2019902193209107	-12.37019665654384	-10.552123526831563	-13.420776
C118D	-2.278960081818308	-12.37019665654385	-10.552123526831563	-13.479065
C118E	-2.666551658061803	-12.37019665654383	-10.552123526831563	-13.371643
C118F	-1.8977407557239376	-9.324408506066543	-9.787343991877153	-11.362366
C118G	-2.146500312919971	-10.455401410692264	-10.112283631301809	-12.157043
C118H	-2.8354601181401127	-12.370196656543836	-10.552123526831563	-13.330688
C118I	-3.293443545799452	-9.324408506066549	-9.558823944787491	-11.24408
C118K	-2.2278979184135697	-12.370196656543833	-10.552123526831563	-13.320801
C118L	-3.2455592681472933	-8.632112041939763	-8.79682119278641	-10.613953
C118M	-1.6505314933390316	-8.383392500772935	-8.40660240640318	-10.389954
C118N	-2.798867707061969	-12.370196656543776	-10.552123526831563	-13.303589
C118P	-3.2624567551217387	-12.370196656543792	-10.552123526831563	-13.428467
C118Q	-3.086289146129248	-9.324408506066549	-9.46061930733913	-11.430786
C118R	-2.8113324432744804	-7.460704920012736	-7.668299605363245	-8.90155
C118S	-2.1320009593750227	-8.18905783597574	-8.291147385161821	-9.767273
C118T	-2.462327644550175	-12.370196656543715	-10.552123526831563	-13.234497
C118V	-3.059178835374301	-9.324408506066549	-9.517816807094276	-11.465881
C118W	-2.360071503279824	-10.647540592487156	-10.183998504037731	-12.47168
C118Y	-1.6056990933304696	-8.551909644534689	-8.811979210107893	-10.254761
V119A	-1.661486571567369	-5.322487491255638	-6.5912716276761785	-7.7683716
V119C	-1.9468765460076247	-8.038923818693743	-8.113052590778352	-9.726257
V119D	-2.8033160928400074	-12.224011129081468	-10.701770997790618	-12.744995
V119E	-1.8498199354561016	-8.207115081018479	-8.417604384310835	-10.170654
V119F	-1.6267555819311106	-12.22401112908158	-10.701770997790618	-12.827454
V119G	-2.413927657027705	-8.616555119355873	-8.79555870286913	-10.677063
V119H	-2.254807045316998	-12.224011129081427	-10.701770997790618	-12.748779
V119I	-0.7780138389651924	-5.277364186233184	-5.458161436155933	-6.930298
V119K	-2.725252595605615	-9.304262838761192	-9.553047281055116	-11.304199
V119L	-2.8104499859060352	-9.231290201200094	-9.363877960126956	-10.751648
V119M	-2.187854739268062	-11.912806796740814	-10.661714982719444	-12.535278
V119N	-2.0407249591058685	-12.224011129081426	-10.701770997790618	-12.748291
V119P	-2.6462172831661306	-12.224011129081417	-10.701770997790618	-12.793152
V119Q	-2.226367743482725	-9.304262838761192	-9.687312070846929	-11.512451
V119R	-2.6716400486687286	-9.304262838761192	-9.598703657846729	-11.337891
V119S	-2.8218968067689505	-12.224011129081427	-10.701770997790618	-12.69165
V119T	-1.4856578118470458	-6.297734391115916	-7.209984671423626	-8.440857
V119W	-2.554707983599616	-12.22401112908139	-10.701770997790618	-12.806152
V119Y	-3.2015815417921254	-12.224011129081472	-10.701770997790618	-12.908997
K120A	-1.8965831000491264	-8.315050912808037	-7.25869693730715	-8.5442505
K120C	-2.094408445265008	-11.751456317831604	-9.216303131968177	-10.798767
K120D	-1.7908053456246171	-9.20583159334744	-8.19925936348045	-9.363281
K120E	-1.1558658854175137	-3.975705273794912	-3.699436175633309	-4.5689697
K120F	-3.005642911224595	-9.20583159334744	-8.135171051950692	-9.173401
K120G	-2.103341740933458	-9.184906712634133	-8.416048118321896	-8.990295
K120H	-2.0958192628436234	-7.627477988569198	-6.039904179491714	-6.7747803
K120I	-2.943256841880698	-8.055569885095766	-7.091668395856345	-8.557251
K120L	-1.548371758792908	-7.998609909126864	-7.024788514637294	-8.233948
K120M	-1.9398843312141807	-6.789184420916886	-5.94010160643802	-7.003174
K120N	-1.0206806950749665	-8.426054214003344	-7.538173209770321	-9.01709
K120P	-1.2678574183295568	-9.20583159334744	-8.36119971484959	-9.545044
K120Q	-0.5238028010347098	-3.48701413607908	-2.3102610150635883	-2.6588745
K120R	-0.2694015714488291	-3.920891136732787	-3.828729185692282	-5.0704956
K120S	-0.699799500851315	-6.138538692823818	-4.566727408553561	-6.1046753
K120T	-1.7890727721822532	-5.05069092053494	-4.214590147010313	-4.998352
K120V	-1.7407908700588828	-11.75145631783069	-9.216303131968177	-10.681274
K120W	-2.1637863161581974	-9.20583159334744	-8.13210173168818	-9.217163
K120Y	-2.9751987424594324	-11.75145631783665	-9.216303131968177	-10.559692
L121A	-3.242743814305024	-12.147923925998374	-10.929978673533242	-12.650757
L121C	-3.011549463322493	-12.14792392599971	-10.929978673533242	-12.59436
L121D	-2.510053996439318	-12.147923925997803	-10.929978673533242	-12.6814575
L121E	-2.278650448324137	-12.147923925989105	-10.929978673533242	-12.634949
L121F	-3.0135306791849032	-7.37645583931559	-7.835658626238001	-8.98407
L121G	-2.9265309445460583	-11.10738208692501	-10.759403352747311	-12.387085
L121H	-2.859073051746663	-12.147923925993634	-10.929978673533242	-12.561462
L121I	-2.4192227737454006	-4.405855201341883	-4.962712351043592	-6.3406982
L121K	-2.3597255062700007	-9.286735313243057	-9.857227098780868	-11.361145
L121M	-2.8090578798997634	-4.557687102031851	-6.879065551183885	-8.057556
L121N	-2.2770646575946203	-8.601299761730587	-9.141490918827005	-10.638062
L121P	-2.90330015837944	-12.141272090907773	-10.92949407526146	-12.657166
L121Q	-2.884718156981678	-9.286735313243057	-9.825175540397597	-11.230164
L121R	-2.8113678820899826	-12.14792392598816	-10.929978673533242	-12.645447
L121S	-2.135426719841421	-7.236790655424301	-7.948401271344665	-8.625977
L121T	-3.230419116000077	-12.14792392598527	-10.929978673533242	-12.517273
L121V	-3.1394004840108005	-6.279574772373225	-6.687079726767479	-7.7299805
L121W	-1.821278990450357	-9.286735313243057	-9.753947585047172	-11.013184
L121Y	-2.888704091133718	-8.865352721814446	-9.44044086387953	-10.730774
T122A	-1.7921208158420583	-6.368955821032783	-5.669414182160836	-7.189392
T122C	-2.4012577940762108	-9.125905139258068	-9.029984018690811	-10.197754
T122D	-2.476782528465831	-8.133347055857797	-8.061680141850047	-9.960754
T122E	-1.1649249672989876	-9.189575111177328	-9.130088346716091	-10.810364
T122F	-0.746379687227922	-12.134426032847951	-10.297308835025888	-12.500671
T122G	-2.414229149457277	-12.201120467025156	-10.302075827003025	-12.428162
T122H	-0.7476951220073569	-12.201120467025158	-10.302075827003025	-12.712463
T122I	-0.7886000116814368	-7.440318478307468	-7.405786223363975	-8.192261
T122K	-1.881660409265629	-11.13897309285086	-10.12925738369836	-12.282593
T122L	-1.6593137449965645	-9.30543622963128	-9.11665227100957	-10.674744
T122M	-2.421206557747811	-9.60788213397306	-9.476255774206038	-10.944702
T122N	-0.0486218634276057	-6.470466164090063	-7.585472141507125	-8.916565
T122P	-2.846556653711651	-7.222520612226669	-7.146302024042598	-8.339478
T122Q	-2.2934577022213105	-12.201120467025156	-10.302075827003025	-12.717102
T122R	-2.7692978964682804	-12.20112046702516	-10.302075827003025	-12.679993
T122S	-0.3750887622746224	-5.197324280720359	-6.68089590184718	-7.959778
T122V	-2.0546594246064456	-12.20112046702516	-10.302075827003025	-12.349182
T122W	-1.134729008458771	-12.20112046702516	-10.302075827003025	-12.636169
T122Y	-0.8824690783594226	-12.20112046702516	-10.302075827003025	-12.53717
P123A	-0.0789425285302651	-7.70515042623225	-8.731632359959804	-9.817749
P123C	-1.5895322216175358	-9.290837631876148	-9.739840353632644	-12.467346
P123D	0.0069106220751295	-9.290837631876148	-9.754607227497218	-11.291565
P123E	-0.9624852042563242	-8.61044162028142	-8.932203472516733	-10.302856
P123F	-1.186230473927906	-5.346877560514995	-8.823663276214575	-9.110596
P123G	-2.5047026064055014	-9.588824141276516	-10.028331767900454	-11.205566
P123H	-2.064513426755234	-5.830842999151846	-6.829615598637247	-7.564453
P123I	-1.9247776483776329	-12.030848487684782	-10.851525623194334	-12.836548
P123K	-1.898623033989792	-12.030848487684786	-10.851525623194334	-12.728943
P123L	-0.2509502330947271	-8.116056146774373	-8.661598358910851	-10.107544
P123M	-0.8134378816095479	-12.030848487684786	-10.851525623194334	-12.933594
P123N	-0.6720146964215107	-9.290837631876148	-9.79309586614363	-11.1813965
P123Q	-1.5834708273799398	-9.009910284835602	-9.446535933752555	-10.647766
P123R	-1.2106859768748306	-12.03084848768478	-10.851525623194334	-12.873779
P123S	-0.7355179904905524	-6.01616234707646	-6.628155777286338	-7.814575
P123T	-2.066393891571583	-7.071391051989668	-7.910995561980599	-9.306274
P123V	-1.3891230734425002	-9.290837631876148	-9.937460586067118	-11.224182
P123W	-1.228133077984133	-12.03084848768478	-10.851525623194334	-12.8526
P123Y	-1.8457250124824407	-8.207473165170647	-8.775423426047155	-10.020386
L124A	-2.356374863817416	-12.000164093874982	-10.487259403406938	-12.850403
L124C	-2.858930868951121	-8.597455979928267	-8.683240253923941	-10.907471
L124D	-1.568127676924269	-12.000164093875055	-10.487259403406938	-12.758179
L124E	-1.958802804879875	-12.00016409387497	-10.487259403406938	-12.808289
L124F	-2.0165741570536744	-5.012157144178853	-5.367172659269272	-7.367981
L124G	-4.458431666672227	-12.000164093875046	-10.487259403406938	-12.938049
L124H	-2.45746299901079	-8.566675232142646	-8.824165524966702	-10.562561
L124I	-2.9911155564569727	-4.745639506763244	-5.324889073735903	-6.7507935
L124K	-1.8460423441801057	-12.000164093875	-10.487259403406938	-12.896179
L124M	-1.972528304120264	-5.506800201468913	-7.773486660627896	-9.016846
L124N	-1.2867398724766692	-12.000164093875362	-10.487259403406938	-12.938782
L124P	-3.419248881598582	-7.630854018495535	-7.81659842168483	-9.713196
L124Q	-1.2946123708824109	-9.277105939328754	-9.389096388176084	-11.289795
L124R	-3.072961983030251	-8.19474588799851	-8.375051623724175	-10.220581
L124S	-2.576502802158495	-8.87038154803518	-8.810825127648059	-10.830444
L124T	-2.9212544058240897	-8.115003414911108	-7.928355129852207	-9.94696
L124V	-2.6354030960309456	-6.247770172237585	-6.570393073285231	-8.569702
L124W	-2.2646992244931825	-12.000164093875489	-10.487259403406938	-12.901489
L124Y	-2.4660494949666902	-6.15760398661155	-9.408293096557829	-9.869568
C125A	-2.0993830815268995	-12.437584900693276	-10.610420892856157	-13.002502
C125D	-1.6011774008361803	-12.437584900692784	-10.610420892856157	-13.101379
C125E	-3.06559764273668	-12.43758490069284	-10.610420892856157	-13.221802
C125F	-2.140708533637972	-12.437584900692745	-10.610420892856157	-13.0737915
C125G	-1.7748835919149273	-7.69230741189574	-7.804518444175301	-8.9921875
C125H	-2.858507582966889	-12.43758490069299	-10.610420892856157	-12.878784
C125I	-2.093462130396973	-12.437584900693416	-10.610420892856157	-13.13739
C125K	-2.0233444075064546	-12.437584900693354	-10.610420892856157	-12.962463
C125L	-2.616381479651506	-8.557961878094037	-8.654303867481076	-9.967651
C125M	-2.4001365745107264	-12.437584900693434	-10.610420892856157	-13.080444
C125N	-2.7291379621731635	-9.332840864992871	-9.384657913567937	-10.908447
C125P	-2.1386451639258386	-8.520016018564759	-8.762245498839548	-9.8125
C125Q	-4.024011029931827	-12.437584900693478	-10.610420892856157	-12.985596
C125R	-2.6742332207372423	-7.798995337786739	-8.01617319072784	-9.048157
C125S	-1.8512070485648369	-7.937330566790968	-8.0790749121943	-9.483765
C125T	-2.792148432035125	-12.437584900693883	-10.610420892856157	-13.120544
C125V	-2.583258955963628	-12.43758490069369	-10.610420892856157	-12.985046
C125W	-1.105639168699401	-8.178633677948909	-8.322159537139669	-9.82605
C125Y	-0.7778647701798426	-8.315113803159166	-8.557888696052032	-9.672302
V126A	-2.237030977852688	-6.837089286038452	-7.735597486342158	-9.060181
V126C	-2.2071206118832443	-8.386369410749117	-8.740226631153519	-10.422363
V126D	-0.5866384834623708	-9.236137180266574	-9.663086727026894	-11.078064
V126E	-3.108319019094961	-9.963459373924035	-10.222780913966744	-11.893188
V126F	-1.9724952854397948	-11.584488425714245	-10.821911076172569	-12.458801
V126G	-1.4315478201426206	-8.422452386750546	-8.7690301093063	-10.310486
V126H	-2.95297156844451	-12.18301630765329	-10.909209759589205	-12.814148
V126I	-1.787589375201479	-3.845334817501872	-5.759658480441431	-6.47406
V126K	-1.495277051000703	-12.18301630765329	-10.909209759589205	-12.827698
V126L	-2.641095918153123	-9.17988061293482	-9.625545376446553	-11.500366
V126M	-3.2396381065713373	-12.158442447740438	-10.90737903555464	-12.762573
V126N	-2.5212373600665283	-9.59795076303032	-10.090573489563212	-11.274963
V126P	-2.327885294570001	-12.18301630765329	-10.909209759589205	-12.692993
V126Q	-2.702493186336009	-12.18301630765329	-10.909209759589205	-12.71106
V126R	-2.1055537988505555	-10.58710544713306	-10.656516985465032	-12.162659
V126S	-2.837384275953692	-8.609129712999891	-9.433468373279084	-10.465698
V126T	-2.7863521344269526	-8.145352919254305	-8.880092078295547	-10.374084
V126W	-2.176620806560529	-12.183016307653292	-10.909209759589205	-12.853149
V126Y	-2.4058981552022463	-8.609129326814582	-9.14364423430652	-10.690369
T127A	-1.4955834192362825	-3.9322111318595794	-6.900564385214238	-8.532898
T127C	-2.366011225110692	-9.20346854909008	-10.46781645152123	-12.394592
T127D	-2.396124898532516	-7.833917336640086	-9.431069992293487	-11.385376
T127E	-1.69401715995958	-6.965882438303859	-8.516265051497612	-10.152649
T127F	-2.588466755105522	-9.575698229643995	-10.563461344906727	-12.562378
T127G	-1.232389638085243	-9.187461460903156	-10.61613599993234	-12.223877
T127H	-2.561320506592834	-8.511694856402125	-9.63122069562496	-11.423279
T127I	-1.1196880680496863	-4.1561467453931495	-5.238994267347152	-7.3355713
T127K	-2.9322011041754106	-4.8522468721518885	-7.411948904475139	-9.091248
T127L	-2.307013600162043	-9.20346854909008	-10.347177714731515	-12.317444
T127M	-1.2864406566875506	-7.179996193496284	-8.299157698676936	-9.91095
T127N	-2.42812097464518	-5.610126960174961	-7.046159481011273	-8.847595
T127P	-2.735806140805942	-6.792041876421945	-8.258636953747555	-10.2282715
T127Q	-3.583965258327352	-5.267587980516171	-10.472392279649284	-10.157288
T127R	-2.5631058372565105	-5.637489773378513	-8.167317448967879	-9.36676
T127S	-1.5299343388924176	-4.904220668270691	-6.946755176823444	-8.398254
T127V	-2.0142352636450065	-5.856030131324524	-6.993812558800528	-9.215393
T127W	-2.258986228019489	-9.20346854909008	-10.962860632815136	-12.453674
T127Y	-2.622550112037775	-9.20346854909008	-10.245920587104592	-12.184265
L128A	-1.8799017674027545	-8.182380562705909	-8.661900677845551	-10.886902
L128C	-3.211266014206741	-11.070771579900306	-10.540446152814866	-12.798767
L128D	-2.0400878486697738	-12.075263734809464	-10.723482440266253	-13.171082
L128E	-1.963407607787044	-12.075263734848289	-10.723482440266253	-13.373901
L128F	-1.0600566710103725	-6.437912472896423	-8.032781906938908	-8.424744
L128G	-2.8112875305062097	-12.075263735053918	-10.723482440266253	-13.317749
L128H	-1.434054064338797	-12.07526373492239	-10.723482440266253	-13.477966
L128I	-1.8610284371794608	-7.481028254446987	-7.551541771356824	-9.947998
L128K	-3.532038569626023	-9.270908389432952	-9.51385681303418	-11.816589
L128M	-1.2225769595645282	-3.254851425833283	-6.837864710803842	-8.001343
L128N	-2.518484823822786	-8.588359122663016	-8.779607345391923	-11.110352
L128P	-2.432529934743097	-10.300040090558678	-10.272144232182654	-13.495972
L128Q	-3.112982316585432	-9.271561699632692	-9.826939165149724	-11.833984
L128R	-2.0299629492164817	-12.073083830900677	-10.723305534697374	-13.384766
L128S	-2.696116365044692	-7.563126288660502	-7.583370809594271	-9.658752
L128T	-3.0261130563119565	-8.59667365384294	-9.329550055625075	-10.992249
L128V	-2.038850340034472	-7.676000910526666	-7.829117136177956	-9.656189
L128W	-2.967564702322549	-12.075263735016762	-10.723482440266253	-13.106262
L128Y	-2.4304470628792245	-8.36532345240724	-8.778241197167517	-10.853455
D129A	-1.3379098155836584	-3.9213538740884095	-5.9654476510922905	-6.531189
D129C	-0.2011086940062977	-6.259218633835408	-7.902559761036173	-8.5216675
D129E	0.5566975894310364	-0.0095719269317675	-0.93468889056021	-0.5899658
D129F	-0.5819945251164256	-5.358958506937588	-7.066197696882227	-7.3546753
D129G	-0.968008347548994	-5.465954885723084	-7.334855208004228	-8.185547
D129H	-0.9417902200887164	-0.0267026575846442	-1.910776195212748	-2.5131836
D129I	-0.3301243619052936	-1.910655351538476	-3.931313023162147	-4.7922974
D129K	-0.1852612124818806	-0.0800257056317907	-2.7054762924062743	-3.1586914
D129L	-1.8338685113968705	-3.719099698856101	-5.795332072348174	-6.197998
D129M	-0.922332999251693	-4.0657082148236485	-6.049959154807766	-6.001587
D129N	3.020045625787957	2.520242904324403	-0.8352067331943545	0.42663574
D129P	-1.952879728442554	-8.610625310450178	-8.993200223205122	-9.635986
D129Q	-0.131288241206866	-1.8889291380016728	-3.2267903798856423	-3.3929443
D129R	-1.8949253998962745	-1.2741047225442208	-4.126308742639594	-4.135193
D129S	-1.0490882352525637	-0.9997023511016698	-3.722988591998728	-3.3897705
D129T	0.10436290231145	-0.597834657920576	-2.5953094569667883	-3.3096924
D129V	-0.0764996938814586	-4.6860121185068815	-6.298488930821804	-6.595764
D129W	-0.0813569771352461	-6.157951885214824	-7.881542111357703	-8.269165
D129Y	-0.5560042813323935	-2.787998617047999	-4.2893837666142645	-4.913147
C130A	-3.1515469630793453	-8.594922001846143	-8.978003152071324	-10.426453
C130D	-1.715789894909606	-12.216807412157232	-10.769780012586352	-13.1883545
C130E	-1.4295843908413843	-12.216807412158108	-10.769780012586352	-13.08905
C130F	-0.6095414930215506	-10.854944951314172	-10.50649654117774	-12.373596
C130G	-2.266643032041303	-8.415020904091392	-8.734242644028654	-10.118164
C130H	-1.9240001274207843	-12.21680741215862	-10.769780012586352	-13.326294
C130I	-3.287548611315402	-8.63167115262572	-9.091564732347251	-10.505676
C130K	-1.916745209420034	-12.21680741215902	-10.769780012586352	-13.1032715
C130L	-3.7375302377912094	-9.318684743898352	-9.611068216101556	-11.385864
C130M	-0.8726374525588491	-12.2168074121574	-10.769780012586352	-13.195251
C130N	-3.107960579104801	-11.140120547364065	-10.591924185605194	-12.610901
C130P	-2.824548865152462	-8.91804681998321	-9.61900734062283	-10.704285
C130Q	-1.4171872421872882	-12.216807412158426	-10.769780012586352	-13.305054
C130R	-1.1217978505760935	-7.105488648515579	-7.74178258027041	-8.519775
C130S	-2.532505312774067	-7.489670023549658	-7.937832298865032	-9.264099
C130T	-2.643389750773308	-8.918046819983255	-9.52224491206971	-11.167786
C130V	-1.664821478292394	-8.63167089844459	-9.312281249239277	-11.06488
C130W	-2.316250446796908	-8.715833995716661	-9.136015276729267	-10.35968
C130Y	-2.3482285560821534	-7.471173257210312	-8.038272064649846	-9.279053
H131A	0.2156250209570074	0.2533755319222979	-2.091681142281232	-1.2425537
H131C	-0.6335170432059624	-4.289258662853254	-5.73754747957264	-5.2489014
H131D	0.6308590327998743	-1.1893502556600712	-3.1316675494199444	-2.4221802
H131E	-1.161415411094073	-0.9088271646730512	-2.884527455422358	-2.1361694
H131F	-0.1525212804096011	-2.1071857632121374	-3.4335002533316583	-2.4395752
H131G	-0.591801624817377	-0.0024589082512564	-1.1535154993880496	-0.5345459
H131I	-0.8127136341805178	0.7853230885708286	-2.312274233350763	-1.5508423
H131K	0.0299073231096308	0.6469624275586184	-1.8301632366292324	-1.2070923
H131L	-2.2710132690830567	-2.45283035272474	-3.702480651474616	-3.1728516
H131M	-0.4363547209586267	-1.7494034907133091	-3.4741717694432737	-3.0561523
H131N	0.1662849995460905	1.1567302205215513	0.4642337628865789	0.34881592
H131P	-1.7890871835622533	-3.2233804607086705	-4.859770193760141	-4.2632446
H131Q	0.817664803013016	-0.4412019390209484	-1.3958876328688348	-0.85717773
H131R	-0.1880550655886948	0.5908682828905806	-1.7406220136635966	-1.0609741
H131S	0.6202189184886155	2.5138378795504006	0.594799914786563	2.5517578
H131T	0.0377234180898215	3.820405710479284	-0.4586118390034244	0.6472168
H131V	-0.9259862725868384	0.4695677823542138	-2.03133198064279	-1.2334595
H131W	-0.4610307884982278	-4.902772365946692	-6.235205474014947	-5.7025757
H131Y	0.7290452282671533	-1.530071001826259	-1.597801623864143	-1.5820923
N132A	0.3952196481177352	-3.637041515865053	-4.937977243149362	-4.34198
N132C	-1.824780165023396	-7.03434905249128	-7.470188858846996	-7.3338623
N132D	-0.3566307754175898	-0.0655993077966616	-1.6847293035898474	-0.7615967
N132E	0.395033810050815	-1.9660269970413775	-3.409055215859553	-3.0531006
N132F	-1.4659795002307938	-7.315766783308358	-7.681186223515397	-7.6051025
N132G	0.0887132657149848	-4.821578472973401	-5.509162261068013	-5.1953735
N132H	0.5087129444578049	-3.4404895088987164	-2.754169636033112	-1.2250977
N132I	-1.243700593974116	-4.62511209854228	-5.754870864251643	-5.1326904
N132K	1.1870034737444095	-2.352882283044191	-4.387471792309952	-3.4812012
N132L	-0.6786534724355436	-5.557105412057957	-7.182902865655706	-6.6655884
N132M	-1.566359617382049	-6.45898704256451	-6.972911664645835	-7.0200806
N132P	0.6637626027242687	-4.411441389532178	-4.672410058949026	-5.120056
N132Q	0.0099809949412924	-4.585401042959016	-5.463317717058089	-4.296692
N132R	-1.4962350440070158	-4.54000840172645	-5.632108175792382	-5.6866455
N132S	0.129260401778159	-2.8644779541379206	-3.2757235525023134	-2.854065
N132T	0.0156981191804833	-2.7525823779566254	-4.323479897171637	-3.6937866
N132V	-1.954557960731808	-5.939208486987521	-6.365833215513703	-5.9039917
N132W	-0.8655709950760536	-7.707782930007367	-8.119957539772713	-7.7055664
N132Y	-1.0546936230493662	-4.224330256225295	-2.477777090407699	-1.5135498
V133A	-1.2893881810968577	-0.1681172277938314	-1.906511397281065	-1.2007446
V133C	-1.0840384821353222	-3.902867291479923	-4.173890706928432	-5.029846
V133D	-1.0355601509164936	-2.9886003433944204	-2.302807778447459	-2.9519653
V133E	-1.4643481779169762	-3.269123747052832	-3.2713506289946963	-4.520569
V133F	-1.7482954048001655	-2.5775547618410943	-1.9436084609478712	-2.6914673
V133G	-2.0155525469111453	-4.100620177422024	-3.6195689710293664	-4.4831543
V133H	-2.227767633498808	-4.545890311977944	-3.667382946527141	-4.453003
V133I	-0.3923267286799663	-1.6356962224717464	0.6269766475088545	-0.84295654
V133K	-1.815147079283704	-3.0074040401747357	-3.500508860235641	-3.8485718
V133L	-0.038253259612695	-0.6981364169637108	-2.819990018102544	-3.394165
V133M	-1.336732555319187	-3.813414188084833	-4.46139413308174	-5.4141846
V133N	-1.5255478000425704	-1.824095026250265	-0.0339664953753526	0.32659912
V133P	0.022000689237999	-2.3145342371854745	-2.891809942424516	-2.4552002
V133Q	-1.6346522026610206	-4.576975363787916	-4.148491395568726	-4.8654785
V133R	-2.238051729184775	-4.5314539255673845	-3.947202558272693	-4.873657
V133S	-2.6997720636225	-3.1832787269142435	-2.4141274951325613	-2.8586426
V133T	-0.4414494599775106	-2.041152133606883	-1.7310276975003944	-3.111145
V133W	-1.7454086097917063	-1.8856960836299388	-2.932781472136412	-3.2139893
V133Y	-1.5911129107954638	-1.1604386588383684	-1.1758244147381447	-1.1436768
T134A	-1.1596857709126605	-2.750463819124099	-3.057918372007407	-2.711792
T134C	-1.2861703224595455	-4.006302627092666	-5.206449269006043	-5.48999
T134D	0.272949544453808	-2.400750153575481	-3.7264657295309007	-3.2590942
T134E	0.6891767980914129	-1.853730174786384	-4.53175262174409	-3.8026733
T134F	0.089014773412065	-4.028708803699116	-4.682086026736215	-4.2713013
T134G	0.6775278972192811	-2.062090605536456	-3.5717188791531957	-3.7073975
T134H	0.6675658867350978	-3.806113919473152	-4.28925356416562	-3.8310547
T134I	0.7467631622643347	-1.5075179500278508	-2.4405369782816706	-0.20996094
T134K	-0.7672745786406596	-0.3721855205213455	-2.573315299226124	-1.489502
T134L	-0.2414352148306167	-1.7721262937578737	-3.94562920536373	-4.177246
T134M	0.8222707237517654	-3.959250546647735	-4.716174764351308	-4.5213623
T134N	0.1061016865435634	0.5656264865051224	-0.6237752191918844	0.3670044
T134P	-0.8140519433012435	-3.150847726630004	-3.789173188135464	-3.6602783
T134Q	1.397486770378772	-2.744624736063315	-3.459604819725428	-3.5789795
T134R	0.1985544409103401	-1.3725525415953037	-2.864024337668525	-2.6226807
T134S	-0.0563123035573039	-1.2459993526443052	-1.9343511939732707	-1.2147827
T134V	-1.0917788288347137	-1.3853108207848948	-1.344318005925743	0.09283447
T134W	0.2391377955819602	-2.982968519970115	-5.266958670874374	-4.5474854
T134Y	0.0144990030834594	-3.5032708668088284	-4.244654571758474	-3.9789429
Y135A	-0.6520076360596577	1.166316004281752	0.4681233806295495	0.9817505
Y135C	-0.8871159663313156	-0.1912743719748559	-1.1108430179992863	-1.1674805
Y135D	-0.4325555734947064	0.0136375752481253	-0.6953123307248461	0.07525635
Y135E	-0.7493107375158518	-0.4637097265930812	-1.669385934375896	-1.0543823
Y135F	-0.7040154282102158	0.749190634594268	-1.063330821983982	0.8102417
Y135G	-0.0049385222049649	1.5566754255165831	0.5250080694095232	1.7313232
Y135H	-0.227361249494411	-0.966846463817111	-0.7508124618807415	-0.40014648
Y135I	-0.640044872079188	1.3670446027047274	0.0955611324752681	2.0343018
Y135K	-0.4858621492389871	1.1616034169575649	0.3839005119734793	0.95965576
Y135L	-0.6656487994766521	1.459666324937034	-0.4950305881138774	0.49871826
Y135M	-0.3597998209930113	-1.4112608667243962	-1.7757650740313693	-1.1132812
Y135N	-1.0916763235476827	2.710853045170216	1.9779597097731312	3.3144531
Y135P	-1.6685893793871522	-0.3600143046512619	-0.4889782409481995	0.37060547
Y135Q	-1.3150864242541278	-1.1604552318930064	-2.207952509702409	-1.5058594
Y135R	-1.2782699605353791	0.9911272258358648	-0.1442892462987401	1.0679321
Y135S	-1.4989863084541253	1.6808518337903562	1.5772775283112423	2.260437
Y135T	-1.5402812285123983	1.9511463905602249	2.3261293888790533	3.7369995
Y135V	-0.6738747178357055	1.8023574138729308	1.730345267424127	1.8718262
Y135W	-0.9644112454856496	-0.5173259614432004	-2.276015764718068	-1.6098022
N136A	-0.6866644732930222	-2.550193329416452	-5.82409431862925	-4.348999
N136C	-0.4541587570970695	-6.300101670565566	-7.940845978682773	-7.281555
N136D	-0.2304152928813952	-2.666028933121993	-3.9677653386152087	-3.74646
N136E	-1.00757559598478	-3.9005237469256087	-6.05588443707893	-5.430542
[truncated: 10,560 more rows]
