# Supplementary material for: Learning from prepandemic data to forecast viral escape
Source: Nature. 2023 Oct 11;622(7984):818–25. doi: 10.1038/s41586-023-06617-0 (PMC10599991; doi:10.1038/s41586-023-06617-0)
Supplement: Supplementary file 5 — EVE, EVmutation and independent model mutation scores for DMS fitness experiments for SARS-CoV-2, HIV and influenza. [file 41586_2023_6617_MOESM5_ESM.zip › Supp_Table_3_fitness_dms/Flynn2022_merged_exp_mods.csv]

mutation	Growth_score_avg	prediction_independent	prediction_epistatic	neg_evol_indices
S1*	0.0097343698977724
S1A	1.0378909095465771	0.217775224148915	-2.432136124720273	-0.22460938
S1C	0.8965476286815208	-8.047249490430337	-10.140426933235972	-4.3010254
S1D	0.9276520819448504	-8.047249490430337	-10.140426933235972	-4.5335693
S1E	0.8060497753870659	-8.047249490430337	-10.140426933235972	-4.4345093
S1F	1.0081512623367006	-8.047249490430339	-10.140426933235972	-4.258423
S1G	1.0400672895311862	-8.047249490430337	-10.140426933235972	-4.519287
S1H	1.03899482194959	-8.047249490430337	-10.140426933235972	-4.589966
S1I	1.0386241861376444	-8.047249490430337	-10.140426933235972	-4.507019
S1K	1.040657430576905	-8.047249490430337	-10.140426933235972	-4.409546
S1L	1.0394428933600657	-8.047249490430337	-10.140426933235972	-4.164551
S1M	1.031559448792564	-8.047249490430337	-10.140426933235972	-4.2401733
S1N	1.0387347682991612	-8.047249490430337	-10.140426933235972	-4.559326
S1P	0.9167611827119294	-8.047249490430337	-10.140426933235972	-4.2459717
S1Q	1.0413129858467989	-8.047249490430339	-10.140426933235972	-4.635681
S1R	1.0397390017932917	-8.047249490430337	-10.140426933235972	-4.621826
S1T	1.0454797531609763	-8.047249490430337	-10.140426933235972	-4.418762
S1V	1.045610797975538	-8.047249490430337	-10.140426933235972	-4.1086426
S1W	1.0385154758337287	-8.047249490430339	-10.140426933235972	-4.3932495
S1Y	1.0438204921813958	-8.047249490430339	-10.140426933235972	-4.5689087
G2*	-0.0195150552603383
G2A	0.5097437510054793	-4.780763642227251	-5.1234340584269376	-5.682617
G2C	0.6831107531568913	-9.005673639088712	-9.51052503742278	-6.1240234
G2D	0.0831697991733596	-9.005673639088712	-9.51052503742278	-5.9417114
G2E	0.175444916962188	-9.005673639088714	-9.51052503742278	-6.11322
G2F	0.6280726799423147	-9.005673639088714	-9.51052503742278	-6.003784
G2H	0.7623810115285221	-9.005673639088712	-9.51052503742278	-5.837036
G2I	0.5227460876824239	-9.005673639088712	-9.51052503742278	-6.130493
G2K	0.4927966523615205	-9.005673639088712	-9.51052503742278	-6.302185
G2L	0.3543290827223678	-9.005673639088712	-9.51052503742278	-6.091797
G2M	0.586580250506691	-9.005673639088714	-9.51052503742278	-6.243286
G2N	0.5980315128618632	-9.005673639088712	-9.51052503742278	-6.127075
G2P	0.358670826392968	-9.005673639088712	-9.51052503742278	-6.119812
G2Q	0.3879306108942169	-9.005673639088714	-9.51052503742278	-6.468384
G2R	0.5664805210125436	-9.005673639088714	-9.51052503742278	-6.2664185
G2S	0.4634245699515804	-9.005673639088714	-9.51052503742278	-6.14624
G2T	0.5156124963204713	-9.005673639088714	-9.51052503742278	-6.2303467
G2V	0.6154523016813495	-8.315741043653924	-9.284905718892787	-6.239319
G2W	0.7234939499839668	-9.005673639088714	-9.51052503742278	-6.308899
G2Y	0.4494843833901752	-9.005673639088714	-9.51052503742278	-6.2059937
F3*	0.0154886917561918
F3A	0.0182424695496592	-7.003699154993056	-8.168081110594812	-1.9988403
F3C	0.1481478446517338	-7.003699154993056	-8.168081110594812	-2.0617676
F3D	-0.0083067653498458	-7.003699154993056	-8.168081110594812	-2.1242065
F3E	-0.0035105640046389	-7.003699154993056	-8.168081110594812	-2.2490234
F3G	-0.0079691408649914	-7.003699154993056	-8.168081110594812	-2.043213
F3H	-0.0028219056840098	-7.003699154993056	-8.168081110594812	-2.3128052
F3I	0.7617303890351057	-0.2122332446428281	-1.7439642353128877	0.5982666
F3L	0.9037049528038336	0.7139956057447021	-1.7150130946356512	2.963623
F3M	0.8454697447300723	-7.003699154993056	-8.168081110594812	-2.3670044
F3N	-0.029014723532636	-7.003699154993057	-8.168081110594812	-1.7579956
F3P	0.2317673891301603	-7.003699154993056	-8.168081110594812	-2.3184814
F3Q	0.0007656408801224	-7.003699154993057	-8.168081110594812	-1.965271
F3R	0.0133530315523805	-7.003699154993056	-8.168081110594812	-2.2260742
F3S	0.0053006019930497	-7.003699154993056	-8.168081110594812	-2.195984
F3T	0.046039189463564	-7.003699154993057	-8.168081110594812	-2.0368042
F3V	0.4033328985829472	-2.269940830750487	-3.7201680426078383	-1.4998169
F3W	0.7891425074169975	-7.003699154993056	-8.168081110594812	-2.095642
F3Y	0.1880858111785171	-7.003699154993057	-8.168081110594812	-2.0195923
R4*	-0.0415605749146326
R4A	0.4047493724498322	-2.3602353169010413	-3.100685417150089	-0.38806152
R4C	0.9359172704335044	-7.052308772105695	-7.985203230374054	-2.4642334
R4D	-0.0152568824584889	-7.052308772105695	-7.985203230374054	-2.4570923
R4E	0.0354255365652287	-7.052308772105696	-7.985203230374054	-2.6262207
R4F	0.1935305104113261	-7.052308772105695	-7.985203230374054	-2.6035156
R4G	0.0631248863267872	-7.052308772105696	-7.985203230374054	-2.883789
R4H	0.5655517664456416	-7.052308772105695	-7.985203230374054	-2.29187
R4I	0.969613220568536	-7.052308772105695	-7.985203230374054	-2.777893
R4K	1.0160311190658695	0.2364372199808828	-2.1384848455054453	0.36260986
R4L	0.8406290241912066	-7.052308772105695	-7.985203230374054	-2.546875
R4M	0.5260349852158166	-3.670753681293363	-4.281727289271657	-1.9295044
R4N	0.3983994462219804	-7.052308772105696	-7.985203230374054	-2.5644531
R4P	0.5890075463669557	-7.052308772105695	-7.985203230374054	-2.6906738
R4Q	0.583725082596934	-7.052308772105695	-7.985203230374054	-2.4146118
R4S	0.9964390674862138	-7.052308772105696	-7.985203230374054	-2.383545
R4T	0.8051013551892738	-2.332858481404084	-3.669325290822599	0.08886719
R4V	1.0371884387213508	-0.750934475455761	-2.7207649184783804	0.82281494
R4W	0.0701598179808815	-7.052308772105696	-7.985203230374054	-2.448059
R4Y	0.0908038048955253	-7.052308772105696	-7.985203230374054	-2.6402588
K5*	-0.0114892796942274
K5A	0.9738505961546182	-8.287004900229269	-9.24497029101562	-4.852051
K5C	0.9910716279022485	-8.287004900229269	-9.24497029101562	-4.820923
K5D	0.2828019461603105	-8.287004900229269	-9.24497029101562	-4.994568
K5E	0.3740029884772216	-8.287004900229269	-9.24497029101562	-4.8118286
K5F	1.038541057720081	-8.287004900229269	-9.24497029101562	-5.001465
K5G	0.4252136654995835	-8.287004900229269	-9.24497029101562	-4.951721
K5H	1.0069569213731326	-8.287004900229269	-9.24497029101562	-5.0254517
K5I	1.0038272281797032	-2.959835763287492	-4.753007373627042	-4.1764526
K5L	1.02503681876694	-2.971773459388018	-4.638888580928324	-4.142517
K5M	1.0215961520846424	-8.287004900229269	-9.24497029101562	-4.8623657
K5N	0.8145030449497117	-8.287004900229269	-9.24497029101562	-4.8568726
K5P	0.9148688947459864	-8.287004900229269	-9.24497029101562	-4.782898
K5Q	0.7115629344492604	-8.16309011681598	-9.202251658492116	-5.4159546
K5R	0.906317269805135	-2.724138853308789	-3.111772668082267	-2.048767
K5S	0.9716396829367662	-8.287004900229269	-9.24497029101562	-4.5579834
K5T	0.8383795375111378	-8.287004900229269	-9.24497029101562	-4.836609
K5V	0.906017318075486	-8.287004900229269	-9.24497029101562	-4.8377075
K5W	1.0356502233353408	-8.287004900229269	-9.24497029101562	-5.017578
K5Y	0.6571387315456236	-8.287004900229269	-9.24497029101562	-4.465454
M6*	-0.0325035665434266
M6A	0.1692681153246949	-7.860857416563888	-9.31187168310612	-5.69812
M6C	0.3471925685962403	-7.860857416563888	-9.31187168310612	-5.8536987
M6D	-0.0021075765835624	-7.860857416563888	-9.31187168310612	-5.595398
M6E	-0.0282523722177766	-7.860857416563888	-9.31187168310612	-5.7314453
M6F	0.6123253507815161	-2.091165478717831	-3.656033585313708	-4.2800293
M6G	0.043188611442105	-7.860857416563888	-9.31187168310612	-5.7418213
M6H	0.0997588035459052	-7.860857416563888	-9.31187168310612	-5.387268
M6I	0.968240714563728	-2.2219749048279187	-3.5093747642386006	-3.885315
M6K	-0.0083585929728457	-7.860857416563888	-9.31187168310612	-5.329712
M6L	0.7144194767476161	-0.8289939564381186	-3.898501729730924	-3.5407715
M6N	-0.0132280180856124	-7.860857416563888	-9.31187168310612	-5.596924
M6P	0.0029053712603487	-7.860857416563888	-9.31187168310612	-5.145813
M6Q	0.5297386557973895	-7.860857416563888	-9.31187168310612	-5.781189
M6R	0.0246586499053773	-7.860857416563888	-9.31187168310612	-5.6276855
M6S	0.1542510395948386	-7.860857416563889	-9.31187168310612	-5.3102417
M6T	0.3345960158148031	-7.860857416563889	-9.31187168310612	-5.3426514
M6V	0.7769144883531354	-7.765109194996771	-9.268085599331243	-5.1502075
M6W	0.3946070551194094	-7.860857416563889	-9.31187168310612	-5.5059204
M6Y	0.4153082816432539	-7.860857416563889	-9.31187168310612	-5.8187256
A7*	0.019663043513217
A7C	0.9475626790703316	-4.084304792895292	-4.727138537520659	-3.8728638
A7D	-0.0191880212477421	-7.488485969456628	-8.314463068567193	-4.548218
A7E	0.0214980957260362	-7.488485969456628	-8.314463068567193	-4.67395
A7F	0.024024131513996	-7.488485969456628	-8.314463068567193	-4.3294067
A7G	0.1166487720742265	-7.488485969456628	-8.314463068567193	-4.770813
A7H	-0.0050919068252774	-7.488485969456628	-8.314463068567193	-4.493286
A7I	0.1814419128314535	-7.386176214732971	-8.275193779848792	-4.737976
A7K	-0.0196437936650848	-7.488485969456627	-8.314463068567193	-4.930969
A7L	-0.0582133494253567	-1.3882668936658646	-3.730917451590358	-3.4069214
A7M	-0.0311004045841873	-7.488485969456628	-8.314463068567193	-4.7000732
A7N	0.0639140259017271	-7.488485969456628	-8.314463068567193	-4.5307007
A7P	0.1632748714975299	-4.084304792895292	-4.783569160164916	-4.1011353
A7Q	-0.0377991022004897	-7.488485969456628	-8.314463068567193	-4.762512
A7R	-0.016200971227865	-7.488485969456627	-8.314463068567193	-4.918457
A7S	0.8983023124578027	-2.268915279090801	-3.037785997061292	-2.24115
A7T	0.8950859428630562	-7.488485969456627	-8.314463068567193	-4.7700195
A7V	0.9215286576499752	-0.5612892260890057	-3.0761212700235774	-2.4274902
A7W	-0.0152910498252259	-7.488485969456628	-8.314463068567193	-4.784851
A7Y	0.0159645523845834	-7.488485969456628	-8.314463068567193	-4.4492188
F8*	-0.0479647714732072
F8A	0.965262724398522	0.0912831979445201	-2.8848237514321227	0.050964355
F8C	0.9283190771740986	-0.5393380748758827	-2.8020062722025614	-0.18695068
F8D	0.2327319367756922	-4.81037189356563	-7.424253758022587	-1.3449707
F8E	0.1637652757936031	-4.81037189356563	-7.424253758022587	-1.8505249
F8G	0.044740224220384	-4.810371893565631	-7.424253758022587	-1.7255249
F8H	0.9803346361125114	1.3747544613414528	-2.2719047542595945	2.1312256
F8I	0.1814573216407137	-4.81037189356563	-7.424253758022587	-2.0651245
F8K	0.0642079232955757	-4.81037189356563	-7.424253758022587	-1.5813599
F8L	0.7423761541797724	-3.4080258104169063	-6.391804460145067	-0.9683838
F8M	0.7712517160465311	-4.810371893565631	-7.424253758022587	-1.493042
F8N	0.5806175199435952	-0.3422764517305086	-3.272361050723702	-0.3562622
F8P	0.0372850934779768	-4.81037189356563	-7.424253758022587	-1.3487549
F8Q	0.9145770459980797	2.0578675796378683	-2.7304332770218025	0.21820068
F8R	0.1643710119778418	-4.810371893565631	-7.424253758022587	-1.6981201
F8S	0.7410451222606889	1.4672723847294082	-2.7688305134270195	0.14703369
F8T	0.5571475320293672	-1.7254169104038188	-4.263238574054412	-1.4849854
F8V	0.355247999950821	-4.810371893565631	-7.424253758022587	-1.8052368
F8W	0.9627688779099022	-4.810371893565631	-7.424253758022587	-1.7105713
F8Y	1.0258731795888665	-0.8843166010183405	-3.451898938419617	-0.03491211
P9*	-0.0462204111678446
P9A	0.1081045839971717	-9.173931457545375	-10.854707493244817	-6.2558594
P9C	0.1365788100095399	-9.173931457545375	-10.854707493244817	-6.501709
P9D	-0.0056609856843804	-9.173931457545375	-10.854707493244817	-6.0655518
P9E	-0.0100257396528835	-9.173931457545375	-10.854707493244817	-6.3120117
P9F	0.0064886187791859	-9.173931457545375	-10.854707493244817	-5.900879
P9G	-0.0231063058374971	-9.173931457545375	-10.854707493244817	-6.324524
P9H	-0.0315263232130014	-9.173931457545375	-10.854707493244817	-5.734375
P9I	-0.1142643399488596	-9.173931457545375	-10.854707493244817	-6.1921387
P9K	-0.0453950486114406	-9.173931457545375	-10.854707493244817	-6.161438
P9L	-0.0938738688525634	-9.167344807347057	-10.852323148679377	-6.6433716
P9M	-0.0470694497307451	-9.173931457545375	-10.854707493244817	-6.3686523
P9N	-0.0220837608362984	-9.173931457545375	-10.854707493244817	-6.4519653
P9Q	-0.053647882095997	-8.918561413274523	-10.782110013103818	-6.0302734
P9R	-0.0125207818339733	-6.7554552848479545	-9.474222222244862	-6.156494
P9S	-0.0062979769294803	-9.173931457545375	-10.854707493244817	-6.347534
P9T	-0.0164738553557096	-9.173931457545375	-10.854707493244817	-6.4815674
P9V	-0.0143825845713086	-9.173931457545375	-10.854707493244817	-6.2458496
P9W	-0.031192385608721	-9.173931457545375	-10.854707493244817	-6.0859985
P9Y	-0.0322127429827109	-9.173931457545375	-10.854707493244817	-6.091614
S10*	-0.0301204768922307
S10A	-0.0169469954869089	-8.38238104199533	-8.692272447241521	-5.5530396
S10C	0.1825461114290748	-4.619320941532365	-4.670542852800281	-4.987793
S10D	-0.0135224863533442	-8.38238104199533	-8.692272447241521	-5.338623
S10E	-0.0285442015183351	-8.38238104199533	-8.692272447241521	-5.590027
S10F	-0.0376352249285612	-8.38238104199533	-8.692272447241521	-5.412964
S10G	-0.0112333399690068	-8.38238104199533	-8.692272447241521	-5.7475586
S10H	-0.0009145094778862	-8.38238104199533	-8.692272447241521	-5.557617
S10I	-0.0328628807873785	-8.38238104199533	-8.692272447241521	-5.567871
S10K	-0.0318778209659883	-8.38238104199533	-8.692272447241521	-5.3985596
S10L	-0.0123708187204893	-8.38238104199533	-8.692272447241521	-5.656433
S10M	-0.0458544804167964	-8.38238104199533	-8.692272447241521	-5.361389
S10N	-0.0242765511508315	-8.38238104199533	-8.692272447241521	-5.3825073
S10P	-0.0437475616829782	-4.602099627278015	-4.653505434944236	-5.2297974
S10Q	0.0045416691434726	-8.38238104199533	-8.692272447241521	-5.529846
S10R	-0.0445319907481627	-8.38238104199533	-8.692272447241521	-4.9335327
S10T	1.016334758311279	-1.910339101301599	-2.4965729044670297	-2.6273804
S10V	-0.0454365310724257	-8.38238104199533	-8.692272447241521	-5.0012207
S10W	-0.0525677355756288	-8.38238104199533	-8.692272447241521	-5.7194824
S10Y	0.0003473021575027	-8.38238104199533	-8.692272447241521	-5.4301147
G11*	-0.0262362416359735
G11A	0.1238573738588809	-8.49731921846192	-9.930695041754303	-5.2874756
G11C	-0.0151047385770615	-8.50012236092874	-9.931844639230237	-5.741699
G11D	-0.0050822394740265	-8.50012236092874	-9.931844639230237	-5.5681763
G11E	-0.0042507343848885	-8.50012236092874	-9.931844639230237	-5.563904
G11F	-0.0123876804924772	-8.500122360928742	-9.931844639230237	-5.6237183
G11H	0.0053964549466938	-8.50012236092874	-9.931844639230237	-5.572876
G11I	-0.0077178896651408	-8.50012236092874	-9.931844639230237	-5.5756836
G11K	-0.0245474733870805	-8.50012236092874	-9.931844639230237	-5.3217773
G11L	-0.0320804679373942	-8.50012236092874	-9.931844639230237	-5.607605
G11M	-0.007150030067264	-8.50012236092874	-9.931844639230237	-5.5357666
G11N	-0.0162179654915109	-8.50012236092874	-9.931844639230237	-5.304077
G11P	-0.0175171045058085	-8.50012236092874	-9.931844639230237	-5.6187744
G11Q	-0.0088431387639237	-8.50012236092874	-9.931844639230237	-5.2440186
G11R	-0.0116375200109102	-8.500122360928742	-9.931844639230237	-5.570923
G11S	0.1805195490869447	-0.8632243442922931	-3.217893112800084	-3.1655884
G11T	-0.0353208247708212	-8.50012236092874	-9.931844639230237	-5.598572
G11V	-0.0161858094892511	-8.276965717488629	-9.86203497278416	-5.4767456
G11W	-2.076238318480454e-05	-8.50012236092874	-9.931844639230237	-5.345581
G11Y	-0.0065319001586873	-8.50012236092874	-9.931844639230237	-5.1792603
K12*	-0.0030900309699937
K12A	0.3872300320323278	0.6204737346652389	-2.865783661603928	0.19769287
K12C	0.4008482580521025	-1.949901038659518	-4.406572841122397	-1.4724731
K12D	0.0381316545171178	-1.545182896996952	-3.775051045638975	-1.2982178
K12E	0.0688636515069855	-5.484184663590121	-7.685545564802396	-2.4467163
K12F	0.0878102742275012	-3.293116835888664	-5.7311383349479	-1.9666748
K12G	0.0015316904563594	-2.624974314460984	-4.779832435779099	-1.479187
K12H	0.318233167777513	-5.484184663590121	-7.685545564802396	-2.4771729
K12I	0.1717854049277325	-0.0395721153411918	-3.516356312276912	-0.83258057
K12L	0.3294631570615371	-0.2085469788963871	-3.0906667714589275	0.72613525
K12M	0.4532818488706531	-1.5451874797013332	-4.088401577624609	-1.6508179
K12N	0.158602713360997	-5.445844715549734	-7.666923797279651	-1.7224731
K12P	0.1866157709595573	-1.9499017080463283	-3.902286004726193	-1.0015259
K12Q	0.5472823955474143	-2.635279378052615	-4.91745683456611	-2.248352
K12R	0.8603722602485697	-1.9499017080463483	-4.157756943379354	-1.7224731
K12S	0.3866265298478356	-1.9499017080463303	-4.264966042112064	-1.6217041
K12T	0.1679085512300333	-4.973530688637519	-7.399131693012805	-1.9361572
K12V	0.326758186763445	0.7990040984983029	-2.694662765105022	0.6054077
K12W	0.1037254628047543	-5.484184663590121	-7.685545564802396	-2.10437
K12Y	0.2127733249636362	-5.484184663590121	-7.685545564802396	-2.321167
V13*	0.0199779912440425
V13A	0.9215019990407568	-8.607456382545916	-9.93147698876453	-5.4935303
V13C	0.7900544927120672	-8.607456382545916	-9.93147698876453	-5.980835
V13D	-0.0176448625452838	-8.607456382545916	-9.93147698876453	-5.942322
V13E	-0.0103279125885469	-8.607456382545916	-9.93147698876453	-5.850586
V13F	0.0003158702503954	-8.607456382545918	-9.93147698876453	-5.798767
V13G	-0.0102643911708037	-8.361058755533062	-9.85301789383834	-5.8324585
V13H	-0.0239643358531249	-8.607456382545916	-9.93147698876453	-5.7752686
V13I	0.8320033992824705	-2.3955900045217966	-3.383942104977905	-3.8233032
V13K	0.014596170650405	-8.607456382545918	-9.93147698876453	-5.9466553
V13L	-0.018236799619253	-4.686030345040727	-5.45185761389439	-5.598694
V13M	0.0118121722485921	-8.607456382545916	-9.93147698876453	-5.625122
V13N	0.0068968763187616	-8.607456382545916	-9.93147698876453	-5.8967896
V13P	0.1260961476538624	-8.607456382545916	-9.93147698876453	-5.719116
V13Q	-0.0066556264406181	-8.607456382545916	-9.93147698876453	-5.782654
V13R	-0.0172617594654762	-8.607456382545916	-9.93147698876453	-5.5665283
V13S	0.2908926554981385	-8.607456382545916	-9.93147698876453	-6.180847
V13T	0.7070999360643195	-8.607456382545916	-9.93147698876453	-6.248413
V13W	-0.0203225265537513	-8.607456382545916	-9.93147698876453	-5.9223022
V13Y	-0.0165279128763308	-8.607456382545916	-9.93147698876453	-5.72937
E14*	-0.0006986374382087
E14A	0.000986749726868	-9.406670221541004	-11.468918852183124	-6.1254883
E14C	-0.0075597431548198	-9.406670221541	-11.468918852183124	-6.0113525
E14D	0.0175053162741939	-9.406670221541004	-11.468918852183124	-6.1609497
E14F	0.0373903361206479	-9.406670221541	-11.468918852183124	-6.083496
E14G	-0.0274512583625661	-9.406670221541	-11.468918852183124	-6.453308
E14H	-0.0171870050968045	-9.406670221541	-11.468918852183124	-6.5268555
E14I	-0.0065532594367603	-9.406670221541	-11.468918852183124	-6.0821533
E14K	-0.0581228575787056	-9.406670221541	-11.468918852183124	-6.364868
E14L	-0.0232432620811318	-9.406670221541	-11.468918852183124	-6.4644775
E14M	-0.0232166467807805	-9.406670221541	-11.468918852183124	-6.3638916
E14N	-0.0078753109596293	-9.406670221541	-11.468918852183124	-6.0839233
E14P	-0.0122816456947847	-9.406670221541	-11.468918852183124	-6.270569
E14Q	0.0314477670346087	-9.406670221541	-11.468918852183124	-6.121399
E14R	-0.0369530082548938	-9.406670221541	-11.468918852183124	-6.1743774
E14S	-0.019195413125484	-9.406670221541	-11.468918852183124	-6.12677
E14T	-0.0118147159698445	-9.406670221541	-11.468918852183124	-5.9989014
E14V	-0.0123378065223808	-9.406670221541	-11.468918852183124	-6.1730347
E14W	-0.0003427793491381	-9.406670221541	-11.468918852183124	-6.4592896
E14Y	-0.0372409990560108	-9.406670221541	-11.468918852183124	-6.4345703
G15*	-0.0199870464930669
G15A	0.9952584055804412	-0.2935025289509743	-3.386000737516952	-0.048828125
G15C	0.9833500518015093	-4.4333259882620695	-7.374756759375032	-1.2077637
G15D	0.7450891505314816	-4.434885487976923	-7.375513228517548	-1.5938721
G15E	0.7605948246260388	-4.434885487976923	-7.375513228517548	-1.1616211
G15F	0.8273563439775578	-4.434885487976924	-7.375513228517548	-1.159729
G15H	0.7738997017970973	-0.164258825322445	-3.1198928954963776	-0.4020996
G15I	0.9935974670629832	-4.434885487976924	-7.375513228517548	-1.2288818
G15K	0.9477565948567456	2.254418904059529	-2.1057706784031325	1.4849854
G15L	0.9661707468365524	-4.434885487976923	-7.375513228517548	-1.4595947
G15M	0.9665558659437492	-4.434885487976924	-7.375513228517548	-1.1402588
G15N	0.998710305324248	0.0141932155847421	-2.834880477448678	0.2808838
G15P	0.9431191446605056	1.88784747078898	-1.854718839398629	2.4141846
G15Q	0.9409994949144684	0.252855808735549	-2.684188964971326	0.09692383
G15R	0.9257128287660852	1.8064616316836508	-1.7144224937346737	0.98309326
G15S	0.8706516567786835	-0.0410523917396312	-2.984860673956064	0.07965088
G15T	0.9435835180147324	-2.0723352794319734	-5.045673810544031	-0.89501953
G15V	1.0290311824776044	-4.434885487976924	-7.375513228517548	-1.748169
G15W	0.9018459695195572	-4.434885487976924	-7.375513228517548	-1.3087769
G15Y	0.7840190143013068	-4.434885487976924	-7.375513228517548	-1.1622925
C16*	-0.0368248337604555
C16A	0.950782211835751	-8.615585477839286	-9.096025599701877	-6.3619995
C16D	0.012337683435389	-8.615585477839284	-9.096025599701877	-5.788025
C16E	0.0138086624532603	-8.615585477839286	-9.096025599701877	-6.0579834
C16F	-0.0273075473179992	-8.615585477839284	-9.096025599701877	-5.7476196
C16G	0.8656744510842912	-8.615585477839286	-9.096025599701877	-6.0515137
C16H	0.0074259084684062	-4.7536600416680965	-5.289323495264398	-5.600586
C16I	-0.015514022820768	-8.615585477839286	-9.096025599701877	-5.933777
C16K	-0.0181427258344417	-8.615585477839284	-9.096025599701877	-6.198303
C16L	0.385583330086077	-8.615585477839286	-9.096025599701877	-5.9536133
C16M	-0.0068386077730418	-8.615585477839286	-9.096025599701877	-6.283386
C16N	0.3032910006263701	-8.615585477839286	-9.096025599701877	-6.126587
C16P	0.0446689396275407	-8.615585477839286	-9.096025599701877	-6.189087
C16Q	0.2256873306945674	-8.615585477839284	-9.096025599701877	-6.246826
C16R	0.0381762991036672	-8.615585477839284	-9.096025599701877	-6.1557617
C16S	0.7608803050538742	-8.615585477839284	-9.096025599701877	-5.967224
C16T	0.9089170849211166	-4.7536600416680965	-5.138373969894019	-5.3444214
C16V	0.769553578603944	-4.7536600416680965	-5.046020612309803	-5.70343
C16W	0.0013754887416998	-8.615585477839284	-9.096025599701877	-5.9694824
C16Y	-0.0118816034574356	-8.615585477839284	-9.096025599701877	-6.331421
M17*	-0.023221289680934
M17A	0.5844994238473269	-6.846285060099385	-9.32263958661042	-3.3085938
M17C	0.6834598301231551	-6.846285060099385	-9.32263958661042	-3.3353271
M17D	0.0266103845737247	-6.846285060099385	-9.32263958661042	-3.1793213
M17E	0.1343061045551722	-6.846285060099384	-9.32263958661042	-3.3885498
M17F	0.3890096995379979	-6.846285060099385	-9.32263958661042	-3.0438232
M17G	0.1589614725538602	-6.846285060099385	-9.32263958661042	-3.0614014
M17H	0.0032243016455989	-6.846285060099385	-9.32263958661042	-2.982788
M17I	0.944220236375502	0.6335122694536643	-2.4294251607643678	0.21228027
M17K	0.0392573452370226	-6.846285060099385	-9.32263958661042	-3.0805054
M17L	0.754973970010158	-2.776291676942082	-4.334337509539182	-2.4069214
M17N	0.1122576974657169	-6.846285060099385	-9.32263958661042	-3.1765747
M17P	0.152214703376304	-6.846285060099385	-9.32263958661042	-3.3336792
M17Q	0.1698682901250965	-6.846285060099385	-9.32263958661042	-3.1027832
M17R	-0.0074610234070215	-6.846285060099385	-9.32263958661042	-3.086975
M17S	0.4677902786781951	-6.846285060099385	-9.32263958661042	-3.312317
M17T	0.8160001019163003	-6.78046252152988	-9.300008305540956	-3.1912842
M17V	0.9676442187316928	0.5595550414113681	-2.3292879855580395	0.8112793
M17W	-0.0009609142388632	-6.846285060099385	-9.32263958661042	-3.6170654
M17Y	0.163073390153507	-6.846285060099385	-9.32263958661042	-3.324524
V18*	-0.0078776801089336
V18A	0.7752205915337773	-8.44541002720553	-9.320862738391044	-6.2838745
V18C	0.8510982511478069	-4.768906125715278	-5.361481203141011	-6.0807495
V18D	-0.0105137524053536	-8.737549920718543	-9.413994959389242	-6.0601196
V18E	-0.0109814201255642	-8.785052146954062	-9.428051966832186	-6.05896
V18F	0.0224437884753958	-8.785052146954062	-9.428051966832186	-6.1362915
V18G	0.4158787543343646	-8.785052146954062	-9.428051966832186	-6.0491943
V18H	0.004017616093766	-8.785052146954062	-9.428051966832186	-6.091919
V18I	0.9319684670908608	-8.785052146954062	-9.428051966832186	-6.1051025
V18K	-0.010719805093745	-8.785052146954062	-9.428051966832186	-6.1466064
V18L	0.958616383866217	-8.785052146954062	-9.428051966832186	-6.0723877
V18M	0.6629713851516545	-8.785052146954062	-9.428051966832186	-5.861389
V18N	0.0912857327679437	-8.785052146954062	-9.428051966832186	-6.2634277
V18P	-0.0083347793773677	-8.785052146954062	-9.428051966832186	-6.0098877
V18Q	0.0086481147230077	-8.785052146954062	-9.428051966832186	-6.1346436
V18R	-0.0297638569418409	-8.785052146954062	-9.428051966832186	-6.221924
V18S	0.6836792340680075	-8.785052146954062	-9.428051966832186	-6.369873
V18T	0.8972272723108593	-4.768906125715278	-5.304725909292756	-5.3823853
V18W	0.0018483624910838	-8.785052146954062	-9.428051966832186	-6.036377
V18Y	0.0146901859445411	-8.785052146954062	-9.428051966832186	-5.48822
Q19*	-0.0333200969027343
Q19A	0.9169516206274028	-1.8078305232127336	-3.711272565968102	-2.1071167
Q19C	0.938039423281806	-2.5077263083690493	-4.144391639747482	-1.9678345
Q19D	0.7523143156806005	-5.771646449881126	-7.549534445687641	-2.7407227
Q19E	0.9433454248337928	-5.771646449881127	-7.549534445687641	-2.7904663
Q19F	0.973032936699551	-5.771646449881126	-7.549534445687641	-3.0214844
Q19G	0.8542026496363534	-5.771646449881126	-7.549534445687641	-2.8445435
Q19H	0.906503549276716	-5.771646449881127	-7.549534445687641	-2.9416504
Q19I	0.9835120433986996	-5.771646449881127	-7.549534445687641	-3.15271
Q19K	1.0062539737772007	-0.2137749572750085	-2.6170081345626386	0.2230835
Q19L	0.8743482086230013	-5.771646449881126	-7.549534445687641	-3.2351685
Q19M	1.0158979566539896	-0.4095408359444312	-3.027582293798332	-1.6430664
Q19N	0.9210669128421658	-5.771646449881126	-7.549534445687641	-2.8583984
Q19P	0.6290598892584582	-5.771646449881126	-7.549534445687641	-2.6837158
Q19R	0.9723326634845376	1.2640407294215104	-1.9130372950949093	-0.34606934
Q19S	0.9238486830747668	1.142020318906857	-2.4650618807499995	-0.3762207
Q19T	0.7892605839545198	-5.771646449881127	-7.549534445687641	-2.779663
Q19V	1.0051173067434491	-5.771646449881127	-7.549534445687641	-2.7112427
Q19W	0.9909322926696944	-5.771646449881126	-7.549534445687641	-3.2235718
Q19Y	0.9372111279837854	-5.771646449881126	-7.549534445687641	-2.5714111
V20*	-0.0353750588701924
V20A	0.7918196655602463	-9.311435812430904	-11.33089083455208	-6.194214
V20C	0.7553963816093174	-9.311435812430904	-11.33089083455208	-6.2575073
V20D	0.0077707377553465	-9.311435812430904	-11.33089083455208	-6.3516846
V20E	-0.0079562093540396	-9.311435812430904	-11.33089083455208	-6.278076
V20F	0.128794074601958	-9.311435812430904	-11.33089083455208	-5.9484253
V20G	-0.0054037391027919	-9.311435812430904	-11.33089083455208	-6.2839355
V20H	-0.0200711439712079	-9.311435812430904	-11.33089083455208	-6.31781
V20I	0.911480406476582	-8.279281476741989	-10.9902674952325	-6.0183105
V20K	0.0142150124902984	-9.311435812430904	-11.33089083455208	-6.1481323
V20L	0.5143026543674474	-9.311435812430904	-11.33089083455208	-6.3460693
V20M	0.5273925256694464	-9.311435812430904	-11.33089083455208	-5.965515
V20N	-0.0137661456512953	-9.311435812430904	-11.33089083455208	-6.3063965
V20P	0.0414843189012341	-9.311435812430904	-11.33089083455208	-6.1749268
V20Q	-0.0147556417295711	-9.311435812430904	-11.33089083455208	-6.4525757
V20R	0.0028693599518637	-9.311435812430904	-11.33089083455208	-5.9541016
V20S	0.2479602540112456	-9.311435812430904	-11.33089083455208	-6.227661
V20T	0.7200368668342472	-9.311435812430904	-11.33089083455208	-5.945801
V20W	0.0036438500809944	-9.311435812430904	-11.33089083455208	-6.3464355
V20Y	-0.0175878271107276	-9.311435812430904	-11.33089083455208	-6.1932373
T21*	-0.0218956944099321
T21A	0.9987768342550996	-1.9255985873906292	-3.94611848522618	-2.894104
T21C	1.003448028207178	-0.4838336934102463	-4.289912113883474	-2.3190918
T21D	0.9421447440682352	-6.717819239837735	-8.643004553457047	-4.243103
T21E	0.9484589665055774	-6.717819239837736	-8.643004553457047	-4.0480347
T21F	0.987167904782236	-6.631771477708591	-8.60687550942771	-3.659912
T21G	0.8999740082174034	-6.717819239837736	-8.643004553457047	-3.991455
T21H	0.8784345333830139	-3.5460402362347816	-5.37626053414715	-3.5581665
T21I	1.028739672906483	-6.714431954773325	-8.64109101103486	-3.822876
T21K	1.0196879167983983	-6.717819239837736	-8.643004553457047	-3.7364502
T21L	0.9889580532422572	-5.7710653359708175	-8.102905294326774	-3.3781738
T21M	0.9925550919580332	-6.717819239837735	-8.643004553457047	-4.1068726
T21N	0.5056890500612091	-3.842799997044653	-5.393399602333375	-2.6451416
T21P	0.0566817738925481	-6.717819239837736	-8.643004553457047	-3.892517
T21Q	1.0108685882625317	-6.717819239837736	-8.643004553457047	-4.0863647
T21R	0.9749014064147	-1.5871845720244804	-4.260199945660133	-2.7693481
T21S	0.986916308832757	0.103617711060469	-2.962758546076657	-0.88726807
T21V	1.0267396197536858	-1.73236038463949	-4.3630680735223	-3.0144653
T21W	1.0107078511937235	-6.717819239837736	-8.643004553457047	-4.088623
T21Y	0.9209242185299186	-6.717819239837736	-8.643004553457047	-3.6887817
C22*	-0.0139604637169109
C22A	0.8560045745252252	-6.388141249170872	-7.971227029938063	-3.437622
C22D	0.9027767808494386	-6.388141249170872	-7.971227029938063	-3.7129517
C22E	0.8023799197117911	-6.388141249170872	-7.971227029938063	-3.4674072
C22F	0.8241431634943109	-2.7503496005511514	-4.206676705369318	-3.0255127
C22G	0.3711993556583222	-6.388141249170872	-7.971227029938063	-3.3101807
C22H	0.7105883539117921	-2.7503496005511514	-4.22924509299628	-2.9022217
C22I	1.0013105643562097	-6.388141249170872	-7.971227029938063	-3.4106445
C22K	0.6924681261960208	-6.388141249170872	-7.971227029938063	-3.1455078
C22L	0.9463797562827398	-6.388141249170872	-7.971227029938063	-3.2315063
C22M	0.962225560676174	-6.388141249170872	-7.971227029938063	-3.5631714
C22N	0.8036458939056315	-6.388141249170872	-7.971227029938063	-3.5025635
C22P	-0.0040110625979522	-6.388141249170872	-7.971227029938063	-3.6638794
C22Q	0.8178619402868907	-6.388141249170871	-7.971227029938063	-3.4260864
C22R	0.5385927538816979	-6.388141249170871	-7.971227029938063	-3.5645752
C22S	0.9382125795026512	-6.388141249170871	-7.971227029938063	-3.6170044
C22T	0.8885402999476633	-2.7503496005511514	-4.3761425075281295	-2.8301392
C22V	1.0295264710042953	-6.38814124917087	-7.971227029938063	-3.536438
C22W	0.5566439506567257	-6.38814124917087	-7.971227029938063	-3.7504883
C22Y	0.7491653890857286	1.8457220649769568	-1.9903649003390456	1.2540283
G23*	-0.0273060331596039
G23A	0.9494468776076296	-4.304697123740405	-5.358241129939415	-5.4038696
G23C	0.9522747241453182	-7.575381388411382	-8.680796314376721	-6.003357
G23D	0.9604205746366684	-7.575381388411383	-8.680796314376721	-5.5734863
G23E	0.9436295737071204	-7.575381388411383	-8.680796314376721	-5.8223877
G23F	0.9428973368460118	-7.575381388411382	-8.680796314376721	-5.796814
G23H	0.9685180295138156	-4.304697123740405	-5.348665111632727	-4.7338867
G23I	0.9781345535566848	-7.575381388411382	-8.680796314376721	-5.8358765
G23K	1.000410800271899	-2.679473269457256	-4.396717151525081	-5.1603394
G23L	0.941329152101125	-4.304697123740405	-5.375963709775533	-4.9874268
G23M	0.9121817971088156	-7.575381388411382	-8.680796314376721	-5.69812
G23N	0.9424813535504222	-1.7935281764633628	-4.333413633059536	-4.562683
G23P	0.5717283642714492	-7.575381388411383	-8.680796314376721	-5.880005
G23Q	0.9597290580062244	-4.304697123740405	-5.465180898812832	-5.5825806
G23R	0.9601190721566216	-1.3129409143134554	-4.566997061228904	-4.2316284
G23S	0.9220785828846904	-7.575381388411382	-8.680796314376721	-5.5654907
G23T	0.8923644454935538	-7.575381388411382	-8.680796314376721	-5.8084717
G23V	0.9742285128877016	-7.575381388411382	-8.680796314376721	-5.5455933
G23W	0.8418004203610762	-7.575381388411381	-8.680796314376721	-5.881714
G23Y	0.8705282818613804	-7.575381388411381	-8.680796314376721	-5.914551
T24*	-0.0255780971076555
T24A	0.9406348900121352	-5.295447316589733	-7.895221729372452	-2.4073486
T24C	1.010000090234962	-5.295447316589732	-7.895221729372452	-2.2885742
T24D	0.9791811855300931	-5.295447316589733	-7.895221729372452	-2.2896729
T24E	0.96920301681936	-1.899671906548322	-4.3273174586720415	-1.8568726
T24F	1.012627827011996	-5.2954473165897324	-7.895221729372452	-2.5377808
T24G	1.0074803401636114	1.730383359847249	-2.904840804512787	-0.5258789
T24H	1.0070314628700654	-5.295447316589732	-7.895221729372452	-2.5786133
T24I	0.926694511730424	-5.295447316589732	-7.895221729372452	-2.5576782
T24K	1.0041941693777556	-5.295447316589732	-7.895221729372452	-2.5232544
T24L	0.995002713928512	-5.295447316589732	-7.895221729372452	-2.290039
T24M	0.9734030647034558	-5.295447316589732	-7.895221729372452	-2.5860596
T24N	1.0270991214719445	1.887037127747341	-2.043837485718541	0.6008301
T24P	0.9399972251645596	-5.295447316589732	-7.895221729372452	-2.321167
T24Q	0.9967055597341592	-5.295447316589732	-7.895221729372452	-2.609253
T24R	1.0101954934752428	-1.899671906548322	-4.317114138873876	-2.3272705
T24S	1.000505698121542	1.3463458800802828	-2.027416579072451	2.086975
T24V	0.9383205881667688	-5.295447316589732	-7.895221729372452	-2.2075195
T24W	0.9655535373123922	-5.295447316589732	-7.895221729372452	-2.690796
T24Y	0.9997127992762036	-5.295447316589732	-7.895221729372452	-2.1740112
T25*	-0.0173279358149414
T25A	1.0107620893274012	-6.18424307188212	-8.10215473094786	-2.4518433
T25C	1.001562242013811	-4.316961715942262	-6.613464313571967	-2.394226
T25D	0.4030029741172864	-6.184243071882119	-8.10215473094786	-2.168274
T25E	0.5527554833196466	-6.18424307188212	-8.10215473094786	-2.545288
T25F	1.033966622207891	-6.184243071882118	-8.10215473094786	-2.6455688
T25G	0.9962004844228068	-6.184243071882118	-8.10215473094786	-2.5266113
T25H	0.5162772607829303	-6.184243071882118	-8.10215473094786	-2.352356
T25I	0.9088449197915384	-2.0417498768183417	-4.339865134941647	-2.0283203
T25K	0.1146544096991848	-6.184243071882119	-8.10215473094786	-2.5773926
T25L	1.0220606686384863	-0.9574953290530588	-3.363148379823542	-1.0267334
T25M	1.0329619604106035	0.9439053220970264	-1.4225404135941062	2.6981812
T25N	0.8843446318682238	0.1201393806721364	-3.377475889210473	-1.1350098
T25P	0.410147994692504	-6.184243071882118	-8.10215473094786	-2.2669678
T25Q	0.9518754885723044	-6.18424307188212	-8.10215473094786	-2.347168
T25R	0.3313172867578728	-6.184243071882119	-8.10215473094786	-2.2850342
T25S	0.9875794224673636	-0.5655542086523684	-3.515770070865983	-1.020813
T25V	0.906079325684692	-2.557154515369694	-4.252861174620193	-1.7019043
T25W	1.0109242670622745	-6.184243071882118	-8.10215473094786	-2.2731323
T25Y	1.0272539150636293	-6.184243071882119	-8.10215473094786	-2.5596924
T26*	-0.0125233080021628
T26A	0.992770823575419	-1.5518403225802286	-4.236474189016008	-3.8131104
T26C	0.9201571347106876	-6.982349006442384	-8.807292596722107	-5.6380615
T26D	0.6123624985859872	-6.982349006442384	-8.807292596722107	-5.581238
T26E	0.943275182967759	-6.982349006442384	-8.807292596722107	-5.421692
T26F	0.9091169512355408	-6.982349006442384	-8.807292596722107	-5.5004883
T26G	0.8158122621029509	-6.9823490064423845	-8.807292596722107	-5.475769
T26H	0.975910152679232	-6.9823490064423845	-8.807292596722107	-5.513855
T26I	0.9447788816626684	-4.899254105177321	-6.94773749793967	-5.379883
T26K	0.9991520615531304	-6.745150056279726	-8.702398236425665	-5.031067
T26L	0.977705848909163	-6.982349006442384	-8.807292596722107	-5.027893
T26M	0.93133299832621	-3.8233195151605024	-5.501132465284172	-5.057129
T26N	0.986163103430308	-1.0160978557607656	-4.715444150919211	-4.392029
T26P	0.0262747153293523	-6.982349006442384	-8.807292596722107	-4.932007
T26Q	1.019679843840465	-3.8233195151605024	-5.417436184332473	-4.6566772
T26R	1.0068326874157745	-6.9823490064423845	-8.807292596722107	-5.39032
T26S	0.9983247422989928	-2.174674972980507	-4.508065521113167	-4.0476074
T26V	0.9976649644764456	-0.327637518098042	-3.483837005442183	-2.8760376
T26W	0.926674710583993	-6.982349006442384	-8.807292596722107	-5.0996094
T26Y	0.9941928642034092	-3.1267113800253794	-5.03161184349301	-4.744629
G29*	-0.0498881059983589
G29A	0.5960088902076781	-9.305297337932602	-11.32956377102171	-6.3757935
G29C	0.0246177537174163	-9.305297337932602	-11.32956377102171	-6.392639
G29D	0.0091977449402581	-9.305297337932602	-11.32956377102171	-6.317749
G29E	-0.0111803258817989	-9.305297337932602	-11.32956377102171	-6.385498
G29F	0.0016706071888292	-9.305297337932602	-11.32956377102171	-6.395508
G29H	-0.0030874565447854	-9.305297337932602	-11.32956377102171	-6.018799
G29I	0.0277365873736093	-9.305297337932602	-11.32956377102171	-6.0388184
G29K	-0.0210084924589019	-9.305297337932602	-11.32956377102171	-6.2303467
G29L	0.020501816111858	-9.305297337932602	-11.32956377102171	-6.0567017
G29M	0.0907416462086265	-9.305297337932602	-11.32956377102171	-6.3883057
G29N	-0.0020742271956812	-9.305297337932602	-11.32956377102171	-6.251526
G29P	-0.007499719549539	-9.305297337932602	-11.32956377102171	-6.288574
G29Q	-0.0151197001118745	-9.305297337932602	-11.32956377102171	-6.560669
G29R	0.0172048867748226	-9.199138279598213	-11.300124206139287	-6.508301
G29S	0.1283306510943697	-9.305297337932602	-11.32956377102171	-6.265747
G29T	0.0032720586364909	-9.305297337932602	-11.32956377102171	-6.1708984
G29V	-0.0081125150969825	-9.305297337932602	-11.32956377102171	-6.1292114
G29Y	-0.0150789731497135	-9.305297337932602	-11.32956377102171	-6.250122
L30*	-0.0394467231652781
L30A	0.9264012203760822	-8.261364808626615	-10.062745111334245	-4.466675
L30C	0.9758091181381884	-8.261364808626615	-10.062745111334245	-4.623596
L30D	2.747427606525268e-05	-8.261364808626615	-10.062745111334245	-4.553528
L30E	-0.0043301412273919	-8.261364808626615	-10.062745111334245	-4.4161377
L30F	0.7450981417558427	-8.261364808626615	-10.062745111334245	-4.3588867
L30G	-0.0212003699626704	-8.261364808626615	-10.062745111334245	-4.722107
L30H	0.0118670251114666	-8.261364808626617	-10.062745111334245	-4.3339844
L30I	1.0277627894630883	-1.639182315066111	-3.2656252427914296	-1.5609741
L30K	-0.0184993557459289	-8.261364808626617	-10.062745111334245	-4.786072
L30M	0.999415776	-8.261364808626617	-10.062745111334245	-4.3292847
L30N	0.2515014353152314	-8.261364808626615	-10.062745111334245	-4.3494873
L30P	0.1886658848008805	-8.261364808626617	-10.062745111334245	-4.5720215
L30Q	0.1342402240045662	-8.261364808626617	-10.062745111334245	-4.9174194
L30R	0.0001032482221733	-8.261364808626617	-10.062745111334245	-4.8517456
L30S	0.6605913942793525	-8.261364808626617	-10.062745111334245	-4.564392
L30T	0.7860051028988535	-8.261364808626617	-10.062745111334245	-4.3930664
L30V	1.0114566557497946	-1.700631659646465	-3.164840383411501	-1.4893188
L30W	-0.0208855661215931	-8.261364808626617	-10.062745111334245	-4.889038
L30Y	-0.0082953740635981	-8.261364808626617	-10.062745111334245	-4.958618
W31*	-0.025372756965713
W31A	0.0514176600349287	-9.05050115570161	-9.781221654175624	-5.8032227
W31C	-0.0047299387616359	-9.05050115570161	-9.781221654175624	-6.270935
W31D		-9.050501155701609	-9.781221654175624	-6.25177
W31E	0.0086779652148561	-9.050501155701609	-9.781221654175624	-5.7904663
W31F	0.9492036018283918	-9.050501155701609	-9.781221654175624	-6.2194824
W31G	-0.0428216764885665	-9.050501155701609	-9.781221654175624	-6.159424
W31H	0.7501344657198816	-9.050501155701609	-9.781221654175624	-5.9608765
W31I	-0.0796246824708576	-4.787267688918069	-5.366615934091897	-5.9034424
W31K	-0.0028222608477231	-9.050501155701609	-9.781221654175624	-5.798462
W31L	0.1093516073791876	-9.050501155701609	-9.781221654175624	-6.098816
W31M	0.1446088474216858	-9.050501155701609	-9.781221654175624	-6.3928833
W31N	-0.0217910726537674	-9.050501155701609	-9.781221654175624	-6.2075806
W31P	0.0107020029066422	-9.050501155701609	-9.781221654175624	-5.7386475
W31Q	0.0208920627787405	-9.050501155701609	-9.781221654175624	-5.8461914
W31R	0.0023451843460245	-9.050501155701609	-9.781221654175624	-6.4246216
W31S	-0.0224202343342994	-9.050501155701609	-9.781221654175624	-6.062195
W31T	-0.0415518009600444	-9.050501155701609	-9.781221654175624	-6.168457
W31V	0.025471152244585	-9.050501155701609	-9.781221654175624	-6.293335
W31Y	0.934222737666699	-9.050501155701609	-9.781221654175624	-6.0481567
L32*	-0.0567019021118332
L32A	0.9331167577262534	-8.59733076709197	-9.180669842139425	-5.880371
L32C	0.9813017940641228	-8.59733076709197	-9.180669842139425	-5.9492188
L32D	-0.0265888445801721	-8.59733076709197	-9.180669842139425	-6.1137085
L32E	-0.0532321655542441	-8.59733076709197	-9.180669842139425	-6.0925293
L32F	0.3100790169866518	-8.59733076709197	-9.180669842139425	-6.072998
L32G	0.0127039191449328	-8.59733076709197	-9.180669842139425	-6.0932007
L32H	0.0268809687359932	-8.59733076709197	-9.180669842139425	-5.746521
L32I	1.0052663230072922	-4.393961173120523	-4.802070495279622	-5.444031
L32K	-0.0235525652653888	-8.59733076709197	-9.180669842139425	-6.1052856
L32M	0.9511744253451117	-8.59733076709197	-9.180669842139425	-5.9570312
L32N	0.0410534659412584	-8.59733076709197	-9.180669842139425	-5.9469604
L32P	0.0132929075486793	-8.59733076709197	-9.180669842139425	-6.09729
L32Q	0.1252204356804404	-8.59733076709197	-9.180669842139425	-5.9559937
L32R	0.0101246644914289	-8.59733076709197	-9.180669842139425	-5.977234
L32S	0.0409315337691242	-8.59733076709197	-9.180669842139425	-6.20282
L32V		-4.74931667068422	-5.232680444925791	-5.8137207
L32W	-0.0043497780899641	-8.59733076709197	-9.180669842139425	-5.9553223
L32Y	0.0585893275133456	-4.74931667068422	-5.393549533502664	-5.7382812
D33*	-0.0155465167452783
D33A	1.019512021035419	-6.825676385114965	-8.565823275571802	-4.9295654
D33C	0.9946064213403094	-6.825676385114964	-8.565823275571802	-4.701721
D33E	0.9915862101409016	-3.445170238474926	-5.007887217063399	-4.319031
D33F	1.0314874302301515	-6.825676385114964	-8.565823275571802	-4.866638
D33G	1.001265501985821	0.6672973073076847	-3.1146837238047738	-2.2506714
D33H	1.0394298680685234	-2.331309101859816	-4.459585116448579	-3.9102783
D33K	1.015507828746446	-1.926806145704246	-4.631762752513168	-4.1588745
D33L	1.030749671331305	-6.825676385114966	-8.565823275571802	-4.7473145
D33M	1.0292403099038574	-6.825676385114966	-8.565823275571802	-4.7337646
D33N	1.0141551386851488	-0.7373605878779044	-3.309830316793523	-2.9208374
D33P	-0.0327079803856304	-6.825676385114966	-8.565823275571802	-4.997925
D33Q	0.969050132503285	-6.825676385114966	-8.565823275571802	-4.793274
D33R	1.0464556578024524	-6.646112127324403	-8.492533429510786	-4.264099
D33S	1.0126268283849953	-6.705957358197957	-8.519116822916658	-4.73761
D33T	1.0180942282219214	-6.825676385114965	-8.565823275571802	-5.149048
D33V	1.0349576818512536	-6.825676385114965	-8.565823275571802	-4.812378
D33W	1.021464155072659	-6.825676385114966	-8.565823275571802	-5.3378906
D33Y	1.0304252991505134	-6.825676385114964	-8.565823275571802	-5.3916626
D34*	-0.0029170155369612
D34A	1.0203557136886177	-8.327468828259802	-8.803108022689685	-3.675171
D34C	1.0218292686489845	-8.327468828259802	-8.803108022689685	-3.7633667
D34E	1.02396772931708	-8.327468828259802	-8.803108022689685	-3.7738037
D34F	1.0205141143004126	-8.327468828259802	-8.803108022689685	-3.731018
D34G	1.036231120909388	-8.028890256773439	-8.7025377144098	-3.6547241
D34H	1.0017214119799618	-8.327468828259804	-8.803108022689685	-3.8294067
D34I	0.7210383737407476	-8.327468828259804	-8.803108022689685	-3.9660645
D34K	1.0276623637168476	-8.327468828259804	-8.803108022689685	-3.942871
D34L	1.007061273242346	-8.327468828259802	-8.803108022689685	-3.9125977
D34M	1.021595513471649	-8.327468828259804	-8.803108022689685	-3.678711
D34N	1.0042800080568113	-0.9682647431916712	-1.9130033250512497	1.2277222
D34P	0.2516948551206812	-8.327468828259804	-8.803108022689685	-3.973938
D34Q	1.021075676007113	-8.327468828259802	-8.803108022689685	-3.5119019
D34R	1.0261547719178925	-4.449368239668841	-4.588519750181149	-3.1760254
D34S	0.9814139861184812	-8.327468828259802	-8.803108022689685	-3.6260376
D34T	1.0115318537771674	-8.327468828259802	-8.803108022689685	-3.9135132
D34V	0.967322339545604	-8.327468828259802	-8.803108022689685	-3.6677246
D34W	1.0263728955157816	-8.327468828259804	-8.803108022689685	-3.5436401
D34Y	1.0021878433694156	-8.327468828259802	-8.803108022689685	-3.5379028
V35*	-0.0129302022326967
V35A	0.9974272604242452	-4.866596028059012	-6.780072652495619	-1.2835083
V35C	1.006297716159692	-1.5551467869781632	-3.711933924751065	-1.4743652
V35D	0.9711141165261106	-5.807364967998163	-7.390169233548704	-2.1660156
V35F	0.9948277151319116	-1.4569581098999804	-3.494940773829512	0.19989014
V35G	0.980138071578642	-5.807364967998163	-7.390169233548704	-1.6560059
V35H	0.9499828469914058	-5.807364967998163	-7.390169233548704	-1.6610718
V35I	1.0000489540327502	-1.1032328690455482	-2.529366276030487	0.47924805
V35K	1.0003429258449277	-0.5405017829902521	-3.107948322860466	-0.3546753
V35L	0.9871438229571584	-2.934369771007266	-4.406343921167718	-1.5180664
V35M	1.0002575509075244	-5.807364967998164	-7.390169233548704	-2.1984253
V35N	1.0031535081618188	-2.094427257594764	-4.024965938668174	-0.84820557
V35P	0.167765537	-5.807364967998164	-7.390169233548704	-1.8376465
V35Q	0.9741566136514954	-1.5551466093480788	-3.549005398344889	-0.7750244
V35R	0.9772698515144592	-5.807364967998164	-7.390169233548704	-2.208496
V35S	0.9834935399551832	-0.809113780119203	-3.653291617702053	-1.0023193
V35T	0.9914662443760768	0.6424850773945683	-2.080021256006148	1.010376
V35W	1.001003558094045	-5.807364967998164	-7.390169233548704	-1.7940674
V35Y	1.0182170776709665	-0.8603194683287927	-2.586264342826325	0.98657227
V36*	0.0005493818501874
V36A	0.7076448247925149	-8.38667184940337	-9.323535299490572	-6.126526
V36C	0.892575370257914	-8.38667184940337	-9.323535299490572	-6.029297
V36D	0.0143720136089445	-8.38667184940337	-9.323535299490572	-5.977173
V36E	0.0001027508897377	-8.38667184940337	-9.323535299490572	-5.833496
V36F	-0.0208521209923958	-8.386671849403369	-9.323535299490572	-6.2095947
V36G	-0.0028868115911373	-8.381602841851675	-9.32138613384609	-5.9473267
V36H	0.0060367454766221	-8.38667184940337	-9.323535299490572	-6.364319
V36I	0.9398263425773627	-1.6440587046953177	-4.323420089996944	-4.419922
V36K	0.0019054620055621	-8.386671849403369	-9.323535299490572	-6.030945
V36L	0.750308435238378	-4.588415265758133	-5.403378254119161	-5.364563
V36M	0.2248903427703958	-8.386671849403369	-9.323535299490572	-5.9664307
V36N	-0.0164964507123877	-8.386671849403369	-9.323535299490572	-6.190918
V36P	0.0287952177832069	-8.386671849403369	-9.323535299490572	-5.82959
V36Q	-0.0400539587164342	-8.386671849403369	-9.323535299490572	-5.923279
V36R	0.014762162157027	-8.386671849403369	-9.323535299490572	-5.848999
V36S	0.028106637911607	-8.386671849403369	-9.323535299490572	-6.187195
V36T	0.7386931319263506	-5.73006425234447	-7.065086830389191	-5.793518
V36W	0.0207678154669476	-8.386671849403369	-9.323535299490572	-5.8811035
V36Y	-0.0507604893732068	-8.386671849403369	-9.323535299490572	-5.8526
Y37*	-0.0052069097463081
Y37A	0.9377485800248866	-7.523349027191341	-8.432198899059813	-3.6272583
Y37C	0.9927780258567456	-7.519740713657908	-8.430303986664796	-3.579712
Y37D	0.3539664758847256	-7.523349027191341	-8.432198899059813	-3.4111938
Y37E	0.9807673903007688	-7.52334902719134	-8.432198899059813	-3.3181763
Y37F	0.995536933496224	-4.148801385996119	-5.087082574842498	-2.760437
Y37G	0.4200179398465785	-7.523349027191341	-8.432198899059813	-3.3452759
Y37H	0.99809269337817	-7.523349027191341	-8.432198899059813	-3.5515747
Y37I	1.0184767912931505	-1.0573361385629765	-3.095556765794754	-0.6525879
Y37K	0.8247060321495574	-7.523349027191342	-8.432198899059813	-3.4854736
Y37L	0.9840687813634575	-2.46383396682362	-3.273216329202114	-1.1549683
Y37M	0.9610792393782536	-4.006229795486459	-4.615376729398122	-2.173706
Y37N	0.8511025867220312	-7.523349027191342	-8.432198899059813	-3.000122
Y37P	0.0146325148290413	-7.523349027191342	-8.432198899059813	-3.4417725
Y37Q	0.7893871706249028	-7.523349027191342	-8.432198899059813	-3.6498413
Y37R	0.8623092415527746	-7.523349027191342	-8.432198899059813	-3.8060303
Y37S	0.9894273933639292	-7.523349027191342	-8.432198899059813	-3.6004028
Y37T	1.022609974172056	-3.5648602655878863	-4.577242854291399	-2.7888184
Y37V	1.0160362279579356	-4.271798908426078	-5.212827511044452	-3.1569214
Y37W	1.0286914587826943	-2.3086316551743824	-3.846159458422335	-1.3114014
C38*	-0.0703237581974568
C38A	0.9896958868690432	-4.028764858966575	-4.794005993215251	-4.864807
C38D	0.0409538418317709	-8.577479918617446	-9.314302845593147	-6.2089233
C38E	0.0309481371893505	-8.577479918617446	-9.314302845593147	-6.331909
C38F	0.8870322632907209	-8.577479918617444	-9.314302845593147	-6.1376953
C38G	0.6095161356253267	-8.577479918617444	-9.314302845593147	-6.133789
C38H	0.3254169240878527	-8.577479918617444	-9.314302845593147	-6.1483765
C38I	0.8369873212789652	-8.577479918617444	-9.314302845593147	-5.921631
C38K	0.0261255824967992	-8.577479918617444	-9.314302845593147	-6.012451
C38L	0.956440552891176	-8.577479918617444	-9.314302845593147	-5.910095
C38M	0.8921662240040945	-8.577479918617444	-9.314302845593147	-6.0844727
C38N	0.381748910605968	-8.577479918617444	-9.314302845593147	-6.4345703
C38Q	0.256299538986026	-8.577479918617442	-9.314302845593147	-5.896118
C38R	0.0202523075467248	-8.577479918617444	-9.314302845593147	-6.300232
C38T	0.917776624	-4.743304284077428	-5.421109899114526	-5.473572
C38V	0.931219892129206	-4.743304284077428	-5.428519119770499	-5.914917
C38W	0.0211457333903945	-8.577479918617442	-9.314302845593147	-6.0249634
C38Y	-0.0707368218355404	-8.577479918617442	-9.314302845593147	-5.9224854
P39*	0.009326497722039
P39A	0.1865877482497059	-9.406670221541	-11.469036125369	-6.088318
P39C	0.9130454518846464	-9.406670221541	-11.469036125369	-6.109497
P39D	0.0001518801981873	-9.406670221541	-11.469036125369	-6.0998535
P39E	0.0182746384951003	-9.406670221541	-11.469036125369	-5.6553345
P39F	0.0226275635283761	-9.406670221541	-11.469036125369	-6.055481
P39G	0.0416274865546046	-9.406670221541	-11.469036125369	-6.3067627
P39H	-0.0010863140736799	-9.406670221541	-11.469036125369	-6.0197144
P39I	0.0657919970002443	-9.406670221541	-11.469036125369	-6.1636963
P39K	0.0258424304406544	-9.406670221541	-11.469036125369	-6.014221
P39L	-0.0061153278837737	-9.406670221541	-11.469036125369	-6.017151
P39M	-0.0069516841152171	-9.406670221541	-11.469036125369	-6.1469727
P39N	0.1435998369129397	-9.406670221541	-11.469036125369	-6.26947
P39Q	-0.0016411145735812	-9.406670221541	-11.469036125369	-6.346924
P39R	-0.0136008984198807	-9.406670221541	-11.469036125369	-6.3499756
P39S	0.1746655892040805	-9.406670221541	-11.469036125369	-6.13501
P39T	0.0665304260476547	-9.406670221541	-11.469036125369	-6.1502686
P39V	0.1252530069081363	-9.406670221541	-11.469036125369	-6.270569
P39W	-0.0023003685549341	-9.406670221541	-11.469036125369	-6.277588
P39Y	0.0241277333163443	-9.406670221541	-11.469036125369	-6.1627197
R40*	-0.0174573021397143
R40A	-0.0391627667728514	-9.406670221541	-11.46907123660658	-6.2581787
R40C	-0.0132312929222949	-9.406670221541	-11.46907123660658	-6.14093
R40D	-0.0241599782566125	-9.406670221541	-11.46907123660658	-6.157715
R40E	-0.0050034294156462	-9.406670221541	-11.46907123660658	-6.277527
R40F	-0.0424368663864643	-9.406670221541	-11.46907123660658	-6.2456055
R40G	-0.0209034549267009	-9.406670221541	-11.46907123660658	-6.5474854
R40H	-0.0036608258707375	-9.406670221541	-11.46907123660658	-6.062317
R40I	-0.0380621698570847	-9.406670221541	-11.46907123660658	-6.4782715
R40K	-0.0018985508781828	-9.406670221541	-11.46907123660658	-6.1920776
R40L	-0.0075245885546583	-9.406670221541	-11.46907123660658	-6.151123
R40M	-0.0016180005838205	-9.406670221541	-11.46907123660658	-6.2244263
R40N	-0.0085090324181667	-9.406670221541	-11.46907123660658	-5.7227173
R40P	0.0043781473027375	-9.406670221541	-11.46907123660658	-6.135315
R40Q	-0.0133237253156406	-9.406670221541	-11.46907123660658	-6.3321533
R40S	-0.0224912785899351	-9.406670221541	-11.46907123660658	-6.0979614
R40T	-0.0337512248376833	-9.406670221541	-11.46907123660658	-6.076782
R40V	-0.044905090345672	-9.406670221541	-11.46907123660658	-6.399536
R40W	-0.0329517333390559	-9.406670221541	-11.46907123660658	-5.933838
R40Y	-0.0174521626430873	-9.406670221541	-11.46907123660658	-5.9019165
H41*	0.0029881765170323
H41A	-0.0090199790951295	-9.402800628354829	-11.46733799086698	-6.100342
H41C	-0.0201648426365014	-9.40638113039341	-11.46845587513279	-6.0758667
H41D	-0.018284998098401	-9.406381130393411	-11.46845587513279	-6.036438
H41E	-0.0340569103710374	-9.40638113039341	-11.46845587513279	-6.125
H41F	-0.0166113267404368	-9.40638113039341	-11.46845587513279	-6.6380615
H41G	-0.0025998583478603	-9.40638113039341	-11.46845587513279	-6.1052856
H41I	-0.0581502221800241	-9.40638113039341	-11.46845587513279	-6.083008
H41K	-0.0099251899010488	-9.40638113039341	-11.46845587513279	-6.1777344
H41L	-0.0211762381248646	-9.40638113039341	-11.46845587513279	-5.911682
H41M	-0.0211054963007499	-9.40638113039341	-11.46845587513279	-6.2111206
H41N	-0.0103962379991609	-9.40638113039341	-11.46845587513279	-5.7574463
H41P	-0.0001775185830148	-9.40638113039341	-11.46845587513279	-6.2981567
H41Q	-0.0013601475099478	-9.40638113039341	-11.46845587513279	-6.116211
H41R	-0.0147250832122115	-9.40638113039341	-11.46845587513279	-6.300476
H41S	-0.0338859466498037	-9.40638113039341	-11.46845587513279	-5.770813
H41T	-0.00320766521855	-9.40638113039341	-11.46845587513279	-6.084961
H41V	-0.0063466930648811	-9.406381130393411	-11.46845587513279	-6.404114
H41W	-0.0331451183392509	-9.40638113039341	-11.46845587513279	-6.159851
H41Y	-0.0402028643221926	-9.40638113039341	-11.46845587513279	-6.368225
V42*	-0.023772792523992
V42A	0.7553637720659165	-8.841714988230324	-10.93253614076633	-5.8964233
V42C	0.6658012294582383	-8.841714988230324	-10.93253614076633	-5.6290894
V42D	-0.028792334948751	-8.841714988230324	-10.93253614076633	-5.7371216
V42E	-0.0266166126804571	-8.841714988230324	-10.93253614076633	-6.1289673
V42F	0.0959786247073812	-8.841714988230324	-10.93253614076633	-5.751526
V42G	0.4442413266998983	-8.841714988230324	-10.93253614076633	-5.813904
V42H	-0.0329228457320804	-8.841714988230324	-10.93253614076633	-5.9905396
V42I	0.704293107917126	-2.4546821602279847	-3.5624688645402784	-2.9873657
V42K	0.0222379714756548	-8.841714988230324	-10.93253614076633	-5.692627
V42L	0.7510365981542482	-8.841714988230324	-10.93253614076633	-5.658142
V42M	0.193813466656339	-8.841714988230324	-10.93253614076633	-5.869812
V42N	0.0428485798510081	-8.841714988230326	-10.93253614076633	-5.7158203
V42P	-0.0219492911996479	-8.841714988230326	-10.93253614076633	-5.69635
V42Q	-0.0067632127422647	-8.841714988230326	-10.93253614076633	-5.8328247
V42R	0.0210111329650012	-8.841714988230326	-10.93253614076633	-5.716858
V42S	0.5412329136864488	-8.841714988230326	-10.93253614076633	-5.79657
V42T	0.4533310931863201	-8.841714988230326	-10.93253614076633	-5.8345337
V42W	0.0068653974680836	-8.841714988230327	-10.93253614076633	-6.1382446
V42Y	-0.0292518313849558	-8.841714988230327	-10.93253614076633	-5.6984863
I43*	-0.0030834275240441
I43A	0.8666436513811651	-7.735204730310146	-8.4147446314621	-3.533142
I43C	0.9422090184799928	-7.735204730310146	-8.4147446314621	-3.53302
I43D	0.0142105405977812	-7.735204730310146	-8.4147446314621	-3.2904663
I43E	0.1356332866413034	-7.735204730310146	-8.4147446314621	-3.055481
I43F	0.8799770306703325	-4.196137015431852	-4.689662906886952	-3.128662
I43G	0.6101988280038548	-7.735204730310146	-8.4147446314621	-2.8955688
I43H	0.1090562395261306	-7.735204730310146	-8.4147446314621	-3.2302246
I43K	0.2007807456608617	-7.735204730310147	-8.4147446314621	-3.0795288
I43L	0.9652790256165652	-0.8834122243451343	-2.674585497821681	-0.6436157
I43M	0.9607724027828176	-1.143652369206782	-1.8933291847351936	1.2355347
I43N	0.2862424273630986	-7.735204730310146	-8.4147446314621	-3.456482
I43P	-0.0108283382328783	-7.735204730310146	-8.4147446314621	-3.2873535
I43Q	0.4740146906805438	-7.735204730310146	-8.4147446314621	-3.0447998
I43R	0.163593078846587	-7.735204730310146	-8.4147446314621	-3.361023
I43S	0.694013276266567	-7.735204730310146	-8.4147446314621	-3.2028198
I43T	0.9124255171666112	-7.735204730310146	-8.4147446314621	-3.0361938
I43V	0.9909560431775536	-4.129820436212865	-4.510958553566979	-2.5354614
I43W	0.1847999840342397	-7.735204730310146	-8.4147446314621	-2.9588013
I43Y	0.4827615438760838	-7.735204730310146	-8.4147446314621	-3.0512085
C44*	-0.0280272747500178
C44A	0.8758062537065907	0.3973376732682947	-3.258288840304885	-1.8618164
C44D	0.3237340869531064	-6.95115315966012	-8.327128863506687	-4.5300903
C44E	0.1787935318667191	-6.95115315966012	-8.327128863506687	-4.880127
C44F	0.2629695003948627	-6.951153159660121	-8.327128863506687	-5.083496
C44G	0.7866087920632907	0.2441103353829161	-3.284007345129794	-2.524475
C44H	0.2628308345852623	-6.951153159660121	-8.327128863506687	-4.9716187
C44I	0.9068850890154676	-6.95115315966012	-8.327128863506687	-4.765808
C44K	0.1633637226176373	-6.951153159660121	-8.327128863506687	-4.7561035
C44L	0.9979769264718246	-6.951153159660121	-8.327128863506687	-4.595581
C44M	0.6861126006970266	-6.951153159660121	-8.327128863506687	-4.524109
C44N	0.5231945419889229	-6.95115315966012	-8.327128863506687	-4.845764
C44P	0.1950753641527071	-6.951153159660121	-8.327128863506687	-4.8060913
C44Q	0.3036249362449977	-6.951153159660121	-8.327128863506687	-4.7996216
C44R	0.1021869521352986	-6.951153159660121	-8.327128863506687	-4.6607666
C44S	0.6943668443703945	-3.418200409622114	-4.669880856316013	-4.067932
C44T	0.7695487820412842	-6.951153159660121	-8.327128863506687	-4.7457886
C44V	0.8729785121853759	-3.419992180741416	-4.503241565100325	-3.7802124
C44W	0.2913604982233101	-6.951153159660121	-8.327128863506687	-4.975525
C44Y	0.2120485959454887	-6.95115315966012	-8.327128863506687	-5.33136
T45*	0.0015304606434937
T45A	1.0130232726925872	-0.9251933159497594	-3.617514155237586	-1.1488037
T45C	1.0122810379706886	-4.463194819389532	-7.338255464655504	-2.0704956
T45D	1.0071347594317328	-1.2144998259121884	-4.131483493867563	-1.4491577
T45E	0.9833369307563766	0.1523280718316635	-3.279257572357892	-0.9738159
T45F	0.9694896297356832	-4.723860431752843	-7.458653458774506	-1.8753662
T45G	0.9888696201011672	-4.751594892775758	-7.470157342952916	-2.493225
T45H	0.9999727955415244	-4.75159489277576	-7.470157342952916	-1.7661133
T45I	0.975331349197324	-4.614643926295264	-7.390532059607324	-1.711792
T45K	1.0165777139612162	1.9655838539863064	-2.9058871468660072	-0.013000488
T45L	1.0057062385070403	-1.3853039760594068	-4.0310970482751145	-1.460083
T45M	1.0003946676317874	-4.751594892775761	-7.470157342952916	-1.979126
T45N	1.0142311745210386	-4.463194819389532	-7.338615483978174	-1.8391113
T45P	0.8088332388320456	0.8773526004338237	-2.6335451840859605	0.8441162
T45Q	1.0063820647923516	-1.620874882003407	-4.260082394006531	-1.5612793
T45R	1.014192545127435	-4.751594892775758	-7.470157342952916	-2.2540894
T45S	1.0073945328398106	2.276936235223433	-1.7441258385661058	1.632019
T45V	0.9855587403021804	-4.75159489277576	-7.470157342952916	-1.9428711
T45W	0.8650989724999958	-4.751594892775758	-7.470157342952916	-2.0794067
T45Y	0.9458418823710572	-4.751594892775758	-7.470157342952916	-2.3458252
S46*	-0.0029759805577244
S46C	0.99903594325735	-6.879775020454167	-6.15822599490275	-2.2161255
S46D	0.8528384746141677	-6.879775020454167	-6.15822599490275	-2.1237183
S46E	0.9848689888413829	-6.8797750204541686	-6.15822599490275	-2.4627686
S46F	0.9871168178245602	-6.879775020454168	-6.15822599490275	-2.239441
S46G	0.974954213671762	-6.879775020454168	-6.15822599490275	-2.277771
S46H	0.997467589558324	-3.0152305380662545	-3.2390363397062174	-2.2176514
S46I	1.0062039850917508	-6.8797750204541686	-6.15822599490275	-2.260254
S46K	0.98593463745164	-6.879775020454168	-6.15822599490275	-2.6538696
S46L	1.018864948353816	-2.8378024814661496	-1.7433223319494573	-1.5418701
S46M	1.004368914198522	-6.8797750204541686	-6.15822599490275	-2.0494385
S46N	0.955468324093134	-1.397250156505189	-2.420021686797554	-1.0120239
S46P	0.982147431024634	-2.3177585582634594	-2.0517668074317044	-0.92749023
S46Q	0.992548049883164	-1.9103921929008991	-2.300410033958542	-0.76000977
S46R	1.0042009564605583	-1.1517155553452194	-2.34586629759724	0.59417725
S46T	0.9733813238427664	-6.879775020454169	-6.15822599490275	-2.0489502
S46V	0.995586399451496	-2.982350427321188	-3.1009735535481013	-1.4914551
S46W	1.006159445370155	-6.8797750204541686	-6.15822599490275	-2.5236206
S46Y	0.9752487196091209	-6.879775020454168	-6.15822599490275	-2.2108154
E47*	-0.0397427894735344
E47A	0.9773150268960008	-1.889905390715208	-4.240236907691724	-1.6902466
E47C	0.9637450106329072	-1.8098875541911243	-4.2296669959469	-2.0701904
E47D	1.0179755456344766	1.4962227092848377	-2.1204479537991574	2.6425781
E47F	1.002840504318633	-5.793662945758225	-7.440656036534165	-2.2312012
E47G	0.9907985685794678	-5.793662945758225	-7.440656036534165	-2.421814
E47H	0.9863987552016652	-5.793662945758225	-7.440656036534165	-2.1474
E47I	0.9900349329523466	-5.793662945758225	-7.440656036534165	-2.3277588
E47K	1.0022126423922852	-5.793662945758225	-7.440656036534165	-2.5350952
E47L	0.9951080989836651	-5.793662945758225	-7.440656036534165	-2.0197754
E47M	0.989029200306045	-1.809887554191128	-4.2272441928435	-2.1204224
E47N	0.9939147744051624	0.6919799969424352	-2.814444111980265	-0.45465088
E47P	0.9014517185602894	-5.793662945758225	-7.440656036534165	-2.1260986
E47Q	0.994413754264062	-5.793662945758225	-7.440656036534165	-1.9723511
E47R	0.9168572420828291	-5.793662945758225	-7.440656036534165	-2.3480225
E47S	0.9842774001062692	0.2853572225147793	-3.614429904759163	-0.76068115
E47T	0.9560306788972104	-5.793662945758225	-7.440656036534165	-2.2890625
E47V	0.996175182469483	-5.793662945758225	-7.440656036534165	-2.2503662
E47W	0.9197147997882956	-5.793662945758225	-7.440656036534165	-2.159912
E47Y	1.006535759042328	-5.793662945758225	-7.440656036534165	-2.1140747
D48*	-0.010117962950526
D48A	0.8668814014427831	-2.089726903009339	-3.283377240637492	-2.1958008
D48C	0.8856449078560407	-6.312867596313225	-7.080702262227987	-2.7869263
D48E	1.0152688621737702	-1.3010042818055323	-2.303387947358715	-0.8060913
D48F	0.7190702024549551	-6.312867596313225	-7.080702262227987	-2.9248657
D48G	0.811697882547199	-6.30798102083345	-7.078803796232023	-2.7467651
D48H	0.950424652614542	-6.312867596313225	-7.080702262227987	-2.8164673
D48I	0.6562900338046107	-2.881596961341528	-4.057989186887426	-2.5142822
D48K	0.7405325071126351	-6.312867596313225	-7.080702262227987	-2.9450684
D48L	0.7761061295309741	-2.7887562774037717	-4.068456036391581	-2.3536377
D48M	0.7411798736038893	-6.312867596313225	-7.080702262227987	-3.2495728
D48N	0.9904181903363476	-2.788756633378185	-3.966578007162752	-2.2105103
D48P	0.4649831653869544	-6.312867596313227	-7.080702262227987	-3.1044922
D48Q	0.9845776121908209	-0.697016500553775	-3.1555790156926378	-0.7562256
D48R	0.6841295683524036	-6.312867596313227	-7.080702262227987	-2.7192993
D48S	0.9097640801637772	-6.312867596313227	-7.080702262227987	-3.2387695
D48T	0.8787991472403913	0.9032493740766264	-2.9341770953978994	-1.0065308
D48V	0.8871735904271163	-1.577007035219082	-3.458373015797406	-2.000122
D48W	0.414636425090531	-6.312867596313227	-7.080702262227987	-3.0078735
D48Y	0.7697301907594873	-6.312867596313227	-7.080702262227987	-2.8112183
M49*	-0.0077068455809416
M49A	0.8707567409258063	-2.5005792603281343	-4.247707175614778	-1.9390259
M49C	0.970964710577109	-5.633130804285752	-7.581545072371227	-2.0233765
M49D	0.4752053088060275	-5.633130804285752	-7.581545072371227	-1.9442749
M49E	0.6016154717806026	-5.633130804285752	-7.581545072371227	-2.3261719
M49F	0.8378051710179815	0.4129471374812024	-3.0246483598602936	-0.6132202
M49G	0.3932164499536531	-5.633130804285751	-7.581545072371227	-2.2716675
M49H	0.7486604379458859	-5.633130804285751	-7.581545072371227	-1.7799683
M49I	0.8012877477153073	-5.605287809973389	-7.569868153229208	-1.9838867
M49K	0.8559815043051734	-5.633130804285752	-7.581545072371227	-2.230957
M49L	1.0344750447388176	0.4257849500080675	-1.507554161042208	1.9019165
M49N	0.7522560735799143	-0.3619559259170533	-3.193588986061513	-1.1693726
M49P	0.4051069878305831	-5.633130804285752	-7.581545072371227	-1.9858398
M49Q	0.8650210328093837	-5.633130804285752	-7.581545072371227	-2.11969
M49R	0.7981302535687065	-5.633130804285752	-7.581545072371227	-2.1691895
M49S	0.706052462715248	-0.8821937545538128	-2.954128554396448	-1.0856323
M49T	0.9524387353203436	0.9916310314921571	-2.735354814940365	-0.1194458
M49V	1.012897494079898	-5.633130804285752	-7.581545072371227	-2.1359253
M49W	0.4182779543604796	-5.633130804285752	-7.581545072371227	-2.3670654
M49Y	0.6545652392385997	0.3687664869706286	-2.8757766902308504	-0.7091675
L50*	-0.0448494589946438
L50A	1.0284349196911116	0.4862360006655908	-2.806036832393147	1.0145264
L50C	1.0354468625399234	-4.511728809356818	-7.587667838953848	-1.8309937
L50D	1.0300140112934577	-1.6093179121633214	-4.56061395607685	-1.4942017
L50E	1.026156975817853	-4.511728809356818	-7.587667838953848	-1.7116089
L50F	1.0356634789440078	-4.484309978580927	-7.573211386624848	-1.2592163
L50G	1.0341612717652753	-4.511728809356818	-7.587667838953848	-1.7154541
L50H	1.0329160174363996	-1.6093179121633212	-4.5528278390847845	-1.1054688
L50I	0.9985481863538596	-4.442759670125836	-7.556408368080156	-1.3197021
L50K	1.0369797962589904	0.6215950486666271	-3.083536361184088	-0.62158203
L50M	1.0269394716448554	-0.921819499804281	-4.037140764135984	-1.0739746
L50N	1.0335362739171765	0.4580028736042603	-2.842947521960013	0.13555908
L50P	1.0369375990896743	-4.511728809356819	-7.587667838953848	-1.572815
L50Q	1.0316234158653272	-0.2281305694053714	-3.4055757959285984	0.22003174
L50R	1.0336129289066665	0.5918012258076921	-3.39270074666274	-0.6248779
L50S	1.0314294203864462	1.916824790071824	-2.632977355373441	0.8250122
L50T	1.0212092758176263	1.6157418392543703	-2.541498139296891	1.3782349
L50V	1.0217872207109224	0.1784603520635215	-2.897395718107873	0.31817627
L50W	1.0181530402953969	-4.511728809356818	-7.587667838953848	-1.6859131
L50Y	1.0094481934719732	-4.511728809356818	-7.587667838953848	-1.8466797
N51*	-0.0154356751758605
N51A	0.9656318090840524	-0.4664388316196093	-2.132164893886511	-0.8424072
N51C	0.9885231594289674	-5.661748311556631	-7.5556381549115486	-3.4552612
N51D	0.9741695379012136	-0.2998219081609741	-2.738521318144194	-0.29345703
N51E	0.9819316062647564	-1.5566068031933131	-3.6788884789893928	-2.0317993
N51F	0.9394525620656196	-5.661748311556631	-7.5556381549115486	-3.2053833
N51G	0.873743180515143	0.7573484146108123	-3.0656991969735827	-1.4766235
N51H	0.9826712775217722	-2.7552967408218096	-4.822599590075697	-2.6373901
N51I	0.8673257628986417	-1.336053598765264	-3.8249432707707456	-2.4962769
N51K	0.9795801299578916	-5.66174831155663	-7.5556381549115486	-3.4625244
N51L	0.8864277723053712	-0.6761999747228957	-3.6026958602269588	-1.9284058
N51M	0.9674929820485462	-5.661748311556631	-7.5556381549115486	-3.2786865
N51P	0.1856256227876381	-2.7552967408218096	-4.600076982809696	-2.9055176
N51Q	0.9638603257396028	-2.7552967408218096	-4.503103020713752	-2.8328857
N51R	0.9804436253070832	-5.661748311556631	-7.5556381549115486	-3.2947998
N51S	0.9621085213367108	-5.661748311556631	-7.5556381549115486	-3.3289185
N51T	0.9343022366768784	-0.3264080750639246	-3.4573036621331994	-1.9810181
N51V	0.861015972538632	-0.2753670336271696	-3.0663257296037045	-1.9326172
N51W	0.9845909141411342	-5.661748311556631	-7.5556381549115486	-3.1087036
N51Y	0.9533698070407022	-5.661748311556631	-7.5556381549115486	-3.2367554
P52*	0.0016038662222931
P52A	0.651891628062875	-6.54731438792716	-8.338444727374736	-5.222168
P52C	0.623432007807363	-6.547314387927161	-8.338444727374736	-4.7738037
P52D	0.6632322163230702	-0.355765817615683	-4.036047613219125	-3.7021484
P52E	0.5920229031867128	-1.6040913546454147	-4.340142215143715	-3.6259155
P52F	0.5616977615051432	-6.54731438792716	-8.338444727374736	-5.2106323
P52G	0.7943299549470717	-6.547314387927161	-8.338444727374736	-4.974121
P52H	0.5721159549575547	-6.547314387927161	-8.338444727374736	-5.133301
P52I	0.6113058701988665	0.3166235129085315	-3.575141242428799	-3.4155273
P52K	0.4487951117754652	-6.54731438792716	-8.338444727374736	-4.8986206
P52L	0.6679803158020741	-6.543973220864913	-8.336473978182767	-5.0497437
P52M	0.708135432927717	-6.547314387927161	-8.338444727374736	-4.8324585
P52N	0.4996753855600995	-2.3127249316806697	-4.648385598316963	-4.4695435
P52Q	0.6862496133817411	-3.4300289163459405	-5.113141310128412	-4.8323364
P52R	0.3931664055220623	-6.547314387927162	-8.338444727374736	-5.1262207
P52S	0.6609746479531302	-2.734793873257836	-4.730879722177633	-4.4599
P52T	0.689327533726811	-1.8122701232935543	-4.100003121027839	-3.7785645
P52V	0.5298661236273903	-2.733911935804977	-4.666214346569177	-4.268921
P52W	0.6594248441473214	-6.547314387927161	-8.338444727374736	-4.826416
P52Y	0.5466111762025239	-6.547314387927161	-8.338444727374736	-5.0598145
N53*	-0.0153885388003323
N53A	0.9846463913006862	-6.270017386767461	-7.941539086922376	-2.9069214
N53C	0.979737715620786	-6.270017386767461	-7.941539086922376	-3.2649536
N53D	0.9998545204025472	1.2482528537365738	-1.591079508591065	1.5582275
N53E	1.0050050379706883	-1.0492886932558632	-3.6896982599319017	-2.284607
N53F	0.9550422666531212	-2.8647214242354577	-4.478824153211463	-2.9990845
N53G	0.8398569446213322	-6.27001738676746	-7.941539086922376	-3.1334229
N53H	0.964415555827432	-6.270017386767461	-7.941539086922376	-3.4639893
N53I	0.9779843342504836	-6.27001738676746	-7.941539086922376	-3.1699219
N53K	0.997433533964066	-6.270017386767461	-7.941539086922376	-3.3632812
N53L	0.9826859524009718	-6.27001738676746	-7.941539086922376	-3.5072632
N53M	0.9871468541233668	-6.27001738676746	-7.941539086922376	-3.0721436
N53P	0.982529270339117	-6.27001738676746	-7.941539086922376	-3.2930298
N53Q	0.9981344605054104	0.51788606141095	-3.3292952759766195	-1.9029541
N53R	0.9929373952783074	-6.27001738676746	-7.941539086922376	-3.25531
N53S	0.981244814472918	-6.27001738676746	-7.941539086922376	-3.3422852
N53T	0.9654757059456248	-2.8647214242354577	-4.441113919823692	-2.9459229
N53V	0.9356126251030078	-6.27001738676746	-7.941539086922376	-2.9902344
N53W	0.946444643427952	-6.27001738676746	-7.941539086922376	-3.4677124
N53Y	0.9517182085756972	-6.27001738676746	-7.941539086922376	-3.3770752
Y54*	-0.0249742504384145
Y54A	0.0873497572329427	-4.376101744111072	-5.051047939698037	-5.1311035
Y54C	0.0938565160777976	-8.262675770745286	-9.072679261527467	-5.382324
Y54D	0.0699111127106724	-8.262675770745286	-9.072679261527467	-5.9417725
Y54E	0.0771496579717377	-8.262675770745286	-9.072679261527467	-5.7039185
Y54F	0.7660847933406486	-8.262675770745286	-9.072679261527467	-5.8531494
Y54G	0.0738835034466342	-8.262675770745286	-9.072679261527467	-5.8294067
Y54H	0.3912649345585332	-8.262675770745286	-9.072679261527467	-5.5615845
Y54I	0.1196513532509015	-8.262675770745286	-9.072679261527467	-5.3395386
Y54K	0.0674881415080844	-8.262675770745286	-9.072679261527467	-6.0303345
Y54L	0.1312259581055952	-8.262675770745286	-9.072679261527467	-5.605713
Y54M	0.3268309772148315	-8.262675770745286	-9.072679261527467	-5.7650146
Y54N	0.0569829149230991	-8.262675770745286	-9.072679261527467	-5.506714
Y54P	0.1357309445411848	-8.262675770745286	-9.072679261527467	-5.7766724
Y54Q	0.0791793735008455	-8.262675770745286	-9.072679261527467	-5.6035767
Y54R	0.049852181427152	-8.262675770745284	-9.072679261527467	-5.795105
Y54S	0.1095787774256249	-8.262675770745286	-9.072679261527467	-5.430603
Y54T	0.0892441125710243	-8.262675770745286	-9.072679261527467	-5.732849
Y54V	0.0857497154958933	-8.262675770745286	-9.072679261527467	-6.1277466
Y54W	0.7282431302484444	-0.723007600939436	-3.6283905375566974	-3.4260254
E55*	-0.0117301924183472
E55A	0.9914726478292504	-1.4132165437278643	-2.8647403289833164	-0.36218262
E55C	0.9893567013414885	-4.626678333299008	-6.087945836335166	-1.6069336
E55D	0.9943069090816722	0.7484539226005915	-0.1893759408267215	2.2356567
E55F	0.994703562347685	-5.914646631776983	-6.992985247563411	-1.7174072
E55G	0.9695661770344334	-2.6880626311134463	-4.033311220060568	-1.3231201
E55H	1.0035057843537043	-5.914646631776983	-6.992985247563411	-1.6703491
E55I	0.9989646263791528	-5.807674503310915	-6.943674733204944	-1.6878662
E55K	1.0086424037273527	-3.029818509221452	-4.145137760806392	-1.3205566
E55L	0.9790754134201018	-3.029818509221452	-4.227973383553035	-1.1622925
E55M	1.0045437990906558	-5.914646631776982	-6.992985247563411	-1.9315186
E55N	0.992133765981377	-1.3009868886163756	-3.441054151742719	-1.1958008
E55P	0.9970539130418306	-1.163270927397143	-2.512084607173165	0.7602539
E55Q	0.985924516046768	-0.4679423911819587	-2.496262156087141	0.2788086
E55R	1.004400899202342	-3.029818509221452	-3.9962954782567977	-1.2109985
E55S	0.9881207219329516	-1.0510520089199784	-2.631191875458171	-0.26641846
E55T	0.9965619811989316	-1.3166086243562738	-2.9105141019863368	-0.7532959
E55V	0.9981755187731048	-3.736289030755329	-5.05593124992447	-1.3532715
E55W	1.0217651377088797	-5.914646631776982	-6.992985247563411	-2.1347656
E55Y	1.0078803581774252	-5.914646631776983	-6.992985247563411	-1.6364746
D56*	-0.0403450039077679
D56A	1.0115350047555864	-1.256429664034863	-2.725325776993486	0.83551025
D56C	1.0019489510577155	-6.262440863420517	-7.361479588236989	-1.6723022
D56E	1.0079561999221005	-6.262440863420517	-7.361479588236989	-1.7384033
D56F	1.0182088787666914	-6.262440863420517	-7.361479588236989	-1.7090454
D56G	1.0135558617804774	-2.290344976753123	-3.47928047707137	-0.40368652
D56H	0.9920887649273292	-0.1377436045421407	-2.8463423492084985	0.27148438
D56I	1.0197757276153898	-6.262440863420517	-7.361479588236989	-1.6397705
D56K	1.0250920624684798	-1.5958018578663915	-3.5657149032067537	-1.2045898
D56L	0.99931339952603	-3.382121626337199	-4.4575976647083735	-1.180603
D56M	1.0223496107704153	-6.262440863420517	-7.361479588236989	-1.8704224
D56N	1.003099443891858	-0.987424871744508	-2.8783480560941825	-0.20880127
D56P	0.844805265723301	-6.262440863420519	-7.361479588236989	-1.6640625
D56Q	1.001428854097422	-1.5958018982363786	-3.113021939921964	-0.4371338
D56R	0.9578422596342736	-1.3874511902412312	-2.994229444748271	1.2747803
D56S	0.9424354908220832	-1.981583433848026	-2.2755620509869914	-0.14990234
D56T	1.0126205835017306	-1.812579809504189	-3.163530756939508	-0.57891846
D56V	0.695628791601642	-6.262440863420518	-7.361479588236989	-1.7374268
D56W	1.0321529085140757	-6.262440863420517	-7.361479588236989	-1.9503174
D56Y	1.0162826447774251	-1.638606478120595	-3.5599957151735	-0.8206177
L57*	-0.0116456097664839
L57A	0.8365044699820638	-0.4358175870704737	-3.0880861053738045	-2.909912
L57C	0.881326439548874	-1.9220886649475852	-3.9246754698651785	-3.4423218
L57D	0.7574103881366885	-3.3915862837962334	-4.620499356949949	-4.36438
L57E	0.8576437264675913	-0.3674499492822836	-3.431093820312526	-2.7192993
L57F	0.7032122267401772	-6.434768574032852	-7.812870594383867	-4.4417114
L57G	0.6595826307043562	-6.434768574032852	-7.812870594383867	-4.7857666
L57H	0.6330057615146361	-6.434768574032852	-7.812870594383867	-4.6447754
L57I	0.9789479237641434	-2.20541975189313	-2.822953379894898	-2.9622192
L57K	0.7033670893132877	-6.434768574032852	-7.812870594383867	-4.5391846
L57M	0.9573885207321532	-1.1013486682666225	-4.103073670266895	-3.7800903
L57N	0.8325373452513704	-6.434768574032852	-7.812870594383867	-4.7716064
L57P	0.2037487607114696	-6.434768574032852	-7.812870594383867	-4.8341064
L57Q	0.8711463999878066	-3.3915862837962334	-4.811749673783197	-4.106079
L57R	0.5943335981050106	-6.434768574032852	-7.812870594383867	-4.524658
L57S	0.859458373853627	-6.434768574032852	-7.812870594383867	-4.525635
L57T	0.880867489598776	-6.434768574032852	-7.812870594383867	-4.4658813
L57V	0.856025714893465	-0.2291732851747472	-3.50427305305493	-3.2212524
L57W	0.4917458563994055	-6.434768574032852	-7.812870594383867	-4.473816
L57Y	0.7444005847952944	-3.3915862837962334	-4.678190107621049	-4.0811768
L58*	-0.0133692725611108
L58A	0.9362138719052356	-4.079310542032443	-5.223969326500082	-3.3422241
L58C	0.9190151333757663	-4.079310542032443	-4.93627557590662	-2.8687134
L58D	0.6458733438925842	-7.112406371970383	-8.312821182498055	-4.2487793
L58E	0.8490894469723209	-7.112406371970382	-8.312821182498055	-4.2268677
L58F	1.0102214061365078	-2.228416730679153	-4.209246860751591	-3.093689
L58G	0.6452722647942521	-7.112406371970383	-8.312821182498055	-4.3101807
L58H	0.9879914928948644	-7.086545031800387	-8.301759056137826	-3.8878174
L58I	0.9952905304371824	-4.029017015081299	-5.322654136056372	-3.33667
L58K	0.7725915882203691	-7.112406371970383	-8.312821182498055	-4.04187
L58M	0.9468567824107668	-2.9974316223813267	-4.367369997620699	-3.2509155
L58N	0.9109647328707318	-4.079310542032443	-5.479407673396054	-3.3153687
L58P	0.254502997999715	-7.112406371970383	-8.312821182498055	-4.1132812
L58Q	0.9275948714527378	-3.386968101540095	-4.847292629245203	-3.4240112
L58R	0.8424637550682945	-7.112406371970383	-8.312821182498055	-3.956726
L58S	0.927477825980041	-2.3918949514440846	-4.202563832994201	-1.4387207
L58T	0.8329836542627511	-7.112406371970383	-8.312821182498055	-4.2613525
L58V	0.9662243507748473	-1.5025286302662375	-4.146621785079333	-2.7159424
L58W	1.0071664591623963	-7.112406371970383	-8.312821182498055	-4.1118164
L58Y	0.9777244159615224	-1.055896563127578	-3.930197967376444	-2.5584717
I59*	0.0001601386162785
I59A	1.007324850598312	-0.8312448680737556	-3.7003548355278326	-0.9020996
I59C	1.006224730322498	0.2222543770897975	-3.3269335504301125	-0.6104126
I59D	0.9847933858703554	-4.991908905532816	-7.254194376894247	-2.0292358
I59E	0.9803755319363654	-4.991908905532817	-7.254194376894247	-1.8076172
I59F	1.0017682322512909	-4.862816944248866	-7.192088797574343	-1.4660034
I59G	0.9879427897270912	-4.991908905532817	-7.254194376894247	-2.0180054
I59H	0.9970746648028668	-1.3884744451795856	-3.639863103162497	-1.4641724
I59K	0.996184093118878	-2.0791732416966004	-4.307814680149022	-1.6895142
I59L	0.9916381876284414	-0.4736022482504036	-2.17568943824881	-0.20037842
I59M	0.9791288481886824	0.1930759757511202	-2.6154459044337277	1.3640747
I59N	0.9898854641861948	1.0904444538021836	-2.575071333409141	-0.00036621094
I59P	0.8262051580444829	-4.991908905532817	-7.254194376894247	-1.8930664
I59Q	0.9881320370445584	-4.991908905532817	-7.254194376894247	-2.239502
I59R	0.9922367897190668	-2.0791732416966	-4.278783066045435	-1.7028198
I59S	0.9997971568694866	1.577711683091512	-2.6281573934975317	-0.25854492
I59T	0.9858260855284502	-0.0165820015342497	-3.002846618030162	-0.84576416
I59V	1.0017447092541398	-1.3885853760375957	-3.696285964888375	-1.1356201
I59W	0.9911964713877532	-4.991908905532817	-7.254194376894247	-2.0039062
I59Y	0.9970496296252228	-4.730388275610203	-7.123791266811963	-1.9251099
R60*	-0.030449709637419
R60A	0.980146258268224	-6.10042921508132	-8.23140509865459	-3.6516724
R60C	1.007764949644277	-6.098889071712304	-8.230523048613861	-3.5396729
R60D	0.9876356320848618	-6.10042921508132	-8.23140509865459	-3.8707886
R60E	0.9927783460822756	-6.10042921508132	-8.23140509865459	-3.8527222
R60F	0.9998334030916692	-3.400430176875345	-5.384780707139726	-3.0064697
R60G	0.9968229470086172	-1.9566193388793776	-3.995943661513593	-3.0940552
R60H	0.9905862121812322	-6.10042921508132	-8.23140509865459	-3.6135254
R60I	0.9939643951014572	-0.354213922338952	-3.8958740211492113	-2.5444946
R60K	1.0099403807759386	-6.100429215081321	-8.23140509865459	-3.9951172
R60L	0.9676143390499956	0.513426043444206	-3.249823291011125	-1.571167
R60M	0.9916823198683768	-0.9014276230868434	-3.635896315721766	-2.5078735
R60N	0.9707254688954544	-3.072413830930797	-4.964043384448814	-3.4542847
R60P	0.9961724858709672	-6.10042921508132	-8.23140509865459	-3.4644165
R60Q	1.011678913669848	-6.10042921508132	-8.23140509865459	-3.7955933
R60S	1.0011974016092635	-0.5849604179928272	-3.254162215798715	-1.239502
R60T	1.002699736925961	-1.9732237417766567	-4.198852480538335	-3.3969727
R60V	0.9948887596247566	-0.5792703132994008	-3.958140520764573	-2.635498
R60W	1.0056226912637227	-6.100429215081321	-8.23140509865459	-3.7008667
R60Y	0.9916847728673154	-6.100429215081321	-8.23140509865459	-3.8712158
K61*	-0.0127555203911024
K61A	0.9320087280094572	1.7055214074225198	-2.4453986343651195	1.2324219
K61C	0.9837441912948576	-5.164170321616819	-7.800615171377103	-2.3521729
K61D	0.607725966135811	-5.164170321616819	-7.800615171377103	-2.5532227
K61E	0.828417167917045	-5.164170321616819	-7.800615171377103	-1.9529419
K61F	0.924602604308732	-5.164170321616819	-7.800615171377103	-2.4918823
K61G	0.829365973482864	-5.164170321616819	-7.800615171377103	-2.1489258
K61H	0.9038220863998296	-5.164170321616819	-7.800615171377103	-2.2046509
K61I	0.9730678373133492	-1.265677183789912	-4.059057059806946	-2.0828857
K61L	0.9980988964487236	-0.1581300070870366	-3.5433143485643086	-1.3607178
K61M	0.9717703584751504	1.4809691805290657	-2.6339222182359663	0.5963745
K61N	0.9390234813535472	-5.164170321616818	-7.800615171377103	-2.3435059
K61P	0.6282567449846831	-5.164170321616817	-7.800615171377103	-2.300293
K61Q	0.9995201002475228	-5.164170321616818	-7.800615171377103	-2.5012817
K61R	0.975874690893794	-1.9630962577586344	-4.475690088584088	-1.852478
K61S	0.941142391091701	-5.164170321616818	-7.800615171377103	-2.3170166
K61T	0.9784400423715576	-1.942030053179147	-4.4474727961132885	-1.9962158
K61V	0.990689300135075	1.3338338785652493	-2.2975567301582487	-0.11968994
K61W	0.9560379811804888	-5.164170321616818	-7.800615171377103	-2.1444092
K61Y	0.9506630299125765	-5.164170321616818	-7.800615171377103	-2.5012817
S62*	0.0079826689656037
S62A	0.9846726481270484	0.1577239274732975	-1.960170349035252	2.1038208
S62C	1.0226093442052084	-5.126979702688727	-7.027899123083898	-1.4241943
S62D	1.0056807986386276	0.522663001669661	-3.3219305448510568	-0.508667
S62E	1.006347616896215	-1.98127137012618	-3.862786852805584	-1.1470947
S62F	1.005031461501996	-5.126979702688727	-7.027899123083898	-1.5050659
S62G	0.9936855460127068	-5.126979702688727	-7.027899123083898	-1.7844238
S62H	0.998772899980788	-5.126979702688727	-7.027899123083898	-1.5732422
S62I	0.984278986006419	-4.013852425708227	-6.276857405850024	-1.2490234
S62K	0.9829204342717162	-5.126979702688727	-7.027899123083898	-1.1503906
S62L	0.9734600201671082	-1.98127137012618	-3.86355221222766	-0.9761963
S62M	0.99335635309211	-5.126979702688727	-7.027899123083898	-1.3563843
S62N	1.0021036882597942	0.9944319322171208	-3.043682737665222	0.04425049
S62P	0.8186657407261495	-5.126979702688727	-7.027899123083898	-1.4536133
S62Q	0.9789389453580726	-5.126979702688727	-7.027899123083898	-1.345398
S62R	1.0142865147085105	1.836871464727737	-2.4627864431458875	0.7554321
S62T	0.995999868047982	0.9734832260392244	-2.2993088318398804	1.479126
S62V	0.9970568231235571	-5.126979702688727	-7.027899123083898	-1.5100098
S62W	0.9823281882010164	-5.126979702688727	-7.027899123083898	-1.47052
S62Y	0.9826293874869888	-4.837955370896952	-6.891872449289167	-1.3522949
N63*	-0.0058458902780251
N63A	0.9591687284453178	-5.514383012107605	-6.959891935419364	-4.7470703
N63C	0.9646821462544896	-1.4048904098087154	-4.1465566648039385	-3.4281006
N63D	0.9434627123694268	-7.067461662562397	-8.09514068383487	-4.7564697
N63E	0.9380557491575874	-7.067461662562397	-8.09514068383487	-4.7717285
N63F	0.8998680107727193	-7.067461662562397	-8.09514068383487	-4.624695
N63G	0.9459458378606262	-7.063888098261852	-8.093189067105243	-4.4001465
N63H	0.9584638422464452	-7.067461662562397	-8.09514068383487	-4.862488
N63I	0.9122808652251418	-7.067461662562397	-8.09514068383487	-4.701782
N63K	0.9650634020373684	-2.972531741102223	-4.407852915133844	-4.01062
N63L	0.9366337383960092	-0.1305751422063163	-3.161490462585789	-2.2944336
N63M	0.9274192616910264	-7.067461662562397	-8.09514068383487	-4.611267
N63P	0.9446944943996108	-3.1282034391749387	-4.14828755680719	-3.8312988
N63Q	0.9445228296970486	-7.067461662562397	-8.09514068383487	-4.711853
N63R	0.95610540061907	-7.067461662562397	-8.09514068383487	-4.4351807
N63S	0.9704673789742436	-1.4256444252698044	-3.492833019696264	-2.791626
N63T	0.9504825125993812	-3.1282034391750058	-3.5209206364706915	-3.6983643
N63V	0.9592535148221876	-7.067461662562397	-8.09514068383487	-4.5179443
N63W	0.9114472703019774	-7.067461662562398	-8.09514068383487	-4.5075073
N63Y	0.8518512822265245	-7.067461662562397	-8.09514068383487	-4.7037354
H64*	-0.0311831776353382
H64A	0.9909289683715928	-7.408647833591763	-8.309443300378007	-4.088867
H64C	1.0032431029571995	-4.331277494248344	-5.127012443925196	-3.2816772
H64D	0.9874862122047507	-7.408647833591763	-8.309443300378007	-3.8340454
H64E	1.0078521041246111	-7.408647833591763	-8.309443300378007	-3.6444702
H64F	1.000340649765478	-3.637392408605572	-4.448280140990391	-3.3167725
H64G	0.959885853702901	-2.940441282694532	-4.45387822232442	-2.5216064
H64I	1.003019017137704	-6.513202332986996	-7.783861117337437	-3.6350708
H64K	0.9847436940549168	-7.408647833591763	-8.309443300378007	-3.8530273
H64L	0.990463093139346	-4.331277285362457	-5.048243142366118	-2.9400635
H64M	0.994254654774114	-7.408647833591762	-8.309443300378007	-3.8223267
H64N	0.9927523354318843	-3.12381443755066	-4.5105954327154905	-2.90448
H64P	0.9547365097685736	-7.408647833591761	-8.309443300378007	-4.0180664
H64Q	0.9725253095659284	-7.408647833591761	-8.309443300378007	-3.9281006
H64R	0.6496031338268109	-2.1187654701760903	-4.386416260145779	-2.8787231
H64S	0.9939011722669364	-2.5317573379625165	-4.1231066658801865	-1.9348145
H64T	0.9760357042678716	-3.6801413401659233	-4.451608785668213	-2.602417
H64V	0.9998779284055904	-7.408647833591761	-8.309443300378007	-3.8052368
H64W	1.0052625551770862	-7.408647833591761	-8.309443300378007	-4.038513
H64Y	0.9807425123707392	-2.0963594250947355	-3.590019306058821	-1.052124
N65*	-0.001957160603119
N65A	0.9844888488956473	-3.844455662049083	-4.281841087402427	-2.1265259
N65C	1.0099106731253091	-7.200800583577678	-7.76588311486239	-2.5040283
N65D	0.998263987950524	-0.4175796377063001	-2.22395249701367	1.1345215
N65E	0.972873410246576	-0.6792261536381572	-3.285530374967493	-0.78204346
N65F	0.9565070764648228	-7.200800583577679	-7.76588311486239	-2.5612183
N65G	0.948594706703262	-7.200800583577679	-7.76588311486239	-2.6097412
N65H	1.0035296413941863	-7.200800583577678	-7.76588311486239	-2.8753662
N65I	0.9165824216754394	-7.200800583577678	-7.76588311486239	-2.3239746
N65K	0.9396721519680664	-6.7237504007899	-7.547635484579587	-2.4459229
N65L	0.9626692494479812	-7.200800583577678	-7.76588311486239	-2.5932007
N65M	1.0093363309357395	-2.9856734861116827	-3.925337665124971	-1.4783325
N65P	0.8671789626136772	-7.200800583577678	-7.76588311486239	-2.4658203
N65Q	0.9945252237137884	-7.200800583577678	-7.76588311486239	-2.3502808
N65R	0.889011200773802	-7.200800583577678	-7.76588311486239	-2.27771
N65S	1.0168912612015433	-1.417002668528073	-2.299361454184691	0.68829346
N65T	0.6252404857905505	-7.200800583577678	-7.76588311486239	-2.5585938
N65V	0.950549211089952	-7.200800583577679	-7.76588311486239	-2.487671
N65W	1.0008767994978156	-7.200800583577678	-7.76588311486239	-2.2650757
N65Y	0.9407752932683926	-7.200800583577679	-7.76588311486239	-2.6664429
F66*	-0.029347042692377
F66A	0.099352292017407	-8.568162627284401	-9.240321994235956	-5.8632812
F66C	0.4284276003921749	-8.5681626272844	-9.240321994235956	-5.7107544
F66D	0.0108987786896755	-8.5681626272844	-9.240321994235956	-5.629822
F66E	0.0123110852068243	-8.5681626272844	-9.240321994235956	-5.758667
F66G	-0.0397599882564878	-8.568162627284401	-9.240321994235956	-5.964966
F66H	0.093647657328253	-8.568162627284401	-9.240321994235956	-5.8604736
F66I	0.7306812681139288	-8.5681626272844	-9.240321994235956	-5.963623
F66K	0.0335391443360629	-8.568162627284401	-9.240321994235956	-5.7824707
F66L	0.7821009969694361	-3.867716229718096	-4.918886077750358	-5.0595703
F66M	0.8576645548441583	-8.568162627284401	-9.240321994235956	-6.0446777
F66N	-0.0012204391681869	-8.568162627284401	-9.240321994235956	-6.043335
F66P	0.1838658454248415	-8.568162627284401	-9.240321994235956	-6.1428223
F66Q	-0.0215616507793776	-8.5681626272844	-9.240321994235956	-5.847229
F66R	-0.0371757717178368	-8.5681626272844	-9.240321994235956	-5.8895264
F66S	-0.0103621736651697	-4.73996659941694	-5.245635943996604	-5.6393433
F66T	0.2679153850276862	-8.5681626272844	-9.240321994235956	-5.755249
F66V	0.5036238068545851	-4.73996659941694	-5.392898239631904	-5.378601
F66W	0.954436015302386	-8.568162627284401	-9.240321994235956	-5.8621216
F66Y	0.9565960110710436	-8.568162627284401	-9.240321994235956	-5.9501953
L67*	0.0131093814201975
L67A	0.990800162251075	-1.455807867788705	-4.148580837085319	-1.03125
L67C	1.0020540655431374	-0.3534950018819727	-3.2017933514653123	-0.11401367
L67D	1.0069232415367455	-4.507884258791818	-7.102465511671198	-0.95562744
L67E	0.9946149453066876	1.7652018921199817	-2.677767267290619	0.40246582
L67F	1.0039714252984169	-4.507884258791818	-7.102465511671198	-1.0008545
L67G	0.9304456150331478	-4.507884258791819	-7.102465511671198	-1.0700684
L67H	0.9813344332086912	0.4038489697327394	-2.661703113077237	1.3870239
L67I	0.9766008570723632	0.6197563836779438	-2.394947843313276	1.5233154
L67K	0.9741232121463628	-4.507884258791819	-7.102465511671198	-0.9641113
L67M	0.991156336646148	-4.507884258791819	-7.102465511671198	-1.1618042
L67N	0.982917184465364	-2.135499185188433	-4.73721547947207	-1.0556641
L67P	0.1783779630324048	-4.507884258791819	-7.102465511671198	-0.89208984
L67Q	0.9952569434708494	-4.507884258791819	-7.102465511671198	-0.90197754
L67R	0.9858083427383468	-4.507884258791819	-7.102465511671198	-1.0689697
L67S	0.9769832310107458	2.408763746218114	-1.9379051872019768	1.8638306
L67T	0.9766976312415516	1.1660565322552228	-1.841223664850986	1.1204834
L67V	1.007067148170698	-0.0662915269482193	-2.404301521608432	0.025146484
L67W	1.0045631769687533	-4.507884258791819	-7.102465511671198	-1.0878296
L67Y	0.9772136899003772	-4.481656034181024	-7.091087442519807	-0.82818604
V68*	-0.0130269629577615
V68A	0.9252975600933208	-8.246074290136706	-11.213201025152555	-5.204773
V68C	0.9948570488402364	-8.418299948405002	-11.26428219128843	-5.351013
V68D	-0.0076741760110782	-8.418299948405002	-11.26428219128843	-5.006531
V68E	-0.0062778887925604	-8.418299948405002	-11.26428219128843	-4.9680176
V68F	0.0367517039780406	-8.418299948405002	-11.26428219128843	-5.322876
V68G	0.0553001858332165	-8.418299948405	-11.26428219128843	-5.4229126
V68H	0.0017352831738884	-8.418299948405002	-11.26428219128843	-5.0718384
V68I	1.0081135296324566	-0.615785975384723	-3.1326350772142177	-1.7911987
V68K	-0.034427755539441	-8.418299948405002	-11.26428219128843	-5.1814575
V68L	0.9222487157105594	-8.418299948405002	-11.26428219128843	-5.694824
V68M	0.6999245734539621	-8.418299948405002	-11.26428219128843	-5.0947266
V68N	0.0008857858445854	-8.418299948405002	-11.26428219128843	-4.9901733
V68P	0.4998287785271506	-8.418299948405002	-11.26428219128843	-5.1240234
V68Q	-0.006547261127759	-8.418299948405002	-11.26428219128843	-5.1638184
V68R	-0.0135631793116093	-8.418299948405002	-11.26428219128843	-5.2390747
V68S	0.2071887758482927	-8.418299948405002	-11.26428219128843	-5.3914185
V68T	0.76939990823204	-8.418299948405002	-11.26428219128843	-5.8357544
V68W	-0.0172353081192529	-8.418299948405002	-11.26428219128843	-5.624695
V68Y	-0.0008499617868803	-8.418299948405002	-11.26428219128843	-5.4194946
Q69*	0.0200017027305177
Q69A	0.9734207519670006	-1.5900126999144155	-3.9205515613866737	-1.7988892
Q69C	1.0100504131435435	-5.501541480234955	-7.87350513507522	-2.8097534
Q69D	0.9765130704692906	-5.501541480234955	-7.87350513507522	-3.0443726
Q69E	0.999511213275024	-2.636207327778714	-4.767253852609429	-1.822815
Q69F	0.9722497842967344	-1.950169000013024	-4.553253751444572	-2.609192
Q69G	0.98552903467304	-5.501541480234955	-7.87350513507522	-2.6099243
Q69H	0.9944213817986712	-5.501541480234955	-7.87350513507522	-3.0541382
Q69I	1.0169820663727454	-1.173325382408901	-3.9831092117528897	-2.324463
Q69K	0.9961146739949448	-1.0553955624778224	-4.582390813113307	-2.4023438
Q69L	1.0145441965979949	-1.706113671558617	-4.013055473820714	-2.222412
Q69M	0.9717140571171512	-0.6299125925832081	-3.977416823923704	-1.4174805
Q69N	0.983004919203723	-1.0215153534110402	-3.942440513179463	-2.227417
Q69P	0.3128004763568568	-5.501541480234955	-7.87350513507522	-3.0327148
Q69R	0.9726030556238364	-2.636004983113845	-5.12987924610934	-2.6570435
Q69S	0.974079235597468	1.101554096923541	-2.7004105772502958	0.37219238
Q69T	1.001258405336136	-0.0474575267915882	-3.150766902137548	-1.0090942
Q69V	0.9936967711789796	-0.1600402421984545	-3.390681918577684	-1.0859985
Q69W	0.9936124078924744	-5.501541480234955	-7.87350513507522	-3.3338623
Q69Y	1.0026276617860188	-5.501541480234954	-7.87350513507522	-2.9284058
A70*	-0.0148447575491026
A70C	0.4621351342809706	0.4810405778412614	-3.5269725234393263	-0.2705078
A70D	0.947787315334381	-4.773204100934698	-7.187035049447104	-1.7092896
A70E	0.9766195512043748	-4.773204100934699	-7.187035049447104	-1.5950928
A70F	1.0050354260097292	-0.3041868513089791	-3.304916006643907	-0.26068115
A70G	0.975028332392866	-0.5382360735474145	-3.474801131647837	-1.1530762
A70H	0.9963560246800685	-1.4610353844649868	-3.626379138680932	-0.35992432
A70I	0.9877678678825876	-4.642761759019765	-7.121685916833485	-0.7956543
A70K	0.9748241602836116	0.6431593041718291	-2.486727730400162	1.3825073
A70L	0.9995681439022872	-4.773204100934697	-7.187035049447104	-1.5110474
A70M	1.0111448343115417	-4.773204100934698	-7.187035049447104	-1.4630737
A70N	1.020116594957314	-4.773204100934699	-7.187035049447104	-1.2648315
A70P	0.8763385968677482	-4.773204100934699	-7.187035049447104	-1.6964722
A70Q	1.0019356404591115	-0.2402132417498537	-3.11110652780917	0.94195557
A70R	1.0082627096624155	-0.5382362362119055	-3.030873709543812	-0.05596924
A70S	0.9867713675972564	1.0914946411903872	-2.057347612979356	0.98986816
A70T	1.0063372833642616	0.7617158253627057	-3.635595550193102	-1.0132446
A70V	0.9869040737116934	0.9119300460309024	-2.973189185411684	-0.17132568
A70W	1.0103494417924903	-4.773204100934699	-7.187035049447104	-1.3637085
A70Y	1.0006707819343714	0.3543600903081627	-2.290180212829	0.043945312
G71*	-0.0281073140239913
G71A	1.0020177943048694	-1.7659598544373911	-2.8958161009431933	-0.46600342
G71C	0.9753247842501156	-6.960136873087707	-7.567804987325246	-2.6914062
G71D	0.9674066304155312	-1.4326309629796712	-2.849276860026293	-0.5252075
G71E	0.9684328225156104	-6.924170809300244	-7.552499931155353	-2.4521484
G71F	0.9875162804397556	-6.960136873087707	-7.567804987325246	-2.751648
G71H	0.9946942607329754	-3.0086661754357378	-3.675280543160625	-1.7698364
G71I	0.9552828929131008	-6.960136873087708	-7.567804987325246	-2.338379
G71K	0.9952953334401222	-2.168859570279304	-3.0320782376584248	-1.3083496
G71L	0.96010053202215	-6.960136873087708	-7.567804987325246	-2.880066
G71M	0.985074900007184	-6.960136873087708	-7.567804987325246	-2.7677002
G71N	1.0048965922005342	-1.3852490162375035	-2.202160197437479	0.21533203
G71P	0.9604490937548252	-6.918410039999545	-7.549777516289055	-2.2833252
G71Q	0.9955666943288012	-0.7442474044907073	-2.803833243437112	-0.78601074
G71R	0.98713632059211	-6.960136873087704	-7.567804987325246	-2.7409668
G71S	0.9978979480916714	-2.1897657914184587	-1.5255333293462172	-1.0460205
G71T	0.9707073802755865	-6.960136873087704	-7.567804987325246	-2.4794312
G71V	0.9626756063561408	-6.960136873087707	-7.567804987325246	-2.559204
G71W	0.925287850036266	-6.960136873087707	-7.567804987325246	-2.5111084
G71Y	0.9485259695567494	-5.187844551816571	-6.16491506287457	-2.1655884
N72*	-0.0179809498118964
N72A	0.9961674712847508	-7.1966624014727785	-7.562820898806876	-2.5813599
N72C	1.0025849057931575	-7.1966624014727785	-7.562820898806876	-2.5006714
N72D	0.9843948866389518	-7.1966624014727785	-7.562820898806876	-2.7595215
N72E	0.9748962576409432	-7.196662401472778	-7.562820898806876	-2.2006836
N72F	1.0028522736250232	-7.196662401472778	-7.562820898806876	-2.3477173
N72G	1.01528034735351	-0.6061654995070693	-2.1095151173867634	1.1970825
N72H	1.0127646909902563	-4.633764383298771	-5.059975010131893	-2.175537
N72I	1.0053432801843274	-7.196662401472777	-7.562820898806876	-2.5490723
N72K	0.9940604481533496	-3.332993199558037	-3.645705557075416	-2.109375
N72L	0.9688042977526208	-7.196662401472777	-7.562820898806876	-2.2984009
N72M	0.9685016397075724	-7.196662401472777	-7.562820898806876	-2.722229
N72P	1.017394349239616	-2.235989533637433	-3.4065471299472847	-0.42938232
N72Q	0.982492136087885	-4.039014856572511	-4.246411844527756	-1.4666138
N72R	1.0077164471518412	-1.694823142606206	-3.3130592156303464	-0.90057373
N72S	0.9933123613348598	-3.342451669876441	-3.683123329050432	-1.5770874
N72T	1.0067528060797102	-2.486816479282839	-2.3433486147332587	-0.7003174
N72V	0.996226389245209	-7.196662401472777	-7.562820898806876	-2.362854
N72W	0.9983692221227632	-7.196662401472776	-7.562820898806876	-2.3416138
N72Y	0.9996804350631092	-7.196662401472776	-7.562820898806876	-2.5405884
V73*	0.0105779416228625
V73A	0.982029003898802	-0.9778703955644684	-1.972205154106632	0.74243164
V73C	0.9916922568993014	-3.756177270572469	-4.75129026700597	-2.1342773
V73D	0.9646500957212832	-3.0679643947315776	-4.025518561284116	-1.7995605
V73E	0.9628546728795956	-6.677112426092068	-7.682151595386131	-2.3378296
V73F	0.993665568622628	-6.308191685588756	-7.496863201126871	-2.2127075
V73G	0.9501184534066992	-3.136724200617289	-4.4048161730970605	-2.2219849
V73H	1.00198897753831	-2.281583686443243	-3.5863431607212988	-0.19299316
V73I	1.0058806876604387	-1.185419748457206	-3.227228771582304	-0.9423218
V73K	0.9937807727000812	-6.6771124260920685	-7.682151595386131	-2.2984009
V73L	1.001311362826664	-2.075550009036069	-3.020087840344786	-0.99298096
V73M	0.9822596212793608	-0.9239413468881476	-2.669313752267044	-0.4274292
V73N	0.9930260994501487	-6.6771124260920685	-7.682151595386131	-2.7994385
V73P	0.8284912530237762	-6.6771124260920685	-7.682151595386131	-2.22406
V73Q	0.9792995416323136	-3.0679641426802493	-3.843721887737047	-1.1495361
V73R	0.98870022721448	-6.677112426092068	-7.682151595386131	-2.6293945
V73S	0.9932808389889016	-2.030506256229067	-3.488736148479802	-1.2849731
V73T	0.9888251644325484	-3.3547553490663327	-4.380444658927445	-2.027771
V73W	0.995978624316494	-6.6771124260920685	-7.682151595386131	-2.428894
V73Y	0.95239905487599	-6.677112426092069	-7.682151595386131	-2.5756226
Q74*	0.0038726457831917
Q74A	1.0047792476604336	-1.6151140572681175	-3.5326746405153244	-0.9092407
Q74C	0.9971652314600608	-5.562841729987479	-6.839614321573208	-1.7940674
Q74D	0.9884514758041332	-5.562841729987479	-6.839614321573208	-1.5841064
Q74E	0.9813248005454708	-2.7088622439287318	-4.004111115002161	-1.1779175
Q74F	0.9916146774125568	0.8869186353122993	-2.691352325546177	-0.011413574
Q74G	0.9868219821811952	-2.7088622439287318	-4.035670129705977	-1.147522
Q74H	0.972507266496438	-2.708144497440463	-3.40571040434952	-0.36608887
Q74I	1.0007913446728394	-2.240201748196971	-3.6399636231872137	-0.7633667
Q74K	0.9954947005174776	-5.562841729987478	-6.839614321573208	-1.732727
Q74L	0.9952508090221002	-1.8693450906211737	-3.7318291799419967	-0.78344727
Q74M	1.008780167602803	-2.7088622439287318	-4.047427301058633	-1.1143188
Q74N	0.9965617080119946	0.0895558442532635	-2.1039144731021224	2.4105835
Q74P	0.9810700676772304	-2.7088622439287318	-3.780912707105017	-0.2791748
Q74R	1.0098900874697616	-5.562841729987477	-6.839614321573208	-1.4465332
Q74S	1.0026729365518627	-0.0638273406584741	-2.195714985293307	1.0083008
Q74T	1.000816938315136	0.0335843798802812	-3.1834031746257097	-0.37750244
Q74V	1.001631578543981	-5.562841729987477	-6.839614321573208	-1.197876
Q74W	1.0065196568135302	-5.562841729987477	-6.839614321573208	-1.3146973
Q74Y	0.9785236586604088	-1.3728682761825592	-2.5829650979976577	-0.5745239
L75*	0.0080694436190914
L75A	0.9283135888483196	-8.50127896419807	-9.060271529289594	-5.0369263
L75C	0.961842481697176	-8.50127896419807	-9.060271529289594	-5.1812134
L75D	0.1007860519450398	-8.50127896419807	-9.060271529289594	-4.777893
L75E	0.5612960447898044	-8.50127896419807	-9.060271529289594	-4.847412
L75F	0.9582627263134538	-4.694254446988776	-5.104199248116856	-4.454773
L75G	0.725842642613572	-8.50127896419807	-9.060271529289594	-4.7487183
L75H	0.9058665611466464	-8.50127896419807	-9.060271529289594	-4.968567
L75I	1.0009082169639287	-2.923401800790147	-3.8240570873367687	-1.814331
L75K	0.8424077305358577	-8.50127896419807	-9.060271529289594	-4.9849854
L75M	0.9832298388031088	-8.50127896419807	-9.060271529289594	-4.7506714
L75N	0.8124851208215651	-8.50127896419807	-9.060271529289594	-4.8096924
L75P	0.9682457360882056	-8.50127896419807	-9.060271529289594	-5.0551147
L75Q	0.8788465080635406	-8.50127896419807	-9.060271529289594	-4.803406
L75R	0.8660687967300369	-8.501278964198068	-9.060271529289594	-4.965271
L75S	0.7872285915285903	-8.501278964198068	-9.060271529289594	-4.9241943
L75T	0.8812999863240989	-8.501278964198068	-9.060271529289594	-4.7960815
L75V	0.9959430697914808	-8.501278964198068	-9.060271529289594	-5.0236206
L75W	0.8063765052244862	-8.501278964198068	-9.060271529289594	-4.9474487
L75Y	0.9573581950891924	-4.715817801884636	-5.204865037720083	-4.6766357
R76*	0.0030600772922275
R76A	0.9768233152918746	-3.201931254371599	-4.593822208978963	-4.332947
R76C	1.0032121689474136	-5.7700903620429465	-7.4511355132292465	-4.0338135
R76D	0.9623151332907172	-3.022021688542559	-4.629212761403323	-3.8253784
R76E	0.9712617683869031	-6.011657557750295	-7.565158875140469	-4.54718
R76F	0.9938384008993452	-6.011657557750294	-7.565158875140469	-4.4607544
R76G	0.9694653435144884	0.6588192388672209	-3.1560669716527627	-2.60437
R76H	1.010769929275302	-2.331026523618595	-4.273595181974088	-3.7476196
R76I	1.0155346934790472	-6.011657557750295	-7.565158875140469	-4.364319
R76K	0.9904043534045456	-1.5551281383677948	-2.6888078298907203	-2.571167
R76L	0.9923282070912528	-6.011657557750294	-7.565158875140469	-4.5011597
R76M	0.993175561225874	-6.011657557750295	-7.565158875140469	-4.3010254
R76N	0.9641152152708138	-0.0496418524364039	-3.543020625209465	-2.9470825
R76P	0.9582639990081152	-6.011657557750295	-7.565158875140469	-4.55542
R76Q	0.96310489711827	-1.4114069483246885	-3.621130348929	-3.1201172
R76S	0.969280625265264	-2.0125632507475477	-4.013025075579208	-3.5635986
R76T	0.9939605834419148	-0.153789122245707	-2.867812250809948	-1.8937378
R76V	1.0098562167556802	-3.022021688542559	-4.509985294298531	-4.3500977
R76W	0.9965506110294076	-6.011657557750295	-7.565158875140469	-4.4176025
R76Y	1.0152787387961837	-6.011657557750295	-7.565158875140469	-4.4472656
V77*	0.000378494411882
V77A	0.8771145603235642	-4.727032448796024	-5.300469636898924	-5.260132
V77C	0.9854112203661234	-4.016012901035813	-4.392222455164301	-4.0247803
V77D	0.3838110374975954	-8.39476915556917	-8.962464203488707	-5.6240845
V77E	0.4685400356226177	-8.39476915556917	-8.962464203488707	-5.694458
V77F	0.3414619843188807	-8.39476915556917	-8.962464203488707	-5.382324
V77G	0.4518180722152034	-8.39476915556917	-8.962464203488707	-5.390686
V77H	0.5058419307828812	-8.39476915556917	-8.962464203488707	-5.3535156
V77I	0.9537384736793436	-4.703193136277846	-5.129048147260619	-4.494385
V77K	0.4586608581533898	-8.39476915556917	-8.962464203488707	-5.6433716
V77L	0.9394286238506068	-8.39476915556917	-8.962464203488707	-5.8825684
V77M	0.8356925267390914	-8.39476915556917	-8.962464203488707	-5.1189575
V77N	0.6997138794511064	-8.39476915556917	-8.962464203488707	-5.4993896
V77P	0.8701342723756706	-4.016012901035802	-4.502547333759139	-4.772827
V77Q	0.5040894254310635	-8.39476915556917	-8.962464203488707	-5.1713867
V77R	0.1488218039070359	-8.39476915556917	-8.962464203488707	-5.656616
V77S	0.7961922295423014	-8.39476915556917	-8.962464203488707	-5.3807983
V77T	0.9677246015300076	-8.39476915556917	-8.962464203488707	-5.746277
V77W	0.3461936098763291	-8.39476915556917	-8.962464203488707	-5.8049927
V77Y	0.590446704525466	-8.39476915556917	-8.962464203488707	-5.8513184
I78*	-0.0310712616041995
I78A	0.947632959605074	-6.006867918506614	-8.313070377645317	-3.5490112
I78C	0.9826033169277024	-6.117583249022408	-8.359544867804118	-3.3266602
I78D	0.9338039038029742	-6.117583249022408	-8.359544867804118	-3.4021606
I78E	0.9541814403434384	-6.117583249022408	-8.359544867804118	-3.46167
I78F	0.959760566511722	-6.117583249022408	-8.359544867804118	-3.1984253
I78G	0.9230860339941792	-6.034746637039752	-8.324995982209998	-2.76062
I78H	0.9734946440349348	-6.117583249022408	-8.359544867804118	-3.580017
I78K	0.9654035368109778	-1.8390108470205	-4.052791270827584	-2.5474854
I78L	0.9700384729458932	-2.945061566048291	-4.988462824956514	-2.7959595
I78M	0.7759234324043459	-0.7323450685978123	-3.887195495059132	-2.4783936
I78N	0.9786495513669796	-1.4684468537391109	-4.01212846612907	-2.47937
I78P	0.1572959686766683	-6.117583249022408	-8.359544867804118	-3.2346191
I78Q	0.9506846296509884	-0.8439906349922688	-4.538353649651981	-2.765503
I78R	0.977280615934941	-6.117583249022408	-8.359544867804118	-3.1228638
I78S	0.9610009531936003	-6.117583249022408	-8.359544867804118	-3.2508545
I78T	0.9851332835369035	-1.1983279389309909	-3.122801548204734	-1.1240234
I78V	0.9918007593630463	1.2328350008062872	-1.9222908662050031	0.7868042
I78W	0.9690551747951396	-6.117583249022408	-8.359544867804118	-3.445984
I78Y	0.9582407329223964	-6.117583249022408	-8.359544867804118	-3.425171
G79*	-0.0362610971802707
G79A	0.963224263126452	-3.8396963619627305	-4.489748816922656	-3.8325806
G79C	0.9899371031048262	-7.447070155568552	-8.506517635152193	-4.911621
G79D	0.9677758778868896	-7.447070155568551	-8.506517635152193	-4.7180176
G79E	0.9999011201142642	-3.8396963619627305	-4.64204324831735	-4.0599365
G79F	0.9990074501686944	-7.447070155568551	-8.506517635152193	-4.750305
G79H	0.8007027388736576	-7.447070155568551	-8.506517635152193	-4.711914
G79I	0.9713023781135208	-7.447070155568551	-8.506517635152193	-5.0617065
G79K	0.9769096745066436	-7.447070155568552	-8.506517635152193	-4.771118
G79L	0.9544137819548576	-7.447070155568551	-8.506517635152193	-4.857788
G79M	0.9923612992167168	-7.447070155568551	-8.506517635152193	-5.002014
G79N	0.9749091619067016	-3.8396963619627305	-4.7692778463242576	-4.6627197
G79P	0.052964937377243	-7.447070155568551	-8.506517635152193	-4.552124
G79Q	0.9794319166572945	-7.447070155568551	-8.506517635152193	-4.932434
G79R	1.0012707289834002	-7.447070155568551	-8.506517635152193	-4.6262207
G79S	0.9857886865143431	0.396912869746485	-1.944903988056467	-1.0046997
G79T	0.997095031703909	-7.447070155568552	-8.506517635152193	-4.7525635
G79V	0.9657273053048306	-7.447070155568552	-8.506517635152193	-4.817444
G79W	1.0046319389400826	-7.447070155568551	-8.506517635152193	-4.61261
G79Y	0.982932104853702	-7.447070155568551	-8.506517635152193	-4.709778
H80*	0.0146289147851263
H80A	0.9280703644936158	-0.0485088289574875	-3.281713922160634	-2.8005981
H80C	0.9903334614965434	-1.6359580119294257	-3.784003752887656	-3.5055542
H80D	0.8445844150353763	-6.045813545661029	-7.861298558027101	-4.088501
H80E	0.8584261278799821	-6.04581354566103	-7.861298558027101	-3.8996582
H80F	0.9946410085522204	-2.3320580486755818	-4.3006727314932505	-3.8944702
H80G	0.9421828467433662	-6.045813545661029	-7.861298558027101	-4.254822
H80I	0.9923925946240536	-1.6359583114503728	-4.206735937696067	-3.821289
H80K	0.8508802309925743	-6.04581354566103	-7.861298558027101	-4.3704224
H80L	0.9671280010497642	-3.024209292884172	-4.80394009257725	-3.6829224
H80M	0.959614583651526	-6.04581354566103	-7.861298558027101	-4.484314
H80N	0.9922825849319958	-6.035212785471204	-7.855043172445676	-4.065674
H80P	0.7779177022147307	-6.045813545661029	-7.861298558027101	-4.239746
H80Q	0.9669761563399032	-6.04581354566103	-7.861298558027101	-4.5166626
H80R	0.9028123362805068	0.0961719330730201	-3.638425116743747	-3.161316
H80S	0.927110098408532	-6.04581354566103	-7.861298558027101	-4.253845
H80T	0.953583016428646	-3.024209292884172	-4.744743112887591	-3.7486572
H80V	0.7566826631737663	0.3290052629086051	-3.1568025314918486	-2.2910156
H80W	0.9483220494032468	-6.045813545661029	-7.861298558027101	-4.635376
H80Y	0.9836323483455606	-0.6193594881035498	-2.9851056008083106	-2.6539917
S81*	-0.0509954877343371
S81A	0.991448503326803	-0.7340256282638067	-2.458365610895271	-0.22247314
S81C	0.990430740603626	-4.727631663301392	-6.362917727901731	-1.8582153
S81D	0.993459411640016	-5.495757212113094	-6.824064195132905	-2.2335815
S81E	1.0196455743447088	-2.5258380370445206	-3.668982526680338	-1.9239502
S81F	1.0049662209885164	-5.489924284736517	-6.820679018962096	-1.5987549
S81G	0.9830777026434748	-5.495757212113094	-6.824064195132905	-1.8809204
S81H	0.974728014192686	-2.5041119272541006	-3.8500197856083114	-1.7592163
S81I	1.01403959419074	-2.5083408854612346	-3.6457891871323223	-1.0043945
S81K	0.9925159845822528	0.6494903103584027	-1.27786760644085	0.26782227
S81L	1.030509068114974	-5.495757212113094	-6.824064195132905	-2.2110596
S81M	1.0185283499228743	-5.495757212113095	-6.824064195132905	-2.291687
S81N	0.9911893323459426	-2.705464803165881	-3.9939515478545218	-1.637207
S81P	0.9137379061487756	-5.495757212113095	-6.824064195132905	-2.0161743
S81Q	1.0114357658901514	-0.220021455339161	-2.7930535085397423	-0.69177246
S81R	0.9999150135035548	0.6571568353784789	-2.1841262380839908	-0.44104004
S81T	1.0063705329004786	0.804283213796805	-0.9163827994379972	1.2038574
S81V	0.9877857761611002	-0.7949568764954531	-2.4774269710833323	0.045715332
S81W	1.0051707699720402	-5.495757212113094	-6.824064195132905	-2.0187378
S81Y	0.9978662376258326	-5.495757212113095	-6.824064195132905	-1.9484863
M82*	-0.0002970734899383
M82A	0.8618710136966339	-7.839149382178968	-8.852676748075282	-5.5230103
M82C	0.8275730471756676	-7.414280680609545	-8.673145942084375	-5.529724
M82D	0.7213467363438804	-7.839149382178968	-8.852676748075282	-5.5598755
M82E	0.7438550246022639	-7.839149382178968	-8.852676748075282	-5.454773
M82F	0.7109681004403644	-3.763478639987159	-4.949040622195753	-4.648987
M82G	0.8332741155211364	-7.839149382178968	-8.852676748075282	-5.189026
M82H	0.7562029351966415	-7.839149382178968	-8.852676748075282	-5.6394043
M82I	0.8400000971962096	-3.960866035547565	-4.776355703645095	-4.911438
M82K	0.7819491692115255	-7.839149382178967	-8.852676748075282	-5.3775635
M82L	0.8331022754795459	-1.4292782152071617	-4.317953386671434	-4.5075073
M82N	0.6592584424657006	-7.839149382178968	-8.852676748075282	-5.5216675
M82P	0.8276433713907341	-7.839149382178968	-8.852676748075282	-5.736023
M82Q	0.8583201142306298	-7.839149382178968	-8.852676748075282	-5.560608
M82R	0.639614994954396	-7.839149382178968	-8.852676748075282	-5.6258545
M82S	0.8163787460911495	-4.466799891698786	-5.452349874802167	-4.899292
M82T	0.735557703363211	-5.166150626561876	-6.254640524612114	-5.085022
M82V	0.7718190720836047	-7.839149382178968	-8.852676748075282	-5.6521606
M82W	0.5127690003061599	-7.839149382178967	-8.852676748075282	-5.2437744
M82Y	0.6193511571677623	-3.0681043809949284	-4.428063598221343	-4.1605225
Q83*	0.0033673717644252
Q83A	0.9945251285458396	-6.430496882303631	-7.820878290516021	-2.8921509
Q83C	0.986696837770121	-6.430496882303631	-7.820878290516021	-2.9469604
Q83D	0.979731010159692	-6.43049688230363	-7.820878290516021	-3.0421753
Q83E	1.014201635391027	-1.2597735706611255	-2.9686390837523504	-0.09307861
Q83F	0.981148200130144	-6.430496882303631	-7.820878290516021	-2.7462158
Q83G	0.9898088992402072	-6.430496882303631	-7.820878290516021	-3.3295898
Q83H	0.98883187806926	-1.3070636816900296	-3.409325452787016	-1.5391235
Q83I	0.973290228106252	-6.430496882303631	-7.820878290516021	-3.012024
Q83K	0.9900335069210984	-0.4046301330829287	-3.156234145120834	-1.3309937
Q83L	1.0121084857865863	-6.430496882303631	-7.820878290516021	-2.899475
Q83M	0.956794609905526	-3.3926895234090755	-4.505739838241425	-2.3638916
Q83N	0.9895236193620552	-3.3926895234090755	-4.712853574414112	-2.7437134
Q83P	0.9691594791130403	-6.430496882303631	-7.820878290516021	-3.1762085
Q83R	0.9983827943191232	-0.0465217510188313	-2.8289648129066336	-1.1159058
Q83S	1.005100185741371	-3.3926895234090755	-4.024219528037065	-2.7000122
Q83T	1.0025008716111752	-2.69996278958551	-3.386417030626035	-2.100891
Q83V	0.996686914385578	-0.6721518815823933	-2.903545092420245	-0.04437256
Q83W	1.0052604147837785	-6.430496882303631	-7.820878290516021	-2.741211
Q83Y	0.9883077248723788	-6.430496882303631	-7.820878290516021	-3.123169
N84*	0.0100202636685987
N84A	0.9839183385928651	-5.566556457282269	-8.700092333316775	-1.4793701
N84C	0.9744285532288404	-5.383075866307891	-8.646086006932933	-1.1237793
N84D	0.9870626321766158	-5.566556457282269	-8.700092333316775	-1.5512085
N84E	0.9895501442377392	-5.313552071015859	-8.624184611393616	-0.61987305
N84F	0.9740708825966012	-5.566556457282269	-8.700092333316775	-1.310669
N84G	0.9943287999250404	3.327537847503076	-0.920830329618184	4.616028
N84H	1.00127808086601	-5.56655645728227	-8.700092333316775	-1.3609619
N84I	0.9301020241376556	-5.56655645728227	-8.700092333316775	-1.342102
N84K	0.9915975569793164	-5.56655645728227	-8.700092333316775	-1.5040283
N84L	0.9675756611170953	-5.56655645728227	-8.700092333316775	-1.2550659
N84M	0.9931275672389064	-5.56655645728227	-8.700092333316775	-1.7059937
N84P	0.0497646473064036	-5.56655645728227	-8.700092333316775	-1.3025513
N84Q	1.0115561251471723	-5.56655645728227	-8.700092333316775	-1.3245239
N84R	0.9834026551809024	-5.56655645728227	-8.700092333316775	-1.4495239
N84S	1.0078292618198257	-5.316755707576895	-8.624780445618455	-0.5675049
N84T	0.9729161726084088	-5.566556457282269	-8.700092333316775	-1.4547119
N84V	0.9505097550288824	-5.566556457282269	-8.700092333316775	-1.4359741
N84W	0.9872906746881664	-5.566556457282269	-8.700092333316775	-1.3047485
N84Y	0.966847242677259	-5.56655645728227	-8.700092333316775	-1.2476196
C85*	-0.014700427964254
C85A	0.9880491036009504	1.5413128315713314	-2.040991802325152	1.24646
C85D	0.0916267570048466	-6.011293346461072	-8.112461138002232	-1.9511719
C85E	0.0351755500929768	-6.011293346461072	-8.112461138002232	-2.2357178
C85F	0.3311498761386788	-6.0112933464610725	-8.112461138002232	-2.4533691
C85G	0.7893009998706548	-6.0112933464610725	-8.112461138002232	-1.9335327
C85H	0.4627453971984319	-6.0112933464610725	-8.112461138002232	-2.15271
C85I	0.4234713436051018	-6.0112933464610725	-8.112461138002232	-2.1349487
C85K	0.8460623564051402	-6.0112933464610725	-8.112461138002232	-1.9486084
C85L	0.268447901138207	-6.0112933464610725	-8.112461138002232	-2.1275635
C85M	0.5850219884264694	-6.0112933464610725	-8.112461138002232	-2.265625
C85N	0.7045561974123673	-6.0112933464610725	-8.112461138002232	-2.444336
C85P	0.4677340501184468	-6.0112933464610725	-8.112461138002232	-2.1552124
C85Q	0.337050203350828	-6.0112933464610725	-8.112461138002232	-2.256897
C85R	0.4660433192232102	-6.0112933464610725	-8.112461138002232	-1.951294
C85S	0.9584734704911442	-0.118491639851042	-1.8566371681081364	1.4619141
C85T	0.9944969119983244	0.200126687908928	-2.2878446131871897	1.2686768
C85V	0.5569822686442067	-0.4656315462631122	-2.8897898323339177	-0.3918457
C85W	-0.0161348782492708	-6.0112933464610725	-8.112461138002232	-1.9268188
C85Y	0.2981267423060412	-4.0113254575397805	-6.446573790992261	-1.9873047
V86*	-0.0499044817439932
V86A	1.0231765197199048	-6.546827455424697	-7.456481782163792	-1.8737183
V86C	0.9951386932250188	-6.546827455424697	-7.456481782163792	-2.0949097
V86D	0.9780412262088144	-6.546827455424697	-7.456481782163792	-1.8463745
V86E	0.997998167449374	-6.543498961554503	-7.454648809606056	-1.9503784
V86F	0.9905347492982088	-6.546827455424697	-7.456481782163792	-2.1539307
V86G	0.970319690366393	-6.546827455424696	-7.456481782163792	-1.6956177
V86H	1.0178199840532087	-6.546827455424696	-7.456481782163792	-1.9631348
V86I	0.9777274262190998	-1.2387471056308454	-1.8138226599076008	-0.29974365
V86K	0.9127720364581864	-6.546827455424692	-7.456481782163792	-1.9954224
V86L	1.019390411802826	0.3749022284065075	-0.395280726141209	2.829956
V86M	0.1272411681261504	-1.4438115663999316	-2.9118650610689656	-1.0322266
V86N	0.9854999139932076	-0.6111648825510043	-2.578742926725681	-0.3942871
V86P	-8.744346368005744e-05	-6.546827455424692	-7.456481782163792	-1.895874
V86Q	0.9469924436157536	-2.138440899047311	-3.142066911295842	-0.9229126
V86R	0.9916704353699192	-6.546827455424697	-7.456481782163792	-2.2834473
V86S	1.0121728488042343	-3.072375082706293	-3.7948403994487303	-1.3461914
V86T	1.0111164504922694	-1.7801661688970536	-3.4056376818298304	-0.81414795
V86W	0.0168611645997113	-6.546827455424696	-7.456481782163792	-1.9026489
V86Y	0.8852555312453715	-6.546827455424697	-7.456481782163792	-2.2252197
L87*	0.0066420940729925
L87A	0.678281211614892	-8.64568148595886	-9.198056228930682	-6.012512
L87C	0.8294711034792889	-8.64568148595886	-9.198056228930682	-5.680725
L87D	0.0552419068757043	-8.645681485958859	-9.198056228930682	-5.727173
L87E	0.2116564137555509	-8.64568148595886	-9.198056228930682	-6.107666
L87F	0.9359655190708094	-8.64568148595886	-9.198056228930682	-5.8602905
L87G	0.1578980365216106	-8.645681485958859	-9.198056228930682	-6.2477417
L87H	0.2355387909285834	-8.645681485958859	-9.198056228930682	-5.950989
L87I	1.0189051151490944	-6.211753098664442	-7.421897448419259	-5.8222656
L87K	0.0247958036274272	-8.645681485958859	-9.198056228930682	-6.006592
L87M	0.9808340484366544	-8.645681485958859	-9.198056228930682	-5.971924
L87N	0.2581425985088429	-8.645681485958859	-9.198056228930682	-5.965515
L87P	0.0109276597464557	-8.645681485958859	-9.198056228930682	-5.8652954
L87Q	0.319055445212742	-8.645681485958859	-9.198056228930682	-6.14032
L87R	0.020280490214429	-8.645681485958859	-9.198056228930682	-6.020447
L87S	0.5080435355779411	-8.645681485958859	-9.198056228930682	-6.0563965
L87T	0.8245708758537221	-8.645681485958859	-9.198056228930682	-6.0526733
L87V	1.0071293954853688	-4.046200237676695	-4.741473781301465	-5.2872925
L87W	0.1644235445113072	-8.645681485958859	-9.198056228930682	-6.0976562
L87Y	0.5683383618235042	-4.762116806682343	-5.262999825634324	-5.4661255
K88*	-0.0189604941542893
K88A	1.0028675473583122	-6.092428185987968	-7.971946388973265	-4.1446533
K88C	0.9739805736997448	-2.331357712227341	-4.409228772297865	-3.6843262
K88D	0.9918411862677372	-6.092428185987968	-7.971946388973265	-4.005066
K88E	1.0109190350019284	-6.092428185987968	-7.971946388973265	-3.989502
K88F	0.989769984303774	-6.092428185987969	-7.971946388973265	-3.894287
K88G	0.9680600925756968	-6.092428185987968	-7.971946388973265	-3.764038
K88H	0.9905303813455985	-0.1292938621858859	-3.697787597862771	-2.5205078
K88I	1.009859482000678	0.11209568430839	-2.830430110792804	-2.5596313
K88L	1.0091774439488426	-3.0251182559791308	-4.945014340351918	-3.5410156
K88M	1.0085442697152909	-5.817013946991352	-7.8403584220395715	-3.9315186
K88N	1.005080665989866	-6.092428185987968	-7.971946388973265	-3.946289
K88P	0.5846509818139243	-6.09242818598797	-7.971946388973265	-4.4658203
K88Q	1.0094508805526576	-0.0150277876196702	-2.311138724828197	-2.199463
K88R	0.9854080139803704	-1.4010314829566235	-3.3349298973480472	-2.651123
K88S	0.974932035215598	-5.969913111209272	-7.915701046928461	-3.9890137
K88T	0.9939622605962878	-6.09242818598797	-7.971946388973265	-4.0756226
K88V	1.0084250662213818	0.0950328219459257	-2.608306619644281	-1.5397339
K88W	0.994109451912546	-6.09242818598797	-7.971946388973265	-4.536621
K88Y	1.0204698472107054	-2.28234430480061	-4.296944144418376	-3.7295532
L89*	-0.0182179598782905
L89A	0.6166138493854492	-4.310299900165713	-5.094692222410231	-5.3933105
L89C	0.8243953608773926	-8.003419971247162	-8.928142821247434	-5.257019
L89D	0.0310397649435868	-8.00341997124716	-8.928142821247434	-5.5307617
L89E	0.0290097047265131	-8.00341997124716	-8.928142821247434	-5.100769
L89F	1.0014219616734268	-7.444589605426406	-8.664761833471857	-4.9993896
L89G	-0.0075372996403026	-8.003419971247162	-8.928142821247434	-5.474365
L89H	0.084670500050963	-8.003419971247162	-8.928142821247434	-5.3740234
L89I	0.9751376541314778	-0.5708608724108508	-3.700793740616064	-2.9987183
L89K	-0.001778678616933	-8.003419971247162	-8.928142821247434	-5.6886597
L89M	0.9869072330059312	-8.003419971247162	-8.928142821247434	-5.5306396
L89N	0.0370027017293899	-8.003419971247162	-8.928142821247434	-5.6116333
L89P	-0.0045454106192564	-8.003419971247162	-8.928142821247434	-5.546692
L89Q	0.0729960221378324	-8.003419971247162	-8.928142821247434	-5.42218
L89R	-0.0004496409761219	-8.003419971247162	-8.928142821247434	-5.5751343
L89S	0.1497328067212783	-8.003419971247162	-8.928142821247434	-5.19928
L89T	0.2729763292425587	-8.003419971247162	-8.928142821247434	-5.2857666
L89V	0.9469207059005196	-3.822564799807543	-4.444872128366114	-4.26532
L89W	0.092642085785186	-8.003419971247162	-8.928142821247434	-5.6395874
L89Y	0.6103712974681046	-8.003419971247162	-8.928142821247434	-5.224243
K90*	-0.0134724254362902
K90A	0.9896250208926513	-5.0845370914979	-5.528499965432275	-2.0761719
K90C	0.9844694011656994	-6.928133333261248	-7.128608797893776	-2.6674194
K90D	1.0064643491960146	-3.8307840416062175	-4.197130722612201	-1.9428711
K90E	1.0052257640137858	-2.9809488955118395	-3.8653054426104063	-1.5875854
K90F	1.0052574837912676	-6.928133333261248	-7.128608797893776	-2.2107544
K90G	0.9654077924000072	-3.135994425395343	-2.812880518526072	-0.9146118
K90H	0.9983777016368278	-6.928133333261247	-7.128608797893776	-2.6502686
K90I	1.0122690227466	-6.928133333261247	-7.128608797893776	-2.3695068
K90L	1.004587831459251	-6.928133333261248	-7.128608797893776	-2.5108643
K90M	1.0038676141245593	-6.928133333261248	-7.128608797893776	-2.4677734
K90N	0.9916727415789388	-3.5431278181262207	-3.9964168158148814	-2.078125
K90P	0.8582544581196603	-3.8307840416062175	-4.255015330323658	-2.0142212
K90Q	1.0081623685119443	-0.7509762155120323	-3.4930118571792264	-0.9711914
K90R	1.0074608341890303	-3.828315806328592	-4.135674560566258	-2.0005493
K90S	1.0164137090686598	-4.232745642904018	-4.552261296936194	-1.9329224
K90T	1.0103175642637536	-0.200298334048016	-1.918489484465681	2.2382812
K90V	1.001280856468627	-6.928133333261247	-7.128608797893776	-2.538391
K90W	1.0094916314097695	-6.928133333261248	-7.128608797893776	-2.2685547
K90Y	1.0060386505820145	-6.928133333261248	-7.128608797893776	-2.5820923
V91*	0.0254857613121653
V91A	0.8965295387276873	-5.486695756636186	-6.313807886815994	-5.418518
V91C	0.985627642940614	-8.185176106733932	-8.760067350356508	-5.317444
V91D	-0.0033185042144324	-8.185176106733934	-8.760067350356508	-5.283142
V91E	0.0288589985429687	-8.185176106733934	-8.760067350356508	-5.6483154
V91F	0.1330583733433352	-8.185176106733934	-8.760067350356508	-5.51416
V91G	0.2321284131921013	-8.185176106733934	-8.760067350356508	-5.312195
V91H	0.0349597036647162	-8.185176106733934	-8.760067350356508	-5.327759
V91I	0.9998623105310376	-5.963351370962618	-6.996078004456649	-5.310425
V91K	-0.0094722487662405	-8.185176106733934	-8.760067350356508	-5.51062
V91L	1.0225897239872808	-4.546236550221989	-4.601039052242413	-4.715332
V91M	1.0002709315443092	-8.185176106733934	-8.760067350356508	-5.6394653
V91N	0.0724335785228428	-6.43465835518824	-7.676289444561007	-5.491577
V91P	0.090238180082998	-8.185176106733934	-8.760067350356508	-5.4750977
V91Q	0.054320934711475	-8.185176106733934	-8.760067350356508	-5.7904663
V91R	0.0250567676246714	-8.185176106733934	-8.760067350356508	-5.6050415
V91S	0.8719261029391361	-8.185176106733934	-8.760067350356508	-5.514221
V91T	1.008149698026186	-1.4174969471185834	-4.228758462166297	-4.1012573
V91W	0.0064243437639881	-8.185176106733934	-8.760067350356508	-5.4854736
V91Y	0.0046027891824631	-8.185176106733934	-8.760067350356508	-5.458496
D92*	-0.0298233332710782
D92A	0.9996175352107268	0.0689247311691234	-3.5061814241780667	-2.9179077
D92C	1.003052223590806	-6.142579025158658	-7.820452980505706	-4.6779175
D92E	1.0056230569773803	-1.6998599378033603	-3.0450431825647684	-2.4744873
D92F	0.985240395547704	-6.142579025158658	-7.820452980505706	-4.470825
D92G	0.9978448150561492	-3.0895960690106063	-4.776171695824814	-4.051941
D92H	1.0062073995274656	-0.5911894610217834	-3.976198946764271	-3.1975708
D92I	1.003678257938159	-6.142579025158657	-7.820452980505706	-4.4056396
D92K	1.0028063901365207	-3.086321971486861	-4.661127938874415	-3.776001
D92L	0.9984007242563204	-6.142579025158659	-7.820452980505706	-4.201721
D92M	1.0113495826396337	-6.142579025158659	-7.820452980505706	-4.04657
D92N	0.9949921058038512	0.3661519646482096	-3.2921885831874533	-2.2976685
D92P	0.9966654150514864	-6.142579025158659	-7.820452980505706	-4.3218384
D92Q	1.004548042698111	-6.142579025158659	-7.820452980505706	-4.2633667
D92R	0.9994788055460628	-6.142579025158659	-7.820452980505706	-4.1273193
D92S	1.0021949062783844	-0.7736208894968142	-3.081050364073235	-2.2913818
D92T	1.003371503425182	-0.8835077690878177	-3.7234352011419114	-2.7316284
D92V	0.9663713304913236	-4.758826174714726	-6.772849743606457	-4.1570435
D92W	0.996454821126801	-6.142579025158659	-7.820452980505706	-4.4920654
D92Y	0.9879821131025692	-6.142579025158658	-7.820452980505706	-4.2247925
T93*	0.0174895467328608
T93A	1.0109473121843653	-0.6135890049752493	-1.7402479110241984	0.84020996
T93C	1.008540528541749	-2.6951475655091177	-3.5061125925676606	-1.3140869
T93D	0.9718692913086135	-5.668083436122341	-6.537890154655543	-1.390564
T93E	1.002619223877056	-1.5983277173806498	-2.7084166156455467	-0.38500977
T93F	1.0115969379151242	-5.668083436122342	-6.537890154655543	-1.5338745
T93G	1.0047542473017963	-5.668083436122343	-6.537890154655543	-1.2614136
T93H	0.9995575993088406	-5.668083436122341	-6.537890154655543	-1.5994263
T93I	1.0027077825820578	-0.9789354691975634	-1.083241219923366	0.8699341
T93K	0.9686917290076776	-5.668083436122342	-6.537890154655543	-1.5872192
T93L	1.0162879866463936	-0.3899826158895529	-2.589422883218504	-0.111572266
T93M	1.0048203781435134	-2.6803235809217574	-3.441759209243173	-1.0466919
T93N	0.9956541712468135	-2.6951475655091177	-3.5862277184714912	-1.3876953
T93P	0.9000763559506313	-5.668083436122342	-6.537890154655543	-1.6541748
T93Q	0.9651858216065206	1.0813485083490262	-1.209766431580647	0.6940918
T93R	1.0056606931747862	-5.668083436122341	-6.537890154655543	-1.276001
T93S	0.9882240816739912	-0.9024641879606988	-2.380613751302008	0.30218506
T93V	1.004798762335716	0.3028436332552009	-1.8734612125408605	1.5829468
T93W	0.9811085430936703	-5.668083436122342	-6.537890154655543	-1.3448486
T93Y	0.9891492691590936	-5.668083436122341	-6.537890154655543	-1.6791382
A94*	0.0082003643131118
A94C	0.9991546317757634	-6.393110022198932	-7.591288799244694	-2.5601196
A94D	0.9505996235319778	-6.393110022198932	-7.591288799244694	-2.8995972
A94E	0.9964751276441384	-6.393110022198932	-7.591288799244694	-2.8737183
A94F	1.015346723267112	-6.393110022198931	-7.591288799244694	-2.7943726
A94G	0.9827386038808814	-6.393110022198931	-7.591288799244694	-2.6993408
A94H	1.0082861123254196	-6.393110022198931	-7.591288799244694	-3.0474243
A94I	0.9978133683666824	-2.332798707389907	-2.986368494639464	-1.7485352
A94K	0.9996996753351506	-2.7391238465264878	-4.081914313297602	-2.5023804
A94L	1.0106731350518627	-6.393110022198931	-7.591288799244694	-2.661621
A94M	1.0052174285164952	-6.393110022198931	-7.591288799244694	-2.784607
A94N	0.991246492067229	-0.2819814714371418	-2.65176467942365	0.11035156
A94P	1.004794673352713	-2.852467335470622	-3.7593339129380174	-1.8966675
A94Q	0.9850598503901852	-1.1237584513948122	-3.4705983466337784	-1.6663208
A94R	0.950006894376837	-3.4291703405992977	-4.255169011863472	-1.9296875
A94S	0.9910942794307094	-0.6368415872455353	-2.6699858279826003	-1.2281494
A94T	0.9876070162375392	-0.9414511916645883	-3.158163318126753	-0.8864136
A94V	1.0011349894223214	-0.8808588827809629	-2.8378626781141065	-1.2667847
A94W	1.0039528405243856	-6.393110022198931	-7.591288799244694	-2.611267
A94Y	1.0039174757966451	-3.4291703405992977	-3.858326295601728	-1.8145752
N95*	0.0005172219341085
N95A	0.3578051623113181	-9.051177819521673	-9.784456989717055	-6.3773193
N95C	0.7509364565249095	-9.051177819521673	-9.784456989717055	-5.97406
N95D	0.2042947215761298	-9.051177819521673	-9.784456989717055	-5.6884155
N95E	0.0031533827363317	-9.051177819521673	-9.784456989717055	-6.246155
N95F	0.0642227144138074	-9.051177819521673	-9.784456989717055	-6.006653
N95G	0.2732078129741905	-9.051177819521673	-9.784456989717055	-5.8216553
N95H	0.5210235605974126	-9.051177819521673	-9.784456989717055	-5.793579
N95I	0.023787080684463	-4.796681260643485	-5.371973284902197	-5.9172974
N95K	0.2458364851211305	-9.051177819521673	-9.784456989717055	-5.9520264
N95L	0.1451293813081483	-9.051177819521676	-9.784456989717055	-5.915344
N95M	0.3292912375221485	-9.051177819521676	-9.784456989717055	-6.036194
N95P	0.0419060345499101	-9.051177819521676	-9.784456989717055	-5.9592896
N95Q	0.7167567339271017	-9.051177819521673	-9.784456989717055	-6.1898804
N95R	0.1546945934405185	-9.051177819521673	-9.784456989717055	-5.8668823
N95S	0.6809033678672651	-9.051177819521673	-9.784456989717055	-6.01062
N95T	0.0090852932912079	-9.051177819521676	-9.784456989717055	-6.057068
N95V	-0.0022802349787499	-9.051177819521673	-9.784456989717055	-5.6484985
N95W	0.0104268150232364	-9.051177819521676	-9.784456989717055	-5.8570557
N95Y	0.1550311835374338	-9.051177819521676	-9.784456989717055	-5.979065
P96*	-0.025583215498072
P96A	1.0115490468236192	-0.6819820588812218	-4.083466235075321	-3.9042358
P96C	0.9931419819199716	-6.735637727236364	-8.740368383127247	-5.264099
P96D	1.0078587331403068	-6.735637727236365	-8.740368383127247	-5.3480835
P96E	1.016720358898675	-6.735637727236365	-8.740368383127247	-5.463623
P96F	0.9839536834559318	-6.735637727236364	-8.740368383127247	-4.886902
P96G	1.007770465774828	-6.735637727236365	-8.740368383127247	-5.4955444
P96H	0.9935410254576932	-6.735637727236364	-8.740368383127247	-5.2147827
P96I	0.9978441988718189	-3.67113094674286	-5.619894625699089	-4.5583496
P96K	0.9888080809775056	-3.67113094674286	-5.497098916244795	-4.6812744
P96L	0.9935133590920288	-2.280598763496932	-4.555779702248401	-3.868164
P96M	1.0173892132568847	-2.9774699407540384	-5.228912638245674	-4.67865
P96N	1.006076178253678	-3.67113094674286	-5.665385161752056	-4.7227173
P96Q	1.00469104662536	-6.735637727236364	-8.740368383127247	-5.187134
P96R	1.0048129073980492	-6.735637727236365	-8.740368383127247	-5.3792114
P96S	1.0011010187095075	-2.525675772359377	-4.426427222126222	-3.5604858
P96T	1.006634151281918	-1.3094191676480658	-3.894532292644726	-3.8153076
P96V	0.994510728463876	-0.175906525506333	-3.6735490490391385	-2.9003296
P96W	1.0134362094731404	-6.735637727236366	-8.740368383127247	-5.273987
P96Y	1.0094888940983888	-6.735637727236366	-8.740368383127247	-5.132202
K97*	-0.0072108710883838
K97A	1.0070781517956855	-1.1188268212282373	-4.365981117312913	-1.9909668
K97C	0.9691335881570664	-2.49542898680164	-4.817020666712779	-2.2335205
K97D	0.9233534894323784	-0.6777364540009636	-3.5985963192069903	-1.1954346
K97E	0.9130777530679228	-0.0271429758324268	-2.400765036814846	-0.4697876
K97F	0.9140968767635174	-2.6837171132342057	-4.949242019814847	-2.3374634
K97G	0.9166805913483144	-1.7866950442697305	-4.23754523696698	-2.3599854
K97H	0.936040725958074	0.3452322291144161	-3.2197734633991786	-1.1063843
K97I	0.9662377010102188	-5.281146566693908	-7.538949642377702	-2.7174683
K97L	0.9919083534604234	-0.8457256855985091	-3.5125071547881817	-1.6500244
K97M	0.950045019547382	-5.281146566693908	-7.538949642377702	-2.310669
K97N	0.8926400989625297	0.9748979960589256	-2.161649390596722	0.168396
K97P	0.4144312493674693	-5.281146566693908	-7.538949642377702	-2.5997925
K97Q	0.9667349819901492	-1.1335466094292306	-3.4846497485996224	-1.4035645
K97R	0.9881752893663158	-0.9127443630456792	-3.372981086562504	-1.0413208
K97S	0.9452826064218496	-0.4190450504354552	-3.0467929092192207	-0.5784302
K97T	0.9452561333567456	-2.5071201012261475	-4.7897469508261565	-2.1652222
K97V	1.0081104879866636	-5.281146566693909	-7.538949642377702	-2.64563
K97W	0.8906089221113829	-5.281146566693908	-7.538949642377702	-2.3199463
K97Y	0.9278723766469056	-2.472949440654857	-4.66462207758741	-2.1176758
T98*	0.0417178230240336
T98A	0.8460934689261088	-8.837132577849115	-9.277095479798902	-5.591614
T98C	0.8879632177940575	-8.886396328483334	-9.291757461386853	-5.935425
T98D	0.4797782885985187	-8.886396328483334	-9.291757461386853	-5.998474
T98E	0.4534800786868523	-8.886396328483334	-9.291757461386853	-6.0443726
T98F	0.3785772372437229	-8.886396328483334	-9.291757461386853	-5.742859
T98G	0.8311180964305375	-8.886396328483334	-9.291757461386853	-5.692871
T98H	0.5533348719729978	-8.886396328483334	-9.291757461386853	-5.838806
T98I	0.0538605896342975	-8.886396328483334	-9.291757461386853	-5.697571
T98K	0.6285541960404136	-8.886396328483334	-9.291757461386853	-6.1292114
T98L	0.3002736130160871	-8.886396328483334	-9.291757461386853	-5.7026978
T98M	0.7821202476482929	-8.886396328483334	-9.291757461386853	-5.65802
T98N	0.9171971136501204	-4.788654620411656	-5.140545708149148	-5.5285645
T98P	0.3183557948052224	-6.264626304473151	-7.308931919698807	-5.3723755
T98Q	0.7525561789579029	-8.886396328483334	-9.291757461386853	-6.0092773
T98R	0.5890688855620789	-8.886396328483334	-9.291757461386853	-5.9818726
T98S	0.5976515001285012	-8.886396328483334	-9.291757461386853	-5.9505005
T98V	0.7357899316175002	-8.886396328483334	-9.291757461386853	-6.0284424
T98W	0.0996735757973089	-8.886396328483334	-9.291757461386853	-5.7817383
T98Y	0.4359132360590114	-8.886396328483334	-9.291757461386853	-5.9518433
P99*	0.0350684778984447
P99A	0.8806132745358519	-4.796666008254595	-5.371428277863743	-5.6396484
P99C	1.0126485827833185	-9.050796180730824	-9.783827001690156	-6.1365967
P99D	0.4028011312705226	-9.050796180730824	-9.783827001690156	-6.2488403
P99E	0.6409354981880411	-9.050796180730824	-9.783827001690156	-6.340454
P99F	0.4001657558319111	-9.050796180730824	-9.783827001690156	-5.9088745
P99G	0.7893193363977045	-9.050796180730824	-9.783827001690156	-6.3183594
P99H	0.7700153238048157	-9.050796180730824	-9.783827001690156	-5.9019165
P99I	0.8088162322747438	-9.050796180730824	-9.783827001690156	-6.11969
P99K	0.3875217229916606	-9.050796180730824	-9.783827001690156	-6.5595703
P99L	0.2872414959265052	-9.044502283527782	-9.781567306162115	-5.7597046
P99M	0.5163872925259869	-9.050796180730824	-9.783827001690156	-5.671631
P99N	0.6040450395973771	-9.050796180730824	-9.783827001690156	-5.972473
P99Q	0.5730897898536247	-9.050796180730824	-9.783827001690156	-6.121277
P99R	0.2882094310388627	-9.050796180730824	-9.783827001690156	-5.5045776
P99S	0.8286925621537369	-9.050796180730824	-9.783827001690156	-6.271179
P99T	0.8499806668003076	-9.050796180730824	-9.783827001690156	-6.1448364
P99V	0.4109711686565494	-9.050796180730824	-9.783827001690156	-5.7541504
P99W	0.4934212757171415	-9.050796180730824	-9.783827001690156	-6.0809937
P99Y	0.6651544702855032	-9.050796180730824	-9.783827001690156	-6.0114746
K100*	0.0662810682034138
K100A	0.9921641546071948	-1.096201970552162	-2.9533655938612355	1.1091309
K100C	0.92255396055143	-6.850551100103087	-8.503628462627717	-2.894226
K100D	0.96274690975196	-1.445165037911583	-4.183315883678006	-1.7592163
K100E	0.9861375306676216	-1.9735354543268209	-4.298038815599284	-2.0947876
K100F	0.9964029094603052	-6.850551100103086	-8.503628462627717	-2.74469
K100G	0.9820229706677064	-4.58437894931279	-6.462630783096756	-2.737793
K100H	0.9857082934121102	-6.850551100103086	-8.503628462627717	-2.9744263
K100I	0.9963278309586608	-6.850551100103087	-8.503628462627717	-3.182373
K100L	0.9928562052946356	-3.9121795325094646	-5.71823673599647	-2.520752
K100M	0.9922186771966	-6.850551100103087	-8.503628462627717	-2.9782715
K100N	0.982521665393468	-1.456384515730134	-3.957826900023065	-1.2401123
K100P	0.9709996182826912	-2.528561462475917	-3.985895320362033	-1.15625
K100Q	0.9814681323868356	-6.850551100103088	-8.503628462627717	-2.948059
K100R	0.9703201046223636	-2.81709771336476	-5.001038908729242	-2.0949707
K100S	0.9879250602859176	-2.276376537005857	-4.216401096455229	-0.99438477
K100T	0.9602500572920646	-3.2203808239441165	-4.59197751573447	-2.4308472
K100V	0.9982260728859862	-3.777914737081362	-5.441775337512809	-2.5509033
K100W	0.9924309404567536	-6.850551100103086	-8.503628462627717	-3.4125977
K100Y	0.9967200680313067	-6.850551100103088	-8.503628462627717	-2.5350342
Y101*	0.0864647427039181
Y101A	0.9399911405024564	-8.15559858641177	-9.190944431257208	-5.36438
Y101C	0.979738922025442	-8.150969160727168	-9.188918413687349	-5.564514
Y101D	0.0574929423570837	-8.15559858641177	-9.190944431257208	-5.3483276
Y101E	0.0579373141547574	-8.15559858641177	-9.190944431257208	-5.22406
Y101F	0.987171525995958	-3.804173878742439	-4.4704815279110335	-4.5928955
Y101G	0.6536246037549116	-8.15559858641177	-9.190944431257208	-5.001831
Y101H	0.9645137107785764	-1.324931499283224	-3.3221038637129823	-2.6673584
Y101I	0.7650371446009676	-4.514553697797172	-5.3658833026347565	-4.8806763
Y101K	0.8135240516432254	-8.15559858641177	-9.190944431257208	-5.112793
Y101L	0.8691569129645633	-8.15559858641177	-9.190944431257208	-5.4213257
Y101M	0.9313196142050304	-8.15559858641177	-9.190944431257208	-5.4591064
Y101N	0.964168848838918	-8.15559858641177	-9.190944431257208	-5.206299
Y101P	0.0332761620366417	-8.15559858641177	-9.190944431257208	-5.273926
Y101Q	0.8073859222003699	-8.15559858641177	-9.190944431257208	-5.3720093
Y101R	0.9090632287829568	-8.15559858641177	-9.190944431257208	-5.0914307
Y101S	0.9530901772352716	-5.931965536425164	-7.393737226962912	-5.2009277
Y101T	0.9155847191891626	-8.15559858641177	-9.190944431257208	-5.4508667
Y101V	0.8678901696557222	-8.15559858641177	-9.190944431257208	-5.112488
Y101W	1.006484551427658	-8.15559858641177	-9.190944431257208	-5.2905273
K102*	0.1284795236818078
K102A	0.9845892057307852	-6.806348076798413	-8.277722790218832	-2.6011963
K102C	1.0015176304608036	-2.589920765791781	-4.592049571954703	-2.2110596
K102D	0.9927738636914404	-3.69335131725193	-5.032510237228053	-2.1641235
K102E	0.9951412289369626	-1.5621332255783176	-3.998329863919935	-1.5183716
K102F	0.9557894258131352	-6.158604657372839	-7.919634056133873	-2.8919678
K102G	0.9439576883849444	-6.806348076798414	-8.277722790218832	-2.890625
K102H	0.987425542670874	-6.806348076798414	-8.277722790218832	-2.6733398
K102I	0.981172882355066	-6.770227145597317	-8.26241578129202	-2.343811
K102L	0.9672113827362728	-6.806348076798415	-8.277722790218832	-2.7537842
K102M	0.9964033688150892	-6.806348076798414	-8.277722790218832	-2.585022
K102N	0.9637894112154248	-3.69335131725193	-5.039893847428175	-2.5420532
K102P	-0.0363270118242726	-6.806348076798414	-8.277722790218832	-2.670044
K102Q	0.8511373969752298	-6.806348076798414	-8.277722790218832	-2.8140259
K102R	1.0089590694492596	-3.69335131725193	-5.08235221337236	-2.231018
K102S	0.9772557824968156	-0.6183076713393492	-2.765596218559949	1.2677002
K102T	0.989570170531188	-0.2121596342857135	-2.792003232476418	0.6253052
K102V	0.9901798769288824	-1.829720105220709	-3.690420122067735	-1.5933228
K102W	0.8472377641190532	-6.806348076798415	-8.277722790218832	-3.1568604
K102Y	0.9774453017964038	-6.806348076798414	-8.277722790218832	-3.006897
F103*	0.1407521357516465
F103A	0.9700345855151692	-8.604061329014936	-9.808083547353306	-5.7105103
F103C	0.9941705866033974	-8.604061329014936	-9.808083547353306	-5.8084717
F103D	0.2032293423743117	-8.604061329014936	-9.808083547353306	-5.845703
F103E	0.5575935737261413	-8.604061329014936	-9.808083547353306	-5.9380493
F103G	0.7314920627498782	-8.604061329014936	-9.808083547353306	-6.19104
F103H	0.988566824486476	-7.99715601916553	-9.592056563268898	-5.5320435
[truncated: 4,047 more rows]
