# Supplementary material for: Learning from prepandemic data to forecast viral escape
Source: Nature. 2023 Oct 11;622(7984):818–25. doi: 10.1038/s41586-023-06617-0 (PMC10599991; doi:10.1038/s41586-023-06617-0)
Supplement: Supplementary file 6 — Experimental details of DMS fitness and escape experiments and EVE, EVmutation and independent model performance (Spearman correlations) for DMS fitness prediction experiments. Escape DMS data used for EVEscape validation. [file 41586_2023_6617_MOESM6_ESM.xlsx]

## Sheet: Data2.1_Fitness_DMS
	Virus	Protein	Study	Strain	Alignment	Assay variable	N	ρIndependent	ρEVmutation	ρEVE
	Influenza	H1	Doud 2016	A/WSN/1933	A0A2Z5U3Z0_9INFA_b0.1	replication	10317	0.45	0.45	0.53
			Wu 2020	H1 (strain)	A0A6H1V8E8_9PLVG_Y373S_b0.1	replication	10317	0.36	0.37	0.36
	HIV	Env	Haddox 2018	BG505	A0A192B1T2_9HIV1_b0.1	replication	12388	0.48	0.41	0.48
				BF520	ENV_HV1B9_S364P-M373R_b0.1	replication	12502	0.48	0.43	0.49
			Roop 2020	BG505	A0A192B1T2_9HIV1_b0.1	replication (human cells)	12483	0.48	0.44	0.49
						replication (rhesus cells)	12483	0.43	0.4	0.44
			Duenas-Decamp 2016	BG505	A0A192B1T2_9HIV1_b0.1	replication	375	0.37	0.42	0.38
	SARS-CoV-2	Spike RBD	Starr 2020	Wuhan-Hu-1	P0DTC2_321-541_b0.3_pre2020.a2m	yeast expression (RBD)	3798	0.36	0.33	0.45
						ACE2 binding	3802	0.23	0.16	0.26
			Chan 2021	Wuhan-Hu-1	P0DTC2_321-541_b0.3_pre2020.a2m	human cell expression (full Spike)	3458	0.33	0.32	0.45
						ACE2 binding	3458	0.31	0.3	0.42
		Mpro	Flynn 2022	Wuhan-Hu-1	nsp5-YP_009725301_b0.1.a2m	yeast growth	5741	0.58	0.6	0.6

## Sheet: Data2.2_Escape_DMS
		Papers	Assay Details	# of Mutations	# of Escape Mutations (using thresholds from our paper)	# of Antibodies/ Sera	Alignment
	SARS-CoV-2 RBD (Wuhan-Hu 1)	Bloom Lab (antibodies):	FACS-based yeast display screening of antibody binding	3819	635	36	P0DTC2_321-541_b0.3_pre2020.a2m
		Dong 2021
		Greaney 2021a
		Greaney 2021b
		Greaney 2021d
		Starr 2021a
		Starr 2021b
		Tortorici 2021
		Starr 2021c
		Bloom Lab (sera):	FACS-based yeast display screening of sera binding	3819	15	55	P0DTC2_321-541_b0.3_pre2020.a2m
		Greaney 2021c
		Greaney 2021d
		Greaney 2021e
		Xie Lab:	MACS-based yeast display screening of antibody binding	3819	227	247	P0DTC2_321-541_b0.3_pre2020.a2m
		Cao 2022
	Flu H1	Doud 2018	Screening viral cell entry in the presence of antibodies	10735	161	6	I4EPC4_t0.99_b0.1.a2m
	(A/WSN/1933)
	HIV Env	Dingens 2019	Screening viral cell entry in the presence of antibodies	12730	76	8	Q2N0S5_20-709_b0.1_t0.99.a2m
	(BG505)

## Sheet: References
	Doud 2016	Doud, M. B. & Bloom, J. D. Accurate Measurement of the Effects of All Amino-Acid Mutations on Influenza Hemagglutinin. Viruses 8, (2016).
	Dong 2021	Dong, J. et al. Genetic and structural basis for SARS-CoV-2 variant neutralization by a two-antibody cocktail. Nat Microbiol 6, 1233–1244 (2021).
	Cao 2022	Cao, Y. et al. Omicron escapes the majority of existing SARS-CoV-2 neutralizing antibodies. Nature 602, 657–663 (2022).
	Chan 2021	Chan, K. K., Tan, T. J. C., Narayanan, K. K. & Procko, E. An engineered decoy receptor for SARS-CoV-2 broadly binds protein S sequence variants. Sci Adv 7, (2021).
	Dingens 2019	Dingens, A. S., Arenz, D., Weight, H., Overbaugh, J. & Bloom, J. D. An Antigenic Atlas of HIV-1 Escape from Broadly Neutralizing Antibodies Distinguishes Functional and Structural Epitopes. Immunity 50, 520-532.e3 (2019).
	Doud 2018	Doud, M. B., Lee, J. M. & Bloom, J. D. How single mutations affect viral escape from broad and narrow antibodies to H1 influenza hemagglutinin. Nat. Commun. 9, 1386 (12/2018).
	Duenas-Decamp 2016	Duenas-Decamp, M., Jiang, L., Bolon, D. & Clapham, P. R. Saturation Mutagenesis of the HIV-1 Envelope CD4 Binding Loop Reveals Residues Controlling Distinct Trimer Conformations. PLoS Pathog. 12, e1005988 (2016).
	Flynn 2022	Flynn, J. M. et al. Comprehensive fitness landscape of SARS-CoV-2 Mpro reveals insights into viral resistance mechanisms. Elife 11, (2022).
	Greaney 2021a	Greaney, A. J. et al. Complete Mapping of Mutations to the SARS-CoV-2 Spike Receptor-Binding Domain that Escape Antibody Recognition. Cell Host Microbe 29, 44-57.e9 (2021).
	Greaney 2021b	Greaney, A. J. et al. Mapping mutations to the SARS-CoV-2 RBD that escape binding by different classes of antibodies. Nature Communications vol. 12 Preprint at https://doi.org/10.1038/s41467-021-24435-8 (2021).
	Greaney 2021c	Greaney, A. J. et al. Comprehensive mapping of mutations in the SARS-CoV-2 receptor-binding domain that affect recognition by polyclonal human plasma antibodies. Cell Host Microbe 29, 463-476.e6 (2021).
	Greaney 2021d	Greaney, A. J. et al. Antibodies elicited by mRNA-1273 vaccination bind more broadly to the receptor binding domain than do those from SARS-CoV-2 infection. Sci. Transl. Med. 13, (2021).
	Haddox 2018	Haddox, H. K., Dingens, A. S., Hilton, S. K., Overbaugh, J. & Bloom, J. D. Mapping mutational effects along the evolutionary landscape of HIV envelope. Elife 7, e34420 (2018).
	Roop 2020	Roop, J. I., Cassidy, N. A., Dingens, A. S., Bloom, J. D. & Overbaugh, J. Identification of HIV-1 Envelope Mutations that Enhance Entry Using Macaque CD4 and CCR5. Viruses 12, (2020).
	Starr 2020	Starr, T. N. et al. Deep Mutational Scanning of SARS-CoV-2 Receptor Binding Domain Reveals Constraints on Folding and ACE2 Binding. Cell 182, 1295-1310.e20 (2020).
	Starr 2021a	Starr, T. N. et al. Prospective mapping of viral mutations that escape antibodies used to treat COVID-19. Science 371, 850–854 (2021).
	Starr 2021b	Starr, T. N. et al. SARS-CoV-2 RBD antibodies that maximize breadth and resistance to escape. Nature 597, 97–102 (2021).
	Starr 2021c	Starr, T. N., Greaney, A. J., Dingens, A. S. & Bloom, J. D. Complete map of SARS-CoV-2 RBD mutations that escape the monoclonal antibody LY-CoV555 and its cocktail with LY-CoV016. Cell Rep Med 2, 100255 (2021).
	Tortorici 2021	Tortorici, M. A. et al. Broad sarbecovirus neutralization by a human monoclonal antibody. Nature 597, 103–108 (2021).
	Wu 2020	Wu, N. C. et al. Different genetic barriers for resistance to HA stem antibodies in influenza H3 and H1 viruses. Science 368, 1335–1340 (2020).
