# Supplementary material for: Learning from prepandemic data to forecast viral escape
Source: Nature. 2023 Oct 11;622(7984):818–25. doi: 10.1038/s41586-023-06617-0 (PMC10599991; doi:10.1038/s41586-023-06617-0)
Supplement: Supplementary file 8 — EVEscape scores for all SARS-CoV-2, HIV, influenza, Lassa virus and Nipah virus mutations. Includes pandemic counts, RBD antibody class and DMS escape experiment scores used for Spike. [file 41586_2023_6617_MOESM8_ESM.zip]

Archive with 14 entries (13 files):
- Supp_Table_6_evescape_predictions/
- __MACOSX/._Supp_Table_6_evescape_predictions
- Supp_Table_6_evescape_predictions/nipah_fusion_evescape.csv
- __MACOSX/Supp_Table_6_evescape_predictions/._nipah_fusion_evescape.csv
- Supp_Table_6_evescape_predictions/spike_evescape_predictions.csv
- __MACOSX/Supp_Table_6_evescape_predictions/._spike_evescape_predictions.csv
- Supp_Table_6_evescape_predictions/nipah_glycoprotein_evescape.csv
- __MACOSX/Supp_Table_6_evescape_predictions/._nipah_glycoprotein_evescape.csv
- Supp_Table_6_evescape_predictions/lassa_glycoprotein_evescape.csv
- __MACOSX/Supp_Table_6_evescape_predictions/._lassa_glycoprotein_evescape.csv
- Supp_Table_6_evescape_predictions/hiv_evescape_predictions.csv
- __MACOSX/Supp_Table_6_evescape_predictions/._hiv_evescape_predictions.csv
- Supp_Table_6_evescape_predictions/flu_evescape_predictions.csv
- __MACOSX/Supp_Table_6_evescape_predictions/._flu_evescape_predictions.csv
