# Supplementary material for: Learning from prepandemic data to forecast viral escape
Source: Nature. 2023 Oct 11;622(7984):818–25. doi: 10.1038/s41586-023-06617-0 (PMC10599991; doi:10.1038/s41586-023-06617-0)
Supplement: Supplementary file 8 — EVEscape scores for all SARS-CoV-2, HIV, influenza, Lassa virus and Nipah virus mutations. Includes pandemic counts, RBD antibody class and DMS escape experiment scores used for Spike. [file 41586_2023_6617_MOESM8_ESM.zip › Supp_Table_6_evescape_predictions/nipah_fusion_evescape.csv]

i	wt	mut	fitness_eve	dissimilarity_charge_hydro	accessibility_wcn	evescape	evescape_rank
1	M	A		-2.1434691286234266		-2.438150521118871	0.5943705417389628
1	M	C		-1.7565777629440527		-2.363586043052462	0.5606323501060343
1	M	D		1.4356546569332287		-1.8755589535480903	0.32142857142857145
1	M	E		1.2514206732763837		-1.8974871480932145	0.33208020050125314
1	M	F		-1.5170735841901544		-2.319030885054356	0.5404376325428957
1	M	G		-1.9776585433322666		-2.405807155339315	0.5809716599190283
1	M	H		0.8461059092313251		-1.948362872225745	0.35887796414112205
1	M	I		-1.2959928038019406		-2.2790137466073093	0.521978021978022
1	M	K		2.1357437948292395		-1.7988608030641702	0.2790148448043185
1	M	L		-1.66446077111563		-2.346302552185032	0.5525833815307499
1	M	N		-0.5037866740775074		-2.144572869479846	0.4581646423751687
1	M	P		-1.5539203809215234		-2.3258045285122746	0.5427029111239637
1	M	Q		-0.4116696822490852		-2.1298617829299142	0.4516097937150569
1	M	R		3.4253816804271535		-1.6832515671836423	0.21939464044727203
1	M	S		-1.203875811973518		-2.262658201566397	0.5129651050703682
1	M	T		-1.351262998898994		-2.2889172177988515	0.5257856178908811
1	M	V		-1.6460373727499458		-2.342867821422937	0.5507036822826297
1	M	W		-1.9592351449665824		-2.4022490942483206	0.5786099865047234
1	M	Y		-1.7197309662126836		-2.356650718246844	0.5560535955272797
2	V	A		-1.6276139743842613		-2.3394404355778997	0.5492577597840755
2	V	C		-1.240722608704887		-2.2691778389287207	0.5171100828995566
2	V	D		1.9515098111723943		-1.8180456409379726	0.2909196067090804
2	V	E		1.7672758275155491		-1.8379372632090294	0.30118565644881434
2	V	F		-2.03292873842932		-2.41652425014294	0.5864179679969154
2	V	G		-1.4618033890931008		-2.3089260081170266	0.5347021399652978
2	V	H		1.3619610634704906		-1.8842413563261586	0.3259109311740891
2	V	I		-1.8118479580411064		-2.374043652437897	0.5653074995180258
2	V	K		2.6515989490684047		-1.7487971288173538	0.25308463466358205
2	V	L		-2.1434691286234266		-2.438150521118871	0.5943705417389628
2	V	M		-1.6460373727499458		-2.342867821422937	0.5507036822826297
2	V	N		0.012068480161658401		-2.0646865271540267	0.4186427607480239
2	V	P		-1.0380652266823576		-2.233694027021267	0.49821669558511666
2	V	Q		0.10418547199008044		-2.051061116825535	0.4118951224214382
2	V	R		3.941236834666319		-1.6454328957197912	0.2012724117987276
2	V	S		-0.6880206577343524		-2.1745744211580194	0.4724792751108541
2	V	T		-0.8354078446598283		-2.199129993016372	0.48303450935029885
2	V	W		-1.8486947547724748		-2.381051688057334	0.568922305764411
2	V	Y		-1.203875811973518		-2.262658201566397	0.5129651050703682
3	V	A		-1.6276139743842613		-2.3394404355778997	0.5492577597840755
3	V	C		-1.240722608704887		-2.2691778389287207	0.5171100828995566
3	V	D		1.9515098111723943		-1.8180456409379726	0.2909196067090804
3	V	E		1.7672758275155491		-1.8379372632090294	0.30118565644881434
3	V	F		-2.03292873842932		-2.41652425014294	0.5864179679969154
3	V	G		-1.4618033890931008		-2.3089260081170266	0.5347021399652978
3	V	H		1.3619610634704906		-1.8842413563261586	0.3259109311740891
3	V	I		-1.8118479580411064		-2.374043652437897	0.5653074995180258
3	V	K		2.6515989490684047		-1.7487971288173538	0.25308463466358205
3	V	L		-2.1434691286234266		-2.438150521118871	0.5943705417389628
3	V	M		-1.6460373727499458		-2.342867821422937	0.5507036822826297
3	V	N		0.012068480161658401		-2.0646865271540267	0.4186427607480239
3	V	P		-1.0380652266823576		-2.233694027021267	0.49821669558511666
3	V	Q		0.10418547199008044		-2.051061116825535	0.4118951224214382
3	V	R		3.941236834666319		-1.6454328957197912	0.2012724117987276
3	V	S		-0.6880206577343524		-2.1745744211580194	0.4724792751108541
3	V	T		-0.8354078446598283		-2.199129993016372	0.48303450935029885
3	V	W		-1.8486947547724748		-2.381051688057334	0.568922305764411
3	V	Y		-1.203875811973518		-2.262658201566397	0.5129651050703682
4	I	A		-1.277569405436256		-2.2757275936027894	0.5202911123963756
4	I	C		-0.8906780397568819		-2.208464887001438	0.48814343551185657
4	I	D		2.3015543801203995		-1.7821887220735233	0.27058029689608637
4	I	E		2.1173203964635547		-1.8007478218638762	0.28065355696934646
4	I	F		-1.9408117466008976		-2.39869820359181	0.5769712743396954
4	I	G		-1.1117588201450956		-2.2464912422029837	0.50472334682861
4	I	H		1.7120056324184958		-1.8440442915224855	0.3059090032774243
4	I	K		3.0016435180164107		-1.7177764851417394	0.23848081742818586
4	I	L		-1.793424559675422		-2.3705505131664473	0.5636205899363794
4	I	M		-1.2959928038019406		-2.2790137466073093	0.521978021978022
4	I	N		0.36211304910966347		-2.0139406515366183	0.39459224985540775
4	I	P		-0.6880206577343524		-2.1745744211580194	0.4724792751108541
4	I	Q		0.4542300409380856		-2.0010506531088113	0.38630229419703105
4	I	R		4.291281403614324		-1.6222341187292508	0.19177752072488916
4	I	S		-0.33797608878634716		-2.118232260542325	0.4466454598033545
4	I	T		-0.48536327571182303		-2.14161518129297	0.4570561017929439
4	I	V		-1.8118479580411064		-2.374043652437897	0.5653074995180258
4	I	W		-1.4986501858244698		-2.315655172230395	0.5385579332947754
4	I	Y		-0.8538312430255128		-2.202233968475403	0.4849624060150376
5	L	A		-1.6460373727499458		-2.342867821422937	0.5507036822826297
5	L	C		-1.2591460070705716		-2.272448955240157	0.5187487950645845
5	L	D		1.9330864128067098		-1.820002804117302	0.2925101214574899
5	L	E		1.7488524291498648		-1.8399657427839322	0.30320994794679007
5	L	F		-2.0145053400636357		-2.412944744479285	0.5849720454983612
5	L	G		-1.4802267874587853		-2.31228687703623	0.5365336417967997
5	L	H		1.3435376651048063		-1.8864304359319837	0.3272604588394062
5	L	I		-1.793424559675422		-2.3705505131664473	0.5636205899363794
5	L	K		2.6331755507027204		-1.7504946125079175	0.2540485829959514
5	L	M		-1.66446077111563		-2.346302552185032	0.5525833815307499
5	L	N		-0.006354918204026561		-2.067434884388412	0.420088683246578
5	L	P		-1.056488625048042		-2.236881942363969	0.5002409870830924
5	L	Q		0.08576207362439592		-2.053770685056282	0.4133410449199923
5	L	R		3.9228134363006344		-1.6467075797659987	0.20262193946404472
5	L	S		-0.7064440561000368		-2.177616970578203	0.4742143821091189
5	L	T		-0.8538312430255128		-2.202233968475403	0.4849624060150376
5	L	V		-2.1434691286234266		-2.438150521118871	0.5943705417389628
5	L	W		-1.8671181531381595		-2.3845665635928412	0.5706574127626759
5	L	Y		-1.2222992103392025		-2.2659142519718207	0.5152303836514363
6	D	A		1.4172312585675442		-1.8777184849672484	0.32263350684403314
6	D	C		1.03033989288817		-1.924785247308535	0.34706959706959706
6	D	E		-1.9776585433322666		-2.405807155339315	0.5809716599190283
6	D	F		2.0804735997321857		-1.80454275020753	0.28393098129940236
6	D	G		1.2514206732763837		-1.8974871480932145	0.33208020050125314
6	D	H		2.011764508883313		-1.8116939359846294	0.2871602082128398
6	D	I		2.3015543801203995		-1.7821887220735233	0.27058029689608637
6	D	K		2.1223048990774203		-1.8002365973668928	0.2800751879699248
6	D	L		1.9330864128067098		-1.820002804117302	0.2925101214574899
6	D	M		1.4356546569332287		-1.8755589535480903	0.32142857142857145
6	D	N		-0.22245119597837526		-2.100250963093038	0.4374397532292269
6	D	P		0.8276825108656405		-1.950762381242432	0.36056487372276846
6	D	Q		-0.3145681878067974		-2.114564223251831	0.4448621553884712
6	D	R		3.4119427846753343		-1.6842973661862923	0.22026219394640448
6	D	S		0.4776379419176352		-1.9978058961703626	0.3844707923655292
6	D	T		0.6250251288431113		-1.9776607711722431	0.3741083477925583
6	D	V		1.9515098111723943		-1.8180456409379726	0.2909196067090804
6	D	W		1.6383120389557582		-1.8522880466873297	0.3106805475226528
6	D	Y		0.9934930961568009		-1.9294402038175842	0.3493348756506651
7	K	A		2.1173203964635547		-1.8007478218638762	0.28065355696934646
7	K	C		1.7304290307841803		-1.8420014152882325	0.30455947561210717
7	K	D		2.1223048990774203		-1.8002365973668928	0.2800751879699248
7	K	E		2.306538882734265		-1.7816961499777306	0.2698573356468093
7	K	F		2.780562737628196		-1.7370978770167471	0.24787931366878735
7	K	G		1.9515098111723943		-1.8180456409379726	0.2909196067090804
7	K	H		-0.8722546413911971		-2.2053456014661457	0.4865529207634471
7	K	I		3.0016435180164107		-1.7177764851417394	0.23848081742818586
7	K	L		2.6331755507027204		-1.7504946125079175	0.2540485829959514
7	K	M		2.1357437948292395		-1.7988608030641702	0.2790148448043185
7	K	N		0.4776379419176355		-1.9978058961703626	0.3844707923655292
7	K	P		1.527771648761651		-1.86487157165307	0.3168016194331984
7	K	Q		0.38552095008921305		-2.010646878194301	0.391844997108155
7	K	R		-0.8722546413911973		-2.2053456014661457	0.4865529207634471
7	K	S		1.1777270798136459		-1.9064666025420534	0.33718912666281087
7	K	T		1.325114266739122		-1.8886269249276388	0.32812801233853867
7	K	V		2.6515989490684047		-1.7487971288173538	0.25308463466358205
7	K	W		2.338401176851769		-1.7785592923045868	0.2683632157316368
7	K	Y		1.6935822340528117		-1.8460943821995233	0.30701754385964913
8	R	A		3.406958282061469		-1.68468605731249	0.22088876036244456
8	R	C		3.0200669163820946		-1.7162075999486708	0.23703489492963178
8	R	D		3.4119427846753343		-1.6842973661862923	0.22026219394640448
8	R	E		3.5961767683321795		-1.6702330953524136	0.21341816078658185
8	R	F		4.0702006232261105		-1.636662315449633	0.197513013302487
8	R	G		3.241147696770309		-1.6978658149007004	0.22734721418931944
8	R	H		0.4173832442067166		-2.0061835004171567	0.3890013495276653
8	R	I		4.291281403614324		-1.6222341187292508	0.19177752072488916
8	R	K		-0.8722546413911973		-2.2053456014661457	0.4865529207634471
8	R	L		3.9228134363006344		-1.6467075797659987	0.20262193946404472
8	R	M		3.4253816804271535		-1.6832515671836423	0.21939464044727203
8	R	N		1.7672758275155491		-1.8379372632090294	0.30118565644881434
8	R	P		2.817409534359565		-1.7338136618475877	0.24609600925390399
8	R	Q		1.6751588356871272		-1.8481516979438575	0.3083188741083478
8	R	S		2.46736496541156		-1.7660699311135253	0.260892616155774
8	R	T		2.614752152337036		-1.7521986798914855	0.2554945054945055
8	R	V		3.941236834666319		-1.6454328957197912	0.2012724117987276
8	R	W		3.628039062449683		-1.6678598017669155	0.21259880470406786
8	R	Y		2.983220119650725		-1.71935165804345	0.23958935801041065
9	C	A		-1.7750011613097372		-2.3670646399781727	0.5619818777713514
9	C	D		1.03033989288817		-1.924785247308535	0.34706959706959706
9	C	E		0.8461059092313251		-1.948362872225745	0.35887796414112205
9	C	F		-1.1117588201450956		-2.2464912422029837	0.50472334682861
9	C	G		-1.9408117466008976		-2.39869820359181	0.5769712743396954
9	C	H		0.4407911451862664		-2.0029191495081324	0.38726624252940045
9	C	I		-0.8906780397568819		-2.208464887001438	0.48814343551185657
9	C	K		1.7304290307841803		-1.8420014152882325	0.30455947561210717
9	C	L		-1.2591460070705716		-2.272448955240157	0.5187487950645845
9	C	M		-1.7565777629440527		-2.363586043052462	0.5606323501060343
9	C	N		-0.9091014381225662		-2.2115918199803213	0.48939656834393674
9	C	P		-1.959235144966582		-2.4022490942483206	0.5786099865047234
9	C	Q		-0.8169844462941438		-2.196033679962113	0.4816849816849817
9	C	R		3.0200669163820946		-1.7162075999486708	0.23703489492963178
9	C	S		-1.6091905760185767		-2.3360204040794326	0.5478118372855215
9	C	T		-1.7565777629440527		-2.363586043052462	0.5606323501060343
9	C	V		-1.240722608704887		-2.2691778389287207	0.5171100828995566
9	C	W		-1.5539203809215234		-2.3258045285122746	0.5427029111239637
9	C	Y		-2.1250457302577423		-2.4345284341490374	0.5933101985733564
10	Y	A	-0.93811035	-1.7381543645783681		-1.8262988892165686	0.29602853287063813
10	Y	C	-1.1508179	-2.1250457302577423		-1.909575660800018	0.33873144399460187
10	Y	D	-4.0982056	0.9934930961568009		-1.5820510049537995	0.1772700983227299
10	Y	E	-0.5338135	0.8092591124999562		-1.4036853426110338	0.1169269327164064
10	Y	F	-2.2166138	-1.0749120234137266		-1.7666955509105464	0.2614227877385772
10	Y	G	-4.6607056	-1.9039649498695286		-2.0921387367787747	0.43262001156738
10	Y	H	-4.30072	0.40394434845489735		-1.67733252388722	0.21611721611721613
10	Y	I	0.296875	-0.8538312430255128		-1.624957623715779	0.19298245614035087
10	Y	K	-4.125305	1.6935822340528117		-1.500896577028372	0.15153267784846733
10	Y	L	2.5106812	-1.2222992103392025		-1.6373347384303614	0.19799498746867167
10	Y	M	-0.49212646	-1.7197309662126836		-1.8056350455711598	0.2848467322151533
10	Y	N	-6.144409	-0.9459482348539352		-2.070781035449474	0.42211297474455367
10	Y	P	-2.9421997	-1.996081941697951		-1.9787889892709796	0.3749759012916908
10	Y	Q	-2.8356934	-0.8538312430255128		-1.7649410565760377	0.26036244457297086
10	Y	R	-2.5861206	2.983220119650725		-1.2669234562789624	0.07480239059186428
10	Y	S	-4.067932	-1.6460373727499458		-1.9930442212025308	0.38210911895122424
10	Y	T	3.9553833	-1.793424559675422		-1.7212015091709696	0.2404087140929246
10	Y	V	1.2429199	-1.203875811973518		-1.6599255317449013	0.20936957779063042
10	Y	W	-1.3309326	-1.5170735841901544		-1.8019347580201046	0.2817620975515712
11	C	A	-0.4725952	-1.7750011613097372		-1.815336660979384	0.2889917100443416
11	C	D	-2.7113037	1.03033989288817		-1.4798471146240333	0.1437246963562753
11	C	E	-2.8590088	0.8461059092313251		-1.5125257611973717	0.1545209176788124
11	C	F	0.6369629	-1.1117588201450956		-1.6593673765439463	0.20917678812415655
11	C	G	-3.6246338	-1.9408117466008976		-2.0148480926513246	0.395026026604974
11	C	H	-2.3728027	0.4407911451862664		-1.538187562255203	0.16261808367071526
11	C	I	2.482666	-0.8906780397568819		-1.58037043503231	0.17669172932330826
11	C	K	-3.5969238	1.7304290307841803		-1.4561230640031018	0.13427800269905532
11	C	L	3.625	-1.2591460070705716		-1.6271814057597553	0.19394640447272027
11	C	M	1.4210205	-1.7565777629440527		-1.7566995088621686	0.2574705995758627
11	C	N	-2.768982	-0.9091014381225662		-1.7701733513200568	0.26325428957007907
11	C	P	-0.7872925	-1.959235144966582		-1.8624121441407437	0.31550028918449974
11	C	Q	-2.2313232	-0.8169844462941438		-1.7234537736745459	0.24117987275882014
11	C	R	-2.3511353	3.0200669163820946		-1.250258138331469	0.07017543859649122
11	C	S	4.0838013	-1.6091905760185767		-1.6851785432061575	0.22141893194524773
11	C	T	3.0272827	-1.7565777629440527		-1.7266656564473237	0.24301137459032196
11	C	V	0.9935913	-1.240722608704887		-1.6725824220267849	0.21447850395218818
11	C	W	0.09918213	-1.5539203809215234		-1.7546428911373178	0.25650665124349337
11	C	Y	1.4049072	-2.1250457302577423		-1.828010067481956	0.2966069018700598
12	N	A	0.75286865	-0.522210072443192		-1.557243329375364	0.16840177366493156
12	N	C	-5.3948364	-0.9091014381225662		-1.9826308979218117	0.37642182379024486
12	N	D	-2.4403076	-0.22245119597837526		-1.6393509953872563	0.1987661461345672
12	N	E	-3.3831787	-0.3329915861724819		-1.7163057537969115	0.23732407942934258
12	N	F	-0.087524414	0.14103226872144947		-1.4805559898957312	0.14459224985540775
12	N	G	-2.5203247	-0.6880206577343524		-1.7182901402642645	0.23877000192789666
12	N	H	-5.836731	0.0723231778725767		-1.8738192020553026	0.3208020050125313
12	N	I	1.2457886	0.36211304910966347		-1.4111395842464214	0.11924040871409293
12	N	K	2.1237183	0.4776379419176355		-1.3762467990231948	0.10873337189126663
12	N	L	2.829712	-0.006354918204026561		-1.4335729309592113	0.12550607287449392
12	N	M	-3.9606323	-0.5037866740775074		-1.7862364209563237	0.272700983227299
12	N	P	-3.6826172	-1.1117588201450954		-1.8669222166605297	0.3177173703489493
12	N	Q	-2.3466187	-2.069775535160689		-1.9575020274034156	0.3640832851359167
12	N	R	-1.5020142	1.7672758275155491		-1.3286131601596496	0.09331019857335647
12	N	S	-1.56781	-1.4618033890931008		-1.802673279333977	0.28224407171775595
12	N	T	1.3933105	-1.314416202167625		-1.6760549396865856	0.21544245228455755
12	N	V	0.5515747	0.012068480161658401		-1.4799578774017124	0.14401388085598613
12	N	W	-3.7058105	-0.3011292920549782		-1.73462147204132	0.24648158858685174
12	N	Y	-2.5698853	-0.9459482348539352		-1.7644837805048474	0.260169654906497
13	L	A	-3.3327026	-1.6460373727499458		-1.9382150545778722	0.3531906689801427
13	L	C	-3.5671387	-1.2591460070705716		-1.8844031566564459	0.32620011567379986
13	L	D	-7.5751343	1.9330864128067098		-1.8582783897246795	0.313475997686524
13	L	E	-5.335327	1.7488524291498648		-1.6049390174912104	0.184981684981685
13	L	F	-2.5568848	-2.0145053400636357		-1.9587963222570388	0.3643724696356275
13	L	G	-6.083618	-1.4802267874587853		-2.158176143185043	0.4647194910352805
13	L	H	-3.7609253	1.3435376651048063		-1.5127231083617152	0.15481010217852323
13	L	I	-0.08380127	-1.793424559675422		-1.8053178627372954	0.2846539425486794
13	L	K	-5.2316895	2.6331755507027204		-1.5050535300415795	0.15230383651436283
13	L	M	-2.3043213	-1.66446077111563		-1.8777415160962425	0.32292269134374396
13	L	N	-4.753479	-0.006354918204026561		-1.7763574728983036	0.26701368806631964
13	L	P	-7.934326	-1.056488625048042		-2.3277935545896153	0.5435704646230962
13	L	Q	-8.251282	0.08576207362439592		-2.1931528945164755	0.48052824368613845
13	L	R	-4.775879	3.9228134363006344		-1.357680475950125	0.10246770773086562
13	L	S	-5.2440186	-0.7064440561000368		-1.9334049064746521	0.35126277231540387
13	L	T	0.10089111	-0.8538312430255128		-1.6310181940938229	0.1957779063042221
13	L	V	-1.6582031	-2.1434691286234266		-1.936193481243163	0.3522267206477733
13	L	W	-4.6987305	-1.8671181531381595		-2.0885135016801217	0.43049932523616735
13	L	Y	-4.0579834	-1.2222992103392025		-1.91529379378073	0.34143049932523617
14	L	A	-2.3312378	-1.6460373727499458		-1.8758050652704634	0.3217659533449007
14	L	C	-3.1437988	-1.2591460070705716		-1.8549874470393537	0.3117408906882591
14	L	D	-8.1427	1.9330864128067098		-1.9425674447513916	0.3556969346443031
14	L	E	-7.8341064	1.7488524291498648		-1.9159452887796191	0.34191247349142084
14	L	F	-3.3845825	-2.0145053400636357		-2.0118984572242224	0.39290534027376134
14	L	G	-3.6713867	-1.4802267874587853		-1.9318847507848371	0.3506844033159823
14	L	H	-8.298889	1.3435376651048063		-2.033255792934156	0.402834008097166
14	L	I	-2.1398315	-1.793424559675422		-1.8930244260199631	0.3299595141700405
14	L	K	-9.217407	2.6331755507027204		-2.0491029290572715	0.4108347792558319
14	L	M	-8.10199	-1.66446077111563		-2.462618901832432	0.6045883940620783
14	L	N	-9.02179	-0.006354918204026561		-2.3324323795229946	0.5461731251204935
14	L	P	-8.596619	-1.056488625048042		-2.4312129621762555	0.5919606709080393
14	L	Q	-5.3986206	0.08576207362439592		-1.825197612539469	0.2957393483709273
14	L	R	-6.4050293	3.9228134363006344		-1.5305085696167926	0.1597262386736071
14	L	S	-1.3972168	-0.7064440561000368		-1.663495731302841	0.21100828995565837
14	L	T	-2.796814	-0.8538312430255128		-1.7625295219915214	0.25930210140736454
14	L	V	-0.32562256	-2.1434691286234266		-1.881168157616408	0.32436861384229804
14	L	W	-9.961121	-1.8671181531381595		-2.8170764759014846	0.7352997879313669
14	L	Y	-6.2037964	-1.2222992103392025		-2.1257538899055044	0.4499710815500289
15	I	A	-4.427124	-1.277569405436256		-1.9557285279929024	0.3633121264700212
15	I	C	-3.046997	-0.8906780397568819		-1.7846330376732369	0.2719298245614035
15	I	D	-8.557129	2.3015543801203995		-1.970124237992506	0.36957779063042223
15	I	E	-8.5494995	2.1173203964635547		-1.9874510399317635	0.37950645845382686
15	I	F	-4.7457275	-1.9408117466008976		-2.106913255922448	0.4406207827260459
15	I	G	-2.6154785	-1.1117588201450956		-1.7958014557996278	0.2776171197223829
15	I	H	-5.9570923	1.7120056324184958		-1.6755351195852364	0.21524966261808368
15	I	K	-8.2771	3.0016435180164107		-1.8611899691033535	0.31463273568536726
15	I	L	-0.43310547	-1.793424559675422		-1.81739248344444	0.29034123770965875
15	I	M	-2.7229004	-1.2959928038019406		-1.8347797709844094	0.29949874686716793
15	I	N	-3.9158936	0.36211304910966347		-1.6521075974967454	0.20589936379410065
15	I	P	-8.262085	-0.6880206577343524		-2.315641916115948	0.5383651436283016
15	I	Q	-5.6882935	0.4542300409380856		-1.8029271516507985	0.2824368613842298
15	I	R	-7.7592163	4.291281403614324		-1.6871796214990629	0.222575669944091
15	I	S	-4.6636963	-0.33797608878634716		-1.8190216160124977	0.2918835550414498
15	I	T	-4.2211914	-0.48536327571182303		-1.8042646141983125	0.28359359938307305
15	I	V	-2.8519287	-1.8118479580411064		-1.9377636975994639	0.35299787931366877
15	I	W	-8.596008	-1.4986501858244698		-2.50988701993987	0.6233853865432812
15	I	Y	-3.3201904	-0.8538312430255128		-1.7967171739450625	0.27780990938885675
16	L	A	-4.3217163	-1.6460373727499458		-2.013901756233327	0.39444765760555234
16	L	C	-4.1710815	-1.2591460070705716		-1.9309792347194314	0.35039521881627145
16	L	D	-8.940796	1.9330864128067098		-2.071285067101766	0.42220936957779065
16	L	E	-7.203125	1.7488524291498648		-1.8263107057502856	0.29612492770387505
16	L	F	-2.7758179	-2.0145053400636357		-1.9719463150326566	0.3705417389627916
16	L	G	-5.7957153	-1.4802267874587853		-2.1258401652061987	0.4501638712165028
16	L	H	-6.0202026	1.3435376651048063		-1.7250662087889694	0.24233661075766338
16	L	I	0.77948	-1.793424559675422		-1.7795403027530408	0.2691343743975323
16	L	K	-9.333313	2.6331755507027204		-2.069339107452238	0.42124542124542125
16	L	M	-4.473694	-1.66446077111563		-2.030322831028434	0.40206284943127046
16	L	N	-8.645691	-0.006354918204026561		-2.269753293705574	0.5174474648158859
16	L	P	-8.192505	-1.056488625048042		-2.3671331227901966	0.5622710622710623
16	L	Q	-6.866089	0.08576207362439592		-1.9953398178001225	0.38316946211683056
16	L	R	-7.1082153	3.9228134363006344		-1.6202252227316407	0.19037979564295354
16	L	S	-3.0065308	-0.7064440561000368		-1.7511603533423865	0.25477154424522847
16	L	T	-2.6072998	-0.8538312430255128		-1.7510587722073012	0.25457875457875456
16	L	V	-1.2531128	-2.1434691286234266		-1.9176195168141965	0.34239444765760557
16	L	W	-9.872437	-1.8671181531381595		-2.800612427377291	0.7296124927703875
16	L	Y	-5.309326	-1.2222992103392025		-2.0282569273982203	0.40100250626566414
17	I	A	-1.6398315	-1.277569405436256		-1.7728903010635002	0.2650857914015809
17	I	C	-9.549927	-0.8906780397568819		-2.5657609386255817	0.6437246963562753
17	I	D	-6.3168945	2.3015543801203995		-1.6554021765104767	0.20734528629265472
17	I	E	-6.727112	2.1173203964635547		-1.7244813437094124	0.24185463659147868
17	I	F	-5.9769897	-1.9408117466008976		-2.232433771172622	0.4977829188355504
17	I	G	-5.394104	-1.1117588201450956		-2.0174552845312004	0.39618276460381724
17	I	H	-8.294739	1.7120056324184958		-1.9902191289051099	0.3810487757856179
17	I	K	-6.383728	3.0016435180164107		-1.5990052496197817	0.1824754193175246
17	I	L	-0.030883789	-1.793424559675422		-1.8035760175351887	0.2831116252168884
17	I	M	-2.1640015	-1.2959928038019406		-1.8027845809447278	0.2823404665509929
17	I	N	-6.3391113	0.36211304910966347		-1.8898092864878109	0.329091960670908
17	I	P	-9.09613	-0.6880206577343524		-2.4522643222296203	0.6008289955658377
17	I	Q	-8.6137085	0.4542300409380856		-2.1981582768584467	0.48235974551764027
17	I	R	-7.8754883	4.291281403614324		-1.7043562765214308	0.23154038943512628
17	I	S	-5.432434	-0.33797608878634716		-1.8931360920866869	0.33015230383651434
17	I	T	-4.8809204	-0.48536327571182303		-1.8623160432581267	0.31530749951802584
17	I	V	0.27960205	-1.8118479580411064		-1.7972898283252332	0.2781954887218045
17	I	W	-4.625	-1.4986501858244698		-2.0129807279914393	0.3935801041064199
17	I	Y	-3.7562256	-0.8538312430255128		-1.8281722413096777	0.2967996915365336
18	L	A	-2.9573975	-1.6460373727499458		-1.9132542896283389	0.34065934065934067
18	L	C	-7.4573975	-1.2591460070705716		-2.294004308829697	0.528147291305186
18	L	D	-10.860107	1.9330864128067098		-2.426611503837407	0.5896471949103528
18	L	E	-9.598511	1.7488524291498648		-2.205998073197915	0.48708309234625025
18	L	F	-3.8319092	-2.0145053400636357		-2.0446309770093416	0.40852130325814534
18	L	G	-6.571533	-1.4802267874587853		-2.2164874107746106	0.49113167534220165
18	L	H	-6.4644165	1.3435376651048063		-1.777447613916365	0.26778484673221514
18	L	I	-1.3344116	-1.793424559675422		-1.8536093957571866	0.31116252168883746
18	L	K	-11.591492	2.6331755507027204		-2.5077989744221654	0.6221322537112011
18	L	M	-2.8226929	-1.66446077111563		-1.9082010386362094	0.3382494698284172
18	L	N	-5.5844116	-0.006354918204026561		-1.8582182315621574	0.3133796028532871
18	L	P	-8.948486	-1.056488625048042		-2.489461312488564	0.6146134567187199
18	L	Q	-7.0405273	0.08576207362439592		-2.0182447545635993	0.39695392326971274
18	L	R	-7.585205	3.9228134363006344		-1.6864255763712923	0.2220936957779063
18	L	S	-4.6904297	-0.7064440561000368		-1.8808139110342912	0.3240794293425872
18	L	T	-6.206482	-0.8538312430255128		-2.062388415818047	0.41710044341623287
18	L	V	-3.3179321	-2.1434691286234266		-2.0324780182311706	0.4026412184306921
18	L	W	-7.692505	-1.8671181531381595		-2.4397725842588107	0.5950453055716214
18	L	Y	-6.2651367	-1.2222992103392025		-2.132977766765193	0.45305571621361096
19	M	A	1.007019	-2.1434691286234266		-1.8412147012287863	0.3042220936957779
19	M	C	-4.9786987	-1.7565777629440527		-2.0935113029122503	0.4332947754000386
19	M	D	-7.3339844	1.4356546569332287		-1.8798710135180363	0.32369385000963946
19	M	E	-5.5966797	1.2514206732763837		-1.6895704185186253	0.22373240794293425
19	M	F	0.2946167	-1.5170735841901544		-1.7418227297585145	0.24995180258338154
19	M	G	-0.91259766	-1.9776585433322666		-1.8709576601826425	0.31935608251397724
19	M	H	-5.015503	0.8461059092313251		-1.6818027731471603	0.21852708694813958
19	M	I	1.9916992	-1.2959928038019406		-1.6600141887760038	0.20946597262386735
19	M	K	-3.1065063	2.1357437948292395		-1.3789297970441083	0.10950453055716214
19	M	L	2.19281	-1.66446077111563		-1.7234381143369308	0.24108347792558318
19	M	N	-4.120117	-0.5037866740775074		-1.7989546398225622	0.2791594370541739
19	M	P	-3.4697876	-1.5539203809215234		-1.9307655676907132	0.35020242914979755
19	M	Q	-6.8963013	-0.4116696822490852		-2.075356641998321	0.42452284557547715
19	M	R	-7.6307983	3.4253816804271535		-1.7295239320298523	0.24445729708887604
19	M	S	-0.739624	-1.203875811973518		-1.7209623906293827	0.24021592442645073
19	M	T	-0.16351318	-1.351262998898994		-1.7263509794916225	0.24281858492384809
19	M	V	1.1854858	-1.6460373727499458		-1.7415149879850396	0.24975901291690766
19	M	W	-2.3536987	-1.9592351449665824		-1.9364434131794308	0.3523231154810102
19	M	Y	-0.41888428	-1.7197309662126836		-1.8029810006845652	0.2826296510507037
20	I	A	-1.0106812	-1.277569405436256		-1.7448861034754501	0.25101214574898784
20	I	C	-1.8447266	-0.8906780397568819		-1.7156560941745291	0.23645652593021013
20	I	D	-7.3168335	2.3015543801203995		-1.784127393586552	0.2716406400616927
20	I	E	-5.72052	2.1173203964635547		-1.6061053406319639	0.18565644881434354
20	I	F	-2.1187134	-1.9408117466008976		-1.9200446468348022	0.3440331598226335
20	I	G	-2.338623	-1.1117588201450956		-1.779841130380574	0.2692307692307692
20	I	H	-6.9866943	1.7120056324184958		-1.801388078136442	0.2814729130518604
20	I	K	-5.223816	3.0016435180164107		-1.471551934519042	0.1404472720262194
20	I	L	3.3076172	-1.793424559675422		-1.729552337700007	0.244553691922113
20	I	M	-5.4628906	-1.2959928038019406		-2.0570667527010356	0.4148833622517833
20	I	N	-2.1134033	0.36211304910966347		-1.5350044278568116	0.16136495083863506
20	I	P	-3.5585327	-0.6880206577343524		-1.785904807574934	0.2725081935608251
20	I	Q	-6.201416	0.4542300409380856		-1.8606113697116884	0.31434355118565643
20	I	R	-5.7973022	4.291281403614324		-1.4359614772110425	0.12647002120686332
20	I	S	-0.8961792	-0.33797608878634716		-1.582720844672966	0.1775592828224407
20	I	T	-0.7423096	-0.48536327571182303		-1.600023539638653	0.18286099865047234
20	I	V	-3.1983032	-1.8118479580411064		-1.9602262664495465	0.3650472334682861
20	I	W	-6.6660156	-1.4986501858244698		-2.231663532800981	0.4974937343358396
20	I	Y	0.3527832	-0.8538312430255128		-1.6232814875145012	0.19259687680740312
21	S	A	-0.7562256	-1.2222992103392025		-1.724863448805174	0.2421438210911895
21	S	C	-3.4625854	-1.6091905760185767		-1.9404695828739493	0.35444380181222285
21	S	D	-3.755188	0.4776379419176352		-1.6236659696403537	0.19269327164064007
21	S	E	-5.3477783	0.29340395826079047		-1.7899181440413892	0.2741469057258531
21	S	F	-4.4645386	-0.559056869174561		-1.8367195989700085	0.3004626951995373
21	S	G	-5.573181	-1.388109795630363		-2.0851526968252223	0.4296317717370349
21	S	H	-5.820984	-0.11191080578426815		-1.8996615817785174	0.3335261229998072
21	S	I	-1.9904785	-0.33797608878634716		-1.6328452726287024	0.19616348563716984
21	S	K	-7.806885	1.1777270798136459		-1.9784231541409054	0.37468671679197996
21	S	L	-1.6937256	-0.7064440561000368		-1.6773724324167554	0.21621361095045305
21	S	M	-5.673706	-1.203875811973518		-2.0629651857111817	0.4178716020821284
21	S	N	-5.831238	-1.4618033890931008		-2.1263868505560612	0.45045305571621364
21	S	P	-3.6795044	-1.811847958041106		-1.9942435241494456	0.3825910931174089
21	S	Q	-6.63562	-1.3696863972646787		-2.204424693259544	0.48611914401388084
21	S	R	-6.0698853	2.46736496541156		-1.61038213803885	0.1870059764796607
21	S	T	-3.6245117	-2.0145053400636357		-2.029085671394417	0.4013880855986119
21	S	V	-3.0054932	-0.6880206577343524		-1.7480507962925365	0.2525544630807789
21	S	W	-6.0253906	-1.0012184299509888		-2.066567400270143	0.4194139194139194
21	S	Y	-4.6500854	-1.6460373727499458		-2.0424359833613863	0.40726817042606517
22	E	A	0.36450195	1.2329972749106992		-1.3204199154466716	0.09041835357624832
22	E	C	-1.9146118	0.8461059092313251		-1.4590823258410972	0.1357239251976094
22	E	D	-0.3939209	-1.9776585433322666		-1.8512434517518137	0.31010217852323113
22	E	F	-2.703186	1.8962396160753408		-1.3785083843520178	0.1094081357239252
22	E	G	-3.883789	1.067186689619539		-1.5558372629485753	0.1680161943319838
22	E	H	-0.23590088	1.827530525226468		-1.2712532834767343	0.07634470792365529
22	E	I	-0.6331177	2.1173203964635547		-1.2549739358040788	0.07123578176209755
22	E	K	-1.8685303	2.306538882734265		-1.2900828806923288	0.08116444958550222
22	E	L	0.5272217	1.7488524291498648		-1.2559295526857477	0.07171775592828225
22	E	M	-2.2199097	1.2514206732763837		-1.4242847193912602	0.12348178137651822
22	E	N	0.18249512	-0.3329915861724819		-1.543675459268888	0.16435319066898013
22	E	P	0.29406738	0.6434485272087958		-1.3979856376978699	0.11490264121843069
22	E	Q	0.34887695	-0.24087459434405978		-1.524261985009455	0.1579911316753422
22	E	R	-0.8500366	3.5961767683321795		-1.1328750715922788	0.044727202621939466
22	E	S	-0.24609375	0.29340395826079047		-1.463931844079922	0.13755542702911125
22	E	T	0.65509033	0.4407911451862664		-1.4152932871602042	0.12087912087912088
22	E	V	-1.4674072	1.7672758275155491		-1.3270162050030128	0.09273182957393483
22	E	W	-4.384094	1.4540780552989132		-1.5497253777746673	0.1659919028340081
22	E	Y	-4.9599	0.8092591124999562		-1.681308570211528	0.21823790244842878
23	C	A	-0.4086914	-1.7750011613097372		-1.8130292486889377	0.2877385772122614
23	C	D	-0.12768555	1.03033989288817		-1.3610141753946587	0.10381723539618276
23	C	E	1.7138672	0.8461059092313251		-1.3350407927273733	0.09504530557162136
23	C	F	-2.887085	-1.1117588201450956		-1.8124168288570546	0.2875457875457875
23	C	G	-4.3795166	-1.9408117466008976		-2.074626851683557	0.4240408714092925
23	C	H	-3.0993042	0.4407911451862664		-1.582513444698982	0.1774628879892038
23	C	I	-1.1798096	-0.8906780397568819		-1.684754628116901	0.22112974744553693
23	C	K	-4.5343018	1.7304290307841803		-1.5313059076336062	0.1600154231733179
23	C	L	-1.2935181	-1.2591460070705716		-1.7536936616727181	0.25631386157701946
23	C	M	0.53308105	-1.7565777629440527		-1.779382865220534	0.2689415847310584
23	C	N	-3.2999268	-0.9091014381225662		-1.8046804638662586	0.2842683632157316
23	C	P	-1.8547363	-1.959235144966582		-1.9099422489118287	0.3390206284943127
23	C	Q	-2.8093262	-0.8169844462941438		-1.7571031279508569	0.2575669944090997
23	C	R	-4.025696	3.0200669163820946		-1.3630116802370178	0.10478118372855215
23	C	S	1.1195679	-1.6091905760185767		-1.7362760071706949	0.24754193175245806
23	C	T	1.576294	-1.7565777629440527		-1.7532276929600021	0.25602467707730864
23	C	V	-2.290039	-1.240722608704887		-1.7998253942870326	0.2798342008868325
23	C	W	-6.7457275	-1.5539203809215234		-2.251905861104523	0.5077115866589551
23	C	Y	-3.8447266	-2.1250457302577423		-2.067196743916081	0.4197994987468672
24	S	A	-0.74890137	-1.2222992103392025		-1.7245785738312573	0.24195103142471563
24	S	C	-2.2659912	-1.6091905760185767		-1.8653410478364458	0.31704260651629074
24	S	D	-7.9992065	0.4776379419176352		-2.0984854629128504	0.43628301523038365
24	S	E	-5.595581	0.29340395826079047		-1.8156476413824607	0.2891844997108155
24	S	F	-5.2235107	-0.559056869174561		-1.907237396452744	0.33786389049546944
24	S	G	-0.7941284	-1.388109795630363		-1.7559883088858355	0.25698862540967804
24	S	H	-5.80188	-0.11191080578426815		-1.8975608245143074	0.3325621746674378
24	S	I	-2.5654297	-0.33797608878634716		-1.6645854874462302	0.21158665895508
24	S	K	-6.675598	1.1777270798136459		-1.8236819189349318	0.2948717948717949
24	S	L	-5.4799805	-0.7064440561000368		-1.9574443032604778	0.3639868903026798
24	S	M	-6.2285156	-1.203875811973518		-2.125400522400061	0.44948910738384423
24	S	N	-3.104187	-1.4618033890931008		-1.8888420559591652	0.3284171968382495
24	S	P	-4.6882935	-1.811847958041106		-2.0770477688426405	0.4257759784075574
24	S	Q	-3.097412	-1.3696863972646787		-1.8717030503191014	0.31954887218045114
24	S	R	-3.1148071	2.46736496541156		-1.3466869315560988	0.09870830923462502
24	S	T	-0.90808105	-2.0145053400636357		-1.8779129039560394	0.32311548101021786
24	S	V	-0.9515991	-0.6880206577343524		-1.6413075902402217	0.19944090996722574
24	S	W	-5.218506	-1.0012184299509888		-1.9805886916573772	0.37593984962406013
24	S	Y	-4.46698	-1.6460373727499458		-2.0263064404619175	0.4000385579332948
25	V	A	-3.683899	-1.6276139743842613		-1.9599666165304228	0.3649508386350492
25	V	C	-4.4293213	-1.240722608704887		-1.9493676198371142	0.35964912280701755
25	V	D	-3.949524	1.9515098111723943		-1.4588381220598716	0.13524195103142472
25	V	E	-0.7606201	1.7672758275155491		-1.297057621041141	0.08318874108347793
25	V	F	-3.3865356	-2.03292873842932		-2.0156144896584474	0.39550800077115866
25	V	G	-2.8995972	-1.4618033890931008		-1.8756405457241134	0.3216695585116638
25	V	H	-4.8710327	1.3619610634704906		-1.604018515047312	0.18469250048197416
25	V	I	0.88409424	-1.8118479580411064		-1.780267195660456	0.2693271640640062
25	V	K	-1.3361206	2.6515989490684047		-1.2319322029751119	0.06593406593406594
25	V	L	-3.0969238	-2.1434691286234266		-2.017588079188224	0.39647194910352807
25	V	M	-3.5211792	-1.6460373727499458		-1.9515032336462197	0.36119144013880855
25	V	N	-4.3953247	0.012068480161658401		-1.7419632916433847	0.2500481974166185
25	V	P	-8.605713	-1.0380652266823576		-2.429501917782591	0.5908039329091961
25	V	Q	-0.7310791	0.10418547199008044		-1.5090343065899865	0.15317139001349528
25	V	R	-2.4259033	3.941236834666319		-1.1837105690901417	0.05398110661268556
25	V	S	2.1499023	-0.6880206577343524		-1.5525179035625714	0.1670522459996144
25	V	T	-2.6558838	-0.8354078446598283		-1.7508509255911728	0.2543859649122807
25	V	W	-6.11261	-1.8486947547724748		-2.230281848901293	0.4970117601696549
25	V	Y	-2.6489258	-1.203875811973518		-1.813962493645156	0.2882205513784461
26	G	A	-3.4891968	-1.996081941697951		-2.0157165903025867	0.3956043956043956
26	G	C	-1.1185913	-1.9408117466008976		-1.8723740988805933	0.32012724117987273
26	G	D	-5.2911377	1.2514206732763837		-1.6579967573208334	0.20888760362444572
26	G	E	-5.7767944	1.067186689619539		-1.731641818731342	0.24561403508771928
26	G	F	-8.756897	-1.3328396005333096		-2.50619157630262	0.6218430692114902
26	G	H	-6.384033	0.6618719255744803		-1.8539668319074176	0.3114517061885483
26	G	I	-3.5447388	-1.1117588201450956		-1.85682403938169	0.31280123385386543
26	G	K	-6.6173096	1.9515098111723943		-1.7279460119765324	0.24378253325621746
26	G	L	-5.6398926	-1.4802267874587853		-2.1089705788588464	0.4416811258916522
26	G	M	-7.8831177	-1.9776585433322666		-2.489065336421503	0.6143242722190091
26	G	N	-1.2271118	-0.6880206577343524		-1.6529095137692669	0.20599575862733757
26	G	P	-6.461914	-1.7381543645783681		-2.250826493893113	0.5071332176595335
26	G	Q	-5.3927	-0.59590366590593		-1.93029743450293	0.3498168498168498
26	G	R	-7.236511	3.241147696770309		-1.6887637376304985	0.22325043377674958
26	G	S	-1.5476074	-1.388109795630363		-1.7883562385325045	0.2732793522267207
26	G	T	-2.8256836	-1.535496982555839		-1.884498309056579	0.32639290534027376
26	G	V	-5.6412354	-1.4618033890931008		-2.105753203886083	0.44023520339309813
26	G	W	-8.927307	-1.7750011613097372		-2.616074236713663	0.6647387700019279
26	G	Y	-8.257629	-1.9039649498695286		-2.531990064645276	0.6322537112010796
27	I	A	-2.0516968	-1.277569405436256	-1.304545056282422	-1.402472220032002	0.1164449585502217
27	I	C	-1.0250854	-0.8906780397568819	-1.304545056282422	-1.287160998265827	0.08048968575284365
27	I	D	-6.774292	2.3015543801203995	-1.304545056282422	-1.3208772711254093	0.09070753807595913
27	I	E	-3.3623047	2.1173203964635547	-1.304545056282422	-1.007089328005774	0.02496626180836707
27	I	F	-5.3624268	-1.9408117466008976	-1.304545056282422	-1.7753671655338046	0.266435319066898
27	I	G	0.04699707	-1.1117588201450956	-1.304545056282422	-1.2859348286989172	0.08029689608636977
27	I	H	-5.658325	1.7120056324184958	-1.304545056282422	-1.2516417448974928	0.0703682282629651
27	I	K	-5.860901	3.0016435180164107	-1.304545056282422	-1.147459151625073	0.04723346828609987
27	I	L	-4.25708	-1.793424559675422	-1.304545056282422	-1.6451158889220703	0.20088683246577985
27	I	M	-5.9005127	-1.2959928038019406	-1.304545056282422	-1.7131024550313017	0.2358781569307885
27	I	N	-2.5065308	0.36211304910966347	-1.304545056282422	-1.1657961163427597	0.05099286678234047
27	I	P	-3.3433228	-0.6880206577343524	-1.304545056282422	-1.3795979732285324	0.10979371505687295
27	I	Q	1.5567627	0.4542300409380856	-1.304545056282422	-1.000062716137698	0.024098708309234624
27	I	R	-5.2509155	4.291281403614324	-1.304545056282422	-0.9876519196895107	0.02245999614420667
27	I	S	-0.22802734	-0.33797608878634716	-1.304545056282422	-1.1668032536802797	0.05128205128205128
27	I	T	-2.1505127	-0.48536327571182303	-1.304545056282422	-1.2736025573378909	0.07701947175631386
27	I	V	-4.9434814	-1.8118479580411064	-1.304545056282422	-1.7095688250347107	0.23433583959899748
27	I	W	-5.5421143	-1.4986501858244698	-1.304545056282422	-1.7109186590153964	0.23481781376518218
27	I	Y	-6.7542114	-0.8538312430255128	-1.304545056282422	-1.7383577779585406	0.2486022749180644
28	L	A	-10.393799	-1.6460373727499458	-1.6815248254879922	-3.016357522896292	0.7943898207056102
28	L	C	-9.929626	-1.2591460070705716	-1.6815248254879922	-2.857890163505446	0.7474455369192211
28	L	D	-9.173889	1.9330864128067098	-1.6815248254879922	-2.2698681443496063	0.5175438596491229
28	L	E	-10.120789	1.7488524291498648	-1.6815248254879922	-2.4612411863149695	0.6042992095623675
28	L	F	-3.9013062	-2.0145053400636357	-1.6815248254879922	-2.2087716510503403	0.4883362251783304
28	L	G	-10.284485	-1.4802267874587853	-1.6815248254879922	-2.9647251352215163	0.7799305957200694
28	L	H	-10.274902	1.3435376651048063	-1.6815248254879922	-2.5370323846871328	0.6341816078658183
28	L	I	-1.0054321	-1.793424559675422	-1.6815248254879922	-1.9982855596184144	0.3850009639483324
28	L	K	-11.576294	2.6331755507027204	-1.6815248254879922	-2.6633838881077363	0.6810294968189705
28	L	M	-5.36322	-1.66446077111563	-1.6815248254879922	-2.272904524445498	0.5191825718141507
28	L	N	-10.902039	-0.006354918204026561	-1.6815248254879922	-2.841265690901091	0.7431077694235589
28	L	P	-8.244934	-1.056488625048042	-1.6815248254879922	-2.5340682501664724	0.633314054366686
28	L	Q	-9.513916	0.08576207362439592	-1.6815248254879922	-2.563411049732551	0.642664353190669
28	L	R	-8.824036	3.9228134363006344	-1.6815248254879922	-2.0372205113143047	0.4048582995951417
28	L	S	-8.125732	-0.7064440561000368	-1.6815248254879922	-2.4563669060979207	0.6027568922305765
28	L	T	-8.87561	-0.8538312430255128	-1.6815248254879922	-2.601357413021129	0.659822633506844
28	L	V	-2.8688965	-2.1434691286234266	-1.6815248254879922	-2.1617263612033186	0.46606901870059764
28	L	W	-8.1744995	-1.8671181531381595	-1.6815248254879922	-2.6708269139583134	0.6843069211490264
28	L	Y	-7.8339844	-1.2222992103392025	-1.6815248254879922	-2.5006691147708437	0.6200115673799884
29	H	A	-2.2996216	0.8276825108656407	-1.3698620666561834	-1.1566914369931256	0.04887218045112782
29	H	C	-10.5686035	0.4407911451862664	-1.3698620666561834	-2.226424832902052	0.49546944283786387
29	H	D	-0.815979	2.011764508883313	-1.3698620666561834	-0.9477365714139003	0.018122228648544438
29	H	E	-7.194397	1.827530525226468	-1.3698620666561834	-1.4912620911411303	0.14864083285135918
29	H	F	-7.4780273	1.490924852030282	-1.3698620666561834	-1.5683413124707792	0.1735106998264893
29	H	G	-4.9140015	0.6618719255744803	-1.3698620666561834	-1.3712554925317009	0.10680547522652786
29	H	I	-8.950989	1.7120056324184958	-1.3698620666561834	-1.771796870724489	0.26402544823597457
29	H	K	-7.3547363	-0.8722546413911971	-1.3698620666561834	-1.887287636402069	0.3277424330055909
29	H	L	-8.026489	1.3435376651048063	-1.3698620666561834	-1.6659919652572583	0.2120686331212647
29	H	M	-9.448425	0.8461059092313251	-1.3698620666561834	-1.9622898856378796	0.3657219973009447
29	H	N	-5.8552856	0.0723231778725767	-1.3698620666561834	-1.5506220488969875	0.1662810873337189
29	H	P	-9.337402	0.23813376316373702	-1.3698620666561834	-2.0259076353349474	0.3999421631000578
29	H	Q	-8.031311	0.16444016970099895	-1.3698620666561834	-1.822546625121033	0.2941006362058994
29	H	R	-4.8919067	0.4173832442067166	-1.3698620666561834	-1.402663437913502	0.11673414304993253
29	H	S	-2.4863281	-0.11191080578426815	-1.3698620666561834	-1.299826663900036	0.08453826874879507
29	H	T	-5.970825	0.03547638114120766	-1.3698620666561834	-1.5689958861230613	0.17389627915943706
29	H	V	-10.08429	1.3619610634704906	-1.3698620666561834	-2.014585624635467	0.3948332369385001
29	H	W	-8.939819	1.0487632912538545	-1.3698620666561834	-1.848337419193594	0.30865625602467706
29	H	Y	-8.47229	0.40394434845489735	-1.3698620666561834	-1.8571071555852554	0.31299402352033934
30	Y	A	-8.732117	-1.7381543645783681	-1.5811855320604522	-2.5468963309452324	0.6371698476961635
30	Y	C	-6.2099	-2.1250457302577423	-1.5811855320604522	-2.2653718495486226	0.5144592249855408
30	Y	D	-7.378723	0.9934930961568009	-1.5811855320604522	-1.9102577712718434	0.3395026026604974
30	Y	E	-6.2316895	0.8092591124999562	-1.5811855320604522	-1.7865734607425232	0.27279737806053594
30	Y	F	-0.22912598	-1.0749120234137266	-1.5811855320604522	-1.6500330668913965	0.20493541546173125
30	Y	G	-3.1593018	-1.9039649498695286	-1.5811855320604522	-1.9454768765742263	0.357335646809331
30	Y	H	-7.154236	0.40394434845489735	-1.5811855320604522	-1.9580674364590194	0.3641796799691537
30	Y	I	-1.9727173	-0.8538312430255128	-1.5811855320604522	-1.6862176145650456	0.22190090611143243
30	Y	K	-5.0878296	1.6935822340528117	-1.5811855320604522	-1.5567974170528642	0.16811258916522073
30	Y	L	-1.682312	-1.2222992103392025	-1.5811855320604522	-1.7354060772907494	0.2470599575862734
30	Y	M	-5.3320923	-1.7197309662126836	-1.5811855320604522	-2.0915841893119747	0.4324272219009061
30	Y	N	-4.183838	-0.9459482348539352	-1.5811855320604522	-1.847731821442089	0.30798149219201854
30	Y	P	-4.8533325	-1.996081941697951	-1.5811855320604522	-2.0977882632623897	0.435801041064199
30	Y	Q	-5.0236816	-0.8538312430255128	-1.5811855320604522	-1.9067461712576461	0.33738191632928477
30	Y	R	-4.230713	2.983220119650725	-1.5811855320604522	-1.353076427130409	0.10102178523231155
30	Y	S	-5.6121216	-1.6460373727499458	-1.5811855320604522	-2.1068792758977377	0.44052438789280896
30	Y	T	-3.5029907	-1.793424559675422	-1.5811855320604522	-1.9481691896727176	0.35868517447464815
30	Y	V	-5.1674805	-1.203875811973518	-1.5811855320604522	-1.981147684676404	0.37622903412377096
30	Y	W	-2.6168213	-1.5170735841901544	-1.5811855320604522	-1.8387089884351298	0.30229419703103916
31	E	A	-3.7905273	1.2329972749106992	-1.385829899241104	-1.2207935958554463	0.06323501060343166
31	E	C	-5.1262817	0.8461059092313251	-1.385829899241104	-1.385063138170254	0.11104684788895315
31	E	D	-1.7747803	-1.9776585433322666	-1.385829899241104	-1.6020625132827637	0.18363215731636784
31	E	F	-7.017334	1.8962396160753408	-1.385829899241104	-1.4778738718322224	0.1424715635241951
31	E	G	-6.185425	1.067186689619539	-1.385829899241104	-1.470390350481333	0.13986890302679778
31	E	H	-6.4074097	1.827530525226468	-1.385829899241104	-1.4079822405940758	0.11808367071524967
31	E	I	-4.9155273	2.1173203964635547	-1.385829899241104	-1.2172349484362737	0.06227106227106227
31	E	K	-5.1416016	2.306538882734265	-1.385829899241104	-1.2198957185346628	0.06294582610372083
31	E	L	-9.320923	1.7488524291498648	-1.385829899241104	-1.8491758885354057	0.3091382301908618
31	E	M	-8.018799	1.2514206732763837	-1.385829899241104	-1.6936722020394201	0.2250819356082514
31	E	N	-5.925415	-0.3329915861724819	-1.385829899241104	-1.6379224535171757	0.19818777713514554
31	E	P	-8.280334	0.6434485272087958	-1.385829899241104	-1.8116366934472994	0.2869674185463659
31	E	Q	-5.4663086	-0.24087459434405978	-1.385829899241104	-1.5740457270235297	0.17466743782533256
31	E	R	-4.1292114	3.5961767683321795	-1.385829899241104	-1.0178923044926744	0.026508579140158087
31	E	S	-0.23822021	0.29340395826079047	-1.385829899241104	-1.1562009791829175	0.04877578561789088
31	E	T	-3.791504	0.4407911451862664	-1.385829899241104	-1.3240660642048427	0.09157509157509157
31	E	V	-7.874634	1.7672758275155491	-1.385829899241104	-1.6124724510184303	0.18758434547908232
31	E	W	-7.9575195	1.4540780552989132	-1.385829899241104	-1.660341293100175	0.2095623674571043
31	E	Y	-8.908325	0.8092591124999562	-1.385829899241104	-1.8915267068139388	0.32957393483709274
32	K	A	-4.4816895	2.1173203964635547	-1.4271034591663416	-1.227255373474271	0.06487372276845961
32	K	C	-8.681885	1.7304290307841803	-1.4271034591663416	-1.792033091340829	0.2752072488914594
32	K	D	-5.0394287	2.1223048990774203	-1.4271034591663416	-1.277767450762804	0.0778870252554463
32	K	E	-2.0942383	2.306538882734265	-1.4271034591663416	-1.043536139779398	0.030942741469057258
32	K	F	-7.526306	2.780562737628196	-1.4271034591663416	-1.510200817418325	0.1537497590129169
32	K	G	-6.5025024	1.9515098111723943	-1.4271034591663416	-1.4555191435117987	0.13408521303258145
32	K	H	-5.0930176	-0.8722546413911971	-1.4271034591663416	-1.6880579552000827	0.22305764411027568
32	K	I	-7.5999146	3.0016435180164107	-1.4271034591663416	-1.5013984054924592	0.1517254675149412
32	K	L	-3.650879	2.6331755507027204	-1.4271034591663416	-1.1103696760559665	0.0410641989589358
32	K	M	-6.4819946	2.1357437948292395	-1.4271034591663416	-1.4338202347115891	0.1256988625409678
32	K	N	-3.0841064	0.4776379419176355	-1.4271034591663416	-1.3181944675267248	0.08993637941006362
32	K	P	-7.689331	1.527771648761651	-1.4271034591663416	-1.6614099367532327	0.20985155195681512
32	K	Q	-4.9960327	0.38552095008921305	-1.4271034591663416	-1.4840181750642905	0.14603817235396183
32	K	R	-3.850891	-0.8722546413911973	-1.4271034591663416	-1.5802807522747653	0.17659533449007134
32	K	S	-2.9152832	1.1777270798136459	-1.4271034591663416	-1.2159668120857583	0.0620782726045884
32	K	T	-3.3101807	1.325114266739122	-1.4271034591663416	-1.2242141483052202	0.06400616926932716
32	K	V	-3.128479	2.6515989490684047	-1.4271034591663416	-1.072112437860323	0.03518411413148255
32	K	W	-7.8413086	2.338401176851769	-1.4271034591663416	-1.5973992103854773	0.18189705031810294
32	K	Y	-7.845337	1.6935822340528117	-1.4271034591663416	-1.665531389950456	0.21177944862155387
33	L	A	-9.460205	-1.6460373727499458	-1.7637651844240068	-3.0205427063466783	0.7956429535376904
33	L	C	-10.583679	-1.2591460070705716	-1.7637651844240068	-3.1605685773152015	0.8321765953344901
33	L	D	-13.171936	1.9330864128067098	-1.7637651844240068	-3.2632651379999302	0.8581068054752266
33	L	E	-12.205139	1.7488524291498648	-1.7637651844240068	-3.065781526346122	0.8079814921920185
33	L	F	-13.273926	-2.0145053400636357	-1.7637651844240068	-3.8797494732552824	0.9581646423751687
33	L	G	-13.700378	-1.4802267874587853	-1.7637651844240068	-3.878667708762931	0.9577790630422209
33	L	H	-11.061035	1.3435376651048063	-1.7637651844240068	-2.8700711342773824	0.7513977250819356
33	L	I	-7.348999	-1.793424559675422	-1.7637651844240068	-2.7133498552940982	0.7000192789666474
33	L	K	-12.664612	2.6331755507027204	-1.7637651844240068	-3.0783153537329886	0.8113553113553114
33	L	M	-12.461609	-1.66446077111563	-1.7637651844240068	-3.6287447996743647	0.9315596684017736
33	L	N	-14.422607	-0.006354918204026561	-1.7637651844240068	-3.8063225822593196	0.9509350298823983
33	L	P	-10.923096	-1.056488625048042	-1.7637651844240068	-3.1925669183863143	0.8398881819934452
33	L	Q	-14.104736	0.08576207362439592	-1.7637651844240068	-3.716167069325188	0.9427414690572585
33	L	R	-13.6171875	3.9228134363006344	-1.7637651844240068	-3.1935233360501596	0.839984576826682
33	L	S	-10.061096	-0.7064440561000368	-1.7637651844240068	-2.9652492990930206	0.7801233853865432
33	L	T	-8.172424	-0.8538312430255128	-1.7637651844240068	-2.665785320158302	0.6823790244842877
33	L	V	-10.836121	-2.1434691286234266	-1.7637651844240068	-3.3763546572902534	0.8843262001156738
33	L	W	-13.465027	-1.8671181531381595	-1.7637651844240068	-3.89577024433269	0.9593213803740119
33	L	Y	-10.059814	-1.2222992103392025	-1.7637651844240068	-3.0533055135769454	0.8045112781954887
34	S	A	-6.918396	-1.2222992103392025	-1.6995600239971502	-2.4102886112306683	0.5837671100828996
34	S	C	-8.2421875	-1.6091905760185767	-1.6995600239971502	-2.6699831461672248	0.6841141314825525
34	S	D	-8.925903	0.4776379419176352	-1.6995600239971502	-2.442576728772299	0.5959128590707538
34	S	E	-5.157837	0.29340395826079047	-1.6995600239971502	-1.9669312624737105	0.36784268363215733
34	S	F	-10.80719	-0.559056869174561	-1.6995600239971502	-2.9454996811792533	0.7744360902255639
34	S	G	-7.3129883	-1.388109795630363	-1.6995600239971502	-2.492961891653545	0.6162521688837478
34	S	H	-10.095398	-0.11191080578426815	-1.6995600239971502	-2.737016270164192	0.7079236552920763
34	S	I	-4.3168945	-0.33797608878634716	-1.6995600239971502	-1.9848579084840914	0.37786774628879893
34	S	K	-10.763489	1.1777270798136459	-1.6995600239971502	-2.6897530273697376	0.6910545594756121
34	S	L	-2.8779297	-0.7064440561000368	-1.6995600239971502	-1.9389642008675483	0.35367264314632735
34	S	M	-4.4591064	-1.203875811973518	-1.6995600239971502	-2.141413238122035	0.45681511470985153
34	S	N	-10.111328	-1.4618033890931008	-1.6995600239971502	-2.965617959031512	0.7804125698862541
34	S	P	-7.3240356	-1.811847958041106	-1.6995600239971502	-2.5729758851038005	0.6482552535184114
34	S	Q	-2.7197266	-1.3696863972646787	-1.6995600239971502	-2.0438040849073373	0.40794293425872374
34	S	R	-5.918518	2.46736496541156	-1.6995600239971502	-1.7892273008771815	0.27356853672643144
34	S	T	-4.291931	-2.0145053400636357	-1.6995600239971502	-2.277475039944121	0.5215924426450742
34	S	V	-8.732605	-0.6880206577343524	-1.6995600239971502	-2.58714593225299	0.653460574513206
34	S	W	-10.228027	-1.0012184299509888	-1.6995600239971502	-2.9061863267789003	0.7637362637362637
34	S	Y	-8.078308	-1.6460373727499458	-1.6995600239971502	-2.65156131733712	0.677173703489493
35	K	A	-12.309692	2.1173203964635547	-1.5340247912149345	-2.6057555228868208	0.6610757663389243
35	K	C	-10.559692	1.7304290307841803	-1.5340247912149345	-2.281617532287088	0.5229419703103914
35	K	D	-9.696533	2.1223048990774203	-1.5340247912149345	-2.076627929479204	0.4255831887410835
35	K	E	-7.9208984	2.306538882734265	-1.5340247912149345	-1.7632052814915298	0.25959128590707536
35	K	F	-10.903809	2.780562737628196	-1.5340247912149345	-2.2451008329939257	0.5042413726624253
35	K	G	-5.4451294	1.9515098111723943	-1.5340247912149345	-1.4868693094379943	0.1470021206863312
35	K	H	-6.0947876	-0.8722546413911971	-1.5340247912149345	-1.9451293135647227	0.35714285714285715
35	K	I	-9.338928	3.0016435180164107	-1.5340247912149345	-1.9302164947171558	0.34972045498361287
35	K	L	-9.821899	2.6331755507027204	-1.5340247912149345	-2.0498264571117475	0.4111239637555427
35	K	M	-10.617432	2.1357437948292395	-1.5340247912149345	-2.2498242980378835	0.5067476383265856
35	K	N	-5.444092	0.4776379419176355	-1.5340247912149345	-1.6665223553112076	0.21216502795450165
35	K	P	-7.724121	1.527771648761651	-1.5340247912149345	-1.8172919910727998	0.2901484480431849
35	K	Q	-5.518738	0.38552095008921305	-1.5340247912149345	-1.6871266506345322	0.22247927511085405
35	K	R	-4.166687	-0.8722546413911973	-1.5340247912149345	-1.7561257066214035	0.25708502024291496
35	K	S	-3.8926392	1.1777270798136459	-1.5340247912149345	-1.435437429058349	0.1261808367071525
35	K	T	-4.6469116	1.325114266739122	-1.5340247912149345	-1.4805199320796496	0.1444958550221708
35	K	V	-10.158081	2.6515989490684047	-1.5340247912149345	-2.1109491959201696	0.44293425872373243
35	K	W	-9.41449	2.338401176851769	-1.5340247912149345	-2.004326749830945	0.38798920377867746
35	K	Y	-7.161621	1.6935822340528117	-1.5340247912149345	-1.7194180361637068	0.23992673992673993
36	I	A	-3.7236938	-1.277569405436256	-1.8245001017556783	-2.379414453406903	0.5675727780990939
36	I	C	-8.503113	-0.8906780397568819	-1.8245001017556783	-2.867891671403626	0.7505301715828031
36	I	D	-10.375122	2.3015543801203995	-1.8245001017556783	-2.773467340483687	0.7200694042799306
36	I	E	-9.166687	2.1173203964635547	-1.8245001017556783	-2.570768442270942	0.6471949103528051
36	I	F	-10.894287	-1.9408117466008976	-1.8245001017556783	-3.4923680472168988	0.9095816464237517
36	I	G	-11.652527	-1.1117588201450956	-1.8245001017556783	-3.4969051122632826	0.9104491999228841
36	I	H	-12.135132	1.7120056324184958	-1.8245001017556783	-3.1983313878245108	0.8410449199922884
36	I	K	-10.513489	3.0016435180164107	-1.8245001017556783	-2.7359335815653973	0.7077308656256025
36	I	L	-5.482788	-1.793424559675422	-1.8245001017556783	-2.6308624623854553	0.6694621168305379
36	I	M	-11.326233	-1.2959928038019406	-1.8245001017556783	-3.4609710010774513	0.9031231925968768
36	I	N	-10.1345215	0.36211304910966347	-1.8245001017556783	-2.95921280147443	0.7785810680547522
36	I	P	-10.400085	-0.6880206577343524	-1.8245001017556783	-3.1706797393976327	0.8346828609986505
36	I	Q	-7.9174194	0.4542300409380856	-1.8245001017556783	-2.5696226127054067	0.6459417775207249
36	I	R	-11.143738	4.291281403614324	-1.8245001017556783	-2.7665582503032025	0.7172739541160594
36	I	S	-6.1801147	-0.33797608878634716	-1.8245001017556783	-2.455494339276086	0.6021785232311548
36	I	T	-7.0648193	-0.48536327571182303	-1.8245001017556783	-2.5895174392341773	0.6544245228455755
36	I	V	-3.7546387	-1.8118479580411064	-1.8245001017556783	-2.4800549681685937	0.611239637555427
36	I	W	-11.304016	-1.4986501858244698	-1.8245001017556783	-3.49300545249085	0.9096780412569886
36	I	Y	-4.784729	-0.8538312430255128	-1.8245001017556783	-2.394211888335786	0.5748023905918642
37	G	A	-14.335999	-1.996081941697951	-1.8834887333028443	-4.420276370221778	0.9868903026797764
37	G	C	-9.664795	-1.9408117466008976	-1.8834887333028443	-3.4060620171785567	0.8926161557740505
37	G	D	-13.17041	1.2514206732763837	-1.8834887333028443	-3.633339949882281	0.9319452477347214
37	G	E	-13.533081	1.067186689619539	-1.8834887333028443	-3.7402055367787037	0.9454405243878928
37	G	F	-14.696289	-1.3328396005333096	-1.8834887333028443	-4.383962835191427	0.9854443801812223
37	G	H	-16.140137	0.6618719255744803	-1.8834887333028443	-4.43087431012953	0.9869866975130133
37	G	I	-14.332397	-1.1117588201450956	-1.8834887333028443	-4.256526298089043	0.9801426643531906
37	G	K	-16.561096	1.9515098111723943	-1.8834887333028443	-4.383518943153144	0.9853479853479854
37	G	L	-14.191711	-1.4802267874587853	-1.8834887333028443	-4.288468870269377	0.9813957971852709
37	G	M	-13.863403	-1.9776585433322666	-1.8834887333028443	-4.303660416997337	0.9821669558511664
37	G	N	-14.294128	-0.6880206577343524	-1.8834887333028443	-4.175384266643433	0.9766724503566608
37	G	P	-15.728699	-1.7381543645783681	-1.8834887333028443	-4.714376888556428	0.9935415461731251
37	G	Q	-15.121338	-0.59590366590593	-1.8834887333028443	-4.362288582400697	0.9848660111818006
37	G	R	-16.029419	3.241147696770309	-1.8834887333028443	-4.127978968297469	0.9751301330248698
37	G	S	-13.468201	-1.388109795630363	-1.8834887333028443	-4.10044306067235	0.9736842105263158
37	G	T	-15.210327	-1.535496982555839	-1.8834887333028443	-4.547260510845224	0.9899749373433584
37	G	V	-14.57843	-1.4618033890931008	-1.8834887333028443	-4.378558769381704	0.9852515905147484
37	G	W	-13.539124	-1.7750011613097372	-1.8834887333028443	-4.188523745279088	0.9772508193560825
37	G	Y	-14.057129	-1.9039649498695286	-1.8834887333028443	-4.335575152023438	0.9836128783497204
38	L	A	-6.296692	-1.6460373727499458	-1.9433869478924461	-3.0032327018716747	0.7894736842105263
38	L	C	-5.782898	-1.2591460070705716	-1.9433869478924461	-2.8741558373780896	0.7524580682475419
38	L	D	-9.1033325	1.9330864128067098	-1.9433869478924461	-2.888485555743643	0.7575669944090997
38	L	E	-6.824585	1.7488524291498648	-1.9433869478924461	-2.5657280137185086	0.6436283015230384
38	L	F	-6.050293	-2.0145053400636357	-1.9433869478924461	-3.044570880577787	0.8017158280316175
38	L	G	-10.636902	-1.4802267874587853	-1.9433869478924461	-3.6640371334123576	0.9369577790630422
38	L	H	-7.6102905	1.3435376651048063	-1.9433869478924461	-2.719307636255807	0.7023327549643339
38	L	I	-0.8491821	-1.793424559675422	-1.9433869478924461	-2.6227163491743295	0.6667630614999036
38	L	K	-8.829529	2.6331755507027204	-1.9433869478924461	-2.7726868113074437	0.7196838249469828
38	L	M	-9.747681	-1.66446077111563	-1.9433869478924461	-3.528969795831455	0.9159437054173897
38	L	N	-8.246704	-0.006354918204026561	-1.9433869478924461	-2.9956614443162155	0.7877385772122614
38	L	P	-6.947632	-1.056488625048042	-1.9433869478924461	-2.9786441854284247	0.7840755735492577
38	L	Q	-5.998596	0.08576207362439592	-1.9433869478924461	-2.6795099041014314	0.688066319645267
38	L	R	-11.063416	3.9228134363006344	-1.9433869478924461	-3.0839862426528852	0.8129940235203393
38	L	S	-4.8519287	-0.7064440561000368	-1.9433869478924461	-2.6851720294777013	0.6899942163100058
38	L	T	-4.519104	-0.8538312430255128	-1.9433869478924461	-2.6797655966665914	0.688162714478504
38	L	V	1.5366821	-2.1434691286234266	-1.9433869478924461	-2.618222786642553	0.6655099286678234
38	L	W	-7.4953003	-1.8671181531381595	-1.9433869478924461	-3.2010337298312894	0.8414304993252362
38	L	Y	-3.1004028	-1.2222992103392025	-1.9433869478924461	-2.6351387780206252	0.6708116444958551
39	V	A	-4.3463135	-1.6276139743842613	-1.8978326455439603	-2.679492642366766	0.6879699248120301
39	V	C	-9.679321	-1.240722608704887	-1.8978326455439603	-3.316773243456556	0.8718912666281088
39	V	D	-9.826538	1.9515098111723943	-1.8978326455439603	-2.892564239997859	0.7590129169076537
39	V	E	-8.472778	1.7672758275155491	-1.8978326455439603	-2.679250386936978	0.6877771351455562
39	V	F	-3.0184326	-2.03292873842932	-1.8978326455439603	-2.657779210350878	0.6790052053209948
39	V	G	-9.54071	-1.4618033890931008	-1.8978326455439603	-3.331511198128984	0.8751686909581646
39	V	H	-7.155884	1.3619610634704906	-1.8978326455439603	-2.5311220570967796	0.6320609215346057
39	V	I	-0.625	-1.8118479580411064	-1.8978326455439603	-2.4949050734402753	0.6175053017158281
39	V	K	-10.236389	2.6515989490684047	-1.8978326455439603	-2.9001826735158778	0.761808367071525
39	V	L	-6.056885	-2.1434691286234266	-1.8978326455439603	-2.9479149049103817	0.7754964333911702
39	V	M	-4.898987	-1.6460373727499458	-1.8978326455439603	-2.7322026769102856	0.7060921534605745
39	V	N	-9.169189	0.012068480161658401	-1.8978326455439603	-3.0218884845841765	0.7961249277038751
39	V	P	-9.527283	-1.0380652266823576	-1.8978326455439603	-3.2538741456702187	0.8552149604781184
39	V	Q	-9.068787	0.10418547199008044	-1.8978326455439603	-2.991013002963657	0.7860998650472335
39	V	R	-6.623108	3.941236834666319	-1.8978326455439603	-2.222999983631226	0.4934451513398882
39	V	S	-10.044739	-0.6880206577343524	-1.8978326455439603	-3.2896700112234667	0.8644688644688645
39	V	T	-6.002014	-0.8354078446598283	-1.8978326455439603	-2.702640956867544	0.6948139579718527
39	V	W	-10.020935	-1.8486947547724748	-1.8978326455439603	-3.491682058699547	0.9093888567572778
39	V	Y	-7.849121	-1.203875811973518	-1.8978326455439603	-3.0078046410294057	0.7913051860420282
40	K	A	-8.87323	2.1173203964635547	-1.6101470721993243	-2.0621334049175464	0.41700404858299595
40	K	C	-8.228882	1.7304290307841803	-1.6101470721993243	-1.9993500795771122	0.3858685174474648
40	K	D	-6.2374268	2.1223048990774203	-1.6101470721993243	-1.6854820491803055	0.22151532677848468
40	K	E	-4.614685	2.306538882734265	-1.6101470721993243	-1.499556531301399	0.150472334682861
40	K	F	-3.4909058	2.780562737628196	-1.6101470721993243	-1.3650180777041443	0.10526315789473684
40	K	G	-2.2078857	1.9515098111723943	-1.6101470721993243	-1.365643023994855	0.10555234239444766
40	K	H	-7.304138	-0.8722546413911971	-1.6101470721993243	-2.2269849733560854	0.4958550221708116
40	K	I	-3.142395	3.0016435180164107	-1.6101470721993243	-1.3216756005533474	0.09099672257566994
40	K	L	-8.656494	2.6331755507027204	-1.6101470721993243	-1.9760312979845192	0.37314439946018896
40	K	M	-5.2523193	2.1357437948292395	-1.6101470721993243	-1.5769316263558855	0.17543859649122806
40	K	N	-6.930603	0.4776379419176355	-1.6101470721993243	-1.9692327743236597	0.3690958164642375
40	K	P	-2.992981	1.527771648761651	-1.6101470721993243	-1.458995004888234	0.1354347406978986
40	K	Q	-4.356201	0.38552095008921305	-1.6101470721993243	-1.7060485087704067	0.23250433776749566
40	K	R	-4.4208984	-0.8722546413911973	-1.6101470721993243	-1.906265838700591	0.3367071524966262
40	K	S	-2.6567993	1.1777270798136459	-1.6101470721993243	-1.479696334166467	0.1434355118565645
40	K	T	-7.5911865	1.325114266739122	-1.6101470721993243	-1.950656487792392	0.36022749180643915
40	K	V	-3.038391	2.6515989490684047	-1.6101470721993243	-1.3458591217983034	0.09841912473491421
40	K	W	-10.628723	2.338401176851769	-1.6101470721993243	-2.3605925994605013	0.5586080586080586
40	K	Y	-9.374939	1.6935822340528117	-1.6101470721993243	-2.193718199353597	0.48110661268556004
41	G	A	-2.7330322	-1.996081941697951	-1.8505707539719078	-2.510759213470302	0.623867360709466
41	G	C	-9.576416	-1.9408117466008976	-1.8505707539719078	-3.30575656513109	0.8688066319645267
41	G	D	-2.4871826	1.2514206732763837	-1.8505707539719078	-1.9842854913109118	0.37767495662232503
41	G	E	-9.168335	1.067186689619539	-1.8505707539719078	-2.7552771910594656	0.7128397917871602
41	G	F	-5.34021	-1.3328396005333096	-1.8505707539719078	-2.5960813686614466	0.6573163678426837
41	G	H	-8.107788	0.6618719255744803	-1.8505707539719078	-2.634909805372069	0.6706188548293811
41	G	I	-7.1036377	-1.1117588201450956	-1.8505707539719078	-2.764398706712553	0.7167919799498746
41	G	K	-4.2351074	1.9515098111723943	-1.8505707539719078	-2.0268502722163406	0.40042413726624254
41	G	L	-11.004883	-1.4802267874587853	-1.8505707539719078	-3.4931125796205325	0.9098708309234625
41	G	M	-10.071289	-1.9776585433322666	-1.8505707539719078	-3.4039563794286725	0.8920377867746289
41	G	N	-5.9193115	-0.6880206577343524	-1.8505707539719078	-2.5468271779949516	0.6370734528629265
41	G	P	-10.671997	-1.7381543645783681	-1.8505707539719078	-3.474244285761956	0.9059186427607481
41	G	Q	-3.9580078	-0.59590366590593	-1.8505707539719078	-2.345938949722296	0.5522459996144207
41	G	R	-7.433716	3.241147696770309	-1.8505707539719078	-2.261094084199147	0.5115673799884326
41	G	S	-5.49469	-1.388109795630363	-1.8505707539719078	-2.6219198301876183	0.6664738770001928
41	G	T	-3.8903809	-1.535496982555839	-1.8505707539719078	-2.503604967742813	0.6208791208791209
41	G	V	-6.3796997	-1.4618033890931008	-1.8505707539719078	-2.73467345959036	0.7070561017929439
41	G	W	-8.51709	-1.7750011613097372	-1.8505707539719078	-3.093549316603914	0.8161750530171583
41	G	Y	-8.343628	-1.9039649498695286	-1.8505707539719078	-3.0904808295874666	0.8152111046847889
42	V	A	1.8515625	-1.6276139743842613	-1.708650550919442	-1.9383809857562517	0.3532870638133796
42	V	C	-1.7526245	-1.240722608704887	-1.708650550919442	-1.9869302083223261	0.3790244842876422
42	V	D	3.7893066	1.9515098111723943	-1.708650550919442	-1.3858306711725659	0.11123963755542703
42	V	E	2.9993896	1.7672758275155491	-1.708650550919442	-1.4165659740773135	0.12126470021206863
42	V	F	-0.8132324	-2.03292873842932	-1.708650550919442	-2.0928344816594406	0.4331019857335647
42	V	G	2.4163208	-1.4618033890931008	-1.708650550919442	-1.8971211690653023	0.3310198573356468
42	V	H	2.0040894	1.3619610634704906	-1.708650550919442	-1.4801246716927228	0.14411027568922305
42	V	I	7.9924927	-1.8118479580411064	-1.708650550919442	-1.910614327571707	0.33969539232697127
42	V	K	2.5220947	2.6515989490684047	-1.708650550919442	-1.335147796013064	0.0951417004048583
42	V	L	1.0722046	-2.1434691286234266	-1.708650550919442	-2.0547051722132457	0.41401580875265087
42	V	M	-1.2955933	-1.6460373727499458	-1.708650550919442	-2.039330968905881	0.40601503759398494
42	V	N	2.9232788	0.012068480161658401	-1.708650550919442	-1.6444833098315161	0.20069404279930594
42	V	P	-2.4172363	-1.0380652266823576	-1.708650550919442	-1.9866049300842437	0.37892808945440526
42	V	Q	4.3394165	0.10418547199008044	-1.708650550919442	-1.6125213266340128	0.18768074031231927
42	V	R	2.973816	3.941236834666319	-1.708650550919442	-1.2244515030225396	0.0641025641025641
42	V	S	4.661316	-0.6880206577343524	-1.708650550919442	-1.732739363201115	0.24571042992095624
42	V	T	2.4042969	-0.8354078446598283	-1.708650550919442	-1.7875380362956315	0.2731829573934837
42	V	W	-0.7427368	-1.8486947547724748	-1.708650550919442	-2.0546034140957636	0.41372662425294005
42	V	Y	0.11767578	-1.203875811973518	-1.708650550919442	-1.9060387135818113	0.3365143628301523
43	T	A	-7.213318	-1.3696863972646784	-1.5393882140968804	-2.1810589650342522	0.47628687102371314
43	T	C	-10.652832	-1.7565777629440527	-1.5393882140968804	-2.8300158767029635	0.7396375554270291
43	T	D	-6.8692017	0.6250251288431113	-1.5393882140968804	-1.8207264068918554	0.2929438982070561
43	T	E	-2.144287	0.4407911451862664	-1.5393882140968804	-1.426724458266802	0.1239637555427029
43	T	F	-9.835327	-0.7064440561000368	-1.5393882140968804	-2.4879054752488994	0.6141314825525351
43	T	G	-6.025818	-1.535496982555839	-1.5393882140968804	-2.062781920397703	0.4175824175824176
43	T	H	-8.351807	0.03547638114120766	-1.5393882140968804	-2.117447158065933	0.44611528822055135
43	T	I	-1.8842163	-0.48536327571182303	-1.5393882140968804	-1.551886090970382	0.16685945633314053
43	T	K	-6.365906	1.325114266739122	-1.5393882140968804	-1.6688029789874068	0.21293618662039715
43	T	L	-6.91333	-0.8538312430255128	-1.5393882140968804	-2.0510419780006623	0.4117023327549643
43	T	M	-9.468323	-1.351262998898994	-1.5393882140968804	-2.532724293206425	0.6326392905340273
43	T	N	-5.5115356	-1.314416202167625	-1.5393882140968804	-1.9665174575057427	0.3675534991324465
43	T	P	-4.7540283	-1.9592351449665824	-1.5393882140968804	-2.012314704623646	0.39319452477347216
43	T	Q	-7.0509033	-1.2222992103392025	-1.5393882140968804	-2.132861817384736	0.45286292654713706
43	T	R	-8.147705	2.614752152337036	-1.5393882140968804	-1.7766264965057847	0.26711008289955657
43	T	S	-3.289795	-2.0145053400636357	-1.5393882140968804	-1.9064311448073106	0.336996336996337
43	T	V	-2.5748901	-0.8354078446598283	-1.5393882140968804	-1.6471325472867349	0.20320030846346634
43	T	W	-7.465027	-1.1486056168764645	-1.5393882140968804	-2.1766590439277005	0.4734914208598419
43	T	Y	-9.118103	-1.793424559675422	-1.5393882140968804	-2.5531037845409497	0.6390013495276653
44	R	A	-5.0476074	3.406958282061469	-1.795489192121148	-1.8314351551121921	0.2982456140350877
44	R	C	-9.113892	3.0200669163820946	-1.795489192121148	-2.407169048256818	0.5821283979178716
44	R	D	-9.326782	3.4119427846753343	-1.795489192121148	-2.4122195864702545	0.5842490842490843
44	R	E	-11.548523	3.5961767683321795	-1.795489192121148	-2.828698696035832	0.7389627915943705
44	R	F	-9.456116	4.0702006232261105	-1.795489192121148	-2.387429528155229	0.5722961249277039
44	R	G	-6.6033325	3.241147696770309	-1.795489192121148	-2.016245939572819	0.3957971852708695
44	R	H	-7.0703125	0.4173832442067166	-1.795489192121148	-2.3848506327475953	0.5709465972623867
44	R	I	-7.132202	4.291281403614324	-1.795489192121148	-2.0092017439529726	0.39117023327549644
44	R	K	-2.2634277	-0.8722546413911973	-1.795489192121148	-2.1447495019854403	0.4584538268748795
44	R	L	-6.915039	3.9228134363006344	-1.795489192121148	-2.004870168825887	0.38847117794486213
44	R	M	-4.2230225	3.4253816804271535	-1.795489192121148	-1.7562765695366385	0.25727780990938887
44	R	N	-9.954102	1.7672758275155491	-1.795489192121148	-2.6793636030777863	0.6878735299787931
44	R	P	-7.7261963	2.817409534359565	-1.795489192121148	-2.2041521675621643	0.485926354347407
44	R	Q	-7.3292236	1.6751588356871272	-1.795489192121148	-2.2620286748086422	0.5121457489878543
44	R	S	-6.4970093	2.46736496541156	-1.795489192121148	-2.071299917818344	0.4223057644110276
44	R	T	-8.284607	2.614752152337036	-1.795489192121148	-2.3070109511593078	0.5336417967996915
44	R	V	-6.3118286	3.941236834666319	-1.795489192121148	-1.9282664949601576	0.3484673221515327
44	R	W	-7.7938843	3.628039062449683	-1.795489192121148	-2.1481242488254852	0.46038172353961826
44	R	Y	-3.6246948	2.983220119650725	-1.795489192121148	-1.745730315287966	0.2515905147484095
45	K	A	-2.4622803	2.1173203964635547	-1.4319423625802281	-1.0889919944371063	0.03740119529593214
45	K	C	-8.816711	1.7304290307841803	-1.4319423625802281	-1.8203866448243304	0.29284750337381915
45	K	D	-2.5142212	2.1223048990774203	-1.4319423625802281	-1.0914820909838912	0.038461538461538464
45	K	E	-1.5640869	2.306538882734265	-1.4319423625802281	-1.023153078596112	0.027279737806053597
45	K	F	-2.230713	2.780562737628196	-1.4319423625802281	-1.0123693408252479	0.02573742047426258
45	K	G	-1.513794	1.9515098111723943	-1.4319423625802281	-1.057152715594332	0.03287063813379603
45	K	H	-5.426697	-0.8722546413911971	-1.4319423625802281	-1.7275427771226468	0.2433969539232697
45	K	I	-7.3043823	3.0016435180164107	-1.4319423625802281	-1.4658803245540861	0.13813379602853287
45	K	L	-2.015686	2.6331755507027204	-1.4319423625802281	-1.014300728154385	0.026026604973973393
45	K	M	-7.633911	2.1357437948292395	-1.4319423625802281	-1.5934667728823935	0.1807403123192597
45	K	N	0.59051514	0.4776379419176355	-1.4319423625802281	-1.1598633346592762	0.049257759784075573
45	K	P	-3.9609375	1.527771648761651	-1.4319423625802281	-1.254443774545499	0.07113938692886061
45	K	Q	-2.5317383	0.38552095008921305	-1.4319423625802281	-1.302912254483549	0.08550221708116446
45	K	R	-7.5324097	-0.8722546413911973	-1.4319423625802281	-1.9854079352102478	0.3780605359552728
45	K	S	-4.2957153	1.1777270798136459	-1.4319423625802281	-1.323200989111535	0.09128590707538076
45	K	T	-7.951721	1.325114266739122	-1.4319423625802281	-1.7300343033535783	0.24484287642182379
45	K	V	-8.606628	2.6515989490684047	-1.4319423625802281	-1.6926383923385928	0.22479275110854058
45	K	W	-8.267395	2.338401176851769	-1.4319423625802281	-1.6683406477848624	0.2128397917871602
45	K	Y	-5.836487	1.6935822340528117	-1.4319423625802281	-1.4120192685602968	0.11962598804704068
46	Y	A	-11.491394	-1.7381543645783681	-1.8366996936028979	-3.6066427552876767	0.9282822440717178
46	Y	C	-10.063293	-2.1250457302577423	-1.8366996936028979	-3.3964660858219267	0.8900134952766532
46	Y	D	-8.695618	0.9934930961568009	-1.8366996936028979	-2.65022768528938	0.6763061499903605
46	Y	E	-11.26239	0.8092591124999562	-1.8366996936028979	-3.152011470955234	0.8294775400038558
46	Y	F	-11.395691	-1.0749120234137266	-1.8366996936028979	-3.466587208476629	0.9041835357624831
46	Y	G	-11.485535	-1.9039649498695286	-1.8366996936028979	-3.6369168022221228	0.9323308270676691
46	Y	H	-10.89209	0.40394434845489735	-1.8366996936028979	-3.1313955042620942	0.8258145363408521
46	Y	I	-6.0214233	-0.8538312430255128	-1.8366996936028979	-2.5513057268808437	0.6385193753614806
46	Y	K	-10.659729	1.6935822340528117	-1.8366996936028979	-2.9230911277852436	0.768170426065163
46	Y	L	-3.1239014	-1.2222992103392025	-1.8366996936028979	-2.3574298033801973	0.556583767110083
46	Y	M	-7.884094	-1.7197309662126836	-1.8366996936028979	-2.9503514126641592	0.7759784075573549
46	Y	N	-9.914917	-0.9459482348539352	-1.8366996936028979	-3.152081435328421	0.8295739348370927
46	Y	P	-8.979187	-1.996081941697951	-1.8366996936028979	-3.1774379362652807	0.8366107576633892
46	Y	Q	-11.678528	-0.8538312430255128	-1.8366996936028979	-3.4882702224895246	0.9090032774243301
46	Y	R	-9.201904	2.983220119650725	-1.8366996936028979	-2.5255683975050482	0.6298438403701562
46	Y	S	-6.871887	-1.6460373727499458	-1.8366996936028979	-2.7954860545555276	0.7278773857721226
46	Y	T	-10.1553955	-1.793424559675422	-1.8366996936028979	-3.3498812511312894	0.8787352997879314
46	Y	V	-4.433899	-1.203875811973518	-1.8366996936028979	-2.453538727327286	0.6012145748987854
46	Y	W	-11.345093	-1.5170735841901544	-1.8366996936028979	-3.5350089235652113	0.9167148640832852
47	K	A	-7.6138916	2.1173203964635547	-1.644585155645427	-1.9303142807716593	0.3499132446500868
47	K	C	-12.1474	1.7304290307841803	-1.644585155645427	-2.8045046471667643	0.7310584152689416
47	K	D	-8.940491	2.1223048990774203	-1.644585155645427	-2.137196598392376	0.45479082321187586
47	K	E	-9.973328	2.306538882734265	-1.644585155645427	-2.302211734238814	0.531424715635242
47	K	F	-10.360901	2.780562737628196	-1.644585155645427	-2.3311677852013735	0.5448235974551764
47	K	G	-9.448181	1.9515098111723943	-1.644585155645427	-2.2429076880099275	0.503277424330056
47	K	H	-7.9387207	-0.8722546413911971	-1.644585155645427	-2.382645501885097	0.5695006747638327
47	K	I	-10.085083	3.0016435180164107	-1.644585155645427	-2.259248561726633	0.5106998264893001
47	K	L	-9.841003	2.6331755507027204	-1.644585155645427	-2.2464656732046087	0.5043377674956623
47	K	M	-5.904419	2.1357437948292395	-1.644585155645427	-1.7101735446888764	0.23452862926547138
47	K	N	-6.975586	0.4776379419176355	-1.644585155645427	-2.039414381504862	0.40620782726045884
47	K	P	-12.146118	1.527771648761651	-1.644585155645427	-2.8270946974278126	0.7384808174281858
47	K	Q	-7.328491	0.38552095008921305	-1.644585155645427	-2.0999272988094315	0.4371505687295161
47	K	R	-3.6586914	-0.8722546413911973	-1.644585155645427	-1.9097331453428033	0.33882783882783885
47	K	S	-7.872925	1.1777270798136459	-1.644585155645427	-2.073936491845921	0.42375168690958165
47	K	T	-7.046509	1.325114266739122	-1.644585155645427	-1.9396258431937106	0.3540582224792751
47	K	V	-7.5599365	2.6515989490684047	-1.644585155645427	-1.870628767510697	0.3191632928475034
47	K	W	-10.97168	2.338401176851769	-1.644585155645427	-2.4933826462380853	0.6166377482166956
47	K	Y	-7.0546265	1.6935822340528117	-1.644585155645427	-1.8981741797782312	0.33285135916714864
48	I	A	-5.632202	-1.277569405436256	-1.735991375477481	-2.3457531254725423	0.5521496047811837
48	I	C	-9.579407	-0.8906780397568819	-1.735991375477481	-2.8452201428216632	0.7436861384229805
48	I	D	-9.295593	2.3015543801203995	-1.735991375477481	-2.368584597087304	0.5628494312704839
48	I	E	-7.1036987	2.1173203964635547	-1.735991375477481	-2.047822337721815	0.41025641025641024
48	I	F	-5.4022217	-1.9408117466008976	-1.735991375477481	-2.444657484322506	0.5966840177366494
48	I	G	-11.614929	-1.1117588201450956	-1.735991375477481	-3.282912629095092	0.8629265471370735
48	I	H	-10.07782	1.7120056324184958	-1.735991375477481	-2.572581990648443	0.6480624638519376
48	I	K	-8.749329	3.0016435180164107	-1.735991375477481	-2.2112723656203377	0.489010989010989
48	I	L	-0.914917	-1.793424559675422	-1.735991375477481	-2.1099577637965288	0.4423558897243108
48	I	M	-9.971497	-1.2959928038019406	-1.735991375477481	-2.9876215771477	0.7856178908810488
48	I	N	-7.965332	0.36211304910966347	-1.735991375477481	-2.3836734330741534	0.5699826489300174
48	I	P	-8.3220215	-0.6880206577343524	-1.735991375477481	-2.599194762711501	0.6590514748409485
48	I	Q	-8.829895	0.4542300409380856	-1.735991375477481	-2.5079089896754794	0.6223250433776749
48	I	R	-9.820984	4.291281403614324	-1.735991375477481	-2.3029514371104507	0.5317139001349528
48	I	S	-11.318787	-0.33797608878634716	-1.735991375477481	-3.0926151114166145	0.8159822633506844
48	I	T	-5.8433228	-0.48536327571182303	-1.735991375477481	-2.2345736574467594	0.4993252361673414
48	I	V	-2.1652222	-1.8118479580411064	-1.735991375477481	-2.172043206012585	0.4708887603624446
48	I	W	-10.038696	-1.4986501858244698	-1.735991375477481	-3.0368374301419077	0.7998843262001156
48	I	Y	-3.0792847	-0.8538312430255128	-1.735991375477481	-2.0546755558297263	0.41382301908617697
49	K	A	-5.4246216	2.1173203964635547	-1.8463731334870253	-2.1092946077172448	0.4418739155581261
49	K	C	-9.219299	1.7304290307841803	-1.8463731334870253	-2.6753862299588635	0.6856564488143435
49	K	D	-9.171326	2.1223048990774203	-1.8463731334870253	-2.6253138374351774	0.6675342201657991
49	K	E	-8.310303	2.306538882734265	-1.8463731334870253	-2.464760411576827	0.6055523423944477
49	K	F	-6.4761963	2.780562737628196	-1.8463731334870253	-2.1640023774038273	0.4669365721997301
49	K	G	-9.874512	1.9515098111723943	-1.8463731334870253	-2.768923299443051	0.7183342972816658
49	K	H	-8.539429	-0.8722546413911971	-1.8463731334870253	-2.9248719862058277	0.7685560053981106
49	K	I	-5.2263184	3.0016435180164107	-1.8463731334870253	-2.006248904610699	0.3892423366107577
49	K	L	-7.7453003	2.6331755507027204	-1.8463731334870253	-2.347849571316533	0.553306342780027
49	K	M	-5.1011353	2.1357437948292395	-1.8463731334870253	-2.075016854530183	0.4243300559090033
49	K	N	-10.027405	0.4776379419176355	-1.8463731334870253	-2.977155165357046	0.78368999421631
49	K	P	-9.333008	1.527771648761651	-1.8463731334870253	-2.718110586663215	0.7016579911316754
49	K	Q	-9.433289	0.38552095008921305	-1.8463731334870253	-2.881584528697532	0.7557354925775979
49	K	R	-5.9437256	-0.8722546413911973	-1.8463731334870253	-2.5697806262137957	0.6463273568536726
49	K	S	-2.8829346	1.1777270798136459	-1.8463731334870253	-2.0065790332901186	0.38943512627723154
49	K	T	-2.7404785	1.325114266739122	-1.8463731334870253	-1.9799117359980736	0.3755542702911124
49	K	V	-4.683716	2.6515989490684047	-1.8463731334870253	-1.9858363965089125	0.3783497204549836
49	K	W	-8.679199	2.338401176851769	-1.8463731334870253	-2.520805292874016	0.6275303643724697
49	K	Y	-2.276001	1.6935822340528117	-1.8463731334870253	-1.9104145737639597	0.33959899749373434
50	S	A	-2.2346191	-1.2222992103392025	-1.5473392892346127	-1.7073489422643928	0.23346828609986506
50	S	C	-7.996887	-1.6091905760185767	-1.5473392892346127	-2.3501839308846764	0.5541738962791595
50	S	D	-8.209106	0.4776379419176352	-1.5473392892346127	-2.044464027521715	0.4084249084249084
50	S	E	-9.605286	0.29340395826079047	-1.5473392892346127	-2.3047692708089293	0.5326778484673221
50	S	F	-9.994019	-0.559056869174561	-1.5473392892346127	-2.5059776441402226	0.6216502795450164
50	S	G	0.64971924	-1.388109795630363	-1.5473392892346127	-1.6219141432387787	0.191247349142086
50	S	H	-6.227112	-0.11191080578426815	-1.5473392892346127	-1.8597427939632514	0.3139579718527087
50	S	I	-3.8236084	-0.33797608878634716	-1.5473392892346127	-1.6631183547726893	0.2108155002891845
50	S	K	-7.840332	1.1777270798136459	-1.5473392892346127	-1.897202724805083	0.33111625216888374
50	S	L	-9.152588	-0.7064440561000368	-1.5473392892346127	-2.3788469012162423	0.56737998843262
50	S	M	-8.753113	-1.203875811973518	-1.5473392892346127	-2.396450535718504	0.5755735492577598
50	S	N	-7.8654175	-1.4618033890931008	-1.5473392892346127	-2.3033848386962585	0.5320994794679005
50	S	P	-8.568909	-1.811847958041106	-1.5473392892346127	-2.477718492956612	0.6101792943898207
50	S	Q	-3.8301392	-1.3696863972646787	-1.5473392892346127	-1.8376187009290104	0.3006554848660112
50	S	R	-6.1290283	2.46736496541156	-1.5473392892346127	-1.5310334974735367	0.15982263350684403
50	S	T	-1.6495972	-2.0145053400636357	-1.5473392892346127	-1.8244094410942415	0.29535376903797955
50	S	V	-7.2720947	-0.6880206577343524	-1.5473392892346127	-2.084182898715002	0.4293425872373241
50	S	W	-7.6932373	-1.0012184299509888	-1.5473392892346127	-2.196488020911166	0.48187777135145554
50	S	Y	-8.773132	-1.6460373727499458	-1.5473392892346127	-2.4799707711516312	0.6109504530557162
51	N	A	-3.3375854	-0.522210072443192	-1.3192151351667227	-1.3660033082857406	0.10574513206092154
51	N	C	-9.428711	-0.9091014381225662	-1.3192151351667227	-2.1700495758563343	0.4697320223636013
51	N	D	-2.2167358	-0.22245119597837526	-1.3192151351667227	-1.2496557002431947	0.06998264893001735
51	N	E	-2.7034302	-0.3329915861724819	-1.3192151351667227	-1.294814921276945	0.08270676691729323
51	N	F	-5.4188232	0.14103226872144947	-1.3192151351667227	-1.4419470800332603	0.12830152303836515
51	N	G	-4.562317	-0.6880206577343524	-1.3192151351667227	-1.4891219404002396	0.1479660690187006
51	N	H	-4.986511	0.0723231778725767	-1.3192151351667227	-1.4092014114869285	0.11866203971467129
51	N	I	-7.9293823	0.36211304910966347	-1.3192151351667227	-1.7268912324472332	0.2433005590900328
51	N	K	-4.550232	0.4776379419176355	-1.3192151351667227	-1.3112893409211834	0.08800848274532486
51	N	L	-3.6895142	-0.006354918204026561	-1.3192151351667227	-1.3111584272744674	0.08781569307885097
51	N	M	-6.975586	-0.5037866740775074	-1.3192151351667227	-1.7232321924698186	0.2408906882591093
51	N	P	-2.8483887	-1.1117588201450954	-1.3192151351667227	-1.432770118725117	0.12531328320802004
51	N	Q	-1.4155884	-2.069775535160689	-1.3192151351667227	-1.5331960078751146	0.1607865818392134
51	N	R	-3.0101318	1.7672758275155491	-1.3192151351667227	-1.0344933099224078	0.02959321380374012
51	N	S	-2.2073364	-1.4618033890931008	-1.3192151351667227	-1.457819616639684	0.13485637169847697
51	N	T	-2.4868164	-1.314416202167625	-1.3192151351667227	-1.4468604286872133	0.13003663003663005
51	N	V	-3.565796	0.012068480161658401	-1.3192151351667227	-1.2993233290076256	0.0841526894158473
51	N	W	-11.153198	-0.3011292920549782	-1.3192151351667227	-2.4013144727371554	0.5778870252554463
51	N	Y	-5.678711	-0.9459482348539352	-1.3192151351667227	-1.64149366005839	0.1995373048004627
52	P	A	-1.4702148	-1.5723437792872077	-1.566266730032402	-1.7633718588880636	0.2598804704067862
52	P	C	-8.834412	-1.959235144966582	-1.566266730032402	-2.5806584695266412	0.6513398881819934
52	P	D	-8.539307	0.8276825108656405	-1.566266730032402	-2.08078240116677	0.4275110854058222
52	P	E	-8.090088	0.6434485272087958	-1.566266730032402	-2.0346340716196614	0.4036051667630615
52	P	F	-5.1810913	-0.9091014381225664	-1.566266730032402	-1.9060962044099585	0.3366107576633892
52	P	G	-3.960205	-1.7381543645783681	-1.566266730032402	-1.9467061320496575	0.3580104106419896
52	P	H	-6.24469	0.23813376316373702	-1.566266730032402	-1.8412032851673836	0.304125698862541
52	P	I	-5.2611084	-0.6880206577343524	-1.566266730032402	-1.8770317518774295	0.3222479275110854
52	P	K	-6.7418213	1.527771648761651	-1.566266730032402	-1.7354368998152667	0.2471563524195103
52	P	L	-8.247009	-1.056488625048042	-1.566266730032402	-2.320559550134232	0.5409678041256989
52	P	M	-8.875488	-1.5539203809215234	-1.566266730032402	-2.5110755599895698	0.6239637555427029
52	P	N	-4.2283936	-1.1117588201450954	-1.566266730032402	-1.8546973939957443	0.3116444958550222
52	P	Q	-4.351013	-1.0196418283166735	-1.566266730032402	-1.848983216243412	0.3089454405243879
52	P	R	-8.436035	2.817409534359565	-1.566266730032402	-1.8472789214499672	0.30778870252554463
52	P	S	-1.1160278	-1.811847958041106	-1.566266730032402	-1.7925722966170277	0.275882012724118
52	P	T	-4.8129272	-1.9592351449665824	-1.566266730032402	-2.061593073728348	0.4167148640832851
52	P	V	-6.8287964	-1.0380652266823576	-1.566266730032402	-2.115402690673873	0.445151339888182
52	P	W	-5.435791	-1.351262998898994	-1.566266730032402	-2.009128738521298	0.3910738384422595
52	P	Y	-5.3479004	-1.996081941697951	-1.566266730032402	-2.1205834195564615	0.44794679005205323
53	L	A	-3.918579	-1.6460373727499458	-1.2847780568123752	-1.5723620237079252	0.17437825332562173
53	L	C	-8.161682	-1.2591460070705716	-1.2847780568123752	-1.9890558976390011	0.38066319645267016
53	L	D	-7.236328	1.9330864128067098	-1.2847780568123752	-1.401993960454351	0.11615577405051089
53	L	E	0.30670166	1.7488524291498648	-1.2847780568123752	-0.8535113695338541	0.00963948332369385
53	L	F	-5.071411	-2.0145053400636357	-1.2847780568123752	-1.7428865929452093	0.25043377674956624
53	L	G	-4.5354004	-1.4802267874587853	-1.2847780568123752	-1.5928059590726422	0.180258338153075
53	L	H	-6.2894897	1.3435376651048063	-1.2847780568123752	-1.347499630321856	0.09899749373433583
53	L	I	-3.7131348	-1.793424559675422	-1.2847780568123752	-1.5843731385105961	0.17813765182186234
53	L	K	-3.2359009	2.6331755507027204	-1.2847780568123752	-0.9303335010730671	0.016290726817042606
53	L	M	-3.1099243	-1.66446077111563	-1.2847780568123752	-1.5177153295508106	0.1557740505108926
53	L	N	-2.8342896	-0.006354918204026561	-1.2847780568123752	-1.2211727988232093	0.06342780026990553
53	L	P	-7.4710083	-1.056488625048042	-1.2847780568123752	-1.8514749876449148	0.3101985733564681
53	L	Q	-4.2369995	0.08576207362439592	-1.2847780568123752	-1.3088461379003111	0.0871409292461924
53	L	R	-6.5769043	3.9228134363006344	-1.2847780568123752	-1.1426931192289136	0.046365914786967416
53	L	S	1.9351807	-0.7064440561000368	-1.2847780568123752	-1.1508581757551837	0.047908232118758436
53	L	T	-1.8233032	-0.8538312430255128	-1.2847780568123752	-1.2994729291472518	0.08424908424908426
53	L	V	-4.2749023	-2.1434691286234266	-1.2847780568123752	-1.6963778906003317	0.2258530942741469
53	L	W	-6.732422	-1.8671181531381595	-1.2847780568123752	-1.9000930739321449	0.33371891266628106
53	L	Y	-4.6558228	-1.2222992103392025	-1.2847780568123752	-1.5571150538250969	0.1683053788316946
54	T	A	-4.5515137	-1.3696863972646784	-1.5849497991472232	-1.9598385951619557	0.3648544438018122
54	T	C	-9.0980835	-1.7565777629440527	-1.5849497991472232	-2.6183998694451276	0.6657027183342973
54	T	D	-8.233704	0.6250251288431113	-1.5849497991472232	-2.0910945097069584	0.4323308270676692
54	T	E	-4.591797	0.4407911451862664	-1.5849497991472232	-1.67408156383214	0.21496047811837285
54	T	F	-6.863098	-0.7064440561000368	-1.5849497991472232	-2.0955874588788994	0.43454790823211875
54	T	G	-10.38092	-1.535496982555839	-1.5849497991472232	-2.81140923000003	0.7337574705995759
54	T	H	-4.2822266	0.03547638114120766	-1.5849497991472232	-1.7057156972400525	0.23221515326778486
54	T	I	-8.470215	-0.48536327571182303	-1.5849497991472232	-2.2923653613706	0.5269905533063428
54	T	K	-10.144531	1.325114266739122	-1.5849497991472232	-2.3323907072844445	0.5459803354540197
54	T	L	-9.798218	-0.8538312430255128	-1.5849497991472232	-2.5813919192637425	0.6514362830152304
54	T	M	-7.8413086	-1.351262998898994	-1.5849497991472232	-2.342752567293667	0.550125313283208
54	T	N	-5.488037	-1.314416202167625	-1.5849497991472232	-2.0397620592154433	0.4064006169269327
54	T	P	-4.3775024	-1.9592351449665824	-1.5849497991472232	-2.0547953212977523	0.4143049932523617
54	T	Q	-2.6713257	-1.2222992103392025	-1.5849497991472232	-1.7953511332632657	0.2773279352226721
54	T	R	-6.648926	2.614752152337036	-1.5849497991472232	-1.6428478737953476	0.2000192789666474
54	T	S	-1.6036377	-2.0145053400636357	-1.5849497991472232	-1.8851730865001362	0.3267784846732215
54	T	V	-7.338684	-0.8354078446598283	-1.5849497991472232	-2.1808824320595748	0.4759976865240023
54	T	W	-9.163818	-1.1486056168764645	-1.5849497991472232	-2.519057090315711	0.6270483902062849
54	T	Y	-3.4193115	-1.793424559675422	-1.5849497991472232	-1.9487291399724431	0.3593599383073067
55	K	A	-3.166687	2.1173203964635547	-1.4573603474496324	-1.165810560522903	0.05118565644881434
55	K	C	-7.5473022	1.7304290307841803	-1.4573603474496324	-1.6572996914506208	0.20850202429149797
55	K	D	-8.798523	2.1223048990774203	-1.4573603474496324	-1.8087135597351085	0.2856178908810488
55	K	E	-8.069397	2.306538882734265	-1.4573603474496324	-1.6740315030094859	0.21486408328513593
55	K	F	-8.113281	2.780562737628196	-1.4573603474496324	-1.63614309708937	0.19693464430306534
55	K	G	-6.045227	1.9515098111723943	-1.4573603474496324	-1.4405338620453256	0.12762675920570657
55	K	H	-7.013489	-0.8722546413911971	-1.4573603474496324	-1.9472305294767134	0.3582995951417004
55	K	I	-7.8349	3.0016435180164107	-1.4573603474496324	-1.5748725414758078	0.1747638326585695
55	K	L	-6.721985	2.6331755507027204	-1.4573603474496324	-1.4545761687288314	0.13341044919992287
55	K	M	-8.703186	2.1357437948292395	-1.4573603474496324	-1.791592955912864	0.2750144592249855
55	K	N	-3.8527222	0.4776379419176355	-1.4573603474496324	-1.4120871204542425	0.11972238288027762
55	K	P	-7.7124023	1.527771648761651	-1.4573603474496324	-1.7039726699940523	0.23125120493541546
55	K	Q	-1.684082	0.38552095008921305	-1.4573603474496324	-1.290935077372557	0.08145363408521303
55	K	R	-4.579712	-0.8722546413911973	-1.4573603474496324	-1.6796479967465503	0.2175631386157702
55	K	S	-5.53302	1.1777270798136459	-1.4573603474496324	-1.472832950259888	0.14083285135916715
55	K	T	-4.136902	1.325114266739122	-1.4573603474496324	-1.3253694691382774	0.09205706574127627
55	K	V	-10.469116	2.6515989490684047	-1.4573603474496324	-2.0591078858445004	0.4157509157509158
55	K	W	-9.548035	2.338401176851769	-1.4573603474496324	-1.9165149692438035	0.34210526315789475
55	K	Y	-7.3862915	1.6935822340528117	-1.4573603474496324	-1.6386784267091665	0.19857335646809332
56	D	A	-6.720886	1.4172312585675442	-1.6968380619143353	-1.9909802793200093	0.38124156545209176
56	D	C	-9.497314	1.03033989288817	-1.6968380619143353	-2.4629853581792878	0.6048775785617891
56	D	E	-10.08783	-1.9776585433322666	-1.6968380619143353	-3.052386523952963	0.8040293040293041
56	D	F	-3.729004	2.0804735997321857	-1.6968380619143353	-1.6187535607632568	0.19009061114324272
56	D	G	-7.148987	1.2514206732763837	-1.6968380619143353	-2.0668129398121904	0.41960670908039327
56	D	H	-9.868591	2.011764508883313	-1.6968380619143353	-2.417347511865624	0.5868517447464816
56	D	I	-6.8709106	2.3015543801203995	-1.6968380619143353	-1.9147019331298003	0.3410449199922884
56	D	K	-6.973938	2.1223048990774203	-1.6968380619143353	-1.9462175865925668	0.3576248313090418
56	D	L	-1.9501953	1.9330864128067098	-1.6968380619143353	-1.5228589107821262	0.1575091575091575
56	D	M	-8.357422	1.4356546569332287	-1.6968380619143353	-2.221912426385566	0.4932523616734143
56	D	N	-6.593628	-0.22245119597837526	-1.6968380619143353	-2.1975164368380664	0.48216695585116637
56	D	P	-3.706421	0.8276825108656405	-1.6968380619143353	-1.76328414625706	0.25968768074031234
56	D	Q	-6.100281	-0.3145681878067974	-1.6968380619143353	-2.1526904793212376	0.46230962020435706
56	D	R	-8.408936	3.4119427846753343	-1.6968380619143353	-2.0388087000165416	0.4058222479275111
56	D	S	-2.7070923	0.4776379419176352	-1.6968380619143353	-1.7429312101031647	0.25053017158280316
56	D	T	-3.0980835	0.6250251288431113	-1.6968380619143353	-1.747493409835597	0.25216888374783114
56	D	V	-3.336792	1.9515098111723943	-1.6968380619143353	-1.6039944820588952	0.18459610564873724
56	D	W	-7.6636963	1.6383120389557582	-1.6968380619143353	-2.0936329899476642	0.4333911702332755
56	D	Y	-2.3926392	0.9934930961568009	-1.6968380619143353	-1.6561474021448066	0.2078272604588394
57	I	A	-13.022705	-1.277569405436256	-1.820981115638485	-3.819918519720582	0.9520917678812416
57	I	C	-9.260132	-0.8906780397568819	-1.820981115638485	-2.9860880695017493	0.785328706381338
57	I	D	-10.272705	2.3015543801203995	-1.820981115638485	-2.745159624842835	0.7093695777906304
57	I	E	-11.116089	2.1173203964635547	-1.820981115638485	-2.9308027833982946	0.769712743396954
57	I	F	-6.8015137	-1.9408117466008976	-1.820981115638485	-2.8035176865782745	0.7305764411027569
57	I	G	-11.296082	-1.1117588201450956	-1.820981115638485	-3.413588491106183	0.8941584731058415
57	I	H	-8.641418	1.7120056324184958	-1.820981115638485	-2.5172485436582948	0.6261808367071525
57	I	K	-9.604614	3.0016435180164107	-1.820981115638485	-2.5564922415831615	0.6401580875265086
57	I	L	-1.1174927	-1.793424559675422	-1.820981115638485	-2.3157629573128147	0.5387507229612493
57	I	M	-0.6633301	-1.2959928038019406	-1.820981115638485	-2.2059693250596744	0.4869866975130133
57	I	N	-9.952087	0.36211304910966347	-1.820981115638485	-2.916350509767907	0.7655677655677655
57	I	P	-8.692383	-0.6880206577343524	-1.820981115638485	-2.8561170673877	0.7469635627530364
57	I	Q	-11.243286	0.4542300409380856	-1.820981115638485	-3.157234203381367	0.8310198573356468
57	I	R	-11.639282	4.291281403614324	-1.820981115638485	-2.8612311218190003	0.7483130904183536
57	I	S	-10.594727	-0.33797608878634716	-1.820981115638485	-3.14370139911458	0.8278388278388278
57	I	T	-9.345398	-0.48536327571182303	-1.820981115638485	-2.934166384040234	0.771158665895508
57	I	V	-5.09552	-1.8118479580411064	-1.820981115638485	-2.5867886685633823	0.6532677848467322
57	I	W	-8.988525	-1.4986501858244698	-1.820981115638485	-3.046588484351763	0.8022941970310391
57	I	Y	-10.6033325	-0.8538312430255128	-1.820981115638485	-3.2293957131098514	0.8489492963177173
58	V	A	-4.591919	-1.6276139743842613	-1.779101403656507	-2.4055583241283767	0.5803932909196067
58	V	C	-9.950134	-1.240722608704887	-1.779101403656507	-3.071374606039542	0.8094274146905726
58	V	D	-13.179321	1.9515098111723943	-1.779101403656507	-3.298337806544043	0.8661075766338924
58	V	E	-10.686279	1.7672758275155491	-1.779101403656507	-2.78162322127054	0.7220936957779063
58	V	F	-9.029724	-2.03292873842932	-1.779101403656507	-3.05460533866139	0.8048004626951996
58	V	G	-11.343933	-1.4618033890931008	-1.779101403656507	-3.386099679103033	0.8866396761133604
58	V	H	-12.095581	1.3619610634704906	-1.779101403656507	-3.121443604662603	0.8230190861769809
58	V	I	-3.8063965	-1.8118479580411064	-1.779101403656507	-2.375516260812099	0.5661268556005398
58	V	K	-12.412109	2.6515989490684047	-1.779101403656507	-3.05557691956012	0.8050896471949104
58	V	L	-9.951599	-2.1434691286234266	-1.779101403656507	-3.2406200993929772	0.8521303258145363
58	V	M	-9.960815	-1.6460373727499458	-1.779101403656507	-3.147054417801452	0.8285135916714864
58	V	N	-10.747498	0.012068480161658401	-1.779101403656507	-3.020525200024587	0.7955465587044535
58	V	P	-11.107117	-1.0380652266823576	-1.779101403656507	-3.262065452111204	0.8575284364758049
58	V	Q	-13.406494	0.10418547199008044	-1.779101403656507	-3.5839552960705645	0.924715635241951
58	V	R	-11.122681	3.941236834666319	-1.779101403656507	-2.6769868071918457	0.6868131868131868
58	V	S	-12.401611	-0.6880206577343524	-1.779101403656507	-3.4790269524224815	0.9070753807595913
58	V	T	-7.1433105	-0.8354078446598283	-1.779101403656507	-2.5491046063878153	0.6377482166955851
58	V	W	-11.653931	-1.8486947547724748	-1.779101403656507	-3.5233043675190854	0.9146905725853094
58	V	Y	-10.933228	-1.203875811973518	-1.779101403656507	-3.2557157614488164	0.8559861191440139
59	I	A	-9.892334	-1.277569405436256	-1.9782091747622819	-3.5818573832076543	0.9242336610757663
59	I	C	-10.318726	-0.8906780397568819	-1.9782091747622819	-3.5950847350922337	0.9265471370734528
59	I	D	-9.468323	2.3015543801203995	-1.9782091747622819	-3.011304506339192	0.7924619240408715
59	I	E	-11.746521	2.1173203964635547	-1.9782091747622819	-3.47736111722062	0.9067861962598804
59	I	F	-10.254822	-1.9408117466008976	-1.9782091747622819	-3.773065380966126	0.9485251590514748
59	I	G	-8.903198	-1.1117588201450956	-1.9782091747622819	-3.3778486455618504	0.8848081742818585
59	I	H	-12.732422	1.7120056324184958	-1.9782091747622819	-3.7371260867972733	0.9449585502217082
59	I	K	-11.025696	3.0016435180164107	-1.9782091747622819	-3.244224883857207	0.8528050896471949
59	I	L	-2.6166382	-1.793424559675422	-1.9782091747622819	-2.8063311788062806	0.7322151532677849
59	I	M	-12.264587	-1.2959928038019406	-1.9782091747622819	-4.0678802595473345	0.9719491035280509
59	I	N	-10.557434	0.36211304910966347	-1.9782091747622819	-3.4469064665314	0.9004241372662425
59	I	P	-11.524231	-0.6880206577343524	-1.9782091747622819	-3.8041048213826407	0.9505494505494505
59	I	Q	-11.915283	0.4542300409380856	-1.9782091747622819	-3.7138509288519397	0.9424522845575477
59	I	R	-11.744202	4.291281403614324	-1.9782091747622819	-3.2983527864109408	0.8662039714671294
59	I	S	-11.14209	-0.33797608878634716	-1.9782091747622819	-3.6684276599234216	0.9374397532292269
59	I	T	-10.463623	-0.48536327571182303	-1.9782091747622819	-3.5562595063314695	0.9207634470792365
59	I	V	-2.9611206	-1.8118479580411064	-1.9782091747622819	-2.8310697426638103	0.7400231347599768
59	I	W	-10.881531	-1.4986501858244698	-1.9782091747622819	-3.8129685450658743	0.95151339888182
59	I	Y	-8.269226	-0.8538312430255128	-1.9782091747622819	-3.230818222898513	0.8491420859841913
60	K	A	-11.322388	2.1173203964635547	-1.727785015500324	-2.7579226326254322	0.7138037401195296
60	K	C	-11.110779	1.7304290307841803	-1.727785015500324	-2.755595600769451	0.713225371120108
60	K	D	-7.136902	2.1223048990774203	-1.727785015500324	-2.0338212634743678	0.4033159822633507
60	K	E	-8.123108	2.306538882734265	-1.727785015500324	-2.15745786681346	0.46452670136880664
60	K	F	-12.466736	2.780562737628196	-1.727785015500324	-2.9404832993723238	0.7727973780605359
60	K	G	-11.79248	1.9515098111723943	-1.727785015500324	-2.8742829213103205	0.7525544630807789
60	K	H	-9.018494	-0.8722546413911971	-1.727785015500324	-2.7259906561636043	0.7043570464623096
60	K	I	-12.008484	3.0016435180164107	-1.727785015500324	-2.8205274024103733	0.7362637362637363
60	K	L	-10.19281	2.6331755507027204	-1.727785015500324	-2.4828415475523933	0.6122999807210333
60	K	M	-10.75061	2.1357437948292395	-1.727785015500324	-2.6397930639429963	0.6717755928282244
60	K	N	-5.890686	0.4776379419176355	-1.727785015500324	-2.0780657058592076	0.4261615577405051
60	K	P	-11.767334	1.527771648761651	-1.727785015500324	-2.915733803818817	0.7651821862348178
60	K	Q	-9.651611	0.38552095008921305	-1.727785015500324	-2.642482091224805	0.6730287256603046
60	K	R	-3.9921875	-0.8722546413911973	-1.727785015500324	-2.105702031711793	0.4399460188933873
60	K	S	-8.372803	1.1777270798136459	-1.727785015500324	-2.3211399394299064	0.5411605937921727
60	K	T	-10.653992	1.325114266739122	-1.727785015500324	-2.7104010538316015	0.6979949874686717
60	K	V	-12.956116	2.6515989490684047	-1.727785015500324	-3.0624074567714796	0.8069211490264122
60	K	W	-12.019409	2.338401176851769	-1.727785015500324	-2.8836788329089846	0.7560246770773087
60	K	Y	-11.049194	1.6935822340528117	-1.727785015500324	-2.7471273195821992	0.7104299209562367
61	M	A	-7.826111	-2.1434691286234266	-1.9548406850296287	-3.334071737010383	0.8756506651243493
61	M	C	-8.536499	-1.7565777629440527	-1.9548406850296287	-3.369316679681582	0.8827838827838828
61	M	D	-6.78833	1.4356546569332287	-1.9548406850296287	-2.628228562537831	0.6682089839984576
61	M	E	-9.487305	1.2514206732763837	-1.9548406850296287	-3.0647076909452675	0.8075959128590707
61	M	F	-0.96710205	-1.5170735841901544	-1.9548406850296287	-2.6075219506353884	0.6616541353383458
61	M	G	-9.546936	-1.9776585433322666	-1.9548406850296287	-3.5836914536772664	0.9246192404087141
61	M	H	-9.366516	0.8461059092313251	-1.9548406850296287	-3.094172758260315	0.8163678426836322
61	M	I	-6.080017	-1.2959928038019406	-1.9548406850296287	-2.9456138862814463	0.7745324850588009
61	M	K	-8.048889	2.1357437948292395	-1.9548406850296287	-2.7281986378936103	0.705320994794679
61	M	L	1.4580078	-1.66446077111563	-1.9548406850296287	-2.559701314479238	0.6412184306921149
61	M	N	-9.759338	-0.5037866740775074	-1.9548406850296287	-3.3609389696255207	0.8807595912859071
61	M	P	-8.464905	-1.5539203809215234	-1.9548406850296287	-3.3200411704515838	0.8728552149604781
61	M	Q	-9.907593	-0.4116696822490852	-1.9548406850296287	-3.3735432825076517	0.8837478311162522
61	M	R	-8.376526	3.4253816804271535	-1.9548406850296287	-2.663430643531621	0.6811258916522075
61	M	S	-8.2771	-1.203875811973518	-1.9548406850296287	-3.227196434268045	0.8481781376518218
61	M	T	-4.9733276	-1.351262998898994	-1.9548406850296287	-2.839456261123959	0.7423366107576634
61	M	V	-7.4014893	-1.6460373727499458	-1.9548406850296287	-3.1777005177485877	0.8367071524966262
61	M	W	-8.313599	-1.9592351449665824	-1.9548406850296287	-3.3725076080251863	0.8831694621168306
61	M	Y	-11.465881	-1.7197309662126836	-1.9548406850296287	-3.9086573692588367	0.9603817235396183
62	I	A	-10.438721	-1.277569405436256	-1.699522212243626	-2.9950488369494077	0.7874493927125507
62	I	C	-11.019897	-0.8906780397568819	-1.699522212243626	-3.0432523704719445	0.800944669365722
62	I	D	-11.682922	2.3015543801203995	-1.699522212243626	-2.7547798690177223	0.7125506072874493
62	I	E	-11.012512	2.1173203964635547	-1.699522212243626	-2.634035954427998	0.6701368806631964
62	I	F	-9.348938	-1.9408117466008976	-1.699522212243626	-2.9162073853951673	0.7653749759012917
62	I	G	-11.057129	-1.1117588201450956	-1.699522212243626	-3.0888500770879133	0.8147291305186042
62	I	H	-9.613586	1.7120056324184958	-1.699522212243626	-2.4087142146536547	0.5826103720840563
62	I	K	-11.255005	3.0016435180164107	-1.699522212243626	-2.6007145166665984	0.6596298438403702
62	I	L	-6.2617188	-1.793424559675422	-1.699522212243626	-2.4331282218660384	0.5926354347406979
62	I	M	-3.9414062	-1.2959928038019406	-1.699522212243626	-2.115089423413671	0.44505494505494503
62	I	N	-9.345093	0.36211304910966347	-1.699522212243626	-2.5307736665285745	0.6318681318681318
62	I	P	-10.820984	-0.6880206577343524	-1.699522212243626	-2.9692615126825093	0.7811837285521496
62	I	Q	-12.126099	0.4542300409380856	-1.699522212243626	-3.0690918680145183	0.8084634663582032
62	I	R	-11.92511	4.291281403614324	-1.699522212243626	-2.6466700726793735	0.6747638326585695
62	I	S	-8.684387	-0.33797608878634716	-1.699522212243626	-2.5227989631745915	0.628590707538076
62	I	T	-10.735901	-0.48536327571182303	-1.699522212243626	-2.919332127599278	0.7667245035666088
62	I	V	-6.212219	-1.8118479580411064	-1.699522212243626	-2.4307896022186597	0.5917678812415654
62	I	W	-10.124329	-1.4986501858244698	-1.699522212243626	-2.974725073745837	0.7826296510507037
62	I	Y	-8.871582	-0.8538312430255128	-1.699522212243626	-2.6378083555093657	0.6713900134952766
63	P	A	-10.172302	-1.5723437792872077	-1.8292187972946625	-3.293233568728622	0.865143628301523
63	P	C	-13.083801	-1.959235144966582	-1.8292187972946625	-3.980639815860436	0.9663582032003085
63	P	D	-14.777527	0.8276825108656405	-1.8292187972946625	-3.9314195143979536	0.9617312512049354
63	P	E	-10.714294	0.6434485272087958	-1.8292187972946625	-3.044473239317841	0.8016194331983806
63	P	F	-13.234924	-0.9091014381225664	-1.8292187972946625	-3.8247656328482695	0.9526701368806632
63	P	G	-13.479492	-1.7381543645783681	-1.8292187972946625	-4.030078750263377	0.970117601696549
63	P	H	-15.547791	0.23813376316373702	-1.8292187972946625	-4.202935189524959	0.978214767688452
63	P	I	-12.993286	-0.6880206577343524	-1.8292187972946625	-3.7322481455853467	0.9444765760555234
63	P	K	-12.391602	1.527771648761651	-1.8292187972946625	-3.287162391842008	0.863601310969732
63	P	L	-15.471985	-1.056488625048042	-1.8292187972946625	-4.389276279372707	0.9858299595141701
63	P	M	-14.881836	-1.5539203809215234	-1.8292187972946625	-4.332035434121594	0.9832272990167727
63	P	N	-9.686096	-1.1117588201450954	-1.8292187972946625	-3.1201652698894082	0.8226335068440331
63	P	Q	-10.170288	-1.0196418283166735	-1.8292187972946625	-3.194162462036288	0.8402737613263929
63	P	R	-10.928528	2.817409534359565	-1.8292187972946625	-2.845978873054517	0.7441681125891653
63	P	S	-13.098328	-1.811847958041106	-1.8292187972946625	-3.95576748380363	0.9649122807017544
63	P	T	-13.912109	-1.9592351449665824	-1.8292187972946625	-4.174104501308737	0.976479660690187
63	P	V	-13.374512	-1.0380652266823576	-1.8292187972946625	-3.8792067770563836	0.9579718527086948
63	P	W	-11.090698	-1.351262998898994	-1.8292187972946625	-3.4339910766331387	0.8983034509350298
63	P	Y	-13.384338	-1.996081941697951	-1.8292187972946625	-4.057169040994304	0.9713707345286293
64	N	A	-9.534607	-0.522210072443192	-1.4699241504021265	-2.300158606653051	0.5299787931366878
64	N	C	-10.851318	-0.9091014381225662	-1.4699241504021265	-2.6145078194883773	0.6641604010025063
64	N	D	-9.7161255	-0.22245119597837526	-1.4699241504021265	-2.285671306246609	0.525159051474841
64	N	E	-10.39032	-0.3329915861724819	-1.4699241504021265	-2.4295441451299675	0.5909967225756699
64	N	F	-10.668579	0.14103226872144947	-1.4699241504021265	-2.4121851809269863	0.5841526894158473
64	N	G	-6.1865234	-0.6880206577343524	-1.4699241504021265	-1.830463113933406	0.29786003470213995
64	N	H	-10.203491	0.0723231778725767	-1.4699241504021265	-2.3319941922614413	0.545401966454598
64	N	I	-9.448181	0.36211304910966347	-1.4699241504021265	-2.1511441490269285	0.4614420667052246
64	N	K	-5.1641846	0.4776379419176355	-1.4699241504021265	-1.543753488266209	0.16444958550221708
64	N	L	-9.248718	-0.006354918204026561	-1.4699241504021265	-2.1695569999475652	0.46934644303065354
64	N	M	-9.258118	-0.5037866740775074	-1.4699241504021265	-2.248332498728953	0.5059764796606901
64	N	P	-7.937195	-1.1117588201450954	-1.4699241504021265	-2.1359037239674947	0.4542124542124542
64	N	Q	-9.873779	-2.069775535160689	-1.4699241504021265	-2.638069259886867	0.6714864083285136
64	N	R	-10.028992	1.7672758275155491	-1.4699241504021265	-2.081206634609629	0.4276074802390592
64	N	S	-4.954895	-1.4618033890931008	-1.4699241504021265	-1.8346611490945395	0.29930595720069403
64	N	T	-3.0493164	-1.314416202167625	-1.4699241504021265	-1.656697293256681	0.20811644495855022
64	N	V	-6.06781	0.012068480161658401	-1.4699241504021265	-1.7068313227374605	0.23317910160015423
64	N	W	-10.886108	-0.3011292920549782	-1.4699241504021265	-2.5223666331155306	0.6282051282051282
64	N	Y	-7.873535	-0.9459482348539352	-1.4699241504021265	-2.097770706409925	0.4356082513977251
65	V	A	-9.948914	-1.6276139743842613	-1.5974538606258852	-2.7683802774865733	0.717948717948718
65	V	C	-6.48053	-1.240722608704887	-1.5974538606258852	-2.1608683528368653	0.4659726238673607
65	V	D	-9.7769165	1.9515098111723943	-1.5974538606258852	-2.215210285597009	0.4908424908424908
65	V	E	-9.031494	1.7672758275155491	-1.5974538606258852	-2.103289885347267	0.43898207056101796
65	V	F	-8.989014	-2.03292873842932	-1.5974538606258852	-2.6746612717522886	0.6853672643146327
65	V	G	-6.632019	-1.4618033890931008	-1.5974538606258852	-2.219370250596146	0.4923848081742819
65	V	H	-7.846924	1.3619610634704906	-1.5974538606258852	-1.9608240002337596	0.36524002313475995
65	V	I	-2.0322876	-1.8118479580411064	-1.5974538606258852	-1.8895347886263032	0.32889917100443417
65	V	K	-8.830933	2.6515989490684047	-1.5974538606258852	-1.980369317706894	0.3758434547908232
65	V	L	-1.239502	-2.1434691286234266	-1.5974538606258852	-1.9157290495866857	0.341719683824947
65	V	M	-7.0408325	-1.6460373727499458	-1.5974538606258852	-2.3060864258840326	0.5332562174667438
65	V	N	-8.700378	0.012068480161658401	-1.5974538606258852	-2.274662402615919	0.5196645459803354
65	V	P	-9.041138	-1.0380652266823576	-1.5974538606258852	-2.5006892915202252	0.6201079622132254
65	V	Q	-10.428833	0.10418547199008044	-1.5974538606258852	-2.571248604154238	0.6475804896857529
65	V	R	-10.283813	3.941236834666319	-1.5974538606258852	-2.137652911286021	0.4549836128783497
65	V	S	-6.2963867	-0.6880206577343524	-1.5974538606258852	-2.044049080341048	0.40823211875843457
65	V	T	-9.513184	-0.8354078446598283	-1.5974538606258852	-2.5485500754674346	0.6375554270291113
65	V	W	-7.5947876	-1.8486947547724748	-1.5974538606258852	-2.4208479288119955	0.5882976672450356
65	V	Y	-10.319824	-1.203875811973518	-1.5974538606258852	-2.7617915505351256	0.7160208212839791
66	S	A	-5.8482056	-1.2222992103392025	-1.2542347309135513	-1.650618995916779	0.2050318102949682
66	S	C	-6.9279785	-1.6091905760185767	-1.2542347309135513	-1.8510192381406492	0.3099093888567573
66	S	D	-3.9415283	0.4776379419176352	-1.2542347309135513	-1.2033418733035253	0.058704453441295545
66	S	E	-4.178528	0.29340395826079047	-1.2542347309135513	-1.2481900773027532	0.06950067476383266
66	S	F	-7.6401367	-0.559056869174561	-1.2542347309135513	-1.7664813103171317	0.26132639290534027
66	S	G	-2.491333	-1.388109795630363	-1.2542347309135513	-1.4029603235356334	0.11683053788316947
66	S	H	-4.64093	-0.11191080578426815	-1.2542347309135513	-1.3474488301530867	0.0989010989010989
66	S	I	-10.237915	-0.33797608878634716	-1.2542347309135513	-2.1683365606284255	0.46886446886446886
66	S	K	-5.1185303	1.1777270798136459	-1.2542347309135513	-1.2152389633442775	0.06178908810487758
66	S	L	-9.267334	-0.7064440561000368	-1.2542347309135513	-2.0502822732554247	0.41131675342201657
66	S	M	-9.45752	-1.203875811973518	-1.2542347309135513	-2.168820032555004	0.4691536533641797
66	S	N	-3.1727295	-1.4618033890931008	-1.2542347309135513	-1.4587629195011473	0.13514555619818777
66	S	P	-2.555725	-1.811847958041106	-1.2542347309135513	-1.485196519140018	0.14642375168690958
66	S	Q	-5.220703	-1.3696863972646787	-1.2542347309135513	-1.6110686435130428	0.18719876614613457
66	S	R	-9.521118	2.46736496541156	-1.2542347309135513	-1.6835742015570514	0.21987661461345673
66	S	T	-2.7280273	-2.0145053400636357	-1.2542347309135513	-1.5343919431512676	0.1612685560053981
66	S	V	-3.4509277	-0.6880206577343524	-1.2542347309135513	-1.3435659924786891	0.09774436090225563
66	S	W	-7.555786	-1.0012184299509888	-1.2542347309135513	-1.8282200830304591	0.2968960863697706
66	S	Y	-6.8842163	-1.6460373727499458	-1.2542347309135513	-1.8521596081037917	0.31039136302294196
67	N	A	-5.2681274	-0.522210072443192	-1.2492540351382944	-1.4671068981737903	0.13861577019471757
67	N	C	-6.845825	-0.9091014381225662	-1.2492540351382944	-1.711907269314488	0.2353961827646038
67	N	D	-4.9613037	-0.22245119597837526	-1.2492540351382944	-1.3898928761239295	0.11258916522074416
67	N	E	-5.7056274	-0.3329915861724819	-1.2492540351382944	-1.4825663380342027	0.14536340852130325
67	N	F	-10.114929	0.14103226872144947	-1.2492540351382944	-2.06840953648639	0.4206670522459996
67	N	G	-2.9243164	-0.6880206577343524	-1.2492540351382944	-1.3042234843368212	0.08569500674763833
67	N	H	-5.743286	0.0723231778725767	-1.2492540351382944	-1.4249497483221345	0.12367457104299209
67	N	I	-4.111023	0.36211304910966347	-1.2492540351382944	-1.228956170921598	0.06516290726817042
67	N	K	-6.783081	0.4776379419176355	-1.2492540351382944	-1.4900478929676069	0.14835164835164835
67	N	L	-4.1154175	-0.006354918204026561	-1.2492540351382944	-1.282805866439014	0.07933294775400039
67	N	M	-6.912903	-0.5037866740775074	-1.2492540351382944	-1.6536019744899297	0.2062849431270484
67	N	P	-3.4025269	-1.1117588201450954	-1.2492540351382944	-1.4080710652650845	0.1181800655484866
67	N	Q	-7.1937866	-2.069775535160689	-1.2492540351382944	-1.9701495596236072	0.36967418546365916
67	N	R	-8.034119	1.7672758275155491	-1.2492540351382944	-1.505275550494474	0.15240023134759978
67	N	S	-4.807312	-1.4618033890931008	-1.2492540351382944	-1.5841599962205037	0.17794486215538846
67	N	T	-4.775696	-1.314416202167625	-1.2492540351382944	-1.5546332007295087	0.1675342201657991
67	N	V	-6.07251	0.012068480161658401	-1.2492540351382944	-1.4706695666414582	0.14015808752650857
67	N	W	-9.265198	-0.3011292920549782	-1.2492540351382944	-1.980757085853237	0.3760362444572971
67	N	Y	-6.5546265	-0.9459482348539352	-1.2492540351382944	-1.6813437085852687	0.2183342972816657
68	M	A	-4.3623047	-2.1434691286234266	-1.5581697206583427	-2.0441241681660065	0.4083285135916715
68	M	C	-7.1190186	-1.7565777629440527	-1.5581697206583427	-2.2700633575487954	0.5176402544823597
68	M	D	-3.4509277	1.4356546569332287	-1.5581697206583427	-1.4106894348669514	0.11904761904761904
68	M	E	-2.749939	1.2514206732763837	-1.5581697206583427	-1.3864100212460166	0.11133603238866396
68	M	F	-6.1204834	-1.5170735841901544	-1.5581697206583427	-2.100679241553888	0.43801812222864855
68	M	G	-3.7044067	-1.9776585433322666	-1.5581697206583427	-1.9593681236319243	0.36456525930210143
68	M	H	-5.9244995	0.8461059092313251	-1.5581697206583427	-1.7077006633566296	0.23356468093310198
68	M	I	0.84246826	-1.2959928038019406	-1.5581697206583427	-1.617837553946036	0.18970503181029497
68	M	K	-3.0632324	2.1357437948292395	-1.5581697206583427	-1.3075965620352639	0.08694813957971853
68	M	L	0.96710205	-1.66446077111563	-1.5581697206583427	-1.6818902415762662	0.21862348178137653
68	M	N	-2.9830933	-0.5037866740775074	-1.5581697206583427	-1.6481144659937645	0.20397146712936187
68	M	P	-4.533386	-1.5539203809215234	-1.5581697206583427	-1.9465369408713071	0.3578176209755157
68	M	Q	-2.5686035	-0.4116696822490852	-1.5581697206583427	-1.607909788757184	0.18633121264700211
68	M	R	-5.876892	3.4253816804271535	-1.5581697206583427	-1.4372764957305737	0.1266628108733372
68	M	S	-3.946106	-1.203875811973518	-1.5581697206583427	-1.8346912565937685	0.299402352033931
68	M	T	-4.598938	-1.351262998898994	-1.5581697206583427	-1.9154321754483707	0.3415268941584731
68	M	V	-0.6774292	-1.6460373727499458	-1.5581697206583427	-1.7302862880863121	0.2451320609215346
68	M	W	-6.594116	-1.9592351449665824	-1.5581697206583427	-2.2407648118241505	0.5023134759976865
68	M	Y	-5.997925	-1.7197309662126836	-1.5581697206583427	-2.124264201035187	0.4491035280508965
69	S	A	-7.7460327	-1.2222992103392025	-1.0879370314527905	-1.787208290965582	0.27308656256024677
69	S	C	-7.69751	-1.6091905760185767	-1.0879370314527905	-1.850234158477037	0.30933101985733563
69	S	D	-3.5651245	0.4776379419176352	-1.0879370314527905	-1.067893958778798	0.034605745132060925
69	S	E	-3.807312	0.29340395826079047	-1.0879370314527905	-1.1117694566154188	0.04144977829188355
69	S	F	-9.463928	-0.559056869174561	-1.0879370314527905	-1.9537044399455532	0.3624445729708888
69	S	G	-4.2297363	-1.388109795630363	-1.0879370314527905	-1.4171927643743591	0.12136109504530557
69	S	H	-4.4890137	-0.11191080578426815	-1.0879370314527905	-1.2269612739424756	0.06477732793522267
69	S	I	-6.096985	-0.33797608878634716	-1.0879370314527905	-1.4239399007070155	0.1231925968768074
69	S	K	-3.175415	1.1777270798136459	-1.0879370314527905	-0.9493938315927729	0.018411413148255253
69	S	L	-6.725525	-0.7064440561000368	-1.0879370314527905	-1.5594288966179688	0.16946211683053788
69	S	M	-9.464233	-1.203875811973518	-1.0879370314527905	-2.0629245983558917	0.41777520724889144
69	S	N	-2.5344238	-1.4618033890931008	-1.0879370314527905	-1.3117433526018885	0.0881048775785618
69	S	P	-2.51062	-1.811847958041106	-1.0879370314527905	-1.3754752268600812	0.10844418739155581
69	S	Q	-3.0809937	-1.3696863972646787	-1.0879370314527905	-1.3289039719907798	0.09340659340659341
69	S	R	-7.70282	2.46736496541156	-1.0879370314527905	-1.2810563281993663	0.07894736842105263
69	S	T	-2.7926025	-2.0145053400636357	-1.0879370314527905	-1.4312602381992359	0.12502409870830924
69	S	V	-7.8200073	-0.6880206577343524	-1.0879370314527905	-1.7067484993025939	0.23298631193368036
69	S	W	-7.98291	-1.0012184299509888	-1.0879370314527905	-1.7838395802680633	0.2714478503952188
69	S	Y	-7.0787964	-1.6460373727499458	-1.0879370314527905	-1.7707241591107954	0.26373626373626374
70	Q	A	-3.2357178	-0.4300930806147697	-1.140006172041592	-1.2079006777259573	0.059379217273954114
70	Q	C	-4.8565063	-0.8169844462941438	-1.140006172041592	-1.4008607327113431	0.1156737998843262
70	Q	D	-1.4562378	-0.3145681878067974	-1.140006172041592	-1.0895343746702486	0.03788316946211683
70	Q	E	-5.1517334	-0.24087459434405978	-1.140006172041592	-1.3361552353236315	0.095623674571043
70	Q	F	-5.6140137	0.23314926054987162	-1.140006172041592	-1.312639707803631	0.08829766724503567
70	Q	G	-2.1340942	-0.59590366590593	-1.140006172041592	-1.1680482095210571	0.0515712357817621
70	Q	H	-5.0839844	0.16444016970099895	-1.140006172041592	-1.2686992193428215	0.07557354925775979
70	Q	I	-4.939087	0.4542300409380856	-1.140006172041592	-1.2136231305256096	0.061307113938692884
70	Q	K	2.069519	0.38552095008921305	-1.140006172041592	-0.8765320204983089	0.011760169654906496
70	Q	L	-4.947998	0.08576207362439592	-1.140006172041592	-1.2671859176956333	0.07499518025833815
70	Q	M	-5.9940796	-0.4116696822490852	-1.140006172041592	-1.4519350983411807	0.13235010603431657
70	Q	N	0.05810547	-2.069775535160689	-1.140006172041592	-1.3402549541100608	0.0968768074031232
70	Q	P	-5.5115356	-1.0196418283166735	-1.140006172041592	-1.5000348409548323	0.15066512434933488
70	Q	R	-7.6555786	1.6751588356871272	-1.140006172041592	-1.3844068929257998	0.11095045305571621
70	Q	S	0.109313965	-1.3696863972646787	-1.140006172041592	-1.2071550105338924	0.05918642760748024
70	Q	T	-1.4310913	-1.2222992103392025	-1.140006172041592	-1.239734910471893	0.06737998843262001
70	Q	V	-4.934082	0.10418547199008044	-1.140006172041592	-1.2631608448838807	0.07316367842683633
70	Q	W	-6.954712	-0.2090123002265557	-1.140006172041592	-1.5377166772932653	0.16232889917100443
70	Q	Y	-6.639282	-0.8538312430255128	-1.140006172041592	-1.6012881721935572	0.18353576248313092
71	C	A	-14.120605	-1.7750011613097372	-1.4362470474313729	-3.450214392299216	0.901195295932138
71	C	D	-15.089905	1.03033989288817	-1.4362470474313729	-3.2438399820547206	0.852708694813958
71	C	E	-14.345093	0.8461059092313251	-1.4362470474313729	-3.085474518844578	0.813572392519761
71	C	F	-10.543091	-1.1117588201450956	-1.4362470474313729	-2.543605493993118	0.6361095045305571
71	C	G	-15.372314	-1.9408117466008976	-1.4362470474313729	-3.787808940200299	0.949778291883555
71	C	H	-15.820679	0.4407911451862664	-1.4362470474313729	-3.5043373224433574	0.9115095430884904
71	C	I	-14.026489	-0.8906780397568819	-1.4362470474313729	-3.2691211030331093	0.8596491228070176
71	C	K	-14.173584	1.7304290307841803	-1.4362470474313729	-2.937847180973198	0.7718334297281666
71	C	L	-6.529419	-1.2591460070705716	-1.4362470474313729	-1.9248007323205032	0.3473105841526894
71	C	M	-13.307129	-1.7565777629440527	-1.4362470474313729	-3.255033508475366	0.8558897243107769
71	C	N	-15.193909	-0.9091014381225662	-1.4362470474313729	-3.5563821481415925	0.9208598419124735
71	C	P	-14.679016	-1.959235144966582	-1.4362470474313729	-3.620400594412483	0.9301137459032196
71	C	Q	-15.226013	-0.8169844462941438	-1.4362470474313729	-3.5487833723205426	0.9189319452477347
71	C	R	-12.215332	3.0200669163820946	-1.4362470474313729	-2.361213786124276	0.5590900327742433
71	C	S	-14.601685	-1.6091905760185767	-1.4362470474313729	-3.535324961719026	0.916907653749759
71	C	T	-14.988403	-1.7565777629440527	-1.4362470474313729	-3.6575985669183377	0.9357046462309621
71	C	V	-14.312439	-1.240722608704887	-1.4362470474313729	-3.398413593308643	0.8905918642760748
71	C	W	-13.744995	-1.5539203809215234	-1.4362470474313729	-3.319660962181153	0.8725660304607673
71	C	Y	-15.780029	-2.1250457302577423	-1.4362470474313729	-3.925712472255662	0.9613456718719876
72	T	A	-2.52771	-1.3696863972646784	-1.3870364086998672	-1.530291687191868	0.15962984384037016
72	T	C	-8.570679	-1.7565777629440527	-1.3870364086998672	-2.2476253017250087	0.5055909003277425
72	T	D	-6.5007324	0.6250251288431113	-1.3870364086998672	-1.5670358791265193	0.17283593599383074
72	T	E	-6.2072144	0.4407911451862664	-1.3870364086998672	-1.5570720031112677	0.16820898399845768
72	T	F	-7.194824	-0.7064440561000368	-1.3870364086998672	-1.8567457209448954	0.3127048390206285
72	T	G	-2.352539	-1.535496982555839	-1.3870364086998672	-1.5504557984665799	0.16608829766724503
72	T	H	-7.802002	0.03547638114120766	-1.3870364086998672	-1.8263547039912025	0.29622132253711203
72	T	I	-5.860718	-0.48536327571182303	-1.3870364086998672	-1.6562489023285911	0.20792365529207635
72	T	K	-8.593018	1.325114266739122	-1.3870364086998672	-1.776286091738715	0.2669172932330827
72	T	L	-8.916138	-0.8538312430255128	-1.3870364086998672	-2.143276802638151	0.45787545787545786
72	T	M	-4.8671875	-1.351262998898994	-1.3870364086998672	-1.7022481402671306	0.23048004626951996
72	T	N	-5.4138794	-1.314416202167625	-1.3870364086998672	-1.7492133498025688	0.25351841141314824
72	T	P	-8.020203	-1.9592351449665824	-1.3870364086998672	-2.2000192838076247	0.48370927318295737
72	T	Q	-3.7789307	-1.2222992103392025	-1.3870364086998672	-1.5874803165153835	0.17890881048775786
72	T	R	-9.625732	2.614752152337036	-1.3870364086998672	-1.817056167634377	0.289955658376711
72	T	S	-4.2127075	-2.0145053400636357	-1.3870364086998672	-1.7688064973787028	0.2624831309041835
72	T	V	-6.064514	-0.8354078446598283	-1.3870364086998672	-1.7367388403822386	0.24773472141893194
72	T	W	-9.387329	-1.1486056168764645	-1.3870364086998672	-2.2752040396415762	0.5198573356468094
72	T	Y	-8.823914	-1.793424559675422	-1.3870364086998672	-2.2961622855519237	0.5290148448043185
73	G	A	-0.803833	-1.996081941697951	-1.2868627803553045	-1.4631394961235356	0.13707345286292655
73	G	C	-7.239685	-1.9408117466008976	-1.2868627803553045	-1.9829842244521156	0.3766146134567187
73	G	D	-1.8115234	1.2514206732763837	-1.2868627803553045	-0.9959755926830287	0.023423944476576055
73	G	E	-4.1309204	1.067186689619539	-1.2868627803553045	-1.168372346070955	0.051764025448235974
73	G	F	-3.2109985	-1.3328396005333096	-1.2868627803553045	-1.4656000966475307	0.13803740119529592
73	G	H	-8.496887	0.6618719255744803	-1.2868627803553045	-1.7438901251042804	0.250819356082514
73	G	I	-3.5147095	-1.1117588201450956	-1.2868627803553045	-1.4476161063928845	0.13032581453634084
73	G	K	-1.4957886	1.9515098111723943	-1.2868627803553045	-0.9013874626916343	0.013302486986697512
73	G	L	-0.668396	-1.4802267874587853	-1.2868627803553045	-1.3608065081457004	0.10372084056294582
73	G	M	-8.108826	-1.9776585433322666	-1.2868627803553045	-2.1161246838003747	0.44544052438789283
73	G	N	-0.61468506	-0.6880206577343524	-1.2868627803553045	-1.221059329694069	0.0633314054366686
73	G	P	-6.7948	-1.7381543645783681	-1.2868627803553045	-1.8854434463402565	0.3269712743396954
73	G	Q	-0.48242188	-0.59590366590593	-1.2868627803553045	-1.2010613371228653	0.05764411027568922
73	G	R	-2.1694336	3.241147696770309	-1.2868627803553045	-0.8148832314688992	0.007229612492770388
73	G	S	-3.8682861	-1.388109795630363	-1.2868627803553045	-1.5229911142218033	0.15760555234239446
73	G	T	-2.724121	-1.535496982555839	-1.2868627803553045	-1.471208393932943	0.14035087719298245
73	G	V	-2.7590332	-1.4618033890931008	-1.2868627803553045	-1.4598514694056304	0.13610950453055717
73	G	W	-6.0718384	-1.7750011613097372	-1.2868627803553045	-1.8045550727179178	0.2841719683824947
73	G	Y	-2.8435059	-1.9039649498695286	-1.2868627803553045	-1.5477662118965574	0.16560632350106033
74	S	A	-2.81958	-1.2222992103392025	-1.1879072624134805	-1.3440267301329898	0.09784075573549257
74	S	C	-7.2026367	-1.6091905760185767	-1.1879072624134805	-1.8387062071598312	0.3021978021978022
74	S	D	-3.4155884	0.4776379419176352	-1.1879072624134805	-1.1153407705062741	0.042317331791016
74	S	E	-2.9085083	0.29340395826079047	-1.1879072624134805	-1.1073658780656908	0.040293040293040296
74	S	F	-5.1066895	-0.559056869174561	-1.1879072624134805	-1.4121482147296909	0.11981877771351455
74	S	G	-1.0444946	-1.388109795630363	-1.1879072624134805	-1.2825260036362574	0.07923655292076345
74	S	H	-3.3779297	-0.11191080578426815	-1.1879072624134805	-1.1982274111245754	0.05668016194331984
74	S	I	-3.0593872	-0.33797608878634716	-1.1879072624134805	-1.2116158428147263	0.060632350106034315
74	S	K	-1.4213867	1.1777270798136459	-1.1879072624134805	-0.9098487759767087	0.01407364565259302
74	S	L	-2.376709	-0.7064440561000368	-1.1879072624134805	-1.2295128385401233	0.06545209176788123
74	S	M	-7.2575073	-1.203875811973518	-1.1879072624134805	-1.7728375972575199	0.2649893965683439
74	S	N	-2.5100098	-1.4618033890931008	-1.1879072624134805	-1.368449466600641	0.10651629072681704
74	S	P	-3.7034302	-1.811847958041106	-1.1879072624134805	-1.512430845822642	0.15432812801233853
74	S	Q	-1.9938354	-1.3696863972646787	-1.1879072624134805	-1.323427454995425	0.0913823019086177
74	S	R	-7.472595	2.46736496541156	-1.1879072624134805	-1.3061759939723452	0.08627337574705995
74	S	T	-1.2542114	-2.0145053400636357	-1.1879072624134805	-1.4088690748692647	0.11846925004819742
74	S	V	-6.775635	-0.6880206577343524	-1.1879072624134805	-1.6209008603254322	0.19066898014266434
74	S	W	-6.572632	-1.0012184299509888	-1.1879072624134805	-1.6480851960765168	0.20387507229612492
74	S	Y	-6.612915	-1.6460373727499458	-1.1879072624134805	-1.7686265618326262	0.2623867360709466
75	V	A	-2.5040894	-1.6276139743842613	-1.6191377421340196	-1.920087827572309	0.3441295546558704
75	V	C	-9.669922	-1.240722608704887	-1.6191377421340196	-2.6859996941145874	0.6900906111432428
75	V	D	-8.898499	1.9515098111723943	-1.6191377421340196	-2.1000873275816714	0.43724696356275305
75	V	E	-3.7719116	1.7672758275155491	-1.6191377421340196	-1.5029344164677338	0.152014652014652
75	V	F	-6.5820923	-2.03292873842932	-1.6191377421340196	-2.3599107739222758	0.5577405051089261
75	V	G	-9.054504	-1.4618033890931008	-1.6191377421340196	-2.617371397669106	0.6652207441681126
75	V	H	-4.744934	1.3619610634704906	-1.6191377421340196	-1.630258748871941	0.19519953730480047
75	V	I	-4.9611206	-1.8118479580411064	-1.6191377421340196	-2.1401732225562133	0.45604395604395603
75	V	K	-7.3377075	2.6515989490684047	-1.6191377421340196	-1.7914998526870933	0.2749180643917486
75	V	L	-4.98053	-2.1434691286234266	-1.6191377421340196	-2.2061248218962377	0.4872758820127241
75	V	M	-8.385986	-1.6460373727499458	-1.6191377421340196	-2.5412946274991666	0.6356275303643725
75	V	N	-8.064514	0.012068480161658401	-1.6191377421340196	-2.2131532052605922	0.49055330634278005
75	V	P	-5.1834106	-1.0380652266823576	-1.6191377421340196	-2.021340669812205	0.39820705610179297
75	V	Q	-2.6998901	0.10418547199008044	-1.6191377421340196	-1.6433063708992388	0.20011567379988432
75	V	R	-8.995239	3.941236834666319	-1.6191377421340196	-1.9437960128900804	0.3566608829766725
75	V	S	-2.182495	-0.6880206577343524	-1.6191377421340196	-1.737217009823837	0.24802390591864276
75	V	T	-3.1298828	-0.8354078446598283	-1.6191377421340196	-1.8186194242463238	0.291594370541739
75	V	W	-7.6378174	-1.8486947547724748	-1.6191377421340196	-2.4662113185149455	0.6062271062271062
75	V	Y	-7.7355347	-1.203875811973518	-1.6191377421340196	-2.3620113700669725	0.5592828224407171
76	M	A	-11.413086	-2.1434691286234266	-1.6065261653235734	-3.1729046993131025	0.8352612299980721
76	M	C	-10.646606	-1.7565777629440527	-1.6065261653235734	-2.9426060259925446	0.7737613263929053
76	M	D	-12.24469	1.4356546569332287	-1.6065261653235734	-2.788562377440243	0.7246963562753036
76	M	E	-8.5529175	1.2514206732763837	-1.6065261653235734	-2.0996547815581548	0.43695777906304223
76	M	F	-7.6723022	-1.5170735841901544	-1.6065261653235734	-2.386216545798911	0.5718141507615192
76	M	G	-10.062195	-1.9776585433322666	-1.6065261653235734	-2.872153717305549	0.7519760940813572
76	M	H	-9.3029175	0.8461059092313251	-1.6065261653235734	-2.2767900875108364	0.5212068633121265
76	M	I	-1.5897217	-1.2959928038019406	-1.6065261653235734	-1.7887066625490822	0.2733757470599576
76	M	K	-7.144287	2.1357437948292395	-1.6065261653235734	-1.7921459354459777	0.27549643339117025
76	M	L	-0.31610107	-1.66446077111563	-1.6065261653235734	-1.8038986299685993	0.2834008097165992
76	M	N	-8.661621	-0.5037866740775074	-1.6065261653235734	-2.3644061947134323	0.5613071139386929
76	M	P	-10.06842	-1.5539203809215234	-1.6065261653235734	-2.793322136623346	0.7268170426065163
76	M	Q	-7.9869995	-0.4116696822490852	-1.6065261653235734	-2.243609964434886	0.5036630036630036
76	M	R	-8.935425	3.4253816804271535	-1.6065261653235734	-1.948540995312841	0.3591671486408329
76	M	S	-7.2510986	-1.203875811973518	-1.6065261653235734	-2.270464623707867	0.5177366493155967
76	M	T	-8.301025	-1.351262998898994	-1.6065261653235734	-2.4509900033704843	0.600154231733179
76	M	V	-3.753479	-1.6460373727499458	-1.6065261653235734	-1.9835116120432266	0.37690379795642953
76	M	W	-9.652527	-1.9592351449665824	-1.6065261653235734	-2.7929547290832866	0.7265278581068054
76	M	Y	-7.9382935	-1.7197309662126836	-1.6065261653235734	-2.4630698500971504	0.604973973395026
77	E	A	-3.5582886	1.2329972749106992	-1.195985560745327	-1.0329246958104563	0.029207634470792367
77	E	C	-8.962097	0.8461059092313251	-1.195985560745327	-1.7251318666030988	0.24243300559090034
77	E	D	-0.11578369	-1.9776585433322666	-1.195985560745327	-1.363529323891717	0.10497397339502602
77	E	F	-8.345886	1.8962396160753408	-1.195985560745327	-1.5000442084156975	0.1507615191825718
77	E	G	-5.8621826	1.067186689619539	-1.195985560745327	-1.262935224218881	0.0728744939271255
77	E	H	-7.8327026	1.827530525226468	-1.195985560745327	-1.4290160238830418	0.12454212454212454
77	E	I	-2.0388794	2.1173203964635547	-1.195985560745327	-0.8397708278711664	0.009061114324272219
77	E	K	-2.475525	2.306538882734265	-1.195985560745327	-0.8447089008897848	0.009253903990746095
77	E	L	-9.995422	1.7488524291498648	-1.195985560745327	-1.8007700107606444	0.2808945440524388
77	E	M	-4.7703247	1.2514206732763837	-1.195985560745327	-1.1298420348999385	0.04463080778870253
77	E	N	-2.8405151	-0.3329915861724819	-1.195985560745327	-1.2023488689523634	0.058318874108347796
77	E	P	-7.746216	0.6434485272087958	-1.195985560745327	-1.56010928445134	0.16965490649701176
77	E	Q	-0.41912842	-0.24087459434405978	-1.195985560745327	-1.0713283297750453	0.034991324465008675
77	E	R	-5.581726	3.5961767683321795	-1.195985560745327	-0.9826234130719422	0.021688837478311164
77	E	S	-1.8936157	0.29340395826079047	-1.195985560745327	-1.0552256656501688	0.03258145363408521
77	E	T	-2.1572876	0.4407911451862664	-1.195985560745327	-1.0482202024472655	0.03152111046847889
77	E	V	-6.4523926	1.7672758275155491	-1.195985560745327	-1.249379238288036	0.06988625409678041
77	E	W	-8.9401245	1.4540780552989132	-1.195985560745327	-1.6464670093546365	0.20213996529786005
77	E	Y	-8.856323	0.8092591124999562	-1.195985560745327	-1.7121650307044307	0.23558897243107768
78	N	A	-5.0178833	-0.522210072443192	-1.3478388922602123	-1.5325411874550041	0.16059379217273953
78	N	C	-7.8901978	-0.9091014381225662	-1.3478388922602123	-1.947240104799393	0.3583959899749373
78	N	D	-3.2619019	-0.22245119597837526	-1.3478388922602123	-1.342073340366421	0.09745517640254482
78	N	E	-1.5765991	-0.3329915861724819	-1.3478388922602123	-1.2629460893652218	0.07297088876036245
78	N	F	-8.297302	0.14103226872144947	-1.3478388922602123	-1.8435766842568162	0.3054752265278581
78	N	G	-6.8687134	-0.6880206577343524	-1.3478388922602123	-1.767818763631536	0.261711972238288
78	N	H	-7.9595337	0.0723231778725767	-1.3478388922602123	-1.801784221197582	0.2816657027183343
78	N	I	-6.5039062	0.36211304910966347	-1.3478388922602123	-1.5611277963146308	0.1705224599961442
78	N	K	-1.953186	0.4776379419176355	-1.3478388922602123	-1.1618316146769627	0.04993252361673414
78	N	L	-2.9855957	-0.006354918204026561	-1.3478388922602123	-1.2909640166120258	0.08155002891844997
78	N	M	-6.7194824	-0.5037866740775074	-1.3478388922602123	-1.718672719852969	0.2388663967611336
78	N	P	-7.3085938	-1.1117588201450954	-1.3478388922602123	-1.8986265591712557	0.33314054366685947
78	N	Q	-3.6419067	-2.069775535160689	-1.3478388922602123	-1.6924594692404233	0.2245999614420667
78	N	R	-4.379822	1.7672758275155491	-1.3478388922602123	-1.1652268043324097	0.05070368228262965
78	N	S	-5.588623	-1.4618033890931008	-1.3478388922602123	-1.7514901751271215	0.2549643339117023
78	N	T	-5.2943115	-1.314416202167625	-1.3478388922602123	-1.6944713466400985	0.22527472527472528
78	N	V	-6.795532	0.012068480161658401	-1.3478388922602123	-1.6484899039420151	0.2040678619625988
78	N	W	-8.91571	-0.3011292920549782	-1.3478388922602123	-2.0108572124721746	0.39213418160786584
78	N	Y	-5.5308228	-0.9459482348539352	-1.3478388922602123	-1.6543403272461585	0.2065741276267592
79	Y	A	-14.083618	-1.7381543645783681	-1.8345845057899677	-4.186104272724389	0.9770580296896086
79	Y	C	-13.719238	-2.1250457302577423	-1.8345845057899677	-4.173998180160802	0.9763832658569501
79	Y	D	-13.389832	0.9934930961568009	-1.8345845057899677	-3.591773757805848	0.9261615577405051
79	Y	E	-14.023621	0.8092591124999562	-1.8345845057899677	-3.7648304255229013	0.9480431848852902
79	Y	F	-11.171326	-1.0749120234137266	-1.8345845057899677	-3.414916291808291	0.8947368421052632
79	Y	G	-16.645813	-1.9039649498695286	-1.8345845057899677	-4.854499559897171	0.9958550221708117
79	Y	H	-11.429138	0.40394434845489735	-1.8345845057899677	-3.236306623706087	0.8507807981492193
79	Y	I	-11.143921	-0.8538312430255128	-1.8345845057899677	-3.3714520517412936	0.8829766724503567
79	Y	K	-14.08313	1.6935822340528117	-1.8345845057899677	-3.6719672488418684	0.9380181222286486
79	Y	L	-14.036682	-1.2222992103392025	-1.8345845057899677	-4.080691712497157	0.9727202621939464
79	Y	M	-13.555786	-1.7197309662126836	-1.8345845057899677	-4.057712783955994	0.97165991902834
79	Y	N	-15.83252	-0.9459482348539352	-1.8345845057899677	-4.473958701035239	0.9881434355118566
79	Y	P	-14.962097	-1.996081941697951	-1.8345845057899677	-4.448595870533262	0.9876614613456719
79	Y	Q	-15.23291	-0.8538312430255128	-1.8345845057899677	-4.308383446547747	0.9822633506844033
79	Y	R	-13.981995	2.983220119650725	-1.8345845057899677	-3.521090184360468	0.9144013880855986
79	Y	S	-12.569702	-1.6460373727499458	-1.8345845057899677	-3.818056894959962	0.9518989782147677
79	Y	T	-9.649536	-1.793424559675422	-1.8345845057899677	-3.2508509627991478	0.8546365914786967
79	Y	V	-14.414795	-1.203875811973518	-1.8345845057899677	-4.168300040943098	0.9761904761904762
79	Y	W	-11.361511	-1.5170735841901544	-1.8345845057899677	-3.533174314683203	0.9163292847503374
80	K	A	-8.982605	2.1173203964635547	-1.4003411537908645	-1.768407674717273	0.26219394640447274
80	K	C	-8.74353	1.7304290307841803	-1.4003411537908645	-1.7696896165344684	0.26296510507036824
80	K	D	-10.156006	2.1223048990774203	-1.4003411537908645	-1.978698613692687	0.3748795064584538
80	K	E	-4.8742065	2.306538882734265	-1.4003411537908645	-1.2110822077657526	0.06043956043956044
80	K	F	-10.010681	2.780562737628196	-1.4003411537908645	-1.8881783411597166	0.32783882783882784
80	K	G	-11.303223	1.9515098111723943	-1.4003411537908645	-2.2243515645357594	0.4945054945054945
80	K	H	-12.436523	-0.8722546413911971	-1.4003411537908645	-2.8551216151234713	0.7467707730865626
80	K	I	-10.485413	3.0016435180164107	-1.4003411537908645	-1.9595751125861027	0.36466165413533835
80	K	L	-11.685913	2.6331755507027204	-1.4003411537908645	-2.2371153063696076	0.5005783689994217
80	K	M	-8.347595	2.1357437948292395	-1.4003411537908645	-1.6626575213917891	0.2103335261229998
80	K	N	-4.451233	0.4776379419176355	-1.4003411537908645	-1.3891957756786186	0.11220358588779641
80	K	P	-11.246521	1.527771648761651	-1.4003411537908645	-2.2594521658936433	0.5108926161557741
80	K	Q	-6.0462036	0.38552095008921305	-1.4003411537908645	-1.5615602622619118	0.17071524966261808
80	K	R	-6.0358276	-0.8722546413911973	-1.4003411537908645	-1.755074261572529	0.2566994409099672
80	K	S	-10.458801	1.1777270798136459	-1.4003411537908645	-2.1430839639052772	0.45777906304222094
80	K	T	-9.812927	1.325114266739122	-1.4003411537908645	-2.0030115619682327	0.3875072296124928
80	K	V	-11.900635	2.6515989490684047	-1.4003411537908645	-2.2813526969793703	0.5227491806439175
80	K	W	-11.156128	2.338401176851769	-1.4003411537908645	-2.154543176102573	0.4633699633699634
80	K	Y	-12.434692	1.6935822340528117	-1.4003411537908645	-2.495463857655094	0.6176980913823019
81	T	A	-0.41168213	-1.3696863972646784	-1.2987044162355716	-1.3418828221282042	0.09735878156930788
81	T	C	-5.522522	-1.7565777629440527	-1.2987044162355716	-1.7514305134906862	0.2548679390784654
81	T	D	-2.3983154	0.6250251288431113	-1.2987044162355716	-1.1179482997111163	0.04308849045691151
81	T	E	0.49169922	0.4407911451862664	-1.2987044162355716	-1.02347818363822	0.027376132639290535
81	T	F	-6.3269043	-0.7064440561000368	-1.2987044162355716	-1.6556032364933384	0.20744168112589165
81	T	G	-1.7415161	-1.535496982555839	-1.2987044162355716	-1.4280729953196518	0.12434933487565067
81	T	H	-2.3815308	0.03547638114120766	-1.2987044162355716	-1.200544084552289	0.057451320609215345
81	T	I	-5.5787964	-0.48536327571182303	-1.2987044162355716	-1.5353821072088736	0.16165413533834586
81	T	K	-0.032592773	1.325114266739122	-1.2987044162355716	-0.9252859925838315	0.015808752650857915
81	T	L	-4.7180176	-0.8538312430255128	-1.2987044162355716	-1.5115056662348882	0.15403894351262773
81	T	M	-4.7105103	-1.351262998898994	-1.2987044162355716	-1.5975081328647187	0.1819934451513399
81	T	N	-0.3328247	-1.314416202167625	-1.2987044162355716	-1.329155882787168	0.09350298823983035
81	T	P	-5.9769897	-1.9592351449665824	-1.2987044162355716	-1.8395623211415786	0.30287256603046075
81	T	Q	-3.1419067	-1.2222992103392025	-1.2987044162355716	-1.4519046434091025	0.13225371120107962
81	T	R	1.7937622	2.614752152337036	-1.2987044162355716	-0.7407801446832496	0.004144977829188355
81	T	S	-0.044921875	-2.0145053400636357	-1.2987044162355716	-1.4500078085617194	0.13177173703489492
81	T	V	-2.7705078	-0.8354078446598283	-1.2987044162355716	-1.3613828847089937	0.10420281472913052
81	T	W	-4.142334	-1.1486056168764645	-1.2987044162355716	-1.5126981775725103	0.1547137073452863
81	T	Y	-5.365906	-1.793424559675422	-1.2987044162355716	-1.7422105257361113	0.2501445922498554
82	R	A	-1.9692993	3.406958282061469	-1.8078696043227822	-1.6380061208260392	0.1982841719683825
82	R	C	-5.72583	3.0200669163820946	-1.8078696043227822	-1.9619411701713998	0.3655292076344708
82	R	D	-5.3897095	3.4119427846753343	-1.8078696043227822	-1.894612056162031	0.330730672835936
82	R	E	-6.8151855	3.5961767683321795	-1.8078696043227822	-2.045027742659254	0.40900327742433007
82	R	F	-7.297119	4.0702006232261105	-1.8078696043227822	-2.075680427552138	0.4250048197416618
82	R	G	-6.8720093	3.241147696770309	-1.8078696043227822	-2.0800035273066744	0.42702911123963755
82	R	H	-5.333618	0.4173832442067166	-1.8078696043227822	-2.2107841748131825	0.48891459417775207
82	R	I	-7.1240234	4.291281403614324	-1.8078696043227822	-2.037677050661722	0.4049546944283786
82	R	K	-7.1555786	-0.8722546413911973	-1.8078696043227822	-2.6250437832691897	0.6674378253325621
82	R	L	1.7666626	3.9228134363006344	-1.8078696043227822	-1.4720760822511687	0.14064006169269327
82	R	M	-1.0300293	3.4253816804271535	-1.8078696043227822	-1.5930123326881334	0.18035473298631194
82	R	N	-7.228821	1.7672758275155491	-1.8078696043227822	-2.2675852664539144	0.5160979371505687
82	R	P	-5.939331	2.817409534359565	-1.8078696043227822	-2.0031075578351	0.38770001927896663
82	R	Q	-4.3010864	1.6751588356871272	-1.8078696043227822	-1.957252375857773	0.36389049546944285
82	R	S	-2.4857178	2.46736496541156	-1.8078696043227822	-1.7475801719803619	0.25226527858106806
82	R	T	1.5924072	2.614752152337036	-1.8078696043227822	-1.5812884916979268	0.17688451898978214
82	R	V	-2.3984985	3.941236834666319	-1.8078696043227822	-1.6219538106070714	0.19134374397532292
82	R	W	-6.949402	3.628039062449683	-1.8078696043227822	-2.060097100466996	0.41632928475033737
82	R	Y	-5.5134277	2.983220119650725	-1.8078696043227822	-1.9424673685618195	0.3555041449778292
83	L	A	-7.5462036	-1.6460373727499458	-1.8380937882516404	-2.890772841694888	0.7583381530749952
83	L	C	-10.889893	-1.2591460070705716	-1.8380937882516404	-3.39880461296963	0.8907846539425487
83	L	D	-8.849182	1.9330864128067098	-1.8380937882516404	-2.5696769644929613	0.6461345671871987
83	L	E	-10.452393	1.7488524291498648	-1.8380937882516404	-2.8797869886983505	0.7545787545787546
83	L	F	-12.856812	-2.0145053400636357	-1.8380937882516404	-3.9615237501208718	0.9656834393676499
83	L	G	-10.60553	-1.4802267874587853	-1.8380937882516404	-3.3820603271264167	0.8859649122807017
83	L	H	-11.418701	1.3435376651048063	-1.8380937882516404	-3.1212068718263986	0.822922691343744
83	L	I	-4.0527344	-1.793424559675422	-1.8380937882516404	-2.5332726610612664	0.6329284750337382
83	L	K	-10.851501	2.6331755507027204	-1.8380937882516404	-2.869139115300036	0.7510121457489879
83	L	M	-6.2180176	-1.66446077111563	-1.8380937882516404	-2.7215731556299465	0.7029111239637555
83	L	N	-9.968689	-0.006354918204026561	-1.8380937882516404	-3.015118289481161	0.7938114517061885
83	L	P	-11.489807	-1.056488625048042	-1.8380937882516404	-3.486542321470124	0.9085213032581454
83	L	Q	-12.71521	0.08576207362439592	-1.8380937882516404	-3.570333843288764	0.9225949489107383
83	L	R	-9.572205	3.9228134363006344	-1.8380937882516404	-2.5217669666768745	0.6280123385386543
83	L	S	-10.3289795	-0.7064440561000368	-1.8380937882516404	-3.1935697645619383	0.840080971659919
83	L	T	-9.059326	-0.8538312430255128	-1.8380937882516404	-2.987390165112142	0.7855214960478119
83	L	V	-1.8399048	-2.1434691286234266	-1.8380937882516404	-2.4588627509042436	0.6036244457297089
83	L	W	-10.680603	-1.8671181531381595	-1.8380937882516404	-3.469157381487779	0.9046655099286678
83	L	Y	-10.487122	-1.2222992103392025	-1.8380937882516404	-3.312495824749691	0.8707345286292655
84	N	A	-2.2236328	-0.522210072443192	-1.458050088827584	-1.456462815859227	0.1344707923655292
84	N	C	-8.282593	-0.9091014381225662	-1.458050088827584	-2.137788661496659	0.4551764025448236
84	N	D	-2.1881104	-0.22245119597837526	-1.458050088827584	-1.407246456497627	0.1176980913823019
84	N	E	-3.1589966	-0.3329915861724819	-1.458050088827584	-1.4829246308848787	0.14565259302101408
84	N	F	-2.5582275	0.14103226872144947	-1.458050088827584	-1.3735196475702574	0.10786581839213419
84	N	G	-5.0686035	-0.6880206577343524	-1.458050088827584	-1.695050443334389	0.22546751494119915
84	N	H	-7.0438843	0.0723231778725767	-1.458050088827584	-1.8025966604281838	0.28205128205128205
84	N	I	-0.84973145	0.36211304910966347	-1.458050088827584	-1.2584945443146547	0.07229612492770388
84	N	K	-1.1817017	0.4776379419176355	-1.458050088827584	-1.2561010819791933	0.07181415076151919
84	N	L	-1.7929077	-0.006354918204026561	-1.458050088827584	-1.353969712357241	0.10131096973202236
84	N	M	-7.5109863	-0.5037866740775074	-1.458050088827584	-1.9556299434422852	0.3632157316367843
84	N	P	-7.7886963	-1.1117588201450954	-1.458050088827584	-2.097691606095013	0.43541546173125123
84	N	Q	-4.4089355	-2.069775535160689	-1.458050088827584	-1.8840694408220755	0.3257181415076152
84	N	R	0.011779785	1.7672758275155491	-1.458050088827584	-1.0514987332752723	0.03209947946790052
84	N	S	-2.87323	-1.4618033890931008	-1.458050088827584	-1.6559044849389561	0.20773086562560247
84	N	T	0.59259033	-1.314416202167625	-1.458050088827584	-1.4783459659413296	0.14285714285714285
84	N	V	-4.973999	0.012068480161658401	-1.458050088827584	-1.5760887281759057	0.1750530171582803
84	N	W	-8.934387	-0.3011292920549782	-1.458050088827584	-2.144590098659863	0.4583574320416426
84	N	Y	-3.2244873	-0.9459482348539352	-1.458050088827584	-1.5877407337043064	0.17910160015423174
85	G	A	-1.8461304	-1.996081941697951	-1.613475453884414	-1.944137228758693	0.3568536726431463
85	G	C	-9.1311035	-1.9408117466008976	-1.613475453884414	-2.7098968774296592	0.6975130133024869
85	G	D	-5.3809814	1.2514206732763837	-1.613475453884414	-1.6946116919522654	0.2253711201079622
85	G	E	-2.4221191	1.067186689619539	-1.613475453884414	-1.4857258443979235	0.14680933101985733
85	G	F	-8.058838	-1.3328396005333096	-1.613475453884414	-2.422839158728462	0.5887796414112204
85	G	H	-7.2003174	0.6618719255744803	-1.613475453884414	-1.9861676643796726	0.37873529978793136
85	G	I	-5.5029907	-1.1117588201450956	-1.613475453884414	-2.05621913298531	0.41469057258530945
85	G	K	0.34197998	1.9515098111723943	-1.613475453884414	-1.2669185670834724	0.07470599575862734
85	G	L	-6.5648193	-1.4802267874587853	-1.613475453884414	-2.243158099316643	0.5033738191632928
85	G	M	-6.763733	-1.9776585433322666	-1.613475453884414	-2.361708265711415	0.5591864276074803
85	G	N	-0.8311157	-0.6880206577343524	-1.613475453884414	-1.6639683044950533	0.2112974744553692
85	G	P	-7.4124146	-1.7381543645783681	-1.613475453884414	-2.402854824772966	0.5791401580875265
85	G	Q	-4.9578247	-0.59590366590593	-1.613475453884414	-1.914922775416045	0.34114131482552534
85	G	R	-0.2512207	3.241147696770309	-1.613475453884414	-1.165796841854974	0.051089261615577405
85	G	S	-3.0177002	-1.388109795630363	-1.613475453884414	-1.897325910910126	0.3315982263350684
85	G	T	-4.257019	-1.535496982555839	-1.613475453884414	-2.0155364408624594	0.39541160593792174
85	G	V	-7.762085	-1.4618033890931008	-1.613475453884414	-2.401795536806582	0.5779834200886832
85	G	W	-7.735779	-1.7750011613097372	-1.613475453884414	-2.4560821277351232	0.6023713128976287
85	G	Y	-7.934326	-1.9039649498695286	-1.613475453884414	-2.5100329086877924	0.6235781762097552
86	I	A	-6.7702026	-1.277569405436256	-1.889684752421911	-2.8504770400706487	0.7454212454212454
86	I	C	-8.639221	-0.8906780397568819	-1.889684752421911	-3.0552526558612367	0.8049932523616734
86	I	D	-9.17218	2.3015543801203995	-1.889684752421911	-2.7184904216794727	0.7020435704646231
86	I	E	-9.294434	2.1173203964635547	-1.889684752421911	-2.7583029192051507	0.7139965297860035
86	I	F	-10.263306	-1.9408117466008976	-1.889684752421911	-3.53381172553949	0.9165220744168112
86	I	G	-8.903992	-1.1117588201450956	-1.889684752421911	-3.13710543995735	0.8267784846732216
86	I	H	-9.541138	1.7120056324184958	-1.889684752421911	-2.8452892934912284	0.7437825332562175
86	I	K	-12.409485	3.0016435180164107	-1.889684752421911	-3.2977657396372577	0.8660111818006555
86	I	L	-1.835083	-1.793424559675422	-1.889684752421911	-2.5227842139202137	0.628494312704839
86	I	M	-8.769226	-1.2959928038019406	-1.889684752421911	-3.147160645620899	0.8287063813379603
86	I	N	-10.7387085	0.36211304910966347	-1.889684752421911	-3.2418222570587343	0.8524195103142471
86	I	P	-9.274719	-0.6880206577343524	-1.889684752421911	-3.1286842243196933	0.8250433776749566
86	I	Q	-12.651123	0.4542300409380856	-1.889684752421911	-3.634961314633252	0.9321380374011953
86	I	R	-9.3797	4.291281403614324	-1.889684752421911	-2.59476880022303	0.6564488143435512
86	I	S	-9.2948	-0.33797608878634716	-1.889684752421911	-3.0758513831429988	0.8107769423558897
86	I	T	-9.827881	-0.48536327571182303	-1.889684752421911	-3.19496417914693	0.8404665509928668
86	I	V	-3.2772217	-1.8118479580411064	-1.889684752421911	-2.6111016604230763	0.6629072681704261
86	I	W	-9.974731	-1.4986501858244698	-1.889684752421911	-3.3962284131681466	0.8899171004434162
86	I	Y	-10.954529	-0.8538312430255128	-1.889684752421911	-3.4733845853769214	0.9054366685945633
87	L	A	-9.746704	-1.6460373727499458	-1.8387003310645735	-3.2510703375255705	0.8547329863119337
87	L	C	-13.333008	-1.2591460070705716	-1.8387003310645735	-3.9318075719325294	0.9618276460381724
87	L	D	-12.192322	1.9330864128067098	-1.8387003310645735	-3.2218766563751546	0.8468286099865048
87	L	E	-13.206299	1.7488524291498648	-1.8387003310645735	-3.470014795950057	0.9047619047619048
87	L	F	-6.835083	-2.0145053400636357	-1.8387003310645735	-2.865774735559336	0.7496626180836707
87	L	G	-12.856628	-1.4802267874587853	-1.8387003310645735	-3.8623334427386395	0.9567187198766146
87	L	H	-11.245239	1.3435376651048063	-1.8387003310645735	-3.0867055933884595	0.8138615770194717
87	L	I	-3.8077393	-1.793424559675422	-1.8387003310645735	-2.5156633698754094	0.6259880470406787
87	L	K	-8.47168	2.6331755507027204	-1.8387003310645735	-2.439961844083447	0.5951417004048583
87	L	M	-9.273926	-1.66446077111563	-1.8387003310645735	-3.170020628178037	0.8342972816657027
87	L	N	-11.345886	-0.006354918204026561	-1.8387003310645735	-3.288552361296472	0.8641796799691537
87	L	P	-12.941406	-1.056488625048042	-1.8387003310645735	-3.806203498539398	0.9508386350491613
87	L	Q	-8.366089	0.08576207362439592	-1.8387003310645735	-2.7264462147936968	0.7045498361287835
87	L	R	-10.564331	3.9228134363006344	-1.8387003310645735	-2.709896016151553	0.6974166184692501
87	L	S	-11.325012	-0.7064440561000368	-1.8387003310645735	-3.3943999396742037	0.8892423366107577
87	L	T	-10.959717	-0.8538312430255128	-1.8387003310645735	-3.344180044103936	0.877771351455562
87	L	V	-6.585327	-2.1434691286234266	-1.8387003310645735	-2.859336166615141	0.7480239059186428
87	L	W	-12.69281	-1.8671181531381595	-1.8387003310645735	-3.897595245374619	0.9597069597069597
87	L	Y	-11.433411	-1.2222992103392025	-1.8387003310645735	-3.505273313409128	0.9117023327549644
88	T	A	-4.6312866	-1.3696863972646784	-1.505327678011614	-1.8388509804988793	0.3023905918642761
88	T	C	-5.8652344	-1.7565777629440527	-1.505327678011614	-2.0335391721918517	0.40302679776363987
88	T	D	-4.2059326	0.6250251288431113	-1.505327678011614	-1.4877827007176365	0.1474840948525159
88	T	E	-0.44482422	0.4407911451862664	-1.505327678011614	-1.2989151236687488	0.08405629458261037
88	T	F	-7.6951904	-0.7064440561000368	-1.505327678011614	-2.0819444558322626	0.4280894544052439
88	T	G	-3.6148071	-1.535496982555839	-1.505327678011614	-1.7865743658545752	0.27289377289377287
88	T	H	-5.9144287	0.03547638114120766	-1.505327678011614	-1.7366390637856797	0.247638326585695
88	T	I	-0.4981079	-0.48536327571182303	-1.505327678011614	-1.439549360834525	0.12733757470599577
88	T	K	-3.576233	1.325114266739122	-1.505327678011614	-1.3499725654673171	0.09996144206670522
88	T	L	-0.21313477	-0.8538312430255128	-1.505327678011614	-1.4900848315847912	0.1484480431848853
88	T	M	-6.6099243	-1.351262998898994	-1.505327678011614	-2.0466263830619207	0.40977443609022557
88	T	N	0.23822021	-1.314416202167625	-1.505327678011614	-1.5555455094772057	0.16791979949874686
88	T	P	-5.847595	-1.9592351449665824	-1.505327678011614	-2.070248022944928	0.421631000578369
88	T	Q	-2.357605	-1.2222992103392025	-1.505327678011614	-1.6490588719847943	0.2045498361287835
88	T	R	-3.5355225	2.614752152337036	-1.505327678011614	-1.2105975464469898	0.060246770773086565
88	T	S	-2.2636108	-2.0145053400636357	-1.505327678011614	-1.7908654668333477	0.27453248505880085
88	T	V	-4.9869385	-0.8354078446598283	-1.505327678011614	-1.7785711306464371	0.2684596105648737
88	T	W	-4.432129	-1.1486056168764645	-1.505327678011614	-1.7820975846085192	0.2701947175631386
88	T	Y	-6.109192	-1.793424559675422	-1.505327678011614	-2.0681170329766405	0.42047426257952575
89	P	A	-13.100891	-1.5723437792872077	-1.647413316140543	-3.510897828219278	0.9126662810873337
89	P	C	-12.624634	-1.959235144966582	-1.647413316140543	-3.4758632625998986	0.9063042220936958
89	P	D	-14.975037	0.8276825108656405	-1.647413316140543	-3.5792955672592823	0.9238480817428186
89	P	E	-14.429504	0.6434485272087958	-1.647413316140543	-3.4705019277525144	0.9048582995951417
89	P	F	-12.8862915	-0.9091014381225664	-1.647413316140543	-3.344274771336086	0.8778677462887989
89	P	G	-12.986084	-1.7381543645783681	-1.647413316140543	-3.5155271298323916	0.9132446500867554
89	P	H	-13.318298	0.23813376316373702	-1.647413316140543	-3.263442804006383	0.8582032003084634
89	P	I	-14.919434	-0.6880206577343524	-1.647413316140543	-3.789426581593248	0.949971081550029
89	P	K	-15.833923	1.527771648761651	-1.647413316140543	-3.707438967434703	0.9415847310584152
89	P	L	-10.143433	-1.056488625048042	-1.647413316140543	-2.7948215791679893	0.7276845961056487
89	P	M	-13.801086	-1.5539203809215234	-1.647413316140543	-3.6707261016862693	0.9379217273954116
89	P	N	-10.231628	-1.1117588201450954	-1.647413316140543	-2.8211989731097975	0.7369385000963948
89	P	Q	-15.255493	-1.0196418283166735	-1.647413316140543	-3.9283912134336507	0.9616348563716984
89	P	R	-13.03949	2.817409534359565	-1.647413316140543	-2.901434763056082	0.7620975515712358
89	P	S	-9.343628	-1.811847958041106	-1.647413316140543	-2.7858734414229938	0.7237324079429343
89	P	T	-13.1519165	-1.9592351449665824	-1.647413316140543	-3.5956710452221605	0.9267399267399268
89	P	V	-9.72052	-1.0380652266823576	-1.647413316140543	-2.713017732933291	0.6996336996336996
89	P	W	-13.395813	-1.351262998898994	-1.647413316140543	-3.53876557978837	0.9179679969153653
89	P	Y	-13.327209	-1.996081941697951	-1.647413316140543	-3.6432871686646044	0.9334875650665124
90	I	A	-12.79248	-1.277569405436256	-1.88744329150913	-3.9356324732040555	0.9623096202043571
90	I	C	-13.07312	-0.8906780397568819	-1.88744329150913	-3.932278307207908	0.9619240408714093
90	I	D	-9.594116	2.3015543801203995	-1.88744329150913	-2.7870906397071775	0.7239251976094081
90	I	E	-13.597717	2.1173203964635547	-1.88744329150913	-3.646250676092773	0.9340659340659341
90	I	F	-8.7803955	-1.9408117466008976	-1.88744329150913	-3.2628311831702295	0.8577212261422787
90	I	G	-11.868103	-1.1117588201450956	-1.88744329150913	-3.7023971678835785	0.9410063620589937
90	I	H	-11.90033	1.7120056324184958	-1.88744329150913	-3.3068831588931573	0.8691922112974745
90	I	K	-11.491638	3.0016435180164107	-1.88744329150913	-3.093720210819223	0.8162714478503952
90	I	L	-3.8240356	-1.793424559675422	-1.88744329150913	-2.6412962728597695	0.6724503566608829
90	I	M	-4.6049194	-1.2959928038019406	-1.88744329150913	-2.6142132369527857	0.6640640061692693
90	I	N	-11.142883	0.36211304910966347	-1.88744329150913	-3.31755853107273	0.8719876614613457
90	I	P	-9.564209	-0.6880206577343524	-1.88744329150913	-3.1740959646050033	0.8357432041642568
90	I	Q	-11.232727	0.4542300409380856	-1.88744329150913	-3.3231347455821356	0.873144399460189
90	I	R	-11.808899	4.291281403614324	-1.88744329150913	-3.065439109221814	0.8077887025255446
90	I	S	-6.689392	-0.33797608878634716	-1.88744329150913	-2.676849616690615	0.686620397146713
90	I	T	-10.086731	-0.48536327571182303	-1.88744329150913	-3.237330242023764	0.8512627723154039
90	I	V	-5.4735107	-1.8118479580411064	-1.88744329150913	-2.7928602208267432	0.7264314632735686
90	I	W	-10.067322	-1.4986501858244698	-1.88744329150913	-3.407715261018979	0.8930017351069983
90	I	Y	-13.109009	-0.8538312430255128	-1.88744329150913	-3.9342818438557465	0.9622132253711201
91	K	A	-2.7056885	2.1173203964635547	-1.5340768298113565	-1.2481604048951778	0.06940427993059572
91	K	C	-7.050415	1.7304290307841803	-1.5340768298113565	-1.700482158102282	0.22893772893772893
91	K	D	-3.0444946	2.1223048990774203	-1.5340768298113565	-1.2689328257970867	0.0758627337574706
91	K	E	-6.064392	2.306538882734265	-1.5340768298113565	-1.5180695267735778	0.1559668401773665
91	K	F	-9.632019	2.780562737628196	-1.5340768298113565	-2.001870317202053	0.3867360709465973
91	K	G	-5.8051147	1.9515098111723943	-1.5340768298113565	-1.5253216803350278	0.158280316175053
91	K	H	-3.1011353	-0.8722546413911971	-1.5340768298113565	-1.6777515607888276	0.21640640061692692
91	K	I	-5.0841064	3.0016435180164107	-1.5340768298113565	-1.3505211807387019	0.1001542317331791
91	K	L	-6.862793	2.6331755507027204	-1.5340768298113565	-1.5843275590710213	0.1780412569886254
91	K	M	-4.2424927	2.1357437948292395	-1.5340768298113565	-1.3559644272308837	0.10179294389820706
91	K	N	-0.20733643	0.4776379419176355	-1.5340768298113565	-1.3294186960277672	0.09359938307306728
91	K	P	-8.722107	1.527771648761651	-1.5340768298113565	-1.9724073053906297	0.3708309234625024
91	K	Q	-5.5358276	0.38552095008921305	-1.5340768298113565	-1.6889999127796047	0.22363601310969733
91	K	R	-2.078125	-0.8722546413911973	-1.5340768298113565	-1.617230955840788	0.1895122421438211
91	K	S	-3.0795288	1.1777270798136459	-1.5340768298113565	-1.3774522082264171	0.10911895122421439
91	K	T	-6.6290894	1.325114266739122	-1.5340768298113565	-1.692691482961586	0.22488914594177753
91	K	V	-5.246887	2.6515989490684047	-1.5340768298113565	-1.3975624245400404	0.11470985155195682
91	K	W	-7.4301147	2.338401176851769	-1.5340768298113565	-1.6889687813172813	0.22353961827646038
91	K	Y	-5.701721	1.6935822340528117	-1.5340768298113565	-1.5421100368947112	0.1637748216695585
92	G	A	-2.3720093	-1.996081941697951	-1.550773167147762	-1.863994487448384	0.31617505301715826
92	G	C	-6.496521	-1.9408117466008976	-1.550773167147762	-2.213042393369923	0.49045691150954307
92	G	D	-0.3927002	1.2514206732763837	-1.550773167147762	-1.262278262594033	0.07258530942741469
92	G	E	-1.0693359	1.067186689619539	-1.550773167147762	-1.3111586479099926	0.08791208791208792
92	G	F	-7.5776978	-1.3328396005333096	-1.550773167147762	-2.243649531713395	0.5037593984962406
92	G	H	-4.7512207	0.6618719255744803	-1.550773167147762	-1.6008160461072172	0.18334297281665704
92	G	I	-6.934021	-1.1117588201450956	-1.550773167147762	-2.1163100270714197	0.4457297088876036
92	G	K	-2.0198364	1.9515098111723943	-1.550773167147762	-1.2535815993996722	0.07094659726238674
92	G	L	-3.559082	-1.4802267874587853	-1.550773167147762	-1.8430554438111892	0.3051860420281473
92	G	M	-6.4282837	-1.9776585433322666	-1.550773167147762	-2.2118243219360942	0.4897821476768845
92	G	N	0.6710205	-0.6880206577343524	-1.550773167147762	-1.5059076676803542	0.1524966261808367
92	G	P	-7.156128	-1.7381543645783681	-1.550773167147762	-2.259484894149762	0.510989010989011
92	G	Q	-3.5231323	-0.59590366590593	-1.550773167147762	-1.6876514204093391	0.22276845961056488
92	G	R	-6.4075317	3.241147696770309	-1.550773167147762	-1.5013679349870748	0.15162907268170425
92	G	S	-0.90448	-1.388109795630363	-1.550773167147762	-1.6797782771484866	0.21765953344900713
92	G	T	-1.720581	-1.535496982555839	-1.550773167147762	-1.7428717538527234	0.25033738191632926
92	G	V	-5.826782	-1.4618033890931008	-1.550773167147762	-2.045293816274402	0.409099672257567
92	G	W	-7.01532	-1.7750011613097372	-1.550773167147762	-2.247591495987902	0.5054945054945055
92	G	Y	-6.3721313	-1.9039649498695286	-1.550773167147762	-2.1908483587836685	0.47966069018700597
93	A	C	-7.7037964	-1.7750011613097372	-1.7707851424640393	-2.7764056625445726	0.7207441681125891
93	A	D	-8.872498	1.4172312585675442	-1.7707851424640393	-2.470020072383265	0.6072874493927125
93	A	E	-7.911194	1.2329972749106992	-1.7707851424640393	-2.3396615073586067	0.5495469442837864
93	A	F	-8.51709	-1.4986501858244698	-1.7707851424640393	-2.8496281372538323	0.7450356660882976
93	A	G	-4.605713	-1.996081941697951	-1.7707851424640393	-2.4574732776301893	0.6030460767302872
93	A	H	-8.083679	0.8276825108656407	-1.7707851424640393	-2.4167709164825784	0.5866589550800078
93	A	I	-5.0794067	-1.277569405436256	-1.7707851424640393	-2.3678180234726156	0.5626566416040101
93	A	K	-8.666138	2.1173203964635547	-1.7707851424640393	-2.35889989722365	0.5571621361095045
93	A	L	-7.2020874	-1.6460373727499458	-1.7707851424640393	-2.68156407787223	0.6888374783111625
93	A	M	-4.919739	-2.1434691286234266	-1.7707851424640393	-2.514986385953752	0.6256024677077309
93	A	N	-3.4086914	-0.522210072443192	-1.7707851424640393	-2.1006735801129794	0.43792172739541163
93	A	P	-9.2948	-1.5723437792872077	-1.7707851424640393	-2.993789007899808	0.7872566030460767
93	A	Q	-2.8829956	-0.4300930806147697	-1.7707851424640393	-2.050949165936934	0.4116059379217274
93	A	R	-9.708801	3.406958282061469	-1.7707851424640393	-2.423193772311083	0.5890688259109311
93	A	S	-2.9545898	-1.2222992103392025	-1.7707851424640393	-2.1886137646342485	0.47869674185463656
93	A	T	-1.9810791	-1.3696863972646784	-1.7707851424640393	-2.1588528265139666	0.4650086755349913
93	A	V	-6.668518	-1.6276139743842613	-1.7707851424640393	-2.6082562744661364	0.6618469250048198
93	A	W	-9.376831	-1.9408117466008976	-1.7707851424640393	-3.0776942222443147	0.8112589165220744
93	A	Y	-10.070923	-1.7381543645783681	-1.7707851424640393	-3.165683358056479	0.8330441488336225
94	L	A	-11.64502	-1.6460373727499458	-1.7920069651038433	-3.5134798390850963	0.9129554655870445
94	L	C	-11.388184	-1.2591460070705716	-1.7920069651038433	-3.3890790468034258	0.8877964141122036
94	L	D	-10.674927	1.9330864128067098	-1.7920069651038433	-2.7916900950786023	0.7258530942741469
94	L	E	-8.128235	1.7488524291498648	-1.7920069651038433	-2.362288908573763	0.5594756121071911
94	L	F	-10.057434	-2.0145053400636357	-1.7920069651038433	-3.265465840682788	0.8583959899749374
94	L	G	-11.507202	-1.4802267874587853	-1.7920069651038433	-3.4538188971380217	0.9019664545980336
94	L	H	-11.099121	1.3435376651048063	-1.7920069651038433	-2.9434167400206155	0.7740505108926161
94	L	I	-0.378479	-1.793424559675422	-1.7920069651038433	-2.2174187055106835	0.4916136495083864
94	L	K	-10.82489	2.6331755507027204	-1.7920069651038433	-2.7520270842101877	0.7118758434547908
94	L	M	-7.7008057	-1.66446077111563	-1.7920069651038433	-2.804698053275215	0.7312512049354155
94	L	N	-8.544189	-0.006354918204026561	-1.7920069651038433	-2.655263221036369	0.6782340466550992
94	L	P	-10.865784	-1.056488625048042	-1.7920069651038433	-3.2466124449413867	0.8531906689801426
94	L	Q	-11.039917	0.08576207362439592	-1.7920069651038433	-3.098690482184087	0.8174281858492385
94	L	R	-9.275024	3.9228134363006344	-1.7920069651038433	-2.3573278426074427	0.556487372276846
94	L	S	-11.768921	-0.7064440561000368	-1.7920069651038433	-3.374592402444018	0.8840370156159629
94	L	T	-8.657532	-0.8538312430255128	-1.7920069651038433	-2.808468582397665	0.7326971274339695
94	L	V	-8.067932	-2.1434691286234266	-1.7920069651038433	-2.9512457074814167	0.7761711972238288
94	L	W	-10.193726	-1.8671181531381595	-1.7920069651038433	-3.2628619607475633	0.8578176209755157
94	L	Y	-12.834717	-1.2222992103392025	-1.7920069651038433	-3.6977026200162673	0.9402352033930982
95	E	A	-4.4208984	1.2329972749106992	-1.371535160254485	-1.2557695070606942	0.07142857142857142
95	E	C	-9.42688	0.8461059092313251	-1.371535160254485	-1.9602984314677814	0.365143628301523
95	E	D	-1.003418	-1.9776585433322666	-1.371535160254485	-1.5512480810275755	0.16666666666666666
95	E	F	-9.350891	1.8962396160753408	-1.371535160254485	-1.822454946187476	0.2939078465394255
95	E	G	-4.3045044	1.067186689619539	-1.371535160254485	-1.26632966919964	0.07403123192596876
95	E	H	-5.7855835	1.827530525226468	-1.371535160254485	-1.3203784934744804	0.09032195874301137
95	E	I	-7.3776245	2.1173203964635547	-1.371535160254485	-1.487706550692172	0.14738770001927898
95	E	K	-1.9866333	2.306538882734265	-1.371535160254485	-0.9726926128515065	0.02120686331212647
95	E	L	-7.8773804	1.7488524291498648	-1.371535160254485	-1.5989519225965219	0.18237902448428764
95	E	M	-7.814087	1.2514206732763837	-1.371535160254485	-1.6470890929404658	0.20310391363022942
95	E	N	-3.5128784	-0.3329915861724819	-1.371535160254485	-1.402071835667225	0.11634856371698477
95	E	P	-5.4852295	0.6434485272087958	-1.371535160254485	-1.4321329380908778	0.12512049354154617
95	E	Q	-4.6538086	-0.24087459434405978	-1.371535160254485	-1.4795823995691104	0.1432427221900906
95	E	R	-5.4074097	3.5961767683321795	-1.371535160254485	-1.1191442055618142	0.043281280123385384
95	E	S	-3.058899	0.29340395826079047	-1.371535160254485	-1.2772077142581355	0.07750144592249855
95	E	T	-6.6019287	0.4407911451862664	-1.371535160254485	-1.5874823628126813	0.1790052053209948
95	E	V	-4.6141357	1.7672758275155491	-1.371535160254485	-1.2108772060896873	0.0603431656063235
95	E	W	-9.230408	1.4540780552989132	-1.371535160254485	-1.85085550867554	0.30962020435704646
95	E	Y	-8.115723	0.8092591124999562	-1.371535160254485	-1.7481725448877967	0.2526508579140158
96	I	A	0.66381836	-1.277569405436256	-1.5119544503182563	-1.5464986951750235	0.16541353383458646
96	I	C	-6.131714	-0.8906780397568819	-1.5119544503182563	-1.9185428702793716	0.34316560632350107
96	I	D	-4.671936	2.3015543801203995	-1.5119544503182563	-1.3423567239373857	0.09755157123578176
96	I	E	-3.6359863	2.1173203964635547	-1.5119544503182563	-1.2763698151616796	0.07740505108926161
96	I	F	-4.2545166	-1.9408117466008976	-1.5119544503182563	-1.922747093691779	0.34567187198766147
96	I	G	-3.2886963	-1.1117588201450956	-1.5119544503182563	-1.6974473712695843	0.22652785810680548
96	I	H	-1.3654785	1.7120056324184958	-1.5119544503182563	-1.1871307891197227	0.054945054945054944
96	I	K	-1.2341919	3.0016435180164107	-1.5119544503182563	-1.055057524215235	0.032485058800848274
96	I	L	2.7349854	-1.793424559675422	-1.5119544503182563	-1.5968495072458908	0.18160786581839214
96	I	M	-2.0714111	-1.2959928038019406	-1.5119544503182563	-1.6564918009992422	0.20802005012531327
96	I	N	0.14709473	0.36211304910966347	-1.5119544503182563	-1.2999076371807545	0.084634663582032
96	I	P	-4.9537354	-0.6880206577343524	-1.5119544503182563	-1.7607669285770404	0.25853094274146904
96	I	Q	-5.2147217	0.4542300409380856	-1.5119544503182563	-1.612560371785231	0.1877771351455562
96	I	R	-0.76971436	4.291281403614324	-1.5119544503182563	-0.9403471163314122	0.01735106998264893
96	I	S	-4.746704	-0.33797608878634716	-1.5119544503182563	-1.6851742511723757	0.2213225371120108
96	I	T	0.83551025	-0.48536327571182303	-1.5119544503182563	-1.4077522855047961	0.11789088104877579
96	I	V	-0.9713135	-1.8118479580411064	-1.5119544503182563	-1.7002202274475597	0.228841334104492
96	I	W	-2.2149048	-1.4986501858244698	-1.5119544503182563	-1.7008181205715447	0.2291305186042028
96	I	Y	-0.5864258	-0.8538312430255128	-1.5119544503182563	-1.5133424578954648	0.15490649701176018
97	Y	A	-5.7858276	-1.7381543645783681	-1.815724680328368	-2.6313696365793997	0.6696549064970118
97	Y	C	-7.199524	-2.1250457302577423	-1.815724680328368	-2.879168767864406	0.7542895700790437
97	Y	D	-8.765381	0.9934930961568009	-1.815724680328368	-2.610211120413203	0.6627144785039522
97	Y	E	-4.564087	0.8092591124999562	-1.815724680328368	-2.1038782587858433	0.4390784653942549
97	Y	F	-9.483215	-1.0749120234137266	-1.815724680328368	-3.04422928560579	0.8015230383651436
97	Y	G	-8.794495	-1.9039649498695286	-1.815724680328368	-3.077212527201022	0.8109697320223636
97	Y	H	-8.612732	0.40394434845489735	-1.815724680328368	-2.663797257616538	0.6814150761519182
97	Y	I	-1.3016968	-0.8538312430255128	-1.815724680328368	-2.142625320906799	0.45758627337574703
97	Y	K	-6.211426	1.6935822340528117	-1.815724680328368	-2.165613906212365	0.46790052053209946
97	Y	L	-2.196289	-1.2222992103392025	-1.815724680328368	-2.250213659398505	0.5068440331598226
97	Y	M	-0.71502686	-1.7197309662126836	-1.815724680328368	-2.2727890960190766	0.5189897821476769
97	Y	N	-6.845398	-0.9459482348539352	-1.815724680328368	-2.6155443627164927	0.664545980335454
97	Y	P	-6.3709106	-1.996081941697951	-1.815724680328368	-2.7478426623854917	0.7108155002891845
97	Y	Q	-6.028015	-0.8538312430255128	-1.815724680328368	-2.5005445012456766	0.6199151725467515
97	Y	R	-6.966919	2.983220119650725	-1.815724680328368	-2.132875178995788	0.45295932138037404
97	Y	S	-4.6171875	-1.6460373727499458	-1.815724680328368	-2.4982822737477335	0.6193368035473299
97	Y	T	-4.550232	-1.793424559675422	-1.815724680328368	-2.5200391424630344	0.6274339695392327
97	Y	V	-1.7996216	-1.203875811973518	-1.815724680328368	-2.2263867828413746	0.49537304800462695
97	Y	W	-8.35553	-1.5170735841901544	-1.815724680328368	-2.933552131564481	0.7705802968960864
98	K	A	-0.5545044	2.1173203964635547	-1.537596303307118	-1.1502779936092964	0.0478118372855215
98	K	C	-6.430481	1.7304290307841803	-1.537596303307118	-1.6271354608833004	0.1937536148062464
98	K	D	-6.977539	2.1223048990774203	-1.537596303307118	-1.6546217249482362	0.20686331212647002
98	K	E	-3.946106	2.306538882734265	-1.537596303307118	-1.3204694889086752	0.09051474840948526
98	K	F	-4.843811	2.780562737628196	-1.537596303307118	-1.35258910252696	0.10082899556583767
98	K	G	-5.13208	1.9515098111723943	-1.537596303307118	-1.461021216931286	0.1366878735299788
98	K	H	-5.871216	-0.8722546413911971	-1.537596303307118	-1.9254801596767672	0.3475033738191633
98	K	I	-4.6207886	3.0016435180164107	-1.537596303307118	-1.3129750745345659	0.08849045691150954
98	K	L	-2.4888306	2.6331755507027204	-1.537596303307118	-1.1906325110392246	0.05542702911123964
98	K	M	-5.529419	2.1357437948292395	-1.537596303307118	-1.482098914382394	0.14517061885482938
98	K	N	-0.8269043	0.4776379419176355	-1.537596303307118	-1.3577781681882057	0.10256410256410256
98	K	P	-7.9022217	1.527771648761651	-1.537596303307118	-1.8492276806424575	0.3092346250240987
98	K	Q	-3.2788086	0.38552095008921305	-1.537596303307118	-1.5005368643931782	0.1512434933487565
98	K	R	-3.0632935	-0.8722546413911973	-1.537596303307118	-1.6808256380837236	0.21794871794871795
98	K	S	0.81677246	1.1777270798136459	-1.537596303307118	-1.2127105022721343	0.0608251397725082
98	K	T	-2.6879883	1.325114266739122	-1.537596303307118	-1.340526880044369	0.09706959706959707
98	K	V	-4.680908	2.6515989490684047	-1.537596303307118	-1.3493836822041854	0.09976865240023135
98	K	W	-3.815918	2.338401176851769	-1.537596303307118	-1.3072722829446257	0.0868517447464816
98	K	Y	-7.860718	1.6935822340528117	-1.537596303307118	-1.8242688601604227	0.29525737420474263
99	N	A	-3.5098877	-0.522210072443192	-1.2046118516465578	-1.2832518403207533	0.07952573742047427
99	N	C	-11.041931	-0.9091014381225662	-1.2046118516465578	-2.382827790948743	0.5695970695970696
99	N	D	-3.8740234	-0.22245119597837526	-1.2046118516465578	-1.2630622109023415	0.07306728359359939
99	N	E	-6.7127075	-0.3329915861724819	-1.2046118516465578	-1.5672447313943858	0.1730287256603046
99	N	F	-9.963684	0.14103226872144947	-1.2046118516465578	-2.006541694348204	0.3893387314439946
99	N	G	-7.9959106	-0.6880206577343524	-1.2046118516465578	-1.8026446308161161	0.28214767688451897
99	N	H	-8.215088	0.0723231778725767	-1.2046118516465578	-1.7173926329271358	0.23819163292847503
99	N	I	-10.852539	0.36211304910966347	-1.2046118516465578	-2.14691970030962	0.45951417004048584
99	N	K	-3.076294	0.4776379419176355	-1.2046118516465578	-1.1037771325963206	0.039714671293618664
99	N	L	-10.092285	-0.006354918204026561	-1.2046118516465578	-2.0524241808951937	0.4126662810873337
99	N	M	-8.815002	-0.5037866740775074	-1.2046118516465578	-1.902677904018466	0.3349720454983613
99	N	P	-5.5393066	-1.1117588201450954	-1.2046118516465578	-1.5604073201348463	0.16994409099672259
99	N	Q	-4.5197144	-2.069775535160689	-1.2046118516465578	-1.639620527099203	0.19886254096780412
99	N	R	-4.7980347	1.7672758275155491	-1.2046118516465578	-1.0788352095302731	0.03614806246385194
99	N	S	-3.0344849	-1.4618033890931008	-1.2046118516465578	-1.4121689542968052	0.11991517254675149
99	N	T	-3.7263184	-1.314416202167625	-1.2046118516465578	-1.4338869870506592	0.12579525737420474
99	N	V	-6.9987183	0.012068480161658401	-1.2046118516465578	-1.5515069051208643	0.1667630614999036
99	N	W	-8.812622	-0.3011292920549782	-1.2046118516465578	-1.8701732347414335	0.31887410834779256
99	N	Y	-6.539917	-0.9459482348539352	-1.2046118516465578	-1.6460443154142665	0.20185078079814922
100	N	A	-2.4387817	-0.522210072443192	-1.4821961204764178	-1.5017525741859026	0.15182186234817813
100	N	C	-10.352905	-0.9091014381225662	-1.4821961204764178	-2.5335919233532325	0.633121264700212
100	N	D	-4.734436	-0.22245119597837526	-1.4821961204764178	-1.6226386606659169	0.19221129747445537
100	N	E	-4.6500854	-0.3329915861724819	-1.4821961204764178	-1.6322197905176645	0.19606709080393292
100	N	F	-6.968628	0.14103226872144947	-1.4821961204764178	-1.815829944676508	0.2892808945440524
100	N	G	-5.668213	-0.6880206577343524	-1.4821961204764178	-1.7894928870481124	0.27385772122614227
100	N	H	-9.909424	0.0723231778725767	-1.4821961204764178	-2.293849976542816	0.5279545016387122
100	N	I	-6.1516113	0.36211304910966347	-1.4821961204764178	-1.682891190146853	0.2191054559475612
100	N	K	-5.606079	0.4776379419176355	-1.4821961204764178	-1.6060884393390014	0.18556005398110662
100	N	L	-5.4553223	-0.006354918204026561	-1.4821961204764178	-1.6599052846848723	0.20927318295739347
100	N	M	-9.927185	-0.5037866740775074	-1.4821961204764178	-2.3859685472442194	0.5716213610950454
100	N	P	-5.105591	-1.1117588201450954	-1.4821961204764178	-1.8038343959988055	0.2833044148833623
100	N	Q	-4.072815	-2.069775535160689	-1.4821961204764178	-1.8894742032503882	0.32880277617119724
100	N	R	-10.059387	1.7672758275155491	-1.4821961204764178	-2.1040448047392344	0.4392712550607287
100	N	S	-4.416687	-1.4618033890931008	-1.4821961204764178	-1.8032325047481153	0.28282244071717755
100	N	T	-5.286621	-1.314416202167625	-1.4821961204764178	-1.857564207548331	0.3131868131868132
100	N	V	-3.067505	0.012068480161658401	-1.4821961204764178	-1.457394960487774	0.1346635820320031
100	N	W	-9.505737	-0.3011292920549782	-1.4821961204764178	-2.2770508617246015	0.5214960478118373
100	N	Y	-6.939514	-0.9459482348539352	-1.4821961204764178	-1.984210029616056	0.3774821669558512
101	T	A	-4.2199097	-1.3696863972646784	-1.517832213085462	-1.822314911114593	0.29381145170618855
101	T	C	-8.337891	-1.7565777629440527	-1.517832213085462	-2.384078722012573	0.5703682282629651
101	T	D	-7.812134	0.6250251288431113	-1.517832213085462	-1.9179299522220914	0.34287642182379025
101	T	E	-9.715637	0.4407911451862664	-1.517832213085462	-2.257717833394806	0.5100250626566416
101	T	F	-5.460083	-0.7064440561000368	-1.517832213085462	-1.8229169643351555	0.2942934258723732
101	T	G	-5.278015	-1.535496982555839	-1.517832213085462	-1.9491426811276307	0.35955272797378063
101	T	H	-10.191711	0.03547638114120766	-1.517832213085462	-2.4046736698111006	0.579911316753422
101	T	I	-3.3563232	-0.48536327571182303	-1.517832213085462	-1.6061376170833852	0.1857528436475805
101	T	K	-7.725891	1.325114266739122	-1.517832213085462	-1.816234549271351	0.2893772893772894
101	T	L	-2.6552124	-0.8538312430255128	-1.517832213085462	-1.6214526532766456	0.19095816464237517
101	T	M	-9.011719	-1.351262998898994	-1.517832213085462	-2.4197408679749386	0.587815693078851
101	T	N	-6.2142944	-1.314416202167625	-1.517832213085462	-2.0109163788320856	0.3923269712743397
101	T	P	-5.731079	-1.9592351449665824	-1.517832213085462	-2.0762892489970817	0.42529400424137265
101	T	Q	-9.766724	-1.2222992103392025	-1.517832213085462	-2.530045623948764	0.631675342201658
101	T	R	-10.083496	2.614752152337036	-1.517832213085462	-2.075180534052242	0.4244264507422402
101	T	S	-1.6085815	-2.0145053400636357	-1.517832213085462	-1.7761565782365252	0.26682089839984574
101	T	V	-3.1799316	-0.8354078446598283	-1.517832213085462	-1.6516176376225788	0.20551378446115287
101	T	W	-9.695129	-1.1486056168764645	-1.517832213085462	-2.5040000958018402	0.6210719105455947
101	T	Y	-7.0787964	-1.793424559675422	-1.517832213085462	-2.207664872874877	0.48785425101214575
102	H	A	-3.3287354	0.8276825108656407	-1.1715063654121725	-1.0514943681103515	0.03200308463466358
102	H	C	-6.416687	0.4407911451862664	-1.1715063654121725	-1.3937904080373587	0.11374590321958743
102	H	D	-4.7944336	2.011764508883313	-1.1715063654121725	-1.03003053225845	0.028532870638133798
102	H	E	-3.2540894	1.827530525226468	-1.1715063654121725	-0.9269676638056488	0.01609793715056873
102	H	F	-4.437317	1.490924852030282	-1.1715063654121725	-1.0556610925606997	0.03267784846732215
102	H	G	-0.47808838	0.6618719255744803	-1.1715063654121725	-0.9268322684893363	0.01600154231733179
102	H	I	-1.1796875	1.7120056324184958	-1.1715063654121725	-0.8259877322276052	0.00771158665895508
102	H	K	-0.963501	-0.8722546413911971	-1.1715063654121725	-1.1782235940722217	0.05320994794679005
102	H	L	-4.1401978	1.3435376651048063	-1.1715063654121725	-1.0481008245972663	0.03142471563524195
102	H	M	-4.5515137	0.8461059092313251	-1.1715063654121725	-1.1448380058769019	0.046655099286678235
102	H	N	-1.2910156	0.0723231778725767	-1.1715063654121725	-1.0425452580801153	0.030653556969346442
102	H	P	-2.5305786	0.23813376316373702	-1.1715063654121725	-1.0815661118693596	0.036533641796799694
102	H	Q	-2.984192	0.16444016970099895	-1.1715063654121725	-1.1200164282513594	0.043474069789859265
102	H	R	-2.2722168	0.4173832442067166	-1.1715063654121725	-1.0415059355417535	0.030364372469635626
102	H	S	-0.03289795	-0.11191080578426815	-1.1715063654121725	-1.0220814042881354	0.02708694813957972
102	H	T	-0.8800049	0.03547638114120766	-1.1715063654121725	-1.0307037429657535	0.02882205513784461
102	H	V	-2.829712	1.3619610634704906	-1.1715063654121725	-0.9522350859827747	0.018796992481203006
102	H	W	-6.676697	1.0487632912538545	-1.1715063654121725	-1.3454818910615847	0.09832272990167727
102	H	Y	-5.815918	0.40394434845489735	-1.1715063654121725	-1.3294949945965997	0.09369577790630422
103	D	A	-4.9625854	1.4172312585675442	-1.0757223574805257	-1.058412733631565	0.033063427800269905
103	D	C	-7.807129	1.03033989288817	-1.0757223574805257	-1.449078193680506	0.13148255253518412
103	D	E	-2.4398804	-1.9776585433322666	-1.0757223574805257	-1.3971831577988323	0.11451706188548294
103	D	F	-9.281128	2.0804735997321857	-1.0757223574805257	-1.5665471903419783	0.17273954116059378
103	D	G	-4.303711	1.2514206732763837	-1.0757223574805257	-1.019307766278203	0.026604973973395025
103	D	H	-5.0755005	2.011764508883313	-1.0757223574805257	-1.0032138585027603	0.02448428764218238
103	D	I	-5.200012	2.3015543801203995	-1.0757223574805257	-0.9859025174308329	0.022170811644495855
103	D	K	-3.6343384	2.1223048990774203	-1.0757223574805257	-0.86939991029202	0.01089261615577405
103	D	L	-2.4910278	1.9330864128067098	-1.0757223574805257	-0.8143196071673	0.00703682282629651
103	D	M	-3.343933	1.4356546569332287	-1.0757223574805257	-0.9239840026247287	0.015712357817620974
103	D	N	-4.0360107	-0.22245119597837526	-1.0757223574805257	-1.2001764379597835	0.05725853094274147
103	D	P	-2.7243042	0.8276825108656405	-1.0757223574805257	-0.9589141611266772	0.019471756313861575
103	D	Q	-6.567505	-0.3145681878067974	-1.0757223574805257	-1.4705655009226613	0.14006169269327165
103	D	R	-4.6088257	3.4119427846753343	-1.0757223574805257	-0.8324829130859775	0.008193560825139773
103	D	S	-1.7290039	0.4776379419176352	-1.0757223574805257	-0.9515762362211144	0.01860420281472913
103	D	T	-0.6351929	0.6250251288431113	-1.0757223574805257	-0.8842657578687636	0.012338538654328128
103	D	V	-7.614624	1.9515098111723943	-1.0757223574805257	-1.3142887098459646	0.08897243107769423
103	D	W	-8.359924	1.6383120389557582	-1.0757223574805257	-1.4610182663677838	0.13659147869674185
103	D	Y	-6.1572876	0.9934930961568009	-1.0757223574805257	-1.2361496837290256	0.06689801426643532
104	L	A	-1.7825317	-1.6460373727499458	-1.2478865358017235	-1.4072466105784693	0.11779448621553884
104	L	C	-7.939514	-1.2591460070705716	-1.2478865358017235	-1.9244198079142882	0.3466358203200309
104	L	D	-2.1602783	1.9330864128067098	-1.2478865358017235	-0.9038544979626537	0.01349527665317139
104	L	E	-2.3621216	1.7488524291498648	-1.2478865358017235	-0.934914165389479	0.0167727009832273
104	L	F	-7.055237	-2.0145053400636357	-1.2478865358017235	-1.939657815912674	0.3541546173125121
104	L	G	-1.260315	-1.4802267874587853	-1.2478865358017235	-1.3523522676202686	0.10053981106612686
104	L	H	-7.3637085	1.3435376651048063	-1.2478865358017235	-1.4551501501200743	0.13379602853287065
104	L	I	-6.8125	-1.793424559675422	-1.2478865358017235	-1.8654800634747848	0.31713900134952766
104	L	K	-0.3526001	2.6331755507027204	-1.2478865358017235	-0.7547439586843729	0.004819741661846925
104	L	M	-4.371887	-1.66446077111563	-1.2478865358017235	-1.5818630941884262	0.17717370348949296
104	L	N	-3.1569214	-0.006354918204026561	-1.2478865358017235	-1.2111280450474546	0.06053595527279738
104	L	P	-5.26239	-1.056488625048042	-1.2478865358017235	-1.5547872705969028	0.16763061499903606
104	L	Q	-2.3861084	0.08576207362439592	-1.2478865358017235	-1.150070951615874	0.04771544245228456
104	L	R	-0.38000488	3.9228134363006344	-1.2478865358017235	-0.6519289331990581	0.0022170811644495855
104	L	S	-0.159729	-0.7064440561000368	-1.2478865358017235	-1.1752040753657862	0.05272797378060536
104	L	T	-2.3041382	-0.8538312430255128	-1.2478865358017235	-1.2939438649869193	0.08251397725081935
104	L	V	-5.7686157	-2.1434691286234266	-1.2478865358017235	-1.8090193759882156	0.2858106805475227
104	L	W	-8.13269	-1.8671181531381595	-1.2478865358017235	-2.0658730473782425	0.4193175245806825
104	L	Y	-3.5805054	-1.2222992103392025	-1.2478865358017235	-1.4391206140332864	0.126951995373048
105	V	A	-2.093811	-1.6276139743842613	-0.8663144415662948	-1.2381299033592101	0.06718719876614614
105	V	C	-10.124695	-1.240722608704887	-0.8663144415662948	-2.11106413409401	0.44303065355696936
105	V	D	-4.8792114	1.9515098111723943	-0.8663144415662948	-0.9172524695941172	0.014941199151725468
105	V	E	-2.7772827	1.7672758275155491	-0.8663144415662948	-0.7756946597433371	0.0056872951609793715
105	V	F	-5.3793335	-2.03292873842932	-0.8663144415662948	-1.564642803384714	0.1720647773279352
105	V	G	-3.1654053	-1.4618033890931008	-0.8663144415662948	-1.2715698675021865	0.07644110275689223
105	V	H	-5.6239014	1.3619610634704906	-0.8663144415662948	-1.057884453066642	0.03296703296703297
105	V	I	-3.2780151	-1.8118479580411064	-0.8663144415662948	-1.344296625961501	0.09793715056872952
105	V	K	-3.517395	2.6515989490684047	-0.8663144415662948	-0.7358264019565401	0.00385579332947754
105	V	L	-4.864929	-2.1434691286234266	-0.8663144415662948	-1.536024047048767	0.1617505301715828
105	V	M	-4.2634277	-1.6460373727499458	-0.8663144415662948	-1.3876860483618432	0.11172161172161173
105	V	N	-4.692383	0.012068480161658401	-0.8663144415662948	-1.1467255887696366	0.04713707345286293
105	V	P	0.024108887	-1.0380652266823576	-0.8663144415662948	-1.043598715053101	0.0310391363022942
105	V	Q	-5.23291	0.10418547199008044	-0.8663144415662948	-1.184407319684567	0.05417389627915944
105	V	R	-3.6428833	3.941236834666319	-0.8663144415662948	-0.6415905320570016	0.00192789666473877
105	V	S	-4.1239014	-0.6880206577343524	-0.8663144415662948	-1.2079285689253818	0.05947561210719105
105	V	T	-2.8154907	-0.8354078446598283	-0.8663144415662948	-1.1392472249388845	0.04559475612107191
105	V	W	-5.343994	-1.8486947547724748	-0.8663144415662948	-1.525570226090362	0.15837671100828996
105	V	Y	-7.2352905	-1.203875811973518	-0.8663144415662948	-1.6320550467823485	0.19587430113745904
106	G	A	-6.291504	-1.996081941697951	-0.8386556610731005	-1.6517280385671271	0.20570657412762675
106	G	C	-9.153137	-1.9408117466008976	-0.8386556610731005	-2.0583536473776904	0.41555812608444187
106	G	D	-3.8771973	1.2514206732763837	-0.8386556610731005	-0.9048200217386656	0.013784461152882205
106	G	E	-9.323608	1.067186689619539	-0.8386556610731005	-1.6094668422751548	0.18671679197994986
[truncated: 8,375 more rows]
