# Supplementary material for: Learning from prepandemic data to forecast viral escape
Source: Nature. 2023 Oct 11;622(7984):818–25. doi: 10.1038/s41586-023-06617-0 (PMC10599991; doi:10.1038/s41586-023-06617-0)
Supplement: Supplementary file 8 — EVEscape scores for all SARS-CoV-2, HIV, influenza, Lassa virus and Nipah virus mutations. Includes pandemic counts, RBD antibody class and DMS escape experiment scores used for Spike. [file 41586_2023_6617_MOESM8_ESM.zip › Supp_Table_6_evescape_predictions/spike_evescape_predictions.csv]

	i	wt	mut	evescape	evescape_pre2020	eve	eve_pre2020	rsa	wcn	dissimilarity	lose_glyc	evescape_glyc	evescape_glyc_pre2020	evescape_site_average	evescape_pre2020_site_average	cscs_hie	bloom_expression	bloom_ace2_binding	chan_expression	chan_ace2_binding	rbd_antibody_class_barnes	max_escape_bloom	max_escape_xie	is_escape_experiment
0	490	F	R	-0.4486657755750173	-0.4481321170701413	-4.035376	2.0205078000000003	0.7918781725888325	-1.0298110149116426	4.070200623226111	False	-0.4870462939946326	-0.4865126354897567	-1.0544349466369172	-1.0396669003314754	35985.5	-0.05	0.01	1.84	0.92	class 2	0.9925	0.9942	True
1	683	R	I	-0.4841943461071698	-0.5209175037186881	-3.48598632	0.120214832	0.711196471759852	-1.1578350145385938	4.291281403614324	False	-0.5221233995188919	-0.5588465571304102	-0.6687410794186347	-0.6880639604087344	39275.0
2	158	R	I	-0.4857202977247265	-0.4634824173842447	-7.6260010599999974	0.2847412059999999	0.8534583295954068	-1.031617596846353	4.291281403614324	False	-0.5236493511364485	-0.5014114707959667	-0.6957900851271065	-0.6286758916758375	33998.0
3	486	F	R	-0.4901099609657544	-0.5143646458411706	-9.5630614	-2.40664062	0.9187817258883249	-0.8258901714381762	4.070200623226111	False	-0.5284904793853697	-0.5527451642607859	-1.0057180426511645	-1.0453688672397021	46892.5	0.15	-0.38	1.16	-0.54	class 2	1.0	0.9788	True
4	145	Y	R	-0.4917318474918918	-0.4724268415145235	-5.971093739999999	1.7885254199999998	0.8534583295954068	-0.8300247359737104	2.983220119650725	False	-0.5309979581028348	-0.5116929521254665	-1.1391199819003888	-1.0607225401819054	24781.0
5	158	R	A	-0.4922883507922075	-0.4982869717966836	-3.42731932	1.88603514	0.8534583295954068	-1.031617596846353	3.406958282061469	False	-0.5315050578610052	-0.5375036788654813	-0.6957900851271065	-0.6286758916758375	34118.0
6	158	R	W	-0.5010968091299043	-0.485617617858909	-5.9012207000000005	1.57939452	0.8534583295954068	-1.031617596846353	3.628039062449683	False	-0.5401294344200767	-0.5246502431490814	-0.6957900851271065	-0.6286758916758375	38627.5
7	683	R	L	-0.5035796611172275	-0.5065717637282984	-2.76323244	2.55703124	0.711196471759852	-1.1578350145385938	3.9228134363006335	False	-0.5422167257733777	-0.5452088283844485	-0.6687410794186347	-0.6880639604087344	41747.0
8	683	R	V	-0.5066290099456832	-0.5167073838651146	-3.40031738	1.5948486446	0.711196471759852	-1.1578350145385938	3.9412368346663187	False	-0.5452360540821186	-0.5553144280015501	-0.6687410794186347	-0.6880639604087344	37106.0
9	68	I	R	-0.5170308953583787	-0.5469740324959306	-8.52055656	-1.90773926	0.7100591715976331	-1.0575346966857138	4.291281403614324	False	-0.5549599487701007	-0.5849030859076527	-1.1473755454664352	-1.1017494277456623	26466.0
10	484	E	R	-0.5172712972961384	-0.5707458914077748	-8.718237400000001	-2.4635498	0.703631393986724	-0.9007221278160952	3.5961767683321795	False	-0.5563366607321952	-0.6098112548438316	-0.7461675905766917	-0.8297873102268071	42208.5	-0.12	0.15	1.79	1.42	class 2	1.0	0.9969	True
11	147	K	V	-0.5185482911709816	-0.4930589457790036	-7.18510738	0.8882812378	0.975609756097561	-0.7269680078975788	2.6515989490684047	False	-0.5575425612132039	-0.5320532158212259	-0.7423167258521762	-0.6517848880261415	19924.0
12	24	L	R	-0.5244405123922098	-1.151932629469154	-6.67138668		0.6036585365853658	-1.1119117479460272	3.9228134363006335	False	-0.5630775770483598	-1.1905696941253043	-1.2248273809978734	-1.6557935047363224	32799.0
13	483	V	R	-0.5253546345120089	-0.5733539678621613	-10.3777345	-3.25405274	0.7112676056338029	-0.8096538382458669	3.9412368346663187	False	-0.5639616786484446	-0.6119610119985968	-1.056843441084356	-1.1416239471084155	19197.0	-0.06	0.05	1.23	1.58	class 2	0.9779	0.9646	True
14	248	Y	R	-0.5312144592782497	-0.5112421293041784	-6.5546387	1.2212890440000002	0.7927927927927928	-0.9404377118439108	2.983220119650725	False	-0.5704805698891926	-0.5505082399151214	-1.0904521708577042	-1.049189418804176	30041.0
15	158	R	M	-0.5340098976072791	-0.503127128379502	-6.9976806400000005	1.4296875059999998	0.8534583295954068	-1.031617596846353	3.425381680427153	False	-0.5732151928109734	-0.5423324235831963	-0.6957900851271065	-0.6286758916758375	26864.5
16	484	E	K	-0.5351916988291954	-0.7301855406134942	-1.543286124	-3.2153564200000004	0.703631393986724	-0.9007221278160952	2.306538882734265	False	-0.5735799849044942	-0.7685738266887929	-0.7461675905766917	-0.8297873102268071	42359.0	-0.1	0.06	2.08	1.38	class 2	1.0	1.011	True
17	249	L	R	-0.5367687524095195	-0.4936230409494416	-10.1979002	-1.490429692	0.8963414634146342	-0.8781483207713375	3.9228134363006335	False	-0.5754058170656696	-0.5322601056055917	-1.027822731032513	-1.0071613095965268	29054.5
18	75	G	R	-0.5412585280428204	-0.5186635165289435	-6.57290032	1.3697509840000002	0.8028169014084507	-1.0317817249714083	3.241147696770309	False	-0.5805442447858639	-0.5579492332719871	-1.1593084254420831	-1.073323654395962	38389.5
19	246	R	L	-0.5529491224109012	-0.6375333364280107	-2.72299804	-1.2750732679999999	0.4827727645611156	-1.2524248858030282	3.9228134363006335	False	-0.5915861870670514	-0.6761704010841608	-0.8618961501041131	-0.898848291764713	43622.5
20	78	R	F	-0.5532623305539272	-0.6494246063853366	-9.3286132	-3.38916014	0.6923636111880366	-1.0530457602284402	4.070200623226111	False	-0.5916428489735426	-0.6878051248049519	-0.7848142359409381	-0.7655297568801602	36822.0
21	147	K	A	-0.5579333075442625	-0.5235527639339523	-6.470117140000001	2.43466796	0.975609756097561	-0.7269680078975788	2.1173203964635547	False	-0.5958381920054416	-0.5614576483951315	-0.7423167258521762	-0.6517848880261415	22654.0
22	187	K	I	-0.5601057103974294	-0.6476392632544141	-7.827343900000002	-2.66372072	0.7365853658536585	-0.9591434000234704	3.0016435180164107	False	-0.599378583801542	-0.6869121366585266	-0.8758643228463827	-0.9714184250414508	37540.0
23	682	R	A	-0.5605546558272525	-1.2108267581706065	-5.02512208		0.711196471759852	-1.1578350145385938	3.406958282061469	False	-0.5997713628960502	-1.250043465239404	-0.7923401471696182	-1.274942340748178	47197.5
24	682	R	G	-0.5609840208182222	-1.2239688243756413	-3.6780273		0.711196471759852	-1.1578350145385938	3.241147696770309	False	-0.6002697375612656	-1.2632545411186846	-0.7923401471696182	-1.274942340748178	46514.0
25	78	R	A	-0.5633922723061091	-0.5757102063162449	-7.954614279999999	-1.153344728	0.6923636111880366	-1.0530457602284402	3.406958282061469	False	-0.6026089793749069	-0.6149269133850428	-0.7848142359409381	-0.7655297568801602	43947.5
26	78	R	Y	-0.5636206217521585	-0.5684029088575104	-6.10998534	0.2855468659999999	0.6923636111880366	-1.0530457602284402	2.983220119650725	False	-0.6028867323631015	-0.6076690194684535	-0.7848142359409381	-0.7655297568801602	39451.0
27	158	R	G	-0.5647252181927157	-0.5672093186739394	-7.79528812	-0.7640868980000001	0.8534583295954068	-1.031617596846353	3.241147696770309	False	-0.6040109349357592	-0.6064950354169829	-0.6957900851271065	-0.6286758916758375	48822.0
28	486	F	D	-0.5652972896453334	-0.633995006711673	-5.14348142	-1.39863282	0.9187817258883249	-0.8258901714381762	2.0804735997321857	False	-0.6030949990522676	-0.6717927161186071	-1.0057180426511645	-1.0453688672397021	50870.0	0.11	-1.69	1.31	0.68	class 1	0.9959	1.003	True
29	158	R	L	-0.565807698149682	-0.5197058980642415	-9.6504636	-0.869433598	0.8534583295954068	-1.031617596846353	3.9228134363006335	False	-0.604444762805832	-0.5583429627203917	-0.6957900851271065	-0.6286758916758375	43011.0
30	683	R	A	-0.5687831638110807	-0.5966427666610018	-5.70117192	-0.399902342	0.711196471759852	-1.1578350145385938	3.406958282061469	False	-0.6079998708798784	-0.6358594737297996	-0.6687410794186347	-0.6880639604087344	37278.5
31	140	F	R	-0.5689514707189395	-0.8160335232640527	-10.638720800000002	-5.364672799999999	0.9949238578680204	-0.9589712373542522	4.070200623226111	False	-0.6073319891385549	-0.8544140416836681	-1.1636224694516648	-1.1884711006004545	36214.0
32	155	S	R	-0.5706012056236356	-0.5996736207111938	-3.0078613400000003	0.6271484380000001	0.8534583295954068	-1.031617596846353	2.46736496541156	False	-0.6093149074554783	-0.6383873225430365	-1.1714013477784946	-1.1032880669360474	28851.5
33	147	K	M	-0.5709737299563288	-0.5467201327735821	-7.306176799999999	0.6964599736	0.975609756097561	-0.7269680078975788	2.1357437948292395	False	-0.6089305865222792	-0.5846769893395325	-0.7423167258521762	-0.6517848880261415	19189.0
34	486	F	E	-0.5711205005356917	-0.5946645710371112	-3.73535154	0.63784179	0.9187817258883249	-0.8258901714381762	1.8962396160753408	False	-0.6083165536810121	-0.6318606241824314	-1.0057180426511645	-1.0453688672397021	47148.5	0.28	-1.63	1.2000000000000002	0.13	class 1	0.9952	1.067	True
35	683	R	G	-0.5714763477840696	-0.6131354272941922	-4.82087396	-0.515136732	0.711196471759852	-1.1578350145385938	3.241147696770309	False	-0.6107620645271129	-0.6524211440372356	-0.6687410794186347	-0.6880639604087344	51395.5
36	158	R	Y	-0.5720592231281181	-0.5549852752464262	-7.10744642	0.5289062368	0.8534583295954068	-1.031617596846353	2.983220119650725	False	-0.6113253337390611	-0.5942513858573691	-0.6957900851271065	-0.6286758916758375	28806.5
37	683	R	D	-0.5743489033321649	-0.5800865274200452	-6.127002040000002	0.23227539	0.711196471759852	-1.1578350145385938	3.4119427846753343	False	-0.6135625952701551	-0.6193002193580355	-0.6687410794186347	-0.6880639604087344	36826.5
38	452	L	R	-0.5779474211917945	-0.7924836660007377	-6.4815185400000015	-4.0156982800000005	0.2621951219512195	-1.2272923520728969	3.9228134363006335	False	-0.6165844858479446	-0.8311207306568877	-1.283013441664426	-1.2250503485012012	46687.5	0.32	0.02	2.08	1.8	class 2	0.9836	0.9581	True
39	77	K	I	-0.5786998390142277	-0.5673195981877335	-7.1086914000000005	0.26381836	0.6923636111880366	-1.0530457602284402	3.0016435180164107	False	-0.6179727124183401	-0.6065924715918459	-0.9365988674793692	-0.816118459856741	35538.5
40	346	R	T	-0.5791901895144865	-0.6590508538579316	-1.7147705000000002	-0.997290036	0.7016129032258065	-1.1054400575980554	2.614752152337036	False	-0.6181360088438759	-0.697996673187321	-0.7840916033175334	-0.9358543565827308	31872.5	0.15	0.06	1.44	1.32	class 3	0.9002	0.9785	True
41	688	A	R	-0.5843982342182937	-0.6184286479505843	-6.733862400000001	-1.0784667879999998	0.711196471759852	-1.1578350145385938	3.406958282061469	False	-0.6236149412870915	-0.6576453550193819	-1.2488336889091556	-1.1462708293253618	49245.0
42	685	R	A	-0.5846533731427703	-1.123309022637414	-6.74870604	-6.568872099999999	0.711196471759852	-1.1578350145385938	3.406958282061469	False	-0.623870080211568	-1.162525729706212	-0.8273366974060834	-1.134152122036678	47142.0
43	214	R	D	-0.585214487356996	-0.7768016458215188	-8.364868179999998	-4.18420414	0.7338709677419355	-1.0834072103448906	3.4119427846753343	False	-0.6244281792949864	-0.8160153377595091	-0.8712217925443925	-0.8895372049315694	32756.5
44	445	V	E	-0.5864394297934036	-1.2465412968520655	-4.02687988		0.8732394366197183	-0.8212232499095045	1.7672758275155491	False	-0.6231474375595283	-1.2832493046181903	-1.0772829578297507	-1.5574194346566272	53181.0	0.06	-0.18	1.58	0.54	class 3	0.9936	0.9079	True
45	214	R	A	-0.5907710658241185	-0.6193632987058877	-8.562255799999999	-1.90270994	0.7338709677419355	-1.0834072103448906	3.406958282061469	False	-0.6299877728929163	-0.6585800057746853	-0.8712217925443925	-0.8895372049315694	35565.0
46	494	S	R	-0.5916628989685584	-0.8653938806005609	-2.043334928	-4.19082028	0.4769230769230769	-1.0984172237103162	2.46736496541156	False	-0.6303766008004011	-0.904107582432404	-1.1697323341150283	-1.2200326420860463	33547.0	-0.08	0.05	1.76	1.03	class 2	0.981	0.8177	True
47	246	R	I	-0.5925497833757802	-0.6244553219414616	-7.789868180000001	-1.554467764	0.4827727645611156	-1.2524248858030282	4.291281403614324	False	-0.6304788367875023	-0.6623843753531836	-0.8618961501041131	-0.898848291764713	49946.5
48	76	T	R	-0.5925603856974591	-0.640306743480485	-6.34296876	-1.2753906320000001	0.6971830985915493	-1.03374890047017	2.614752152337036	True	-0.5009319954285634	-0.5486783532115893	-1.0866081789778923	-1.1590352649672775	27749.0
49	187	K	V	-0.5927778456934283	-0.7261179718331523	-7.90195296	-3.36625976	0.7365853658536585	-0.9591434000234704	2.6515989490684047	False	-0.6317721157356506	-0.7651122418753746	-0.8758643228463827	-0.9714184250414508	41382.5
50	685	R	I	-0.5930674507890372	-0.7743847353947971	-9.59125994	-4.44863284	0.711196471759852	-1.1578350145385938	4.291281403614324	False	-0.6309965042007593	-0.8123137888065192	-0.8273366974060834	-1.134152122036678	35957.5
51	684	A	R	-0.5935034801091865	-0.6158365679840898	-7.23244622	-1.005517582	0.711196471759852	-1.1578350145385938	3.406958282061469	False	-0.6327201871779842	-0.6550532750528876	-1.2039705886787084	-1.2010739023989527	40164.5
52	685	R	V	-0.5951404680498236	-0.7739125753332843	-8.927783340000003	-4.21132808	0.711196471759852	-1.1578350145385938	3.9412368346663187	False	-0.633747512186259	-0.8125196194697198	-0.8273366974060834	-1.134152122036678	39315.0
53	147	K	I	-0.5959954765700843	-0.5276572692169352	-10.7604981	-1.450268556	0.975609756097561	-0.7269680078975788	3.0016435180164107	False	-0.6352683499741968	-0.5669301426210476	-0.7423167258521762	-0.6517848880261415	15968.0
54	681	P	R	-0.6008723927727428	-1.2598482997159155	-4.1550537400000005		0.711196471759852	-1.1578350145385938	2.8174095343595646	False	-0.6400388021903199	-1.299014709133493	-1.2306259948575466	-1.7272917210152745	53906.5
55	484	E	V	-0.6022783553961801	-0.7227855406451367	-3.39323732	-2.17695312	0.703631393986724	-0.9007221278160952	1.7672758275155491	False	-0.6389863631623048	-0.7594935484112613	-0.7461675905766917	-0.8297873102268071	45057.5	-0.05	-0.65	1.37	0.65	class 2	0.9873	1.008	True
56	158	R	F	-0.6041741093359475	-0.5099066103003425	-10.8629395	-0.8752441519999999	0.8534583295954068	-1.031617596846353	4.070200623226111	False	-0.6425546277555629	-0.5482871287199578	-0.6957900851271065	-0.6286758916758375	38982.0
57	77	K	V	-0.6054172061123364	-0.5929709104226039	-6.8756104600000025	0.5101562580000001	0.6923636111880366	-1.0530457602284402	2.6515989490684047	False	-0.6444114761545587	-0.6319651804648262	-0.9365988674793692	-0.816118459856741	29801.5
58	214	R	S	-0.6062530157922337	-0.6481540308681382	-4.8104004	-0.5195556688	0.7338709677419355	-1.0834072103448906	2.46736496541156	False	-0.6449667176240765	-0.6868677326999809	-0.8712217925443925	-0.8895372049315694	35396.5
59	444	K	L	-0.6070242264567602	-0.7956984807638843	-7.37443852	-3.90661616	0.7658536585365854	-1.0280362521429776	2.6331755507027204	False	-0.6459947428052263	-0.8346689971123502	-0.9646724579806962	-0.8431676193947485	36646.5	-0.22	-0.1	0.86	0.61	class 3	0.9876	0.8619	True
60	683	R	P	-0.6074114493612318	-0.6917911601321467	-4.82612302	-1.6880127059999999	0.711196471759852	-1.1578350145385938	2.8174095343595646	False	-0.6465778587788089	-0.7309575695497239	-0.6687410794186347	-0.6880639604087344	47332.0
61	176	L	R	-0.6091288130405123	-0.7073969188061557	-10.0520506	-3.7334473	0.9207317073170732	-1.1031277343222992	3.9228134363006335	False	-0.6477658776966624	-0.746033983462306	-1.1595797596880102	-1.1303765025890975	44374.5
62	246	R	V	-0.6098677234862003	-0.8095562465337237	-7.5227783000000015	-4.06267094	0.4827727645611156	-1.2524248858030282	3.9412368346663187	False	-0.6484747676226359	-0.8481632906701593	-0.8618961501041131	-0.898848291764713	45121.0
63	683	R	S	-0.6100513741491701	-0.6309919492996445	0.113012708	2.064770512	0.711196471759852	-1.1578350145385938	2.46736496541156	False	-0.6487650759810127	-0.6697056511314874	-0.6687410794186347	-0.6880639604087344	33901.5
64	158	R	V	-0.6149122366225114	-0.5824503199730252	-10.90690918	-2.346044932	0.8534583295954068	-1.031617596846353	3.9412368346663187	False	-0.6535192807589469	-0.6210573641094608	-0.6957900851271065	-0.6286758916758375	27656.0
65	683	R	T	-0.6151720684052582	-0.6149844711120069	-3.67048342	2.25183108	0.711196471759852	-1.1578350145385938	2.614752152337036	False	-0.6541178877346476	-0.6539302904413963	-0.6687410794186347	-0.6880639604087344	38060.5
66	682	R	M	-0.6173737742713079	-1.2093968037299103	-8.363915879999999		0.711196471759852	-1.1578350145385938	3.425381680427153	False	-0.6565790694750022	-1.2486020989336049	-0.7923401471696182	-1.274942340748178	25042.5
67	154	E	I	-0.619022884265217	-0.5993631703413841	-4.66464844	3.42343748	0.8534583295954068	-1.031617596846353	2.1173203964635547	False	-0.6569277687263961	-0.6372680548025631	-0.9518987911710842	-0.8778061063268072	45534.5
68	478	T	K	-0.6204324520279167	-0.6497468486113543	-2.04020996	0.91533204	0.703631393986724	-0.8069079973434649	1.325114266739122	False	-0.6550278092103841	-0.6843422057938215	-1.1674147764127203	-1.1399008201666023	29356.0	0.02	0.02	1.92	1.68	Moderna vaccine serum	0.05822000000000001	1.004	True
69	145	Y	K	-0.6209484474132094	-0.6053633694199057	-6.13930654	1.3542480331999998	0.8534583295954068	-0.8300247359737104	1.6935822340528115	False	-0.6573521828030544	-0.6417671048097507	-1.1391199819003888	-1.0607225401819054	23080.5
70	682	R	S	-0.6231353478532422	-1.2920823828191899	-2.83825684		0.711196471759852	-1.1578350145385938	2.46736496541156	False	-0.6618490496850851	-1.330796084651033	-0.7923401471696182	-1.274942340748178	35765.0
71	683	R	F	-0.6256963629884064	-0.6219829187993746	-10.0959474	-2.2461425999999998	0.711196471759852	-1.1578350145385938	4.070200623226111	False	-0.6640768814080218	-0.6603634372189899	-0.6687410794186347	-0.6880639604087344	31877.5
72	147	K	T	-0.6270318339687662	-0.6038778750208397	-5.06992188	3.3078125400000005	0.975609756097561	-0.7269680078975788	1.325114266739122	False	-0.6616271911512334	-0.638473232203307	-0.7423167258521762	-0.6517848880261415	17863.5
73	685	R	L	-0.6279549644272933	-0.8140918717441381	-9.8895021	-4.59560548	0.711196471759852	-1.1578350145385938	3.9228134363006335	False	-0.6665920290834435	-0.8527289364002881	-0.8273366974060834	-1.134152122036678	39556.5
74	147	K	G	-0.6288088545822654	-0.6252784446244259	-8.905151319999998	-1.384960912	0.975609756097561	-0.7269680078975788	1.9515098111723943	False	-0.6661970559398587	-0.6626666459820192	-0.7423167258521762	-0.6517848880261415	34873.5
75	471	E	V	-0.636448449824563	-0.6039481089016094	-5.4756835200000005	3.98830568	0.7835051546391752	-0.9472764340094308	1.7672758275155491	False	-0.6731564575906877	-0.640656116667734	-1.0442483737424793	-0.7860224112272116	47159.0	-0.49	-0.06	-0.2799999999999999	0.29	class 4	0.05142000000000001	0.01027	False
76	685	R	S	-0.6370780201469758	-0.9838119245158524	-4.5761962600000015	-5.042895540000001	0.711196471759852	-1.1578350145385938	2.46736496541156	False	-0.6757917219788185	-1.0225256263476952	-0.8273366974060834	-1.134152122036678	42411.0
77	187	K	D	-0.6386311979523485	-1.000577814430167	-7.64985354	-5.5248535200000015	0.7365853658536585	-0.9591434000234704	2.1223048990774203	False	-0.6765502495454574	-1.0384968660232758	-0.8758643228463827	-0.9714184250414508	34256.0
78	484	E	I	-0.6390726521857276	-0.7175039260295839	-8.3991942	-2.73999024	0.703631393986724	-0.9007221278160952	2.1173203964635547	False	-0.6769775366469067	-0.7554088104907629	-0.7461675905766917	-0.8297873102268071	34091.5	-0.27	-0.64	-0.92	-0.73	class 2	0.9955	0.8412	True
79	449	Y	R	-0.6394687747400164	-1.0062895887440693	-9.73083496	-5.96667482	0.6531531531531531	-1.0274356434826464	2.983220119650725	False	-0.6787348853509594	-1.0455556993550124	-1.231561508836655	-1.3553448766261982	23886.0	-0.02	-0.69	1.96	0.48	class 2	0.9540000000000001	0.5701	True
80	78	R	T	-0.6396074888166138	-0.6403540805575411	-8.31911628	-1.0779785279999998	0.6923636111880366	-1.0530457602284402	2.614752152337036	False	-0.6785533081460031	-0.6792998998869302	-0.7848142359409381	-0.7655297568801602	23750.0
81	417	K	V	-0.6418679522422788	-0.6350647458180346	-1.16945802	5.54182134	0.3804878048780488	-1.2435785804475137	2.6515989490684047	False	-0.680862222284501	-0.6740590158602568	-0.9117851219383979	-0.8539988381647206	33241.0	0.65	-0.32	1.79	0.74	class 1	1.0	0.9131	True
82	78	R	I	-0.6434207721541703	-0.599754317299068	-11.7653076	-2.88552248	0.6923636111880366	-1.0530457602284402	4.291281403614324	False	-0.6813498255658923	-0.6376833707107901	-0.7848142359409381	-0.7655297568801602	40460.5
83	20	T	R	-0.6441736278949566	-1.2727839416271856	-6.60463862		0.5	-1.1463760459761354	2.614752152337036	False	-0.6831194472243459	-1.311729760956575	-1.2087125472848963	-1.715211484648553	30501.5
84	683	R	E	-0.6445015993408099	-0.6583425925782029	-9.6973634	-2.30117188	0.711196471759852	-1.1578350145385938	3.5961767683321795	False	-0.6835669627768666	-0.6974079560142599	-0.6687410794186347	-0.6880639604087344	39667.0
85	490	F	K	-0.6455886658303428	-0.613052787863408	-9.36167	-0.9833496060000002	0.7918781725888325	-1.0298110149116426	2.780562737628196	False	-0.6847232085492083	-0.6521873305822736	-1.0544349466369172	-1.0396669003314754	37285.0	-0.07	0.09	0.72	0.35	class 2	0.9991	1.0	True
86	445	V	K	-0.6465967317116168	-1.15734306834585	-10.73938		0.8732394366197183	-0.8212232499095045	2.6515989490684047	False	-0.6855910017538391	-1.1963373383880724	-1.0772829578297507	-1.5574194346566272	47429.0	0.03	0.02	1.36	1.48	class 3	1.0	0.9146	True
87	441	L	K	-0.6476129529421826	-0.6655635783425431	-6.235742299999999	-0.316943368	0.5914634146341463	-1.1693185492862117	2.6331755507027204	False	-0.6865834692906485	-0.7045340946910091	-1.1796950314878296	-1.177001646028674	40513.5	-0.18	-0.01	1.71	1.24	class 2	0.0	0.784	False
88	346	R	S	-0.6484464786384487	-0.7306867076663577	-7.1055174800000005	-2.311767588	0.7016129032258065	-1.1054400575980554	2.46736496541156	False	-0.6871601804702915	-0.7694004094982005	-0.7840916033175334	-0.9358543565827308	25148.0	0.02	0.04	1.2	0.96	class 3	0.8129	0.7588	True
89	77	K	L	-0.6503192733156303	-0.6153525514009001	-8.78317866	-0.34570312	0.6923636111880366	-1.0530457602284402	2.6331755507027204	False	-0.6892897896640964	-0.6543230677493659	-0.9365988674793692	-0.816118459856741	46788.0
90	64	W	R	-0.6504254897105635	-0.6667204207973343	-6.892773500000001	-0.6301757706000001	0.4449339207048458	-1.3031897448234169	3.628039062449683	False	-0.6894581150007357	-0.7057530460875067	-1.4721803790849717	-1.3272020178375372	22968.5
91	486	F	K	-0.6537381941348328	-0.6771497150678514	-11.122119	-3.36923828	0.9187817258883249	-0.8258901714381762	2.780562737628196	False	-0.6928727368536984	-0.7162842577867169	-1.0057180426511645	-1.0453688672397021	44094.5	0.18	-0.62	1.36	0.47	class 2	0.9946	1.001	True
92	158	R	E	-0.654452411465279	-0.5484581302165198	-11.2188474	-1.024292002	0.8534583295954068	-1.031617596846353	3.5961767683321795	False	-0.6935177749013357	-0.5875234936525766	-0.6957900851271065	-0.6286758916758375	43897.5
93	214	R	P	-0.6556360809861521	-0.7602842853938523	-9.1151856	-3.41281736	0.7338709677419355	-1.0834072103448906	2.8174095343595646	False	-0.6948024904037293	-0.7994506948114294	-0.8712217925443925	-0.8895372049315694	44591.0
94	154	E	K	-0.6564128790844673	-0.7681350015515492	-8.137329099999999	-3.14497068	0.8534583295954068	-1.031617596846353	2.306538882734265	False	-0.6948011651597661	-0.8065232876268481	-0.9518987911710842	-0.8778061063268072	39189.0
95	21	R	V	-0.6568988594898261	-1.2727943104901556	-7.30534682		0.3225806451612903	-1.3358512022674074	3.9412368346663187	False	-0.6955059036262615	-1.3114013546265912	-1.0860353658072721	-1.3760062016872805	26996.0
96	182	K	V	-0.6574977570979861	-0.7216488191534891	-6.87866216	-1.87065428	0.5918000780944943	-1.1713861409732484	2.6515989490684047	False	-0.6964920271402084	-0.7606430891957113	-1.0096739051296155	-1.0461858496835457	30090.0
97	455	L	R	-0.6586365204222069	-0.6020962823228617	-10.143823199999998	-1.08945312	0.5755704169944925	-1.2001144230446614	3.9228134363006335	False	-0.6972735850783569	-0.6407333469790119	-1.3630397600515745	-1.2203638995681778	48439.5	0.74	-1.6	1.66	0.31	class 1	0.9947	0.988	True
98	249	L	E	-0.6597901759715918	-0.7732573053575741	-7.89409184	-3.08791506	0.8963414634146342	-0.8781483207713375	1.7488524291498648	False	-0.6964238634601243	-0.8098909928461067	-1.027822731032513	-1.0071613095965268	33554.5
99	150	K	I	-0.6600033071391805	-0.6765433557028193	-10.945507799999998	-3.16030272	0.8534583295954068	-0.9478721266284827	3.0016435180164107	False	-0.6992761805432929	-0.7158162291069317	-0.9224002473665168	-0.8546173317770309	29212.5
100	146	H	E	-0.6603430603422689	-0.6471310658679843	-9.329150199999999	-1.4663086	0.8695652173913043	-0.7528613315448379	1.8275305252264682	False	-0.6972860696505309	-0.6840740751762464	-0.9380274718893192	-0.8432977704084247	30519.5
101	147	K	F	-0.6611218387511071	-0.5405899015883424	-11.689086800000002	-1.290063478	0.975609756097561	-0.7269680078975788	2.780562737628196	False	-0.7002563814699727	-0.5797244443072079	-0.7423167258521762	-0.6517848880261415	29495.5
102	143	V	R	-0.6613608548687835	-0.8617471961456413	-11.820263800000001	-5.45393068	0.7745319926282777	-1.031617596846353	3.9412368346663187	False	-0.6999678990052192	-0.9003542402820769	-1.2866597452425317	-1.4699227754657642	19688.5
103	485	G	D	-0.6619905872277136	-0.6662068883232335	-4.7199219	1.2165282999999998	0.703631393986724	-0.8582471222908024	1.2514206732763835	False	-0.6961651479186501	-0.70038144901417	-1.24459040216406	-1.115512428169246	51095.5	-0.22	-0.58	1.39	0.28	class 1	0.9918	0.738	True
104	493	Q	R	-0.6642608273092541	-0.6523190654593716	-6.0359862400000015	1.2182128840000002	0.4646464646464646	-0.9781925435948406	1.6751588356871272	False	-0.7005855678576036	-0.6886438060077212	-1.0283590573215051	-1.0143800300362011	39688.5	-0.06	-0.09	1.46	0.49	class 2	0.9985	1.01	True
105	147	K	S	-0.6653629812176596	-0.6531912806098401	-6.56064444	0.768383796	0.975609756097561	-0.7269680078975788	1.1777270798136459	False	-0.6990964979307674	-0.686924797322948	-0.7423167258521762	-0.6517848880261415	18825.5
106	27	A	R	-0.6669096940450989	-1.1989967032123063	-10.230004800000001		0.8113207547169812	-1.1325494636706817	3.406958282061469	False	-0.7061264011138966	-1.238213410281104	-1.1986354801828885	-1.7074225494617947	42402.0
107	245	H	F	-0.668720541019397	-0.6557129654165927	-5.1476562999999995	2.13322752	0.7391304347826086	-0.9627551248958416	1.490924852030282	False	-0.7041898351951636	-0.6911822595923595	-0.9747776306796424	-0.9164747458448048	39901.0
108	244	L	R	-0.6710162337664115	-0.7648670146992866	-11.079565400000002	-4.17551268	0.4939024390243902	-1.1432508156815664	3.9228134363006335	False	-0.7096532984225616	-0.8035040793554369	-1.1846047607603858	-1.2382351925054955	43896.5
109	484	E	L	-0.6743056141849294	-0.7186534270549867	-8.239428839999999	-2.05559082	0.703631393986724	-0.9007221278160952	1.7488524291498648	False	-0.7109393016734621	-0.7552871145435194	-0.7461675905766917	-0.8297873102268071	26540.0	-0.2	-0.71	0.3	0.1	class 2	0.9996	0.9661	True
110	147	K	L	-0.6744162469694771	-0.5229045594749823	-11.6874266	-0.35061036799999995	0.975609756097561	-0.7269680078975788	2.6331755507027204	False	-0.7133867633179432	-0.5618750758234483	-0.7423167258521762	-0.6517848880261415	14674.0
111	180	E	R	-0.6753194175389807	-0.57102846413322	-10.1510008	0.662695316	0.5918000780944943	-1.1864185215497312	3.5961767683321795	False	-0.7143847809750375	-0.6100938275692769	-1.0076445958412228	-0.8672135669373738	44587.5
112	75	G	K	-0.6755236657900772	-0.6383477392169327	-7.3507814	1.39865722	0.8028169014084507	-1.0317817249714083	1.9515098111723943	False	-0.7129118671476704	-0.6757359405745259	-1.1593084254420831	-1.073323654395962	42079.0
113	340	E	R	-0.6760473987218001	-0.7102851162631443	-7.55563976	-1.48901368	0.6855670103092784	-1.3195653577137443	3.5961767683321795	False	-0.7151127621578569	-0.7493504796992011	-1.1745563447934382	-1.1431748806426352	41705.0	-1.05	-0.28	-2.86	-2.17	class 2	0.0	0.0	False
114	243	A	R	-0.6774697793718973	-0.9610853107388356	-5.03400888	-4.523168900000001	0.2459157846295444	-1.3591387163575837	3.406958282061469	False	-0.7166864864406949	-1.0003020178076334	-1.3736840418765113	-1.5029415455398596	45507.0
115	490	F	E	-0.6783010890202623	-0.7309772654755105	-7.2294921	-1.76303712	0.7918781725888325	-1.0298110149116426	1.8962396160753408	False	-0.7154971421655826	-0.7681733186208306	-1.0544349466369172	-1.0396669003314754	46462.5	-0.18	-0.12	0.0	-0.06	class 2	0.9875	0.97	True
116	69	H	E	-0.6783358289486546	-0.7193017818945835	-9.566382	-2.6947021200000005	0.6923636111880366	-0.7992686344237256	1.8275305252264682	False	-0.7152788382569166	-0.7562447912028456	-0.8790692882378357	-0.8214392028949056	33351.5
117	246	R	P	-0.6788283884851619	-0.7032450431855166	-6.48063968	-0.6665771599999999	0.4827727645611156	-1.2524248858030282	2.8174095343595646	False	-0.7179947979027391	-0.7424114526030938	-0.8618961501041131	-0.898848291764713	39380.5
118	685	R	G	-0.6790437242707597	-0.9720404264384016	-9.892749	-5.48706054	0.711196471759852	-1.1578350145385938	3.241147696770309	False	-0.718329441013803	-1.011326143181445	-0.8273366974060834	-1.134152122036678	39868.5
119	529	K	L	-0.6801464515606228	-0.6723737125039335	-3.07993166	3.61923826	0.9365853658536586	-1.2886011484635818	2.6331755507027204	False	-0.7191169679090887	-0.7113442288523995	-1.0633791667373165	-0.9615017831563816	42010.0	0.0	-0.01			Moderna vaccine serum	0.05872	0.014119999999999999	False
120	452	L	K	-0.680888629594645	-0.7004295239586327	-6.44577634	-0.487231432	0.2621951219512195	-1.2272923520728969	2.6331755507027204	False	-0.7198591459431111	-0.7394000403070986	-1.283013441664426	-1.2250503485012012	45572.5	0.58	0.09	2.25	2.1	class 2	0.9717	0.9589	True
121	156	E	H	-0.6827431384206983	-0.7192876022344509	-7.03630366	-1.2903564079999998	0.8534583295954068	-1.031617596846353	1.8275305252264682	False	-0.7196861477289604	-0.7562306115427131	-1.1106935711140664	-1.0408128449575855	39097.0
122	683	R	N	-0.6827618160416802	-0.7722143804887408	-0.142773438	-1.0950195319999998	0.711196471759852	-1.1578350145385938	1.7672758275155491	False	-0.7194698238078048	-0.8089223882548655	-0.6687410794186347	-0.6880639604087344	46118.0
123	686	S	R	-0.6831297827491968	-0.7975067898654089	-7.642334079999999	-3.01965332	0.711196471759852	-1.1578350145385938	2.46736496541156	False	-0.7218434845810395	-0.8362204916972518	-1.3696962378119155	-1.466811851623942	38200.0
124	69	H	V	-0.6844305276612834	-0.6974633430185444	-7.894970860000001	-1.135498024	0.6923636111880366	-0.7992686344237256	1.3619610634704906	False	-0.7192287601578891	-0.7322615755151501	-0.8790692882378357	-0.8214392028949056	22714.5
125	74	N	R	-0.6849974738443662	-0.681211268572869	-6.79089362	0.1835205023999999	0.8028169014084507	-1.0317817249714083	1.7672758275155491	True	-0.50757014571035	-0.5037839404388528	-1.1102506939392036	-1.1313614466917523	41430.5
126	484	E	F	-0.6852714341095603	-0.8089174833940339	-9.207373	-3.68806146	0.703631393986724	-0.9007221278160952	1.8962396160753408	False	-0.7224674872548806	-0.8461135365393542	-0.7461675905766917	-0.8297873102268071	41713.0	-0.63	-1.43	-1.71	-0.97	class 2	1.0	0.8586	True
127	137	N	R	-0.6855082006860246	-0.6451804181870766	-8.585644519999999	0.069628908	1.0	-0.9154703282180312	1.7672758275155491	False	-0.7222162084521492	-0.6818884259532013	-1.0417932180379341	-0.9985799964426132	41524.5
128	445	V	R	-0.6857767838532418	-1.0542564116024429	-13.1873538		0.8732394366197183	-0.8212232499095045	3.9412368346663187	False	-0.7243838279896775	-1.0928634557388786	-1.0772829578297507	-1.5574194346566272	47924.0	-0.26	-0.01	1.62	1.67	class 3	0.9693	0.9282	True
129	246	R	S	-0.6866746277948301	-0.6931016250119293	-4.57395022	1.171411132	0.4827727645611156	-1.2524248858030282	2.46736496541156	False	-0.7253883296266729	-0.7318153268437722	-0.8618961501041131	-0.898848291764713	40239.5
130	682	R	V	-0.6891940665853894	-1.1717304495510534	-11.3351564		0.711196471759852	-1.1578350145385938	3.9412368346663187	False	-0.727801110721825	-1.210337493687489	-0.7923401471696182	-1.274942340748178	35407.0
131	683	R	W	-0.6896803633276787	-0.6837325899233542	-10.8808107	-2.77783204	0.711196471759852	-1.1578350145385938	3.628039062449683	False	-0.7287129886178509	-0.7227652152135265	-0.6687410794186347	-0.6880639604087344	26808.5
132	484	E	G	-0.6900251084346012	-0.7247239502014802	-4.05390622	0.0139648414999999	0.703631393986724	-0.9007221278160952	1.067186689619539	False	-0.7230586226719655	-0.7577574644388445	-0.7461675905766917	-0.8297873102268071	48516.0	-0.42	-0.06	0.61	0.29	class 2	0.9839	0.8903	True
133	683	R	M	-0.6918052853945069	-0.6963117672728363	-10.5822266	-2.7335449	0.711196471759852	-1.1578350145385938	3.425381680427153	False	-0.7310105805982012	-0.7355170624765306	-0.6687410794186347	-0.6880639604087344	31180.5
134	335	L	R	-0.6938943071648297	-0.7293174842030405	-6.515795879999999	-1.0152832	0.8536585365853658	-1.4066817322161056	3.9228134363006335	False	-0.7325313718209798	-0.7679545488591908	-1.4874772521957322	-1.5388734277304572	35769.0	-0.14	-0.01			convalescent serum	0.052070000000000005	0.9803	True
135	147	K	D	-0.6944140644583642	-0.5891487720488046	-11.106152300000002	-0.8865722680000001	0.975609756097561	-0.7269680078975788	2.1223048990774203	False	-0.732333116051473	-0.6270678236419134	-0.7423167258521762	-0.6517848880261415	21042.5
136	246	R	F	-0.6955092790941756	-0.6896454956136556	-10.593359399999999	-2.5694336200000003	0.4827727645611156	-1.2524248858030282	4.070200623226111	False	-0.7338897975137909	-0.7280260140332709	-0.8618961501041131	-0.898848291764713	42301.0
137	346	R	E	-0.6958509310029295	-0.887587835152968	-11.4496336	-5.232739239999999	0.7016129032258065	-1.1054400575980554	3.5961767683321795	False	-0.7349162944389864	-0.9266531985890248	-0.7840916033175334	-0.9358543565827308	43973.5	0.08	0.0	-0.0499999999999999	0.28	class 3	0.9445	1.014	True
138	346	R	F	-0.6971197489015116	-0.8715272853767787	-12.0765624	-5.36840824	0.7016129032258065	-1.1054400575980554	4.070200623226111	False	-0.735500267321127	-0.909907803796394	-0.7840916033175334	-0.9358543565827308	29540.0	-0.31	-0.02	0.6699999999999999	0.82	class 3	0.9434	0.8058	True
139	78	R	D	-0.6974710230546081	-0.6918953737337019	-11.623486099999996	-3.32287596	0.6923636111880366	-1.0530457602284402	3.4119427846753343	False	-0.7366847149925984	-0.7311090656716923	-0.7848142359409381	-0.7655297568801602	42034.0
140	144	Y	R	-0.6980248024282536	-0.6185262080707794	-11.908227199999999	-2.42512204	0.8534583295954068	-0.904089665595205	2.983220119650725	False	-0.7372909130391966	-0.6577923186817223	-1.2248600739586564	-1.094296405405888	16701.5
141	78	R	L	-0.6984461177340429	-0.6468795828374643	-12.2901612	-3.21909184	0.6923636111880366	-1.0530457602284402	3.9228134363006335	False	-0.737083182390193	-0.6855166474936143	-0.7848142359409381	-0.7655297568801602	44704.5
142	346	R	G	-0.6986938185499239	-0.7767651342848919	-10.945752	-3.93520508	0.7016129032258065	-1.1054400575980554	3.241147696770309	False	-0.7379795352929672	-0.8160508510279354	-0.7840916033175334	-0.9358543565827308	36368.0	-0.74	-0.11	0.13	0.44	class 3	0.6972	0.8708	True
143	171	V	R	-0.6996415530196536	-0.7976124021850741	-10.791625999999999	-4.07727058	0.5845070422535211	-1.2286735048494817	3.9412368346663187	False	-0.7382485971560891	-0.8362194463215097	-1.355987519348958	-1.4434834437128368	20999.5
144	484	E	H	-0.7000807714230968	-0.8295696184754215	-9.437402600000002	-3.8444824	0.703631393986724	-0.9007221278160952	1.8275305252264682	False	-0.7370237807313589	-0.8665126277836835	-0.7461675905766917	-0.8297873102268071	42578.0	-0.29	-0.55	-0.91	0.15	class 2	1.0	0.9614	True
145	187	K	F	-0.7024019203315686	-0.7655725846030539	-11.347998	-3.9866455200000006	0.7365853658536585	-0.9591434000234704	2.780562737628196	False	-0.7415364630504342	-0.8047071273219194	-0.8758643228463827	-0.9714184250414508	34303.0
146	147	K	E	-0.7047082743523831	-0.6201651206902112	-11.670776400000001	-2.08154296	0.975609756097561	-0.7269680078975788	2.306538882734265	False	-0.7430965604276819	-0.6585534067655101	-0.7423167258521762	-0.6517848880261415	33835.5
147	248	Y	D	-0.7048827409372238	-0.7310358076795936	-3.25476072	0.6895507879999999	0.7927927927927928	-0.9404377118439108	0.9934930961568008	False	-0.7374236604486093	-0.763576727190979	-1.0904521708577042	-1.049189418804176	34109.0
148	685	R	T	-0.7052911268014082	-1.0182135586729903	-9.05126968	-5.4263184	0.711196471759852	-1.1578350145385938	2.614752152337036	False	-0.7442369461307975	-1.0571593780023798	-0.8273366974060834	-1.134152122036678	41253.0
149	346	R	P	-0.705825585428272	-0.8066631599739218	-10.2790772	-3.8671630200000013	0.7016129032258065	-1.1054400575980554	2.8174095343595646	False	-0.7449919948458492	-0.8458295693914989	-0.7840916033175334	-0.9358543565827308	50273.0	-1.34	-0.38	0.7000000000000001	0.79	class 2	0.0	0.0	False
150	214	R	L	-0.7071183989389258	-0.7897855194215131	-12.2323	-4.6783203	0.7338709677419355	-1.0834072103448906	3.9228134363006335	False	-0.7457554635950759	-0.8284225840776631	-0.8712217925443925	-0.8895372049315694	43946.5
151	164	N	R	-0.7084574203011936	-0.6919034995438919	-6.448022539999998	1.117895502	0.8534583295954068	-1.104263956338454	1.7672758275155491	False	-0.7451654280673183	-0.7286115073100166	-1.2040407419610253	-1.0773847002260155	49939.0
152	682	R	Y	-0.7086840244290291	-1.2454079819850823	-10.111157400000002		0.711196471759852	-1.1578350145385938	2.983220119650725	False	-0.7479501350399721	-1.2846740925960252	-0.7923401471696182	-1.274942340748178	30842.0
153	682	R	L	-0.7114089998962767	-1.1729989219332655	-11.7326903		0.711196471759852	-1.1578350145385938	3.9228134363006335	False	-0.750046064552427	-1.2116359865894155	-0.7923401471696182	-1.274942340748178	43482.0
154	78	R	N	-0.7116215960079575	-0.7410141154120707	-7.734716900000001	-1.464746114	0.6923636111880366	-1.0530457602284402	1.7672758275155491	False	-0.7483296037740821	-0.7777221231781954	-0.7848142359409381	-0.7655297568801602	40735.5
155	682	R	F	-0.7117263525997605	-1.1630047741297955	-11.916748199999999		0.711196471759852	-1.1578350145385938	4.070200623226111	False	-0.7501068710193759	-1.2013852925494108	-0.7923401471696182	-1.274942340748178	25225.0
156	66	H	I	-0.7117769658385389	-0.7149865532745856	-6.9260254	-0.1941894599999999	0.8369565217391305	-1.078367713302866	1.7120056324184958	False	-0.7482585212662014	-0.7514681087022481	-0.9328584159181282	-0.928475366821704	29606.5
157	484	E	A	-0.7118188444488192	-0.7535933597637887	-7.220190459999999	-1.50759276	0.703631393986724	-0.9007221278160952	1.2329972749106992	False	-0.7458850509534609	-0.7876595662684305	-0.7461675905766917	-0.8297873102268071	33491.5	-0.23	-0.07	0.3	0.02	class 2	1.0	2.12	True
158	249	L	K	-0.712868890094938	-0.6401467846010203	-11.7476562	-2.38520508	0.8963414634146342	-0.8781483207713375	2.6331755507027204	False	-0.7518394064434041	-0.6791173009494863	-1.027822731032513	-1.0071613095965268	34463.0
159	66	H	F	-0.7130418332669215	-0.7242579164639837	-5.31411126	0.477075194	0.8369565217391305	-1.078367713302866	1.490924852030282	False	-0.7485111274426881	-0.7597272106397503	-0.9328584159181282	-0.928475366821704	45496.0
160	147	K	N	-0.7138318103129826	-0.7257542813450548	-2.21376954	2.031030276	0.975609756097561	-0.7269680078975788	0.4776379419176355	False	-0.742327408099814	-0.7542498791318862	-0.7423167258521762	-0.6517848880261415	36025.5
161	214	R	N	-0.7151624659181248	-0.7634332348748899	-7.318920920000001	-1.7038574199999998	0.7338709677419355	-1.0834072103448906	1.7672758275155491	False	-0.7518704736842494	-0.8001412426410146	-0.8712217925443925	-0.8895372049315694	42525.5
162	485	G	E	-0.7154860667661498	-0.7225135689971862	-6.93962408	-0.343383799	0.703631393986724	-0.8582471222908024	1.067186689619539	False	-0.7485195810035141	-0.7555470832345506	-1.24459040216406	-1.115512428169246	53668.0	-0.4	-0.43	0.61	-0.14	class 2	0.9625	0.7898	True
163	25	P	K	-0.7159748020741648	-1.3442879569182453	-6.6224853600000015		0.8235294117647058	-1.0497682454457302	1.5277716487616508	False	-0.751624807462817	-1.3799379623068972	-1.1960073427876474	-1.680569543584393	34184.5
164	150	K	F	-0.7178130620554245	-0.6598605649521109	-11.7091064	-2.6057129	0.8534583295954068	-0.9478721266284827	2.780562737628196	False	-0.75694760477429	-0.6989951076709764	-0.9224002473665168	-0.8546173317770309	38674.0
165	683	R	C	-0.7180223086120485	-0.7419575733237586	-10.4239502	-2.93366698	0.711196471759852	-1.1578350145385938	3.0200669163820946	False	-0.7573010999602912	-0.7812363646720013	-0.6687410794186347	-0.6880639604087344	45973.0
166	444	K	T	-0.7189637852566301	-0.7012142923713282	-5.78669436	1.86589356	0.7658536585365854	-1.0280362521429776	1.325114266739122	False	-0.7535591424390973	-0.7358096495537954	-0.9646724579806962	-0.8431676193947485	30916.0	0.07	-0.03	0.41	0.25	class 3	0.9817	0.8995	True
167	683	R	Y	-0.7198922198810723	-0.7247993452763741	-10.3931396	-2.6095215	0.711196471759852	-1.1578350145385938	2.983220119650725	False	-0.7591583304920153	-0.7640654558873171	-0.6687410794186347	-0.6880639604087344	36185.5
168	476	G	D	-0.7206940368402666	-0.7158353218150233	-6.756347719999999	0.2563476642	0.703631393986724	-0.9648548415828864	1.2514206732763835	False	-0.7548685975312031	-0.7500098825059598	-1.3708182464387486	-1.2664753844848071	49051.0	-0.23	-0.54	-1.17	-0.81	class 1	0.9942	0.7861	True
169	78	R	Q	-0.7216897703964502	-0.78767607447366	-7.72709966	-2.24414062	0.6923636111880366	-1.0530457602284402	1.6751588356871272	False	-0.7580145109447998	-0.8240008150220097	-0.7848142359409381	-0.7655297568801602	42290.0
170	346	R	A	-0.7220693142812287	-0.8937089846703767	-11.6726074	-5.16635746	0.7016129032258065	-1.1054400575980554	3.406958282061469	False	-0.7612860213500263	-0.9329256917391744	-0.7840916033175334	-0.9358543565827308	48605.0	-0.27	-0.02	2.06	1.61	class 3	0.7814	0.8635	True
171	247	S	R	-0.7224721195393429	-0.7776659419562346	-7.25534662	-1.82907716	0.4827727645611156	-1.2482965861983095	2.46736496541156	False	-0.7611858213711857	-0.8163796437880775	-1.2091076955256814	-1.24911624733423	42016.0
172	142	G	K	-0.7234025087084032	-0.6765014360981816	-9.2419679	-0.40798340200000005	0.7745319926282777	-1.031617596846353	1.9515098111723943	False	-0.7607907100659964	-0.7138896374557748	-1.1414576555686924	-1.074971201274706	49779.0
173	158	R	T	-0.7238091847544663	-0.6286230058990265	-10.9590332	-0.977832028	0.8534583295954068	-1.031617596846353	2.614752152337036	False	-0.7627550040838557	-0.667568825228416	-0.6957900851271065	-0.6286758916758375	30395.5
174	24	L	E	-0.7241223839372937	-1.3449814440755874	-7.04606936		0.6036585365853658	-1.1119117479460272	1.7488524291498648	False	-0.7607560714258262	-1.38161513156412	-1.2248273809978734	-1.6557935047363224	32220.0
175	21	R	L	-0.7252816501817121	-1.2740627828723676	-9.7861574		0.3225806451612903	-1.3358512022674074	3.9228134363006335	False	-0.7639187148378623	-1.3126998475285176	-1.0860353658072721	-1.3760062016872805	40402.0
176	138	D	V	-0.7253090140764921	-0.7651250828919727	-9.516894599999999	-2.64819334	0.5398773006134969	-1.0124395966608009	1.9515098111723943	False	-0.7626972154340852	-0.8025132842495659	-1.0206146853340674	-0.9633503974584428	37042.5
177	158	R	S	-0.7292684930834257	-0.6586171704548639	-10.7746338	-1.40871582	0.8534583295954068	-1.031617596846353	2.46736496541156	False	-0.7679821949152685	-0.6973308722867066	-0.6957900851271065	-0.6286758916758375	22522.5
178	150	K	S	-0.7297285264467219	-0.7231041676390829	-7.06159672	0.097314463	0.8534583295954068	-0.9478721266284827	1.1777270798136459	False	-0.7634620431598298	-0.7568376843521909	-0.9224002473665168	-0.8546173317770309	29123.0
179	346	R	N	-0.7301955049015642	-0.8910903507497459	-7.596411119999999	-3.63259278	0.7016129032258065	-1.1054400575980554	1.7672758275155491	False	-0.7669035126676886	-0.9277983585158704	-0.7840916033175334	-0.9358543565827308	43812.5	0.15	0.03	1.02	0.88	class 3	0.9437	0.8168	True
180	146	H	G	-0.7305021714194508	-0.7087154124590644	-6.136914	1.79475098	0.8695652173913043	-0.7528613315448379	0.6618719255744803	False	-0.7605642418163345	-0.738777482855948	-0.9380274718893192	-0.8432977704084247	30180.5
181	187	K	T	-0.7308077774445291	-0.8258800410791749	-7.8141601	-2.7812256	0.7365853658536585	-0.9591434000234704	1.325114266739122	False	-0.7654031346269962	-0.8604753982616421	-0.8758643228463827	-0.9714184250414508	28996.0
182	484	E	M	-0.7311515614048947	-0.8206858265456314	-8.20590814	-2.83901368	0.703631393986724	-0.9007221278160952	1.2514206732763835	False	-0.7653261220958312	-0.8548603872365679	-0.7461675905766917	-0.8297873102268071	39854.5	-0.24	-0.26	1.4	0.26	class 2	1.0	0.919	True
183	253	D	K	-0.731787740046512	-1.328979168398149	-8.98759772	-7.175415079999999	0.4827727645611156	-1.1151401184760763	2.1223048990774203	False	-0.7697067916396209	-1.3668982199912576	-1.1221329357938803	-1.3259888407009592	24616.0
184	486	F	H	-0.7330069178712758	-0.8989090683980872	-9.865380599999998	-4.39211432	0.9187817258883249	-0.8258901714381762	1.490924852030282	False	-0.7684762120470428	-0.9343783625738538	-1.0057180426511645	-1.0453688672397021	51249.0	0.05	-0.42	0.6	-0.02	class 1	0.9954	0.7676	True
185	142	G	D	-0.7343746389905849	-0.7900655478233889	-6.15263678	-1.403955066	0.7745319926282777	-1.031617596846353	1.2514206732763835	False	-0.7685491996815215	-0.8242401085143254	-1.1414576555686924	-1.074971201274706	51037.0
186	76	T	K	-0.7348859655431361	-0.7854347405582272	-6.693945340000001	-1.4888915920000003	0.6971830985915493	-1.03374890047017	1.325114266739122	True	-0.5066406998811561	-0.5571894748962471	-1.0866081789778923	-1.1590352649672775	23271.0
187	19	T	R	-0.7355480240906447	-1.259872001405726	-10.4220948		0.5	-1.1180801395654854	2.614752152337036	True	-0.643919633821749	-1.1682436111368302	-1.3490487268168787	-1.7022995444270934	9734.0
188	478	T	R	-0.735647176563316	-0.7108157638810879	-12.408838000000001	-3.66333004	0.703631393986724	-0.8069079973434649	2.614752152337036	False	-0.7745929958927054	-0.7497615832104771	-1.1674147764127203	-1.1399008201666023	27343.5	-0.09	-0.04	1.56	1.28	class 4	0.04999	0.1381	False
189	142	G	R	-0.7358118368587248	-0.6247243684916435	-12.201587000000002	-2.1583252	0.7745319926282777	-1.031617596846353	3.241147696770309	False	-0.7750975536017681	-0.6640100852346871	-1.1414576555686924	-1.074971201274706	45318.5
190	69	H	G	-0.7372354054664128	-0.7251917103051893	-5.8985107600000015	1.34863282	0.6923636111880366	-0.7992686344237256	0.6618719255744803	False	-0.7672974758632963	-0.7552537807020728	-0.8790692882378357	-0.8214392028949056	36033.0
191	127	V	R	-0.7378009028376691	-0.9077379006009108	-9.971826199999999	-4.47011718	0.2394366197183098	-1.3463288946164509	3.9412368346663187	False	-0.7764079469741048	-0.9463449447373464	-1.3988368544398408	-1.3939902414418832	24691.5
192	66	H	L	-0.7378023322723413	-0.7449483019823541	-5.88715822	0.322241212	0.8369565217391305	-1.078367713302866	1.3435376651048063	False	-0.7724997510570195	-0.7796457207670322	-0.9328584159181282	-0.928475366821704	43056.5
193	209	P	R	-0.7382165970293086	-0.9370568423702376	-10.1428223	-4.798608400000001	0.8308823529411765	-1.186002895909242	2.8174095343595646	False	-0.7773830064468858	-0.9762232517878148	-1.4402548983853385	-1.4837842031808095	40391.5
194	80	D	A	-0.7384161505882665	-1.2242148261900283	-4.07922368	-6.03344728	0.6923636111880366	-1.1455287628884387	1.4172312585675442	False	-0.773509373105665	-1.2593080487074266	-1.060584079746784	-1.2905248889580854	43423.5
195	346	R	I	-0.738898419194404	-0.9630650631758676	-12.9457763	-6.11259762	0.7016129032258065	-1.1054400575980554	4.291281403614324	False	-0.7768274726061261	-1.0009941165875895	-0.7840916033175334	-0.9358543565827308	31441.5	-0.03	-0.01	-0.19	0.72	class 3	0.7341	0.7703	True
196	176	L	E	-0.7391940198032387	-0.7523171895236999	-7.955493340000001	-1.1756347479999998	0.9207317073170732	-1.1031277343222992	1.7488524291498648	False	-0.7758277072917714	-0.7889508770122324	-1.1595797596880102	-1.1303765025890975	45604.0
197	444	K	S	-0.7394135128221149	-0.7280803159344011	-5.970849660000002	1.23833008	0.7658536585365854	-1.0280362521429776	1.1777270798136459	False	-0.7731470295352227	-0.761813832647509	-0.9646724579806962	-0.8431676193947485	29810.5	-0.01	-0.09	1.1800000000000002	0.8	class 3	0.9604	0.9635	True
198	484	E	P	-0.7395556334169482	-0.760973708020812	-3.33293452	0.91315919	0.703631393986724	-0.9007221278160952	0.6434485272087958	False	-0.7694672120527299	-0.7908852866565937	-0.7461675905766917	-0.8297873102268071	24669.5	-0.02	-0.28	0.7200000000000001	1.11	class 2	0.995	0.9223	True
199	488	C	R	-0.7400332981063603	-0.7122259901457892	-11.975097800000002	-3.28713378	0.703631393986724	-1.0298110149116426	3.0200669163820946	False	-0.7793120894546031	-0.7515047814940319	-1.4829807610290728	-1.4889905132169283	51410.5	-1.29	-2.84	-3.4000000000000004	-2.18	class 2	0.0	0.0	False
200	237	R	G	-0.7400390549825288	-0.7155895504746896	-6.8320557000000015	1.206665048	0.5040322580645161	-1.3929100695708785	3.241147696770309	False	-0.7793247717255722	-0.7548752672177331	-0.960499773676112	-0.8347902484678221	38596.5
201	439	N	R	-0.7403878158077766	-0.7858363260997664	-4.87500008	-0.6587402520000001	0.4968152866242038	-1.2137836632096264	1.7672758275155491	False	-0.7770958235739013	-0.8225443338658911	-1.1966613423040644	-1.3061760521189898	37648.5	-1.06	-0.03	0.51	0.88	class 2	0.0	0.0	False
202	688	A	K	-0.7416394511165979	-0.7287370510496995	-8.62502444	-0.91740724	0.711196471759852	-1.1578350145385938	2.1173203964635547	False	-0.7795443355777771	-0.7666419355108787	-1.2488336889091556	-1.1462708293253618	35339.0
203	477	S	R	-0.7417189711121321	-0.6722733046610729	-12.3913332	-3.05393064	0.8307692307692308	-0.7773703573937437	2.46736496541156	False	-0.7804326729439749	-0.7109870064929158	-1.330306894876751	-1.11165495764107	25750.0	-0.12	-0.03	1.63	1.13	class 4	0.04772	0.732	False
204	471	E	I	-0.7418394095960718	-0.6192441952359071	-10.925757	0.0034423849999999	0.7835051546391752	-0.9472764340094308	2.1173203964635547	False	-0.7797442940572509	-0.6571490796970862	-1.0442483737424793	-0.7860224112272116	48010.0	-0.84	-0.15	-2.24	-1.17	class 4	0.03953	0.01514	False
205	483	V	D	-0.7434860355598284	-0.7507645575882091	-11.377759	-3.32287596	0.7112676056338029	-0.8096538382458669	1.9515098111723943	False	-0.7808742369174216	-0.7881527589458024	-1.056843441084356	-1.1416239471084155	25888.0	-0.1	-0.02	0.64	-0.02	class 2	0.956	0.8412	True
206	249	L	D	-0.7438878084080321	-0.6884588068682962	-10.9908691	-1.9761962880000001	0.8963414634146342	-0.8781483207713375	1.9330864128067096	False	-0.7812130817147244	-0.7257840801749884	-1.027822731032513	-1.0071613095965268	39667.0
207	77	K	Y	-0.7439271771537368	-0.7064242315275118	-8.70937486	-0.17619629399999998	0.6923636111880366	-1.0530457602284402	1.6935822340528115	False	-0.780330912543582	-0.7428279669173568	-0.9365988674793692	-0.816118459856741	35798.0
208	684	A	K	-0.7452625456939594	-0.7663381921544252	-8.756079	-1.85595701	0.711196471759852	-1.1578350145385938	2.1173203964635547	False	-0.7831674301551386	-0.8042430766156043	-1.2039705886787084	-1.2010739023989527	34904.5
209	444	K	G	-0.7467044523967791	-0.6712217321295608	-9.960742	-0.266528328	0.7658536585365854	-1.0280362521429776	1.9515098111723943	False	-0.7840926537543722	-0.7086099334871541	-0.9646724579806962	-0.8431676193947485	40301.5	-0.14	-0.76	0.95	0.14	class 3	0.9865	0.9702	True
210	73	T	R	-0.7474072169541806	-0.757800264520584	-11.439013699999999	-3.40620118	0.8028169014084507	-1.0317817249714083	2.614752152337036	False	-0.7863530362835699	-0.7967460838499734	-1.2225117228234688	-1.1837879894748466	25267.5
211	441	L	R	-0.7486333348659684	-0.7454160061075443	-12.2767823	-3.8226562999999993	0.5914634146341463	-1.1693185492862117	3.9228134363006335	False	-0.7872703995221186	-0.7840530707636946	-1.1796950314878296	-1.177001646028674	46949.0	-0.89	-0.13	0.69	0.29	class 3	0.07717	0.774	False
212	444	K	I	-0.7501137709147028	-0.6443843233876452	-12.131250099999999	-2.18015136	0.7658536585365854	-1.0280362521429776	3.0016435180164107	False	-0.7893866443188152	-0.6836571967917576	-0.9646724579806962	-0.8431676193947485	38866.5	-0.32	-0.1	2.3	1.19	class 3	0.9938	0.7379	True
213	458	K	S	-0.7502353570464356	-0.7601270597631344	-5.484521459999999	0.440722658	0.8536585365853658	-1.072598792131776	1.1777270798136459	False	-0.7839688737595435	-0.7938605764762423	-1.0317823109032418	-0.9752405595321982	32803.0	-0.05	-0.04	1.15	0.53	convalescent serum	0.048530000000000004	0.006875	False
214	682	R	N	-0.750687735468778	-1.3640153348006765	-7.43325194		0.711196471759852	-1.1578350145385938	1.7672758275155491	False	-0.7873957432349026	-1.400723342566801	-0.7923401471696182	-1.274942340748178	48266.5
215	176	L	K	-0.7513951615295106	-0.6937105630279402	-10.9706054	-1.90947266	0.9207317073170732	-1.1031277343222992	2.6331755507027204	False	-0.7903656778779766	-0.7326810793764063	-1.1595797596880102	-1.1303765025890975	34770.0
216	78	R	V	-0.7516753258035185	-0.7073166407090448	-13.1035158	-3.98386232	0.6923636111880366	-1.0530457602284402	3.9412368346663187	False	-0.7902823699399542	-0.7459236848454804	-0.7848142359409381	-0.7655297568801602	36734.0
217	456	F	H	-0.7520999608326238	-0.7481812992406902	-5.6092040600000015	1.085107412	0.5755704169944925	-1.1579877788696749	1.490924852030282	False	-0.7875692550083904	-0.7836505934164568	-1.2620025724139503	-1.1419980056002643	38356.0	0.11	-0.69	2.89	1.5	class 1	0.9955	0.8807	True
218	154	E	R	-0.7524198925597029	-0.6582574262331665	-12.8814698	-3.1649658	0.8534583295954068	-1.031617596846353	3.5961767683321795	False	-0.7914852559957597	-0.6973227896692233	-0.9518987911710842	-0.8778061063268072	53471.5
219	246	R	Y	-0.7528675067033486	-0.8691075840219434	-9.967627	-3.90576172	0.4827727645611156	-1.2524248858030282	2.983220119650725	False	-0.7921336173142917	-0.9083736946328864	-0.8618961501041131	-0.898848291764713	49151.5
220	346	R	Y	-0.7536312698102448	-1.0270328248702318	-11.6166259	-5.8955810600000005	0.7016129032258065	-1.1054400575980554	2.983220119650725	False	-0.7928973804211876	-1.066298935481175	-0.7840916033175334	-0.9358543565827308	29308.0	-0.12	0.07	1.2	1.05	class 3	0.8542	0.9007	True
221	113	K	T	-0.7543993547049959	-0.7745712777434135	-2.76276856	1.211474619	0.8097560975609757	-1.1762607297145888	1.325114266739122	False	-0.7889947118874631	-0.8091666349258808	-0.977837130046598	-1.0357977992017613	29946.5
222	1084	D	K	-0.7551698349757889	-0.7602112763931305	-10.0144774	-2.35117186	0.7607361963190185	-1.0894922139653265	2.1223048990774203	False	-0.7930888865688979	-0.7981303279862393	-1.0603032810006516	-0.8781792664699736	27761.5
223	71	S	K	-0.7555198551454987	-0.9100140366559962	-6.89333496	-3.3757812199999995	0.8028169014084507	-1.0317817249714083	1.1777270798136459	False	-0.7892533718586066	-0.943747553369104	-1.1879007620465325	-1.1434939039613488	19934.0
224	496	G	D	-0.7564118152715028	-0.7718365140077456	-4.83320312	0.536230466	0.8095238095238095	-1.1256734957424357	1.2514206732763835	False	-0.7905863759624393	-0.8060110746986819	-1.5062710920198508	-1.4474931363085828	48405.0	0.03	-2.21	1.52	0.91	class 1	0.9534	0.6167	True
225	447	G	D	-0.7566331974854041	-1.3953872799926683	-5.94208982		0.5595238095238095	-1.0950658344017201	1.2514206732763835	False	-0.7908077581763406	-1.4295618406836048	-1.3759730669467347	-1.6970340792366536	49901.0	-0.19	-1.76	0.08	-0.15	class 3	0.9863	0.8398	True
226	158	R	D	-0.7572414870309697	-0.6243305587017172	-12.7473146	-2.40349124	0.8534583295954068	-1.031617596846353	3.4119427846753343	False	-0.7964551789689599	-0.6635442506397075	-0.6957900851271065	-0.6286758916758375	36646.0
227	77	K	T	-0.7584149043252746	-0.7240118162554754	-7.54716798	0.980883792	0.6923636111880366	-1.0530457602284402	1.325114266739122	False	-0.7930102615077419	-0.7586071734379427	-0.9365988674793692	-0.816118459856741	14180.5
228	482	G	D	-0.7588506176613816	-0.7521499568442254	-9.4514892	-1.7120849660000002	0.703631393986724	-0.8718496093563604	1.2514206732763835	False	-0.7930251783523181	-0.7863245175351619	-1.25886211821875	-1.0944802695800877	49835.5	-0.14	-0.02	1.13	0.77	class 2	0.6013	0.030019999999999998	True
229	27	A	D	-0.7589382404612289	-1.3920620322823436	-6.32331548		0.8113207547169812	-1.1325494636706817	1.4172312585675442	False	-0.7940314629786275	-1.427155254799742	-1.1986354801828885	-1.7074225494617947	25493.5
230	146	H	F	-0.7590881177639197	-0.8310586437734199	-10.902417	-3.84272458	0.8695652173913043	-0.7528613315448379	1.490924852030282	False	-0.7945574119396863	-0.8665279379491866	-0.9380274718893192	-0.8432977704084247	31245.5
231	484	E	T	-0.7597085763452323	-0.8886966076309613	-2.0796874919999997	-2.182959	0.703631393986724	-0.9007221278160952	0.4407911451862664	False	-0.7878743693604455	-0.9168624006461744	-0.7461675905766917	-0.8297873102268071	42960.5	-0.03	0.05	1.3299999999999998	1.42	class 2	1.0	1.013	True
232	237	R	F	-0.7604507005303395	-0.681090770763852	-9.93562	-0.08410645800000001	0.5040322580645161	-1.3929100695708785	4.070200623226111	False	-0.7988312189499549	-0.7194712891834674	-0.960499773676112	-0.8347902484678221	28543.5
233	340	E	K	-0.7610782019663543	-0.7777210139150452	-6.0614013	-0.1728271404	0.6855670103092784	-1.3195653577137443	2.306538882734265	False	-0.7994664880416531	-0.8161092999903441	-1.1745563447934382	-1.1431748806426352	42328.5	-0.56	-0.11	0.97	0.56	class 3	0.9974	0.8876	True
234	182	K	D	-0.7632440694197071	-0.8620025815661927	-9.160376	-3.3531982200000003	0.5918000780944943	-1.1713861409732484	2.1223048990774203	False	-0.8011631210128161	-0.8999216331593016	-1.0096739051296155	-1.0461858496835457	30181.5
235	403	R	T	-0.7636932100090021	-1.1403362605681815	-4.4579345	-5.275659279999998	0.2379032258064516	-1.3940684322444061	2.614752152337036	False	-0.8026390293383914	-1.1792820798975712	-1.033366920938532	-1.1850714154718718	32469.5	-0.99	-0.69	-1.4700000000000002	-0.37	class 4	0.0793	0.4771	False
236	113	K	D	-0.7637276644323545	-0.8880801633211388	-9.0976073	-3.65549312	0.8097560975609757	-1.1762607297145888	2.1223048990774203	False	-0.8016467160254634	-0.9259992149142476	-0.977837130046598	-1.0357977992017613	31673.0
237	472	I	D	-0.7639690453028277	-0.9336770632506506	-11.1864746	-4.94199226	0.703631393986724	-1.0298110149116426	2.3015543801203995	False	-0.8023460101954809	-0.9720540281433038	-1.2628490703262576	-1.1885309612200488	42726.0	-0.9	-2.09	-2.6	-2.13	class 2	1.0	0.8392	True
238	682	R	T	-0.7646112926178825	-1.278216396935556	-10.674413800000002		0.711196471759852	-1.1578350145385938	2.614752152337036	False	-0.8035571119472718	-1.3171622162649452	-0.7923401471696182	-1.274942340748178	31271.0
239	260	A	R	-0.76528884757835	-0.8141344794530768	-11.0781495	-3.66596678	0.4827727645611156	-1.2524248858030282	3.406958282061469	False	-0.8045055546471478	-0.8533511865218746	-1.3317591169693543	-1.3612214744781423	41837.0
240	682	R	E	-0.7663655396714957	-1.1964235160768075	-12.274707000000001		0.711196471759852	-1.1578350145385938	3.5961767683321795	False	-0.8054309031075525	-1.2354888795128642	-0.7923401471696182	-1.274942340748178	46390.5
241	484	E	W	-0.7687541574646912	-0.8628193697077741	-10.175463800000001	-3.74001468	0.703631393986724	-0.9007221278160952	1.4540780552989132	False	-0.8040378674452275	-0.8981030796883103	-0.7461675905766917	-0.8297873102268071	26727.5	-0.77	-0.78	-0.98	-0.81	class 2	1.0	0.7821	True
242	214	R	F	-0.76906983554296	-0.7491534884625299	-13.291747999999998	-4.38613276	0.7338709677419355	-1.0834072103448906	4.070200623226111	False	-0.8074503539625755	-0.7875340068821453	-0.8712217925443925	-0.8895372049315694	42364.0
243	346	R	Q	-0.7703559143177547	-0.9801343179014144	-8.8092771	-4.48789068	0.7016129032258065	-1.1054400575980554	1.6751588356871272	False	-0.8066806548661043	-1.0164590584497641	-0.7840916033175334	-0.9358543565827308	51188.0	-0.02	-0.01	0.14	0.92	class 3	0.9256	0.9785	True
244	147	K	Q	-0.7719552085991341	-0.7397591188823163	-6.6770019000000005	1.94116212	0.975609756097561	-0.7269680078975788	0.38552095008921294	False	-0.7996158990503229	-0.7674198093335052	-0.7423167258521762	-0.6517848880261415	40763.5
245	69	H	D	-0.7735617992837944	-0.695061262657654	-12.0845704	-2.619311520000001	0.6923636111880366	-0.7992686344237256	2.011764508883313	False	-0.8111480429534703	-0.7326475063273299	-0.8790692882378357	-0.8214392028949056	25439.5
246	156	E	L	-0.7739412187603742	-0.747589002796081	-10.065551600000001	-1.7604248480000002	0.8534583295954068	-1.031617596846353	1.7488524291498648	False	-0.8105749062489069	-0.7842226902846137	-1.1106935711140664	-1.0408128449575855	34549.5
247	149	N	R	-0.7756498235133051	-0.6776397703640041	-11.059228599999999	-1.0316650523200002	0.8534583295954068	-0.9154680083971232	1.7672758275155491	True	-0.598222495379289	-0.500212442229988	-1.0936129366240035	-1.0033001695693569	37549.5
248	417	K	L	-0.7757725390958314	-0.7383090785590807	-9.8813476	-1.33376464	0.3804878048780488	-1.2435785804475137	2.6331755507027204	False	-0.8147430554442974	-0.7772795949075466	-0.9117851219383979	-0.8539988381647206	16069.0	0.17	-0.31	1.68	0.18	class 1	1.0	0.8833	True
249	68	I	K	-0.7758003012696665	-0.6905377276119221	-12.3666748	-2.789209	0.7100591715976331	-1.0575346966857138	3.0016435180164107	False	-0.8150731746737789	-0.7298106010160346	-1.1473755454664352	-1.1017494277456623	33332.0
250	149	N	K	-0.7761081990047975	-0.7969394118803231	-4.468676780000001	0.4541504068	0.8534583295954068	-0.9154680083971232	0.4776379419176355	True	-0.4382215044326695	-0.4590527173081951	-1.0936129366240035	-1.0033001695693569	37176.5
251	682	R	I	-0.7764053061814247	-1.148658953254938	-13.1358886		0.711196471759852	-1.1578350145385938	4.291281403614324	False	-0.8143343595931467	-1.1865880066666599	-0.7923401471696182	-1.274942340748178	45166.0
252	21	R	P	-0.7769120261036205	-1.360912160655018	-8.6664796		0.3225806451612903	-1.3358512022674074	2.8174095343595646	False	-0.8160784355211976	-1.4000785700725948	-1.0860353658072721	-1.3760062016872805	33153.5
253	445	V	D	-0.7773353943489367	-1.2266169296600014	-11.951587		0.8732394366197183	-0.8212232499095045	1.9515098111723943	False	-0.8147235957065301	-1.2640051310175946	-1.0772829578297507	-1.5574194346566272	52706.5	0.1	-0.16	1.35	1.09	class 3	0.9606	0.8622	True
254	484	E	S	-0.7784680617536379	-0.7924953247954813	-1.6509765831799998	2.09206544	0.703631393986724	-0.9007221278160952	0.2934039582607904	False	-0.805259070303101	-0.8192863333449445	-0.7461675905766917	-0.8297873102268071	43880.5	-0.18	-0.02	1.61	1.41	class 2	0.9843	0.9588	True
255	73	T	K	-0.7794320054606414	-0.7966159473878295	-8.7448242	-1.76440432	0.8028169014084507	-1.0317817249714083	1.325114266739122	False	-0.8140273626431087	-0.8312113045702967	-1.2225117228234688	-1.1837879894748466	24133.5
256	180	E	A	-0.7796226941282711	-0.77380342443343	-3.98991698	2.5380859199999994	0.5918000780944943	-1.1864185215497312	1.2329972749106992	False	-0.813688900632913	-0.8078696309380721	-1.0076445958412228	-0.8672135669373738	28165.0
257	162	S	R	-0.780113432796578	-0.9463343838545976	-11.7916016	-5.175390599999999	0.8534583295954068	-1.031617596846353	2.46736496541156	False	-0.8188271346284207	-0.9850480856864404	-1.3227049004114841	-1.2880023698637129	26395.0
258	248	Y	K	-0.7818633880079022	-0.7138211214018154	-10.854736400000002	-1.55949708	0.7927927927927928	-0.9404377118439108	1.6935822340528115	False	-0.8182671233977472	-0.7502248567916605	-1.0904521708577042	-1.049189418804176	26248.0
259	440	N	K	-0.7818920632218079	-0.8301666608613637	-2.73654782	-0.1383056577599999	0.9108280254777071	-0.9769245317209264	0.4776379419176355	False	-0.8103876610086393	-0.8586622586481951	-1.1338566719855256	-1.3074274743468075	37799.0	-0.12	0.07	1.31	1.53	class 3	0.8145	0.4284	True
260	685	R	D	-0.7828534830386946	-1.1058895037925407	-12.3147459	-6.467944320000001	0.711196471759852	-1.1578350145385938	3.4119427846753343	False	-0.8220671749766848	-1.1451031957305309	-0.8273366974060834	-1.134152122036678	40064.5
261	137	N	K	-0.7833525497677496	-0.7758996912522659	-5.153540099999999	1.6850097600000002	1.0	-0.9154703282180312	0.4776379419176355	False	-0.8118481475545809	-0.8043952890390973	-1.0417932180379341	-0.9985799964426132	34709.0
262	237	R	S	-0.7834556199234765	-0.7633262388774901	-5.10075686	2.89226074	0.5040322580645161	-1.3929100695708785	2.46736496541156	False	-0.8221693217553192	-0.8020399407093328	-0.960499773676112	-0.8347902484678221	36140.5
263	245	H	Y	-0.7841417686545468	-0.8332418369883843	-2.1458251919999998	-0.038012698	0.7391304347826086	-0.9627551248958416	0.4039443484548973	False	-0.8119722152230376	-0.8610722835568752	-0.9747776306796424	-0.9164747458448048	51160.0
264	214	R	I	-0.7844972356655833	-0.7502362704962313	-13.6736571	-4.5361572	0.7338709677419355	-1.0834072103448906	4.291281403614324	False	-0.8224262890773053	-0.7881653239079534	-0.8712217925443925	-0.8895372049315694	45844.5
265	78	R	E	-0.784615301931332	-0.7278553189039447	-13.216015599999999	-3.93740238	0.6923636111880366	-1.0530457602284402	3.5961767683321795	False	-0.8236806653673889	-0.7669206823400014	-0.7848142359409381	-0.7655297568801602	41347.0
266	346	R	V	-0.7846699367451574	-0.8735212381177612	-13.258862400000002	-5.31633296	0.7016129032258065	-1.1054400575980554	3.9412368346663187	False	-0.8232769808815931	-0.9121282822541968	-0.7840916033175334	-0.9358543565827308	32297.5	0.01	0.06	1.38	1.05	class 3	0.8199	0.5668	True
267	346	R	D	-0.7856147381546621	-0.8488844563154556	-12.7269288	-4.789648400000001	0.7016129032258065	-1.1054400575980554	3.4119427846753343	False	-0.8248284300926523	-0.8880981482534458	-0.7840916033175334	-0.9358543565827308	34659.5	-0.02	0.01	-0.0399999999999999	-0.15	class 2	0.9954	0.9991	True
268	483	V	Q	-0.7865232451405476	-1.154482556070087	-2.4525634999999997	-5.083959920000002	0.7112676056338029	-0.8096538382458669	0.1041854719900804	False	-0.811417867654685	-1.1793771785842249	-1.056843441084356	-1.1416239471084155	45999.5	0.08	0.05	1.09	1.25	class 2	0.9764	0.841	True
269	501	N	R	-0.7870328352184988	-0.8803404795287041	-9.635962	-3.48540036	0.3949044585987261	-1.1076540558013799	1.7672758275155491	False	-0.8237408429846234	-0.9170484872948286	-1.0511993638206611	-1.1602312793497491	37407.5	-0.07	-2.08	1.16	-0.11	class 1	0.9865	0.5112	True
270	214	R	G	-0.7884086281621173	-0.7783994098203764	-12.7061524	-4.0566895	0.7338709677419355	-1.0834072103448906	3.241147696770309	False	-0.8276943449051608	-0.8176851265634197	-0.8712217925443925	-0.8895372049315694	44384.0
271	685	R	W	-0.7884689197590999	-1.1186003886992766	-12.657372999999998	-6.639086879999999	0.711196471759852	-1.1578350145385938	3.628039062449683	False	-0.8275015450492724	-1.1576330139894488	-0.8273366974060834	-1.134152122036678	32141.0
272	79	F	K	-0.7885185907293927	-0.8576777086521546	-12.289233200000002	-4.58530278	0.6923636111880366	-1.0530457602284402	2.780562737628196	False	-0.8276531334482582	-0.8968122513710202	-1.2602721046920542	-1.4404039351212352	35479.0
273	456	F	R	-0.7887599523971964	-0.6284009698210437	-13.107519400000001	-2.3636719	0.5755704169944925	-1.1579877788696749	4.070200623226111	False	-0.8271404708168117	-0.6667814882406591	-1.2620025724139503	-1.1419980056002643	35109.5	-0.11	-2.08	1.03	0.11	class 1	0.9936	0.9923	True
274	498	Q	R	-0.7890898070159713	-0.7687735183250117	-9.964209	-1.809130844	0.404040404040404	-1.0595914160700892	1.6751588356871272	False	-0.8254145475643209	-0.8050982588733615	-1.061402031417426	-1.0378830257141902	37952.0	-0.1	-0.06	0.4999999999999999	-0.07	class 1	0.9842	0.3524	True
275	685	R	F	-0.789145892209985	-1.2486918208034317	-13.113842800000002	-7.496093740000001	0.711196471759852	-1.1578350145385938	4.070200623226111	False	-0.8275264106296003	-1.287072339223047	-0.8273366974060834	-1.134152122036678	37892.5
276	489	Y	K	-0.7893263688153085	-0.9762262145439624	-10.3729246	-4.77380372	0.703631393986724	-1.0238484029727668	1.6935822340528115	False	-0.8257301042051537	-1.0126299499338074	-1.3424351101857186	-1.2907225847760884	27604.0	-0.04	-4.33	0.3299999999999998	-1.33	class 2	0.0	0.01629	False
277	147	K	W	-0.7896531953831677	-0.6225339363280673	-13.071997099999999	-2.18928222	0.975609756097561	-0.7269680078975788	2.338401176851769	False	-0.8281120754319244	-0.6609928163768242	-0.7423167258521762	-0.6517848880261415	25875.5
278	154	E	F	-0.7897674611421239	-0.7452065343470604	-10.8322266	-2.04877931	0.8534583295954068	-1.031617596846353	1.8962396160753408	False	-0.8269635142874441	-0.7824025874923808	-0.9518987911710842	-0.8778061063268072	40445.5
279	479	P	D	-0.7906966634000243	-0.8146431273737481	-9.331079199999998	-2.2603027800000004	0.7205882352941176	-0.8008046273922346	0.8276825108656405	False	-0.8220522791671456	-0.8459987431408695	-1.363457933226598	-1.3080026904328241	26470.5	-0.06	-0.03	-0.0899999999999998	1.32	class 4	0.05056	0.009497	False
280	504	G	R	-0.7915240722144798	-0.8092811388525436	-11.502661	-3.5437255800000003	0.5	-1.2380057884045417	3.241147696770309	False	-0.8308097889575233	-0.8485668555955871	-1.3147740725371242	-1.3555072841695432	30675.0	-0.11	-0.38	2.2	0.62	class 4	0.9787	0.9427	True
281	346	R	L	-0.7926381172664809	-1.0473475144992257	-13.347778300000002	-6.484594800000001	0.7016129032258065	-1.1054400575980554	3.9228134363006335	False	-0.831275181922631	-1.0859845791553755	-0.7840916033175334	-0.9358543565827308	32630.5	-0.36	-0.04	0.3	0.6	class 3	0.7974	0.6884	True
282	245	H	I	-0.7928731854447102	-0.7465709356603984	-10.9843264	-2.15278322	0.7391304347826086	-0.9627551248958416	1.7120056324184958	False	-0.8293547408723728	-0.7830524910880609	-0.9747776306796424	-0.9164747458448048	28870.0
283	472	I	R	-0.7929047085471916	-0.7956236782886653	-14.027075	-5.12170414	0.703631393986724	-1.0298110149116426	4.291281403614324	False	-0.8308337619589137	-0.8335527317003874	-1.2628490703262576	-1.1885309612200488	29645.0	-1.02	-1.42	-1.3	-0.9	class 2	0.0	0.0	False
284	246	R	E	-0.7937189321316582	-0.8053266854473136	-11.8984132	-3.7334472	0.4827727645611156	-1.2524248858030282	3.5961767683321795	False	-0.8327842955677149	-0.8443920488833703	-0.8618961501041131	-0.898848291764713	43540.0
285	417	K	D	-0.7946913848631859	-0.7454159763462318	-8.94206566	0.025268556	0.3804878048780488	-1.2435785804475137	2.1223048990774203	False	-0.8326104364562951	-0.7833350279393407	-0.9117851219383979	-0.8539988381647206	31681.0	-0.33	-1.04	0.22	-0.05	class 1	0.9999	0.8792	True
286	491	P	R	-0.7947471138859301	-0.838602711502769	-13.508373999999998	-5.10939938	0.5735294117647058	-0.8062878818440734	2.8174095343595646	False	-0.8339135233035073	-0.8777691209203461	-1.375377448998964	-1.3123012890854608	48579.0	-2.44	-4.8	-7.09	-5.0	class 2	0.0	0.0	False
287	153	M	R	-0.794917847451728	-0.6083425237087227	-13.2899658	-2.12297362	0.8534583295954068	-1.031617596846353	3.425381680427153	False	-0.8341231426554223	-0.647547818912417	-1.2271311851475963	-1.1128079514911005	31456.0
288	78	R	C	-0.7951873086713831	-0.7748943054614942	-12.7165528	-3.95080572	0.6923636111880366	-1.0530457602284402	3.0200669163820946	False	-0.8344661000196258	-0.8141730968097369	-0.7848142359409381	-0.7655297568801602	44957.5
289	237	R	Y	-0.7954953119486117	-0.750964363829042	-8.415112279999999	0.4545654247999999	0.5040322580645161	-1.3929100695708785	2.983220119650725	False	-0.8347614225595547	-0.790230474439985	-0.960499773676112	-0.8347902484678221	26970.5
290	182	K	E	-0.7959680870177069	-0.8924175658680559	-10.565136500000001	-3.95144042	0.5918000780944943	-1.1713861409732484	2.306538882734265	False	-0.8343563730930057	-0.9308058519433546	-1.0096739051296155	-1.0461858496835457	33855.5
291	483	V	E	-0.7970556029543887	-0.8824573287568445	-11.9957276	-4.57282716	0.7112676056338029	-0.8096538382458669	1.7672758275155491	False	-0.8337636107205134	-0.9191653365229692	-1.056843441084356	-1.1416239471084155	31595.5	-0.01	-0.03	2.16	1.72	class 2	0.9494	0.904	True
292	70	V	K	-0.7972050473858554	-0.8457409889133428	-12.383349800000001	-4.44382324	0.9084507042253521	-1.0298145494726465	2.6515989490684047	False	-0.8361993174280777	-0.8847352589555649	-1.166059363953718	-1.2427727269004434	39210.5
293	69	H	N	-0.7977878920494172	-0.7898229957960652	-3.76137696	2.97751468	0.6923636111880366	-0.7992686344237256	0.0723231778725767	False	-0.8223485480331698	-0.8143836517798178	-0.8790692882378357	-0.8214392028949056	30907.5
294	449	Y	K	-0.7983771567844332	-0.8955021577199699	-10.5581787	-3.95568852	0.6531531531531531	-1.0274356434826464	1.6935822340528115	False	-0.8347808921742783	-0.931905893109815	-1.231561508836655	-1.3553448766261982	32048.0	-0.03	-0.98	2.42	0.91	class 2	0.975	0.7207	True
295	678	T	R	-0.7984608448404167	-0.67480317912403	-11.3899172	-0.7551025520000001	0.711196471759852	-1.1578350145385938	2.614752152337036	False	-0.8374066641698059	-0.7137489984534193	-1.4199209359106648	-1.2005183008881146	32569.5
296	170	Y	R	-0.7987969731251345	-0.7962255559417947	-7.259301840000001	-0.2118652399999999	0.6621621621621622	-1.4318890050483473	2.983220119650725	False	-0.8380630837360776	-0.8354916665527377	-1.6012388415176495	-1.5313980623181351	31567.0
297	70	V	R	-0.7996067559554738	-1.011409034289578	-13.833715800000002	-6.459179699999997	0.9084507042253521	-1.0298145494726465	3.9412368346663187	False	-0.8382138000919094	-1.0500160784260135	-1.166059363953718	-1.2427727269004434	31472.5
298	685	R	N	-0.8000195805008163	-1.1682438645689643	-9.33793954	-5.88686522	0.711196471759852	-1.1578350145385938	1.7672758275155491	False	-0.8367275882669409	-1.2049518723350892	-0.8273366974060834	-1.134152122036678	37678.5
299	682	R	D	-0.8001019302993033	-1.2104392875001189	-12.5854004		0.711196471759852	-1.1578350145385938	3.4119427846753343	False	-0.8393156222372935	-1.249652979438109	-0.7923401471696182	-1.274942340748178	31529.0
300	146	H	D	-0.8006985102249722	-0.6611240617179152	-12.6777344	-2.1930663800000003	0.8695652173913043	-0.7528613315448379	2.011764508883313	False	-0.8382847538946481	-0.6987103053875912	-0.9380274718893192	-0.8432977704084247	22371.0
301	483	V	K	-0.8008879472618233	-0.8650715243041494	-13.3841552	-5.1962646800000005	0.7112676056338029	-0.8096538382458669	2.6515989490684047	False	-0.8398822173040457	-0.9040657943463716	-1.056843441084356	-1.1416239471084155	22694.5	0.14	0.05	2.23	1.9	class 2	0.9921	0.7128	True
302	187	K	N	-0.8016569189563968	-0.9438144905746306	-5.55231928	-2.91066896	0.7365853658536585	-0.9591434000234704	0.4776379419176355	False	-0.8301525167432282	-0.9723100883614622	-0.8758643228463827	-0.9714184250414508	33394.5
303	180	E	V	-0.8020771296874503	-0.7460926821000016	-8.947314599999999	0.305395498	0.5918000780944943	-1.1864185215497312	1.7672758275155491	False	-0.8387851374535749	-0.7828006898661262	-1.0076445958412228	-0.8672135669373738	50589.0
304	417	K	E	-0.8022676143695233	-0.7729780171634499	-9.750683800000001	-1.42102052	0.3804878048780488	-1.2435785804475137	2.306538882734265	False	-0.8406559004448222	-0.8113663032387488	-0.9117851219383979	-0.8539988381647206	38691.5	-0.25	-0.75	0.6599999999999999	0.24	class 1	0.9986	0.8808	True
305	485	G	R	-0.8030334541319772	-0.6655174241434342	-13.8942383	-3.61743166	0.703631393986724	-0.8582471222908024	3.241147696770309	False	-0.8423191708750206	-0.7048031408864777	-1.24459040216406	-1.115512428169246	41534.5	-0.54	-0.18	0.5	0.01	class 2	0.9828	0.8481	True
306	484	E	Y	-0.8044929826735919	-0.8778973556283363	-8.860400160000003	-2.85947264	0.703631393986724	-0.9007221278160952	0.8092591124999562	False	-0.8357102524129625	-0.9091146253677068	-0.7461675905766917	-0.8297873102268071	45086.0	-0.63	-1.51	-3.5700000000000003	-2.18	class 2	0.9952	0.9352	True
307	73	T	D	-0.8048822932949594	-0.8138926893887022	-5.40925288	0.5276123100000001	0.8028169014084507	-1.0317817249714083	0.6250251288431113	False	-0.834642018323022	-0.8436524144167648	-1.2225117228234688	-1.1837879894748466	34450.0
308	163	A	K	-0.8052514906171819	-1.023400331781882	-11.616699	-5.503393579999999	0.8534583295954068	-1.031617596846353	2.1173203964635547	False	-0.843156375078361	-1.0613052162430612	-1.3201764567530572	-1.4674692825144346	27099.5
309	458	K	A	-0.8058239549108298	-0.9415651703597628	-11.3202393	-4.70063482	0.8536585365853658	-1.072598792131776	2.1173203964635547	False	-0.8437288393720089	-0.979470054820942	-1.0317823109032418	-0.9752405595321982	31820.5	-0.19	-0.01	0.52	-0.54	class 4	0.051370000000000006	0.01574	False
310	69	H	T	-0.8060068514778689	-0.8257810017955358	-4.08591306	0.680053692	0.6923636111880366	-0.7992686344237256	0.0354763811412076	False	-0.8301760132995297	-0.849950163617197	-0.8790692882378357	-0.8214392028949056	22884.0
311	173	Q	R	-0.8061610978123737	-0.7873463142496511	-6.5407958	1.163940438	0.6111111111111112	-1.272945133274645	1.6751588356871272	False	-0.8424858383607232	-0.8236710547980007	-1.2496237054616683	-1.1674798079797637	51234.5
312	682	R	W	-0.8079591952717912	-1.1940592566787949	-12.9425538		0.711196471759852	-1.1578350145385938	3.628039062449683	False	-0.8469918205619635	-1.2330918819689671	-0.7923401471696182	-1.274942340748178	33212.0
313	417	K	I	-0.8089158433536268	-0.7133006818579155	-11.3945069	-1.52319332	0.3804878048780488	-1.2435785804475137	3.0016435180164107	False	-0.8481887167577392	-0.7525735552620281	-0.9117851219383979	-0.8539988381647206	33572.5	0.39	-0.34	1.7400000000000002	0.67	class 1	0.9972	0.8808	True
314	583	E	R	-0.8101412184879933	-0.8743797111952254	-9.513403199999999	-3.02832032	0.42268041237113396	-1.4341408316662818	3.5961767683321795	False	-0.84920658192405	-0.913445074631282	-1.3849687802208706	-1.4072733256371437	41527.5
315	153	M	K	-0.8111452390509136	-0.6965037595300452	-11.759668	-1.532543926	0.8534583295954068	-1.031617596846353	2.1357437948292395	False	-0.849102095616864	-0.7344606160959954	-1.2271311851475963	-1.1128079514911005	20217.5
316	113	K	S	-0.8142885609428714	-0.8426616707394959	-6.67495124	-0.8872314440000001	0.8097560975609757	-1.1762607297145888	1.1777270798136459	False	-0.8480220776559793	-0.8763951874526038	-0.977837130046598	-1.0357977992017613	31990.0
317	150	K	N	-0.8145879351218499	-0.8349682332385278	-6.67365722	-0.6392089724000001	0.8534583295954068	-0.9478721266284827	0.4776379419176355	False	-0.8430835329086814	-0.8634638310253592	-0.9224002473665168	-0.8546173317770309	25405.5
318	70	V	D	-0.8147209077103345	-0.8781503618578009	-11.4809325	-4.06442872	0.9084507042253521	-1.0298145494726465	1.9515098111723943	False	-0.8521091090679277	-0.9155385632153944	-1.166059363953718	-1.2427727269004434	40154.5
319	245	H	V	-0.8149876573594232	-0.7439206355674479	-10.577905300000001	-1.17565918	0.7391304347826086	-0.9627551248958416	1.3619610634704906	False	-0.8497858898560289	-0.7787188680640537	-0.9747776306796424	-0.9164747458448048	30289.5
320	500	T	R	-0.8159720836338707	-0.8392670408607685	-13.4452394	-4.89472658	0.8591549295774648	-0.8384402836200544	2.614752152337036	False	-0.8549179029632601	-0.8782128601901579	-1.2826456802108317	-1.2510249759604934	11890.0	-0.34	-1.12	0.2	-0.61	class 1	0.9543	0.3838	True
321	683	R	Q	-0.8163725595343345	-0.8104293668507787	-9.5238038	-1.78249514	0.711196471759852	-1.1578350145385938	1.6751588356871272	False	-0.8526973000826841	-0.8467541073991285	-0.6687410794186347	-0.6880639604087344	54327.5
322	493	Q	K	-0.8170379333620243	-0.8311766699265464	-5.242919980000001	0.3797119059999999	0.4646464646464646	-0.9781925435948406	0.38552095008921294	False	-0.8446986238132129	-0.8588373603777351	-1.0283590573215051	-1.0143800300362011	39771.5	0.03	0.05	1.25	1.09	class 2	0.9961	0.9374	True
323	346	R	M	-0.8171524942830319	-0.9538369763347204	-13.1890136	-5.63564446	0.7016129032258065	-1.1054400575980554	3.425381680427153	False	-0.8563577894867264	-0.9930422715384148	-0.7840916033175334	-0.9358543565827308	25594.5	-0.28	-0.02	-0.1499999999999999	-0.41	class 3	0.8678	0.9785	True
324	441	L	H	-0.8173914244771966	-0.8351787496974707	-8.0054444	-1.328393558	0.5914634146341463	-1.1693185492862117	1.3435376651048063	False	-0.8520888432618748	-0.8698761684821491	-1.1796950314878296	-1.177001646028674	29561.0	-0.48	-0.12	0.46	0.38	class 1	0.08864	0.08943	False
325	150	K	A	-0.817489605890563	-0.7555111485111435	-12.3265869	-3.10356444	0.8534583295954068	-0.9478721266284827	2.1173203964635547	False	-0.8553944903517421	-0.7934160329723227	-0.9224002473665168	-0.8546173317770309	25304.5
326	324	E	R	-0.8176949766967536	-0.8192652495206918	-5.96635746	0.5315673820000001	0.4690721649484536	-1.5376149543177255	3.5961767683321795	False	-0.8567603401328103	-0.8583306129567487	-1.1500322079240044	-1.1278069080177469	51302.5
327	71	S	R	-0.8178514279376166	-0.756247456493019	-12.4252685	-3.1969238199999994	0.8028169014084507	-1.0317817249714083	2.46736496541156	False	-0.8565651297694594	-0.7949611583248618	-1.1879007620465325	-1.1434939039613488	19008.0
328	503	V	D	-0.8181868564028605	-1.0904150026402688	-11.110742	-5.70927736	0.8098591549295775	-1.0856136483042411	1.9515098111723943	False	-0.8555750577604537	-1.127803203997862	-1.3307757472126842	-1.3191996433558937	31695.5	-0.11	-0.07	1.14	0.46	class 4	0.2166	0.9326	True
329	458	K	F	-0.8183737439142531	-0.8093988900762644	-12.6346922	-4.01591798	0.8536585365853658	-1.072598792131776	2.780562737628196	False	-0.8575082866331186	-0.8485334327951299	-1.0317823109032418	-0.9752405595321982	34095.0	-0.92	-0.11	-4.13	-3.41	class 4	0.04301	0.015369999999999998	False
330	146	H	P	-0.821028837380362	-0.7911046465496341	-7.8392333400000025	0.4220947359999999	0.8695652173913043	-0.7528613315448379	0.238133763163737	False	-0.8472812544693906	-0.8173570636386627	-0.9380274718893192	-0.8432977704084247	32901.0
331	32	F	R	-0.8218179217876487	-1.4089638593456733	-8.550439399999998		0.3197969543147208	-1.5224689473702318	4.070200623226111	False	-0.860198440207264	-1.4473443777652886	-1.4157407882031483	-1.9046033449330624	34895.5
332	187	K	E	-0.8219771239716943	-0.9766022019605852	-12.637719500000001	-5.484521419999999	0.7365853658536585	-0.9591434000234704	2.306538882734265	False	-0.8603654100469931	-1.014990488035884	-0.8758643228463827	-0.9714184250414508	40847.0
333	187	K	L	-0.8222218904444825	-0.8589081410486671	-13.09187	-4.77985834	0.7365853658536585	-0.9591434000234704	2.6331755507027204	False	-0.8611924067929484	-0.8978786573971331	-0.8758643228463827	-0.9714184250414508	29985.5
334	446	G	D	-0.8228788564748248	-1.3185922272500004	-11.0664794		1.0	-0.8698046383230327	1.2514206732763835	False	-0.8570534171657613	-1.3527667879409369	-1.3434758341054422	-1.620239026493986	52635.5	-0.1	-0.2	1.66	-0.08	class 3	0.9783	0.951	True
335	215	D	G	-0.8229437277333023	-0.8403863781709915	-1.68122556	1.8042724800000003	0.5766871165644172	-1.2943470610047745	1.2514206732763835	False	-0.8571182884242388	-0.874560938861928	-1.0358737888291756	-1.0997206024044783	54272.0
336	158	R	P	-0.8233349792772169	-0.6642000657737288	-12.988208	-2.22739258	0.8534583295954068	-1.031617596846353	2.8174095343595646	False	-0.862501388694794	-0.7033664751913059	-0.6957900851271065	-0.6286758916758375	29189.5
337	417	K	A	-0.8249554682694191	-0.7504373925978741	-9.851757800000001	-0.1526123099999999	0.3804878048780488	-1.2435785804475137	2.1173203964635547	False	-0.8628603527305982	-0.7883422770590532	-0.9117851219383979	-0.8539988381647206	29450.5	0.03	-0.35	0.8699999999999999	-0.31	class 1	0.9983	0.7794	True
338	249	L	H	-0.8251270245006576	-0.7993944592813299	-11.293603599999996	-2.77734374	0.8963414634146342	-0.8781483207713375	1.3435376651048063	False	-0.8598244432853358	-0.8340918780660083	-1.027822731032513	-1.0071613095965268	47824.0
339	22	T	K	-0.8263034075104987	-1.3551133837683924	-10.312109199999998		0.5633802816901409	-1.0150782036912518	1.325114266739122	False	-0.8608987646929659	-1.3897087409508595	-1.25460874341272	-1.660924051396676	28318.5
340	71	S	D	-0.8266644878382171	-0.8218378252553953	-5.53210444	1.1998291140000001	0.8028169014084507	-1.0317817249714083	0.4776379419176352	False	-0.8551600856250487	-0.8503334230422268	-1.1879007620465325	-1.1434939039613488	30443.0
341	146	H	N	-0.8267356527723266	-0.8164914674944721	-6.9167481	0.371777344	0.8695652173913043	-0.7528613315448379	0.0723231778725767	False	-0.8512963087560792	-0.8410521234782246	-0.9380274718893192	-0.8432977704084247	30683.5
342	150	K	Q	-0.82844416415421	-0.8360268069809247	-6.729272399999998	-0.228564452	0.8534583295954068	-0.9478721266284827	0.38552095008921294	False	-0.8561048546053988	-0.8636874974321136	-0.9224002473665168	-0.8546173317770309	38805.5
343	689	S	R	-0.8294068867451491	-0.7216911961050734	-12.3111816	-2.3482666	0.711196471759852	-1.079430914431883	2.46736496541156	False	-0.8681205885769918	-0.7604048979369161	-1.2765872865999577	-1.1705826690273111	41411.5
344	146	H	V	-0.8298887751301149	-0.7224803538085214	-11.9781738	-1.96706544	0.8695652173913043	-0.7528613315448379	1.3619610634704906	False	-0.8646870076267206	-0.7572785863051271	-0.9380274718893192	-0.8432977704084247	21976.5
345	245	H	L	-0.8303499304859806	-0.8121422466489543	-10.875756800000001	-2.57216796	0.7391304347826086	-0.9627551248958416	1.3435376651048063	False	-0.8650473492706588	-0.8468396654336325	-0.9747776306796424	-0.9164747458448048	23624.5
346	504	G	E	-0.8303713159857466	-0.8751185045646552	-4.3076171799999985	-0.4467040919999999	0.5	-1.2380057884045417	1.067186689619539	False	-0.8634048302231109	-0.9081520188020196	-1.3147740725371242	-1.3555072841695432	50882.5	0.09	-0.64	1.11	-0.33	class 4	0.9887	0.8633	True
347	476	G	R	-0.8307366409615915	-0.7415455293733116	-13.852539199999999	-4.13105476	0.703631393986724	-0.9648548415828864	3.241147696770309	False	-0.8700223577046349	-0.7808312461163551	-1.3708182464387486	-1.2664753844848071	32354.0	-0.87	-1.18	-3.46	-2.66	class 1	0.9727	0.6193	True
348	169	E	V	-0.8310750327884264	-0.8336852740869932	-8.53088382	-1.275781262	0.6494845360824743	-1.2612870111919186	1.7672758275155491	False	-0.8677830405545509	-0.8703932818531179	-1.138637200112706	-1.1142217603509728	38194.5
349	249	L	Q	-0.8313132162948028	-0.8222365889336853	-5.34396978	1.63937988	0.8963414634146342	-0.8781483207713375	0.0857620736243959	False	-0.8560152490659011	-0.8469386217047836	-1.027822731032513	-1.0071613095965268	50095.0
350	138	D	F	-0.8315225783984548	-0.7968246750811299	-12.1375	-3.3231689600000003	0.5398773006134969	-1.0124395966608009	2.0804735997321857	False	-0.8693202878053891	-0.834622384488064	-1.0206146853340674	-0.9633503974584428	48689.5
351	153	M	D	-0.8317935383305358	-0.7634807043914705	-10.612378	-1.28740232	0.8534583295954068	-1.031617596846353	1.4356546569332287	False	-0.8669826193642947	-0.7986697854252294	-1.2271311851475963	-1.1128079514911005	33014.5
352	504	G	D	-0.8336325254151957	-0.8942993014376615	-6.42233892	-1.622802736	0.5	-1.2380057884045417	1.2514206732763835	False	-0.8678070861061322	-0.9284738621285981	-1.3147740725371242	-1.3555072841695432	43998.0	0.3	-0.27	1.1800000000000002	0.08	class 4	0.9601	0.9619	True
353	622	V	R	-0.8337706082093359	-0.8495132519883708	-8.514746200000001	-1.5890624946	0.8088723423342603	-1.5271152110564028	3.9412368346663187	False	-0.8723776523457715	-0.8881202961248064	-1.5023682264067666	-1.4773292470701291	45105.5
354	80	D	R	-0.8346666619239986	-1.0467556098268236	-13.167455800000003	-6.1374268600000015	0.6923636111880366	-1.1455287628884387	3.4119427846753343	False	-0.8738803538619888	-1.0859693017648138	-1.060584079746784	-1.2905248889580854	31825.0
355	154	E	T	-0.8348145176007313	-0.9790655335705778	-5.76701658	-2.98488772	0.8534583295954068	-1.031617596846353	0.4407911451862664	False	-0.8629803106159446	-1.007231326585791	-0.9518987911710842	-0.8778061063268072	46089.5
356	163	A	R	-0.8350829033788276	-1.0851040118776738	-13.781860400000005	-6.658544879999999	0.8534583295954068	-1.031617596846353	3.406958282061469	False	-0.8742996104476253	-1.1243207189464717	-1.3201764567530572	-1.4674692825144346	39809.5
357	25	P	R	-0.8365154154413583	-1.213126122285035	-13.075830200000002		0.8235294117647058	-1.0497682454457302	2.8174095343595646	False	-0.8756818248589354	-1.2522925317026121	-1.1960073427876474	-1.680569543584393	46047.0
358	76	T	E	-0.8366667229072703	-1.0474625502339825	-5.8444824	-3.8669677400000007	0.6971830985915493	-1.03374890047017	0.4407911451862664	True	-0.4936397362522947	-0.7044355635790066	-1.0866081789778923	-1.1590352649672775	49644.5
359	66	H	Y	-0.8375006412441721	-0.8888867906264382	-3.80317384	-0.5231933599999999	0.8369565217391305	-1.078367713302866	0.4039443484548973	False	-0.865331087812663	-0.9167172371949291	-0.9328584159181282	-0.928475366821704	48288.0
360	212	L	R	-0.8382624127704634	-0.892823376697139	-13.773657199999995	-5.36354982	0.3963414634146341	-1.1322792708563345	3.9228134363006335	False	-0.8768994774266134	-0.9314604413532891	-1.2688617299408855	-1.3426830858634018	51829.5
361	187	K	A	-0.8383407953828814	-0.8750509353983231	-12.5967528	-4.462182599999999	0.7365853658536585	-0.9591434000234704	2.1173203964635547	False	-0.8762456798440605	-0.9129558198595022	-0.8758643228463827	-0.9714184250414508	34509.0
362	244	L	K	-0.8384560958992366	-0.8304436653539199	-12.2566896	-3.7517822	0.4939024390243902	-1.1432508156815664	2.6331755507027204	False	-0.8774266122477026	-0.8694141817023859	-1.1846047607603858	-1.2382351925054955	28293.0
363	554	E	K	-0.8385208971554561	-0.8434331953854418	-8.68510726	-1.4397460919999998	0.7371134020618557	-1.355477873892059	2.306538882734265	False	-0.8769091832307551	-0.8818214814607406	-1.1281376106931489	-1.077304496875394	35453.5
364	188	N	R	-0.8387649353710999	-0.8535955640745906	-9.04560528	-1.90212404	0.5286624203821656	-1.2493142487427218	1.7672758275155491	False	-0.8754729431372246	-0.8903035718407153	-1.2678231780277065	-1.1266523976291691	44770.5
365	148	N	H	-0.8387809190958281	-0.8773055185092646	-7.19345704	-1.41560059	0.9426751592356688	-0.7849165720085806	0.0723231778725767	False	-0.8633415750795806	-0.9018661744930172	-1.1716354773039506	-1.1139254431825278	40412.5
366	494	S	K	-0.8393468775881825	-0.9507614338084219	-9.2601806	-3.557666	0.4769230769230769	-1.0984172237103162	1.1777270798136459	False	-0.8730803943012904	-0.98449495052153	-1.1697323341150283	-1.2200326420860463	23672.0	-0.03	0.05	1.07	2.29	class 3	0.9475	0.8412	True
367	445	V	Q	-0.8414997752674008	-1.4605579984023191	-7.142065480000001		0.8732394366197183	-0.8212232499095045	0.1041854719900804	False	-0.8663943977815383	-1.4854526209164565	-1.0772829578297507	-1.5574194346566272	57497.5	-0.05	-0.04	0.73	0.5	class 3	0.9949	0.8737	True
368	215	D	A	-0.8417119567391852	-0.8816527246276398	-6.08547358	-0.954687484	0.5766871165644172	-1.2943470610047745	1.4172312585675442	False	-0.8768051792565836	-0.9167459471450382	-1.0358737888291756	-1.0997206024044783	29070.5
369	682	R	C	-0.8418208660252379	-1.2422696538096307	-12.734179600000001		0.711196471759852	-1.1578350145385938	3.0200669163820946	False	-0.8810996573734807	-1.2815484451578736	-0.7923401471696182	-1.274942340748178	51183.0
370	154	E	V	-0.8419768965329454	-0.7653779324540229	-11.607055699999998	-2.17009276	0.8534583295954068	-1.031617596846353	1.7672758275155491	False	-0.8786849042990701	-0.8020859402201475	-0.9518987911710842	-0.8778061063268072	53943.5
371	28	Y	K	-0.8432794847292433	-1.4353636645639916	-8.3615234		0.6801801801801802	-1.275637811470259	1.6935822340528115	False	-0.8796832201190885	-1.4717673999538368	-1.3904615384717498	-1.793145179066005	26844.0
372	145	Y	D	-0.8437550855893556	-0.7801151146628045	-11.045605400000001	-1.85788574	0.8534583295954068	-0.8300247359737104	0.9934930961568008	False	-0.8762960051007411	-0.8126560341741899	-1.1391199819003888	-1.0607225401819054	44797.0
373	346	R	W	-0.8438497462684447	-0.9978666169562292	-13.730468700000001	-6.04357904	0.7016129032258065	-1.1054400575980554	3.628039062449683	False	-0.8828823715586169	-1.0368992422464014	-0.7840916033175334	-0.9358543565827308	18519.0	-0.45	-0.06	0.8900000000000001	1.36	class 3	0.7625	0.9785	True
374	27	A	E	-0.8454972087324806	-1.4141331379361242	-9.191381799999998		0.8113207547169812	-1.1325494636706817	1.2329972749106992	False	-0.8795634152371224	-1.448199344440766	-1.1986354801828885	-1.7074225494617947	19779.5
375	180	E	G	-0.8456312181825983	-0.8062278626009176	-7.35419924	1.5457519640000001	0.5918000780944943	-1.1864185215497312	1.067186689619539	False	-0.8786647324199627	-0.8392613768382821	-1.0076445958412228	-0.8672135669373738	48880.5
376	471	E	Y	-0.8460239025784675	-0.7950253728389409	-9.7242674	-0.7993896460000001	0.7835051546391752	-0.9472764340094308	0.8092591124999562	False	-0.8772411723178379	-0.8262426425783114	-1.0442483737424793	-0.7860224112272116	49115.0	-0.82	-0.14	-0.6000000000000001	0.41	class 4	0.054770000000000006	0.013880000000000002	False
377	214	R	Y	-0.8466533840302843	-0.8813005872991053	-13.2272461	-4.84960938	0.7338709677419355	-1.0834072103448906	2.983220119650725	False	-0.8859194946412273	-0.9205666979100484	-0.8712217925443925	-0.8895372049315694	19684.5
378	158	R	C	-0.8470127233755416	-0.640986880864907	-13.539721499999999	-2.11848148	0.8534583295954068	-1.031617596846353	3.0200669163820946	False	-0.8862915147237843	-0.6802656722131497	-0.6957900851271065	-0.6286758916758375	40566.0
379	213	V	R	-0.8471436809997872	-0.9090355040858192	-14.0986328	-5.6235596	1.0	-1.0926732795003138	3.9412368346663187	False	-0.8857507251362228	-0.9476425482222548	-1.1757183826856423	-1.2017635593037246	32453.0
380	72	G	R	-0.8476772252724398	-0.7090530045628731	-13.774463	-3.47778322	0.8028169014084507	-1.0317817249714083	3.241147696770309	False	-0.8869629420154832	-0.7483387213059165	-1.2223045785971935	-1.1934042091040862	39949.0
381	247	S	K	-0.847880352747486	-0.8579419625910728	-6.387670940000001	-0.109448244	0.4827727645611156	-1.2482965861983095	1.1777270798136459	False	-0.8816138694605938	-0.8916754793041807	-1.2091076955256814	-1.24911624733423	28131.0
382	440	N	H	-0.8479948266739868	-1.3190841720719273	-3.83017578	-5.92141112	0.9108280254777071	-0.9769245317209264	0.0723231778725767	False	-0.8725554826577394	-1.34364482805568	-1.1338566719855256	-1.3074274743468075	41434.0	-0.07	0.02	1.89	1.67	convalescent serum	0.08419	0.2073	False
383	78	R	S	-0.8492788200308656	-0.7830650433675604	-12.779809599999998	-3.4489502	0.6923636111880366	-1.0530457602284402	2.46736496541156	False	-0.8879925218627084	-0.8217787451994032	-0.7848142359409381	-0.7655297568801602	25686.5
384	66	H	M	-0.8493641875602238	-0.8314544809110898	-8.43754886	-0.6080322220000001	0.8369565217391305	-1.078367713302866	0.8461059092313251	False	-0.8808568128064795	-0.8629471061573455	-0.9328584159181282	-0.928475366821704	20386.0
385	14	Q	R	-0.8493763016321321	-1.431275924466968	-8.742211939999999		0.4595959595959596	-1.2652279410460119	1.6751588356871272	False	-0.8857010421804817	-1.4676006650153175	-1.3553096031560738	-1.7102593639736796	51510.5
386	245	H	E	-0.8499313434411959	-0.8043313417372318	-12.278613400000001	-3.2914307000000003	0.7391304347826086	-0.9627551248958416	1.8275305252264682	False	-0.8868743527494579	-0.8412743510454939	-0.9747776306796424	-0.9164747458448048	28597.5
387	261	G	D	-0.8501361516752924	-0.8510712658157652	-6.917504920000002	-0.1011962939999999	0.4827727645611156	-1.2524248858030282	1.2514206732763835	False	-0.8843107123662289	-0.8852458265067017	-1.3154214186326865	-1.2219880807234529	48811.0
388	486	F	N	-0.8506426604188917	-0.8613045191374152	-7.79482416	-1.0064941484	0.9187817258883249	-0.8258901714381762	0.1410322687214494	False	-0.8759182209375369	-0.8865800796560603	-1.0057180426511645	-1.0453688672397021	44829.5	0.04	-0.82	0.3999999999999999	-1.62	class 2	0.9966	0.8769	True
389	246	R	A	-0.8507420298415621	-0.9041797188771018	-12.595068199999998	-4.62028804	0.4827727645611156	-1.2524248858030282	3.406958282061469	False	-0.8899587369103599	-0.9433964259458996	-0.8618961501041131	-0.898848291764713	40678.0
390	441	L	D	-0.8510172966371573	-0.821970547910234	-10.9627442	-2.4538330200000003	0.5914634146341463	-1.1693185492862117	1.9330864128067096	False	-0.8883425699438495	-0.8592958212169263	-1.1796950314878296	-1.177001646028674	26655.0	-0.26	-0.03	1.02	0.44	class 2	0.0	1.0	True
391	237	R	D	-0.8519146271172733	-0.7917217987456829	-10.990161099999998	-1.8757080000000002	0.5040322580645161	-1.3929100695708785	3.4119427846753343	False	-0.8911283190552635	-0.8309354906836732	-0.960499773676112	-0.8347902484678221	32916.5
392	494	S	D	-0.8521516210761004	-0.8937259932407606	-5.43801264	-0.74179688	0.4769230769230769	-1.0984172237103162	0.4776379419176352	False	-0.8806472188629321	-0.9222215910275924	-1.1697323341150283	-1.2200326420860463	27931.0	-0.61	-1.1	0.52	0.0	class 2	0.9673	0.5106	True
393	505	Y	H	-0.8523667102125594	-1.056637150939077	-3.34943844	-3.47956546	0.5675675675675675	-1.1212184098385434	0.4039443484548973	False	-0.8801971567810503	-1.084467597507568	-1.3681499771088688	-1.5640429952980963	34871.0	0.16	-0.71	0.79	-0.13	class 4	0.07662999999999999	0.01521	False
394	149	N	F	-0.8526823986103421	-0.8471356413870341	-6.6641601800000005	0.35793457450000005	0.8534583295954068	-0.9154680083971232	0.1410322687214494	True	-0.4666668453950491	-0.4611200881717411	-1.0936129366240035	-1.0033001695693569	49041.0
395	80	D	G	-0.8531253315664191	-1.0154915362525392	-9.3139161	-4.163256840000002	0.6923636111880366	-1.1455287628884387	1.2514206732763835	False	-0.8872998922573556	-1.0496660969434757	-1.060584079746784	-1.2905248889580854	36834.0
396	214	R	E	-0.8537717276434997	-0.8616494749366232	-13.933642800000001	-5.09855958	0.7338709677419355	-1.0834072103448906	3.5961767683321795	False	-0.8928370910795564	-0.9007148383726802	-0.8712217925443925	-0.8895372049315694	31966.5
397	129	K	E	-0.8541531826613906	-0.8762123547939509	-8.2933594	-1.60310062	0.3414634146341463	-1.3921722329981945	2.306538882734265	False	-0.8925414687366895	-0.9146006408692496	-1.1734216156233064	-1.0693972793596682	39092.0
398	237	R	N	-0.8547490053378546	-0.8384720484305113	-5.044116240000001	2.54790037	0.5040322580645161	-1.3929100695708785	1.7672758275155491	False	-0.8914570131039792	-0.8751800561966359	-0.960499773676112	-0.8347902484678221	38087.5
399	471	E	K	-0.8558332929507371	-0.6072149009223561	-13.176806599999995	-0.267407224	0.7835051546391752	-0.9472764340094308	2.306538882734265	False	-0.8942215790260359	-0.6456031869976548	-1.0442483737424793	-0.7860224112272116	42396.5	-0.35	-0.15	0.7699999999999999	1.15	class 4	0.0507	0.4106	False
400	498	Q	H	-0.8562056041699846	-0.9948219440788271	-2.65380858	-2.4213379	0.404040404040404	-1.0595914160700892	0.1644401697009989	False	-0.8817202318161759	-1.0203365717250183	-1.061402031417426	-1.0378830257141902	40862.5	0.16	0.3	0.1599999999999999	1.19	class 1	0.8937	0.5996	True
401	150	K	V	-0.8566222426032808	-0.8194910626946896	-13.6135742	-4.462085	0.8534583295954068	-0.9478721266284827	2.6515989490684047	False	-0.8956165126455031	-0.858485332736912	-0.9224002473665168	-0.8546173317770309	26409.5
402	69	H	A	-0.8577568972451818	-0.8072630963061678	-11.0435546	-2.125366214	0.6923636111880366	-0.7992686344237256	0.8276825108656407	False	-0.8891125130123033	-0.8386187120732893	-0.8790692882378357	-0.8214392028949056	28995.5
403	242	L	H	-0.8583524942654843	-1.273864063625628	-4.48520508	-5.5723633	0.3597560975609756	-1.3366919168355007	1.3435376651048063	False	-0.8930499130501626	-1.3085614824103065	-1.3584793042168035	-1.4671088868101856	44008.5
404	490	F	D	-0.8586929682685549	-0.7807108553176054	-12.473730499999999	-3.00520018	0.7918781725888325	-1.0298110149116426	2.0804735997321857	False	-0.8964906776754891	-0.8185085647245396	-1.0544349466369172	-1.0396669003314754	32887.0	-0.33	-0.08	0.64	0.08	class 2	1.0	0.9395	True
405	146	H	S	-0.8588986933951999	-0.8592035626932688	-7.1551513999999985	-0.24416504120000002	0.8695652173913043	-0.7528613315448379	-0.1119108057842681	False	-0.8814450615744487	-0.8817499308725176	-0.9380274718893192	-0.8432977704084247	16599.0
406	69	H	S	-0.8589244432578271	-0.8610928008726124	-6.58493658	0.07956542	0.6923636111880366	-0.7992686344237256	-0.1119108057842681	False	-0.8814708114370758	-0.8836391690518612	-0.8790692882378357	-0.8214392028949056	13385.0
407	182	K	G	-0.8590413473354663	-0.966289284738898	-11.1514406	-4.34865724	0.5918000780944943	-1.1713861409732484	1.9515098111723943	False	-0.8964295486930596	-1.0036774860964912	-1.0096739051296155	-1.0461858496835457	43758.5
408	147	K	Y	-0.8601879997789041	-0.6845961568549822	-13.112328899999998	-2.080590826	0.975609756097561	-0.7269680078975788	1.6935822340528115	False	-0.8965917351687491	-0.7209998922448273	-0.7423167258521762	-0.6517848880261415	27689.5
409	246	R	G	-0.8605137954829668	-0.9007952052453972	-12.543432600000001	-4.46306156	0.4827727645611156	-1.2524248858030282	3.241147696770309	False	-0.8997995122260103	-0.9400809219884404	-0.8618961501041131	-0.898848291764713	36057.0
410	207	H	F	-0.860997015608802	-0.8516257996771309	-4.952661099999999	2.01074218	0.625	-1.3591097238831673	1.490924852030282	False	-0.8964663097845688	-0.8870950938528976	-1.214483089224701	-1.0537811583224042	44042.5
411	65	F	R	-0.8612422885214983	-1.0379521879480045	-11.2073242	-5.01005856	0.1725888324873096	-1.4532947558852922	4.070200623226111	False	-0.8996228069411136	-1.0763327063676198	-1.5799687958431874	-1.524400159062823	35704.0
412	82	P	R	-0.8613566047606889	-1.3999299276056454	-11.5766358	-7.411084	0.4632352941176471	-1.28948215589672	2.8174095343595646	False	-0.900523014178266	-1.4390963370232226	-1.4994187163435535	-1.6455365559477806	46143.0
413	417	K	F	-0.8615412058096787	-0.6938819017061882	-12.005053599999998	-0.41166991111999995	0.3804878048780488	-1.2435785804475137	2.780562737628196	False	-0.9006757485285444	-0.7330164444250538	-0.9117851219383979	-0.8539988381647206	23366.0	-0.11	-0.13	1.5499999999999998	0.42	class 1	1.0	0.8808	True
414	19	T	D	-0.8623142965323747	-1.4858829818151582	-6.89719244		0.5	-1.1180801395654854	0.6250251288431113	True	-0.5446749258540466	-1.1682436111368302	-1.3490487268168787	-1.7022995444270934	21820.5
415	150	K	E	-0.8633805789317712	-0.8032133507608039	-13.275927800000002	-3.94929198	0.8534583295954068	-0.9478721266284827	2.306538882734265	False	-0.90176886500707	-0.8416016368361028	-0.9224002473665168	-0.8546173317770309	34595.5
416	688	A	D	-0.8644785638537322	-0.7811953263503231	-10.040722800000001	-0.0845214719999999	0.711196471759852	-1.1578350145385938	1.4172312585675442	False	-0.8995717863711307	-0.8162885488677215	-1.2488336889091556	-1.1462708293253618	48273.0
417	181	G	E	-0.8649665996429724	-0.8586336443125004	-5.621923799999999	1.2217529420000002	0.5918000780944943	-1.272945133274645	1.067186689619539	False	-0.8980001138803367	-0.8916671585498648	-1.3969778550256453	-1.2647455258881115	55190.5
418	149	N	I	-0.8649810681719751	-0.8244543572448981	-8.68796382	-0.035620112	0.8534583295954068	-0.9154680083971232	0.3621130491096634	True	-0.5108728314848839	-0.4703461205578073	-1.0936129366240035	-1.0033001695693569	41326.5
419	484	E	C	-0.8652001132076607	-0.9714903715294559	-10.688012599999999	-4.1173584000000005	0.703631393986724	-0.9007221278160952	0.8461059092313251	False	-0.8966927384539164	-1.0029829967757118	-0.7461675905766917	-0.8297873102268071	45406.0	-0.61	-0.52	-0.94	0.35	class 2	1.0	0.7792	True
420	161	S	D	-0.8653018356437174	-0.8533029763134314	-7.7984618600000015	-0.2798339999999999	0.8534583295954068	-1.031617596846353	0.4776379419176352	False	-0.8937974334305492	-0.8817985741002631	-1.2876127293612942	-1.1722232881545864	36878.5
421	261	G	E	-0.8658712907296099	-0.8336677178187911	-6.5063232599999985	2.180053706	0.4827727645611156	-1.2524248858030282	1.067186689619539	False	-0.8989048049669742	-0.8667012320561555	-1.3154214186326865	-1.2219880807234529	51542.0
422	682	R	P	-0.8664960648730056	-1.2598482997159155	-12.8383057		0.711196471759852	-1.1578350145385938	2.8174095343595646	False	-0.9056624742905828	-1.299014709133493	-0.7923401471696182	-1.274942340748178	53344.5
423	174	P	D	-0.8668903163617148	-0.8370839606107665	-6.598852459999999	1.855273414	0.5918000780944943	-1.1948757153701792	0.8276825108656405	False	-0.8982459321288363	-0.8684395763778878	-1.3351933101086082	-1.1547120251508547	22222.5
424	112	S	K	-0.8669395415034876	-0.9781556618754126	-8.61713888	-3.3088867400000006	0.4153846153846154	-1.1971327122641482	1.1777270798136459	False	-0.9006730582165955	-1.0118891785885205	-1.3385734048833344	-1.3021138192095072	18876.5
425	502	G	R	-0.8672295211795149	-0.7976517860476313	-14.048925800000001	-4.49843754	0.6023818067641518	-1.022045500071246	3.241147696770309	False	-0.9065152379225584	-0.8369375027906748	-1.4516941279464188	-1.3805221968876795	37024.5	0.1	-4.8	1.76	0.52	class 2	0.0	0.0872	False
426	459	S	R	-0.867407008045376	-0.9022853898772628	-12.170971599999998	-4.17285156	0.5755704169944925	-1.1816841452003652	2.46736496541156	False	-0.9061207098772188	-0.9409990917091056	-1.2553446218866728	-1.3427455416484595	33091.0	-0.06	-0.01	1.89	1.3	convalescent serum	0.047389999999999995	0.009086	False
427	1084	D	G	-0.867730561764611	-0.7813827935800348	-10.398291	-0.4874023356	0.7607361963190185	-1.0894922139653265	1.2514206732763835	False	-0.9019051224555475	-0.8155573542709713	-1.0603032810006516	-0.8781792664699736	51104.0
428	249	L	N	-0.8689690383398799	-0.8775182052508778	-6.94772946	-0.40246581	0.8963414634146342	-0.8781483207713375	-0.0063549182040265	False	-0.8926868685258571	-0.9012360354368548	-1.027822731032513	-1.0071613095965268	42296.5
429	154	E	Y	-0.8689960395943432	-0.8156574705575439	-9.55014648	-0.532128904	0.8534583295954068	-1.031617596846353	0.8092591124999562	False	-0.9002133093337137	-0.8468747402969143	-0.9518987911710842	-0.8778061063268072	50809.0
430	66	H	D	-0.8700179521861988	-0.8147606659385587	-12.236352400000001	-3.12031254	0.8369565217391305	-1.078367713302866	2.011764508883313	False	-0.9076041958558748	-0.8523469096082346	-0.9328584159181282	-0.928475366821704	38901.5
431	372	A	R	-0.8707489447888092	-0.7720626450811048	-13.9659911	-4.13183594	0.9622641509433962	-1.082986611599607	3.406958282061469	False	-0.9099656518576068	-0.8112793521499025	-1.2547537912083098	-1.1951459640023794	38378.5	0.05	0.03	2.62	1.72	class 4	0.0548	0.2029	False
432	498	Q	F	-0.8708236145711219	-0.8803976832569482	-5.433349680000001	0.4860839871999999	0.404040404040404	-1.0595914160700892	0.2331492605498716	False	-0.8970268384656629	-0.9066009071514892	-1.061402031417426	-1.0378830257141902	44744.5	0.05	0.15	-3.68	1.36	class 1	0.9229999999999999	0.9888	True
433	158	R	N	-0.8711663661574244	-0.7576762469799898	-12.1235106	-2.0173584520000003	0.8534583295954068	-1.031617596846353	1.7672758275155491	False	-0.9078743739235492	-0.7943842547461144	-0.6957900851271065	-0.6286758916758375	40862.0
434	158	R	H	-0.8716598916189768	-0.8706838039248389	-7.70483388	-0.5902343794	0.8534583295954068	-1.031617596846353	0.4173832442067166	False	-0.8996132899206468	-0.8986372022265089	-0.6957900851271065	-0.6286758916758375	18158.5
435	20	T	D	-0.872298573131333	-1.4987949220366183	-6.7299072		0.5	-1.1463760459761354	0.6250251288431113	False	-0.9020582981593956	-1.5285546470646807	-1.2087125472848963	-1.715211484648553	20363.0
436	245	H	R	-0.8727170970687762	-1.0276292629376345	-8.72036142	-3.88664548	0.7391304347826086	-0.9627551248958416	0.4173832442067166	False	-0.9006704953704462	-1.0555826612393044	-0.9747776306796424	-0.9164747458448048	41500.0
437	477	S	K	-0.8733076633832786	-0.8820932257721285	-12.2452882	-3.93791506	0.8307692307692308	-0.7773703573937437	1.1777270798136459	False	-0.9070411800963863	-0.9158267424852364	-1.330306894876751	-1.11165495764107	21954.0	-0.26	0.03	2.34	1.65	class 2	0.0	0.4359	False
438	690	Q	R	-0.8741915560078455	-1.003283392853086	-6.532153299999999	-2.92758786	0.5303030303030303	-1.3775860608870671	1.6751588356871272	False	-0.910516296556195	-1.0396081334014358	-1.3082124934943271	-1.2488060020951566	45414.0
439	76	T	D	-0.8748707727411407	-0.9543265936526688	-8.930200119999997	-2.98264164	0.6971830985915493	-1.03374890047017	0.6250251288431113	True	-0.5572314020628126	-0.6366872229743407	-1.0866081789778923	-1.1590352649672775	41741.5
440	68	I	D	-0.8748824454987751	-0.7861531881835313	-12.8920167	-3.2510742	0.7100591715976331	-1.0575346966857138	2.3015543801203995	False	-0.9132594103914282	-0.8245301530761845	-1.1473755454664352	-1.1017494277456623	40129.0
441	156	E	R	-0.875086685780879	-0.7131260330739937	-14.4057128	-3.8629883	0.8534583295954068	-1.031617596846353	3.5961767683321795	False	-0.9141520492169356	-0.7521913965100506	-1.1106935711140664	-1.0408128449575855	37605.0
442	501	N	I	-0.8751875033498249	-0.9159896535547636	-5.6602539200000015	-0.805346692	0.3949044585987261	-1.1076540558013799	0.3621130491096634	False	-0.9026305029449002	-0.9434326531498388	-1.0511993638206611	-1.1602312793497491	35579.5	-0.7	-0.08	0.7	0.9	class 1	0.8508	0.047369999999999995	True
443	138	D	Y	-0.8758662582934709	-0.9045752882997976	-10.543213	-3.07873534	0.5398773006134969	-1.0124395966608009	0.9934930961568008	False	-0.9084071778048564	-0.9371162078111828	-1.0206146853340674	-0.9633503974584428	41263.0
444	681	P	K	-0.8760159464334445	-1.391010134349126	-10.642505		0.711196471759852	-1.1578350145385938	1.5277716487616508	False	-0.9116659518220968	-1.4266601397377785	-1.2306259948575466	-1.7272917210152745	48697.5
445	215	D	R	-0.8763604310964355	-0.9245779894926394	-12.6118898	-4.58176266	0.5766871165644172	-1.2943470610047745	3.4119427846753343	False	-0.9155741230344256	-0.9637916814306298	-1.0358737888291756	-1.0997206024044783	46569.0
446	156	E	S	-0.8765658426144789	-0.9088541774700258	-7.076708980000001	-1.19824218	0.8534583295954068	-1.031617596846353	0.2934039582607904	False	-0.903356851163942	-0.9356451860194888	-1.1106935711140664	-1.0408128449575855	50140.0
447	685	R	E	-0.8776049416695451	-1.2109296584061913	-13.821631	-7.1343017400000015	0.711196471759852	-1.1578350145385938	3.5961767683321795	False	-0.916670305105602	-1.249995021842248	-0.8273366974060834	-1.134152122036678	35276.0
448	158	R	Q	-0.877728493177695	-0.7326861185108889	-12.061499199999998	-1.200170914	0.8534583295954068	-1.031617596846353	1.6751588356871272	False	-0.9140532337260447	-0.7690108590592386	-0.6957900851271065	-0.6286758916758375	51401.0
449	71	S	E	-0.8777977009678699	-0.8668804119296343	-7.138891580000001	0.21843263	0.8028169014084507	-1.0317817249714083	0.2934039582607904	False	-0.9045887095173332	-0.8936714204790972	-1.1879007620465325	-1.1434939039613488	37523.5
450	475	A	R	-0.8779541733894348	-0.6185234299619535	-14.286572400000003	-2.30280764	0.703631393986724	-1.0298110149116426	3.406958282061469	False	-0.9171708804582326	-0.6577401370307512	-1.4171259710652233	-1.1793234672225081	23246.0	-0.28	-0.86	0.12	-0.18	class 1	0.9952	0.9148	True
451	68	I	Q	-0.8780349519536084	-0.8880432510221241	-7.776928699999999	-0.9763915879999999	0.7100591715976331	-1.0575346966857138	0.4542300409380856	False	-0.9063216737320524	-0.9163299728005684	-1.1473755454664352	-1.1017494277456623	46706.0
452	446	G	K	-0.8783128928811996	-1.2389611392643471	-13.292553600000002		1.0	-0.8698046383230327	1.9515098111723943	False	-0.9157010942387928	-1.2763493406219404	-1.3434758341054422	-1.620239026493986	38178.5	-0.47	-0.09	2.35	1.63	class 3	0.9896	0.9458	True
453	246	R	T	-0.8784162042409062	-0.9574594341458568	-11.9491944	-4.48647458	0.4827727645611156	-1.2524248858030282	2.614752152337036	False	-0.9173620235702956	-0.996405253475246	-0.8618961501041131	-0.898848291764713	37230.5
454	25	P	E	-0.8784580960930702	-1.455009519247167	-8.929101540000003		0.8235294117647058	-1.0497682454457302	0.6434485272087958	False	-0.9083696747288521	-1.4849210978829488	-1.1960073427876474	-1.680569543584393	29549.0
455	460	N	K	-0.8788330120031149	-0.8708898232571308	-2.52016602	4.23601074	0.5796178343949044	-1.2080415336531167	0.4776379419176355	False	-0.9073286097899462	-0.8993854210439622	-1.400735929781042	-1.1841426910925552	41815.0	0.16	0.09	2.4	2.4	class 1	0.9961	0.8808	True
456	77	K	Q	-0.8794266945521154	-0.8722194861746608	-7.47309574	-0.1988525407999999	0.6923636111880366	-1.0530457602284402	0.38552095008921294	False	-0.9070873850033042	-0.8998801766258497	-0.9365988674793692	-0.816118459856741	52534.0
457	182	K	C	-0.8798333830891487	-0.9589558654639578	-11.084912	-4.0198486199999985	0.5918000780944943	-1.1713861409732484	1.7304290307841803	False	-0.9163915878443484	-0.9955140702191576	-1.0096739051296155	-1.0461858496835457	35605.0
458	178	D	S	-0.8805082233453839	-0.9733219427719549	-7.325927819999999	-2.57460936	0.7361963190184049	-1.0947263823040267	0.4776379419176352	False	-0.9090038211322156	-1.0018175405587866	-1.1945399201942712	-1.2593036842779	27702.0
459	113	K	I	-0.8805310535074689	-0.930982847224734	-13.1353518	-4.92805178	0.8097560975609757	-1.1762607297145888	3.0016435180164107	False	-0.9198039269115812	-0.9702557206288466	-0.977837130046598	-1.0357977992017613	26357.0
460	215	D	I	-0.8808420342898191	-0.9841481077160787	-10.9351318	-4.2034423400000005	0.5766871165644172	-1.2943470610047745	2.3015543801203995	False	-0.9192189991824724	-1.0225250726087318	-1.0358737888291756	-1.0997206024044783	46583.5
461	69	H	L	-0.8810404222855063	-0.8008415152344406	-12.6066163	-3.0990234400000003	0.6923636111880366	-0.7992686344237256	1.3435376651048063	False	-0.9157378410701844	-0.8355389340191188	-0.8790692882378357	-0.8214392028949056	24437.5
462	74	N	K	-0.8813162827148092	-0.9148063997527344	-8.458251999999998	-1.94763182	0.8028169014084507	-1.0317817249714083	0.4776379419176355	True	-0.5434295881426812	-0.5769197051806064	-1.1102506939392036	-1.1313614466917523	39987.5
463	182	K	N	-0.8820131864822334	-0.9483618474717151	-5.13393564	-1.3366455	0.5918000780944943	-1.1713861409732484	0.4776379419176355	False	-0.9105087842690648	-0.9768574452585468	-1.0096739051296155	-1.0461858496835457	35809.0
464	180	E	F	-0.8820373335657699	-0.7676916843415058	-11.345092999999999	-0.9656493979999999	0.5918000780944943	-1.1864185215497312	1.8962396160753408	False	-0.9192333867110899	-0.8048877374868262	-1.0076445958412228	-0.8672135669373738	40232.0
465	443	S	K	-0.8821521937035771	-1.103272949301028	-7.8915771999999995	-4.369311479999999	0.1307692307692307	-1.2580583975057358	1.1777270798136459	False	-0.9158857104166848	-1.1370064660141357	-1.3080678682620297	-1.3090550586586047	31064.0	-1.42	-2.12	-6.74	-5.0	class 2	0.0	0.0	False
466	78	R	M	-0.8822043831731073	-0.7508113662977525	-14.2511718	-4.04802246	0.6923636111880366	-1.0530457602284402	3.425381680427153	False	-0.9214096783768017	-0.7900166615014468	-0.7848142359409381	-0.7655297568801602	26415.5
467	22	T	R	-0.8841058706998266	-1.2184965083753079	-13.6307129		0.5633802816901409	-1.0150782036912518	2.614752152337036	False	-0.923051690029216	-1.257442327704697	-1.25460874341272	-1.660924051396676	28399.5
468	77	K	W	-0.8844303840636485	-0.7599480459083009	-13.1023192	-2.95085454	0.6923636111880366	-1.0530457602284402	2.338401176851769	False	-0.9228892641124052	-0.7984069259570578	-0.9365988674793692	-0.816118459856741	26842.5
469	26	P	K	-0.8848809441135992	-1.463872089585923	-8.844873099999997		0.5808823529411765	-1.2916523622854086	1.5277716487616508	False	-0.9205309495022512	-1.4995220949745751	-1.3552998558914158	-1.8001536762520711	36688.5
470	417	K	Y	-0.8851796528839908	-0.8000142851588352	-10.242040800000002	-0.307495116	0.3804878048780488	-1.2435785804475137	1.6935822340528115	False	-0.9215833882738359	-0.8364180205486802	-0.9117851219383979	-0.8539988381647206	23157.5	0.07	-0.08	0.82	-0.15	class 1	1.0	0.8797	True
471	69	H	I	-0.8852076979563234	-0.7369782217744723	-13.270776199999998	-2.77487792	0.6923636111880366	-0.7992686344237256	1.7120056324184958	False	-0.9216892533839859	-0.7734597772021348	-0.8790692882378357	-0.8214392028949056	28526.0
472	113	K	E	-0.8853908218930837	-0.9383033612397592	-12.254345800000001	-4.4082031000000015	0.8097560975609757	-1.1762607297145888	2.306538882734265	False	-0.9237791079683826	-0.9766916473150582	-0.977837130046598	-1.0357977992017613	27461.5
473	458	K	L	-0.8854044141967244	-0.8452498925085676	-13.3874512	-4.2549805	0.8536585365853658	-1.072598792131776	2.6331755507027204	False	-0.9243749305451904	-0.8842204088570336	-1.0317823109032418	-0.9752405595321982	28700.0	-0.59	-0.12	-1.41	-0.47	class 4	0.0474	0.009474	False
474	66	H	N	-0.8859700192690669	-0.9343199432367087	-3.86452632	-0.4367920044	0.8369565217391305	-1.078367713302866	0.0723231778725767	False	-0.9105306752528196	-0.9588805992204612	-0.9328584159181282	-0.928475366821704	35220.0
475	145	Y	H	-0.8863447770467995	-0.9674262049597172	-10.204052699999998	-3.595605480000001	0.8534583295954068	-0.8300247359737104	0.4039443484548973	False	-0.9141752236152904	-0.995256651528208	-1.1391199819003888	-1.0607225401819054	36216.5
476	218	Q	R	-0.8864511902394546	-1.0853511614408706	-5.28171384	-3.64025878	0.803030303030303	-1.4180196865646264	1.6751588356871272	False	-0.9227759307878044	-1.1216759019892204	-1.2372628132119017	-1.2929710079430359	53580.5
477	484	E	Q	-0.886477707346593	-1.0413531936545048	-5.279248	-3.05068358	0.703631393986724	-0.9007221278160952	-0.2408745943440597	False	-0.9075293071718771	-1.062404793479789	-0.7461675905766917	-0.8297873102268071	30222.5	-0.08	0.03	0.5399999999999999	0.69	class 2	0.9918	0.8412	True
478	679	N	R	-0.8871769810259966	-1.3640153348006765	-11.4466796		0.711196471759852	-1.1578350145385938	1.7672758275155491	False	-0.9238849887921212	-1.400723342566801	-1.5705579583638485	-1.6629456131103066	47002.5
479	439	N	K	-0.8876256954155477	-1.219622852112883	-3.3955078000000003	-4.8297606800000015	0.4968152866242038	-1.2137836632096264	0.4776379419176355	False	-0.9161212932023792	-1.2481184498997142	-1.1966613423040644	-1.3061760521189898	37690.5	-0.35	0.04	2.0	1.6	class 4	0.08832000000000001	0.2641	False
480	162	S	D	-0.887697175400832	-0.9170397235532736	-8.69760746	-1.99499512	0.8534583295954068	-1.031617596846353	0.4776379419176352	False	-0.9161927731876638	-0.9455353213401052	-1.3227049004114841	-1.2880023698637129	29998.0
481	77	K	F	-0.887850176221775	-0.7504178285294216	-13.687304800000001	-3.4006347999999997	0.6923636111880366	-1.0530457602284402	2.780562737628196	False	-0.9269847189406406	-0.7895523712482873	-0.9365988674793692	-0.816118459856741	28324.5
482	686	S	K	-0.8878696996869347	-1.2229698961546394	-9.894458	-5.790698300000002	0.711196471759852	-1.1578350145385938	1.1777270798136459	False	-0.9216032164000426	-1.2567034128677474	-1.3696962378119155	-1.466811851623942	25283.5
483	490	F	N	-0.8889834021719542	-0.8910090681522442	-6.5623290999999995	0.101025386	0.7918781725888325	-1.0298110149116426	0.1410322687214494	False	-0.9142589626905993	-0.9162846286708892	-1.0544349466369172	-1.0396669003314754	41114.5	0.03	0.02	1.12	0.29	class 2	0.9844	0.8787	True
484	67	A	R	-0.8891001103670139	-0.6604826674426085	-13.856713800000001	-2.17949222	0.6923636111880366	-1.1455287628884387	3.406958282061469	False	-0.9283168174358116	-0.6996993745114062	-1.346883610085456	-1.168896438098996	29527.0
485	554	E	R	-0.889130093500915	-0.8388671588497276	-12.410498100000002	-3.33959958	0.7371134020618557	-1.355477873892059	3.5961767683321795	False	-0.9281954569369716	-0.8779325222857843	-1.1281376106931489	-1.077304496875394	36965.5
486	142	G	H	-0.8894957981368792	-0.8586094650007214	-9.576001000000002	-1.2248779440000002	0.7745319926282777	-1.031617596846353	0.6618719255744803	False	-0.9195578685337628	-0.8886715353976051	-1.1414576555686924	-1.074971201274706	43277.5
487	17	N	R	-0.890873716302546	-1.3315150661776547	-12.099487399999996		0.7197452229299363	-1.0851543193443822	1.7672758275155491	True	-0.7134463881685298	-1.1540877380436383	-1.2218433747042023	-1.630445344487285	44883.0
488	471	E	L	-0.8909484427622831	-0.6893258046974804	-12.8509764	-1.0307373199999998	0.7835051546391752	-0.9472764340094308	1.7488524291498648	False	-0.9275821302508156	-0.7259594921860129	-1.0442483737424793	-0.7860224112272116	28114.0	-0.96	-0.18	-1.81	-1.47	class 4	0.04886	0.01665	False
489	137	N	D	-0.8910154938104573	-0.8670637093600799	-5.53361814	2.73884276	1.0	-0.9154703282180312	-0.2224511959783752	False	-0.912284917162264	-0.8883331327118866	-1.0417932180379341	-0.9985799964426132	37827.5
490	417	K	T	-0.8911187984484812	-0.8644819882806881	-9.2016602	-1.00659181	0.3804878048780488	-1.2435785804475137	1.325114266739122	False	-0.9257141556309484	-0.8990773454631553	-0.9117851219383979	-0.8539988381647206	29071.5	0.25	-0.26	0.96	-0.17	class 1	0.9909	0.8092	True
491	462	K	L	-0.891146475991587	-1.311203006733595	-12.434717		0.9414634146341464	-1.2256718332611694	2.6331755507027204	False	-0.9301169923400531	-1.3501735230820608	-1.2285538600304422	-1.4294326440463028	30774.5	-0.21	-0.07	1.29	1.24	class 4	0.05335	0.0316	False
492	80	D	S	-0.8914159681477919	-0.9734233874164014	-6.6869140599999985	-2.16582034	0.6923636111880366	-1.1455287628884387	0.4776379419176352	False	-0.9199115659346236	-1.0019189852032329	-1.060584079746784	-1.2905248889580854	30732.0
493	246	R	D	-0.8916001691586133	-0.8918702470753509	-13.1876464	-4.50754382	0.4827727645611156	-1.2524248858030282	3.4119427846753343	False	-0.9308138610966036	-0.9310839390133412	-0.8618961501041131	-0.898848291764713	34544.5
494	246	R	M	-0.8918427293241278	-0.8832457561348125	-13.2050536	-4.43400874	0.4827727645611156	-1.2524248858030282	3.425381680427153	False	-0.931048024527822	-0.9224510513385068	-0.8618961501041131	-0.898848291764713	41530.5
495	69	H	M	-0.8920176415659322	-0.8684474387915395	-11.7591552	-3.17666016	0.6923636111880366	-0.7992686344237256	0.8461059092313251	False	-0.9235102668121881	-0.8999400640377953	-0.8790692882378357	-0.8214392028949056	20048.5
496	69	H	F	-0.892623825865297	-0.7710358477147521	-13.028539899999998	-2.91413572	0.6923636111880366	-0.7992686344237256	1.490924852030282	False	-0.9280931200410636	-0.8065051418905188	-0.8790692882378357	-0.8214392028949056	28377.5
497	529	K	D	-0.8927181629025771	-0.8032582049545007	-10.877319400000001	-1.033642589	0.9365853658536586	-1.2886011484635818	2.1223048990774203	False	-0.9306372144956858	-0.8411772565476096	-1.0633791667373165	-0.9615017831563816	35493.5	0.0	0.03			Moderna vaccine serum	0.1526	0.013919999999999998	False
498	444	K	P	-0.8934092654669247	-0.8130567975064813	-12.065844600000002	-2.56936034	0.7658536585365854	-1.0280362521429776	1.5277716487616508	False	-0.9290592708555768	-0.8487068028951334	-0.9646724579806962	-0.8431676193947485	47487.0	-0.65	-1.14	-0.0499999999999999	-0.18	class 3	0.9923	0.9865	True
499	113	K	F	-0.8938282906448779	-0.9225210798017429	-13.0525147	-4.68190916	0.8097560975609757	-1.1762607297145888	2.780562737628196	False	-0.9329628333637434	-0.9616556225206084	-0.977837130046598	-1.0357977992017613	23836.0
500	146	H	A	-0.8940187704332159	-0.828111493849387	-11.9323242	-2.68122558	0.8695652173913043	-0.7528613315448379	0.8276825108656407	False	-0.9253743862003374	-0.8594671096165085	-0.9380274718893192	-0.8432977704084247	16547.5
501	405	D	S	-0.8940793713930556	-0.90690432980395	-4.499194319999999	0.8450683480000001	0.588957055214724	-1.2082725413535165	0.4776379419176352	False	-0.9225749691798872	-0.9353999275907816	-1.3202980610058876	-1.222153985387783	27072.0	-0.37	0.01	0.84	0.71	class 4	0.6243	0.3001	True
502	211	N	D	-0.8944576578943977	-0.9451305693803312	-4.27890626	-0.6357910099999999	0.9044585987261148	-0.9702114807078944	-0.2224511959783752	False	-0.9157270812462044	-0.9663999927321378	-1.2224254886281427	-1.2629983964626257	49683.0
503	417	K	G	-0.89508418023085	-0.786111607038164	-11.110473800000001	-0.7808349640000001	0.3804878048780488	-1.2435785804475137	1.9515098111723943	False	-0.9324723815884433	-0.8234998083957572	-0.9117851219383979	-0.8539988381647206	38070.0	-0.27	-0.51	0.2299999999999999	-0.46	class 1	1.0	0.8577	True
504	66	H	V	-0.8950849018091978	-0.8453616952882304	-11.3842772	-2.4516846	0.8369565217391305	-1.078367713302866	1.3619610634704906	False	-0.9298831343058034	-0.880159927784836	-0.9328584159181282	-0.928475366821704	31580.5
505	17	N	I	-0.8951786362345544	-1.5081959747307294	-7.448437499999999		0.7197452229299363	-1.0851543193443822	0.3621130491096634	True	-0.5410703995474635	-1.1540877380436383	-1.2218433747042023	-1.630445344487285	29218.0
506	1073	K	I	-0.8952302219052463	-0.8823914491505582	-11.3800049	-3.04140624	0.6097560975609756	-1.3802650687497124	3.0016435180164107	False	-0.9345030953093588	-0.9216643225546708	-1.3428251288820907	-1.2390815139158011	25420.0
507	144	Y	K	-0.8954058374500242	-0.7358850365145821	-13.012304599999998	-2.25249026	0.8534583295954068	-0.904089665595205	1.6935822340528115	False	-0.9318095728398694	-0.7722887719044274	-1.2248600739586564	-1.094296405405888	22907.0
508	685	R	M	-0.896261151836332	-1.1775228597830392	-13.889673000000002	-6.88493642	0.711196471759852	-1.1578350145385938	3.425381680427153	False	-0.9354664470400263	-1.2167281549867337	-0.8273366974060834	-1.134152122036678	31261.5
509	501	N	V	-0.8972592043917939	-0.9148469889184652	-2.40412599	1.5207519699999998	0.3949044585987261	-1.1076540558013799	0.0120684801616584	False	-0.9211767125789218	-0.9387644971055932	-1.0511993638206611	-1.1602312793497491	28639.5	-0.19	0.15	2.01	1.6	class 1	0.9936	0.124	True
510	346	R	C	-0.8975643126693333	-1.0881240004312889	-13.7974854	-6.31145028	0.7016129032258065	-1.1054400575980554	3.0200669163820946	False	-0.936843104017576	-1.1274027917795313	-0.7840916033175334	-0.9358543565827308	40528.0	-0.45	-0.12	-1.86	-1.1	class 3	0.8386	0.9781	True
511	417	K	C	-0.8976351566352951	-0.8282744111084006	-10.641137599999999	-1.29245606	0.3804878048780488	-1.2435785804475137	1.7304290307841803	False	-0.9341933613904948	-0.8648326158636004	-0.9117851219383979	-0.8539988381647206	34715.5	-0.05	-0.42	1.82	0.87	class 1	0.987	0.799	True
512	1101	H	F	-0.8983306732870447	-0.8368184324564902	-11.4936278	-2.3411621	0.6467391304347826	-1.1085293839261632	1.490924852030282	False	-0.9337999674628116	-0.8722877266322568	-1.2175247176209751	-1.0633219668378326	46572.5
513	79	F	R	-0.8989599252477107	-1.109086479856639	-14.915869199999998	-7.012231420000001	0.6923636111880366	-1.0530457602284402	4.070200623226111	False	-0.9373404436673259	-1.1474669982762546	-1.2602721046920542	-1.4404039351212352	45079.5
514	417	K	N	-0.8991630968668199	-0.9750480554050991	-2.68322752	-1.032812474	0.3804878048780488	-1.2435785804475137	0.4776379419176355	False	-0.9276586946536514	-1.0035436531919304	-0.9117851219383979	-0.8539988381647206	38295.0	0.1	-0.45	1.88	0.83	class 1	1.0	0.8712	True
515	683	R	H	-0.8996717970027301	-0.8964608905778619	-6.3167724399999985	0.5119140771999999	0.711196471759852	-1.1578350145385938	0.4173832442067166	False	-0.9276251953044	-0.924414288879532	-0.6687410794186347	-0.6880639604087344	29239.5
516	558	K	T	-0.8996878094974836	-0.8969507074615253	-6.5925781799999985	0.2850585947999999	0.8536585365853658	-1.3545540499266693	1.325114266739122	False	-0.9342831666799508	-0.9315460646439926	-1.164294351018566	-1.1105418838989582	30866.5
517	20	T	K	-0.8996894412257797	-1.4094008170202699	-10.762671000000001		0.5	-1.1463760459761354	1.325114266739122	False	-0.9342847984082471	-1.4439961742027374	-1.2087125472848963	-1.715211484648553	21966.0
518	72	G	K	-0.9001572122296045	-0.8084983634286504	-12.8815918	-3.2003174000000003	0.8028169014084507	-1.0317817249714083	1.9515098111723943	False	-0.9375454135871978	-0.8458865647862437	-1.2223045785971935	-1.1934042091040862	40761.0
519	339	G	D	-0.9010994151372421	-0.8992709455766194	-5.56181638	0.998681642	0.7023809523809523	-1.365508095210541	1.2514206732763835	False	-0.9352739758281784	-0.9334455062675558	-1.5354454450420931	-1.4667932069504779	49696.5	0.3	0.06	1.71	1.22	convalescent serum	0.0566	0.7267	False
520	154	E	L	-0.902333280148958	-0.850613969060519	-12.5893552	-3.4718994000000003	0.8534583295954068	-1.031617596846353	1.7488524291498648	False	-0.9389669676374904	-0.8872476565490517	-0.9518987911710842	-0.8778061063268072	38669.0
521	97	K	A	-0.9032331833244304	-0.93372128752269	-13.691113399999999	-5.1191650599999985	0.8341463414634146	-0.9096267534663108	2.1173203964635547	False	-0.9411380677856094	-0.9716261719838692	-1.0506405410178763	-1.0866726206655664	23739.5
522	150	K	C	-0.9043438928694124	-0.8134693398004065	-13.0102538	-3.3351562999999995	0.8534583295954068	-0.9478721266284827	1.7304290307841803	False	-0.9409020976246124	-0.8500275445556063	-0.9224002473665168	-0.8546173317770309	41382.0
523	112	S	R	-0.9044799160909318	-0.8480617825639741	-12.6337159	-3.44887698	0.4153846153846154	-1.1971327122641482	2.46736496541156	False	-0.9431936179227748	-0.8867754843958168	-1.3385734048833344	-1.3021138192095072	24343.0
524	489	Y	R	-0.9051331230620766	-0.8037413378672249	-14.228710799999998	-4.34096682	0.703631393986724	-1.0238484029727668	2.983220119650725	False	-0.9443992336730196	-0.8430074484781679	-1.3424351101857186	-1.2907225847760884	21151.0	-0.1	-3.79	0.43	-0.42	class 2	0.0	0.7026	False
525	213	V	N	-0.9051638022429828	-0.9481348152797454	-4.34580076	-0.397265628	1.0	-1.0926732795003138	0.0120684801616584	False	-0.9290813104301108	-0.9720523234668732	-1.1757183826856423	-1.2017635593037246	49238.5
526	180	E	T	-0.9051973914479918	-0.8849898591220782	-5.960327179999998	1.8703125	0.5918000780944943	-1.1864185215497312	0.4407911451862664	False	-0.9333631844632052	-0.9131556521372914	-1.0076445958412228	-0.8672135669373738	38395.0
527	685	R	P	-0.9053756788367264	-1.215799832086755	-13.374047999999998	-6.81745598	0.711196471759852	-1.1578350145385938	2.8174095343595646	False	-0.9445420882543036	-1.254966241504332	-0.8273366974060834	-1.134152122036678	45847.0
528	151	S	R	-0.905435079646718	-1.0442495970905674	-13.647900400000001	-5.89755854	0.8534583295954068	-1.031617596846353	2.46736496541156	True	-0.799940703494188	-0.9387552209380376	-1.2540593212581317	-1.3679042837400577	32357.5
529	78	R	G	-0.9056052801277764	-0.8461229473703399	-14.348803800000002	-4.83627932	0.6923636111880366	-1.0530457602284402	3.241147696770309	False	-0.94489099687082	-0.8854086641133834	-0.7848142359409381	-0.7655297568801602	34888.0
530	138	D	L	-0.9056524269169596	-0.7923122587493968	-13.0324463	-3.04189456	0.5398773006134969	-1.0124395966608009	1.9330864128067096	False	-0.9429777002236516	-0.829637532056089	-1.0206146853340674	-0.9633503974584428	34413.5
531	150	K	G	-0.9057058393805264	-0.7945568989023242	-13.354639	-3.4027832800000004	0.8534583295954068	-0.9478721266284827	1.9515098111723943	False	-0.9430940407381198	-0.8319451002599172	-0.9224002473665168	-0.8546173317770309	47151.0
532	490	F	Q	-0.9062064062062738	-1.0266684098347776	-8.09611816	-3.25344238	0.7918781725888325	-1.0298110149116426	0.2331492605498716	False	-0.9324096301008148	-1.0528716337293185	-1.0544349466369172	-1.0396669003314754	53095.0	0.02	-0.02	1.3	0.64	class 2	0.9913	0.9576	True
533	178	D	F	-0.9062584693394532	-0.9310378467769818	-12.802124000000001	-4.4799072199999985	0.7361963190184049	-1.0947263823040267	2.0804735997321857	False	-0.9440561787463873	-0.968835556183916	-1.1945399201942712	-1.2593036842779	46134.0
534	164	N	F	-0.90697970805272	-0.8801946215742629	-5.76228026	2.72216794	0.8534583295954068	-1.104263956338454	0.1410322687214494	False	-0.9322552685713652	-0.905470182092908	-1.2040407419610253	-1.0773847002260155	45981.0
535	187	K	Q	-0.9070946768814898	-0.9514533276840498	-9.710815400000001	-2.82900394	0.7365853658536585	-0.9591434000234704	0.38552095008921294	False	-0.9347553673326788	-0.9791140181352386	-0.8758643228463827	-0.9714184250414508	42553.0
536	237	R	Q	-0.9077443135179314	-0.8860847244132299	-7.718627939999998	0.1719238334	0.5040322580645161	-1.3929100695708785	1.6751588356871272	False	-0.9440690540662808	-0.9224094649615796	-0.960499773676112	-0.8347902484678221	51512.0
537	493	Q	E	-0.9085309321637476	-0.9832651018092484	-5.1112304800000015	-1.536791992	0.4646464646464646	-0.9781925435948406	-0.2408745943440597	False	-0.9295825319890316	-1.0043167016345325	-1.0283590573215051	-1.0143800300362011	18985.0	-0.02	-0.56	0.85	-0.58	class 1	0.7195	0.7952	True
538	69	H	P	-0.9086599867972134	-0.8530387770735469	-10.353247099999999	-1.334765628	0.6923636111880366	-0.7992686344237256	0.238133763163737	False	-0.9349124038862421	-0.8792911941625756	-0.8790692882378357	-0.8214392028949056	44479.0
539	214	R	T	-0.9088346580044304	-0.8385421463798061	-13.608642399999999	-4.12026372	0.7338709677419355	-1.0834072103448906	2.614752152337036	False	-0.9477804773338198	-0.8774879657091954	-0.8712217925443925	-0.8895372049315694	24738.0
540	179	L	R	-0.9089635349520098	-0.8356848822160323	-13.739208999999999	-4.200170900000002	0.5918000780944943	-1.272945133274645	3.9228134363006335	False	-0.9476005996081601	-0.8743219468721823	-1.2837717807415778	-1.2672884346912967	32203.0
541	259	T	R	-0.9090095357991108	-0.7988785764238361	-12.454052800000001	-2.46596678	0.4827727645611156	-1.2524248858030282	2.614752152337036	False	-0.9479553551285	-0.8378243957532254	-1.356771883454425	-1.2562964335257607	17761.5
542	150	K	Y	-0.9093034562147522	-0.9046570657456708	-13.022290000000002	-4.3414550400000005	0.8534583295954068	-0.9478721266284827	1.6935822340528115	False	-0.9457071916045972	-0.9410608011355158	-0.9224002473665168	-0.8546173317770309	32442.0
543	180	E	S	-0.909329955861472	-0.8901798635964628	-4.55241696	3.51037592	0.5918000780944943	-1.1864185215497312	0.2934039582607904	False	-0.9361209644109352	-0.9169708721459258	-1.0076445958412228	-0.8672135669373738	39304.0
544	213	V	E	-0.9094964187994482	-0.9659892175658108	-12.353539999999999	-4.502831980000002	1.0	-1.0926732795003138	1.7672758275155491	False	-0.9462044265655728	-1.0026972253319355	-1.1757183826856423	-1.2017635593037246	33326.0
545	493	Q	L	-0.9099491976103484	-0.9268761471094704	-8.11350116	-1.3716796800000002	0.4646464646464646	-0.9781925435948406	0.0857620736243959	False	-0.9346512303814466	-0.9515781798805688	-1.0283590573215051	-1.0143800300362011	27831.0	-0.44	0.05	-0.03	0.61	class 2	0.9929	0.5882	True
546	161	S	E	-0.9102518967263796	-0.9071992589543479	-8.570703199999999	-1.15373534	0.8534583295954068	-1.031617596846353	0.2934039582607904	False	-0.9370429052758428	-0.9339902675038112	-1.2876127293612942	-1.1722232881545864	48046.5
547	445	V	H	-0.9103116101680224	-1.2929601765767942	-12.9914306		0.8732394366197183	-0.8212232499095045	1.3619610634704906	False	-0.9451098426646278	-1.3277584090733998	-1.0772829578297507	-1.5574194346566272	45792.0	-0.13	-0.02	1.26	0.8	class 3	0.8988	0.9259999999999999	True
548	155	S	K	-0.9107643112684182	-0.7867181252864723	-11.608374000000001	-1.07902832	0.8534583295954068	-1.031617596846353	1.1777270798136459	False	-0.9444978279815258	-0.8204516419995802	-1.1714013477784946	-1.1032880669360474	16219.0
549	176	L	D	-0.910814509157062	-0.8402745286755519	-12.585205199999999	-3.21606444	0.9207317073170732	-1.1031277343222992	1.9330864128067096	False	-0.948139782463754	-0.8775998019822441	-1.1595797596880102	-1.1303765025890975	35273.5
550	140	F	K	-0.9108181739383758	-0.8890944569857248	-14.343335199999999	-5.150903359999999	0.9949238578680204	-0.9589712373542522	2.780562737628196	False	-0.9499527166572416	-0.9282289997045904	-1.1636224694516648	-1.1884711006004545	36232.0
551	481	N	R	-0.9108836078019086	-0.7102888247187312	-13.8333497	-2.64577636	1.0	-0.7407301102621733	1.7672758275155491	False	-0.9475916155680332	-0.7469968324848559	-1.2012348432488813	-0.9917075417068064	37933.5	-0.09	0.02	2.28	1.81	Moderna vaccine serum	0.09087999999999999	0.4121	False
552	474	Q	R	-0.9116794713221436	-0.7507861158395533	-12.6170166	-1.66306154	0.703631393986724	-1.0298110149116426	1.6751588356871272	False	-0.9480042118704934	-0.7871108563879029	-1.3473974404634466	-1.0639125958515343	46030.0	-0.65	-0.12	-1.42	-0.84	class 2	0.043539999999999995	0.016390000000000002	False
553	187	K	G	-0.9120935344361336	-1.0046336606890025	-13.3912354	-5.42165528	0.7365853658536585	-0.9591434000234704	1.9515098111723943	False	-0.9494817357937269	-1.0420218620465955	-0.8758643228463827	-0.9714184250414508	45523.5
554	685	R	Y	-0.9127208148504652	-1.255517237417341	-13.6519288	-7.11115734	0.711196471759852	-1.1578350145385938	2.983220119650725	False	-0.9519869254614082	-1.2947833480282838	-0.8273366974060834	-1.134152122036678	43823.5
555	441	L	Q	-0.9132619615981674	-0.9307433693377491	-2.1295653999999997	1.6347656000000002	0.5914634146341463	-1.1693185492862117	0.0857620736243959	False	-0.9379639943692656	-0.9554454021088477	-1.1796950314878296	-1.177001646028674	35021.0	0.21	-0.03	0.96	0.63	convalescent serum	0.062439999999999996	0.9801	True
556	138	D	T	-0.9134131007739068	-1.1023522447896117	-10.2789062	-4.7580322	0.5398773006134969	-1.0124395966608009	0.6250251288431113	False	-0.9431728258019694	-1.1321119698176745	-1.0206146853340674	-0.9633503974584428	30138.0
557	483	V	H	-0.9134358973692552	-0.96847492367553	-13.0736326	-4.92900394	0.7112676056338029	-0.8096538382458669	1.3619610634704906	False	-0.9482341298658612	-1.0032731561721355	-1.056843441084356	-1.1416239471084155	30390.5	-0.09	0.0	0.93	0.76	class 2	0.8320000000000001	0.4842	True
558	187	K	Y	-0.913750139320246	-0.9978612832014812	-13.034228599999999	-5.14807126	0.7365853658536585	-0.9591434000234704	1.6935822340528115	False	-0.9501538747100912	-1.0342650185913265	-0.8758643228463827	-0.9714184250414508	35526.5
559	345	T	R	-0.9143128291416008	-0.935189761437757	-14.020654	-5.26306152	0.8873239436619719	-1.0089939515255897	2.614752152337036	True	-0.8226844388727049	-0.8435613711688613	-1.5205966704589309	-1.584846151307435	28532.5	-1.0	-0.13	0.57	0.21	class 3	0.3614	0.7946	False
560	484	E	N	-0.9143409789972164	-0.973994590659256	-6.27084968	-1.54367674	0.703631393986724	-0.9007221278160952	-0.3329915861724819	False	-0.9342820067426116	-0.9939356184046512	-0.7461675905766917	-0.8297873102268071	39280.0	-0.19	-0.08	1.8	1.28	class 2	0.9937	1.011	True
561	156	E	P	-0.9144811795179248	-1.2048819389042584	-10.191211000000001	-5.551635760000001	0.8534583295954068	-1.031617596846353	0.6434485272087958	False	-0.9443927581537066	-1.2347935175400402	-1.1106935711140664	-1.0408128449575855	23721.0
562	449	Y	H	-0.9148179104388344	-1.0908682498232545	-9.31367184	-4.30483404	0.6531531531531531	-1.0274356434826464	0.4039443484548973	False	-0.9426483570073252	-1.1186986963917454	-1.231561508836655	-1.3553448766261982	42163.5	0.12	-1.22	0.5	-0.52	class 1	0.9675	0.5656	True
563	505	Y	R	-0.9149582353978966	-1.0796204105495448	-13.885303000000002	-6.19499512	0.5675675675675675	-1.1212184098385434	2.983220119650725	False	-0.9542243460088397	-1.118886521160488	-1.3681499771088688	-1.5640429952980963	24648.5	0.02	-2.47	-0.33	-2.18	class 2	0.0	0.6067	False
564	471	E	R	-0.9153269236844704	-0.5520108865826013	-15.1129883	-1.826733402	0.7835051546391752	-0.9472764340094308	3.5961767683321795	False	-0.954392287120527	-0.5910762500186582	-1.0442483737424793	-0.7860224112272116	47922.0	-0.53	-0.12	-1.94	-1.65	class 4	0.05156	0.06407	False
565	324	E	K	-0.915669778416174	-0.9107973380923348	-4.8928467200000005	1.709179692	0.4690721649484536	-1.5376149543177255	2.306538882734265	False	-0.9540580644914728	-0.9491856241676336	-1.1500322079240044	-1.1278069080177469	49816.5
566	157	F	K	-0.9158645967632754	-0.7468935833395794	-14.1170655	-3.46154784	0.8534583295954068	-1.031617596846353	2.780562737628196	False	-0.9549991394821408	-0.786028126058445	-1.2491277721816938	-1.1430615846956833	27104.0
567	66	H	Q	-0.9160359114256588	-1.0719090327134952	-7.20627444	-3.46984868	0.8369565217391305	-1.078367713302866	0.1644401697009989	False	-0.94155053907185	-1.0974236603596863	-0.9328584159181282	-0.928475366821704	51818.5
568	501	N	K	-0.9160610648859492	-0.9858922643103242	-8.612011800000001	-2.6916992200000003	0.3949044585987261	-1.1076540558013799	0.4776379419176355	False	-0.9445566626727806	-1.0143878620971556	-1.0511993638206611	-1.1602312793497491	25000.0	-0.1	-2.79	0.43	0.75	class 2	0.0	0.0	False
569	262	A	R	-0.9162935658106988	-0.8490325819412193	-13.507495	-4.06679686	0.4827727645611156	-1.2524248858030282	3.406958282061469	False	-0.9555102728794966	-0.8882492890100171	-1.351312624837515	-1.3359119762297968	45946.0
570	185	N	L	-0.9167627095333688	-1.0755709252967065	-4.7179199	-3.01691892	0.7261146496815286	-1.1047723031217318	-0.0063549182040265	False	-0.940480539719346	-1.0992887554826831	-1.2562509996334208	-1.4591313689322256	35123.0
571	214	R	V	-0.9169853614640592	-0.8456724615892194	-14.886718599999998	-5.16958004	0.7338709677419355	-1.0834072103448906	3.9412368346663187	False	-0.9555924056004949	-0.884279505725655	-0.8712217925443925	-0.8895372049315694	40107.5
572	147	K	P	-0.9171363326558629	-0.7019134699118679	-13.612573199999998	-2.0504883	0.975609756097561	-0.7269680078975788	1.5277716487616508	False	-0.9527863380445152	-0.73756347530052	-0.7423167258521762	-0.6517848880261415	37076.5
573	75	G	E	-0.9174619826688336	-0.8360644554877669	-11.473657000000001	-1.9321288940000003	0.8028169014084507	-1.0317817249714083	1.067186689619539	False	-0.9504954969061978	-0.8690979697251312	-1.1593084254420831	-1.073323654395962	43467.0
574	444	K	A	-0.9177497099420096	-0.8287230710541128	-13.379541	-3.70510258	0.7658536585365854	-1.0280362521429776	2.1173203964635547	False	-0.9556545944031888	-0.8666279555152919	-0.9646724579806962	-0.8431676193947485	37232.5	-0.02	-0.01	1.0	0.23	class 3	0.9853	0.8936	True
575	113	K	V	-0.9180212960107244	-0.977294734025696	-13.2238035	-5.05754392	0.8097560975609757	-1.1762607297145888	2.6515989490684047	False	-0.9570155660529466	-1.0162890040679184	-0.977837130046598	-1.0357977992017613	26756.5
576	250	T	D	-0.920114621017872	-0.9034433242621972	-6.331298800000001	1.23771972	0.4827727645611156	-1.2511438015658531	0.6250251288431113	False	-0.9498743460459348	-0.9332030492902595	-1.289205028828632	-1.2068756717484213	34855.0
577	143	V	K	-0.9202150262977172	-1.052198273402564	-14.032617199999999	-6.06533198	0.7745319926282777	-1.031617596846353	2.6515989490684047	False	-0.9592092963399396	-1.0911925434447864	-1.2866597452425317	-1.4699227754657642	16678.5
578	147	K	C	-0.9214556962747706	-0.6947215980299092	-13.943383800000001	-2.351708994	0.975609756097561	-0.7269680078975788	1.7304290307841803	False	-0.9580139010299704	-0.731279802785109	-0.7423167258521762	-0.6517848880261415	36914.0
579	403	R	S	-0.9218356114804638	-1.1369101560935022	-10.7135742	-5.13730466	0.2379032258064516	-1.3940684322444061	2.46736496541156	False	-0.9605493133123064	-1.1756238579253449	-1.033366920938532	-1.1850714154718718	27333.5	-0.22	-0.84	1.1	0.12	class 1	0.955	0.7153	True
580	447	G	E	-0.9219808369323391	-1.4181413974031842	-11.05708026		0.5595238095238095	-1.0950658344017201	1.067186689619539	False	-0.9550143511697032	-1.4511749116405486	-1.3759730669467347	-1.6970340792366536	41492.0	-0.2	-1.63	1.14	0.24	class 3	0.9753	1.018	True
581	140	F	D	-0.921999347159242	-0.8981592727056691	-13.689209	-4.6458008	0.9949238578680204	-0.9589712373542522	2.0804735997321857	False	-0.9597970565661762	-0.9359569821126033	-1.1636224694516648	-1.1884711006004545	38378.5
582	446	G	R	-0.9220163615032816	-1.1188389960313765	-15.128906400000002		1.0	-0.8698046383230327	3.241147696770309	False	-0.9613020782463252	-1.15812471277442	-1.3434758341054422	-1.620239026493986	34737.0	-0.4	-0.16	0.33	0.33	class 3	0.953	1.003	True
583	77	K	G	-0.922218553150562	-0.7774383041833947	-13.078393600000002	-2.59946296	0.6923636111880366	-1.0530457602284402	1.9515098111723943	False	-0.9596067545081552	-0.8148265055409879	-0.9365988674793692	-0.816118459856741	43162.5
584	176	L	Q	-0.92236441738391	-0.9044282489197	-6.2984619199999985	1.35097655	0.9207317073170732	-1.1031277343222992	0.0857620736243959	False	-0.9470664501550082	-0.929130281690798	-1.1595797596880102	-1.1303765025890975	37929.0
585	80	D	T	-0.9223769340961918	-1.3501538664080144	-8.9471926	-6.19877932	0.6923636111880366	-1.1455287628884387	0.6250251288431113	False	-0.9521366591242544	-1.3799135914360767	-1.060584079746784	-1.2905248889580854	37820.0
586	403	R	A	-0.92296031245723	-0.9693902415782104	-12.283667	-4.361718799999999	0.2379032258064516	-1.3940684322444061	3.406958282061469	False	-0.9621770195260276	-1.0086069486470082	-1.033366920938532	-1.1850714154718718	37271.5	-0.22	-1.06	1.36	0.1	class 1	0.992	0.2876	True
587	458	K	I	-0.9229990949757074	-0.8414136604204497	-14.235205099999998	-4.540307600000001	0.8536585365853658	-1.072598792131776	3.0016435180164107	False	-0.96227196837982	-0.8806865338245622	-1.0317823109032418	-0.9752405595321982	28591.5	-0.55	-0.16	-0.0199999999999999	0.16	class 4	0.05401	0.015019999999999999	False
588	244	L	D	-0.923112127815752	-0.9317854604908701	-12.497461	-4.11037598	0.4939024390243902	-1.1432508156815664	1.9330864128067096	False	-0.9604374011224442	-0.9691107337975622	-1.1846047607603858	-1.2382351925054955	29646.0
589	403	R	P	-0.9232691451945868	-1.0348544496139696	-11.4198972	-4.5224364800000005	0.2379032258064516	-1.3940684322444061	2.8174095343595646	False	-0.962435554612164	-1.0740208590315468	-1.033366920938532	-1.1850714154718718	43850.0	-1.44	-1.25	-3.4	-2.4	class 2	0.0	0.0	False
590	255	S	R	-0.924571149782658	-0.7924692548551769	-12.899047900000001	-2.5987793000000003	0.4827727645611156	-1.2011418107760254	2.46736496541156	False	-0.9632848516145011	-0.8311829566870198	-1.3121088194437265	-1.2383665991338852	24389.0
591	129	K	D	-0.9249056539798538	-0.9120790841518208	-9.982324199999999	-1.98188476	0.3414634146341463	-1.3921722329981945	2.1223048990774203	False	-0.9628247055729626	-0.9499981357449296	-1.1734216156233064	-1.0693972793596682	25355.5
592	77	K	S	-0.9260486957443564	-0.8016065297943265	-11.7391114	-1.259570314	0.6923636111880366	-1.0530457602284402	1.1777270798136459	False	-0.9597822124574642	-0.8353400465074343	-0.9365988674793692	-0.816118459856741	30386.5
593	176	L	N	-0.9262880515167728	-0.9353158362811136	-5.6025879000000005	0.4107910099999999	0.9207317073170732	-1.1031277343222992	-0.0063549182040265	False	-0.9500058817027498	-0.9590336664670908	-1.1595797596880102	-1.1303765025890975	41305.5
594	450	N	H	-0.9263569276012901	-0.9702200778192662	-7.45273442	-1.6650634600000005	0.8025477707006371	-1.0580943737566617	0.0723231778725767	False	-0.9509175835850424	-0.9947807338030188	-1.1923943784694642	-1.2279014499502854	43777.0	-0.1	-0.08	0.4	-0.05	convalescent serum	0.1273	0.442	False
595	417	K	W	-0.9267652825356748	-0.7857987719900134	-12.3975586	-1.7922851999999998	0.3804878048780488	-1.2435785804475137	2.338401176851769	False	-0.9652241625844314	-0.8242576520387701	-0.9117851219383979	-0.8539988381647206	11795.0	-0.28	-0.31	-0.1999999999999999	-1.39	class 1	0.9923	0.9408	True
596	680	S	R	-0.927072751893142	-1.2920823828191899	-13.2342282		0.711196471759852	-1.1578350145385938	2.46736496541156	False	-0.965786453724985	-1.330796084651033	-1.5502205486211904	-1.7133269429932352	24921.5
597	23	Q	K	-0.9271237687099612	-1.4991423472028502	-9.081274400000002		0.7525252525252525	-1.0711660520833683	0.38552095008921294	False	-0.95478445916115	-1.5268030376540391	-1.1421855535458785	-1.6149919647542053	49331.5
598	242	L	R	-0.9274793631915426	-1.005545690239027	-13.4691894	-5.3569824	0.3597560975609756	-1.3366919168355007	3.9228134363006335	False	-0.9661164278476928	-1.0441827548951772	-1.3584793042168035	-1.4671088868101856	48295.5
599	185	N	K	-0.9275381610895548	-1.102038178793697	-9.056738099999999	-4.20671388	0.7261146496815286	-1.1047723031217318	0.4776379419176355	False	-0.9560337588763864	-1.1305337765805283	-1.2562509996334208	-1.4591313689322256	35706.5
600	21	R	T	-0.9275838660268944	-1.379280257874658	-11.9094239		0.3225806451612903	-1.3358512022674074	2.614752152337036	False	-0.9665296853562836	-1.4182260772040474	-1.0860353658072721	-1.3760062016872805	34723.0
601	75	G	D	-0.9276179100979912	-0.8136131047268749	-12.0675536	-1.93845218	0.8028169014084507	-1.0317817249714083	1.2514206732763835	False	-0.9617924707889278	-0.8477876654178114	-1.1593084254420831	-1.073323654395962	51772.0
602	684	A	D	-0.9276781597292278	-0.8868930677132817	-11.458740400000002	-2.66962892	0.711196471759852	-1.1578350145385938	1.4172312585675442	False	-0.9627713822466264	-0.92198629023068	-1.2039705886787084	-1.2010739023989527	41592.5
603	356	K	V	-0.9279517911601958	-0.9374493683017704	-7.8858643	-1.0316406340000002	0.3463414634146341	-1.5343534239130583	2.6515989490684047	False	-0.966946061202418	-0.9764436383439928	-1.2564706992961716	-1.2156828677473577	41100.0	0.04	0.01	1.6800000000000002	1.54	Moderna vaccine serum	0.07207000000000001	0.06229	False
604	476	G	E	-0.9279534243947484	-0.9659761387145688	-12.0843749	-4.15148918	0.703631393986724	-0.9648548415828864	1.067186689619539	False	-0.9609869386321126	-0.9990096529519332	-1.3708182464387486	-1.2664753844848071	53339.0	-0.53	-1.35	-1.45	-1.75	class 1	0.9965	0.9420000000000001	True
605	79	F	E	-0.9283437253233138	-1.212842227174761	-13.0814944	-6.5442627	0.6923636111880366	-1.0530457602284402	1.8962396160753408	False	-0.965539778468634	-1.2500382803200811	-1.2602721046920542	-1.4404039351212352	33983.5
606	255	S	E	-0.9285650620315689	-1.0357607733127507	-5.585034179999999	-2.33286132	0.4827727645611156	-1.2011418107760254	0.2934039582607904	False	-0.955356070581032	-1.062551781862214	-1.3121088194437265	-1.2383665991338852	47248.0
607	501	N	D	-0.9288791350177285	-1.1827116685788628	-1.5875244199999998	-3.9511230999999993	0.3949044585987261	-1.1076540558013799	-0.2224511959783752	False	-0.950148558369535	-1.2039810919306695	-1.0511993638206611	-1.1602312793497491	32111.5	0.08	-2.42	0.93	0.05	class 2	0.0	0.0	False
608	182	K	I	-0.9292178376036108	-0.9161080663961788	-13.792895600000001	-4.81945798	0.5918000780944943	-1.1713861409732484	3.0016435180164107	False	-0.9684907110077232	-0.9553809398002912	-1.0096739051296155	-1.0461858496835457	32918.5
609	482	G	K	-0.9294160838963312	-0.7296993068680664	-13.925756900000001	-2.7860595600000004	0.703631393986724	-0.8718496093563604	1.9515098111723943	False	-0.9668042852539244	-0.7670875082256596	-1.25886211821875	-1.0944802695800877	40993.0	-0.27	-0.06	0.3399999999999999	0.59	class 4	0.052070000000000005	0.4142	False
610	97	K	G	-0.9301563739672992	-0.9661276136909748	-13.808373799999998	-5.24069824	0.8341463414634146	-0.9096267534663108	1.9515098111723943	False	-0.9675445753248926	-1.003515815048568	-1.0506405410178763	-1.0866726206655664	39990.5
611	138	D	N	-0.9303313759825677	-0.930567515812834	-6.09672852	0.5052978400000001	0.5398773006134969	-1.0124395966608009	-0.2224511959783752	False	-0.9516007993343742	-0.9518369391646406	-1.0206146853340674	-0.9633503974584428	42432.0
612	529	K	E	-0.9308088189940772	-0.8632617547028171	-11.9756106	-2.6951904200000003	0.9365853658536586	-1.2886011484635818	2.306538882734265	False	-0.969197105069376	-0.9016500407781158	-1.0633791667373165	-0.9615017831563816	43131.5	-0.06	-0.06			convalescent serum	0.07017000000000001	0.01409	False
613	445	V	S	-0.9309509407304172	-1.5849239576801948	-4.67851558		0.8732394366197183	-0.8212232499095045	-0.6880206577343524	False	-0.946276922118762	-1.6002499390685394	-1.0772829578297507	-1.5574194346566272	48973.5	-0.12	-0.1	1.0699999999999998	0.12	class 3	0.9872	0.8224	True
614	97	K	L	-0.9309881083763208	-1.0923103844527555	-14.5788818	-6.5531983	0.8341463414634146	-0.9096267534663108	2.6331755507027204	False	-0.9699586247247868	-1.1312809008012217	-1.0506405410178763	-1.0866726206655664	28231.5
615	237	R	A	-0.9312798832507831	-0.7902574013115269	-12.4302491	-1.83601074	0.5040322580645161	-1.3929100695708785	3.406958282061469	False	-0.9704965903195809	-0.8294741083803245	-0.960499773676112	-0.8347902484678221	45298.5
616	237	R	V	-0.9314184843726176	-0.7225767804637192	-13.013134799999998	-1.145825184	0.5040322580645161	-1.3929100695708785	3.9412368346663187	False	-0.9700255285090532	-0.7611838246001548	-0.960499773676112	-0.8347902484678221	29347.0
617	246	R	N	-0.9315086724602492	-0.957906203889786	-11.3432862	-3.549292	0.4827727645611156	-1.2524248858030282	1.7672758275155491	False	-0.968216680226374	-0.9946142116559108	-0.8618961501041131	-0.898848291764713	54809.0
618	27	A	K	-0.9320073665786284	-1.314943379568673	-12.9873778		0.8113207547169812	-1.1325494636706817	2.1173203964635547	False	-0.9699122510398076	-1.3528482640298523	-1.1986354801828885	-1.7074225494617947	28323.0
619	180	E	I	-0.9322030766117158	-0.7663444287627834	-12.6111084	-1.5381836080000002	0.5918000780944943	-1.1864185215497312	2.1173203964635547	False	-0.9701079610728948	-0.8042493132239625	-1.0076445958412228	-0.8672135669373738	48915.0
620	443	S	R	-0.9322219955717814	-0.8609844838754931	-12.548925800000001	-3.1730957	0.1307692307692307	-1.2580583975057358	2.46736496541156	False	-0.9709356974036244	-0.8996981857073358	-1.3080678682620297	-1.3090550586586047	33858.0	-1.71	-2.18	-2.41	-1.74	class 2	0.0	0.0	False
621	493	Q	I	-0.9324558497507962	-0.88074680094556	-10.4610597	-1.540356454	0.4646464646464646	-0.9781925435948406	0.4542300409380856	False	-0.9607425715292404	-0.909033522724004	-1.0283590573215051	-1.0143800300362011	29213.5	-0.39	-0.08	1.39	0.84	class 2	0.9694	0.6033	True
622	24	L	K	-0.9326037541002812	-1.2554471209827556	-13.772924999999995		0.6036585365853658	-1.1119117479460272	2.6331755507027204	False	-0.9715742704487472	-1.2944176373312215	-1.2248273809978734	-1.6557935047363224	23066.5
623	500	T	K	-0.9329231834599894	-1.0072771279274837	-13.184838800000001	-5.1576172	0.8591549295774648	-0.8384402836200544	1.325114266739122	False	-0.9675185406424568	-1.041872485109951	-1.2826456802108317	-1.2510249759604934	10323.0	-0.11	-0.8	0.5900000000000001	-0.52	class 1	0.8654	0.6096	True
624	245	H	D	-0.93311306466174	-0.865092598127543	-13.7228025	-4.24089364	0.7391304347826086	-0.9627551248958416	2.011764508883313	False	-0.970699308331416	-0.9026788417972188	-0.9747776306796424	-0.9164747458448048	25686.5
625	340	E	A	-0.9331267549093968	-0.9432239445724444	-8.693530280000001	-1.57019042	0.6855670103092784	-1.3195653577137443	1.2329972749106992	False	-0.9671929614140388	-0.9772901510770864	-1.1745563447934382	-1.1431748806426352	28746.0	-0.35	-0.09	0.4999999999999999	0.84	class 3	0.9967	1.001	True
626	260	A	K	-0.934001182414297	-0.942808626940883	-12.0698978	-3.81757812	0.4827727645611156	-1.2524248858030282	2.1173203964635547	False	-0.971906066875476	-0.980713511402062	-1.3317591169693543	-1.3612214744781423	26648.5
627	187	K	S	-0.9345674829253372	-1.0475143411571994	-12.446215800000001	-5.058642539999999	0.7365853658536585	-0.9591434000234704	1.1777270798136459	False	-0.968300999638445	-1.0812478578703073	-0.8758643228463827	-0.9714184250414508	34159.0
628	459	S	E	-0.9347888046568518	-1.034202398478462	-6.6770507	-2.48305666	0.5755704169944925	-1.1816841452003652	0.2934039582607904	False	-0.9615798132063148	-1.0609934070279252	-1.2553446218866728	-1.3427455416484595	27492.5	0.11	0.01	2.09	1.33	convalescent serum	0.07053	0.008999	False
629	146	H	I	-0.9351220067851028	-0.7942492343055725	-14.018115300000002	-3.70500484	0.8695652173913043	-0.7528613315448379	1.7120056324184958	False	-0.9716035622127654	-0.8307307897332349	-0.9380274718893192	-0.8432977704084247	18415.0
630	149	N	V	-0.9353005014205936	-0.8878542653410506	-9.3336425	-0.4898437519999999	0.8534583295954068	-0.9154680083971232	0.0120684801616584	True	-0.5301468438354626	-0.4827006077559196	-1.0936129366240035	-1.0033001695693569	45146.0
631	154	E	H	-0.935708408019837	-0.8399905962967187	-13.192846800000002	-3.4460693799999995	0.8534583295954068	-1.031617596846353	1.8275305252264682	False	-0.9726514173280992	-0.8769336056049807	-0.9518987911710842	-0.8778061063268072	38905.5
632	472	I	K	-0.9366605500246244	-0.8138597072479286	-14.564575	-4.4350342000000005	0.703631393986724	-1.0298110149116426	3.0016435180164107	False	-0.9759334234287368	-0.8531325806520408	-1.2628490703262576	-1.1885309612200488	37221.0	-0.88	-0.99	-4.75	-5.0	class 2	0.8965	0.9955	True
633	173	Q	K	-0.9370847659782904	-0.9368505551778596	-3.81633298	2.15197756	0.6111111111111112	-1.272945133274645	0.38552095008921294	False	-0.9647454564294792	-0.9645112456290484	-1.2496237054616683	-1.1674798079797637	42207.5
634	441	L	E	-0.9373579930479922	-0.9757215719484436	-12.2059814	-4.23134766	0.5914634146341463	-1.1693185492862117	1.7488524291498648	False	-0.9739916805365249	-1.012355259436976	-1.1796950314878296	-1.177001646028674	25955.0	-0.06	-0.03	1.67	0.9	class 2	0.0	0.0	False
635	169	E	H	-0.9378881375323559	-0.8878450851133544	-11.4963134	-2.54682616	0.6494845360824743	-1.2612870111919186	1.8275305252264682	False	-0.974831146840618	-0.9247880944216164	-1.138637200112706	-1.1142217603509728	33886.0
636	810	S	K	-0.938198490051988	-1.072884508564692	-9.41401356	-3.8953125	0.8461538461538461	-1.2819998412779643	1.1777270798136459	False	-0.9719320067650956	-1.1066180252777995	-1.4812911271594122	-1.5308307666485057	28383.5
637	154	E	G	-0.9385057750250634	-0.8047653634301931	-11.8629394	-1.1962646339999998	0.8534583295954068	-1.031617596846353	1.067186689619539	False	-0.9715392892624276	-0.8377988776675573	-0.9518987911710842	-0.8778061063268072	51122.5
638	74	N	D	-0.9391326942037896	-0.9734830496062291	-6.21154776	-0.84475098	0.8028169014084507	-1.0317817249714083	-0.2224511959783752	True	-0.4981825802562922	-0.5325329356587316	-1.1102506939392036	-1.1313614466917523	39215.0
639	261	G	R	-0.9398608487408852	-0.786948538414229	-13.6389891	-3.1349854	0.4827727645611156	-1.2524248858030282	3.241147696770309	False	-0.9791465654839286	-0.8262342551572724	-1.3154214186326865	-1.2219880807234529	37523.5
640	687	V	K	-0.9403873488759718	-0.9685063682846498	-13.6302247	-5.0592041000000005	0.711196471759852	-1.1578350145385938	2.6515989490684047	False	-0.979381618918194	-1.007500638326872	-1.3172959386715553	-1.328993768640203	26953.0
641	187	K	M	-0.9409432974537122	-0.9627671300304664	-13.9844483	-5.245996099999999	0.7365853658536585	-0.9591434000234704	2.1357437948292395	False	-0.9789001540196623	-1.0007239865964168	-0.8758643228463827	-0.9714184250414508	22784.0
642	23	Q	I	-0.9412525836300129	-1.4894945063330474	-9.801220599999999		0.7525252525252525	-1.0711660520833683	0.4542300409380856	False	-0.9695393054084572	-1.5177812281114913	-1.1421855535458785	-1.6149919647542053	49445.5
643	66	H	E	-0.9412690673937171	-0.9041035891367052	-13.016797	-3.99448248	0.8369565217391305	-1.078367713302866	1.8275305252264682	False	-0.9782120767019792	-0.9410465984449672	-0.9328584159181282	-0.928475366821704	34953.5
644	76	T	I	-0.9415324291677012	-0.9835048847716492	-1.780834974	0.34377441200000003	0.6971830985915493	-1.03374890047017	-0.48536327571182303	True	-0.4589276304345421	-0.5009000860384902	-1.0866081789778923	-1.1590352649672775	40012.0
645	97	K	V	-0.941850252484698	-1.19579912395465	-14.709741399999999	-7.13688976	0.8341463414634146	-0.9096267534663108	2.6515989490684047	False	-0.98084452252692	-1.2347933939968725	-1.0506405410178763	-1.0866726206655664	18531.5
646	213	V	D	-0.9420195620015006	-0.908674493392284	-13.129443300000002	-4.12431642	1.0	-1.0926732795003138	1.9515098111723943	False	-0.979407763359094	-0.9460626947498774	-1.1757183826856423	-1.2017635593037246	38172.0
647	32	F	K	-0.9420723363602984	-1.5090877199110682	-9.2431396		0.3197969543147208	-1.5224689473702318	2.780562737628196	False	-0.9812068790791642	-1.5482222626299336	-1.4157407882031483	-1.9046033449330624	35902.0
648	97	K	F	-0.9424971574314012	-0.9665317062310942	-14.835522400000002	-5.84033204	0.8341463414634146	-0.9096267534663108	2.780562737628196	False	-0.9816317001502666	-1.0056662489499597	-1.0506405410178763	-1.0866726206655664	40334.5
649	466	R	G	-0.94278026388348	-0.9833909438734524	-13.668798800000001	-5.18662112	0.5	-1.253334147979212	3.241147696770309	False	-0.9820659806265236	-1.022676660616496	-1.562519026286756	-1.4830241033339857	30685.0	-2.34	-0.97	-3.68	-3.12	class 2	0.0	0.0	False
650	140	F	H	-0.9428308825703128	-0.9311079708838428	-13.1181152	-4.3397217	0.9949238578680204	-0.9589712373542522	1.490924852030282	False	-0.9783001767460796	-0.9665772650596094	-1.1636224694516648	-1.1884711006004545	40885.5
651	180	E	K	-0.9434375636701302	-0.7453683093246886	-13.0516356	-1.4922851719999999	0.5918000780944943	-1.1864185215497312	2.306538882734265	False	-0.9818258497454292	-0.7837565953999874	-1.0076445958412228	-0.8672135669373738	36886.5
652	529	K	A	-0.9446182195628422	-0.8272874992461423	-11.8838622	-1.6325927800000002	0.9365853658536586	-1.2886011484635818	2.1173203964635547	False	-0.9825231040240212	-0.8651923837073214	-1.0633791667373165	-0.9615017831563816	32866.5	0.38	0.0			class 2	0.0	0.0	False
653	150	K	L	-0.9463872843783164	-0.8885846959903145	-14.618945399999998	-5.0659668	0.8534583295954068	-0.9478721266284827	2.6331755507027204	False	-0.9853578007267824	-0.9275552123387804	-0.9224002473665168	-0.8546173317770309	33360.5
654	125	N	H	-0.9464847987983244	-0.96470785172886	-6.3390135999999995	-0.38325195240000004	0.6242038216560509	-1.1507209274253878	0.0723231778725767	False	-0.971045454782077	-0.9892685077126124	-1.4061799802244144	-1.3510395198266345	30993.0
655	213	V	K	-0.9466050375097809	-0.9539876728970808	-14.0569336	-5.18046874	1.0	-1.0926732795003138	2.6515989490684047	False	-0.9855993075520032	-0.9929819429393032	-1.1757183826856423	-1.2017635593037246	27995.5
656	154	E	A	-0.947047553589679	-0.8294508722111562	-12.3518066	-2.2109375	0.8534583295954068	-1.031617596846353	1.2329972749106992	False	-0.9811137600943208	-0.8635170787157982	-0.9518987911710842	-0.8778061063268072	27976.5
657	140	F	E	-0.9477099225743726	-0.9944067265562344	-13.7663084	-5.2978515999999996	0.9949238578680204	-0.9589712373542522	1.8962396160753408	False	-0.984905975719693	-1.0316027797015546	-1.1636224694516648	-1.1884711006004545	40201.0
658	215	D	V	-0.947889650653817	-0.9841165815258603	-11.5635254	-3.80695796	0.5766871165644172	-1.2943470610047745	1.9515098111723943	False	-0.9852778520114104	-1.0215047828834536	-1.0358737888291756	-1.0997206024044783	43475.0
659	417	K	P	-0.9481531016553736	-0.8701369645707788	-11.236621199999998	-1.7459716911999998	0.3804878048780488	-1.2435785804475137	1.5277716487616508	False	-0.9838031070440256	-0.9057869699594312	-0.9117851219383979	-0.8539988381647206	31351.5	0.0	-0.35	1.44	0.27	class 1	1.0	0.8979	True
660	132	E	Y	-0.948257657054549	-0.9399984439538812	-5.56435548	1.39304199	0.2783505154639175	-1.3527922720761385	0.8092591124999562	False	-0.9794749267939196	-0.9712157136932518	-1.1893829850918112	-0.9977707804206865	32743.0
661	445	V	T	-0.948380735055066	-1.6096704863942155	-3.88691408		0.8732394366197183	-0.8212232499095045	-0.8354078446598283	False	-0.9616348852279164	-1.622924636567066	-1.0772829578297507	-1.5574194346566272	45011.5	-0.09	-0.02	0.7200000000000001	0.05	class 3	0.9465	0.645	True
662	25	P	H	-0.9490049005248954	-1.5117272900887566	-9.377295		0.8235294117647058	-1.0497682454457302	0.238133763163737	False	-0.9752573176139241	-1.5379797071777852	-1.1960073427876474	-1.680569543584393	37969.5
663	97	K	Y	-0.9490108141319581	-0.9893193855476784	-13.695581199999998	-5.20158696	0.8341463414634146	-0.9096267534663108	1.6935822340528115	False	-0.985414549521803	-1.0257231209375235	-1.0506405410178763	-1.0866726206655664	27402.0
664	134	Q	I	-0.9490672920646184	-0.9633880101091372	-10.036572300000001	-2.5305176000000005	0.7070707070707071	-1.0690456731063929	0.4542300409380856	False	-0.9773540138430624	-0.9916747318875812	-1.1877532459801663	-1.1529652190590394	42567.5
665	150	K	T	-0.9492150978300938	-0.8190466127105405	-12.983862399999998	-2.729199224	0.8534583295954068	-0.9478721266284827	1.325114266739122	False	-0.9838104550125609	-0.8536419698930078	-0.9224002473665168	-0.8546173317770309	29299.0
666	237	R	I	-0.9495701584627236	-0.778753910480822	-13.561743400000001	-2.77189938	0.5040322580645161	-1.3929100695708785	4.291281403614324	False	-0.9874992118744458	-0.816682963892544	-0.960499773676112	-0.8347902484678221	36216.0
667	417	K	M	-0.9503987019180888	-0.8573910084446937	-12.4499512	-2.74951172	0.3804878048780488	-1.2435785804475137	2.1357437948292395	False	-0.9883555584840392	-0.8953478650106441	-0.9117851219383979	-0.8539988381647206	16516.5	0.06	-0.39	2.25	0.98	class 1	0.9991	0.7629	True
668	78	R	W	-0.9506686849196414	-0.8040216775741559	-15.118115300000001	-4.72749014	0.6923636111880366	-1.0530457602284402	3.628039062449683	False	-0.9897013102098138	-0.8430543028643283	-0.7848142359409381	-0.7655297568801602	33616.5
669	16	V	D	-0.9509918269380512	-1.4166689514169262	-11.657714899999998		0.2464788732394366	-1.2911893542252273	1.9515098111723943	False	-0.9883800282956444	-1.4540571527745192	-1.4301685937525326	-1.7474714564135525	35824.0
670	444	K	F	-0.9511853302022246	-0.7753418465951095	-14.5210206	-3.8265137000000005	0.7658536585365854	-1.0280362521429776	2.780562737628196	False	-0.9903198729210902	-0.8144763893139749	-0.9646724579806962	-0.8431676193947485	48384.5	-0.34	-0.13	-0.06	0.25	class 3	0.9547	1.094	True
671	211	N	I	-0.9513270396773384	-1.1572442874168472	-10.662133800000001	-5.0432862200000015	0.9044585987261148	-0.9702114807078944	0.3621130491096634	False	-0.9787700392724136	-1.1846872870119225	-1.2224254886281427	-1.2629983964626257	47681.0
672	1084	D	R	-0.9513377201025469	-0.6700941245909247	-14.817333999999999	-2.78847658	0.7607361963190185	-1.0894922139653265	3.4119427846753343	False	-0.9905514120405372	-0.7093078165289151	-1.0603032810006516	-0.8781792664699736	41075.5
673	503	V	R	-0.951652587057876	-1.0089458611468167	-15.215356400000001	-6.31010742	0.8098591549295775	-1.0856136483042411	3.9412368346663187	False	-0.9902596311943116	-1.0475529052832524	-1.3307757472126842	-1.3191996433558937	23821.0	-0.15	0.01	1.7000000000000002	1.04	class 4	0.05559	0.1496	False
674	259	T	K	-0.9523664492517876	-0.9470111661193844	-10.7090576	-2.66232908	0.4827727645611156	-1.2524248858030282	1.325114266739122	False	-0.9869618064342548	-0.9816065233018516	-1.356771883454425	-1.2562964335257607	17558.5
675	681	P	H	-0.9529165839751674	-1.5584494675196374	-7.798632760000001		0.711196471759852	-1.1578350145385938	0.238133763163737	False	-0.9791690010641959	-1.584701884608666	-1.2306259948575466	-1.7272917210152745	47422.5
676	182	K	S	-0.952943325841782	-1.0004419797296995	-11.258618400000001	-3.75541998	0.5918000780944943	-1.1713861409732484	1.1777270798136459	False	-0.98667684255489	-1.0341754964428072	-1.0096739051296155	-1.0461858496835457	25131.5
677	215	D	T	-0.9530499983770618	-1.0700280183288782	-6.7762939200000005	-2.80336916	0.5766871165644172	-1.2943470610047745	0.6250251288431113	False	-0.9828097234051244	-1.099787743356941	-1.0358737888291756	-1.0997206024044783	37493.0
678	250	T	R	-0.9531011471287376	-0.8107376785996557	-13.111865400000005	-2.6800536800000003	0.4827727645611156	-1.2511438015658531	2.614752152337036	False	-0.9920469664581272	-0.8496834979290451	-1.289205028828632	-1.2068756717484213	30826.5
679	143	V	D	-0.9536352900930632	-1.3293716482920397	-13.6003172	-7.261035120000002	0.7745319926282777	-1.031617596846353	1.9515098111723943	False	-0.9910234914506564	-1.3667598496496332	-1.2866597452425317	-1.4699227754657642	35448.5
680	490	F	H	-0.9536986916863875	-0.8395838170286314	-12.9259522	-2.9174072200000003	0.7918781725888325	-1.0298110149116426	1.490924852030282	False	-0.9891679858621544	-0.875053111204398	-1.0544349466369172	-1.0396669003314754	49623.5	-0.04	-0.05	1.4500000000000002	0.92	class 2	0.6308	1.041	True
681	324	E	I	-0.9539535073105848	-1.0459708339119322	-6.36320802	-2.25625	0.4690721649484536	-1.5376149543177255	2.1173203964635547	False	-0.991858391771764	-1.0838757183731114	-1.1500322079240044	-1.1278069080177469	53097.5
682	622	V	K	-0.9541024663364815	-0.9546896525635888	-9.1196043	-1.6375976600000002	0.8088723423342603	-1.5271152110564028	2.6515989490684047	False	-0.9930967363787042	-0.9936839226058112	-1.5023682264067666	-1.4773292470701291	37635.5
683	448	N	R	-0.9547215393159356	-0.9845467559552477	-11.963476400000001	-3.9860351800000013	0.1656050955414012	-1.2340798297449342	1.7672758275155491	False	-0.9914295470820602	-1.0212547637213722	-1.3965531871557892	-1.413113701189764	36559.0	-0.59	-1.05	0.49	0.19	class 3	0.9573	0.7153	True
684	22	T	H	-0.9551434027670586	-1.528519266569501	-9.036279099999998		0.5633802816901409	-1.0150782036912518	0.0354763811412076	False	-0.9793125645887196	-1.5526884283911624	-1.25460874341272	-1.660924051396676	19386.0
685	403	R	V	-0.9552601129328572	-1.1427299520478662	-13.3261964	-6.05449216	0.2379032258064516	-1.3940684322444061	3.9412368346663187	False	-0.9938671570692926	-1.1813369961843017	-1.033366920938532	-1.1850714154718718	34980.5	-2.24	-2.03	-1.91	-1.0	class 2	0.0	0.0	False
686	529	K	Q	-0.9553433143601368	-0.9881998242206096	-4.769213840000001	-0.181445308	0.9365853658536586	-1.2886011484635818	0.38552095008921294	False	-0.9830040048113255	-1.0158605146717985	-1.0633791667373165	-0.9615017831563816	41637.5	0.03	0.02			Moderna vaccine serum	0.06084	0.014759999999999999	False
687	66	H	S	-0.955674049524804	-1.0416844050980385	-7.1173584399999985	-2.3847167999999996	0.8369565217391305	-1.078367713302866	-0.1119108057842681	False	-0.9782204177040528	-1.064230773277287	-0.9328584159181282	-0.928475366821704	14971.0
688	77	K	E	-0.9562584917429268	-0.7153381614133425	-13.973877100000001	-2.13264164	0.6923636111880366	-1.0530457602284402	2.306538882734265	False	-0.9946467778182256	-0.7537264474886414	-0.9365988674793692	-0.816118459856741	49649.5
689	250	T	K	-0.9567324261697924	-0.8855761784539432	-10.8233886	-1.45031736	0.4827727645611156	-1.2511438015658531	1.325114266739122	False	-0.9913277833522596	-0.9201715356364104	-1.289205028828632	-1.2068756717484213	22665.5
690	1084	D	N	-0.9573647151154164	-0.9490568179817994	-5.889721700000001	1.122582998	0.7607361963190185	-1.0894922139653265	-0.2224511959783752	False	-0.9786341384672232	-0.970326241333606	-1.0603032810006516	-0.8781792664699736	49243.0
691	178	D	N	-0.9574061444608072	-1.0906372246892857	-5.730542000000002	-2.80805664	0.7361963190184049	-1.0947263823040267	-0.2224511959783752	False	-0.9786755678126138	-1.1119066480410922	-1.1945399201942712	-1.2593036842779	43311.0
692	113	K	L	-0.9574765868711972	-1.0517121165357717	-13.7095704	-5.6203613	0.8097560975609757	-1.1762607297145888	2.6331755507027204	False	-0.9964471032196632	-1.0906826328842376	-0.977837130046598	-1.0357977992017613	27031.5
693	1101	H	S	-0.9574848786027368	-0.932807271880868	-6.49074708	1.6041504119999999	0.6467391304347826	-1.1085293839261632	-0.1119108057842681	False	-0.9800312467819856	-0.9553536400601168	-1.2175247176209751	-1.0633219668378326	31962.5
694	529	K	F	-0.9582248931887659	-0.813131872214902	-13.0856934	-2.60307614	0.9365853658536586	-1.2886011484635818	2.780562737628196	False	-0.9973594359076317	-0.8522664149337675	-1.0633791667373165	-0.9615017831563816	32406.0	0.08	0.03			class 4	0.051	0.0147	False
695	356	K	L	-0.9584882339391928	-1.0165789579752489	-8.991015540000003	-2.67561036	0.3463414634146341	-1.5343534239130583	2.6331755507027204	False	-0.9974587502876588	-1.0555494743237148	-1.2564706992961716	-1.2156828677473577	24183.0	-0.49	-0.07	0.89	0.76	class 2	0.053110000000000004	0.1676	False
696	23	Q	R	-0.959871803350186	-1.3360085252474938	-13.082397600000002		0.7525252525252525	-1.0711660520833683	1.6751588356871272	False	-0.9961965438985356	-1.3723332657958434	-1.1421855535458785	-1.6149919647542053	43538.0
697	178	D	T	-0.9599997007428048	-1.1134040413247783	-10.6250732	-4.56323244	0.7361963190184049	-1.0947263823040267	0.6250251288431113	False	-0.9897594257708674	-1.1431637663528411	-1.1945399201942712	-1.2593036842779	25479.0
698	248	Y	E	-0.9601345991958532	-0.8721166713298707	-12.198144500000001	-2.5733642600000004	0.7927927927927928	-0.9404377118439108	0.8092591124999562	False	-0.9913518689352238	-0.9033339410692413	-1.0904521708577042	-1.049189418804176	34828.0
699	479	P	R	-0.9608538200392396	-0.844613990326567	-15.319409000000002	-5.168676680000001	0.7205882352941176	-0.8008046273922346	2.8174095343595646	False	-1.0000202294568168	-0.8837803997441442	-1.363457933226598	-1.3080026904328241	39576.5	-0.24	-0.06	0.29	0.47	class 4	0.045360000000000004	0.5771	False
700	17	N	V	-0.9608825036190388	-1.5592413956287694	-8.108398300000001		0.7197452229299363	-1.0851543193443822	0.0120684801616584	True	-0.5557288460339076	-1.1540877380436383	-1.2218433747042023	-1.630445344487285	30793.0
701	486	F	Q	-0.960951484234546	-1.0129816344428213	-11.3482177	-3.86086424	0.9187817258883249	-0.8258901714381762	0.2331492605498716	False	-0.9871547081290868	-1.0391848583373622	-1.0057180426511645	-1.0453688672397021	50536.0	0.22	-0.72	1.48	-0.21	class 2	0.9994	0.9664	True
702	148	N	G	-0.960953473421566	-0.9569783571455146	-7.3227784	-0.20610352	0.9426751592356688	-0.7849165720085806	-0.6880206577343524	False	-0.9762794548099109	-0.9723043385338592	-1.1716354773039506	-1.1139254431825278	54358.5
703	440	N	R	-0.961253115391882	-1.2061643575245062	-13.6881348	-6.58447262	0.9108280254777071	-0.9769245317209264	1.7672758275155491	False	-0.9979611231580068	-1.2428723652906308	-1.1338566719855256	-1.3074274743468075	44929.5	-0.25	-0.03	1.09	1.07	class 3	0.2303	0.3744	False
704	245	H	M	-0.962146130821228	-0.9407803303444396	-12.1940432	-3.5415283000000004	0.7391304347826086	-0.9627551248958416	0.8461059092313251	False	-0.9936387560674838	-0.9722729555906954	-0.9747776306796424	-0.9164747458448048	24744.0
705	137	N	E	-0.9623612158790722	-0.9355237202760298	-8.435083200000001	-0.2984374948	1.0	-0.9154703282180312	-0.3329915861724819	False	-0.9823022436244676	-0.9554647480214252	-1.0417932180379341	-0.9985799964426132	31358.5
706	558	K	V	-0.9623999024676204	-0.8914218225422041	-12.3389404	-2.98269038	0.8536585365853658	-1.3545540499266693	2.6515989490684047	False	-1.0013941725098428	-0.9304160925844264	-1.164294351018566	-1.1105418838989582	41223.5
707	134	Q	D	-0.962608015841666	-1.009769041831165	-5.83486334	-1.059399416	0.7070707070707071	-1.0690456731063929	-0.3145681878067974	False	-0.9827740198000964	-1.0299350457895948	-1.1877532459801663	-1.1529652190590394	22801.5
708	654	E	I	-0.9631162119812514	-1.0561129800985491	-10.662085000000001	-3.95957028	0.5721649484536082	-1.40603924797062	2.1173203964635547	False	-1.0010210964424306	-1.0940178645597285	-1.4039804954574604	-1.510361694943836	49883.0
709	113	K	Q	-0.9631407256808602	-1.1856005402286822	-8.694335800000001	-4.578076179999999	0.8097560975609757	-1.1762607297145888	0.38552095008921294	False	-0.9908014161320492	-1.2132612306798711	-0.977837130046598	-1.0357977992017613	47972.5
710	182	K	Q	-0.9632069114605752	-1.0162158274306354	-8.7828371	-2.4871582	0.5918000780944943	-1.1713861409732484	0.38552095008921294	False	-0.990867601911764	-1.0438765178818243	-1.0096739051296155	-1.0461858496835457	27832.0
711	137	N	L	-0.9635483969710494	-0.9583648316467512	-10.0607665	-2.19255372	1.0	-0.9154703282180312	-0.0063549182040265	False	-0.9872662271570264	-0.982082661832728	-1.0417932180379341	-0.9985799964426132	28011.0
712	134	Q	V	-0.9640625015017832	-0.944210045466882	-8.986157259999997	-1.0131103394000005	0.7070707070707071	-1.0690456731063929	0.1041854719900804	False	-0.9889571240159206	-0.9691046679810194	-1.1877532459801663	-1.1529652190590394	44609.0
713	417	K	S	-0.9644089021803448	-0.9001495243679527	-10.689965800000001	-1.4737793119999998	0.3804878048780488	-1.2435785804475137	1.1777270798136459	False	-0.9981424188934528	-0.9338830410810606	-0.9117851219383979	-0.8539988381647206	24059.0	-0.05	-0.46	1.49	0.51	class 1	0.9964	0.8805	True
714	80	D	K	-0.9651774095603768	-1.2928867416255252	-13.363794	-6.908715799999999	0.6923636111880366	-1.1455287628884387	2.1223048990774203	False	-1.0030964611534856	-1.330805793218634	-1.060584079746784	-1.2905248889580854	25765.5
715	113	K	G	-0.9651956958469494	-1.0178335552683573	-12.917114199999999	-4.81115728	0.8097560975609757	-1.1762607297145888	1.9515098111723943	False	-1.0025838972045429	-1.0552217566259503	-0.977837130046598	-1.0357977992017613	31502.5
716	253	D	R	-0.9653487757866064	-1.1395188908993423	-14.847314399999998	-6.77697754	0.4827727645611156	-1.1151401184760763	3.4119427846753343	False	-1.0045624677245968	-1.1787325828373327	-1.1221329357938803	-1.3259888407009592	25858.5
717	356	K	I	-0.9654914593250694	-0.958480195899054	-10.154540800000001	-2.226538108	0.3463414634146341	-1.5343534239130583	3.0016435180164107	False	-1.0047643327291818	-0.9977530693031664	-1.2564706992961716	-1.2156828677473577	36101.0	-0.11	-0.04	1.24	1.21	convalescent serum	0.05339	0.031439999999999996	False
718	677	Q	V	-0.9655682370221039	-0.9179741443523994	-7.47539048	1.97893064	0.711196471759852	-1.1578350145385938	0.1041854719900804	False	-0.9904628595362416	-0.9428687668665368	-1.2341786707783349	-1.0978913893836897	42328.5
719	246	R	W	-0.9655922120322216	-0.9903523230687612	-14.2918458	-5.47661136	0.4827727645611156	-1.2524248858030282	3.628039062449683	False	-1.004624837322394	-1.0293849483589337	-0.8618961501041131	-0.898848291764713	20455.0
720	481	N	F	-0.9660879378660304	-0.8403006569187812	-11.5539308	-0.9472167892	1.0	-0.7407301102621733	0.1410322687214494	False	-0.9913634983846756	-0.8655762174374263	-1.2012348432488813	-0.9917075417068064	41918.0	-0.29	-0.08	-0.18	-0.55	class 2	0.6041	0.2229	True
721	485	G	Q	-0.966368401039872	-0.9765272967366982	-7.467090000000002	-0.7840576253199999	0.703631393986724	-0.8582471222908024	-0.59590366590593	False	-0.9829428775426824	-0.9931017732395088	-1.24459040216406	-1.115512428169246	55326.5	-0.23	-0.11	0.29	0.36	class 2	0.8185	0.8057	True
722	142	G	E	-0.9665404579488948	-0.8701904471878481	-12.3354494	-2.5750243999999998	0.7745319926282777	-1.031617596846353	1.067186689619539	False	-0.9995739721862592	-0.9032239614252124	-1.1414576555686924	-1.074971201274706	44001.0
723	499	P	R	-0.9672619295998546	-0.9530588917337486	-14.7725832	-5.5235351999999995	0.5514705882352942	-1.014948343804494	2.8174095343595646	False	-1.0064283390174316	-0.9922253011513256	-1.349173774322398	-1.3216984878686489	37571.5	-0.58	-0.14	0.99	0.49	class 3	0.9517	0.892	True
724	372	A	K	-0.9672677250638936	-0.8797265068409876	-13.7331298	-4.04248048	0.9622641509433962	-1.082986611599607	2.1173203964635547	False	-1.0051726095250726	-0.9176313913021668	-1.2547537912083098	-1.1951459640023794	33171.5	0.25	-0.05	1.92	2.58	convalescent serum	0.05222	0.4287	False
725	498	Q	K	-0.967873219570073	-0.9616858259999184	-10.3657225	-2.39716796	0.404040404040404	-1.0595914160700892	0.38552095008921294	False	-0.9955339100212618	-0.9893465164511072	-1.061402031417426	-1.0378830257141902	39945.5	0.05	-2.26	0.3299999999999999	0.21	class 1	0.9685	0.2338	True
726	691	S	R	-0.9680416752470724	-1.4924899146489268	-11.115112	-7.22058112	0.4538461538461538	-1.4308022399107414	2.46736496541156	False	-1.0067553770789153	-1.53120361648077	-1.6454752960299168	-1.861449674718852	35157.0
727	23	Q	A	-0.9680818470843462	-1.6220603483776777	-4.6779785		0.7525252525252525	-1.0711660520833683	-0.4300930806147697	False	-0.9868134668886384	-1.6407919681819698	-1.1421855535458785	-1.6149919647542053	29788.0
728	501	N	F	-0.9686364604154706	-1.0276481294898856	-8.772778399999998	-2.58554686	0.3949044585987261	-1.1076540558013799	0.1410322687214494	False	-0.9939120209341156	-1.0529236900085306	-1.0511993638206611	-1.1602312793497491	51307.5	-0.1	0.29	2.6100000000000003	2.1	class 1	0.7873	0.4188	True
729	134	Q	E	-0.9687174861856144	-0.9759901295473172	-6.95168462	-0.359912102	0.7070707070707071	-1.0690456731063929	-0.2408745943440597	False	-0.9897690860108982	-0.9970417293726009	-1.1877532459801663	-1.1529652190590394	19721.5
730	249	L	T	-0.9687950948229908	-0.9632932607483216	-4.19694822	2.33159178	0.8963414634146342	-0.8781483207713375	-0.8538312430255128	False	-0.9817838557607832	-0.976282021686114	-1.027822731032513	-1.0071613095965268	48735.0
731	215	D	S	-0.9696230953789432	-1.0259717705943157	-6.558593759999999	-1.57336424	0.5766871165644172	-1.2943470610047745	0.4776379419176352	False	-0.9981186931657748	-1.0544673683811472	-1.0358737888291756	-1.0997206024044783	32732.0
732	1101	H	E	-0.9698609740412834	-0.8772683093726721	-13.234179600000001	-3.5255370800000003	0.6467391304347826	-1.1085293839261632	1.8275305252264682	False	-1.0068039833495457	-0.914211318680934	-1.2175247176209751	-1.0633219668378326	52327.5
733	72	G	D	-0.9700395606419998	-0.9384150005906554	-12.7392334	-3.83908694	0.8028169014084507	-1.0317817249714083	1.2514206732763835	False	-1.0042141213329363	-0.972589561281592	-1.2223045785971935	-1.1934042091040862	52275.0
734	187	K	W	-0.9709371311304722	-1.0388307846114386	-14.5441408	-5.9467529	0.7365853658536585	-0.9591434000234704	2.338401176851769	False	-1.0093960111792288	-1.0772896646601955	-0.8758643228463827	-0.9714184250414508	26750.0
735	157	F	E	-0.9715867832683104	-0.8366813316266277	-13.7494628	-3.49916988	0.8534583295954068	-1.031617596846353	1.8962396160753408	False	-1.0087828364136309	-0.8738773847719481	-1.2491277721816938	-1.1430615846956833	34556.0
736	97	K	T	-0.9716339003638989	-1.0043652091313502	-13.4428712	-4.97407218	0.8341463414634146	-0.9096267534663108	1.325114266739122	False	-1.006229257546366	-1.0389605663138175	-1.0506405410178763	-1.0866726206655664	24985.5
737	143	V	E	-0.9718007825769992	-1.0729222244665908	-13.5781982	-5.59375002	0.7745319926282777	-1.031617596846353	1.7672758275155491	False	-1.0085087903431238	-1.1096302322327156	-1.2866597452425317	-1.4699227754657642	32990.5
738	138	D	R	-0.9718161732042784	-0.811206916717145	-15.3077638	-4.7816894	0.5398773006134969	-1.0124395966608009	3.4119427846753343	False	-1.011029865142269	-0.8504206086551354	-1.0206146853340674	-0.9633503974584428	35745.0
739	179	L	D	-0.9718590259353004	-0.8993301927618697	-12.181006	-2.81008298	0.5918000780944943	-1.272945133274645	1.9330864128067096	False	-1.0091842992419924	-0.936655466068562	-1.2837717807415778	-1.2672884346912967	22597.5
740	537	K	V	-0.97197818592287	-0.9013269892300012	-11.5444582	-2.220385726	0.5951219512195122	-1.4302180412200058	2.6515989490684047	False	-1.0109724559650923	-0.9403212592722237	-1.3697381946005616	-1.1912588254858094	40450.5
741	237	R	E	-0.9725796220618904	-0.8115283586778109	-13.2392336	-2.52294918	0.5040322580645161	-1.3929100695708785	3.5961767683321795	False	-1.0116449854979472	-0.8505937221138677	-0.960499773676112	-0.8347902484678221	33305.5
742	183	Q	R	-0.9730744787753788	-0.8271020975403867	-12.0056642	-1.086035164	0.5959595959595959	-1.2442460896775112	1.6751588356871272	False	-1.0093992193237282	-0.8634268380887364	-1.2291607232774415	-1.113716715227359	49564.5
743	153	M	E	-0.9731496648985768	-0.8401328214091429	-12.7859866	-2.44838867	0.8534583295954068	-1.031617596846353	1.2514206732763835	False	-1.0073242255895132	-0.8743073821000795	-1.2271311851475963	-1.1128079514911005	36760.0
744	151	S	I	-0.9732770397125972	-1.0519578462570531	-7.15932612	-2.26445314	0.8534583295954068	-1.031617596846353	-0.3379760887863471	True	-0.5142219656282258	-0.5929027721726816	-1.2540593212581317	-1.3679042837400577	34137.5
745	75	G	H	-0.973279308783552	-0.8587142458376544	-11.531933800000001	-1.226025396	0.8028169014084507	-1.0317817249714083	0.6618719255744803	False	-1.0033413791804355	-0.888776316234538	-1.1593084254420831	-1.073323654395962	40966.0
746	150	K	D	-0.9732797008394756	-0.8655303719044729	-14.374707	-4.40915524	0.8534583295954068	-0.9478721266284827	2.1223048990774203	False	-1.0111987524325845	-0.9034494234975818	-0.9224002473665168	-0.8546173317770309	21304.0
747	462	K	G	-0.9734904084001648	-1.3787805608953398	-12.6618897		0.9414634146341464	-1.2256718332611694	1.9515098111723943	False	-1.010878609757758	-1.416168762252933	-1.2285538600304422	-1.4294326440463028	28897.5	-0.39	-0.06	0.43	-0.09	class 4	0.1	0.8825	False
748	137	N	A	-0.9737755640371843	-0.958350337081512	-7.6365234	-0.0129150389999999	1.0	-0.9154703282180312	-0.522210072443192	False	-0.9913230881545309	-0.9758978611988584	-1.0417932180379341	-0.9985799964426132	26714.0
749	470	T	H	-0.9739612699102184	-0.9663247267157916	-9.4612304	-1.6982666000000002	0.703631393986724	-1.0298110149116426	0.0354763811412076	False	-0.9981304317318797	-0.9904938885374526	-1.407769136594068	-1.1355418104648296	21979.5	-0.31	-0.06	2.1	1.75	class 4	0.04704	0.7152	False
750	253	D	A	-0.9740016469610856	-1.161003798441241	-12.5868162	-5.695971639999999	0.4827727645611156	-1.1151401184760763	1.4172312585675442	False	-1.009094869478484	-1.1960970209586392	-1.1221329357938803	-1.3259888407009592	44383.0
751	157	F	S	-0.9740898731183576	-0.9957385092790876	-4.73122552	0.295556638	0.8534583295954068	-1.031617596846353	-0.5590568691745611	False	-0.9911537359603092	-1.0128023721210393	-1.2491277721816938	-1.1430615846956833	40302.0
752	554	E	P	-0.9744418823849949	-0.9634842037093982	-5.73544922	1.4237792919999999	0.7371134020618557	-1.355477873892059	0.6434485272087958	False	-1.0043534610207765	-0.9933957823451801	-1.1281376106931489	-1.077304496875394	29235.5
753	70	V	H	-0.9744963388867802	-1.0525561293418546	-13.005786099999998	-5.08190918	0.9084507042253521	-1.0298145494726465	1.3619610634704906	False	-1.0092945713833859	-1.0873543618384602	-1.166059363953718	-1.2427727269004434	35971.5
754	247	S	D	-0.9747278705296426	-1.0738836663020683	-8.16396494	-2.97072756	0.4827727645611156	-1.2482965861983095	0.4776379419176352	False	-1.0032234683164742	-1.1023792640889	-1.2091076955256814	-1.24911624733423	33937.5
755	403	R	N	-0.9748687984844836	-1.0740200985172796	-10.2627686	-3.84020998	0.2379032258064516	-1.3940684322444061	1.7672758275155491	False	-1.0115768062506083	-1.1107281062834042	-1.033366920938532	-1.1850714154718718	37390.5	-0.44	-1.47	-5.5600000000000005	-5.0	class 2	0.0	0.5063	False
756	174	P	R	-0.974887369832424	-0.7355275225733888	-14.004858199999996	-2.2140381000000002	0.5918000780944943	-1.1948757153701792	2.8174095343595646	False	-1.014053779250001	-0.7746939319909659	-1.3351933101086082	-1.1547120251508547	26707.5
757	66	H	T	-0.9759306074660876	-0.9609752621025872	-8.91364756	-1.0906738400000002	0.8369565217391305	-1.078367713302866	0.0354763811412076	False	-1.0000997692877485	-0.985144423924248	-0.9328584159181282	-0.928475366821704	10681.5
758	468	I	K	-0.9762563277845372	-0.8698294162837588	-14.968701199999998	-4.94643554	0.8343195266272192	-1.0298110149116426	3.0016435180164107	False	-1.0155292011886496	-0.9091022896878712	-1.3115313768603611	-1.2146669928573608	28908.5	-0.5	-0.06	-1.74	0.02	Moderna vaccine serum	0.04774	0.6938	False
759	470	T	R	-0.9763129612809434	-0.7330601058437114	-14.619995000000001	-3.07436524	0.703631393986724	-1.0298110149116426	2.614752152337036	False	-1.0152587806103326	-0.7720059251731008	-1.407769136594068	-1.1355418104648296	37253.5	-0.17	-0.03	0.98	0.76	class 2	0.8432	0.9520000000000001	True
760	372	A	D	-0.9765430877583748	-0.929974204981136	-12.8296386	-3.73581542	0.9622641509433962	-1.082986611599607	1.4172312585675442	False	-1.0116363102757733	-0.9650674274985344	-1.2547537912083098	-1.1951459640023794	34626.5	-0.28	-0.1	1.55	1.0	class 3	0.046360000000000005	0.2167	False
761	159	V	R	-0.9768847172158646	-0.8959695310879009	-15.642138400000002	-5.70390624	0.8534583295954068	-1.031617596846353	3.9412368346663187	False	-1.0154917613523002	-0.9345765752243366	-1.421727164772541	-1.3577770632510364	40316.0
762	21	R	I	-0.9769439702682708	-1.2497228141940402	-14.3503173		0.3225806451612903	-1.3358512022674074	4.291281403614324	False	-1.0148730236799928	-1.2876518676057622	-1.0860353658072721	-1.3760062016872805	38753.0
763	1146	D	F	-0.9773741077063388	-1.0364326041259888	-14.670459	-5.968237320000001	0.9325153374233128	-0.8494864421263437	2.0804735997321857	False	-1.015171817113273	-1.074230313532923	-1.242447502080571	-1.278147392833845	47356.0
764	212	L	E	-0.9774942076133526	-1.061809995515425	-13.0759766	-5.17399908	0.3963414634146341	-1.1322792708563345	1.7488524291498648	False	-1.0141278951018853	-1.0984436830039577	-1.2688617299408855	-1.3426830858634018	39225.5
765	74	N	A	-0.9776959100351268	-1.0188405455900995	-5.55935062	-0.775805662	0.8028169014084507	-1.0317817249714083	-0.522210072443192	True	-0.4891247168971107	-0.5302693524520836	-1.1102506939392036	-1.1313614466917523	35560.5
766	66	H	A	-0.9779749961467094	-0.9143118396688544	-11.690039000000002	-2.48999024	0.8369565217391305	-1.078367713302866	0.8276825108656407	False	-1.009330611913831	-0.945667455435976	-0.9328584159181282	-0.928475366821704	23962.0
767	163	A	D	-0.978052168148042	-1.0973639178690038	-13.136572400000002	-5.4798583800000005	0.8534583295954068	-1.031617596846353	1.4172312585675442	False	-1.0131453906654406	-1.132457140386402	-1.3201764567530572	-1.4674692825144346	32438.0
768	439	N	V	-0.9780583145846732	-1.1866112350682452	-5.70664068	-3.81950684	0.4968152866242038	-1.2137836632096264	0.0120684801616584	False	-1.001975822771801	-1.2105287432553729	-1.1966613423040644	-1.3061760521189898	43008.5	-0.44	-0.04	1.64	1.18	convalescent serum	0.2543	0.1494	False
769	68	I	E	-0.9784239544786276	-0.8603130158871242	-13.989575199999997	-3.9413086	0.7100591715976331	-1.0575346966857138	2.1173203964635547	False	-1.0163288389398066	-0.8982179003483033	-1.1473755454664352	-1.1017494277456623	50073.0
770	155	S	I	-0.9786021742270448	-0.9659138611657764	-7.42946776	0.05168457	0.8534583295954068	-1.031617596846353	-0.3379760887863471	False	-0.9984820879943664	-0.9857937749330979	-1.1714013477784946	-1.1032880669360474	32014.0
771	211	N	H	-0.979583900756234	-1.0335028291521418	-10.333667	-3.3104004000000002	0.9044585987261148	-0.9702114807078944	0.0723231778725767	False	-1.0041445567399867	-1.0580634851358943	-1.2224254886281427	-1.2629983964626257	41757.5
772	146	H	Y	-0.9798104102434206	-0.8515813395348624	-12.4011964	-2.06367186	0.8695652173913043	-0.7528613315448379	0.4039443484548973	False	-1.0076408568119115	-0.8794117861033532	-0.9380274718893192	-0.8432977704084247	39835.5
773	257	G	R	-0.9799641758320451	-0.909738751026094	-14.1171143	-4.54897462	0.4827727645611156	-1.2524248858030282	3.241147696770309	False	-1.0192498925750884	-0.9490244677691372	-1.4297422020151875	-1.3285380677464456	29313.0
774	684	A	E	-0.980026044228454	-0.9475748612302952	-12.009374900000001	-3.25073244	0.711196471759852	-1.1578350145385938	1.2329972749106992	False	-1.0140922507330958	-0.9816410677349372	-1.2039705886787084	-1.2010739023989527	28463.0
775	493	Q	A	-0.9801985764125408	-0.9721001082427869	-7.708032200000001	-0.3487304639999999	0.4646464646464646	-0.9781925435948406	-0.4300930806147697	False	-0.9989301962168328	-0.9908317280470792	-1.0283590573215051	-1.0143800300362011	19968.0	0.06	0.13	1.88	2.12	class 2	0.9488	0.5993	True
776	468	I	R	-0.9804346180208744	-0.8416260678439307	-15.8798828	-5.48112794	0.8343195266272192	-1.0298110149116426	4.291281403614324	False	-1.0183636714325963	-0.8795551212556527	-1.3115313768603611	-1.2146669928573608	35722.0	-0.43	-0.12	-5.55	-4.67	class 4	0.0498	0.7503	False
777	69	H	R	-0.9812577198172876	-0.9123339931085168	-12.291967800000002	-2.96982426	0.6923636111880366	-0.7992686344237256	0.4173832442067166	False	-1.0092111181189574	-0.9402873914101868	-0.8790692882378357	-0.8214392028949056	26938.5
778	493	Q	V	-0.9822435145126164	-0.9233036633375904	-10.4488526	-1.3502929568000002	0.4646464646464646	-0.9781925435948406	0.1041854719900804	False	-1.0071381370267538	-0.9481982858517276	-1.0283590573215051	-1.0143800300362011	36383.5	-0.1	0.05	1.96	2.06	class 2	0.9578	0.6917	True
779	503	V	K	-0.9827735593888612	-0.990491432580758	-14.491552599999999	-5.48640142	0.8098591549295775	-1.0856136483042411	2.6515989490684047	False	-1.0217678294310837	-1.0294857026229804	-1.3307757472126842	-1.3191996433558937	21516.0	0.01	0.1	2.46	1.79	class 4	0.055470000000000005	0.5727	False
780	251	P	R	-0.9827750769343484	-0.8569487658422998	-14.925659199999998	-4.7378907	0.8235294117647058	-1.0157986783456148	2.8174095343595646	False	-1.0219414863519256	-0.8961151752598769	-1.4402948444946369	-1.2384634956247609	38811.0
781	324	E	V	-0.982917715277604	-0.9764560201933936	-5.79541016	1.089624028	0.4690721649484536	-1.5376149543177255	1.7672758275155491	False	-1.019625723043729	-1.0131640279595184	-1.1500322079240044	-1.1278069080177469	56479.0
782	483	V	T	-0.9829308942133697	-1.279402950209542	-6.87385256	-4.87902832	0.7112676056338029	-0.8096538382458669	-0.8354078446598283	False	-0.9961850443862198	-1.2926571003823923	-1.056843441084356	-1.1416239471084155	32151.5	0.3	-0.17	2.04	0.69	class 2	0.9632	0.5177	True
783	17	N	H	-0.9832360226659624	-1.550251406216732	-9.2431396		0.7197452229299363	-1.0851543193443822	0.0723231778725767	True	-0.587072354492869	-1.1540877380436383	-1.2218433747042023	-1.630445344487285	28970.5
784	17	N	D	-0.9842055001233708	-1.5950378519911361	-7.55380866		0.7197452229299363	-1.0851543193443822	-0.2224511959783752	True	-0.5432553861758735	-1.1540877380436383	-1.2218433747042023	-1.630445344487285	33332.5
785	138	D	G	-0.984418307987802	-0.8856433973049767	-13.047729499999999	-3.26423342	0.5398773006134969	-1.0124395966608009	1.2514206732763835	False	-1.0185928686787384	-0.9198179579959131	-1.0206146853340674	-0.9633503974584428	47175.0
786	182	K	L	-0.9845756773953638	-0.9870490504478464	-14.060937599999999	-5.14355466	0.5918000780944943	-1.1713861409732484	2.6331755507027204	False	-1.0235461937438295	-1.0260195667963123	-1.0096739051296155	-1.0461858496835457	25254.5
787	476	G	K	-0.9847856900261388	-0.9509067186620784	-14.244775500000001	-4.97622072	0.703631393986724	-0.9648548415828864	1.9515098111723943	False	-1.0221738913837322	-0.9882949200196718	-1.3708182464387486	-1.2664753844848071	29946.5	-0.72	-1.68	-5.55	-2.86	class 1	0.9809	0.6375	True
788	405	D	R	-0.9850334855410724	-0.918502274166998	-14.586621	-4.96682124	0.588957055214724	-1.2082725413535165	3.4119427846753343	False	-1.024247177479063	-0.9577159661049884	-1.3202980610058876	-1.222153985387783	30805.0	-0.65	-0.11	1.38	0.59	class 1	0.9812	0.7020000000000001	True
789	188	N	H	-0.9855500399532224	-0.961496416980264	-5.4676269	2.8414550600000004	0.5286624203821656	-1.2493142487427218	0.0723231778725767	False	-1.010110695936975	-0.9860570729640166	-1.2678231780277065	-1.1266523976291691	37676.5
790	207	H	Y	-0.9856679258109462	-0.9727936401173238	-3.2880859199999994	4.228198260000001	0.625	-1.3591097238831673	0.4039443484548973	False	-1.0134983723794369	-1.0006240866858147	-1.214483089224701	-1.0537811583224042	50238.5
791	113	K	P	-0.9859366870999078	-1.0111821897238955	-12.528198199999999	-4.3039062800000005	0.8097560975609757	-1.1762607297145888	1.5277716487616508	False	-1.0215866924885602	-1.046832195112548	-0.977837130046598	-1.0357977992017613	34492.5
792	482	G	R	-0.9861984284881696	-0.6893906533801428	-15.712890599999998	-3.85913086	0.703631393986724	-0.8718496093563604	3.241147696770309	False	-1.0254841452312131	-0.7286763701231862	-1.25886211821875	-1.0944802695800877	28910.0	-0.65	-0.1	0.87	0.87	class 2	0.2672	0.6518	False
793	499	P	D	-0.9864750512358692	-1.228724524625258	-12.259985400000001	-5.934594659999999	0.5514705882352942	-1.014948343804494	0.8276825108656405	False	-1.0178306670029906	-1.2600801403923794	-1.349173774322398	-1.3216984878686489	17592.0	-0.21	-0.92	0.0699999999999999	-0.14	class 3	0.9947	0.8873	True
794	70	V	E	-0.9870092995656242	-1.0859071921637664	-13.774707199999998	-5.69201668	0.9084507042253521	-1.0298145494726465	1.7672758275155491	False	-1.0237173073317491	-1.1226151999298912	-1.166059363953718	-1.2427727269004434	42806.5
795	483	V	P	-0.9874419851000588	-1.0150825625593334	-4.64472652	0.0757324269999999	0.7112676056338029	-0.8096538382458669	-1.0380652266823576	False	-0.9976988244431227	-1.0253394019023974	-1.056843441084356	-1.1416239471084155	43268.5	-0.44	-0.7	-2.53	-2.76	class 2	0.0	0.5185	False
796	162	S	H	-0.987640774613695	-1.0105087928067662	-9.17229	-2.14367678	0.8534583295954068	-1.031617596846353	-0.1119108057842681	False	-1.010187142792944	-1.033055160986015	-1.3227049004114841	-1.2880023698637129	26532.0
797	239	Q	R	-0.9877770286667124	-0.9797759824613704	-4.18618166	2.5845214800000003	0.0909090909090909	-1.5511650319822217	1.6751588356871272	False	-1.0241017692150622	-1.01610072300972	-1.5736917892146731	-1.405164265087832	58235.5
798	97	K	D	-0.9878506743249268	-0.908964991278418	-14.653369	-4.9156739200000015	0.8341463414634146	-0.9096267534663108	2.1223048990774203	False	-1.0257697259180356	-0.9468840428715268	-1.0506405410178763	-1.0866726206655664	22091.5
799	69	H	Q	-0.9878603046423252	-0.8880158065015556	-11.785595800000001	-1.89692382	0.6923636111880366	-0.7992686344237256	0.1644401697009989	False	-1.0133749322885166	-0.9135304341477468	-0.8790692882378357	-0.8214392028949056	36151.0
800	491	P	K	-0.987975119833302	-0.926100410977869	-14.2481445	-4.73381348	0.5735294117647058	-0.8062878818440734	1.5277716487616508	False	-1.0236251252219544	-0.9617504163665214	-1.375377448998964	-1.3123012890854608	36152.0	-2.61	-4.39	-6.39	-4.5	class 2	0.0	0.0	False
801	156	E	I	-0.988014365013606	-0.9027057435466552	-14.213378999999998	-4.48593748	0.8534583295954068	-1.031617596846353	2.1173203964635547	False	-1.0259192494747853	-0.9406106280078342	-1.1106935711140664	-1.0408128449575855	47007.0
802	444	K	D	-0.9881505877242466	-0.8235681391315697	-14.235595800000002	-3.6487305	0.7658536585365854	-1.0280362521429776	2.1223048990774203	False	-1.0260696393173554	-0.8614871907246786	-0.9646724579806962	-0.8431676193947485	37615.0	-0.08	-0.18	1.2999999999999998	0.57	class 3	0.9489	1.01	True
803	102	R	G	-0.9885949656268108	-1.0651231685462994	-14.761400999999998	-6.1404296600000015	0.4717741935483871	-1.1547826159436378	3.241147696770309	False	-1.027880682369854	-1.1044088852893428	-1.4510484789941775	-1.384339840300785	36805.5
804	111	D	N	-0.9890730107648856	-1.0334975129393331	-6.85817862	-1.4084961059999999	0.6380368098159509	-1.1273262832380773	-0.2224511959783752	False	-1.0103424341166924	-1.05476693629114	-1.3184946290301405	-1.28412711523392	39957.5
805	493	Q	Y	-0.9892061415110198	-1.0972434104796915	-2.9088623	-1.8554931800000003	0.4646464646464646	-0.9781925435948406	-0.8538312430255128	False	-1.0021949024488124	-1.110232171417484	-1.0283590573215051	-1.0143800300362011	35848.0	-0.97	0.12	0.17	1.0	class 2	0.8443	0.8366	True
806	1084	D	I	-0.9895025907292629	-0.7536675221423133	-14.180835000000002	-2.55458982	0.7607361963190185	-1.0894922139653265	2.3015543801203995	False	-1.0278795556219162	-0.7920444870349665	-1.0603032810006516	-0.8781792664699736	49731.0
807	113	K	A	-0.9900389714509792	-1.0445164988800568	-13.4874022	-5.1823731	0.8097560975609757	-1.1762607297145888	2.1173203964635547	False	-1.0279438559121579	-1.082421383341236	-0.977837130046598	-1.0357977992017613	36492.0
808	164	N	A	-0.9903459503255592	-1.0083636087827172	-3.99018554	0.8159423950000001	0.8534583295954068	-1.104263956338454	-0.522210072443192	False	-1.0078934744429056	-1.0259111329000636	-1.2040407419610253	-1.0773847002260155	34408.5
809	444	K	W	-0.9907601628640756	-0.8277576613132034	-14.501098800000005	-3.95175782	0.7658536585365854	-1.0280362521429776	2.338401176851769	False	-1.0292190429128325	-0.8662165413619601	-0.9646724579806962	-0.8431676193947485	19897.0	-0.28	-0.05	2.12	1.41	class 3	0.9818	0.8932	True
810	137	N	Y	-0.9907645859539612	-1.0128174137326775	-3.68090816	0.73681642	1.0	-0.9154703282180312	-0.9459482348539352	False	-1.002405093625358	-1.0244579214040743	-1.0417932180379341	-0.9985799964426132	42862.5
811	66	H	G	-0.9909204064827676	-1.0045342787204432	-11.519995399999999	-3.5026366600000003	0.8369565217391305	-1.078367713302866	0.6618719255744803	False	-1.0209824768796514	-1.034596349117327	-0.9328584159181282	-0.928475366821704	37685.5
812	85	P	K	-0.9911942928374534	-1.0714504704179937	-7.858740300000001	-2.55324706	0.5294117647058824	-1.4743321589387568	1.5277716487616508	False	-1.0268442982261057	-1.1071004758066456	-1.5861346807247132	-1.6726414124115798	31705.5
813	444	K	E	-0.9918805760085252	-0.7996874110027063	-14.4795166	-3.58286136	0.7658536585365854	-1.0280362521429776	2.306538882734265	False	-1.030268862083824	-0.8380756970780052	-0.9646724579806962	-0.8431676193947485	40085.5	0.01	-0.07	1.22	0.73	class 3	0.9617	0.9966	True
814	180	E	L	-0.9921273901956108	-0.7954147620309227	-12.915453999999999	-1.2847412000000002	0.5918000780944943	-1.1864185215497312	1.7488524291498648	False	-1.0287610776841436	-0.8320484495194552	-1.0076445958412228	-0.8672135669373738	41157.0
815	440	N	A	-0.9922676438389141	-1.1155172136200553	-7.598242260000001	-3.1349120999999998	0.9108280254777071	-0.9769245317209264	-0.522210072443192	False	-1.0098151679562604	-1.1330647377374017	-1.1338566719855256	-1.3074274743468075	31673.5	-0.01	0.01	0.45	0.65	convalescent serum	0.07057999999999999	0.047869999999999996	False
816	403	R	D	-0.992791919879662	-1.0164671509357666	-13.310620000000002	-4.80791014	0.2379032258064516	-1.3940684322444061	3.4119427846753343	False	-1.0320056118176522	-1.055680842873757	-1.033366920938532	-1.1850714154718718	25256.0	-2.3	-2.21	-4.62	-3.47	class 2	0.0	0.0	False
817	685	R	C	-0.9932157888091026	-1.2993706772534377	-14.604687599999998	-7.353588859999999	0.711196471759852	-1.1578350145385938	3.0200669163820946	False	-1.0324945801573453	-1.3386494686016803	-0.8273366974060834	-1.134152122036678	41124.0
818	185	N	R	-0.9932983725150192	-1.2779492193216966	-13.476904200000002	-6.716919	0.7261146496815286	-1.1047723031217318	1.7672758275155491	False	-1.030006380281144	-1.3146572270878212	-1.2562509996334208	-1.4591313689322256	28823.0
819	403	R	E	-0.9935789095433696	-1.2152491752096504	-13.503247199999999	-6.3572997	0.2379032258064516	-1.3940684322444061	3.5961767683321795	False	-1.0326442729794263	-1.254314538645707	-1.033366920938532	-1.1850714154718718	38339.0	-1.31	-2.11	-4.04	-1.89	class 2	0.0	0.0	False
820	78	R	P	-0.9935810311663752	-0.8291377022045309	-14.893701199999999	-4.33979492	0.6923636111880366	-1.0530457602284402	2.8174095343595646	False	-1.032747440583952	-0.868304111622108	-0.7848142359409381	-0.7655297568801602	43761.0
821	459	S	K	-0.9938586367317735	-1.0422797693981067	-11.929174800000002	-4.165942360000002	0.5755704169944925	-1.1816841452003652	1.1777270798136459	False	-1.0275921534448815	-1.0760132861112146	-1.2553446218866728	-1.3427455416484595	18023.0	0.1	-0.02	0.3999999999999999	1.67	class 4	0.04978	0.01383	False
822	69	H	W	-0.9940870760648376	-0.8314284270651728	-13.659692399999999	-3.0175049	0.6923636111880366	-0.7992686344237256	1.0487632912538545	False	-1.0269993971260485	-0.8643407481263834	-0.8790692882378357	-0.8214392028949056	17522.0
823	215	D	L	-0.9946904449532022	-1.1048791000013587	-12.342187599999999	-4.98051764	0.5766871165644172	-1.2943470610047745	1.9330864128067096	False	-1.0320157182598946	-1.1422043733080511	-1.0358737888291756	-1.0997206024044783	46030.0
824	501	N	A	-0.9949202467265704	-1.0554871164837394	-4.336962860000001	-0.9550537024	0.3949044585987261	-1.1076540558013799	-0.522210072443192	False	-1.0124677708439167	-1.0730346406010858	-1.0511993638206611	-1.1602312793497491	19168.0	0.07	-0.06	1.63	0.35	class 1	0.9012	0.2222	True
825	465	E	G	-0.994983880315778	-1.0446293190106184	-10.990502900000001	-3.62497562	0.5206185567010311	-1.2492516150173412	1.067186689619539	False	-1.0280173945531423	-1.0776628332479827	-1.4942627527371497	-1.480636647859627	52316.5	-0.79	-0.11	-0.71	-0.21	class 4	0.04795	0.05705	False
826	486	F	T	-0.9954035647564428	-1.110387280388155	-8.2971192	-3.2459716400000005	0.9187817258883249	-0.8258901714381762	-0.7064440561000368	False	-1.01047555993359	-1.125459275565302	-1.0057180426511645	-1.0453688672397021	48178.5	0.13	-0.71	1.6	0.07	class 2	0.998	0.9741	True
827	155	S	D	-0.9954473810667356	-0.9418110099664274	-11.474585000000001	-2.46472168	0.8534583295954068	-1.031617596846353	0.4776379419176352	False	-1.0239429788535674	-0.970306607753259	-1.1714013477784946	-1.1032880669360474	26776.0
828	249	L	P	-0.9956255335152348	-1.0167760857656285	-3.1767822600000004	0.99077149	0.8963414634146342	-0.8781483207713375	-1.0564886250480419	False	-1.0056014022913955	-1.0267519545417891	-1.027822731032513	-1.0071613095965268	54943.5
829	1147	S	D	-0.9957199373873008	-1.0397690272942093	-12.5703614	-4.51633302		-0.8213888581620333	0.4776379419176352	False	-1.0242155351741324	-1.0682646250810408	-1.961701420600015	-1.9080083098124327	26649.5
830	357	R	V	-0.995776279253435	-0.9668016938712528	-11.942358399999998	-3.2452392599999995	0.5564516129032258	-1.5529115351931149	3.9412368346663187	False	-1.0343833233898705	-1.0054087380076884	-1.3503936440457494	-1.2396355835148731	30409.0	0.01	0.01	1.62	1.28	Moderna vaccine serum	0.09486	0.041260000000000005	False
831	244	L	H	-0.9958214996036096	-1.1113260990462877	-12.591845799999998	-5.15681162	0.4939024390243902	-1.1432508156815664	1.3435376651048063	False	-1.0305189183882881	-1.146023517830966	-1.1846047607603858	-1.2382351925054955	37998.0
832	498	Q	L	-0.9965982787803608	-0.9579147086275028	-9.991015800000001	-1.4052246119999998	0.404040404040404	-1.0595914160700892	0.0857620736243959	False	-1.0213003115514592	-0.9826167413986009	-1.061402031417426	-1.0378830257141902	40124.0	-0.14	-1.58	2.0	0.58	class 3	0.4977	0.4609	False
833	458	K	D	-0.9967134968538309	-0.9294722061829888	-14.1369142	-4.59353028	0.8536585365853658	-1.072598792131776	2.1223048990774203	False	-1.03463254844694	-0.9673912577760976	-1.0317823109032418	-0.9752405595321982	27779.5	-0.06	0.09	1.15	0.69	convalescent serum	0.0532	0.007184	False
834	157	F	R	-0.9970572989991856	-0.7172639475363487	-15.893579199999998	-4.27036144	0.8534583295954068	-1.031617596846353	4.070200623226111	False	-1.0354378174188008	-0.7556444659559641	-1.2491277721816938	-1.1430615846956833	26786.5
835	151	S	K	-0.9970924500492521	-1.0931930818024875	-13.000512800000001	-5.225146499999999	0.8534583295954068	-1.031617596846353	1.1777270798136459	True	-0.7509482528455806	-0.8470488845988163	-1.2540593212581317	-1.3679042837400577	23565.0
836	448	N	K	-0.9971465608915896	-1.0975029849848599	-9.255322099999999	-3.41364746	0.1656050955414012	-1.2340798297449342	0.4776379419176355	False	-1.025642158678421	-1.1259985827716914	-1.3965531871557892	-1.413113701189764	42930.5	-0.68	-1.18	-0.2299999999999999	-0.75	class 3	0.9695	1.008	True
837	152	W	R	-0.9974890072371556	-0.9701211379760828	-15.796948	-6.18181152	0.8534583295954068	-0.9768477688990426	3.628039062449683	False	-1.036521632527328	-1.0091537632662553	-1.4573935791571782	-1.4301501178149965	40746.5
838	682	R	Q	-0.9974919830249926	-1.3742505847300202	-13.073779299999998		0.711196471759852	-1.1578350145385938	1.6751588356871272	False	-1.0338167235733424	-1.4105753252783702	-0.7923401471696182	-1.274942340748178	50657.0
839	554	E	A	-0.9977445929496264	-0.9880464323137308	-9.958032199999998	-2.0272704800000003	0.7371134020618557	-1.355477873892059	1.2329972749106992	False	-1.0318107994542682	-1.0221126388183726	-1.1281376106931489	-1.077304496875394	16667.0
840	74	N	G	-0.9978328355324892	-1.1051893433030555	-4.96020506	-2.19643553	0.8028169014084507	-1.0317817249714083	-0.6880206577343524	True	-0.4820228465703441	-0.5893793543409105	-1.1102506939392036	-1.1313614466917523	48700.5
841	635	V	R	-0.997867969237678	-1.421866765506299	-12.372265800000001		0.8088723423342603	-1.5271152110564028	3.9412368346663187	False	-1.0364750133741136	-1.4604738096427343	-1.796982106887205	-1.925029788560484	39111.0
842	496	G	R	-0.9981208556798756	-0.9012507139495134	-14.992041	-5.04707032	0.8095238095238095	-1.1256734957424357	3.241147696770309	False	-1.0374065724229191	-0.9405364306925568	-1.5062710920198508	-1.4474931363085828	26340.5	0.13	-1.63	1.63	0.31	class 1	0.8003	0.6467	True
843	261	G	K	-0.9982944056703495	-0.8575632318824069	-12.808252	-2.336840806	0.4827727645611156	-1.2524248858030282	1.9515098111723943	False	-1.0356826070279428	-0.8949514332400001	-1.3154214186326865	-1.2219880807234529	34162.0
844	676	T	R	-0.9985221234204196	-1.3337479659636928	-13.812671	-7.1403808999999985	0.9577464788732394	-1.2350997107625796	2.614752152337036	False	-1.0374679427498088	-1.3726937852930825	-1.4677665604025278	-1.7324089267700091	32985.0
845	1146	D	I	-0.9988374994795116	-1.0151397439523129	-15.10874	-5.975415020000002	0.9325153374233128	-0.8494864421263437	2.3015543801203995	False	-1.0372144643721648	-1.0535167088449664	-1.242447502080571	-1.278147392833845	39843.5
846	677	Q	A	-0.9988709303768296	-0.9843025942883056	-3.86987302	3.75153812	0.711196471759852	-1.1578350145385938	-0.4300930806147697	False	-1.0176025501811217	-1.0030342140925976	-1.2341786707783349	-1.0978913893836897	31689.5
847	138	D	I	-0.9992619578520076	-0.8490950430639675	-14.612915	-4.2048828	0.5398773006134969	-1.0124395966608009	2.3015543801203995	False	-1.0376389227446607	-0.8874720079566207	-1.0206146853340674	-0.9633503974584428	35214.5
848	444	K	V	-0.9992822645810596	-0.7655455086114591	-14.8962648	-3.56723634	0.7658536585365854	-1.0280362521429776	2.6515989490684047	False	-1.0382765346232818	-0.8045397786536814	-0.9646724579806962	-0.8431676193947485	42304.5	-0.19	-0.1	1.12	0.59	class 3	0.9818	0.8999	True
849	215	D	H	-0.9992873670422652	-1.085069212943008	-12.5451415	-4.88190922	0.5766871165644172	-1.2943470610047745	2.011764508883313	False	-1.036873610711941	-1.1226554566126838	-1.0358737888291756	-1.0997206024044783	46135.0
850	688	A	E	-0.9993127112096309	-0.8861458472143817	-12.3298094	-2.2687988	0.711196471759852	-1.1578350145385938	1.2329972749106992	False	-1.033378917714273	-0.9202120537190236	-1.2488336889091556	-1.1462708293253618	22523.5
851	211	N	G	-0.9995115367301362	-1.1348284835239362	-6.66154796	-3.05253904	0.9044585987261148	-0.9702114807078944	-0.6880206577343524	False	-1.0148375181184808	-1.1501544649122808	-1.2224254886281427	-1.2629983964626257	54841.0
852	24	L	D	-0.9997475234245128	-1.3249845910435587	-13.743749900000001		0.6036585365853658	-1.1119117479460272	1.9330864128067096	False	-1.0370727967312048	-1.362309864350251	-1.2248273809978734	-1.6557935047363224	26441.5
853	138	D	H	-0.9998272019396852	-0.8838011545594777	-14.301294000000002	-4.258520540000001	0.5398773006134969	-1.0124395966608009	2.011764508883313	False	-1.0374134456093609	-0.9213873982291536	-1.0206146853340674	-0.9633503974584428	32443.5
854	69	H	C	-1.0001353698908813	-0.9116518954639556	-12.638598599999998	-3.0086426	0.6923636111880366	-0.7992686344237256	0.4407911451862664	False	-1.0283011629060943	-0.9398176884791688	-0.8790692882378357	-0.8214392028949056	36015.5
855	339	G	H	-1.0003175311960215	-1.0810051194958026	-7.083569399999999	-2.27524418	0.7023809523809523	-1.365508095210541	0.6618719255744803	False	-1.0303796015929052	-1.1110671898926865	-1.5354454450420931	-1.4667932069504779	37905.0	0.15	0.01	1.89	0.63	Moderna vaccine serum	0.059829999999999994	0.8655	False
856	486	F	P	-1.0003877531577992	-1.0354928111373574	-6.93029784	-1.201733422	0.9187817258883249	-0.8258901714381762	-0.9091014381225664	False	-1.0125718196079776	-1.0476768775875358	-1.0057180426511645	-1.0453688672397021	55662.0	0.22	-0.18	1.15	-0.41	class 1	0.9975	1.005	True
857	210	I	R	-1.0007429479016874	-1.2735061822128666	-14.3504884		0.27218934911242604	-1.3706655814181776	4.291281403614324	False	-1.0386720013134094	-1.3114352356245886	-1.4380825849736372	-1.7518895317052905	31122.5
858	462	K	N	-1.0009090620240642	-1.5591642945255162	-9.512573399999999		0.9414634146341464	-1.2256718332611694	0.4776379419176355	False	-1.0294046598108957	-1.5876598923123475	-1.2285538600304422	-1.4294326440463028	43112.5	-0.33	-0.08	-0.18	-0.08	class 4	0.1104	0.16399999999999998	False
859	554	E	T	-1.0016968938081658	-1.0837386754126102	-5.68813482	-1.86154788	0.7371134020618557	-1.355477873892059	0.4407911451862664	False	-1.0298626868233791	-1.1119044684278236	-1.1281376106931489	-1.077304496875394	35628.0
860	793	P	R	-1.0017217362058162	-0.8653257962704342	-13.5063964	-3.2196289199999995	0.9411764705882352	-1.3128444931942	2.8174095343595646	False	-1.0408881456233934	-0.9044922056880114	-1.4413458151292735	-1.3086054681614938	38498.0
861	177	M	R	-1.0017556830874192	-0.8714036400120441	-14.389258000000002	-4.19306644	0.5918000780944943	-1.272945133274645	3.425381680427153	False	-1.0409609782911136	-0.9106089352157384	-1.423860631144927	-1.3029851837062858	26674.0
862	401	V	R	-1.001874962111348	-0.953029240698855	-12.2746582	-3.24357914	0.1690140845070422	-1.5381849463101431	3.9412368346663187	False	-1.0404820062477835	-0.9916362848352904	-1.7001629610289826	-1.5808804928336508	34790.0	-2.88	-4.8	-5.51	-5.0	class 2	0.0	0.0	False
863	213	V	H	-1.0036912327700571	-0.9931996347263892	-13.0649416	-4.31333004	1.0	-1.0926732795003138	1.3619610634704906	False	-1.0384894652666632	-1.0279978672229948	-1.1757183826856423	-1.2017635593037246	31620.5
864	403	R	I	-1.0038601751592104	-1.0888677400111573	-14.198584	-5.8482178	0.2379032258064516	-1.3940684322444061	4.291281403614324	False	-1.0417892285709325	-1.1267967934228795	-1.033366920938532	-1.1850714154718718	33955.5	-1.84	-1.73	-5.12	-5.0	class 2	0.0	0.0	False
865	156	E	A	-1.0041137392956514	-0.9963103949860534	-13.190966699999999	-4.4315918	0.8534583295954068	-1.031617596846353	1.2329972749106992	False	-1.0381799458002932	-1.0303766014906954	-1.1106935711140664	-1.0408128449575855	28435.5
866	145	Y	Q	-1.0043133628053642	-1.0034788599502893	-7.5635254000000005	-0.49384766111999995	0.8534583295954068	-0.8300247359737104	-0.8538312430255128	False	-1.0173021237431568	-1.0164676208880818	-1.1391199819003888	-1.0607225401819054	44230.5
867	487	N	D	-1.0045664996332015	-1.1171413664745595	-9.19057622	-3.54477544	0.703631393986724	-1.0298110149116426	-0.2224511959783752	False	-1.0258359229850085	-1.1384107898263662	-1.4720679593332744	-1.5877495624580782	39150.5	0.07	-1.08	0.3600000000000001	-0.57	class 1	0.9969	0.7982	True
868	23	Q	G	-1.0052848815179978	-1.6489445423498401	-5.577221700000001		0.7525252525252525	-1.0711660520833683	-0.59590366590593	False	-1.0218593580208082	-1.6655190188526503	-1.1421855535458785	-1.6149919647542053	48750.0
869	1084	D	L	-1.0053034974109778	-0.7694100879941261	-13.926147400000001	-2.15161128	0.7607361963190185	-1.0894922139653265	1.9330864128067096	False	-1.0426287707176698	-0.8067353613008184	-1.0603032810006516	-0.8781792664699736	43054.0
870	146	H	R	-1.00554711512904	-0.9469086041278656	-12.8208496	-3.58112792	0.8695652173913043	-0.7528613315448379	0.4173832442067166	False	-1.03350051343071	-0.9748620024295356	-0.9380274718893192	-0.8432977704084247	21440.5
871	255	S	D	-1.0059168184946257	-0.9687036991310192	-10.0201416	-1.4684082219999999	0.4827727645611156	-1.2011418107760254	0.4776379419176352	False	-1.0344124162814574	-0.9971992969178508	-1.3121088194437265	-1.2383665991338852	27115.0
872	150	K	W	-1.0061335100333868	-0.8083520719384143	-14.941626000000001	-4.04094244	0.8534583295954068	-0.9478721266284827	2.338401176851769	False	-1.0445923900821437	-0.8468109519871708	-0.9224002473665168	-0.8546173317770309	24455.5
873	471	E	A	-1.0061886148982968	-0.7288169756178211	-13.596118100000002	-0.38789062700000004	0.7835051546391752	-0.9472764340094308	1.2329972749106992	False	-1.0402548214029386	-0.7628831821224629	-1.0442483737424793	-0.7860224112272116	33569.5	-0.28	-0.1	1.51	1.26	class 4	0.05413	0.006263	False
874	182	K	A	-1.0062123087492263	-1.0202478906417671	-13.720434599999999	-5.00236814	0.5918000780944943	-1.1713861409732484	2.1173203964635547	False	-1.0441171932104054	-1.0581527751029465	-1.0096739051296155	-1.0461858496835457	22245.0
875	113	K	M	-1.0065532332598996	-1.0847633365355558	-13.7182372	-5.508056720000001	0.8097560975609757	-1.1762607297145888	2.1357437948292395	False	-1.04451008982585	-1.1227201931015058	-0.977837130046598	-1.0357977992017613	24316.5
876	372	A	E	-1.0074316627121074	-0.9403317272088836	-12.956323300000001	-3.5930907999999997	0.9622641509433962	-1.082986611599607	1.2329972749106992	False	-1.0414978692167494	-0.9743979337135256	-1.2547537912083098	-1.1951459640023794	28088.5	0.08	0.01	2.1	0.64	convalescent serum	0.0608	0.3519	False
877	244	L	E	-1.0075462364671672	-0.9889300902093954	-13.4114258	-4.48793942	0.4939024390243902	-1.1432508156815664	1.7488524291498648	False	-1.0441799239557	-1.025563777697928	-1.1846047607603858	-1.2382351925054955	32477.5
878	148	N	R	-1.0075564538434745	-0.8795917016084842	-14.795532400000004	-4.59914552	0.9426751592356688	-0.7849165720085806	1.7672758275155491	False	-1.0442644616095993	-0.9162997093746088	-1.1716354773039506	-1.1139254431825278	41065.5
879	129	K	S	-1.007933104295879	-0.9961589221467554	-9.304955699999999	-1.48242188	0.3414634146341463	-1.3921722329981945	1.1777270798136459	False	-1.0416666210089869	-1.0298924388598634	-1.1734216156233064	-1.0693972793596682	22479.0
880	77	K	M	-1.0079527265599302	-0.865778283277149	-14.364477599999999	-4.042333940000002	0.6923636111880366	-1.0530457602284402	2.1357437948292395	False	-1.0459095831258804	-0.9037351398430992	-0.9365988674793692	-0.816118459856741	35001.5
881	69	H	K	-1.0080926530004826	-0.9839171609701928	-7.924951200000001	0.0828613439999999	0.6923636111880366	-0.7992686344237256	-0.8722546413911971	False	-1.0208146029415757	-0.9966391109112858	-0.8790692882378357	-0.8214392028949056	11334.5
882	134	Q	H	-1.0081455300924866	-1.1478523543526655	-10.479760799999998	-4.37026374	0.7070707070707071	-1.0690456731063929	0.1644401697009989	False	-1.033660157738678	-1.173366981998857	-1.1877532459801663	-1.1529652190590394	28965.5
883	248	Y	N	-1.0081491340241708	-1.0058529268396024	-4.7605713000000005	1.62343749	0.7927927927927928	-0.9404377118439108	-0.9459482348539352	False	-1.0197896416955676	-1.0174934345109992	-1.0904521708577042	-1.049189418804176	46515.5
884	211	N	R	-1.008433059214511	-1.0720910631536895	-14.266674800000002	-5.74223628	0.9044585987261148	-0.9702114807078944	1.7672758275155491	False	-1.0451410669806356	-1.1087990709198146	-1.2224254886281427	-1.2629983964626257	51083.5
885	558	K	I	-1.0084598069566841	-1.0305188541764994	-13.444702	-4.88364258	0.8536585365853658	-1.3545540499266693	3.0016435180164107	False	-1.0477326803607965	-1.0697917275806117	-1.164294351018566	-1.1105418838989582	37752.5
886	100	I	K	-1.0086870634850964	-0.8540655695442909	-14.4998535	-4.0432129	0.3727810650887574	-1.2053084461985637	3.0016435180164107	False	-1.0479599368892092	-0.8933384429484034	-1.4617688597166374	-1.2868056970365338	29582.0
887	26	P	R	-1.009044177316884	-1.3327102549527128	-13.7629152		0.5808823529411765	-1.2916523622854086	2.8174095343595646	False	-1.0482105867344609	-1.37187666437029	-1.3552998558914158	-1.8001536762520711	38845.5
888	685	R	Q	-1.0090522129442272	-1.2412200511343856	-13.2316894	-6.2942627	0.711196471759852	-1.1578350145385938	1.6751588356871272	False	-1.0453769534925768	-1.2775447916827354	-0.8273366974060834	-1.134152122036678	48556.5
889	145	Y	E	-1.0094743232332049	-0.8525214500950826	-13.369555800000002	-2.7547607400000005	0.8534583295954068	-0.8300247359737104	0.8092591124999562	False	-1.0406915929725753	-0.8837387198344531	-1.1391199819003888	-1.0607225401819054	41889.0
890	137	N	I	-1.0097160561570018	-0.9000906394763237	-12.132544000000001	-2.10561522	1.0	-0.9154703282180312	0.3621130491096634	False	-1.0371590557520771	-0.9275336390713992	-1.0417932180379341	-0.9985799964426132	40671.0
891	529	K	I	-1.0104073959848294	-0.8853836761064362	-13.992382899999999	-3.8654540999999996	0.9365853658536586	-1.2886011484635818	3.0016435180164107	False	-1.0496802693889418	-0.9246565495105488	-1.0633791667373165	-0.9615017831563816	33250.0	0.05	0.01			class 4	0.05033	0.01441	False
892	498	Q	Y	-1.010599304210009	-1.015952468779512	-1.347705086	3.1180664200000003	0.404040404040404	-1.0595914160700892	-0.8538312430255128	False	-1.0235880651478015	-1.0289412297173046	-1.061402031417426	-1.0378830257141902	45417.0	0.06	0.16	0.48	1.27	class 1	0.9594	0.4486	True
893	256	S	R	-1.0109993950354441	-0.9655425943902124	-13.9532715	-4.64858398	0.4827727645611156	-1.2107505939510488	2.46736496541156	False	-1.0497130968672868	-1.0042562962220551	-1.3972613624786352	-1.3906295908889987	23397.5
894	14	Q	K	-1.0113725501529318	-1.5944097464223246	-8.701367199999998		0.4595959595959596	-1.2652279410460119	0.38552095008921294	False	-1.0390332406041205	-1.6220704368735133	-1.3553096031560738	-1.7102593639736796	49511.5
895	260	A	D	-1.011436643143799	-0.9878434943436509	-12.075268400000002	-3.42160644	0.4827727645611156	-1.2524248858030282	1.4172312585675442	False	-1.046529865661198	-1.0229367168610497	-1.3317591169693543	-1.3612214744781423	41472.5
896	147	K	R	-1.0116736406745055	-0.9542230033217768	-8.677246100000001	0.749682618	0.975609756097561	-0.7269680078975788	-0.8722546413911973	False	-1.0243955906155986	-0.96694495326287	-0.7423167258521762	-0.6517848880261415	22606.0
897	499	P	K	-1.0120539901745	-0.9500233649940786	-13.817162900000001	-4.380224580000001	0.5514705882352942	-1.014948343804494	1.5277716487616508	False	-1.0477039955631522	-0.9856733703827308	-1.349173774322398	-1.3216984878686489	20303.5	-0.41	-0.12	-0.4499999999999999	-0.97	class 2	0.0	1.26	True
898	257	G	K	-1.0122186156075959	-0.9593979861198264	-13.007715	-3.809082	0.4827727645611156	-1.2524248858030282	1.9515098111723943	False	-1.049606816965189	-0.9967861874774198	-1.4297422020151875	-1.3285380677464456	36615.5
899	123	A	K	-1.0123993008242271	-0.8398182185376435	-14.7409423	-4.0983154000000015	1.0	-0.9603189683919124	2.1173203964635547	False	-1.0503041852854065	-0.8777231029988226	-1.4017132244438393	-1.1703715587043328	16556.0
900	444	K	N	-1.0124563703068172	-0.9292974971050448	-11.8146484	-2.2614990400000003	0.7658536585365854	-1.0280362521429776	0.4776379419176355	False	-1.0409519680936483	-0.9577930948918764	-0.9646724579806962	-0.8431676193947485	37465.5	-0.19	-0.12	0.07	-0.2	class 3	0.9434	0.9525	True
901	74	N	E	-1.0125313531433522	-1.026645901988553	-8.85329574	-1.76457518	0.8028169014084507	-1.0317817249714083	-0.3329915861724819	True	-0.5542638670909056	-0.5683784159361065	-1.1102506939392036	-1.1313614466917523	37942.5
902	207	H	D	-1.0125836918213151	-0.8375956374200164	-12.077490199999998	-0.3018554679999999	0.625	-1.3591097238831673	2.011764508883313	False	-1.050169935490991	-0.8751818810896923	-1.214483089224701	-1.0537811583224042	24317.5
903	1084	D	A	-1.0126356075788894	-0.8297785914403094	-13.293603599999999	-2.20041504	0.7607361963190185	-1.0894922139653265	1.4172312585675442	False	-1.0477288300962877	-0.8648718139577078	-1.0603032810006516	-0.8781792664699736	47723.0
904	149	N	Y	-1.0130563751511708	-1.0090711533481695	-5.8035888400000015	0.940063474	0.8534583295954068	-0.9154680083971232	-0.9459482348539352	True	-0.4536113544588698	-0.4496261326558685	-1.0936129366240035	-1.0033001695693569	43165.5
905	97	K	H	-1.0133605201243714	-1.1866048943814818	-6.756909200000001	-3.5861572	0.8341463414634146	-0.9096267534663108	-0.8722546413911971	False	-1.0260824700654645	-1.1993268443225749	-1.0506405410178763	-1.0866726206655664	27413.0
906	458	K	P	-1.0134493500501145	-1.0326377157654087	-13.561523600000001	-4.93774414	0.8536585365853658	-1.072598792131776	1.5277716487616508	False	-1.0490993554387669	-1.0682877211540611	-1.0317823109032418	-0.9752405595321982	40906.5	-0.17	0.03	1.68	1.2	class 1	0.06641	0.009354000000000001	False
907	504	G	K	-1.0136004841252446	-1.1216825275119864	-13.139745800000002	-5.396752919999999	0.5	-1.2380057884045417	1.9515098111723943	False	-1.050988685482838	-1.1590707288695796	-1.3147740725371242	-1.3555072841695432	32346.5	0.04	-0.42	1.29	0.3	class 4	0.9623	1.048	True
908	27	A	N	-1.013647124356955	-1.6633291448463765	-5.0776610600000005		0.8113207547169812	-1.1325494636706817	-0.522210072443192	False	-1.031194648474301	-1.680876668963723	-1.1986354801828885	-1.7074225494617947	38054.5
909	253	D	G	-1.013703700129518	-1.0896632786880778	-12.8813964	-4.99133294	0.4827727645611156	-1.1151401184760763	1.2514206732763835	False	-1.0478782608204544	-1.1238378393790145	-1.1221329357938803	-1.3259888407009592	44165.0
910	129	K	V	-1.0138812930703045	-0.8769226273625229	-12.723168800000002	-2.299902316	0.3414634146341463	-1.3921722329981945	2.6515989490684047	False	-1.0528755631125266	-0.9159168974047452	-1.1734216156233064	-1.0693972793596682	39854.5
911	493	Q	H	-1.014556964717476	-0.9806488380387196	-11.3449462	-2.6868896400000004	0.4646464646464646	-0.9781925435948406	0.1644401697009989	False	-1.0400715923636674	-1.0061634656849108	-1.0283590573215051	-1.0143800300362011	29515.0	-0.17	-0.01	0.1599999999999999	0.72	class 1	0.195	0.5075	False
912	690	Q	K	-1.0145898704518137	-0.997813283516408	-4.81645506	2.8656982399999995	0.5303030303030303	-1.3775860608870671	0.38552095008921294	False	-1.0422505609030022	-1.0254739739675969	-1.3082124934943271	-1.2488060020951566	48846.5
913	214	R	M	-1.016031601835038	-1.023428592422397	-15.472045800000002	-6.17016604	0.7338709677419355	-1.0834072103448906	3.425381680427153	False	-1.0552368970387322	-1.0626338876260912	-0.8712217925443925	-0.8895372049315694	36049.5
914	143	V	H	-1.0160784798705207	-1.238970904290981	-13.551147699999998	-6.3877685999999985	0.7745319926282777	-1.031617596846353	1.3619610634704906	False	-1.0508767123671263	-1.2737691367875863	-1.2866597452425317	-1.4699227754657642	20254.5
915	324	E	H	-1.0168137327801658	-0.9997456738188396	-8.027343700000001	-0.286376948	0.4690721649484536	-1.5376149543177255	1.8275305252264682	False	-1.0537567420884282	-1.0366886831271018	-1.1500322079240044	-1.1278069080177469	49263.0
916	258	W	R	-1.0172548719770915	-0.9263133369095756	-14.837451199999999	-4.96630864	0.4827727645611156	-1.2524248858030282	3.628039062449683	False	-1.0562874972672642	-0.9653459621997479	-1.4414509206153705	-1.3624425678387615	28342.0
917	15	C	D	-1.0173547341067042	-1.565990981531168	-9.79021		0.4444444444444444	-1.3563149339309797	1.03033989288817	False	-1.0501445603787478	-1.5987808078032122	-1.8089386804051744	-1.8447526047184768	48994.0
918	214	R	W	-1.0174274131413985	-0.966564532400506	-15.6226318	-5.897070299999998	0.7338709677419355	-1.0834072103448906	3.628039062449683	False	-1.0564600384315703	-1.005597157690678	-0.8712217925443925	-0.8895372049315694	35907.5
919	21	R	D	-1.0175077654234588	-1.311503148439221	-14.112866199999997		0.3225806451612903	-1.3358512022674074	3.4119427846753343	False	-1.0567214573614492	-1.3507168403772112	-1.0860353658072721	-1.3760062016872805	27362.0
920	472	I	P	-1.017610342771068	-1.0102803956315791	-6.4906738200000005	0.5789550799999998	0.703631393986724	-1.0298110149116426	-0.6880206577343524	False	-1.0329363241594127	-1.0256063770199235	-1.2628490703262576	-1.1885309612200488	44203.0	-0.07	-0.49	0.68	-0.21	convalescent serum	0.1953	0.3033	False
921	356	K	T	-1.0178468491311332	-1.0512271899957526	-4.70632318	-0.17658691399999998	0.3463414634146341	-1.5343534239130583	1.325114266739122	False	-1.0524422063136003	-1.08582254717822	-1.2564706992961716	-1.2156828677473577	23392.5	0.14	0.04	1.28	0.68	class 3	0.9002	0.9993	True
922	478	T	D	-1.0181251400298683	-0.9241035177330696	-13.2312742	-3.5045898600000003	0.703631393986724	-0.8069079973434649	0.6250251288431113	False	-1.0478848650579309	-0.9538632427611322	-1.1674147764127203	-1.1399008201666023	30075.5	-0.17	-0.06	1.7400000000000002	1.12	class 1	0.8071	0.499	True
923	340	E	I	-1.018287331431028	-0.9731986771626704	-12.757031199999998	-3.69409184	0.6855670103092784	-1.3195653577137443	2.1173203964635547	False	-1.056192215892207	-1.0111035616238495	-1.1745563447934382	-1.1431748806426352	52122.5	-1.1	-0.39	-0.88	-0.71	class 2	0.0	0.0	False
924	403	R	L	-1.0184060383045601	-1.068520832001406	-14.087231400000002	-5.53022462	0.2379032258064516	-1.3940684322444061	3.9228134363006335	False	-1.05704310296071	-1.107157896657556	-1.033366920938532	-1.1850714154718718	40382.5	-1.63	-1.4	-5.59	-4.9	class 2	0.0	0.0	False
925	929	S	K	-1.0184513896757863	-1.005328365765137	-5.31938474	1.973071288	0.6153846153846154	-1.5073687582246882	1.1777270798136459	False	-1.0521849063888942	-1.0390618824782452	-1.8525867328208256	-1.6008630067480345	22442.0
926	74	N	I	-1.0186173211311655	-1.055838547894193	-11.605151199999998	-3.8442871	0.8028169014084507	-1.0317817249714083	0.3621130491096634	True	-0.6645090844440745	-0.701730311207102	-1.1102506939392036	-1.1313614466917523	30485.0
927	1084	D	S	-1.0186390293545862	-0.8900061358116792	-11.479248	-0.7436523279999999	0.7607361963190185	-1.0894922139653265	0.4776379419176352	False	-1.047134627141418	-0.9185017335985108	-1.0603032810006516	-0.8781792664699736	27633.0
928	554	E	V	-1.019281857258929	-1.0252398875088624	-11.779028199999999	-3.58259282	0.7371134020618557	-1.355477873892059	1.7672758275155491	False	-1.0559898650250537	-1.0619478952749872	-1.1281376106931489	-1.077304496875394	34338.0
929	253	D	S	-1.019349471800948	-1.115160132196011	-11.276489199999999	-4.295239220000001	0.4827727645611156	-1.1151401184760763	0.4776379419176352	False	-1.0478450695877797	-1.1436557299828427	-1.1221329357938803	-1.3259888407009592	30118.5
930	1122	V	E	-1.0197789139887194	-1.2621576153403198	-8.955151480000003	-4.82739262	0.5070422535211268	-1.5061895584667868	1.7672758275155491	False	-1.0564869217548445	-1.2988656231064444	-1.83376031421242	-1.9247325094722263	31182.0
931	212	L	D	-1.0198511273898536	-1.1005476758695938	-13.876440400000002	-5.622094800000001	0.3963414634146341	-1.1322792708563345	1.9330864128067096	False	-1.0571764006965458	-1.1378729491762858	-1.2688617299408855	-1.3426830858634018	45156.5
932	245	H	C	-1.0198833268190213	-0.9103124012040262	-12.2420164	-2.23459476	0.7391304347826086	-0.9627551248958416	0.4407911451862664	False	-1.0480491198342343	-0.9384781942192396	-0.9747776306796424	-0.9164747458448048	42569.0
933	178	D	V	-1.0203838243087704	-1.062880122920877	-14.098754999999999	-5.48105466	0.7361963190184049	-1.0947263823040267	1.9515098111723943	False	-1.0577720256663636	-1.1002683242784703	-1.1945399201942712	-1.2593036842779	43597.5
934	259	T	E	-1.0204261477615792	-1.0382082030130215	-9.49606928	-2.24606934	0.4827727645611156	-1.2524248858030282	0.4407911451862664	False	-1.0485919407767923	-1.066373996028235	-1.356771883454425	-1.2562964335257607	44368.0
935	179	L	K	-1.020719149219815	-1.0192284831698155	-13.839087	-4.953588900000001	0.5918000780944943	-1.272945133274645	2.6331755507027204	False	-1.0596896655682817	-1.0581989995182814	-1.2837717807415778	-1.2672884346912967	33869.0
936	97	K	R	-1.021613715368053	-1.0649416784058403	-7.2089111799999985	-1.539550756	0.8341463414634146	-0.9096267534663108	-0.8722546413911973	False	-1.0343356653091458	-1.0776636283469336	-1.0506405410178763	-1.0866726206655664	32022.0
937	450	N	G	-1.0218320470561273	-1.305953625275122	-6.05788572	-4.6507812600000005	0.8025477707006371	-1.0580943737566617	-0.6880206577343524	False	-1.0371580284444721	-1.3212796066634669	-1.1923943784694642	-1.2279014499502854	53312.5	-0.1	-0.05	1.04	0.59	class 2	0.9888	0.42100000000000004	True
938	132	E	R	-1.0222111220664716	-0.7285534701666675	-14.1959471	-1.3962158159999998	0.2783505154639175	-1.3527922720761385	3.5961767683321795	False	-1.0612764855025285	-0.7676188336027243	-1.1893829850918112	-0.9977707804206865	40980.0
939	793	P	D	-1.022632360789666	-1.001622665692674	-10.007080199999999	-1.828881844	0.9411764705882352	-1.3128444931942	0.8276825108656405	False	-1.0539879765567872	-1.0329782814597954	-1.4413458151292735	-1.3086054681614938	42982.5
940	500	T	D	-1.0226375167953428	-0.948479072420371	-13.189184399999998	-3.71203614	0.8591549295774648	-0.8384402836200544	0.6250251288431113	False	-1.052397241823405	-0.9782387974484336	-1.2826456802108317	-1.2510249759604934	8178.5	-0.01	-1.99	1.0	-0.34	class 1	0.898	0.4536	True
941	490	F	S	-1.0227511431244691	-1.0568829776649211	-7.8625978000000005	-1.644506826	0.7918781725888325	-1.0298110149116426	-0.5590568691745611	False	-1.0398150059664208	-1.073946840506873	-1.0544349466369172	-1.0396669003314754	46771.5	-0.1	0.0	0.95	0.39	class 2	0.9767	0.8692	True
942	444	K	M	-1.0227973649566715	-0.8415396205525494	-14.624975599999999	-3.87775874	0.7658536585365854	-1.0280362521429776	2.1357437948292395	False	-1.0607542215226218	-0.8794964771184997	-0.9646724579806962	-0.8431676193947485	42677.0	-0.24	-0.04	1.33	0.84	class 3	0.9792	0.8724	True
943	137	N	V	-1.022905132489436	-0.946124789082762	-11.4526368	-2.00498044	1.0	-0.9154703282180312	0.0120684801616584	False	-1.0468226406765642	-0.97004229726989	-1.0417932180379341	-0.9985799964426132	41032.5
944	452	L	H	-1.0233052094618296	-0.9887746320311329	-12.3579102	-3.50231932	0.2621951219512195	-1.2272923520728969	1.3435376651048063	False	-1.0580026282465078	-1.0234720508158113	-1.283013441664426	-1.2250503485012012	28706.0	0.17	0.0	1.03	0.95	class 2	0.9662	0.4962	True
945	687	V	E	-1.023343936845953	-1.0040889470634164	-13.5517577	-4.586035140000001	0.711196471759852	-1.1578350145385938	1.7672758275155491	False	-1.0600519446120775	-1.0407969548295408	-1.3172959386715553	-1.328993768640203	34093.5
946	70	V	T	-1.0236369498508164	-1.0775361914073522	-5.120214859999999	-0.9967040999999999	0.9084507042253521	-1.0298145494726465	-0.8354078446598283	False	-1.0368911000236667	-1.0907903415802025	-1.166059363953718	-1.2427727269004434	31000.0
947	249	L	S	-1.0236477103284307	-1.0133055926122811	-8.846728599999999	-1.16389161	0.8963414634146342	-0.8781483207713375	-0.7064440561000368	False	-1.0387197055055781	-1.028377587789428	-1.027822731032513	-1.0071613095965268	37757.0
948	169	E	Y	-1.0238200954831869	-1.0773262611143417	-10.7442873	-3.53293456	0.6494845360824743	-1.2612870111919186	0.8092591124999562	False	-1.055037365222557	-1.1085435308537122	-1.138637200112706	-1.1142217603509728	44930.5
949	72	G	E	-1.0238428607772845	-0.9255390464543608	-13.179492399999996	-3.3993407999999996	0.8028169014084507	-1.0317817249714083	1.067186689619539	False	-1.0568763750146488	-0.9585725606917253	-1.2223045785971935	-1.1934042091040862	41196.5
950	688	A	N	-1.0242497986230101	-1.0478496350935904	-4.96757814	0.10209961199999999	0.711196471759852	-1.1578350145385938	-0.522210072443192	False	-1.0417973227403563	-1.0653971592109368	-1.2488336889091556	-1.1462708293253618	50135.0
951	498	Q	I	-1.0243816277867397	-0.944887594102396	-11.752831800000001	-2.26584474	0.404040404040404	-1.0595914160700892	0.4542300409380856	False	-1.0526683495651834	-0.97317431588084	-1.061402031417426	-1.0378830257141902	40768.5	-0.12	-1.48	1.4300000000000002	0.14	class 1	0.9541	0.6165	True
952	656	V	D	-1.024571641401672	-1.1624299563817782	-9.434985200000002	-3.9390381199999993	0.2605633802816901	-1.5172654942145327	1.9515098111723943	False	-1.0619598427592654	-1.1998181577393712	-1.6466545357518836	-1.7877980324587814	26945.0
953	502	G	K	-1.024574197838363	-1.073221526226692	-14.463672	-5.76333006	0.6023818067641518	-1.022045500071246	1.9515098111723943	False	-1.061962399195956	-1.1106097275842852	-1.4516941279464188	-1.3805221968876795	28956.0	0.24	-4.16	0.76	0.39	class 2	0.0	0.3563	False
954	237	R	W	-1.024732527926092	-0.8047726448846729	-13.925439399999998	-2.44614258	0.5040322580645161	-1.3929100695708785	3.628039062449683	False	-1.0637651532162644	-0.8438052701748453	-0.960499773676112	-0.8347902484678221	13669.5
955	17	N	L	-1.0247792096329098	-1.562007062576657	-10.098047		0.7197452229299363	-1.0851543193443822	-0.0063549182040265	True	-0.6168598850998918	-1.1540877380436383	-1.2218433747042023	-1.630445344487285	35025.5
956	471	E	S	-1.02478904543503	-0.8539944440581676	-12.0581788	-0.4106933592	0.7835051546391752	-0.9472764340094308	0.2934039582607904	False	-1.0515800539844928	-0.8807854526076306	-1.0442483737424793	-0.7860224112272116	32152.0	-0.22	-0.04	1.52	1.36	convalescent serum	0.04521	0.02179	False
957	501	N	L	-1.0247958797127366	-1.1583194135307022	-9.8416506	-4.04667964	0.3949044585987261	-1.1076540558013799	-0.0063549182040265	False	-1.0485137098987134	-1.1820372437166788	-1.0511993638206611	-1.1602312793497491	29281.5	-0.04	-1.15	-0.88	-1.28	class 1	0.9385	0.02647	True
958	218	Q	I	-1.024952857726582	-1.079411568668144	-3.76398926	-0.6143554680000001	0.803030303030303	-1.4180196865646264	0.4542300409380856	False	-1.0532395795050262	-1.1076982904465882	-1.2372628132119017	-1.2929710079430359	51099.5
959	79	F	T	-1.025322378645943	-1.1945138081760036	-6.22055662	-3.42375486	0.6923636111880366	-1.0530457602284402	-0.7064440561000368	False	-1.0403943738230896	-1.2095858033531508	-1.2602721046920542	-1.4404039351212352	40045.0
960	157	F	T	-1.025909963419405	-1.0022316643525817	-6.763525340000001	1.233007812	0.8534583295954068	-1.031617596846353	-0.7064440561000368	False	-1.0409819585965523	-1.017303659529729	-1.2491277721816938	-1.1430615846956833	35207.0
961	498	Q	V	-1.025970415451436	-0.9763031877487272	-10.774413800000001	-1.88964844	0.404040404040404	-1.0595914160700892	0.1041854719900804	False	-1.0508650379655735	-1.0011978102628647	-1.061402031417426	-1.0378830257141902	45552.5	-0.11	-1.24	2.01	1.04	class 3	0.1292	0.205	False
962	253	D	T	-1.0260302143531677	-1.2062392682805076	-11.787671000000001	-5.28491208	0.4827727645611156	-1.1151401184760763	0.6250251288431113	False	-1.0557899393812304	-1.2359989933085702	-1.1221329357938803	-1.3259888407009592	31608.5
963	138	D	A	-1.026135638671486	-0.9319602580521816	-13.842480400000001	-4.06845702	0.5398773006134969	-1.0124395966608009	1.4172312585675442	False	-1.0612288611888845	-0.9670534805695804	-1.0206146853340674	-0.9633503974584428	37550.0
964	148	N	M	-1.0262019693944584	-1.2195462096142948	-10.5238038	-4.88581544	0.9426751592356688	-0.7849165720085806	-0.5037866740775074	False	-1.0439891766550375	-1.2373334168748742	-1.1716354773039506	-1.1139254431825278	42392.5
965	1125	N	R	-1.02650735868027	-1.343071294915284	-13.071044800000001	-6.7254395	0.643312101910828	-1.2343416123477475	1.7672758275155491	False	-1.0632153664463948	-1.3797793026814087	-1.387577575332113	-1.5860303838174832	31097.0
966	25	P	D	-1.0267779440424107	-1.4304816074691151	-12.685693400000002		0.8235294117647058	-1.0497682454457302	0.8276825108656405	False	-1.0581335598095325	-1.4618372232362369	-1.1960073427876474	-1.680569543584393	31242.5
967	85	P	D	-1.0270910085258986	-1.0882456233576052	-4.6285888800000015	-1.052587886	0.5294117647058824	-1.4743321589387568	0.8276825108656405	False	-1.0584466242930202	-1.1196012391247268	-1.5861346807247132	-1.6726414124115798	29794.5
968	356	K	M	-1.0274204202423132	-1.1068384332237466	-9.63278816	-3.3005371399999994	0.3463414634146341	-1.5343534239130583	2.1357437948292395	False	-1.0653772768082634	-1.1447952897896971	-1.2564706992961716	-1.2156828677473577	29232.5	-0.14	-0.02	1.11	0.65	class 3	0.059289999999999995	0.04142	False
969	245	H	A	-1.0274278474803231	-0.8870565603709601	-13.137914899999998	-2.74335938	0.7391304347826086	-0.9627551248958416	0.8276825108656407	False	-1.0587834632474449	-0.9184121761380816	-0.9747776306796424	-0.9164747458448048	25903.5
970	558	K	Q	-1.0281229579102766	-1.2014323726147649	-6.93298348	-3.62546392	0.8536585365853658	-1.3545540499266693	0.38552095008921294	False	-1.055783648361465	-1.2290930630659536	-1.164294351018566	-1.1105418838989582	48364.5
971	259	T	D	-1.028211407361134	-0.9962790259989512	-10.390234300000001	-1.9168213	0.4827727645611156	-1.2524248858030282	0.6250251288431113	False	-1.0579711323891965	-1.0260387510270137	-1.356771883454425	-1.2562964335257607	29919.5
972	458	K	T	-1.0283883475204398	-0.9788670782929604	-13.448022500000002	-4.2062500200000015	0.8536585365853658	-1.072598792131776	1.325114266739122	False	-1.0629837047029072	-1.0134624354754278	-1.0317823109032418	-0.9752405595321982	31663.5	-0.14	0.0	1.4	0.6	class 4	0.04848	0.007178	False
973	187	K	P	-1.0286462115660666	-1.0556289850870308	-14.231298800000001	-5.452465819999999	0.7365853658536585	-0.9591434000234704	1.5277716487616508	False	-1.0642962169547188	-1.0912789904756832	-0.8758643228463827	-0.9714184250414508	34852.0
974	154	E	W	-1.0288473231019182	-0.8978823337281816	-13.842480400000001	-3.64472658	0.8534583295954068	-1.031617596846353	1.4540780552989132	False	-1.0641310330824545	-0.933166043708718	-0.9518987911710842	-0.8778061063268072	36361.0
975	145	Y	N	-1.0298447976051626	-1.0156322056955205	-8.003174000000001	-0.36867675	0.8534583295954068	-0.8300247359737104	-0.9459482348539352	False	-1.0414853052765594	-1.0272727133669173	-1.1391199819003888	-1.0607225401819054	36801.0
976	80	D	L	-1.0299279657398068	-1.2487955912215836	-13.923388799999998	-6.545898459999999	0.6923636111880366	-1.1455287628884387	1.9330864128067096	False	-1.067253239046499	-1.2861208645282758	-1.060584079746784	-1.2905248889580854	37749.0
977	77	K	A	-1.0299597957645066	-0.8209259861457039	-14.580371	-3.4898682	0.6923636111880366	-1.0530457602284402	2.1173203964635547	False	-1.0678646802256857	-0.8588308706068829	-0.9365988674793692	-0.816118459856741	41542.0
978	558	K	L	-1.030037096207398	-0.9784054051315564	-13.299292000000001	-4.06289062	0.8536585365853658	-1.3545540499266693	2.6331755507027204	False	-1.069007612555864	-1.0173759214800222	-1.164294351018566	-1.1105418838989582	26681.5
979	554	E	S	-1.0301717511916697	-1.0282181034308833	-6.22570798	0.5184326075	0.7371134020618557	-1.355477873892059	0.2934039582607904	False	-1.0569627597411324	-1.0550091119803462	-1.1281376106931489	-1.077304496875394	37428.5
980	486	F	S	-1.0303376685411556	-1.0435746932499117	-10.169165099999999	-2.59890136	0.9187817258883249	-0.8258901714381762	-0.5590568691745611	False	-1.047401531383107	-1.0606385560918632	-1.0057180426511645	-1.0453688672397021	51260.0	0.13	-0.63	1.7	0.3	class 1	1.0	0.9906	True
981	176	L	S	-1.0304714358836131	-1.0451517177939982	-5.039965799999999	0.463525388	0.9207317073170732	-1.1031277343222992	-0.7064440561000368	False	-1.0455434310607603	-1.0602237129711454	-1.1595797596880102	-1.1303765025890975	40921.0
982	77	K	D	-1.0304989780124982	-0.8318446504760844	-14.591430599999999	-3.63342292	0.6923636111880366	-1.0530457602284402	2.1223048990774203	False	-1.0684180296056072	-0.8697637020691932	-0.9365988674793692	-0.816118459856741	36882.0
983	248	Y	H	-1.0309635471077665	-0.917636761724153	-12.4502929	-2.40493164	0.7927927927927928	-0.9404377118439108	0.4039443484548973	False	-1.0587939936762574	-0.945467208292644	-1.0904521708577042	-1.049189418804176	34798.5
984	76	T	F	-1.0310293452246506	-1.285151123555927	-7.0060546000000015	-4.51437986	0.6971830985915493	-1.03374890047017	-0.7064440561000368	True	-0.5121534936816827	-0.7662752720129592	-1.0866081789778923	-1.1590352649672775	46625.0
985	468	I	D	-1.0310812210098166	-0.9333833246286656	-14.8737793	-4.93947754	0.8343195266272192	-1.0298110149116426	2.3015543801203995	False	-1.0694581859024697	-0.9717602895213188	-1.3115313768603611	-1.2146669928573608	28878.5	-0.16	-0.08	0.32	1.26	Moderna vaccine serum	0.08574	0.9383	True
986	1101	H	D	-1.0312081713775711	-0.9011733822489799	-14.226220600000001	-4.03847654	0.6467391304347826	-1.1085293839261632	2.011764508883313	False	-1.0687944150472468	-0.938759625918656	-1.2175247176209751	-1.0633219668378326	44864.5
987	140	F	Y	-1.0314681057049864	-1.139348015385551	-4.25620114	-2.0682129000000002	0.9949238578680204	-0.9589712373542522	-1.0749120234137266	False	-1.041161594624055	-1.1490415043046198	-1.1636224694516648	-1.1884711006004545	37089.0
988	137	N	F	-1.0315104249198228	-0.9882813397255674	-11.9601806	-3.0572997600000003	1.0	-0.9154703282180312	0.1410322687214494	False	-1.0567859854384678	-1.0135569002442126	-1.0417932180379341	-0.9985799964426132	41111.5
989	129	K	L	-1.0318334440653625	-0.934944154088759	-12.959106600000002	-3.20302736	0.3414634146341463	-1.3921722329981945	2.6331755507027204	False	-1.0708039604138284	-0.9739146704372249	-1.1734216156233064	-1.0693972793596682	38281.0
990	215	D	K	-1.0321269266513484	-0.9946848928357556	-13.184985300000001	-4.12402346	0.5766871165644172	-1.2943470610047745	2.1223048990774203	False	-1.0700459782444571	-1.0326039444288644	-1.0358737888291756	-1.0997206024044783	31445.5
991	244	L	S	-1.0323183568932115	-1.218660251382472	-3.24055176	-3.2296875	0.4939024390243902	-1.1432508156815664	-0.7064440561000368	False	-1.047390352070359	-1.2337322465596192	-1.1846047607603858	-1.2382351925054955	30194.5
992	173	Q	H	-1.0327089293909741	-1.0169853365022041	-8.121826200000001	-0.41477051600000003	0.6111111111111112	-1.272945133274645	0.1644401697009989	False	-1.0582235570371652	-1.0424999641483952	-1.2496237054616683	-1.1674798079797637	42179.0
993	245	H	K	-1.0330575791687968	-1.0559459343587916	-6.94653326	-0.8653564499999999	0.7391304347826086	-0.9627551248958416	-0.8722546413911971	False	-1.04577952910989	-1.068667884299885	-0.9747776306796424	-0.9164747458448048	19863.5
994	457	R	G	-1.033516804058474	-1.0653886784205793	-14.944677800000003	-5.9673339400000005	0.5755704169944925	-1.2080415336531167	3.241147696770309	False	-1.0728025208015175	-1.1046743951636226	-1.4918149023110563	-1.4226675508334978	41170.0	-1.97	-0.65	-2.7	-2.16	class 2	0.0	0.0	False
995	154	E	P	-1.0336531953796433	-0.8898211823539364	-12.5223146	-1.901928708	0.8534583295954068	-1.031617596846353	0.6434485272087958	False	-1.063564774015425	-0.919732760989718	-0.9518987911710842	-0.8778061063268072	32603.0
996	1084	D	Q	-1.0336653770459252	-0.9921484820232732	-8.893212819999997	-0.2215087899999999	0.7607361963190185	-1.0894922139653265	-0.3145681878067974	False	-1.0538313810043554	-1.0123144859817033	-1.0603032810006516	-0.8781792664699736	47662.0
997	126	V	R	-1.034072405565846	-0.9308109405539202	-13.557275399999998	-3.70007318	0.4318202206871804	-1.4721790421003045	3.9412368346663187	False	-1.0726794497022816	-0.9694179846903558	-1.7291649372774267	-1.5684562822295949	23967.0
998	76	T	L	-1.0344292121296317	-1.0750871801847772	-5.62778322	-0.78796386	0.6971830985915493	-1.03374890047017	-0.8538312430255128	True	-0.4907441342953928	-0.5314021023505384	-1.0866081789778923	-1.1590352649672775	45756.0
999	324	E	L	-1.0346638477021288	-1.0794350620366602	-8.40114734	-2.14494628	0.4690721649484536	-1.5376149543177255	1.7488524291498648	False	-1.0712975351906615	-1.1160687495251929	-1.1500322079240044	-1.1278069080177469	35091.0
1000	215	D	M	-1.0348233936111997	-1.1529205572267245	-12.0863039	-4.91528322	0.5766871165644172	-1.2943470610047745	1.4356546569332287	False	-1.0700124746449586	-1.1881096382604834	-1.0358737888291756	-1.0997206024044783	39446.5
1001	253	D	L	-1.0352457589737931	-1.0996954638262035	-14.1451904	-5.67126464	0.4827727645611156	-1.1151401184760763	1.9330864128067096	False	-1.0725710322804851	-1.1370207371328958	-1.1221329357938803	-1.3259888407009592	31686.0
1002	681	P	D	-1.0354220821967668	-1.477203784899996	-12.0802248		0.711196471759852	-1.1578350145385938	0.8276825108656405	False	-1.0667776979638883	-1.5085594006671177	-1.2306259948575466	-1.7272917210152745	33343.5
1003	169	E	L	-1.0355407257892826	-1.03129336769382	-12.9548584	-4.29714348	0.6494845360824743	-1.2612870111919186	1.7488524291498648	False	-1.072174413277815	-1.0679270551823528	-1.138637200112706	-1.1142217603509728	28106.0
1004	529	K	V	-1.0355700882148484	-0.8730770091875126	-13.923998999999998	-3.32775876	0.9365853658536586	-1.2886011484635818	2.6515989490684047	False	-1.0745643582570708	-0.912071279229735	-1.0633791667373165	-0.9615017831563816	27534.5	-0.01	0.07			convalescent serum	0.07032000000000001	0.01403	False
1005	188	N	D	-1.0356482380749217	-1.0065968885714127	-5.871753	2.80646972	0.5286624203821656	-1.2493142487427218	-0.2224511959783752	False	-1.0569176614267284	-1.0278663119232194	-1.2678231780277065	-1.1266523976291691	43989.5
1006	490	F	Y	-1.0360091222255232	-1.065397184852642	-1.03239746	1.17854004	0.7918781725888325	-1.0298110149116426	-1.0749120234137266	False	-1.045702611144592	-1.075090673771711	-1.0544349466369172	-1.0396669003314754	39117.5	0.1	0.06	1.35	1.94	class 2	0.759	0.6767	True
1007	439	N	A	-1.0363719912825828	-1.0604085979717772	-3.12209472	0.8505370999999999	0.4968152866242038	-1.2137836632096264	-0.522210072443192	False	-1.0539195153999292	-1.0779561220891236	-1.1966613423040644	-1.3061760521189898	42395.0	-1.54	-0.17	0.76	0.15	class 2	0.0	0.0	False
1008	501	N	H	-1.0364993813104209	-1.1664796245991358	-10.4461914	-4.25761714	0.3949044585987261	-1.1076540558013799	0.0723231778725767	False	-1.0610600372941734	-1.1910402805828886	-1.0511993638206611	-1.1602312793497491	30693.0	-0.24	0.0	1.38	2.63	class 1	0.961	0.2516	True
1009	677	Q	K	-1.036519127527035	-0.9914446063423528	-10.957007	-2.15187988	0.711196471759852	-1.1578350145385938	0.38552095008921294	False	-1.0641798179782234	-1.0191052967935414	-1.2341786707783349	-1.0978913893836897	48695.5
1010	19	T	K	-1.0366418587914283	-1.3964888767988102	-13.3031983		0.5	-1.1180801395654854	1.325114266739122	True	-0.8083965931294482	-1.1682436111368302	-1.3490487268168787	-1.7022995444270934	9927.5
1011	485	G	K	-1.0375301900599123	-0.842416654815755	-15.113940199999998	-4.25612794	0.703631393986724	-0.8582471222908024	1.9515098111723943	False	-1.0749183914175056	-0.8798048561733482	-1.24459040216406	-1.115512428169246	49125.5	-0.1	-0.02	2.77	1.85	class 2	0.8854	0.8087	True
1012	656	V	E	-1.0375850201638628	-1.3375590661820929	-9.2198976	-5.36701664	0.2605633802816901	-1.5172654942145327	1.7672758275155491	False	-1.0742930279299876	-1.3742670739482177	-1.6466545357518836	-1.7877980324587814	29512.0
1013	1083	H	Y	-1.0376277607941655	-1.5103441579135706	-9.555957000000001	-6.58901362	0.375	-1.2696671274955509	0.4039443484548973	False	-1.0654582073626564	-1.5381746044820614	-1.544814069510502	-1.6586024938450097	45075.0
1014	481	N	T	-1.0377471881683242	-1.0135395401440117	-5.99682618	2.1588867259999995	1.0	-0.7407301102621733	-1.314416202167625	False	-1.0436421675577552	-1.0194345195334429	-1.2012348432488813	-0.9917075417068064	38578.0	-0.26	-0.11	1.05	0.9	convalescent serum	0.06667999999999999	0.6604	False
1015	76	T	H	-1.037936286138065	-1.0915204813166226	-11.029541	-3.69543452	0.6971830985915493	-1.03374890047017	0.0354763811412076	True	-0.6362851376749761	-0.6898693328535336	-1.0866081789778923	-1.1590352649672775	16625.0
1016	535	K	L	-1.0400282209769087	-1.1321222649625466	-12.022656	-4.64995122	0.4682926829268293	-1.479489641302547	2.6331755507027204	False	-1.0789987373253749	-1.1710927813110126	-1.5597217593689685	-1.604649179197213	40333.0
1017	482	G	N	-1.04031567161886	-1.0234794157025018	-9.5350095	-1.5422607199999998	0.703631393986724	-0.8718496093563604	-0.6880206577343524	False	-1.0556416530072046	-1.0388053970908464	-1.25886211821875	-1.0944802695800877	41148.5	-0.07	-0.02	1.39	1.16	class 4	0.04732	0.359	False
1018	1073	K	V	-1.0403213780331038	-0.9521761444641086	-13.218847599999998	-3.5672851999999997	0.6097560975609756	-1.3802650687497124	2.6515989490684047	False	-1.0793156480753259	-0.9911704145063308	-1.3428251288820907	-1.2390815139158011	36721.5
1019	71	S	H	-1.040638431169184	-1.0160332567915311	-10.6124755	-2.24848632	0.8028169014084507	-1.0317817249714083	-0.1119108057842681	False	-1.0631847993484325	-1.03857962497078	-1.1879007620465325	-1.1434939039613488	32680.5
1020	261	G	H	-1.0410352936420744	-1.0333897878063434	-10.804761	-2.69470214	0.4827727645611156	-1.2524248858030282	0.6618719255744803	False	-1.071097364038958	-1.0634518582032269	-1.3154214186326865	-1.2219880807234529	31608.0
1021	169	E	I	-1.0414331508197976	-1.0342778040712268	-13.559399599999999	-4.70358892	0.6494845360824743	-1.2612870111919186	2.1173203964635547	False	-1.0793380352809767	-1.072182688532406	-1.138637200112706	-1.1142217603509728	34513.0
1022	132	E	I	-1.0414868301432871	-0.8854328598626975	-12.774072199999999	-1.99494628	0.2783505154639175	-1.3527922720761385	2.1173203964635547	False	-1.079391714604466	-0.9233377443238766	-1.1893829850918112	-0.9977707804206865	44703.0
1023	556	N	K	-1.0417129793265718	-1.206343259683072	-6.471386699999999	-3.4151854799999994	0.9808917197452228	-1.402734149213408	0.4776379419176355	False	-1.0702085771134031	-1.2348388574699034	-1.4078154850147018	-1.37606471185516	38389.0
1024	447	G	R	-1.0417676146068726	-1.1956340487740444	-15.528906400000002		0.5595238095238095	-1.0950658344017201	3.241147696770309	False	-1.0810533313499158	-1.2349197655170878	-1.3759730669467347	-1.6970340792366536	34505.0	-0.64	-1.57	-0.07	-0.51	class 3	0.3311	0.8694	False
1025	161	S	R	-1.0418216443415027	-0.8168856164798755	-15.1308106	-3.9549316	0.8534583295954068	-1.031617596846353	2.46736496541156	False	-1.0805353461733456	-0.8555993183117182	-1.2876127293612942	-1.1722232881545864	39206.0
1026	182	K	T	-1.0418311906646422	-1.0677105818053514	-13.0344729	-4.64409184	0.5918000780944943	-1.1713861409732484	1.325114266739122	False	-1.0764265478471096	-1.1023059389878187	-1.0096739051296155	-1.0461858496835457	24069.0
1027	1084	D	H	-1.0426005371947902	-0.8615556736342369	-14.440966799999998	-3.67597652	0.7607361963190185	-1.0894922139653265	2.011764508883313	False	-1.080186780864466	-0.8991419173039128	-1.0603032810006516	-0.8781792664699736	36504.0
1028	501	N	Y	-1.0426581792750338	-1.3156507355748062	-0.390576178	-4.1094726800000005	0.3949044585987261	-1.1076540558013799	-0.9459482348539352	False	-1.0542986869464306	-1.327291243246203	-1.0511993638206611	-1.1602312793497491	42365.5	-0.14	0.24	0.5	1.79	class 1	0.9027	0.4379	True
1029	486	F	G	-1.0428126686201638	-1.0754491329339668	-4.55783692	-0.09025878	0.9187817258883249	-0.8258901714381762	-1.3328396005333096	False	-1.0484056989005202	-1.0810421632143232	-1.0057180426511645	-1.0453688672397021	39375.0	-0.08	-0.77	1.75	-0.12	class 1	0.9999	0.9247	True
1030	215	D	N	-1.0429487807346909	-1.1569073671383965	-4.14016114	-2.16721192	0.5766871165644172	-1.2943470610047745	-0.2224511959783752	False	-1.0642182040864978	-1.1781767904902032	-1.0358737888291756	-1.0997206024044783	42155.5
1031	689	S	K	-1.0430497206327043	-0.8592948279495993	-13.36958	-2.29211424	0.711196471759852	-1.079430914431883	1.1777270798136459	False	-1.0767832373458126	-0.8930283446627072	-1.2765872865999577	-1.1705826690273111	20257.0
1032	70	V	S	-1.0430646035235434	-1.0646577445939724	-7.821386819999999	-1.317773428	0.9084507042253521	-1.0298145494726465	-0.6880206577343524	False	-1.058390584911888	-1.079983725982317	-1.166059363953718	-1.2427727269004434	36077.0
1033	172	S	R	-1.0433037354517998	-0.986093138227897	-13.285620000000002	-3.99038086	0.5846153846153846	-1.3526897088960508	2.46736496541156	False	-1.0820174372836426	-1.02480684005974	-1.4688079586257814	-1.4327040234467363	18300.0
1034	237	R	L	-1.0435072354215855	-0.7881928072150135	-14.3775878	-2.5244873	0.5040322580645161	-1.3929100695708785	3.9228134363006335	False	-1.0821443000777355	-0.8268298718711637	-0.960499773676112	-0.8347902484678221	41019.5
1035	72	G	N	-1.0435913458272748	-1.162064325771582	-7.8121094599999985	-3.13327634	0.8028169014084507	-1.0317817249714083	-0.6880206577343524	False	-1.0589173272156194	-1.1773903071599263	-1.2223045785971935	-1.1934042091040862	45112.0
1036	449	Y	F	-1.0436373881070415	-1.154305258894239	-2.73527836	-1.88815921	0.6531531531531531	-1.0274356434826464	-1.0749120234137266	False	-1.0533308770261105	-1.1639987478133078	-1.231561508836655	-1.3553448766261982	34881.0	-0.03	-1.08	1.62	0.45	class 1	0.742	0.5626	True
1037	640	S	R	-1.043729541826537	-0.8771054847705078	-12.819384800000002	-1.8378662000000001	0.9846153846153848	-1.4004038941332746	2.46736496541156	False	-1.0824432436583802	-0.9158191866023506	-1.3722011827166465	-1.2984352068837208	32601.5
1038	1084	D	F	-1.0437755606605552	-0.7988122328837921	-14.530200400000002	-2.92209472	0.7607361963190185	-1.0894922139653265	2.0804735997321857	False	-1.0815732700674894	-0.8366099422907263	-1.0603032810006516	-0.8781792664699736	43719.5
1039	471	E	F	-1.044027753274018	-0.7071621521876743	-14.8684326	-1.8607910080000003	0.7835051546391752	-0.9472764340094308	1.8962396160753408	False	-1.081223806419338	-0.7443582053329947	-1.0442483737424793	-0.7860224112272116	41855.5	-0.76	-0.07	-1.73	-0.43	class 4	0.0477	0.013630000000000001	False
1040	403	R	G	-1.0449035387533865	-1.306137106243774	-13.798852399999998	-6.73066408	0.2379032258064516	-1.3940684322444061	3.241147696770309	False	-1.0841892554964296	-1.3454228229868173	-1.033366920938532	-1.1850714154718718	35264.5	-1.14	-1.7	-2.58	-1.88	class 2	0.0	0.0	False
1041	687	V	N	-1.0449235666320829	-1.2421139075415943	-9.8407472	-4.6816162399999985	0.711196471759852	-1.1578350145385938	0.0120684801616584	False	-1.0688410748192108	-1.2660314157287222	-1.3172959386715553	-1.328993768640203	41029.0
1042	214	R	C	-1.0450378828508473	-1.0625455145469205	-15.4367432	-6.2098388400000015	0.7338709677419355	-1.0834072103448906	3.0200669163820946	False	-1.08431667419909	-1.1018243058951631	-0.8712217925443925	-0.8895372049315694	42541.5
1043	163	A	H	-1.0453596551378983	-1.2366692956504282	-13.053637400000001	-5.94677742	0.8534583295954068	-1.031617596846353	0.8276825108656407	False	-1.07671527090502	-1.2680249114175497	-1.3201764567530572	-1.4674692825144346	30782.0
1044	462	K	A	-1.0454454833457985	-1.3614630278137008	-13.855273400000002		0.9414634146341464	-1.2256718332611694	2.1173203964635547	False	-1.0833503678069776	-1.39936791227488	-1.2285538600304422	-1.4294326440463028	31558.0	-0.15	-0.07	0.8900000000000001	0.55	class 4	0.05619	0.2118	False
1045	335	L	E	-1.0456643752114727	-1.0771184220116818	-11.5516602	-3.74323732	0.8536585365853658	-1.4066817322161056	1.7488524291498648	False	-1.0822980627000052	-1.1137521095002143	-1.4874772521957322	-1.5388734277304572	29869.5	0.11	0.06			Moderna vaccine serum	0.06232000000000001	1.09	True
1046	123	A	R	-1.0461007079268216	-0.7166445499667322	-16.112402200000002	-4.019726519999999	1.0	-0.9603189683919124	3.406958282061469	False	-1.0853174149956195	-0.7558612570355299	-1.4017132244438393	-1.1703715587043328	21155.5
1047	456	F	D	-1.0461597909632605	-0.8760816850418309	-14.2205324	-3.5639404400000005	0.5755704169944925	-1.1579877788696749	2.0804735997321857	False	-1.0839575003701944	-0.9138793944487652	-1.2620025724139503	-1.1419980056002643	40733.5	-0.69	-4.55	-6.07	-5.0	class 2	0.0	0.435	False
1048	174	P	H	-1.0464705891968311	-1.003033196891516	-10.2731688	-1.55478516	0.5918000780944943	-1.1948757153701792	0.238133763163737	False	-1.0727230062858597	-1.0292856139805446	-1.3351933101086082	-1.1547120251508547	24605.5
1049	403	R	Y	-1.0467199498636508	-1.2420721125889551	-13.5561036	-6.21945802	0.2379032258064516	-1.3940684322444061	2.983220119650725	False	-1.0859860604745941	-1.2813382231998982	-1.033366920938532	-1.1850714154718718	32957.5	-1.55	-2.34	-5.2	-5.0	class 2	0.0	0.0	False
1050	111	D	L	-1.0467535226565692	-1.0342658218592946	-14.213696399999998	-5.1310302399999985	0.6380368098159509	-1.1273262832380773	1.9330864128067096	False	-1.0840787959632614	-1.0715910951659868	-1.3184946290301405	-1.28412711523392	43382.5
1051	356	K	E	-1.0468431006619057	-1.1151058245454897	-10.5827638	-3.6292968599999993	0.3463414634146341	-1.5343534239130583	2.306538882734265	False	-1.0852313867372043	-1.153494110620788	-1.2564706992961716	-1.2156828677473577	38534.0	-0.74	-0.21	-0.96	-1.23	class 3	0.05764	1.003	True
1052	260	A	E	-1.0471695369096323	-1.0234355417918797	-12.3013916	-3.5941406400000004	0.4827727645611156	-1.2524248858030282	1.2329972749106992	False	-1.0812357434142743	-1.0575017482965214	-1.3317591169693543	-1.3612214744781423	27792.0
1053	493	Q	F	-1.047849753675308	-0.9796246027120252	-12.131298800000001	-2.8308593539999998	0.4646464646464646	-0.9781925435948406	0.2331492605498716	False	-1.0740529775698493	-1.0058278266065663	-1.0283590573215051	-1.0143800300362011	34223.5	-0.74	0.06	-1.66	-0.73	class 2	0.8154	0.7154	True
1054	468	I	T	-1.0479914400668875	-1.3028967282495918	-9.2470946	-5.01179196	0.8343195266272192	-1.0298110149116426	-0.48536327571182303	False	-1.0660168985722929	-1.3209221867549972	-1.3115313768603611	-1.2146669928573608	36390.5	0.17	-0.14	1.93	1.77	convalescent serum	0.06423999999999999	0.9236	True
1055	492	L	R	-1.048032639330147	-1.2922137019615747	-16.0889894	-7.82834472	0.4085365853658536	-1.0769835997455244	3.9228134363006335	False	-1.0866697039862971	-1.3308507666177247	-1.7742578313209971	-1.7412015910784218	41899.0	-2.28	-1.21	-4.74	-3.9	class 2	0.0	0.0	False
1056	154	E	S	-1.0481313375812298	-0.9712397362461096	-11.961279199999998	-2.52421876	0.8534583295954068	-1.031617596846353	0.2934039582607904	False	-1.074922346130693	-0.9980307447955724	-0.9518987911710842	-0.8778061063268072	48572.5
1057	654	E	A	-1.0483396253985828	-1.17587699620924	-10.329467900000001	-4.18251956	0.5721649484536082	-1.40603924797062	1.2329972749106992	False	-1.0824058319032246	-1.209943202713882	-1.4039804954574604	-1.510361694943836	37451.0
1058	458	K	G	-1.048386911714684	-0.9457664739265768	-14.509619199999998	-4.57910156	0.8536585365853658	-1.072598792131776	1.9515098111723943	False	-1.0857751130722773	-0.9831546752841701	-1.0317823109032418	-0.9752405595321982	30590.5	-0.28	-0.07	1.64	0.42	class 4	0.04835	0.008820999999999999	False
1059	483	V	N	-1.048417030154836	-1.1054125260837768	-12.386645399999999	-4.5275390400000015	0.7112676056338029	-0.8096538382458669	0.0120684801616584	False	-1.0723345383419638	-1.1293300342709047	-1.056843441084356	-1.1416239471084155	26046.5	-0.06	0.03	2.52	1.9	class 2	0.9045	0.7997	True
1060	111	D	V	-1.0484293158631248	-0.9265635761231128	-14.254370399999999	-4.1534912199999985	0.6380368098159509	-1.1273262832380773	1.9515098111723943	False	-1.085817517220718	-0.9639517774807059	-1.3184946290301405	-1.28412711523392	36851.0
1061	59	F	D	-1.0484790119667704	-1.0160515541200692	-5.9730713600000005	3.032226580000001	0.5177664974619289	-1.6357600950114743	2.0804735997321857	False	-1.0862767213737046	-1.0538492635270034	-1.5486179681058072	-1.419646829010886	45793.5
1062	180	E	C	-1.0485707166568146	-0.8845962515375122	-12.1052001	-0.7281738289999999	0.5918000780944943	-1.1864185215497312	0.8461059092313251	False	-1.0800633419030703	-0.916088876783768	-1.0076445958412228	-0.8672135669373738	43207.0
1063	458	K	V	-1.048589327947812	-0.9242970050139768	-15.2077878	-5.00444334	0.8536585365853658	-1.072598792131776	2.6515989490684047	False	-1.0875835979900343	-0.9632912750561992	-1.0317823109032418	-0.9752405595321982	30345.0	-0.51	-0.06	0.66	0.91	class 4	0.047869999999999996	0.01344	False
1064	182	K	P	-1.048934693326136	-1.0676480708913418	-13.449682600000001	-4.85783694	0.5918000780944943	-1.1713861409732484	1.5277716487616508	False	-1.0845846987147882	-1.1032980762799942	-1.0096739051296155	-1.0461858496835457	23509.5
1065	529	K	S	-1.0490291423762113	-0.983999133555862	-11.8564942	-2.62429202	0.9365853658536586	-1.2886011484635818	1.1777270798136459	False	-1.0827626590893191	-1.01773265026897	-1.0633791667373165	-0.9615017831563816	26550.5	0.13	0.01			convalescent serum	0.06526	0.0142	False
1066	689	S	D	-1.0491021582955695	-0.9896509274296352	-12.1018066	-2.93908692	0.711196471759852	-1.079430914431883	0.4776379419176352	False	-1.0775977560824008	-1.0181465252164668	-1.2765872865999577	-1.1705826690273111	23554.5
1067	642	V	R	-1.0491319162625643	-1.3288790219068178	-13.020068400000001	-6.489965799999999	0.647887323943662	-1.5357893297211511	3.9412368346663187	False	-1.0877389603990002	-1.3674860660432535	-1.7717823239049546	-1.8342412968125528	23356.5
1068	66	H	R	-1.0492449893547149	-1.0387552060171863	-11.967822199999999	-3.50988772	0.8369565217391305	-1.078367713302866	0.4173832442067166	False	-1.0771983876563849	-1.0667086043188565	-0.9328584159181282	-0.928475366821704	23052.5
1069	24	L	H	-1.0493240103298909	-1.3915636807571878	-13.531860199999999		0.6036585365853658	-1.1119117479460272	1.3435376651048063	False	-1.0840214291145691	-1.4262610995418663	-1.2248273809978734	-1.6557935047363224	30665.5
1070	246	R	C	-1.04959387134425	-0.9524151940915438	-14.675170999999999	-4.773535140000001	0.4827727645611156	-1.2524248858030282	3.0200669163820946	False	-1.0888726626924927	-0.9916939854397866	-0.8618961501041131	-0.898848291764713	51370.5
1071	493	Q	D	-1.0496622182109865	-1.0236578249052042	-10.5323485	-2.1561767999999994	0.4646464646464646	-0.9781925435948406	-0.3145681878067974	False	-1.0698282221694164	-1.0438238288636343	-1.0283590573215051	-1.0143800300362011	25898.5	-0.1	-1.57	0.77	-0.29	class 2	0.8656	0.78	True
1072	181	G	R	-1.0497491447357792	-0.8606256397617676	-14.742187699999997	-3.91713866	0.5918000780944943	-1.272945133274645	3.241147696770309	False	-1.0890348614788226	-0.8999113565048111	-1.3969778550256453	-1.2647455258881115	37354.5
1073	83	V	R	-1.0498583277092564	-0.9224944099366916	-14.365673700000002	-4.2017089799999985	0.4788732394366197	-1.404722087976837	3.9412368346663187	False	-1.0884653718456918	-0.9611014540731272	-1.529069989645239	-1.4534086337383625	21353.0
1074	535	K	T	-1.0498935409400036	-1.1435479663189902	-9.028222599999998	-3.22895508	0.4682926829268293	-1.479489641302547	1.325114266739122	False	-1.084488898122471	-1.1781433235014576	-1.5597217593689685	-1.604649179197213	26871.5
1075	471	E	M	-1.0499550120397392	-0.7635999028792758	-14.1453368	-1.46604006	0.7835051546391752	-0.9472764340094308	1.2514206732763835	False	-1.0841295727306757	-0.7977744635702123	-1.0442483737424793	-0.7860224112272116	39319.0	-0.65	-0.11	-0.35	0.03	class 4	0.047869999999999996	0.013030000000000002	False
1076	68	I	H	-1.0502464250138546	-0.9184097211405066	-14.3126709	-4.103222560000002	0.7100591715976331	-1.0575346966857138	1.7120056324184958	False	-1.086727980441517	-0.9548912765681692	-1.1473755454664352	-1.1017494277456623	34701.5
1077	172	S	E	-1.0504026562232545	-1.0538577054008764	-7.47465816	-0.5755126939999999	0.5846153846153846	-1.3526897088960508	0.2934039582607904	False	-1.0771936647727174	-1.0806487139503396	-1.4688079586257814	-1.4327040234467363	29619.5
1078	1146	D	V	-1.0504152128156945	-1.03060407936535	-15.258276	-5.83718266	0.9325153374233128	-0.8494864421263437	1.9515098111723943	False	-1.0878034141732875	-1.0679922807229432	-1.242447502080571	-1.278147392833845	34983.0
1079	498	Q	A	-1.0504467972137763	-1.0356864911669907	-9.244214	-1.36076661	0.404040404040404	-1.0595914160700892	-0.4300930806147697	False	-1.0691784170180685	-1.0544181109712831	-1.061402031417426	-1.0378830257141902	31059.0	0.05	-0.05	1.43	1.21	convalescent serum	0.1064	0.2375	False
1080	500	T	N	-1.050572466909809	-1.0796467255881874	-5.29169924	-0.258349612	0.8591549295774648	-0.8384402836200544	-1.314416202167625	False	-1.05646744629924	-1.0855417049776184	-1.2826456802108317	-1.2510249759604934	28133.0	-0.04	-1.2	-1.13	-2.94	class 1	0.9895	0.008076999999999999	True
1081	406	E	H	-1.0508030291718813	-1.1685345250743415	-11.246630699999999	-4.49750976	0.2319587628865979	-1.4448046556310392	1.8275305252264682	False	-1.0877460384801432	-1.2054775343826036	-1.5011845523732137	-1.4421104297030902	39077.5	0.07	0.0	0.3799999999999999	1.64	class 2	0.0	0.9709	True
1082	248	Y	F	-1.0508164328436869	-1.0405844680624547	-6.3409667999999995	0.8529052779999999	0.7927927927927928	-0.9404377118439108	-1.0749120234137266	False	-1.0605099217627558	-1.0502779569815237	-1.0904521708577042	-1.049189418804176	25706.0
1083	138	D	K	-1.0509524850591914	-0.9731331624851264	-14.955175599999999	-5.17260742	0.5398773006134969	-1.0124395966608009	2.1223048990774203	False	-1.0888715366523003	-1.0110522140782352	-1.0206146853340674	-0.9633503974584428	26166.0
1084	146	H	T	-1.0512668760923851	-0.8949915243693156	-12.6786378	-1.85563964	0.8695652173913043	-0.7528613315448379	0.0354763811412076	False	-1.075436037914046	-0.9191606861909768	-0.9380274718893192	-0.8432977704084247	14289.0
1085	146	H	C	-1.0512700087936622	-0.9663505521762784	-13.4896486	-3.85371096	0.8695652173913043	-0.7528613315448379	0.4407911451862664	False	-1.0794358018088754	-0.9945163451914916	-0.9380274718893192	-0.8432977704084247	37751.5
1086	456	F	S	-1.0513139967943697	-1.038984990403717	-6.525244119999999	0.807641622	0.5755704169944925	-1.1579877788696749	-0.5590568691745611	False	-1.0683778596363214	-1.0560488532456689	-1.2620025724139503	-1.1419980056002643	43254.5	-0.35	-2.42	-2.26	-2.02	class 2	0.0	0.4425	False
1087	170	Y	D	-1.0514256936624145	-1.0884145563508545	-8.99677724	-2.31069334	0.6621621621621622	-1.4318890050483473	0.9934930961568008	False	-1.0839666131738002	-1.1209554758622398	-1.6012388415176495	-1.5313980623181351	43972.0
1088	537	K	Q	-1.0518200921201513	-1.0428770124343318	-4.63105468	2.26687012	0.5951219512195122	-1.4302180412200058	0.38552095008921294	False	-1.0794807825713402	-1.0705377028855207	-1.3697381946005616	-1.1912588254858094	50387.5
1089	346	R	K	-1.0522431319170855	-1.1857800498974944	-4.34055178	-2.5563965	0.7016129032258065	-1.1054400575980554	-0.8722546413911973	False	-1.0649650818581786	-1.1985019998385875	-0.7840916033175334	-0.9358543565827308	34921.5	0.12	-0.01	0.96	0.07	class 3	0.8195	0.8034	True
1090	478	T	I	-1.052464613081454	-1.0419201774550848	-11.063500799999998	-2.8398437800000003	0.703631393986724	-0.8069079973434649	-0.48536327571182303	False	-1.0704900715868595	-1.0599456359604904	-1.1674147764127203	-1.1399008201666023	43159.5	-0.16	-0.04	1.01	0.77	class 4	0.04566	0.012159999999999999	False
1091	156	E	T	-1.052964742982629	-1.0667850014206122	-12.3879394	-4.09079588	0.8534583295954068	-1.031617596846353	0.4407911451862664	False	-1.0811305359978425	-1.0949507944358254	-1.1106935711140664	-1.0408128449575855	51966.5
1092	485	G	N	-1.053123539000479	-0.989983693648166	-9.996215800000002	-0.7296142480000001	0.703631393986724	-0.8582471222908024	-0.6880206577343524	False	-1.0684495203888236	-1.0053096750365107	-1.24459040216406	-1.115512428169246	45628.0	-0.4	-0.43	0.51	-1.04	class 2	0.9142	0.8393	True
1093	243	A	D	-1.0534985128296284	-1.212997007800415	-11.629296800000002	-5.04755866	0.2459157846295444	-1.3591387163575837	1.4172312585675442	False	-1.0885917353470267	-1.2480902303178134	-1.3736840418765113	-1.5029415455398596	38445.5
1094	255	S	K	-1.0535383018246156	-0.9740703802022558	-12.728564599999999	-3.2243408	0.4827727645611156	-1.2011418107760254	1.1777270798136459	False	-1.0872718185377233	-1.0078038969153638	-1.3121088194437265	-1.2383665991338852	17660.5
1095	80	D	P	-1.0535794105500682	-1.1262659567292688	-12.470190399999998	-4.72280276	0.6923636111880366	-1.1455287628884387	0.8276825108656405	False	-1.0849350263171895	-1.1576215724963899	-1.060584079746784	-1.2905248889580854	38970.0
1096	471	E	H	-1.0537727653882962	-0.7280155446428973	-14.891650400000001	-2.13542482	0.7835051546391752	-0.9472764340094308	1.8275305252264682	False	-1.0907157746965583	-0.7649585539511594	-1.0442483737424793	-0.7860224112272116	32532.5	-0.25	-0.07	-5.01	-5.0	class 4	0.04616	0.006927	False
1097	163	A	E	-1.0539565045778043	-1.1444229856253174	-13.8270264	-5.66271974	0.8534583295954068	-1.031617596846353	1.2329972749106992	False	-1.088022711082446	-1.1784891921299592	-1.3201764567530572	-1.4674692825144346	23898.5
1098	447	G	K	-1.0542533257962057	-1.3157561920070149	-14.472607399999998		0.5595238095238095	-1.0950658344017201	1.9515098111723943	False	-1.0916415271537987	-1.3531443933646083	-1.3759730669467347	-1.6970340792366536	33297.5	-0.29	-1.54	0.74	0.02	class 3	0.4737	1.004	True
1099	224	E	R	-1.054624440918796	-1.0143832769541443	-6.57414552	2.87026368	0.3298969072164948	-1.7513675739665282	3.5961767683321795	False	-1.093689804354853	-1.0534486403902013	-1.536998295729979	-1.3622814979265256	51346.5
1100	171	V	E	-1.0549868888632128	-1.1208017630638731	-13.492089800000002	-5.275488200000001	0.5845070422535211	-1.2286735048494817	1.7672758275155491	False	-1.0916948966293376	-1.1575097708299975	-1.355987519348958	-1.4434834437128368	34378.5
1101	97	K	S	-1.055507222599024	-1.0610361180611998	-14.234839000000001	-5.2901122800000016	0.8341463414634146	-0.9096267534663108	1.1777270798136459	False	-1.0892407393121322	-1.0947696347743077	-1.0506405410178763	-1.0866726206655664	27213.5
1102	140	F	N	-1.055967973048662	-1.042588321980381	-12.1481446	-3.60688476	0.9949238578680204	-0.9589712373542522	0.1410322687214494	False	-1.081243533567307	-1.0678638824990263	-1.1636224694516648	-1.1884711006004545	33678.5
1103	169	E	T	-1.05641566050999	-1.0959469180789303	-10.33398434	-3.10981444	0.6494845360824743	-1.2612870111919186	0.4407911451862664	False	-1.0845814535252036	-1.1241127110941436	-1.138637200112706	-1.1142217603509728	40722.0
1104	78	R	K	-1.0566398199251776	-1.3480473933375152	-6.437939439999999	-4.76958008	0.6923636111880366	-1.0530457602284402	-0.8722546413911973	False	-1.0693617698662707	-1.3607693432786083	-0.7848142359409381	-0.7655297568801602	32924.5
1105	127	V	K	-1.0566836046357226	-1.1066745946733725	-13.731885	-5.3015624799999985	0.2394366197183098	-1.3463288946164509	2.6515989490684047	False	-1.095677874677945	-1.1456688647155944	-1.3988368544398408	-1.3939902414418832	27495.5
1106	181	G	K	-1.056884166871534	-0.8723068757755972	-13.4480714	-2.38757322	0.5918000780944943	-1.272945133274645	1.9515098111723943	False	-1.094272368229127	-0.9096950771331904	-1.3969778550256453	-1.2647455258881115	45988.0
1107	157	F	H	-1.0569306330916663	-0.9116076310292408	-14.218042	-3.85874022	0.8534583295954068	-1.031617596846353	1.490924852030282	False	-1.092399927267433	-0.9470769252050076	-1.2491277721816938	-1.1430615846956833	26307.0
1108	454	R	E	-1.0572859470177074	-1.1231168263622051	-15.5164549	-6.5577392	0.3292133597011646	-1.190411234045064	3.5961767683321795	False	-1.0963513104537643	-1.1621821897982625	-1.4173319273363574	-1.4475339630205768	48876.5	-2.38	-4.39	-5.15	-5.0	class 2	0.0	0.0	False
1109	481	N	S	-1.0575625136729454	-1.0301192857549402	-5.47014166	3.2466797	1.0	-0.7407301102621733	-1.4618033890931008	False	-1.061003235515832	-1.033560007597827	-1.2012348432488813	-0.9917075417068064	41025.0	-0.16	-0.04	0.26	0.05	convalescent serum	0.051620000000000006	0.37200000000000005	False
1110	478	T	Q	-1.0576355764669585	-1.0366402517935602	-7.3015868400000015	0.537597648	0.703631393986724	-0.8069079973434649	-1.2222992103392023	False	-1.065019464173837	-1.0440241395004386	-1.1674147764127203	-1.1399008201666023	53970.5	-0.04	0.01	1.87	1.56	class 4	0.052570000000000006	0.009515000000000001	False
1111	458	K	E	-1.0578347437573052	-0.9545968629273068	-14.9791018	-4.98254386	0.8536585365853658	-1.072598792131776	2.306538882734265	False	-1.096223029832604	-0.9929851490026058	-1.0317823109032418	-0.9752405595321982	37699.0	-0.08	0.06	1.5	0.77	convalescent serum	0.05885	0.007437	False
1112	532	N	D	-1.0578588411665042	-1.0509534769666276	-5.358422900000001	1.474560528	0.8598726114649682	-1.2978928916939652	-0.2224511959783752	False	-1.079128264518311	-1.0722229003184345	-1.267766439189993	-1.1840021096246307	44916.0
1113	82	P	H	-1.0583404827957423	-1.1602530261090218	-9.093676599999998	-3.36799316	0.4632352941176471	-1.28948215589672	0.238133763163737	False	-1.084592899884771	-1.1865054431980504	-1.4994187163435535	-1.6455365559477806	37747.5
1114	157	F	D	-1.058663797705985	-0.8742735300587112	-14.919116199999998	-4.16049806	0.8534583295954068	-1.031617596846353	2.0804735997321857	False	-1.0964615071129191	-0.9120712394656454	-1.2491277721816938	-1.1430615846956833	28624.5
1115	212	L	Q	-1.0590618411481847	-1.2635771193757015	-10.761963	-5.06818852	0.3963414634146341	-1.1322792708563345	0.0857620736243959	False	-1.083763873919283	-1.2882791521467998	-1.2688617299408855	-1.3426830858634018	50769.5
1116	68	I	N	-1.0590722391607597	-0.9962341551314904	-12.1448486	-2.92661136	0.7100591715976331	-1.0575346966857138	0.3621130491096634	False	-1.086515238755835	-1.0236771547265655	-1.1473755454664352	-1.1017494277456623	40865.5
1117	66	H	P	-1.0593563376846686	-1.0099680121838226	-11.6925296	-2.73208012	0.8369565217391305	-1.078367713302866	0.238133763163737	False	-1.0856087547736972	-1.0362204292728512	-0.9328584159181282	-0.928475366821704	44641.0
1118	810	S	R	-1.059550893862884	-1.174088090271868	-14.0493408	-5.95959476	0.8461538461538461	-1.2819998412779643	2.46736496541156	False	-1.098264595694727	-1.2128017921037109	-1.4812911271594122	-1.5308307666485057	31024.5
1119	262	A	D	-1.0595558267421517	-1.0174841429081454	-12.8295412	-3.78898926	0.4827727645611156	-1.2524248858030282	1.4172312585675442	False	-1.0946490492595502	-1.0525773654255437	-1.351312624837515	-1.3359119762297968	30398.5
1120	498	Q	G	-1.0598362513030624	-1.0407924024805515	-8.649121099999999	-0.751782214	0.404040404040404	-1.0595914160700892	-0.59590366590593	False	-1.0764107278058728	-1.057366878983362	-1.061402031417426	-1.0378830257141902	35471.0	-0.09	-0.61	1.51	0.48	class 1	0.9827	0.5658	True
1121	501	N	E	-1.0599382407787652	-1.1299804237115318	-9.3997312	-3.05827636	0.3949044585987261	-1.1076540558013799	-0.3329915861724819	False	-1.0798792685241605	-1.1499214514569271	-1.0511993638206611	-1.1602312793497491	30416.0	-0.42	-0.79	1.57	0.53	class 2	0.0	0.05401	False
1122	180	E	Q	-1.060224930146771	-1.0312023089283446	-8.657055660000001	-0.43139648799999997	0.5918000780944943	-1.1864185215497312	-0.2408745943440597	False	-1.081276529972055	-1.0522539087536285	-1.0076445958412228	-0.8672135669373738	31778.0
1123	554	E	L	-1.0606847989932464	-0.9509287374752008	-12.4409425	-2.4578613	0.7371134020618557	-1.355477873892059	1.7488524291498648	False	-1.0973184864817789	-0.9875624249637334	-1.1281376106931489	-1.077304496875394	33629.5
1124	281	E	I	-1.060745215331761	-1.285749832779736	-9.787060400000001	-4.91166986	0.7525773195876289	-1.5623056415597247	2.1173203964635547	False	-1.0986500997929398	-1.323654717240915	-1.3553894565085487	-1.4758689450122922	39159.0
1125	137	N	T	-1.060997219341729	-1.076275979396614	-4.2944091800000015	0.81757813	1.0	-0.9154703282180312	-1.314416202167625	False	-1.06689219873116	-1.082170958786045	-1.0417932180379341	-0.9985799964426132	38136.0
1126	452	L	D	-1.0610317564946223	-0.9991612680608342	-13.8002195	-4.36784672	0.2621951219512195	-1.2272923520728969	1.9330864128067096	False	-1.0983570298013143	-1.0364865413675264	-1.283013441664426	-1.2250503485012012	27977.0	-0.41	-0.16	-5.52	-5.0	class 2	0.9544	0.6803	True
1127	183	Q	D	-1.0610615315830154	-1.0527984887393536	-6.766577199999999	0.40253907	0.5959595959595959	-1.2442460896775112	-0.3145681878067974	False	-1.0812275355414456	-1.0729644926977835	-1.2291607232774415	-1.113716715227359	31899.0
1128	146	H	L	-1.061087080318322	-0.8730326619781541	-14.914404399999999	-4.11650388	0.8695652173913043	-0.7528613315448379	1.3435376651048063	False	-1.095784499103	-0.9077300807628323	-0.9380274718893192	-0.8432977704084247	19392.5
1129	449	Y	D	-1.0614604631035591	-1.1302043790314893	-13.571142600000002	-5.346801739999999	0.6531531531531531	-1.0274356434826464	0.9934930961568008	False	-1.0940013826149446	-1.1627452985428746	-1.231561508836655	-1.3553448766261982	45604.0	0.29	-1.55	1.47	0.09	class 2	0.9981	0.915	True
1130	441	L	N	-1.061728269727797	-1.0452362507102844	-10.068872	-1.97368164	0.5914634146341463	-1.1693185492862117	-0.0063549182040265	False	-1.0854460999137738	-1.0689540808962614	-1.1796950314878296	-1.177001646028674	25899.0	0.01	-0.33	-1.21	-0.7	class 2	0.0	0.5286	False
1131	344	A	K	-1.0620132514469462	-1.436129971753472	-13.432226600000002	-7.18452158	0.4716981132075472	-1.311482243448363	2.1173203964635547	False	-1.0999181359081254	-1.4740348562146512	-1.7501698716604566	-1.8021933413730769	30963.5	-0.57	-0.1	0.32	0.36	class 3	0.052539999999999996	0.7509999999999999	False
1132	180	E	H	-1.0621968278887233	-0.8109800668866338	-13.9351072	-1.8541748140000005	0.5918000780944943	-1.1864185215497312	1.8275305252264682	False	-1.0991398371969852	-0.8479230761948959	-1.0076445958412228	-0.8672135669373738	37403.0
1133	505	Y	D	-1.06291291685405	-1.325670267536656	-13.085229400000001	-6.4160156599999985	0.5675675675675675	-1.1212184098385434	0.9934930961568008	False	-1.0954538363654354	-1.3582111870480411	-1.3681499771088688	-1.5640429952980963	37055.5	0.41	-3.07	0.51	-0.26	class 2	0.0	0.1252	False
1134	498	Q	D	-1.0632295539408905	-1.023644798943734	-10.133911	-1.5161376934	0.404040404040404	-1.0595914160700892	-0.3145681878067974	False	-1.0833955578993206	-1.0438108029021642	-1.061402031417426	-1.0378830257141902	29440.0	0.45	-1.27	-0.56	-0.86	class 1	0.6334	0.013880000000000002	True
1135	493	Q	M	-1.0634643318208663	-1.0394454120173209	-10.4943114	-2.16359864	0.4646464646464646	-0.9781925435948406	-0.4116696822490852	False	-1.082428474437353	-1.0584095546338073	-1.0283590573215051	-1.0143800300362011	31535.5	-0.07	0.18	0.2600000000000001	1.1	class 2	0.6067	0.7343	True
1136	439	N	I	-1.0636816769864057	-1.1250804280758688	-10.8605712	-3.6951660000000004	0.4968152866242038	-1.2137836632096264	0.3621130491096634	False	-1.091124676581481	-1.1525234276709442	-1.1966613423040644	-1.3061760521189898	42148.0	-1.22	-0.25	-5.800000000000002	-3.47	class 2	0.0	0.0	False
1137	66	H	W	-1.0638711722192848	-0.9423404397177578	-13.437256	-3.34907228	0.8369565217391305	-1.078367713302866	1.0487632912538545	False	-1.0967834932804954	-0.9752527607789684	-0.9328584159181282	-0.928475366821704	29268.0
1138	476	G	Q	-1.0640035507647911	-1.2078476978311348	-9.85788584	-4.16376948	0.703631393986724	-0.9648548415828864	-0.59590366590593	False	-1.0805780272676015	-1.2244221743339452	-1.3708182464387486	-1.2664753844848071	56006.5	-0.65	-1.12	-3.67	-2.66	class 1	0.9878	0.5742	True
1139	372	A	H	-1.06456407969608	-1.0290971804078721	-13.039257800000001	-4.03088376	0.9622641509433962	-1.082986611599607	0.8276825108656407	False	-1.0959196954632016	-1.0604527961749934	-1.2547537912083098	-1.1951459640023794	33665.0	-0.38	-0.13	0.2799999999999998	-2.14	class 4	0.05013	0.4534	False
1140	74	N	W	-1.0649269461926263	-1.2564689363452426	-10.493945299999998	-4.85915526	0.8028169014084507	-1.0317817249714083	-0.3011292920549782	True	-0.6116802579614073	-0.8032222481140237	-1.1102506939392036	-1.1313614466917523	28327.5
1141	24	L	S	-1.0649547191520266	-1.6843975657455168	-7.121752900000001		0.6036585365853658	-1.1119117479460272	-0.7064440561000368	False	-1.0800267143291735	-1.6994695609226638	-1.2248273809978734	-1.6557935047363224	24973.5
1142	27	A	H	-1.0655331752606845	-1.465373729941696	-12.7431886		0.8113207547169812	-1.1325494636706817	0.8276825108656407	False	-1.096888791027806	-1.496729345708817	-1.1986354801828885	-1.7074225494617947	31604.0
1143	462	K	D	-1.0658891727543185	-1.3609513493107332	-14.100658999999998		0.9414634146341464	-1.2256718332611694	2.1223048990774203	False	-1.103808224347427	-1.3988704009038422	-1.2285538600304422	-1.4294326440463028	20842.0	-0.46	-0.08	0.02	0.61	class 4	0.5064	1.084	True
1144	212	L	N	-1.0659912869436792	-1.3533422147643583	-10.606200999999999	-5.653344679999999	0.3963414634146341	-1.1322792708563345	-0.0063549182040265	False	-1.089709117129656	-1.3770600449503354	-1.2688617299408855	-1.3426830858634018	36162.0
1145	657	N	D	-1.0660003302702012	-1.1432867785968257	-8.2329102	-2.652514664	1.0	-1.2240030139244802	-0.2224511959783752	True	-0.625050216322704	-0.7023366646493282	-1.6613531991137962	-1.6281762900211096	39346.0
1146	187	K	C	-1.0664857349631365	-1.0808465107160827	-14.874267600000001	-5.800146440000002	0.7365853658536585	-0.9591434000234704	1.7304290307841803	False	-1.1030439397183365	-1.1174047154712825	-0.8758643228463827	-0.9714184250414508	45218.0
1147	1084	D	T	-1.0665402204313177	-0.8788159380118166	-12.6361086	-1.01308595	0.7607361963190185	-1.0894922139653265	0.6250251288431113	False	-1.0962999454593798	-0.9085756630398792	-1.0603032810006516	-0.8781792664699736	45372.5
1148	444	K	C	-1.0666496111284522	-0.8791288234415664	-14.631762599999998	-3.81286618	0.7658536585365854	-1.0280362521429776	1.7304290307841803	False	-1.103207815883652	-0.9156870281967662	-0.9646724579806962	-0.8431676193947485	46221.0	-0.22	-0.14	-0.96	-0.03	class 3	0.9871	1.065	True
1149	153	M	N	-1.0668577633614629	-0.9880855921778572	-9.7043212	0.2365478539999999	0.8534583295954068	-1.031617596846353	-0.5037866740775074	False	-1.0846449706220422	-1.0058727994384364	-1.2271311851475963	-1.1128079514911005	34799.5
1150	151	S	D	-1.0673975471985797	-1.1324201964950933	-12.689623800000001	-4.782958979999999	0.8534583295954068	-1.031617596846353	0.4776379419176352	True	-0.7295108526264515	-0.7945335019229651	-1.2540593212581317	-1.3679042837400577	24205.0
1151	184	G	R	-1.0675396299462458	-1.0958674978954481	-15.308325199999999	-6.190405180000001	0.5918000780944943	-1.2008123317695087	3.241147696770309	False	-1.1068253466892892	-1.1351532146384913	-1.6143997578893543	-1.6240465468103402	42120.0
1152	450	N	L	-1.0675608829461087	-1.0464296560477284	-11.3164062	-2.86767578	0.8025477707006371	-1.0580943737566617	-0.0063549182040265	False	-1.0912787131320856	-1.0701474862337053	-1.1923943784694642	-1.2279014499502854	47336.0	-0.39	-0.14	-0.24	-0.14	class 2	0.9837	0.7323	True
1153	249	L	G	-1.067606458440347	-1.1853435593545911	-2.5400146400000003	-2.01062014	0.8963414634146342	-0.8781483207713375	-1.4802267874587849	False	-1.0707342085218627	-1.188471309436107	-1.027822731032513	-1.0071613095965268	32286.5
1154	129	K	A	-1.0678747376686155	-0.9743106826937036	-12.7533446	-3.04702148	0.3414634146341463	-1.3921722329981945	2.1173203964635547	False	-1.1057796221297949	-1.0122155671548825	-1.1734216156233064	-1.0693972793596682	45083.5
1155	80	D	I	-1.0680402171356458	-1.2628825623754447	-14.757129	-6.84282226	0.6923636111880366	-1.1455287628884387	2.3015543801203995	False	-1.1064171820282989	-1.3012595272680978	-1.060584079746784	-1.2905248889580854	36968.5
1156	491	P	D	-1.0681664413524223	-0.9365842593854716	-14.1807618	-3.97680663	0.5735294117647058	-0.8062878818440734	0.8276825108656405	False	-1.099522057119544	-0.9679398751525929	-1.375377448998964	-1.3123012890854608	33007.5	-1.89	-2.34	-5.01	-5.0	class 2	0.0	0.0	False
1157	477	S	G	-1.0681687946462273	-1.0210818782448905	-6.6024902	3.71003414	0.8307692307692308	-0.7773703573937437	-1.388109795630363	False	-1.0728476764017392	-1.0257607600004026	-1.330306894876751	-1.11165495764107	35224.0	-0.17	-0.06	0.95	0.45	class 4	0.05275	0.4621	False
1158	532	N	E	-1.0681960648509654	-1.0708694232262057	-4.73696292	1.30278322	0.8598726114649682	-1.2978928916939652	-0.3329915861724819	False	-1.0881370925963605	-1.0908104509716008	-1.267766439189993	-1.1840021096246307	40193.0
1159	646	R	L	-1.0681983068380707	-1.0422686298518873	-9.6237548	-1.394311514	0.9193548387096774	-1.7198394474715668	3.9228134363006335	False	-1.1068353714942207	-1.0809056945080373	-1.4253060911967574	-1.151290392669181	54818.0
1160	154	E	M	-1.068373147366331	-0.9250886668507576	-14.023950400000002	-3.68193366	0.8534583295954068	-1.031617596846353	1.2514206732763835	False	-1.1025477080572674	-0.959263227541694	-0.9518987911710842	-0.8778061063268072	54747.5
1161	79	F	D	-1.0684870461702924	-1.3736519479818041	-14.935351700000002	-7.510058599999999	0.6923636111880366	-1.0530457602284402	2.0804735997321857	False	-1.1062847555772266	-1.411449657388738	-1.2602721046920542	-1.4404039351212352	35418.5
1162	206	K	G	-1.068682874456052	-1.0583829512480083	-6.660864219999999	0.58701173132	0.4585365853658537	-1.6319842650306895	1.9515098111723943	False	-1.1060710758136454	-1.0957711526056018	-1.3953704979650712	-1.2422855586195916	49964.5
1163	496	G	K	-1.069204837862607	-0.9830439471632672	-14.4893802	-4.71381834	0.8095238095238095	-1.1256734957424357	1.9515098111723943	False	-1.1065930392202	-1.0204321485208605	-1.5062710920198508	-1.4474931363085828	38994.0	0.14	-1.65	1.47	0.18	class 3	0.3559	0.9357	True
1164	77	K	N	-1.0697747994464692	-1.062893035516712	-12.601928599999999	-4.01518556	0.6923636111880366	-1.0530457602284402	0.4776379419176355	False	-1.0982703972333006	-1.0913886333035432	-0.9365988674793692	-0.816118459856741	41817.5
1165	456	F	K	-1.0699284150223578	-0.8157663911119835	-15.1629394	-3.6522461	0.5755704169944925	-1.1579877788696749	2.780562737628196	False	-1.1090629577412237	-0.8549009338308491	-1.2620025724139503	-1.1419980056002643	37092.5	-0.17	-1.38	1.62	0.7	class 2	0.9929	1.254	True
1166	153	M	S	-1.0699572213900792	-1.0642820915367446	-3.0444092	3.35517574	0.8534583295954068	-1.031617596846353	-1.2038758119735182	False	-1.0776347108501991	-1.0719595809968645	-1.2271311851475963	-1.1128079514911005	28808.5
1167	206	K	A	-1.070299063195547	-1.0432008280340153	-7.652416880000001	0.48298341200000006	0.4585365853658537	-1.6319842650306895	2.1173203964635547	False	-1.1082039476567258	-1.0811057124951944	-1.3953704979650712	-1.2422855586195916	40842.0
1168	558	K	D	-1.070498210830225	-0.9879881866049656	-13.174462699999998	-3.5967285	0.8536585365853658	-1.3545540499266693	2.1223048990774203	False	-1.108417262423334	-1.0259072381980745	-1.164294351018566	-1.1105418838989582	18339.0
1169	23	Q	P	-1.0708422474886792	-1.7205391707302389	-5.07634278		0.7525252525252525	-1.0711660520833683	-1.0196418283166735	False	-1.0813786467796576	-1.7310755700212173	-1.1421855535458785	-1.6149919647542053	29201.0
1170	529	K	P	-1.0708433217786957	-0.952064579867302	-12.8700196	-2.7839844000000005	0.9365853658536586	-1.2886011484635818	1.5277716487616508	False	-1.1064933271673478	-0.9877145852559543	-1.0633791667373165	-0.9615017831563816	40989.5	0.03	0.01			convalescent serum	0.07168	0.9641	True
1171	80	D	V	-1.0709073379555136	-1.2977115895681222	-14.409472599999996	-6.8369384800000015	0.6923636111880366	-1.1455287628884387	1.9515098111723943	False	-1.1082955393131069	-1.3350997909257154	-1.060584079746784	-1.2905248889580854	49397.5
1172	449	Y	N	-1.0710909102693806	-1.162792389814194	-7.1055418	-2.4819336	0.6531531531531531	-1.0274356434826464	-0.9459482348539352	False	-1.0827314179407774	-1.1744328974855909	-1.231561508836655	-1.3553448766261982	54297.0	0.07	-1.22	1.93	0.09	class 1	0.9825	0.6086	True
1173	169	E	R	-1.0711305164401803	-0.9633812842578872	-15.288403299999999	-5.21025384	0.6494845360824743	-1.2612870111919186	3.5961767683321795	False	-1.110195879876237	-1.0024466476939442	-1.138637200112706	-1.1142217603509728	39629.5
1174	162	S	F	-1.071230538875745	-1.0785928077007358	-9.5707522	-2.0931640600000003	0.8534583295954068	-1.031617596846353	-0.5590568691745611	False	-1.0882944017176968	-1.0956566705426876	-1.3227049004114841	-1.2880023698637129	44021.5
1175	185	N	G	-1.0714535210661644	-1.2141798522188358	-7.7428466999999985	-3.44282226	0.7261146496815286	-1.1047723031217318	-0.6880206577343524	False	-1.086779502454509	-1.229505833607181	-1.2562509996334208	-1.4591313689322256	40837.5
1176	482	G	Q	-1.0715029148002329	-1.0174560857381911	-10.731347599999998	-1.75319821	0.703631393986724	-0.8718496093563604	-0.59590366590593	False	-1.0880773913030433	-1.0340305622410015	-1.25886211821875	-1.0944802695800877	47820.5	-0.31	0.04	0.84	0.94	class 4	0.07529	0.1902	False
1177	213	V	T	-1.0717850208984618	-1.134380818555874	-6.75808106	-1.7913818200000002	1.0	-1.0926732795003138	-0.8354078446598283	False	-1.085039171071312	-1.1476349687287244	-1.1757183826856423	-1.2017635593037246	37919.5
1178	215	D	F	-1.071934931984441	-1.0947205605626271	-13.6460938	-5.02534172	0.5766871165644172	-1.2943470610047745	2.0804735997321857	False	-1.109732641391375	-1.1325182699695613	-1.0358737888291756	-1.0997206024044783	37799.0
1179	25	P	Q	-1.072066907737566	-1.7120590527818844	-5.85312498		0.8235294117647058	-1.0497682454457302	-1.0196418283166735	False	-1.0826033070285443	-1.7225954520728628	-1.1960073427876474	-1.680569543584393	30218.5
1180	87	N	R	-1.0721455315397193	-1.0615573817177035	-7.28430178	0.0849609279999999	0.6242038216560509	-1.6049115143707515	1.7672758275155491	False	-1.1088535393058438	-1.098265389483828	-1.5411427057848055	-1.4303630853772529	40111.0
1181	25	P	N	-1.072164446143769	-1.7281690075517784	-4.47434082		0.8235294117647058	-1.0497682454457302	-1.1117588201450954	False	-1.0812889529855894	-1.7372935143935986	-1.1960073427876474	-1.680569543584393	45743.5
1182	153	M	H	-1.0722453534540357	-0.9028193509649144	-13.446362200000001	-2.6474609199999994	0.8534583295954068	-1.031617596846353	0.8461059092313251	False	-1.1037379787002914	-0.9343119762111702	-1.2271311851475963	-1.1128079514911005	22933.0
1183	458	K	Y	-1.0723335578230075	-0.975375895423456	-14.4651854	-4.593310559999999	0.8536585365853658	-1.072598792131776	1.6935822340528115	False	-1.1087372932128527	-1.0117796308133011	-1.0317823109032418	-0.9752405595321982	29475.0	-0.69	-0.09	2.18	1.7	class 4	0.050660000000000004	0.01772	False
1184	482	G	S	-1.072531876256961	-1.0574578196354771	-5.285888680000001	2.1722167999999997	0.703631393986724	-0.8718496093563604	-1.388109795630363	False	-1.0772107580124726	-1.062136701390989	-1.25886211821875	-1.0944802695800877	45974.0	-0.3	-0.08	0.42	0.43	convalescent serum	0.05245	0.1002	False
1185	173	Q	D	-1.0725378000415615	-1.0618423597660147	-6.45910638	0.7774658239999999	0.6111111111111112	-1.272945133274645	-0.3145681878067974	False	-1.0927038039999921	-1.0820083637244449	-1.2496237054616683	-1.1674798079797637	40928.0
1186	494	S	H	-1.0731493221669428	-1.1028515140562396	-10.7460937	-3.21806644	0.4769230769230769	-1.0984172237103162	-0.1119108057842681	False	-1.095695690346192	-1.1253978822354886	-1.1697323341150283	-1.2200326420860463	31270.5	-0.17	0.06	0.97	1.43	class 3	0.935	0.9159999999999999	True
1187	1073	K	A	-1.073250161008621	-0.9929352888187251	-12.9556398	-3.42387696	0.6097560975609756	-1.3802650687497124	2.1173203964635547	False	-1.1111550454698	-1.0308401732799042	-1.3428251288820907	-1.2390815139158011	25295.0
1188	493	Q	W	-1.0736019568522546	-1.0660179892759944	-11.3992677	-3.1318115	0.4646464646464646	-0.9781925435948406	-0.2090123002265557	False	-1.0950293693650537	-1.0874454017887931	-1.0283590573215051	-1.0143800300362011	29634.5	-0.76	-0.14	-2.18	-1.03	class 2	0.9263	0.8412	True
1189	554	E	I	-1.073777345157164	-1.0109412409586227	-13.2034179	-3.85759284	0.7371134020618557	-1.355477873892059	2.1173203964635547	False	-1.111682229618343	-1.0488461254198018	-1.1281376106931489	-1.077304496875394	40054.0
1190	529	K	G	-1.0737980147569617	-0.974809969881008	-13.543945399999998	-3.73869626	0.9365853658536586	-1.2886011484635818	1.9515098111723943	False	-1.111186216114555	-1.0121981712386012	-1.0633791667373165	-0.9615017831563816	45454.5	0.22	0.03			Moderna vaccine serum	0.0699	0.01354	False
1191	701	A	E	-1.073809089562738	-1.32947709523527	-7.302978540000002	-4.5827636400000005	0.7735849056603774	-1.542080367131454	1.2329972749106992	False	-1.10787529606738	-1.363543301739912	-1.6458560130596631	-1.921044973516777	33184.5
1192	687	V	T	-1.07427422516423	-1.096081199165467	-4.7850341400000005	0.26354981	0.711196471759852	-1.1578350145385938	-0.8354078446598283	False	-1.0875283753370804	-1.1093353493383176	-1.3172959386715553	-1.328993768640203	38736.5
1193	113	K	C	-1.0742920398933935	-1.0576057607314189	-14.011499100000002	-4.94836418	0.8097560975609757	-1.1762607297145888	1.7304290307841803	False	-1.1108502446485935	-1.0941639654866189	-0.977837130046598	-1.0357977992017613	37258.5
1194	129	K	N	-1.0743634279471452	-1.1281852471934195	-8.428222600000002	-2.32954102	0.3414634146341463	-1.3921722329981945	0.4776379419176355	False	-1.1028590257339768	-1.1566808449802508	-1.1734216156233064	-1.0693972793596682	31564.5
1195	80	D	H	-1.0744384201452917	-1.3347291846562055	-14.515796	-7.0726073000000005	0.6923636111880366	-1.1455287628884387	2.011764508883313	False	-1.1120246638149676	-1.3723154283258816	-1.060584079746784	-1.2905248889580854	33657.0
1196	123	A	S	-1.0748636720086882	-1.0528292197283238	-5.767724620000001	2.24797364	1.0	-0.9603189683919124	-1.2222992103392023	False	-1.0822475597155663	-1.0602131074352024	-1.4017132244438393	-1.1703715587043328	35041.5
1197	18	L	R	-1.0750172043642021	-1.3475532208484031	-14.352978400000001		0.1219512195121951	-1.4374720806668153	3.9228134363006335	False	-1.113654269020352	-1.3861902855045534	-1.4987660304502686	-1.8514140961155712	23772.0
1198	403	R	F	-1.0751627948823117	-1.2111870519841257	-14.806518599999999	-6.533911139999999	0.2379032258064516	-1.3940684322444061	4.070200623226111	False	-1.1135433133019268	-1.249567570403741	-1.033366920938532	-1.1850714154718718	44705.5	-1.61	-3.49	-5.45	-5.0	class 2	0.0	0.0	False
1199	179	L	E	-1.0754498723872692	-0.984977529759852	-13.404101700000002	-3.71035154	0.5918000780944943	-1.272945133274645	1.7488524291498648	False	-1.1120835598758017	-1.0216112172483844	-1.2837717807415778	-1.2672884346912967	26458.5
1200	80	D	F	-1.075465314625769	-1.2526263293407442	-14.6023438	-6.6583741399999985	0.6923636111880366	-1.1455287628884387	2.0804735997321857	False	-1.1132630240327033	-1.2904240387476784	-1.060584079746784	-1.2905248889580854	48241.0
1201	446	G	S	-1.0755046733071016	-1.7192479294792804	-5.570703140000001		1.0	-0.8698046383230327	-1.388109795630363	False	-1.0801835550626135	-1.7239268112347923	-1.3434758341054422	-1.620239026493986	45213.0	-0.4	-0.2	0.3999999999999999	-0.34	class 3	0.8243	0.5464	True
1202	28	Y	R	-1.0755765242115485	-1.3085827825339642	-14.770678699999998		0.6801801801801802	-1.275637811470259	2.983220119650725	False	-1.1148426348224911	-1.3478488931449073	-1.3904615384717498	-1.793145179066005	15329.0
1203	245	H	W	-1.0758844273537251	-0.9518904846676244	-14.0986328	-3.9809082000000013	0.7391304347826086	-0.9627551248958416	1.0487632912538545	False	-1.1087967484149357	-0.9848028057288348	-0.9747776306796424	-0.9164747458448048	20654.5
1204	113	K	N	-1.075925902542154	-1.1460537648704858	-11.8058838	-4.3181641	0.8097560975609757	-1.1762607297145888	0.4776379419176355	False	-1.1044215003289857	-1.1745493626573174	-0.977837130046598	-1.0357977992017613	32898.5
1205	16	V	R	-1.0760412900717635	-1.2443084333593677	-15.397607400000002		0.2464788732394366	-1.2911893542252273	3.9412368346663187	False	-1.1146483342081992	-1.282915477495803	-1.4301685937525326	-1.7474714564135525	29744.0
1206	182	K	F	-1.0761464275717136	-1.119806792747279	-15.160180800000003	-6.1882568	0.5918000780944943	-1.1713861409732484	2.780562737628196	False	-1.115280970290579	-1.1589413354661444	-1.0096739051296155	-1.0461858496835457	33734.0
1207	75	G	N	-1.0765428196286222	-1.0516033060791898	-9.072631800000002	-0.94128419	0.8028169014084507	-1.0317817249714083	-0.6880206577343524	False	-1.0918688010169668	-1.066929287467535	-1.1593084254420831	-1.073323654395962	51449.0
1208	403	R	W	-1.0768374141458334	-1.2145477672691545	-14.5008788	-6.367480499999999	0.2379032258064516	-1.3940684322444061	3.628039062449683	False	-1.1158700394360055	-1.2535803925593267	-1.033366920938532	-1.1850714154718718	24871.0	-2.06	-2.82	-2.93	-2.45	class 2	0.0	0.0	False
1209	237	R	P	-1.0768753412096377	-0.8723034526600715	-13.761694400000001	-2.4768310800000006	0.5040322580645161	-1.3929100695708785	2.8174095343595646	False	-1.116041750627215	-0.9114698620776488	-0.960499773676112	-0.8347902484678221	42353.5
1210	149	N	T	-1.0769796697238283	-1.0666622848533125	-5.7250976	1.390356432	0.8534583295954068	-0.9154680083971232	-1.314416202167625	True	-0.452555143384299	-0.44223775851378266	-1.0936129366240035	-1.0033001695693569	35579.5
1211	324	E	G	-1.0770433586880015	-1.0568872864708825	-6.5740967	1.21281741	0.4690721649484536	-1.5376149543177255	1.067186689619539	False	-1.110076872925366	-1.0899208007082468	-1.1500322079240044	-1.1278069080177469	52086.0
1212	159	V	D	-1.0772603233856588	-1.0966110773583173	-14.9694336	-5.899951139999999	0.8534583295954068	-1.031617596846353	1.9515098111723943	False	-1.114648524743252	-1.1339992787159106	-1.421727164772541	-1.3577770632510364	41065.5
1213	69	H	Y	-1.0772941332423476	-0.9286777786587076	-13.6250001	-3.1800048999999997	0.6923636111880366	-0.7992686344237256	0.4039443484548973	False	-1.1051245798108384	-0.9565082252271986	-0.8790692882378357	-0.8214392028949056	40279.5
1214	405	D	K	-1.0773070429734974	-1.0857918539359626	-14.333374	-5.381860400000001	0.588957055214724	-1.2082725413535165	2.1223048990774203	False	-1.1152260945666062	-1.1237109055290715	-1.3202980610058876	-1.222153985387783	17703.0	-0.36	-0.2	2.3	1.34	class 4	0.8534	0.5507	True
1215	77	K	C	-1.0777072346693917	-0.9004836116867282	-14.6477538	-3.94824228	0.6923636111880366	-1.0530457602284402	1.7304290307841803	False	-1.1142654394245914	-0.937041816441928	-0.9365988674793692	-0.816118459856741	41735.0
1216	132	E	G	-1.0779001907806085	-0.9515901540675308	-11.3647706	-0.6303710984	0.2783505154639175	-1.3527922720761385	1.067186689619539	False	-1.1109337050179726	-0.984623668304895	-1.1893829850918112	-0.9977707804206865	41622.5
1217	237	R	T	-1.0779799361801752	-0.8673043396990371	-13.547216800000001	-2.0375732400000004	0.5040322580645161	-1.3929100695708785	2.614752152337036	False	-1.1169257555095646	-0.9062501590284264	-0.960499773676112	-0.8347902484678221	31107.0
1218	74	N	V	-1.0782146679601017	-1.0974879236604516	-11.762402400000001	-3.73388676	0.8028169014084507	-1.0317817249714083	0.0120684801616584	True	-0.6730610103749706	-0.6923342660753207	-1.1102506939392036	-1.1313614466917523	38437.5
1219	324	E	F	-1.0784506025928713	-1.0353075816863158	-10.2517578	-1.54152834	0.4690721649484536	-1.5376149543177255	1.8962396160753408	False	-1.1156466557381917	-1.072503634831636	-1.1500322079240044	-1.1278069080177469	43666.0
1220	458	K	H	-1.0785074371671968	-1.072254150871038	-7.23669432	-0.053125002000000004	0.8536585365853658	-1.072598792131776	-0.8722546413911971	False	-1.09122938710829	-1.084976100812131	-1.0317823109032418	-0.9752405595321982	18044.5	-0.15	0.0	0.3699999999999999	0.57	Moderna vaccine serum	0.05464	0.01007	False
1221	75	G	Q	-1.0785215904296828	-1.03156758804169	-9.6059082	-0.7972900479999999	0.8028169014084507	-1.0317817249714083	-0.59590366590593	False	-1.0950960669324932	-1.0481420645445003	-1.1593084254420831	-1.073323654395962	37767.0
1222	499	P	Q	-1.0790517702550708	-1.0910564884325733	-7.09414068	-0.610498038	0.5514705882352942	-1.014948343804494	-1.0196418283166735	False	-1.0895881695460494	-1.1015928877235517	-1.349173774322398	-1.3216984878686489	26827.5	-0.27	-0.59	-0.48	-1.52	class 3	0.657	0.5123	True
1223	141	L	D	-1.0794652200222314	-0.8083234977174627	-14.971850800000002	-3.17116698	0.7745319926282777	-1.031617596846353	1.9330864128067096	False	-1.116790493328924	-0.8456487710241549	-1.3466231426945463	-1.18352675933687	24746.0
1224	443	S	I	-1.0796104363221222	-1.1081975040193952	-7.150952219999999	-1.136157238	0.1307692307692307	-1.2580583975057358	-0.3379760887863471	False	-1.0994903500894442	-1.128077417786717	-1.3080678682620297	-1.3090550586586047	34687.5	-1.17	-2.37	-5.33	-5.0	class 2	0.0	0.0	False
1225	177	M	D	-1.0802302314549042	-0.968183214095412	-12.9854981	-3.0116455200000005	0.5918000780944943	-1.272945133274645	1.4356546569332287	False	-1.115419312488663	-1.0033722951291708	-1.423860631144927	-1.3029851837062858	25234.5
1226	176	L	H	-1.0804364958053172	-1.0005736291586078	-13.958593599999999	-4.32058104	0.9207317073170732	-1.1031277343222992	1.3435376651048063	False	-1.1151339145899954	-1.0352710479432865	-1.1595797596880102	-1.1303765025890975	32871.5
1227	450	N	R	-1.0805798536977385	-1.1484080271529051	-14.699218799999999	-6.04465328	0.8025477707006371	-1.0580943737566617	1.7672758275155491	False	-1.117287861463863	-1.1851160349190295	-1.1923943784694642	-1.2279014499502854	43444.5	-0.13	-0.06	1.2	0.74	convalescent serum	0.16	0.9147	True
1228	529	K	Y	-1.0807039753914194	-0.95705632932215	-13.2681394	-3.14228516	0.9365853658536586	-1.2886011484635818	1.6935822340528115	False	-1.1171077107812644	-0.9934600647119952	-1.0633791667373165	-0.9615017831563816	22112.0	0.07	0.0			convalescent serum	0.05496	0.01379	False
1229	162	S	K	-1.0808389783176613	-1.0182954284025172	-14.063940300000002	-4.5778076400000005	0.8534583295954068	-1.031617596846353	1.1777270798136459	False	-1.1145724950307692	-1.0520289451156248	-1.3227049004114841	-1.2880023698637129	22708.0
1230	172	S	K	-1.0809075660594174	-1.0783984209126367	-11.684667999999999	-3.4077393	0.5846153846153846	-1.3526897088960508	1.1777270798136459	False	-1.1146410827725253	-1.1121319376257444	-1.4688079586257814	-1.4327040234467363	17865.5
1231	144	Y	D	-1.0813626971334456	-0.8542505631515009	-14.2838134	-2.84729002	0.8534583295954068	-0.904089665595205	0.9934930961568008	False	-1.113903616644831	-0.8867914826628864	-1.2248600739586564	-1.094296405405888	38026.0
1232	251	P	D	-1.0814273977388005	-0.912197620728584	-13.606616199999998	-2.85314946	0.8235294117647058	-1.0157986783456148	0.8276825108656405	False	-1.1127830135059218	-0.9435532364957055	-1.4402948444946369	-1.2384634956247609	35932.0
1233	67	A	K	-1.0814400013281942	-0.8363416412068272	-14.7040282	-3.1639404200000003	0.6923636111880366	-1.1455287628884387	2.1173203964635547	False	-1.119344885789373	-0.8742465256680063	-1.346883610085456	-1.168896438098996	21235.0
1234	155	S	E	-1.0814524833959949	-0.9949798003652304	-12.507446	-2.90983886	0.8534583295954068	-1.031617596846353	0.2934039582607904	False	-1.108243491945458	-1.0217708089146933	-1.1714013477784946	-1.1032880669360474	41975.0
1235	487	N	G	-1.0815303599243973	-1.156576357468262	-9.257666100000002	-3.0646728	0.703631393986724	-1.0298110149116426	-0.6880206577343524	False	-1.0968563413127421	-1.1719023388566066	-1.4720679593332744	-1.5877495624580782	47485.5	0.1	-1.59	0.73	-0.42	class 2	0.9896	0.6366	True
1236	1073	K	Q	-1.0816531576449009	-1.1186179006230959	-8.54140642	-2.063378926	0.6097560975609756	-1.3802650687497124	0.38552095008921294	False	-1.1093138480960896	-1.146278591074285	-1.3428251288820907	-1.2390815139158011	42780.5
1237	455	L	S	-1.0820437240356393	-1.0656378484305804	-5.5096435800000005	2.05087892	0.5755704169944925	-1.2001144230446614	-0.7064440561000368	False	-1.0971157192127865	-1.0807098436077276	-1.3630397600515745	-1.2203638995681778	44668.5	0.45	-0.78	2.06	0.55	class 1	0.9985	0.7041	True
1238	499	P	I	-1.0820880642115809	-1.1488094459813962	-9.443823199999999	-3.03078618	0.5514705882352942	-1.014948343804494	-0.6880206577343524	False	-1.0974140455999253	-1.1641354273697408	-1.349173774322398	-1.3216984878686489	43943.5	-1.07	-0.46	-1.91	-0.02	class 2	0.0	0.0	False
1239	152	W	K	-1.08221445600123	-0.9863201331932224	-15.569677800000003	-5.5367919400000005	0.8534583295954068	-0.9768477688990426	2.338401176851769	False	-1.120673336049987	-1.0247790132419792	-1.4573935791571782	-1.4301501178149965	33829.0
1240	684	A	H	-1.0822247193354717	-1.0800051265935076	-12.814624099999998	-4.21777344	0.711196471759852	-1.1578350145385938	0.8276825108656407	False	-1.113580335102593	-1.111360742360629	-1.2039705886787084	-1.2010739023989527	33686.0
1241	150	K	R	-1.0822341905042143	-1.0680369542552266	-9.1879638	-1.3303466854000001	0.8534583295954068	-0.9478721266284827	-0.8722546413911973	False	-1.0949561404453074	-1.08075890419632	-0.9224002473665168	-0.8546173317770309	26494.5
1242	478	T	E	-1.0827763712137557	-1.0397869377188154	-13.734839000000001	-4.5001708800000015	0.703631393986724	-0.8069079973434649	0.4407911451862664	False	-1.1109421642289687	-1.0679527307340286	-1.1674147764127203	-1.1399008201666023	38251.5	-0.04	-0.07	2.64	1.72	class 1	0.1148	1.218	True
1243	501	N	W	-1.082828881413512	-1.2031974093765814	-10.179321400000001	-4.041772440000001	0.3949044585987261	-1.1076540558013799	-0.3011292920549782	False	-1.10315809084714	-1.22352661881021	-1.0511993638206611	-1.1602312793497491	27160.0	0.1	0.11	2.87	2.44	class 1	0.7724	0.2077	True
1244	245	H	P	-1.0831100904521629	-0.9715596320224756	-12.7752196	-2.79543454	0.7391304347826086	-0.9627551248958416	0.238133763163737	False	-1.1093625075411917	-0.997812049111504	-0.9747776306796424	-0.9164747458448048	36503.5
1245	149	N	L	-1.0845130910520049	-0.9962131622279512	-12.471875	-2.84628904	0.8534583295954068	-0.9154680083971232	-0.0063549182040265	True	-0.6765937665189868	-0.5882938376949329	-1.0936129366240035	-1.0033001695693569	32119.5
1246	113	K	R	-1.0845165598871187	-1.1541677798946082	-4.27575688	-1.19211424	0.8097560975609757	-1.1762607297145888	-0.8722546413911973	False	-1.097238509828212	-1.1668897298357015	-0.977837130046598	-1.0357977992017613	35844.5
1247	245	H	T	-1.0845690034241744	-0.9858708363454541	-12.3402587	-2.54001464	0.7391304347826086	-0.9627551248958416	0.0354763811412076	False	-1.1087381652458357	-1.010039998167115	-0.9747776306796424	-0.9164747458448048	15592.0
1248	148	N	P	-1.084717560671923	-1.1473581852177666	-9.3291258	-2.91345214	0.9426751592356688	-0.7849165720085806	-1.1117588201450954	False	-1.0938420675137432	-1.156482692059587	-1.1716354773039506	-1.1139254431825278	52011.5
1249	481	N	I	-1.084861465200022	-0.8976902005801636	-13.800756900000001	-2.81914062	1.0	-0.7407301102621733	0.3621130491096634	False	-1.1123044647950977	-0.9251332001752388	-1.2012348432488813	-0.9917075417068064	38967.0	-0.81	-0.19	-1.48	-1.1	class 2	0.8078	0.2607	True
1250	187	K	R	-1.085079756390671	-1.2013890794562732	-9.163842680000002	-3.58124996	0.7365853658536585	-0.9591434000234704	-0.8722546413911973	False	-1.0978017063317638	-1.2141110293973665	-0.8758643228463827	-0.9714184250414508	27385.0
1251	251	P	I	-1.085149575247048	-1.034714250401486	-9.526440399999998	-0.601782244	0.8235294117647058	-1.0157986783456148	-0.6880206577343524	False	-1.1004755566353928	-1.0500402317898303	-1.4402948444946369	-1.2384634956247609	36308.0
1252	537	K	E	-1.0851783705117173	-0.9924038189391604	-12.86626	-3.16967772	0.5951219512195122	-1.4302180412200058	2.306538882734265	False	-1.1235666565870162	-1.030792105014459	-1.3697381946005616	-1.1912588254858094	44861.5
1253	505	Y	K	-1.0854135771679465	-1.3633352357921698	-14.3825684	-7.1005127	0.5675675675675675	-1.1212184098385434	1.6935822340528115	False	-1.1218173125577913	-1.399738971182015	-1.3681499771088688	-1.5640429952980963	15051.5	0.13	-2.71	0.68	-0.61	class 2	0.0	0.4488	False
1254	174	P	E	-1.0854633073750268	-0.9126288974710166	-12.1992675	-0.625537104	0.5918000780944943	-1.1948757153701792	0.6434485272087958	False	-1.1153748860108088	-0.9425404761067984	-1.3351933101086082	-1.1547120251508547	23099.0
1255	125	N	A	-1.0855513948097724	-1.1170373575014758	-8.5848877	-1.97575684	0.6242038216560509	-1.1507209274253878	-0.522210072443192	False	-1.1030989189271188	-1.1345848816188222	-1.4061799802244144	-1.3510395198266345	29544.0
1256	180	E	N	-1.0857582905024188	-1.0123124177380656	-9.0429201	1.05305178	0.5918000780944943	-1.1864185215497312	-0.3329915861724819	False	-1.105699318247814	-1.0322534454834609	-1.0076445958412228	-0.8672135669373738	37990.0
1257	460	N	R	-1.08643764319643	-0.9351804747449699	-14.011035000000001	-3.56999512	0.5796178343949044	-1.2080415336531167	1.7672758275155491	False	-1.1231456509625546	-0.9718884825110948	-1.400735929781042	-1.1841426910925552	45222.0	0.09	0.06	1.25	0.47	class 1	0.9902	0.8291	True
1258	160	Y	F	-1.086582268171003	-1.1136269778995636	-6.628930559999999	-0.824194344	0.8534583295954068	-1.031617596846353	-1.0749120234137266	False	-1.096275757090072	-1.1233204668186323	-1.6171783260090964	-1.5055711806206848	35889.0
1259	79	F	Y	-1.0866577422667916	-1.1606122867986457	-6.111425840000001	-1.81430666	0.6923636111880366	-1.0530457602284402	-1.0749120234137266	False	-1.0963512311858603	-1.1703057757177144	-1.2602721046920542	-1.4404039351212352	34656.0
1260	64	W	Q	-1.086993027004059	-1.0699163732791224	-7.172778340000002	0.4694091807999999	0.4449339207048458	-1.3031897448234169	-0.2090123002265557	False	-1.1084204395168578	-1.0913437857919213	-1.4721803790849717	-1.3272020178375372	39128.5
1261	281	E	L	-1.08704866792438	-1.1989791508813443	-9.40803212	-3.62333986	0.7525773195876289	-1.5623056415597247	1.7488524291498648	False	-1.1236823554129125	-1.2356128383698772	-1.3553894565085487	-1.4758689450122922	45207.0
1262	675	Q	H	-1.0874937570168453	-1.080421292771753	-2.75141602	3.841626020000001	0.5101010101010099	-1.4541336656081376	0.1644401697009989	False	-1.1130083846630363	-1.1059359204179442	-1.432844231991737	-1.2733071019447435	56382.5
1263	444	K	Q	-1.0875332722470548	-0.9379444912202356	-12.816064599999999	-2.1803711	0.7658536585365854	-1.0280362521429776	0.38552095008921294	False	-1.1151939626982434	-0.9656051816714244	-0.9646724579806962	-0.8431676193947485	45398.0	-0.09	0.01	2.15	1.21	class 3	0.993	0.9525	True
1264	141	L	R	-1.0878015257054814	-0.7659057938670129	-16.5507812	-4.64636238	0.7745319926282777	-1.031617596846353	3.9228134363006335	False	-1.1264385903616314	-0.8045428585231629	-1.3466231426945463	-1.18352675933687	30306.5
1265	440	N	I	-1.0878270001861188	-1.2968007713225989	-13.0304198	-6.05280752	0.9108280254777071	-0.9769245317209264	0.3621130491096634	False	-1.115269999781194	-1.3242437709176742	-1.1338566719855256	-1.3074274743468075	45842.5	-0.24	-0.09	0.31	-0.14	class 3	0.9109	0.8533	True
1266	71	S	A	-1.0878744406469738	-1.1061698544136067	-4.7698730000000005	0.4308349719400001	0.8028169014084507	-1.0317817249714083	-1.2222992103392023	False	-1.0952583283538524	-1.113553742120485	-1.1879007620465325	-1.1434939039613488	35591.5
1267	243	A	K	-1.0880348931676314	-1.2345932100051438	-13.359863399999998	-5.79602044	0.2459157846295444	-1.3591387163575837	2.1173203964635547	False	-1.1259397776288105	-1.272498094466323	-1.3736840418765113	-1.5029415455398596	35322.5
1268	157	F	Q	-1.0880349424225944	-1.0517131332269845	-12.474804800000001	-3.5732421999999997	0.8534583295954068	-1.031617596846353	0.2331492605498716	False	-1.1142381663171357	-1.0779163571215256	-1.2491277721816938	-1.1430615846956833	35403.5
1269	493	Q	S	-1.088099815369608	-1.079977247111768	-3.99777834	2.7721923600000005	0.4646464646464646	-0.9781925435948406	-1.3696863972646791	False	-1.0930847948888185	-1.0849622266309784	-1.0283590573215051	-1.0143800300362011	27814.0	-0.05	-0.18	2.02	1.12	class 2	0.885	0.5833	True
1270	66	H	C	-1.0881451746300426	-1.0426221847837132	-12.648730400000002	-3.5998535000000005	0.8369565217391305	-1.078367713302866	0.4407911451862664	False	-1.1163109676452558	-1.0707879777989264	-0.9328584159181282	-0.928475366821704	39814.5
1271	489	Y	V	-1.0882380830376124	-1.1020626444055677	-5.3546631	0.3329589839999999	0.703631393986724	-1.0238484029727668	-1.2038758119735182	False	-1.095915572497732	-1.1097401338656874	-1.3424351101857186	-1.2907225847760884	16945.5	-0.1	-2.15	0.0799999999999999	-0.9	class 1	0.9953	1.155	True
1272	489	Y	D	-1.0883088516235753	-1.0406835176752534	-13.9154542	-4.59858404	0.703631393986724	-1.0238484029727668	0.9934930961568008	False	-1.1208497711349608	-1.0732244371866386	-1.3424351101857186	-1.2907225847760884	38314.5	-0.56	-3.37	-1.78	-1.53	class 2	0.0	0.354	False
1273	237	R	H	-1.0883232141205157	-1.0654088511308055	-8.616455	-0.59992676	0.5040322580645161	-1.3929100695708785	0.4173832442067166	False	-1.1162766124221857	-1.0933622494324755	-0.960499773676112	-0.8347902484678221	29987.5
1274	125	N	L	-1.0886562029850797	-1.2461361722164757	-10.9224852	-4.7239258	0.6242038216560509	-1.1507209274253878	-0.0063549182040265	False	-1.1123740331710563	-1.2698540024024525	-1.4061799802244144	-1.3510395198266345	32079.5
1275	100	I	E	-1.0887660245044333	-0.9347782863702088	-14.469238199999998	-4.0188232	0.3727810650887574	-1.2053084461985637	2.1173203964635547	False	-1.1266709089656124	-0.9726831708313879	-1.4617688597166374	-1.2868056970365338	34546.0
1276	583	E	K	-1.089091039331724	-1.041689906653829	-12.8786376	-3.76613768	0.42268041237113396	-1.4341408316662818	2.306538882734265	False	-1.127479325407023	-1.080078192729128	-1.3849687802208706	-1.4072733256371437	38742.0
1277	129	K	Q	-1.0892613146815049	-1.1001877934129578	-8.504101400000001	-1.46726075	0.3414634146341463	-1.3921722329981945	0.38552095008921294	False	-1.1169220051326936	-1.1278484838641465	-1.1734216156233064	-1.0693972793596682	53632.5
1278	129	K	I	-1.0896126593065427	-0.990780129094086	-14.1073486	-4.25798342	0.3414634146341463	-1.3921722329981945	3.0016435180164107	False	-1.128885532710655	-1.0300530024981982	-1.1734216156233064	-1.0693972793596682	38671.0
1279	68	I	S	-1.0896263820348495	-1.0680917629578923	-10.7034914	-2.3783935400000003	0.7100591715976331	-1.0575346966857138	-0.3379760887863471	False	-1.1095062958021709	-1.087971676725214	-1.1473755454664352	-1.1017494277456623	45125.5
1280	262	A	K	-1.0896868482074489	-1.059538767605507	-14.195580799999998	-4.97065428	0.4827727645611156	-1.2524248858030282	2.1173203964635547	False	-1.127591732668628	-1.097443652066686	-1.351312624837515	-1.3359119762297968	34047.5
1281	161	S	I	-1.090065878946311	-1.1038407633349618	-10.933813400000002	-3.11311034	0.8534583295954068	-1.031617596846353	-0.3379760887863471	False	-1.1099457927136325	-1.1237206771022836	-1.2876127293612942	-1.1722232881545864	50722.0
1282	218	Q	V	-1.0900909777999683	-1.1091302921590775	-5.26979988	0.148754882	0.803030303030303	-1.4180196865646264	0.1041854719900804	False	-1.114985600314106	-1.134024914673215	-1.2372628132119017	-1.2929710079430359	48452.0
1283	473	Y	F	-1.0901219005069207	-1.07177525313645	-6.8734620400000015	0.8126220759999999	0.703631393986724	-1.0298110149116426	-1.0749120234137266	False	-1.0998153894259894	-1.0814687420555191	-1.5281653708230885	-1.3458044498815276	18115.0	-0.1	-0.16	1.48	1.1	convalescent serum	0.06114	0.08807999999999999	False
1284	72	G	H	-1.090302476453584	-0.9694208409521424	-13.362329	-3.28010252	0.8028169014084507	-1.0317817249714083	0.6618719255744803	False	-1.1203645468504675	-0.9994829113490258	-1.2223045785971935	-1.1934042091040862	34444.5
1285	134	Q	R	-1.0903168782159105	-1.0106611512740653	-14.648779200000002	-4.9052245999999995	0.7070707070707071	-1.0690456731063929	1.6751588356871272	False	-1.1266416187642605	-1.0469858918224149	-1.1877532459801663	-1.1529652190590394	43297.0
1286	253	D	I	-1.0908107535221636	-1.3996807462205259	-15.1200196	-7.620019500000001	0.4827727645611156	-1.1151401184760763	2.3015543801203995	False	-1.129187718414817	-1.4380577111131791	-1.1221329357938803	-1.3259888407009592	31537.5
1287	212	L	K	-1.0910968076517011	-1.089799629105404	-15.3495604	-6.02744138	0.3963414634146341	-1.1322792708563345	2.6331755507027204	False	-1.1300673240001669	-1.12877014545387	-1.2688617299408855	-1.3426830858634018	37721.5
1288	445	V	N	-1.0911534066928723	-1.4742676263031806	-12.9848636		0.8732394366197183	-0.8212232499095045	0.0120684801616584	False	-1.1150709148800004	-1.4981851344903083	-1.0772829578297507	-1.5574194346566272	46137.5	0.03	-0.06	2.54	1.7	class 3	0.9735	0.7348	True
1289	27	A	Q	-1.0912427913465932	-1.648472352901904	-9.543042		0.8113207547169812	-1.1325494636706817	-0.4300930806147697	False	-1.1099744111508854	-1.6672039727061962	-1.1986354801828885	-1.7074225494617947	29673.5
1290	77	K	H	-1.0913528423851322	-1.0427567293913258	-8.18051742	0.97126466	0.6923636111880366	-1.0530457602284402	-0.8722546413911971	False	-1.1040747923262253	-1.0554786793324191	-0.9365988674793692	-0.816118459856741	30199.0
1291	132	E	N	-1.0914173079341205	-1.0787787062401175	-3.2903076400000004	4.18159182	0.2783505154639175	-1.3527922720761385	-0.3329915861724819	False	-1.1113583356795156	-1.0987197339855128	-1.1893829850918112	-0.9977707804206865	33837.5
1292	345	T	K	-1.091450629300455	-1.120109543214692	-14.472900400000002	-5.62739258	0.8873239436619719	-1.0089939515255897	1.325114266739122	True	-0.8632053636384752	-0.8918642775527119	-1.5205966704589309	-1.584846151307435	26310.0	-0.59	-0.07	0.08	0.11	class 3	0.3931	0.9785	True
1293	1114	I	R	-1.09145417948333	-1.0859815557375867	-15.4871824	-6.0980957	0.6272189349112426	-1.3361619161181422	4.291281403614324	False	-1.129383232895052	-1.1239106091493087	-1.5193639743903635	-1.4948826240696493	36444.0
1294	481	N	L	-1.0916450433801694	-0.9043254410330024	-13.199609200000001	-1.97246094	1.0	-0.7407301102621733	-0.0063549182040265	False	-1.1153628735661465	-0.9280432712189792	-1.2012348432488813	-0.9917075417068064	37015.0	-0.42	-0.05	1.05	0.61	class 2	0.4834	0.6373	False
1295	73	T	Q	-1.0916832244604917	-1.1160335962118817	-5.1182862	0.0018798817999999	0.8028169014084507	-1.0317817249714083	-1.2222992103392023	False	-1.0990671121673703	-1.12341748391876	-1.2225117228234688	-1.1837879894748466	40682.0
1296	339	G	R	-1.0921469518457894	-1.0245461539186853	-14.562548999999999	-4.93820798	0.7023809523809523	-1.365508095210541	3.241147696770309	False	-1.1314326685888327	-1.063831870661729	-1.5354454450420931	-1.4667932069504779	35042.5	-0.26	-0.1	1.99	1.08	class 3	0.061029999999999994	0.5964	False
1297	144	Y	I	-1.0922188484186652	-1.015809304971832	-9.960205	-0.231518568	0.8534583295954068	-0.904089665595205	-0.8538312430255128	False	-1.1052076093564578	-1.0287980659096243	-1.2248600739586564	-1.094296405405888	20915.5
1298	1146	D	P	-1.09223515769472	-1.0714474223924126	-14.331201199999999	-5.14953614	0.9325153374233128	-0.8494864421263437	0.8276825108656405	False	-1.123590773461841	-1.1028030381595342	-1.242447502080571	-1.278147392833845	28224.0
1299	242	L	D	-1.0922892086484084	-1.265542070655829	-13.362109400000001	-5.97863766	0.3597560975609756	-1.3366919168355007	1.9330864128067096	False	-1.1296144819551004	-1.302867343962521	-1.3584793042168035	-1.4671088868101856	31812.0
1300	26	P	H	-1.0922923322575937	-1.6313114227564345	-10.0511232		0.5808823529411765	-1.2916523622854086	0.238133763163737	False	-1.1185447493466223	-1.657563839845463	-1.3552998558914158	-1.8001536762520711	42504.5
1301	97	K	C	-1.0924007798452695	-1.1510330865801957	-15.272924800000002	-6.35593266	0.8341463414634146	-0.9096267534663108	1.7304290307841803	False	-1.1289589846004695	-1.1875912913353954	-1.0506405410178763	-1.0866726206655664	38354.5
1302	113	K	W	-1.0924418828513378	-1.009282600929898	-14.8907226	-5.07604978	0.8097560975609757	-1.1762607297145888	2.338401176851769	False	-1.130900762900095	-1.0477414809786552	-0.977837130046598	-1.0357977992017613	30208.0
1303	211	N	K	-1.0926000597582353	-1.0424603198049531	-13.3455076	-4.1166504	0.9044585987261148	-0.9702114807078944	0.4776379419176355	False	-1.1210956575450668	-1.0709559175917844	-1.2224254886281427	-1.2629983964626257	47642.0
1304	262	A	Q	-1.0927631659707773	-1.1452765931224578	-7.240942480000001	-1.76435548	0.4827727645611156	-1.2524248858030282	-0.4300930806147697	False	-1.1114947857750692	-1.1640082129267495	-1.351312624837515	-1.3359119762297968	31714.5
1305	154	E	C	-1.0929519123106646	-0.9481725683797486	-13.707348699999999	-3.3243896199999994	0.8534583295954068	-1.031617596846353	0.8461059092313251	False	-1.1244445375569203	-0.9796651936260043	-0.9518987911710842	-0.8778061063268072	38517.0
1306	449	Y	Q	-1.0931640585664248	-1.3354558669242518	-8.741650479999999	-4.77219236	0.6531531531531531	-1.0274356434826464	-0.8538312430255128	False	-1.1061528195042176	-1.3484446278620443	-1.231561508836655	-1.3553448766261982	47591.5	0.18	-1.22	2.52	0.73	class 1	0.9835	0.6314	True
1307	1185	R	I	-1.0932055324485357	-1.3403799853144878	-10.410839900000001	-5.290625			4.291281403614324	False	-1.1311345858602575	-1.37830903872621	-1.5781563343996072	-1.6619821962626782	31886.5
1308	250	T	E	-1.0935528552002198	-1.0020359007273911	-11.2871094	-1.4911865346000002	0.4827727645611156	-1.2511438015658531	0.4407911451862664	False	-1.121718648215433	-1.0302016937426044	-1.289205028828632	-1.2068756717484213	41470.0
1309	498	Q	T	-1.0937494153029803	-1.1210315293657758	-4.27861328	0.2419189439999999	0.404040404040404	-1.0595914160700892	-1.2222992103392023	False	-1.1011333030098591	-1.1284154170726544	-1.061402031417426	-1.0378830257141902	39986.5	-0.21	-0.67	-3.25	-4.45	class 1	0.1494	0.3001	False
1310	169	E	N	-1.0938725541212109	-1.1996776756844825	-7.7906739200000015	-2.93984376	0.6494845360824743	-1.2612870111919186	-0.3329915861724819	False	-1.1138135818666064	-1.219618703429878	-1.138637200112706	-1.1142217603509728	33418.0
1311	141	L	K	-1.0940279825617754	-0.8646477207111659	-15.7508545	-4.60195306	0.7745319926282777	-1.031617596846353	2.6331755507027204	False	-1.1329984989102413	-0.9036182370596321	-1.3466231426945463	-1.18352675933687	25959.5
1312	529	K	N	-1.0941506999815862	-1.0055693015742193	-10.947241400000001	-1.147094716	0.9365853658536586	-1.2886011484635818	0.4776379419176355	False	-1.1226462977684175	-1.0340648993610506	-1.0633791667373165	-0.9615017831563816	37327.5	0.02	-0.08			Moderna vaccine serum	0.1979	0.01408	False
1313	132	E	T	-1.0944819979765812	-1.05131841287704	-9.8192628	-1.123730472	0.2783505154639175	-1.3527922720761385	0.4407911451862664	False	-1.1226477909917945	-1.079484205892253	-1.1893829850918112	-0.9977707804206865	34936.0
1314	20	T	I	-1.094547492407013	-1.663760350091449	-9.172802800000001		0.5	-1.1463760459761354	-0.48536327571182303	False	-1.1125729509124187	-1.6817858085968544	-1.2087125472848963	-1.715211484648553	36674.0
1315	150	K	P	-1.094658248290005	-0.92021086376469	-14.962280400000001	-4.30847166	0.8534583295954068	-0.9478721266284827	1.5277716487616508	False	-1.130308253678657	-0.955860869153342	-0.9224002473665168	-0.8546173317770309	31684.5
1316	242	L	K	-1.0949008348562397	-1.093896381113665	-14.234546	-5.2383789200000015	0.3597560975609756	-1.3366919168355007	2.6331755507027204	False	-1.1338713512047056	-1.1328668974621308	-1.3584793042168035	-1.4671088868101856	35796.5
1317	340	E	S	-1.0949374190860293	-1.1386225242720154	-9.8640868	-2.90354004	0.6855670103092784	-1.3195653577137443	0.2934039582607904	False	-1.1217284276354924	-1.1654135328214783	-1.1745563447934382	-1.1431748806426352	41912.5	-0.48	-0.1	1.49	1.2	class 3	0.9904	0.527	True
1318	21	R	A	-1.095018689771722	-1.3118906191097084	-14.933032399999998		0.3225806451612903	-1.3358512022674074	3.406958282061469	False	-1.13423539684052	-1.3511073261785065	-1.0860353658072721	-1.3760062016872805	31229.0
1319	245	H	S	-1.0951051941778471	-1.0366975875030418	-12.148315400000001	-2.99646	0.7391304347826086	-0.9627551248958416	-0.1119108057842681	False	-1.117651562357096	-1.0592439556822906	-0.9747776306796424	-0.9164747458448048	15391.0
1320	482	G	E	-1.0952147753099517	-0.8920300700864345	-14.629541	-3.6224120600000007	0.703631393986724	-0.8718496093563604	1.067186689619539	False	-1.128248289547316	-0.9250635843237988	-1.25886211821875	-1.0944802695800877	38696.0	-0.1	-0.03	0.92	0.47	class 2	0.0	0.4724	False
1321	24	L	P	-1.0955931454497243	-1.7441356629120863	-5.17717284		0.6036585365853658	-1.1119117479460272	-1.0564886250480419	False	-1.1055690142258854	-1.7541115316882472	-1.2248273809978734	-1.6557935047363224	26203.5
1322	156	E	V	-1.0958157220523486	-0.9159642101975788	-14.955908399999998	-4.24660644	0.8534583295954068	-1.031617596846353	1.7672758275155491	False	-1.1325237298184732	-0.9526722179637032	-1.1106935711140664	-1.0408128449575855	46590.5
1323	21	R	E	-1.0960198978602798	-1.2974873770159097	-15.084082		0.3225806451612903	-1.3358512022674074	3.5961767683321795	False	-1.1350852612963365	-1.3365527404519664	-1.0860353658072721	-1.3760062016872805	29494.5
1324	177	M	K	-1.0963071044608814	-0.950857223010785	-14.1566408	-3.79399416	0.5918000780944943	-1.272945133274645	2.1357437948292395	False	-1.1342639610268317	-0.9888140795767354	-1.423860631144927	-1.3029851837062858	18584.5
1325	76	T	Q	-1.0963474718590638	-1.150588087836511	-5.4478271	-1.115624996	0.6971830985915493	-1.03374890047017	-1.2222992103392023	True	-0.4884571726355773	-0.5426977886130244	-1.0866081789778923	-1.1590352649672775	46229.0
1326	183	Q	G	-1.0964672133774496	-1.0887148238445856	-6.1536377600000005	0.8729980568000001	0.5959595959595959	-1.2442460896775112	-0.59590366590593	False	-1.11304168988026	-1.105289300347396	-1.2291607232774415	-1.113716715227359	40063.5
1327	164	N	K	-1.0968893935380022	-0.9768069349078821	-12.693383800000001	-2.5644287400000003	0.8534583295954068	-1.104263956338454	0.4776379419176355	False	-1.1253849913248335	-1.0053025326947134	-1.2040407419610253	-1.0773847002260155	41097.5
1328	137	N	H	-1.096896407144912	-0.9991904482805948	-12.8354492	-3.06840822	1.0	-0.9154703282180312	0.0723231778725767	False	-1.1214570631286649	-1.0237511042643472	-1.0417932180379341	-0.9985799964426132	32341.5
1329	443	S	V	-1.096950370387069	-1.1267109810738345	-4.22954102	0.1541748074	0.1307692307692307	-1.2580583975057358	-0.6880206577343524	False	-1.112276351775414	-1.142036962462179	-1.3080678682620297	-1.3090550586586047	46222.0	-0.72	-1.97	0.18	-0.13	class 3	0.8607	0.3955	True
1330	113	K	Y	-1.0969595339144715	-1.1820530389835562	-14.223535199999995	-5.86401368	0.8097560975609757	-1.1762607297145888	1.6935822340528115	False	-1.1333632693043163	-1.2184567743734012	-0.977837130046598	-1.0357977992017613	31663.5
1331	138	D	Q	-1.097180067889206	-1.0851021215789145	-11.3041258	-2.9958984400000004	0.5398773006134969	-1.0124395966608009	-0.3145681878067974	False	-1.117346071847636	-1.1052681255373449	-1.0206146853340674	-0.9633503974584428	45553.5
1332	174	P	K	-1.097226547333433	-0.8774099415030133	-13.901074400000002	-2.4120849600000005	0.5918000780944943	-1.1948757153701792	1.5277716487616508	False	-1.1328765527220854	-0.9130599468916656	-1.3351933101086082	-1.1547120251508547	15768.5
1333	73	T	N	-1.0972333128457712	-1.1326913138855028	-4.01499024	-0.0031005869999999	0.8028169014084507	-1.0317817249714083	-1.314416202167625	False	-1.103128292235202	-1.1385862932749338	-1.2225117228234688	-1.1837879894748466	34613.5
1334	138	D	S	-1.097296691055608	-1.0493107268482846	-13.214062599999998	-4.03322754	0.5398773006134969	-1.0124395966608009	0.4776379419176352	False	-1.12579228884244	-1.0778063246351164	-1.0206146853340674	-0.9633503974584428	26641.5
1335	134	Q	Y	-1.0974597649462043	-1.1528331203983095	-8.2972166	-2.2963378600000004	0.7070707070707071	-1.0690456731063929	-0.8538312430255128	False	-1.1104485258839971	-1.165821881336102	-1.1877532459801663	-1.1529652190590394	41273.5
1336	1146	D	T	-1.0975393251241778	-1.2831487113634734	-14.0871582	-6.43139642	0.9325153374233128	-0.8494864421263437	0.6250251288431113	False	-1.1272990501522406	-1.3129084363915358	-1.242447502080571	-1.278147392833845	29623.0
1337	354	N	R	-1.0978269142506232	-0.9489084164294666	-11.9743651	-0.95097657	0.6560509554140127	-1.4466051992800253	1.7672758275155491	False	-1.134534922016748	-0.9856164241955911	-1.5558899918714022	-1.3319918773162946	45158.0	0.14	0.05	1.23	0.51	convalescent serum	0.05902999999999999	0.5385	False
1338	444	K	Y	-1.0979483338381468	-0.8729972442904173	-14.909179599999998	-3.69133302	0.7658536585365854	-1.0280362521429776	1.6935822340528115	False	-1.1343520692279918	-0.9094009796802623	-0.9646724579806962	-0.8431676193947485	36302.5	-0.39	-0.08	0.74	0.37	class 3	0.9927	1.035	True
1339	478	T	G	-1.0979710014618365	-1.1183902049772991	-6.355102480000001	-0.46833495399999997	0.703631393986724	-0.8069079973434649	-1.535496982555839	False	-1.100151634616581	-1.1205708381320436	-1.1674147764127203	-1.1399008201666023	33493.5	-0.32	-0.12	1.24	0.7	class 1	0.05475	0.3052	False
1340	149	N	D	-1.0984927590147564	-0.9914750336708762	-12.164843800000002	-2.1940918	0.8534583295954068	-0.9154680083971232	-0.2224511959783752	True	-0.657542645067259	-0.5505249197233788	-1.0936129366240035	-1.0033001695693569	45741.5
1341	485	G	H	-1.0985473094504132	-0.8798856246495803	-14.129785199999999	-2.76428224	0.703631393986724	-0.8582471222908024	0.6618719255744803	False	-1.1286093798472967	-0.9099476950464638	-1.24459040216406	-1.115512428169246	51840.5	-0.45	-0.45	-1.7400000000000002	-1.09	class 2	0.8502	0.7479	True
1342	450	N	I	-1.0987805256746703	-1.1177240537380493	-12.7637204	-4.39721678	0.8025477707006371	-1.0580943737566617	0.3621130491096634	False	-1.126223525269746	-1.1451670533331246	-1.1923943784694642	-1.2279014499502854	31470.0	-0.43	-0.18	-0.71	-0.59	class 2	0.9766	0.5099	True
1343	247	S	H	-1.0990083916338569	-1.1630158709141394	-9.4973632	-3.01696776	0.4827727645611156	-1.2482965861983095	-0.1119108057842681	False	-1.121554759813106	-1.1855622390933882	-1.2091076955256814	-1.24911624733423	19626.5
1344	244	L	N	-1.0994256346299054	-1.1531807706599209	-11.221826	-3.80766602	0.4939024390243902	-1.1432508156815664	-0.0063549182040265	False	-1.1231434648158825	-1.176898600845898	-1.1846047607603858	-1.2382351925054955	33355.5
1345	440	N	V	-1.0999104560166442	-1.241769509174966	-12.453930799999998	-5.295629900000001	0.9108280254777071	-0.9769245317209264	0.0120684801616584	False	-1.1238279642037718	-1.2656870173620938	-1.1338566719855256	-1.3074274743468075	42784.5	-0.4	-0.02	1.28	0.86	class 3	0.5196	0.7284	False
1346	97	K	E	-1.1004330697941218	-1.1090902810356251	-15.885473800000002	-6.46762698	0.8341463414634146	-0.9096267534663108	2.306538882734265	False	-1.138821355869421	-1.1474785671109242	-1.0506405410178763	-1.0866726206655664	38574.5
1347	146	H	K	-1.1004459202465156	-1.0869207238237486	-10.9720216	-2.72373046	0.8695652173913043	-0.7528613315448379	-0.8722546413911971	False	-1.1131678701876089	-1.099642673764842	-0.9380274718893192	-0.8432977704084247	23011.5
1348	144	Y	L	-1.100669449798651	-1.1119788257545518	-8.11540548	-1.227978526	0.8534583295954068	-0.904089665595205	-1.2222992103392023	False	-1.108053337505529	-1.11936271346143	-1.2248600739586564	-1.094296405405888	39618.5
1349	450	N	Y	-1.1010377466753885	-1.2220159893494364	-7.97434074	-3.2207764	0.8025477707006371	-1.0580943737566617	-0.9459482348539352	False	-1.1126782543467852	-1.2336564970208332	-1.1923943784694642	-1.2279014499502854	53142.5	-0.43	-0.13	-0.2599999999999999	0.32	class 2	0.9883	0.7273	True
1350	936	D	K	-1.101206711032459	-1.0493411938737505	-12.3689942	-3.28254388	0.6993865030674846	-1.468033362061248	2.1223048990774203	False	-1.139125762625568	-1.0872602454668592	-1.4371117800044069	-1.310596619008985	28955.0
1351	814	K	Y	-1.1012638344458503	-1.1946157455029138	-9.498778999999999	-3.42556152	0.6487804878048781	-1.567624455505716	1.6935822340528115	False	-1.1376675698356953	-1.2310194808927588	-1.508545965327193	-1.6289070058040758	29882.0
1352	498	Q	W	-1.1017735803396476	-1.0574613557339378	-11.369336	-2.53281252	0.404040404040404	-1.0595914160700892	-0.2090123002265557	False	-1.1232009928524465	-1.0788887682467367	-1.061402031417426	-1.0378830257141902	29694.5	-0.41	0.07	1.86	1.58	class 1	0.8409	0.883	True
1353	470	T	N	-1.1022520719216613	-1.077101803716226	-4.63154304	4.38420408	0.703631393986724	-1.0298110149116426	-1.314416202167625	False	-1.1081470513110925	-1.0829967831056568	-1.407769136594068	-1.1355418104648296	40416.5	-0.18	-0.02	1.69	1.29	class 2	0.6526	0.2909	True
1354	251	P	K	-1.1027363795463905	-0.9146254184222188	-14.813281400000001	-4.00646972	0.8235294117647058	-1.0157986783456148	1.5277716487616508	False	-1.1383863849350428	-0.9502754238108708	-1.4402948444946369	-1.2384634956247609	35878.5
1355	681	P	E	-1.102798050610151	-1.5017316966780478	-12.7565917		0.711196471759852	-1.1578350145385938	0.6434485272087958	False	-1.1327096292459329	-1.5316432753138296	-1.2306259948575466	-1.7272917210152745	24693.5
1356	144	Y	H	-1.1029365738427768	-0.9014179803593382	-13.6076902	-2.30729978	0.8534583295954068	-0.904089665595205	0.4039443484548973	False	-1.1307670204112676	-0.929248426927829	-1.2248600739586564	-1.094296405405888	43046.0
1357	440	N	D	-1.1031672691752157	-1.1812483772402114	-11.915087800000002	-4.45820308	0.9108280254777071	-0.9769245317209264	-0.2224511959783752	False	-1.1244366925270222	-1.202517800592018	-1.1338566719855256	-1.3074274743468075	44392.5	0.07	-0.02	0.58	0.61	class 3	0.6583	0.3863	True
1358	178	D	R	-1.10318587447438	-1.091139785442062	-16.1740724	-6.5494629400000015	0.7361963190184049	-1.0947263823040267	3.4119427846753343	False	-1.1423995664123705	-1.1303534773800523	-1.1945399201942712	-1.2593036842779	44575.5
1359	210	I	D	-1.1032557294790888	-1.4330499857822474	-13.687768600000002		0.27218934911242604	-1.3706655814181776	2.3015543801203995	False	-1.141632694371742	-1.4714269506749007	-1.4380825849736372	-1.7518895317052905	37458.5
1360	142	G	N	-1.1037017778278209	-1.0187120760338204	-9.8890624	0.2190429699999999	0.7745319926282777	-1.031617596846353	-0.6880206577343524	False	-1.1190277592161657	-1.034038057422165	-1.1414576555686924	-1.074971201274706	44132.0
1361	639	G	D	-1.1037356040362116	-1.2528496827950968	-9.14333494	-3.9611084	0.8088723423342603	-1.5271152110564028	1.2514206732763835	False	-1.137910164727148	-1.2870242434860333	-1.899076328922354	-1.8872149939660203	39351.0
1362	793	P	K	-1.1038842343238344	-0.9910474419429804	-13.122387800000002	-3.1430420000000003	0.9411764705882352	-1.3128444931942	1.5277716487616508	False	-1.1395342397124866	-1.0266974473316326	-1.4413458151292735	-1.3086054681614938	34863.0
1363	237	R	C	-1.104194968960816	-0.8548654966623008	-14.283178699999999	-2.47929688	0.5040322580645161	-1.3929100695708785	3.0200669163820946	False	-1.1434737603090586	-0.8941442880105436	-0.960499773676112	-0.8347902484678221	44015.5
1364	455	L	K	-1.104209285459974	-0.8928479635540832	-15.161694400000002	-4.138207960000001	0.5755704169944925	-1.2001144230446614	2.6331755507027204	False	-1.14317980180844	-0.9318184799025492	-1.3630397600515745	-1.2203638995681778	38847.5	0.75	-1.99	0.36	-0.92	class 2	0.0	1.113	True
1365	14	Q	G	-1.104357377371187	-1.7442119415693145	-5.86311034		0.4595959595959596	-1.2652279410460119	-0.59590366590593	False	-1.1209318538739974	-1.7607864180721249	-1.3553096031560738	-1.7102593639736796	32460.0
1366	185	N	A	-1.104400239588773	-1.4834226117617693	-9.847241499999999	-6.0746094400000015	0.7261146496815286	-1.1047723031217318	-0.522210072443192	False	-1.1219477637061197	-1.5009701358791157	-1.2562509996334208	-1.4591313689322256	34423.5
1367	372	A	T	-1.1047410939274778	-1.117656411732148	0.414746096	2.94050296	0.9622641509433962	-1.082986611599607	-1.3696863972646784	False	-1.109726073446688	-1.1226413912513582	-1.2547537912083098	-1.1951459640023794	43668.0	-0.28	-0.16	2.27	2.01	class 4	0.3022	0.7653	False
1368	146	H	W	-1.1053747380211827	-0.850955754720061	-14.994775	-3.42980952	0.8695652173913043	-0.7528613315448379	1.0487632912538545	False	-1.1382870590823932	-0.8838680757812716	-0.9380274718893192	-0.8432977704084247	21901.5
1369	161	S	L	-1.1056194613144492	-1.1192409047992429	-9.8575686	-2.40144042	0.8534583295954068	-1.031617596846353	-0.7064440561000368	False	-1.1206914564915964	-1.1343128999763898	-1.2876127293612942	-1.1722232881545864	42945.5
1370	1101	H	V	-1.1061631672012806	-0.9389445922678192	-14.2513915	-3.63374026	0.6467391304347826	-1.1085293839261632	1.3619610634704906	False	-1.1409613996978862	-0.9737428247644248	-1.2175247176209751	-1.0633219668378326	26326.5
1371	120	V	R	-1.1062542386439669	-1.09530499226809	-14.941113	-5.66914066	0.2676056338028169	-1.4061672283125857	3.9412368346663187	False	-1.1448612827804023	-1.1339120364045254	-1.4863375672964514	-1.4689438093859684	27443.0
1372	658	N	I	-1.1065804046606882	-1.1799767349841337	-10.490917999999999	-3.64455566	0.6496815286624203	-1.3147762575003477	0.3621130491096634	False	-1.1340234042557635	-1.2074197345792088	-1.4133732913796964	-1.2427501195444917	36438.5
1373	213	V	P	-1.1065894520882058	-1.1641116987884552	-6.755835	-1.67731933	1.0	-1.0926732795003138	-1.0380652266823576	False	-1.11684629143127	-1.1743685381315192	-1.1757183826856423	-1.2017635593037246	51054.0
1374	137	N	P	-1.1066390872482803	-1.139628101610919	-8.9497558	-2.2093993999999997	1.0	-0.9154703282180312	-1.1117588201450954	False	-1.1157635940901007	-1.1487526084527395	-1.0417932180379341	-0.9985799964426132	40242.5
1375	493	Q	G	-1.1066743690977314	-1.0560899250571492	-10.8022706	-1.896655236	0.4646464646464646	-0.9781925435948406	-0.59590366590593	False	-1.1232488456005418	-1.0726644015599596	-1.0283590573215051	-1.0143800300362011	35141.0	-0.08	0.01	2.1	1.23	class 2	0.6874	0.4703	True
1376	23	Q	V	-1.1068395245933522	-1.5397899768684031	-12.2274412		0.7525252525252525	-1.0711660520833683	0.1041854719900804	False	-1.1317341471074895	-1.564684599382541	-1.1421855535458785	-1.6149919647542053	51527.0
1377	70	V	Y	-1.1069648545959199	-1.3111378348183205	-6.525	-3.9077149199999988	0.9084507042253521	-1.0298145494726465	-1.2038758119735182	False	-1.1146423440560398	-1.3188153242784402	-1.166059363953718	-1.2427727269004434	30536.5
1378	1101	H	N	-1.107851223740422	-1.173055924933492	-11.897851500000002	-4.320776360000001	0.6467391304347826	-1.1085293839261632	0.0723231778725767	False	-1.1324118797241745	-1.1976165809172443	-1.2175247176209751	-1.0633219668378326	50609.0
1379	144	Y	F	-1.108173416765728	-1.0935856184662744	-9.318139599999999	-1.4238281120000005	0.8534583295954068	-0.904089665595205	-1.0749120234137266	False	-1.1178669056847967	-1.1032791073853432	-1.2248600739586564	-1.094296405405888	34237.0
1380	79	F	H	-1.108445101275685	-1.247171799738351	-14.684619400000003	-6.479272420000001	0.6923636111880366	-1.0530457602284402	1.490924852030282	False	-1.1439143954514517	-1.2826410939141173	-1.2602721046920542	-1.4404039351212352	34937.0
1381	701	A	D	-1.1086173123523568	-1.3233455845643132	-9.4884278	-4.72980956	0.7735849056603774	-1.542080367131454	1.4172312585675442	False	-1.1437105348697556	-1.3584388070817115	-1.6458560130596631	-1.921044973516777	48213.0
1382	142	G	S	-1.1088440879601695	-1.112165897392914	-3.81330572	1.86020508	0.7745319926282777	-1.031617596846353	-1.388109795630363	False	-1.1135229697156814	-1.1168447791484262	-1.1414576555686924	-1.074971201274706	48465.0
1383	403	R	C	-1.1088462259624363	-1.4029529984748923	-14.3252196	-7.15808102	0.2379032258064516	-1.3940684322444061	3.0200669163820946	False	-1.1481250173106794	-1.4422317898231352	-1.033366920938532	-1.1850714154718718	47103.0	-1.69	-1.51	-6.74	-5.0	class 2	0.0	0.0	False
1384	81	N	V	-1.1089447195566309	-1.7106959204323122	-10.744873000000002	-7.523413100000001	0.5477707006369427	-1.2126898124740115	0.0120684801616584	False	-1.1328622277437588	-1.73461342861944	-1.5506554541252635	-1.656582006893368	42360.5
1385	474	Q	G	-1.1090072343261037	-1.0428238730941854	-10.4331055	-1.142968756	0.703631393986724	-1.0298110149116426	-0.59590366590593	False	-1.1255817108289141	-1.059398349596996	-1.3473974404634466	-1.0639125958515343	40828.0	-0.53	-0.13	-3.01	-0.47	class 4	0.04557	0.007883	False
1386	1127	D	N	-1.1091056278698783	-1.249641988590125	-11.0726074	-4.63312992	0.9631901840490796	-1.10745832146886	-0.2224511959783752	False	-1.1303750512216852	-1.2709114119419318	-1.5745788603457327	-1.4905672512404968	28236.5
1387	481	N	K	-1.1097411824136074	-0.91899647646961	-14.276757899999998	-3.3618408000000004	1.0	-0.7407301102621733	0.4776379419176355	False	-1.1382367802004387	-0.9474920742564414	-1.2012348432488813	-0.9917075417068064	26609.5	-0.11	0.01	1.5	1.74	class 2	0.8266	0.6416	True
1388	20	T	L	-1.1098627397029737	-1.7248406291925291	-7.35151376		0.5	-1.1463760459761354	-0.8538312430255128	False	-1.1228515006407658	-1.7378293901303214	-1.2087125472848963	-1.715211484648553	28745.0
1389	458	K	N	-1.109952782951908	-1.091627857647801	-13.0723634	-4.23864746	0.8536585365853658	-1.072598792131776	0.4776379419176355	False	-1.1384483807387396	-1.1201234554346322	-1.0317823109032418	-0.9752405595321982	43178.5	-0.15	-0.12	0.32	0.12	class 1	0.05455	0.007245000000000001	False
1390	417	K	Q	-1.1102085442900722	-1.0454877724297855	-11.5435548	-2.33039554	0.3804878048780488	-1.2435785804475137	0.38552095008921294	False	-1.1378692347412611	-1.0731484628809749	-0.9117851219383979	-0.8539988381647206	41816.5	-0.05	-0.62	0.3900000000000001	-0.94	class 1	1.0	0.6116	True
1391	253	D	V	-1.1103582843034248	-1.2286760636131435	-14.9606202	-6.5202392599999985	0.4827727645611156	-1.1151401184760763	1.9515098111723943	False	-1.147746485661018	-1.2660642649707368	-1.1221329357938803	-1.3259888407009592	36055.0
1392	262	A	N	-1.110461710439964	-1.1277604492131064	-7.38447266	-0.94716796	0.4827727645611156	-1.2524248858030282	-0.522210072443192	False	-1.1280092345573105	-1.1453079733304528	-1.351312624837515	-1.3359119762297968	47950.5
1393	483	V	Y	-1.1107046647369718	-1.1463084347218246	-9.452368199999999	-2.54072268	0.7112676056338029	-0.8096538382458669	-1.2038758119735182	False	-1.1183821541970915	-1.1539859241819443	-1.056843441084356	-1.1416239471084155	26001.5	-0.26	-0.05	1.2000000000000002	1.11	class 2	0.9663	0.6354	True
1394	340	E	V	-1.1107458170843154	-0.9841062703284742	-13.513427599999998	-3.36003416	0.6855670103092784	-1.3195653577137443	1.7672758275155491	False	-1.1474538248504402	-1.0208142780945988	-1.1745563447934382	-1.1431748806426352	51853.0	-1.1	-0.26	-0.53	-0.47	class 2	0.0	0.0	False
1395	246	R	Q	-1.1108795752849685	-1.062921254530347	-13.891406400000001	-4.5764160600000015	0.4827727645611156	-1.2524248858030282	1.6751588356871272	False	-1.1472043158333185	-1.0992459950786968	-0.8618961501041131	-0.898848291764713	50409.0
1396	500	T	E	-1.1111134402242664	-1.0457210024063448	-13.9826418	-4.48383794	0.8591549295774648	-0.8384402836200544	0.4407911451862664	False	-1.1392792332394797	-1.0738867954215578	-1.2826456802108317	-1.2510249759604934	11929.0	0.01	-1.14	0.55	-0.22	class 1	0.9852	0.08617000000000001	True
1397	688	A	H	-1.1111969669920834	-0.956123748346803	-13.220800800000001	-2.6015869	0.711196471759852	-1.1578350145385938	0.8276825108656407	False	-1.1425525827592051	-0.9874793641139246	-1.2488336889091556	-1.1462708293253618	43156.0
1398	446	G	T	-1.1112369002750426	-1.7463437472020222	-6.193164039999999		1.0	-0.8698046383230327	-1.535496982555839	False	-1.113417533429787	-1.7485243803567667	-1.3434758341054422	-1.620239026493986	45138.5	-0.35	-0.19	0.9	0.54	class 3	0.9862	0.9735	True
1399	151	S	A	-1.1112494563475643	-1.1966416548313057	-6.54506834	-2.18554686	0.8534583295954068	-1.031617596846353	-1.2222992103392023	True	-0.5033591571240779	-0.5887513556078192	-1.2540593212581317	-1.3679042837400577	36246.0
1400	440	N	E	-1.1116344635260793	-1.2213996994510703	-11.7574952	-4.67399904	0.9108280254777071	-0.9769245317209264	-0.3329915861724819	False	-1.1315754912714744	-1.2413407271964658	-1.1338566719855256	-1.3074274743468075	51711.5	0.23	-0.04	1.1800000000000002	0.51	class 3	0.6321	0.1958	True
1401	253	D	N	-1.111756115902656	-1.5554030829698593	-11.057592800000002	-6.77014168	0.4827727645611156	-1.1151401184760763	-0.2224511959783752	False	-1.1330255392544628	-1.5766725063216658	-1.1221329357938803	-1.3259888407009592	46323.0
1402	253	D	H	-1.1117814864695164	-1.274089290846316	-15.0370604	-6.81774896	0.4827727645611156	-1.1151401184760763	2.011764508883313	False	-1.1493677301391922	-1.3116755345159918	-1.1221329357938803	-1.3259888407009592	30081.5
1403	18	L	K	-1.1134028126231068	-1.4510677123620048	-13.589697199999998		0.1219512195121951	-1.4374720806668153	2.6331755507027204	False	-1.1523733289715727	-1.4900382287104708	-1.4987660304502686	-1.8514140961155712	15541.5
1404	215	D	P	-1.113558635550666	-1.156136301237765	-12.141064599999998	-4.234497060000002	0.5766871165644172	-1.2943470610047745	0.8276825108656405	False	-1.1449142513177877	-1.1874919170048863	-1.0358737888291756	-1.0997206024044783	37276.0
1405	134	Q	L	-1.1141448910733287	-1.049884274329232	-12.3158936	-3.0608154	0.7070707070707071	-1.0690456731063929	0.0857620736243959	False	-1.138846923844427	-1.0745863071003303	-1.1877532459801663	-1.1529652190590394	37276.0
1406	658	N	A	-1.114285279802823	-1.093890736437202	-5.20505372	2.78728028	0.6496815286624203	-1.3147762575003477	-0.522210072443192	False	-1.1318328039201695	-1.1114382605545483	-1.4133732913796964	-1.2427501195444917	39386.5
1407	142	G	I	-1.11503982247641	-1.0835235729601187	-7.767919880000001	0.575219729	0.7745319926282777	-1.031617596846353	-1.1117588201450956	False	-1.1241643293182304	-1.0926480798019391	-1.1414576555686924	-1.074971201274706	38696.0
1408	148	N	S	-1.115164984248983	-1.1359025666023042	-8.172509780000002	-1.50080567	0.9426751592356688	-0.7849165720085806	-1.4618033890931008	False	-1.1186057060918702	-1.1393432884451908	-1.1716354773039506	-1.1139254431825278	34706.5
1409	450	N	D	-1.1152045398607742	-1.079638457130691	-11.598339999999999	-2.87043456	0.8025477707006371	-1.0580943737566617	-0.2224511959783752	False	-1.1364739632125809	-1.1009078804824977	-1.1923943784694642	-1.2279014499502854	39415.5	0.04	-0.02	0.74	0.67	class 2	0.9952	0.7124	True
1410	80	D	C	-1.1153191360818842	-1.3702359795039216	-13.685595600000001	-6.641430699999999	0.6923636111880366	-1.1455287628884387	1.03033989288817	False	-1.148108962353928	-1.4030258057759657	-1.060584079746784	-1.2905248889580854	40611.5
1411	72	G	S	-1.1154078610450773	-1.1103775541092369	-4.53671876	2.00917968	0.8028169014084507	-1.0317817249714083	-1.388109795630363	False	-1.1200867428005892	-1.115056435864749	-1.2223045785971935	-1.1934042091040862	39542.0
1412	470	T	K	-1.1155070180804931	-0.7830711517217241	-14.646899200000002	-1.46726073	0.703631393986724	-1.0298110149116426	1.325114266739122	False	-1.1501023752629602	-0.8176665089041915	-1.407769136594068	-1.1355418104648296	31416.0	-0.2	-0.02	1.34	0.93	class 2	0.9191	0.8289	True
1413	215	D	Y	-1.1156954395529115	-1.184745294422626	-12.519629	-4.71865236	0.5766871165644172	-1.2943470610047745	0.9934930961568008	False	-1.1482363590642972	-1.2172862139340117	-1.0358737888291756	-1.0997206024044783	48541.0
1414	677	Q	R	-1.1159651370178008	-0.8662245559951036	-14.5070314	-2.81430666	0.711196471759852	-1.1578350145385938	1.6751588356871272	False	-1.1522898775661503	-0.9025492965434532	-1.2341786707783349	-1.0978913893836897	55728.5
1415	501	N	T	-1.1159743402605131	-1.204915799826734	-2.3049804600000003	-1.32443848	0.3949044585987261	-1.1076540558013799	-1.314416202167625	False	-1.121869319649944	-1.210810779216165	-1.0511993638206611	-1.1602312793497491	31522.0	-0.25	0.1	1.25	1.32	class 1	0.9308	0.1319	True
1416	188	N	A	-1.1160483074918566	-1.0687220084475593	-7.7343016	1.542602536	0.5286624203821656	-1.2493142487427218	-0.522210072443192	False	-1.133595831609203	-1.0862695325649057	-1.2678231780277065	-1.1266523976291691	35098.5
1417	457	R	I	-1.116175355261354	-1.0163734452213882	-16.344458000000003	-6.13950194	0.5755704169944925	-1.2080415336531167	4.291281403614324	False	-1.1541044086730758	-1.0543024986331102	-1.4918149023110563	-1.4226675508334978	28499.0	-2.34	-2.82	-2.89	-1.36	class 2	0.0	0.0	False
1418	684	A	S	-1.11652425204294	-1.2384751847926847	-1.070043944	-1.94951174	0.711196471759852	-1.1578350145385938	-1.2222992103392023	False	-1.1239081397498183	-1.2458590724995628	-1.2039705886787084	-1.2010739023989527	46703.0
1419	478	T	H	-1.1165418491597743	-1.0241446968287378	-13.421606599999999	-3.70339358	0.703631393986724	-0.8069079973434649	0.0354763811412076	False	-1.1407110109814351	-1.0483138586503986	-1.1674147764127203	-1.1399008201666023	24101.0	-0.22	-0.02	0.88	0.8	convalescent serum	0.052289999999999996	0.1341	False
1420	76	T	N	-1.116566986088515	-1.171321080463235	-5.73391112	-1.2286865236	0.6971830985915493	-1.03374890047017	-1.314416202167625	True	-0.4921424597489854	-0.5468965541237053	-1.0866081789778923	-1.1590352649672775	41168.0
1421	207	H	I	-1.1168384272237157	-0.9212792565434345	-13.165429699999999	-1.7420410400000002	0.625	-1.3591097238831673	1.7120056324184958	False	-1.1533199826513785	-0.957760811971097	-1.214483089224701	-1.0537811583224042	40927.0
1422	208	T	E	-1.1172082924159183	-1.1438168079056088	-6.89143066	-0.9458496195999999	0.2887323943661972	-1.4825653159853909	0.4407911451862664	False	-1.1453740854311314	-1.1719826009208223	-1.6622106492295028	-1.5863807361888995	32186.0
1423	140	F	M	-1.11847062718843	-1.1361505683963864	-4.9870849999999995	0.3512451239999999	0.9949238578680204	-0.9589712373542522	-1.5170735841901544	False	-1.1209683307005047	-1.1386482719084612	-1.1636224694516648	-1.1884711006004545	41308.5
1424	687	V	R	-1.1185050774833722	-0.93408906517072	-16.3803956	-5.5924072	0.711196471759852	-1.1578350145385938	3.9412368346663187	False	-1.1571121216198077	-0.9726961093071554	-1.3172959386715553	-1.328993768640203	32060.5
1425	1084	D	V	-1.1186741879883255	-0.8750611077497228	-15.1489992	-3.76166998	0.7607361963190185	-1.0894922139653265	1.9515098111723943	False	-1.156062389345919	-0.912449309107316	-1.0603032810006516	-0.8781792664699736	44077.0
1426	23	Q	T	-1.1188055670908397	-1.7562362464076202	-6.03503416		0.7525252525252525	-1.0711660520833683	-1.2222992103392023	False	-1.126189454797718	-1.7636201341144986	-1.1421855535458785	-1.6149919647542053	49765.0
1427	148	N	A	-1.1188333465153049	-1.0967985927534678	-12.268628	-3.59016114	0.9426751592356688	-0.7849165720085806	-0.522210072443192	False	-1.1363808706326513	-1.1143461168708142	-1.1716354773039506	-1.1139254431825278	25242.0
1428	17	N	C	-1.1189262216660083	-1.7072053739322075	-8.507837199999999		0.7197452229299363	-1.0851543193443822	-0.9091014381225662	True	-0.5658085857774395	-1.1540877380436383	-1.2218433747042023	-1.630445344487285	38902.5
1429	450	N	E	-1.1192607724888266	-1.1605271511370523	-11.343213	-3.73168946	0.8025477707006371	-1.0580943737566617	-0.3329915861724819	False	-1.139201800234222	-1.1804681788824474	-1.1923943784694642	-1.2279014499502854	44199.5	0.15	-0.11	1.2000000000000002	0.81	class 2	0.9086	0.9044	True
1430	21	R	F	-1.1193193424480603	-1.264068635068898	-15.610669199999998		0.3225806451612903	-1.3358512022674074	4.070200623226111	False	-1.1576998608676758	-1.3024491534885132	-1.0860353658072721	-1.3760062016872805	34032.5
1431	97	K	I	-1.1198323427921677	-1.1191337262266077	-16.5630126	-6.89147952	0.8341463414634146	-0.9096267534663108	3.0016435180164107	False	-1.1591052161962798	-1.15840659963072	-1.0506405410178763	-1.0866726206655664	27076.0
1432	486	F	Y	-1.119944598573614	-1.1759023109721605	-10.228760000000001	-3.28105468	0.9187817258883249	-0.8258901714381762	-1.0749120234137266	False	-1.1296380874926828	-1.1855957998912294	-1.0057180426511645	-1.0453688672397021	42312.5	0.04	-0.34	1.27	0.33	class 2	1.0	0.3421	True
1433	148	N	L	-1.1200165764091268	-1.0108071979823887	-13.450439499999998	-3.5229981	0.9426751592356688	-0.7849165720085806	-0.0063549182040265	False	-1.1437344065951036	-1.0345250281683658	-1.1716354773039506	-1.1139254431825278	26573.5
1434	141	L	Y	-1.1201924589726728	-1.1354291907372664	-7.057348599999999	-0.6923583995999999	0.7745319926282777	-1.031617596846353	-1.2222992103392023	False	-1.1275763466795516	-1.1428130784441448	-1.3466231426945463	-1.18352675933687	31918.0
1435	257	G	N	-1.120410933058024	-1.112368128956938	-6.4201415	0.6716064359999999	0.4827727645611156	-1.2524248858030282	-0.6880206577343524	False	-1.1357369144463685	-1.1276941103452829	-1.4297422020151875	-1.3285380677464456	46923.5
1436	529	K	W	-1.1204238201390129	-0.9492569475765021	-14.540454	-3.9013184	0.9365853658536586	-1.2886011484635818	2.338401176851769	False	-1.1588827001877695	-0.9877158276252588	-1.0633791667373165	-0.9615017831563816	27552.5	0.03	0.0			class 4	0.0541	0.014119999999999999	False
1437	458	K	R	-1.1207745241701854	-1.1175122842148415	-8.982690400000001	-1.4480712960000002	0.8536585365853658	-1.072598792131776	-0.8722546413911973	False	-1.1334964741112787	-1.1302342341559346	-1.0317823109032418	-0.9752405595321982	34203.5	-0.15	-0.01	1.5	0.92	convalescent serum	0.0465	0.007118000000000001	False
1438	171	V	K	-1.1207915910102888	-1.2023789430544292	-15.190795600000001	-6.4426270200000015	0.5845070422535211	-1.2286735048494817	2.6515989490684047	False	-1.1597858610525111	-1.2413732130966515	-1.355987519348958	-1.4434834437128368	26434.0
1439	504	G	N	-1.1209228719352329	-1.3000568951912066	-6.9312987999999995	-3.69614258	0.5	-1.2380057884045417	-0.6880206577343524	False	-1.1362488533235773	-1.3153828765795512	-1.3147740725371242	-1.3555072841695432	41617.5	0.01	-0.13	0.81	1.61	class 4	0.9874	0.8108	True
1440	182	K	M	-1.1210419214680856	-1.1893636175010174	-14.996728400000002	-6.237573300000001	0.5918000780944943	-1.1713861409732484	2.1357437948292395	False	-1.1589987780340358	-1.2273204740669676	-1.0096739051296155	-1.0461858496835457	22571.0
1441	123	A	D	-1.1215043074312585	-0.8372881575798427	-15.060204999999998	-3.11342772	1.0	-0.9603189683919124	1.4172312585675442	False	-1.1565975299486566	-0.8723813800972411	-1.4017132244438393	-1.1703715587043328	30017.0
1442	248	Y	I	-1.1216719211171262	-1.0540851628439825	-10.433715800000002	-1.1052490179999999	0.7927927927927928	-0.9404377118439108	-0.8538312430255128	False	-1.1346606820549188	-1.067073923781775	-1.0904521708577042	-1.049189418804176	41102.5
1443	127	V	D	-1.1217082196911534	-1.1736664821955274	-13.679589900000002	-5.2836914	0.2394366197183098	-1.3463288946164509	1.9515098111723943	False	-1.1590964210487469	-1.2110546835531206	-1.3988368544398408	-1.3939902414418832	25777.5
1444	137	N	G	-1.1219923725125291	-1.0668144556895922	-11.2236328	-2.2032715	1.0	-0.9154703282180312	-0.6880206577343524	False	-1.1373183539008735	-1.0821404370779368	-1.0417932180379341	-0.9985799964426132	47172.5
1445	164	N	L	-1.1220446807697355	-0.9745199155772579	-11.9726562	-0.98833006	0.8534583295954068	-1.104263956338454	-0.0063549182040265	False	-1.1457625109557124	-0.998237745763235	-1.2040407419610253	-1.0773847002260155	39375.0
1446	689	S	Q	-1.1222544430278671	-1.1111696061293683	-3.5601562599999994	3.59724122	0.711196471759852	-1.079430914431883	-1.3696863972646791	False	-1.1272394225470774	-1.1161545856485788	-1.2765872865999577	-1.1705826690273111	52620.0
1447	127	V	E	-1.1223343565475656	-1.1259123031468263	-13.4354736	-4.71311038	0.2394366197183098	-1.3463288946164509	1.7672758275155491	False	-1.1590423643136902	-1.162620310912951	-1.3988368544398408	-1.3939902414418832	36290.0
1448	440	N	S	-1.1225226213867157	-1.197294887249691	-5.67836912	-1.69897463	0.9108280254777071	-0.9769245317209264	-1.4618033890931008	False	-1.1259633432296026	-1.2007356090925776	-1.1338566719855256	-1.3074274743468075	47955.0	-0.07	0.04	1.27	0.83	class 4	0.04997	0.6089	False
1449	140	F	A	-1.12289301659684	-1.1921170287041494	-5.6385742200000015	-1.558740234	0.9949238578680204	-0.9589712373542522	-1.4986501858244698	False	-1.125706426498689	-1.194930438605998	-1.1636224694516648	-1.1884711006004545	42354.5
1450	132	E	H	-1.122998752340474	-0.912753541835033	-13.472534200000002	-1.92607421	0.2783505154639175	-1.3527922720761385	1.8275305252264682	False	-1.1599417616487357	-0.949696551143295	-1.1893829850918112	-0.9977707804206865	30360.5
1451	447	G	H	-1.1230282045413844	-1.4709090544861905	-13.459667800000002		0.5595238095238095	-1.0950658344017201	0.6618719255744803	False	-1.153090274938268	-1.5009711248830742	-1.3759730669467347	-1.6970340792366536	29698.5	-0.23	-1.87	0.82	0.59	class 3	0.9813	0.5289	True
1452	26	P	E	-1.1231493422171197	-1.5745936519148451	-11.913842599999999		0.5808823529411765	-1.2916523622854086	0.6434485272087958	False	-1.1530609208529017	-1.6045052305506269	-1.3552998558914158	-1.8001536762520711	32137.5
1453	100	I	R	-1.1232642285352392	-0.8848026767394528	-16.4123292	-5.21108406	0.3727810650887574	-1.2053084461985637	4.291281403614324	False	-1.1611932819469613	-0.9227317301511748	-1.4617688597166374	-1.2868056970365338	26409.5
1454	474	Q	S	-1.1233425520340494	-1.0870295709888422	-5.59958494	4.401025299999999	0.703631393986724	-1.0298110149116426	-1.3696863972646791	False	-1.1283275315532597	-1.0920145505080523	-1.3473974404634466	-1.0639125958515343	38607.0	-0.26	-0.13	0.74	0.21	class 4	0.04577	0.01342	False
1455	26	P	D	-1.1234972696451386	-1.5500657401367932	-12.331128		0.5808823529411765	-1.2916523622854086	0.8276825108656405	False	-1.1548528854122602	-1.5814213559039143	-1.3552998558914158	-1.8001536762520711	32844.5
1456	457	R	F	-1.1235109870478197	-1.1602329879490858	-16.2881594	-6.90612794	0.5755704169944925	-1.2080415336531167	4.070200623226111	False	-1.161891505467435	-1.1986135063687011	-1.4918149023110563	-1.4226675508334978	40694.5	-2.54	-3.05	-3.54	-2.06	class 2	0.0	0.0	False
1457	505	Y	E	-1.123619859770285	-1.2871509600663846	-13.5721922	-6.022412139999999	0.5675675675675675	-1.1212184098385434	0.8092591124999562	False	-1.1548371295096556	-1.3183682298057549	-1.3681499771088688	-1.5640429952980963	32750.0	0.56	-3.17	0.1	-1.45	class 2	0.0	0.2914	False
1458	214	R	Q	-1.1236338919499664	-1.0897928601810216	-14.927881000000005	-5.492260740000001	0.7338709677419355	-1.0834072103448906	1.6751588356871272	False	-1.1599586324983158	-1.1261176007293712	-0.8712217925443925	-0.8895372049315694	47577.5
1459	340	E	Q	-1.1238665638727905	-1.1733532785568346	-8.16635754	-2.12197266	0.6855670103092784	-1.3195653577137443	-0.2408745943440597	False	-1.1449181636980743	-1.1944048783821186	-1.1745563447934382	-1.1431748806426352	25942.0	-0.5	-0.05	1.27	1.23	class 3	0.9657	0.9912	True
1460	169	E	C	-1.1240588125610749	-1.0950607348641417	-12.659301600000001	-3.8073486000000005	0.6494845360824743	-1.2612870111919186	0.8461059092313251	False	-1.1555514378073308	-1.1265533601103974	-1.138637200112706	-1.1142217603509728	32833.5
1461	408	R	F	-1.1242790370212727	-1.1861865373626888	-15.693457	-6.6504394599999985	0.6814516129032258	-1.3291925930073896	4.070200623226111	False	-1.162659555440888	-1.2245670557823038	-1.4076163050432864	-1.4409154217500957	25861.5	-0.48	-0.11	1.12	1.07	class 4	0.2342	0.5161	False
1462	247	S	E	-1.1244752798024935	-1.1939980145329472	-11.5149414	-4.14887698	0.4827727645611156	-1.2482965861983095	0.2934039582607904	False	-1.1512662883519569	-1.2207890230824099	-1.2091076955256814	-1.24911624733423	42474.0
1463	454	R	T	-1.1245976980619463	-1.1652966679445225	-15.3841552	-6.31906734	0.3292133597011646	-1.190411234045064	2.614752152337036	False	-1.1635435173913358	-1.2042424872739117	-1.4173319273363574	-1.4475339630205768	35426.0	-2.49	-4.41	-4.09	-3.96	class 2	0.0	0.0	False
1464	215	D	W	-1.1246263793958986	-1.1021808065876706	-13.706323000000001	-4.671459919999998	0.5766871165644172	-1.2943470610047745	1.6383120389557582	False	-1.1607895895917573	-1.1383440167835293	-1.0358737888291756	-1.0997206024044783	26650.0
1465	148	N	I	-1.1246382397352557	-1.0704187359922157	-14.156494	-4.7293701200000005	0.9426751592356688	-0.7849165720085806	0.3621130491096634	False	-1.152081239330331	-1.0978617355872908	-1.1716354773039506	-1.1139254431825278	27168.5
1466	176	L	P	-1.1247146314951608	-1.1493411254066883	-7.3202148000000005	-1.11777344	0.9207317073170732	-1.1031277343222992	-1.0564886250480419	False	-1.1346905002713217	-1.1593169941828494	-1.1595797596880102	-1.1303765025890975	40497.5
1467	97	K	N	-1.124900973250377	-1.089855647570825	-13.979126099999998	-4.76342778	0.8341463414634146	-0.9096267534663108	0.4776379419176355	False	-1.1533965710372085	-1.1183512453576565	-1.0506405410178763	-1.0866726206655664	31032.5
1468	213	V	S	-1.1250194613512805	-1.2689103535655155	-9.8071046	-4.14484864	1.0	-1.0926732795003138	-0.6880206577343524	False	-1.1403454427396251	-1.28423633495386	-1.1757183826856423	-1.2017635593037246	41294.0
1469	458	K	W	-1.1251539050103887	-0.9880151698294848	-15.6372804	-5.28056638	0.8536585365853658	-1.072598792131776	2.338401176851769	False	-1.1636127850591451	-1.0264740498782416	-1.0317823109032418	-0.9752405595321982	27710.0	-0.96	-0.24	-1.11	-0.96	class 4	0.04508	0.01826	False
1470	503	V	Q	-1.1256494227914462	-1.268629948793066	-12.434448399999999	-5.294702200000001	0.8098591549295775	-1.0856136483042411	0.1041854719900804	False	-1.1505440453055835	-1.2935245713072034	-1.3307757472126842	-1.3191996433558937	41825.5	-0.11	-0.01	1.57	1.07	class 4	0.05585	0.7034	False
1471	472	I	T	-1.1258224523076297	-1.2362646352432436	-11.2041014	-4.40600574	0.703631393986724	-1.0298110149116426	-0.48536327571182303	False	-1.1438479108130353	-1.2542900937486494	-1.2628490703262576	-1.1885309612200488	39765.0	-0.39	-0.18	-0.95	-0.36	convalescent serum	0.1027	0.3185	False
1472	182	K	Y	-1.126627997846088	-1.2067419900506993	-14.5722168	-6.0454101	0.5918000780944943	-1.1713861409732484	1.6935822340528115	False	-1.1630317332359328	-1.2431457254405445	-1.0096739051296155	-1.0461858496835457	28425.5
1473	149	N	M	-1.1268201405332108	-1.0538630511023188	-11.885717800000002	-2.51752932	0.8534583295954068	-0.9154680083971232	-0.5037866740775074	True	-0.6412360891700739	-0.5682789997391818	-1.0936129366240035	-1.0033001695693569	31031.0
1474	481	N	D	-1.1269004823250963	-0.9603359001678782	-13.2296388	-2.41347656	1.0	-0.7407301102621733	-0.2224511959783752	False	-1.148169905676903	-0.9816053235196848	-1.2012348432488813	-0.9917075417068064	37157.0	-0.08	-0.07	1.44	0.65	convalescent serum	0.05439	0.6729999999999999	False
1475	254	S	L	-1.1269270954311073	-1.3791957053861572	-6.631909200000001	-4.43286134	0.4827727645611156	-1.2524248858030282	-0.7064440561000368	False	-1.1419990906082544	-1.3942677005633044	-1.506821739088495	-1.5346917637394448	40703.0
1476	532	N	R	-1.1269522028348171	-0.9790662918575348	-13.882055599999996	-3.47365724	0.8598726114649682	-1.2978928916939652	1.7672758275155491	False	-1.1636602106009422	-1.0157742996236596	-1.267766439189993	-1.1840021096246307	41844.5
1477	59	F	R	-1.1269535101672077	-0.9365807418682256	-12.8539308	-1.3377929740000003	0.5177664974619289	-1.6357600950114743	4.070200623226111	False	-1.165334028586823	-0.9749612602878409	-1.5486179681058072	-1.419646829010886	33827.0
1478	171	V	D	-1.1272914718279627	-1.297468345461197	-14.561792000000002	-6.595581	0.5845070422535211	-1.2286735048494817	1.9515098111723943	False	-1.1646796731855562	-1.3348565468187903	-1.355987519348958	-1.4434834437128368	26198.0
1479	143	V	G	-1.1274006229194138	-1.3494908288178191	-4.388427739999999	-3.80410154	0.7745319926282777	-1.031617596846353	-1.4618033890931008	False	-1.1308413447623007	-1.3529315506607065	-1.2866597452425317	-1.4699227754657642	34640.5
1480	459	S	V	-1.1281412642042965	-1.2246220469385634	-8.59489752	-3.0943115000000003	0.5755704169944925	-1.1816841452003652	-0.6880206577343524	False	-1.143467245592641	-1.239948028326908	-1.2553446218866728	-1.3427455416484595	33603.0	-0.19	0.0	0.79	0.67	convalescent serum	0.05074	0.01154	False
1481	494	S	I	-1.128305503340936	-1.2171767931400912	-11.1760986	-4.1721435200000005	0.4769230769230769	-1.0984172237103162	-0.3379760887863471	False	-1.1481854171082575	-1.2370567069074132	-1.1697323341150283	-1.2200326420860463	35771.5	-0.96	-0.64	-2.51	-1.94	class 3	0.8865	0.7491	True
1482	452	L	E	-1.1286840048162845	-0.9810732738428009	-14.348584200000001	-3.96625976	0.2621951219512195	-1.2272923520728969	1.7488524291498648	False	-1.1653176923048172	-1.0177069613313332	-1.283013441664426	-1.2250503485012012	29142.0	0.08	0.02	1.42	0.78	class 2	0.9798	0.7711	True
1483	144	Y	N	-1.1288572652822344	-1.0463725807940885	-10.488598699999999	-0.7355224485999999	0.8534583295954068	-0.904089665595205	-0.9459482348539352	False	-1.1404977729536312	-1.0580130884654853	-1.2248600739586564	-1.094296405405888	36896.5
1484	212	L	H	-1.1288675318121646	-1.1993022833120142	-14.3609376	-5.84860846	0.3963414634146341	-1.1322792708563345	1.3435376651048063	False	-1.163564950596843	-1.2339997020966926	-1.2688617299408855	-1.3426830858634018	42943.0
1485	688	A	S	-1.12906822555385	-1.1244843974695882	-3.3581054800000003	2.94350588	0.711196471759852	-1.1578350145385938	-1.2222992103392023	False	-1.1364521132607286	-1.1318682851764668	-1.2488336889091556	-1.1462708293253618	54097.5
1486	158	R	K	-1.1295437467909353	-1.1338084028371176	-9.7454346	-2.1513916	0.8534583295954068	-1.031617596846353	-0.8722546413911973	False	-1.1422656967320286	-1.1465303527782107	-0.6957900851271065	-0.6286758916758375	36085.5
1487	479	P	K	-1.1296768830364492	-1.038654609225967	-15.6613282	-5.647216800000002	0.7205882352941176	-0.8008046273922346	1.5277716487616508	False	-1.1653268884251011	-1.0743046146146191	-1.363457933226598	-1.3080026904328241	36671.5	-0.11	-0.03	0.75	-0.14	convalescent serum	0.062329999999999997	0.5662	False
1488	558	K	A	-1.1297692861489357	-1.0021059875533922	-13.918945399999998	-3.76179198	0.8536585365853658	-1.3545540499266693	2.1173203964635547	False	-1.1676741706101148	-1.040010872014571	-1.164294351018566	-1.1105418838989582	28459.5
1489	68	I	T	-1.1298375865886396	-1.1120460882450978	-11.067407000000001	-2.72746582	0.7100591715976331	-1.0575346966857138	-0.48536327571182303	False	-1.1478630450940452	-1.1300715467505034	-1.1473755454664352	-1.1017494277456623	46218.5
1490	467	D	G	-1.1300352561209022	-1.136983710568921	-14.7053468	-5.630200180000001	0.4539877300613497	-1.0298110149116426	1.2514206732763835	False	-1.1642098168118389	-1.1711582712598574	-1.7114130480667444	-1.6991981221360748	52755.0	-2.54	-1.55	-1.79	-1.1	class 2	0.0	0.0	False
1491	334	N	K	-1.1301182731110782	-1.356215125242468	-10.706762700000002	-5.22365718	0.7070063694267515	-1.3606072184877327	0.4776379419176355	False	-1.1586138708979097	-1.3847107230292997	-1.7408748762365345	-1.7048783674683008	39806.5	-0.02	-0.03			convalescent serum	0.06951	0.7752	False
1492	150	K	M	-1.1301433168999029	-0.9774275106363268	-15.893603599999999	-5.388085940000002	0.8534583295954068	-0.9478721266284827	2.1357437948292395	False	-1.168100173465853	-1.015384367202277	-0.9224002473665168	-0.8546173317770309	24167.5
1493	83	V	N	-1.1302175259789908	-1.1726453618180046	-7.544482499999999	-1.6756835928	0.4788732394366197	-1.404722087976837	0.0120684801616584	False	-1.1541350341661192	-1.1965628700051325	-1.529069989645239	-1.4534086337383625	31471.0
1494	554	E	H	-1.1303194990396566	-1.0381793948418063	-13.5425538	-3.81811526	0.7371134020618557	-1.355477873892059	1.8275305252264682	False	-1.1672625083479184	-1.0751224041500684	-1.1281376106931489	-1.077304496875394	31409.0
1495	558	K	E	-1.1304906639714891	-1.0672059727749978	-14.148315400000001	-4.6397705	0.8536585365853658	-1.3545540499266693	2.306538882734265	False	-1.1688789500467882	-1.1055942588502972	-1.164294351018566	-1.1105418838989582	36139.5
1496	71	S	N	-1.1306056640030118	-1.1378862405109071	-4.70666516	1.0402832	0.8028169014084507	-1.0317817249714083	-1.4618033890931008	False	-1.134046385845899	-1.141326962353794	-1.1879007620465325	-1.1434939039613488	44171.0
1497	207	H	E	-1.1306962679075754	-0.957892119706148	-13.515576399999999	-2.6807617	0.625	-1.3591097238831673	1.8275305252264682	False	-1.1676392772158375	-0.9948351290144102	-1.214483089224701	-1.0537811583224042	35148.5
1498	654	E	T	-1.1309179477885332	-1.7584427542935703	-9.774902399999998	-7.459814419999999	0.5721649484536082	-1.40603924797062	0.4407911451862664	False	-1.1590837408037462	-1.7866085473087838	-1.4039804954574604	-1.510361694943836	50318.5
1499	64	W	K	-1.1313126901833046	-1.0110532243571129	-14.560253800000002	-4.45585936	0.4449339207048458	-1.3031897448234169	2.338401176851769	False	-1.1697715702320617	-1.0495121044058695	-1.4721803790849717	-1.3272020178375372	29359.0
1500	22	T	Q	-1.131436489558025	-1.7347584173298989	-7.896606440000001		0.5633802816901409	-1.0150782036912518	-1.2222992103392023	False	-1.1388203772649033	-1.7421423050367773	-1.25460874341272	-1.660924051396676	34629.0
1501	164	N	Y	-1.131459494553988	-1.1158034218176829	-8.435473599999998	-0.6789794859999999	0.8534583295954068	-1.104263956338454	-0.9459482348539352	False	-1.1431000022253848	-1.1274439294890801	-1.2040407419610253	-1.0773847002260155	51872.0
1502	475	A	S	-1.1316869306930122	-1.143177706721001	-7.66425784	-0.94797362	0.703631393986724	-1.0298110149116426	-1.2222992103392023	False	-1.1390708183998906	-1.1505615944278795	-1.4171259710652233	-1.1793234672225081	31550.0	-0.19	-0.1	1.8	1.0	convalescent serum	0.0495	0.2647	False
1503	132	E	K	-1.1317751338097173	-0.8814328262487229	-14.1765134	-2.28896484	0.2783505154639175	-1.3527922720761385	2.306538882734265	False	-1.1701634198850162	-0.9198211123240216	-1.1893829850918112	-0.9977707804206865	36468.0
1504	138	D	W	-1.132305230766096	-1.0718738604327378	-15.237597599999996	-5.53220216	0.5398773006134969	-1.0124395966608009	1.6383120389557582	False	-1.1684684409619548	-1.108037070628597	-1.0206146853340674	-0.9633503974584428	30928.5
1505	658	N	V	-1.1324002644029636	-1.1113155875696121	-9.8444092	-1.6945068278000002	0.6496815286624203	-1.3147762575003477	0.0120684801616584	False	-1.1563177725900915	-1.1352330957567398	-1.4133732913796964	-1.2427501195444917	33218.5
1506	340	E	Y	-1.1324524122629294	-1.0710605848225638	-12.1507081	-2.95385744	0.6855670103092784	-1.3195653577137443	0.8092591124999562	False	-1.1636696820023	-1.1022778545619345	-1.1745563447934382	-1.1431748806426352	47506.5	-1.71	-0.55	-2.13	-0.82	class 2	0.0	0.0	False
1507	372	A	S	-1.1326132777184523	-1.1678111448777293	-6.61340342	-1.0542236180000002	0.9622641509433962	-1.082986611599607	-1.2222992103392023	False	-1.1399971654253307	-1.175195032584608	-1.2547537912083098	-1.1951459640023794	41646.0	-0.45	-0.19	1.21	1.8	class 4	0.2886	0.52	False
1508	256	S	K	-1.1326265461259717	-1.2001154822188782	-13.724829199999999	-5.4316895	0.4827727645611156	-1.2107505939510488	1.1777270798136459	False	-1.1663600628390796	-1.2338489989319859	-1.3972613624786352	-1.3906295908889987	27205.0
1509	178	D	I	-1.132849113741676	-1.1938146903742617	-15.591698999999998	-6.5782959000000005	0.7361963190184049	-1.0947263823040267	2.3015543801203995	False	-1.1712260786343291	-1.2321916552669148	-1.1945399201942712	-1.2593036842779	32064.0
1510	482	G	H	-1.1329682311548404	-0.8725333669153952	-14.470556599999998	-2.58386232	0.703631393986724	-0.8718496093563604	0.6618719255744803	False	-1.163030301551724	-0.9025954373122788	-1.25886211821875	-1.0944802695800877	39045.5	-0.66	-0.06	0.31	0.72	class 4	0.053529999999999994	0.3012	False
1511	161	S	K	-1.1332255025793594	-0.9435599042625028	-14.637988199999999	-3.79475106	0.8534583295954068	-1.031617596846353	1.1777270798136459	False	-1.1669590192924673	-0.9772934209756106	-1.2876127293612942	-1.1722232881545864	30687.0
1512	237	R	M	-1.1332690372494287	-0.8277662741151999	-14.932544000000002	-2.57885742	0.5040322580645161	-1.3929100695708785	3.425381680427153	False	-1.172474332453123	-0.8669715693188942	-0.960499773676112	-0.8347902484678221	24324.5
1513	59	F	H	-1.1334010272324777	-1.101538367810382	-7.1924072	1.25581056	0.5177664974619289	-1.6357600950114743	1.490924852030282	False	-1.168870321408244	-1.1370076619861489	-1.5486179681058072	-1.419646829010886	41949.5
1514	689	S	E	-1.1334294390864406	-1.0010537654208438	-12.9978516	-2.70947268	0.711196471759852	-1.079430914431883	0.2934039582607904	False	-1.1602204476359037	-1.027844773970307	-1.2765872865999577	-1.1705826690273111	36906.5
1515	640	S	E	-1.1335408134010416	-1.0870452718381791	-9.361035099999999	-0.5515869240000001	0.9846153846153848	-1.4004038941332746	0.2934039582607904	False	-1.1603318219505048	-1.1138362803876425	-1.3722011827166465	-1.2984352068837208	41569.0
1516	180	E	W	-1.1336689889828997	-0.8476840606877876	-14.270849800000002	-1.7350829920000002	0.5918000780944943	-1.1864185215497312	1.4540780552989132	False	-1.1689526989634358	-0.8829677706683238	-1.0076445958412228	-0.8672135669373738	37861.0
1517	149	N	S	-1.1338180528647128	-1.1348396852212972	-7.51037596	-0.5190185608	0.8534583295954068	-0.9154680083971232	-1.4618033890931008	True	-0.4825411064723203	-0.4835627388289042	-1.0936129366240035	-1.0033001695693569	36302.0
1518	324	E	T	-1.1338886729323518	-1.1239566041621991	-4.53527834	2.44946288	0.4690721649484536	-1.5376149543177255	0.4407911451862664	False	-1.1620544659475651	-1.1521223971774126	-1.1500322079240044	-1.1278069080177469	52019.0
1519	80	D	N	-1.1340755777720646	-1.2593899651057794	-11.233080900000001	-4.56347656	0.6923636111880366	-1.1455287628884387	-0.2224511959783752	False	-1.1553450011238713	-1.2806593884575859	-1.060584079746784	-1.2905248889580854	48666.5
1520	417	K	R	-1.134311845731522	-1.2421958528310744	-5.574169839999999	-2.34291996	0.3804878048780488	-1.2435785804475137	-0.8722546413911973	False	-1.147033795672615	-1.2549178027721677	-0.9117851219383979	-0.8539988381647206	31826.5	0.08	-0.17	1.53	0.76	class 1	1.0	0.2323	True
1521	20	T	F	-1.1343453202265232	-1.7000314029012578	-9.28513174		0.5	-1.1463760459761354	-0.7064440561000368	False	-1.1494173154036704	-1.715103398078405	-1.2087125472848963	-1.715211484648553	37058.0
1522	32	F	D	-1.1345791832293048	-1.5765310522246485	-12.077343800000001		0.3197969543147208	-1.5224689473702318	2.0804735997321857	False	-1.172376892636239	-1.614328761631583	-1.4157407882031483	-1.9046033449330624	33146.0
1523	439	N	L	-1.1352427715333695	-1.217142847482258	-11.234716800000001	-4.1287598	0.4968152866242038	-1.2137836632096264	-0.0063549182040265	False	-1.1589606017193466	-1.2408606776682352	-1.1966613423040644	-1.3061760521189898	40870.5	-0.73	-0.06	-0.09	0.24	convalescent serum	0.08027999999999999	0.1477	False
1524	132	E	V	-1.135931823279662	-0.9601040152753672	-13.553369199999999	-2.67995606	0.2783505154639175	-1.3527922720761385	1.7672758275155491	False	-1.1726398310457866	-0.996812023041492	-1.1893829850918112	-0.9977707804206865	46112.5
1525	111	D	F	-1.135937556297488	-1.1924681776597807	-15.284545999999995	-6.35063472	0.6380368098159509	-1.1273262832380773	2.0804735997321857	False	-1.1737352657044222	-1.2302658870667151	-1.3184946290301405	-1.28412711523392	37785.0
1526	687	V	S	-1.1359652761150398	-1.1770517509212222	-9.2615966	-2.5288573800000003	0.711196471759852	-1.1578350145385938	-0.6880206577343524	False	-1.1512912575033845	-1.1923777323095668	-1.3172959386715553	-1.328993768640203	42049.0
1527	67	A	S	-1.1364069301292323	-1.1128392588986056	-4.844458	3.7218994	0.6923636111880366	-1.1455287628884387	-1.2222992103392023	False	-1.1437908178361107	-1.1202231466054842	-1.346883610085456	-1.168896438098996	34010.5
1528	22	T	A	-1.1368257632098788	-1.761305107714115	-6.84589836		0.5633802816901409	-1.0150782036912518	-1.3696863972646784	False	-1.1418107427290891	-1.7662900872333254	-1.25460874341272	-1.660924051396676	35548.5
1529	63	T	R	-1.1369972369963368	-1.2705571885602005	-13.667724799999998	-5.87268074	0.2816901408450704	-1.4570781112121582	2.614752152337036	True	-1.0453688467274411	-1.178928798291305	-1.7131146366333727	-1.8669094027298851	23917.0
1530	632	T	D	-1.1371452165267877	-1.7543636933002338	-7.237841800000001		0.8088723423342603	-1.5271152110564028	0.6250251288431113	False	-1.1669049415548505	-1.7841234183282966	-1.5600281753328336	-1.9707802559121688	31380.0
1531	676	T	K	-1.1372011758108809	-1.346672577634882	-13.837499800000002	-6.44707028	0.9577464788732394	-1.2350997107625796	1.325114266739122	False	-1.1717965329933482	-1.381267934817349	-1.4677665604025278	-1.7324089267700091	24182.0
1532	171	V	T	-1.1372133822344828	-1.2425116888176495	-6.7437011999999985	-2.60358888	0.5845070422535211	-1.2286735048494817	-0.8354078446598283	False	-1.1504675324073328	-1.2557658389904998	-1.355987519348958	-1.4434834437128368	30871.0
1533	459	S	A	-1.1372354555984199	-1.457134025584383	-2.8398193320000003	-4.6870116999999984	0.5755704169944925	-1.1816841452003652	-1.2222992103392023	False	-1.1446193433052985	-1.4645179132912614	-1.2553446218866728	-1.3427455416484595	38831.0	-0.1	-0.03	2.45	1.95	class 4	0.04398	0.013359999999999999	False
1534	25	P	L	-1.1374848466401857	-1.718479777945317	-8.774414100000001		0.8235294117647058	-1.0497682454457302	-1.0564886250480419	False	-1.1474607154163463	-1.7284556467214776	-1.1960073427876474	-1.680569543584393	40477.5
1535	182	K	W	-1.1375440669061192	-1.0306361900489214	-15.348217800000002	-5.2678223	0.5918000780944943	-1.1713861409732484	2.338401176851769	False	-1.1760029469548758	-1.0690950700976782	-1.0096739051296155	-1.0461858496835457	13219.5
1536	181	G	D	-1.1377156963015511	-0.9782409149157364	-13.463549800000003	-2.82958982	0.5918000780944943	-1.272945133274645	1.2514206732763835	False	-1.1718902569924876	-1.012415475606673	-1.3969778550256453	-1.2647455258881115	50384.5
1537	494	S	L	-1.1379391074383964	-1.2230333389662145	-10.008838	-3.5518799000000003	0.4769230769230769	-1.0984172237103162	-0.7064440561000368	False	-1.1530111026155434	-1.2381053341433617	-1.1697323341150283	-1.2200326420860463	37988.5	-1.02	-0.35	-2.93	-2.31	class 2	0.0	0.0	False
1538	1146	D	Y	-1.1383095848541562	-1.1194438749665772	-15.0299316	-5.67705078	0.9325153374233128	-0.8494864421263437	0.9934930961568008	False	-1.1708505043655415	-1.1519847944779622	-1.242447502080571	-1.278147392833845	49238.0
1539	135	F	R	-1.1383871723149517	-1.0036922323039998	-15.134326199999999	-4.8489747	0.182741116751269	-1.433751579760397	4.070200623226111	False	-1.1767676907345668	-1.0420727507236152	-1.6461260575367982	-1.5221467332767782	23906.5
1540	501	N	G	-1.1384927537038592	-1.260515772759893	-9.999194200000002	-3.98398442	0.3949044585987261	-1.1076540558013799	-0.6880206577343524	False	-1.1538187350922038	-1.2758417541482376	-1.0511993638206611	-1.1602312793497491	28713.5	-0.32	-0.94	1.35	0.78	class 1	0.9925	0.1535	True
1541	446	G	E	-1.1385292173812758	-1.3413463446605165	-15.070996		1.0	-0.8698046383230327	1.067186689619539	False	-1.1715627316186399	-1.3743798588978806	-1.3434758341054422	-1.620239026493986	45888.0	-0.12	-0.12	0.57	-0.17	class 3	0.9533	0.9783	True
1542	71	S	L	-1.138536925521008	-1.06693697866787	-10.6802	-1.2785156000000002	0.8028169014084507	-1.0317817249714083	-0.7064440561000368	False	-1.153608920698155	-1.0820089738450172	-1.1879007620465325	-1.1434939039613488	44693.0
1543	155	S	N	-1.1386691378183378	-1.1861882407544622	-5.4263426799999985	-0.9172851559999999	0.8534583295954068	-1.031617596846353	-1.4618033890931008	False	-1.1421098596612251	-1.1896289625973493	-1.1714013477784946	-1.1032880669360474	38958.5
1544	494	S	V	-1.1386882240823637	-1.1263418703864994	-10.1091306	-2.0887939600000003	0.4769230769230769	-1.0984172237103162	-0.6880206577343524	False	-1.154014205470708	-1.141667851774844	-1.1697323341150283	-1.2200326420860463	45329.5	-0.42	-0.21	-1.09	-0.43	class 2	0.9825	0.3014	True
1545	682	R	H	-1.1390675150766074	-1.5328968330495596	-12.831372300000002		0.711196471759852	-1.1578350145385938	0.4173832442067166	False	-1.1670209133782774	-1.5608502313512296	-0.7923401471696182	-1.274942340748178	21219.5
1546	403	R	M	-1.139152448902292	-1.260917192580799	-14.9823487	-6.553588960000001	0.2379032258064516	-1.3940684322444061	3.425381680427153	False	-1.1783577441059865	-1.3001224877844932	-1.033366920938532	-1.1850714154718718	28624.5	-0.51	-0.55	0.31	-0.08	convalescent serum	0.054779999999999995	0.9418	True
1547	23	Q	H	-1.1392047883395846	-1.5309293450036758	-12.861889599999998		0.7525252525252525	-1.0711660520833683	0.1644401697009989	False	-1.164719415985776	-1.5564439726498671	-1.1421855535458785	-1.6149919647542053	45388.0
1548	459	S	D	-1.1392976177700915	-1.2430076831474577	-12.7869386	-5.166919	0.5755704169944925	-1.1816841452003652	0.4776379419176352	False	-1.1677932155569228	-1.2715032809342892	-1.2553446218866728	-1.3427455416484595	26856.0	0.0	0.01	2.26	1.15	convalescent serum	0.06422	0.008708	False
1549	206	K	T	-1.139697201340938	-1.1265201301903154	-6.676977599999999	0.71936035	0.4585365853658537	-1.6319842650306895	1.325114266739122	False	-1.1742925585234052	-1.1611154873727827	-1.3953704979650712	-1.2422855586195916	34295.0
1550	483	V	I	-1.140217382979682	-1.1692916306135477	-5.6182129399999985	-0.404370106	0.7112676056338029	-0.8096538382458669	-1.8118479580411064	False	-1.1374799123075454	-1.1665541599414109	-1.056843441084356	-1.1416239471084155	27567.0	-0.14	-0.03	0.41	0.43	class 4	0.045160000000000006	0.050980000000000004	False
1551	214	R	H	-1.1402433105478753	-1.1649437114578136	-13.308764499999999	-4.81574712	0.7338709677419355	-1.0834072103448906	0.4173832442067166	False	-1.1681967088495453	-1.1928971097594836	-0.8712217925443925	-0.8895372049315694	26444.0
1552	448	N	G	-1.1403667138763307	-1.3190850740984024	-7.982739299999999	-3.94309084	0.1656050955414012	-1.2340798297449342	-0.6880206577343524	False	-1.155692695264675	-1.334411055486747	-1.3965531871557892	-1.413113701189764	48710.5	-0.11	-0.91	0.71	-0.24	class 3	0.8959999999999999	0.7135	True
1553	529	K	C	-1.1404189184271114	-1.047220744957262	-14.059252600000002	-4.27285156	0.9365853658536586	-1.2886011484635818	1.7304290307841803	False	-1.1769771231823112	-1.083778949712462	-1.0633791667373165	-0.9615017831563816	47447.0	0.11	0.01			convalescent serum	0.06822	0.01403	False
1554	164	N	D	-1.1406003646650371	-1.0420446192349235	-11.715332199999999	-1.84172364	0.8534583295954068	-1.104263956338454	-0.2224511959783752	False	-1.1618697880168438	-1.0633140425867302	-1.2040407419610253	-1.0773847002260155	44157.0
1555	67	A	D	-1.1407530131089705	-0.9081184475104568	-14.517431399999998	-3.0874512000000003	0.6923636111880366	-1.1455287628884387	1.4172312585675442	False	-1.175846235626369	-0.9432116700278552	-1.346883610085456	-1.168896438098996	26400.5
1556	179	L	H	-1.1410938180405878	-1.0617722708031478	-13.646679800000001	-4.05573724	0.5918000780944943	-1.272945133274645	1.3435376651048063	False	-1.1757912368252659	-1.096469689587826	-1.2837717807415778	-1.2672884346912967	32502.5
1557	472	I	E	-1.1412160749555067	-0.9422309260056668	-15.729907199999998	-4.85529788	0.703631393986724	-1.0298110149116426	2.1173203964635547	False	-1.1791209594166858	-0.980135810466846	-1.2628490703262576	-1.1885309612200488	46498.0	-0.93	-1.34	-6.32	-5.0	class 2	0.9759	0.5674	True
1558	80	D	Y	-1.1416468190920948	-1.3541688404456702	-13.9467285	-6.52009288	0.6923636111880366	-1.1455287628884387	0.9934930961568008	False	-1.17418773860348	-1.3867097599570557	-1.060584079746784	-1.2905248889580854	56906.5
1559	529	K	M	-1.1417754077183777	-0.9361628868150698	-14.551464600000001	-3.49863286	0.9365853658536586	-1.2886011484635818	2.1357437948292395	False	-1.1797322642843278	-0.97411974338102	-1.0633791667373165	-0.9615017831563816	24069.5	0.0	0.03			convalescent serum	0.05354	0.01381	False
1560	249	L	A	-1.1419511729407863	-1.1550555851342872	-6.68371576	-0.400073241	0.8963414634146342	-0.8781483207713375	-1.6460373727499458	False	-1.14220087049315	-1.1553052826866506	-1.027822731032513	-1.0071613095965268	24723.0
1561	248	Y	S	-1.1422096419366154	-1.1384646027299743	-5.459716779999999	1.1892578040000001	0.7927927927927928	-0.9404377118439108	-1.6460373727499458	False	-1.1424593394889788	-1.138714300282338	-1.0904521708577042	-1.049189418804176	47438.0
1562	144	Y	S	-1.1422500146372532	-1.1189726910352706	-6.250293	1.7787841800000002	0.8534583295954068	-0.904089665595205	-1.6460373727499458	False	-1.1424997121896163	-1.119222388587634	-1.2248600739586564	-1.094296405405888	39031.5
1563	446	G	H	-1.1422929786298548	-1.3941140017435227	-14.5755862		1.0	-0.8698046383230327	0.6618719255744803	False	-1.1723550490267385	-1.4241760721404062	-1.3434758341054422	-1.620239026493986	45639.5	-0.22	-0.28	1.34	0.63	class 3	0.97	0.9071	True
1564	74	N	F	-1.1427210600871058	-1.156821052629494	-13.080029200000002	-4.56452636	0.8028169014084507	-1.0317817249714083	0.1410322687214494	True	-0.7567055068718127	-0.770805499414201	-1.1102506939392036	-1.1313614466917523	41391.0
1565	74	N	S	-1.1427733165332732	-1.1499090325108607	-5.74074706	0.41433105600000003	0.8028169014084507	-1.0317817249714083	-1.4618033890931008	True	-0.4914963701408805	-0.4986320861184679	-1.1102506939392036	-1.1313614466917523	39223.0
1566	253	D	C	-1.143384306776208	-1.2467624845259997	-14.1799804	-5.96142574	0.4827727645611156	-1.1151401184760763	1.03033989288817	False	-1.176174133048252	-1.2795523107980435	-1.1221329357938803	-1.3259888407009592	38622.5
1567	556	N	L	-1.1435315299821671	-1.1484242339901782	-8.08156754	-1.0305175640000002	0.9808917197452228	-1.402734149213408	-0.0063549182040265	False	-1.1672493601681442	-1.172142064176155	-1.4078154850147018	-1.37606471185516	38482.5
1568	142	G	V	-1.1439855819293967	-1.1192383865599271	-5.83483886	2.41557616	0.7745319926282777	-1.031617596846353	-1.4618033890931008	False	-1.1474263037722836	-1.122679108402814	-1.1414576555686924	-1.074971201274706	51672.0
1569	122	N	D	-1.1446470449825623	-1.6865610191985114	-11.7098388	-7.463427640000001	0.6242038216560509	-1.1142268256465986	-0.2224511959783752	True	-0.7036969310350653	-1.2456109052510138	-1.7030147915066247	-1.8616783759154192	42156.0
1570	258	W	D	-1.1446499304647595	-1.0820186976724857	-14.233081400000001	-4.71474606	0.4827727645611156	-1.2524248858030282	1.6383120389557582	False	-1.1808131406606182	-1.1181819078683444	-1.4414509206153705	-1.3624425678387615	39895.5
1571	164	N	V	-1.1447530143125877	-1.0093214793399872	-12.394629	-1.90720212	0.8534583295954068	-1.104263956338454	0.0120684801616584	False	-1.1686705224997156	-1.033238987527115	-1.2040407419610253	-1.0773847002260155	50716.5
1572	324	E	A	-1.1450347480334466	-1.1047906825508695	-10.0089844	-1.3830810800000002	0.4690721649484536	-1.5376149543177255	1.2329972749106992	False	-1.1791009545380886	-1.1388568890555113	-1.1500322079240044	-1.1278069080177469	26140.0
1573	154	E	Q	-1.1452517186425315	-1.0327709523231654	-12.250927599999999	-2.1894531280000002	0.8534583295954068	-1.031617596846353	-0.2408745943440597	False	-1.1663033184678155	-1.0538225521484494	-0.9518987911710842	-0.8778061063268072	28585.0
1574	690	Q	E	-1.1453257354127335	-1.149757277036003	-7.359228479999999	-0.529980466	0.5303030303030303	-1.3775860608870671	-0.2408745943440597	False	-1.1663773352380176	-1.1708088768612868	-1.3082124934943271	-1.2488060020951566	32780.5
1575	145	Y	A	-1.1456659156774354	-1.1308809786864162	-6.610009719999999	0.86516114	0.8534583295954068	-0.8300247359737104	-1.7381543645783681	False	-1.1442694281821089	-1.1294844911910895	-1.1391199819003888	-1.0607225401819054	31314.5
1576	169	E	K	-1.1457694530824785	-1.0727899660483595	-14.935058600000001	-5.19521486	0.6494845360824743	-1.2612870111919186	2.306538882734265	False	-1.1841577391577771	-1.1111782521236584	-1.138637200112706	-1.1142217603509728	26491.5
1577	148	N	K	-1.1459147912554184	-1.0289687247381851	-14.566675	-4.49384766	0.9426751592356688	-0.7849165720085806	0.4776379419176355	False	-1.1744103890422497	-1.0574643225250164	-1.1716354773039506	-1.1139254431825278	34377.0
1578	162	S	N	-1.1459588178422742	-1.1554549937314509	-5.97634274	0.16398924939999998	0.8534583295954068	-1.031617596846353	-1.4618033890931008	False	-1.1493995396851608	-1.1588957155743371	-1.3227049004114841	-1.2880023698637129	40247.0
1579	218	Q	K	-1.1460707985481218	-1.1662408264938753	-9.728491400000001	-2.435888672	0.803030303030303	-1.4180196865646264	0.38552095008921294	False	-1.1737314889993105	-1.193901516945064	-1.2372628132119017	-1.2929710079430359	52444.0
1580	468	I	E	-1.1461000540130706	-0.9735112121309384	-15.7725098	-5.1198486800000005	0.8343195266272192	-1.0298110149116426	2.1173203964635547	False	-1.1840049384742497	-1.0114160965921175	-1.3115313768603611	-1.2146669928573608	29631.0	0.02	-0.11	1.65	2.25	Moderna vaccine serum	0.149	0.9508	True
1581	689	S	L	-1.1463860400656138	-1.0977202058422213	-10.4248778	-1.5768310500000002	0.711196471759852	-1.079430914431883	-0.7064440561000368	False	-1.1614580352427608	-1.1127922010193685	-1.2765872865999577	-1.1705826690273111	46071.5
1582	933	K	Q	-1.1467198516973047	-1.1387965087215246	-5.7081542999999995	1.250463884	0.7414634146341463	-1.5283889028271538	0.38552095008921294	False	-1.1743805421484934	-1.1664571991727133	-1.5240702988957968	-1.2938260092013316	48853.5
1583	440	N	F	-1.146807321070486	-1.2914967733054008	-13.395923000000002	-5.8021728600000015	0.9108280254777071	-0.9769245317209264	0.1410322687214494	False	-1.1720828815891309	-1.316772333824046	-1.1338566719855256	-1.3074274743468075	41311.0	-0.71	-0.03	0.73	0.75	class 3	0.8326	0.337	True
1584	494	S	E	-1.1468596999139369	-1.1576467599120903	-13.074267400000002	-4.52910164	0.4769230769230769	-1.0984172237103162	0.2934039582607904	False	-1.1736507084633998	-1.1844377684615537	-1.1697323341150283	-1.2200326420860463	32560.0	-0.36	-0.07	0.91	-0.01	class 2	0.0	0.7636	False
1585	449	Y	E	-1.1469242213232436	-1.152951317910296	-14.298291	-5.3384277	0.6531531531531531	-1.0274356434826464	0.8092591124999562	False	-1.1781414910626138	-1.1841685876496664	-1.231561508836655	-1.3553448766261982	39740.5	0.12	-1.57	1.84	0.81	class 1	0.9904	0.8075	True
1586	629	L	R	-1.14720764357153	-1.2660981189993008	-14.315698199999998	-6.142675799999999	0.8088723423342603	-1.5271152110564028	3.9228134363006335	False	-1.18584470822768	-1.3047351836554508	-1.7583851260742789	-1.8367949560430532	40579.5
1587	796	D	Y	-1.1473715462475256	-1.3145245434465251	-10.644287	-4.6986571600000016	0.4417177914110429	-1.476885086753725	0.9934930961568008	False	-1.1799124657589108	-1.3470654629579104	-1.7233745440365704	-1.7100230426258871	50020.0
1588	243	A	H	-1.1475471422652164	-1.23953201500445	-12.0001709	-4.636816379999999	0.2459157846295444	-1.3591387163575837	0.8276825108656407	False	-1.178902758032338	-1.2708876307715715	-1.3736840418765113	-1.5029415455398596	39792.5
1589	159	V	H	-1.1478932465442235	-1.0727439502135965	-15.011621299999998	-5.23984376	0.8534583295954068	-1.031617596846353	1.3619610634704906	False	-1.1826914790408292	-1.107542182710202	-1.421727164772541	-1.3577770632510364	33164.5
1590	456	F	E	-1.1478952188579894	-0.9090861587018118	-15.0772708	-3.730297820000001	0.5755704169944925	-1.1579877788696749	1.8962396160753408	False	-1.1850912720033095	-0.9462822118471321	-1.2620025724139503	-1.1419980056002643	45823.5	-0.41	-2.45	-1.37	-0.34	class 2	0.0	0.4629	False
1591	84	L	E	-1.147982406349093	-1.3717871892496256	-11.029687599999999	-5.321533199999998	0.1341463414634146	-1.5587938043559777	1.7488524291498648	False	-1.184616093837626	-1.408420876738158	-1.6640519307261616	-1.6798375154067036	30274.5
1592	224	E	K	-1.148257928953502	-1.1192492539085317	-5.32729494	3.71679688	0.3298969072164948	-1.7513675739665282	2.306538882734265	False	-1.1866462150288009	-1.1576375399838306	-1.536998295729979	-1.3622814979265256	38508.5
1593	27	A	S	-1.1483545363202992	-1.7826482509318466	-6.2470457999999995		0.8113207547169812	-1.1325494636706817	-1.2222992103392023	False	-1.1557384240271775	-1.790032138638725	-1.1986354801828885	-1.7074225494617947	43081.5
1594	1084	D	W	-1.148564693926239	-0.9207041024115256	-15.106542999999999	-3.89340814	0.7607361963190185	-1.0894922139653265	1.6383120389557582	False	-1.1847279041220975	-0.9568673126073844	-1.0603032810006516	-0.8781792664699736	40034.5
1595	486	F	L	-1.148587629742809	-1.2150189412923127	-1.079321292	-0.4930663940000001	0.9187817258883249	-0.8258901714381762	-2.014505340063636	False	-1.1420538132451379	-1.2084851247946418	-1.0057180426511645	-1.0453688672397021	52193.0	0.03	-0.47	1.21	0.28	class 2	0.9975	0.7861	True
1596	486	F	A	-1.1490373239655318	-1.1817989539921196	-8.835009800000002	-2.14072266	0.9187817258883249	-0.8258901714381762	-1.4986501858244698	False	-1.1518507338673805	-1.1846123638939683	-1.0057180426511645	-1.0453688672397021	51905.5	0.1	-0.34	0.55	-0.95	class 2	0.9952	0.8232	True
1597	215	D	Q	-1.1491538119922824	-1.3697714964994216	-9.233618199999999	-4.70837398	0.5766871165644172	-1.2943470610047745	-0.3145681878067974	False	-1.1693198159507123	-1.3899375004578518	-1.0358737888291756	-1.0997206024044783	37464.5
1598	78	R	H	-1.14948253435261	-1.0726817196241072	-13.585888800000001	-4.03020018	0.6923636111880366	-1.0530457602284402	0.4173832442067166	False	-1.17743593265428	-1.1006351179257772	-0.7848142359409381	-0.7655297568801602	23913.0
1599	248	Y	L	-1.1495326079538604	-1.0963990373587909	-9.45456532	-0.4300048959999999	0.7927927927927928	-0.9404377118439108	-1.2222992103392023	False	-1.156916495660739	-1.1037829250656692	-1.0904521708577042	-1.049189418804176	40698.0
1600	76	T	V	-1.1497011473036276	-1.1747679871479746	-10.4152586	-2.94538576	0.6971830985915493	-1.03374890047017	-0.8354078446598283	True	-0.6091446296274616	-0.6342114694718087	-1.0866081789778923	-1.1590352649672775	34001.5
1601	501	N	M	-1.149829662545277	-1.2667415946939586	-10.988061199999999	-4.36743168	0.3949044585987261	-1.1076540558013799	-0.5037866740775074	False	-1.1676168698058564	-1.2845288019545378	-1.0511993638206611	-1.1602312793497491	20905.5	0.33	0.0	1.35	1.46	class 1	0.9326	0.2117	True
1602	478	T	F	-1.1501232757151367	-1.1212590058739584	-12.2024658	-3.45205082	0.703631393986724	-0.8069079973434649	-0.7064440561000368	False	-1.1651952708922837	-1.1363310010511054	-1.1674147764127203	-1.1399008201666023	37762.5	-0.26	-0.08	1.34	1.07	class 4	0.044360000000000004	0.01097	False
1603	1101	H	Q	-1.15035635776125	-1.0542135963782993	-12.7957519	-3.05148926	0.6467391304347826	-1.1085293839261632	0.1644401697009989	False	-1.1758709854074412	-1.0797282240244903	-1.2175247176209751	-1.0633219668378326	55130.0
1604	218	Q	E	-1.1503583818541745	-1.1830901384452719	-5.88435062	-0.647094736	0.803030303030303	-1.4180196865646264	-0.2408745943440597	False	-1.1714099816794583	-1.204141738270556	-1.2372628132119017	-1.2929710079430359	33568.0
1605	162	S	E	-1.1503803788183231	-1.170224429595419	-13.477758800000002	-4.88669438	0.8534583295954068	-1.031617596846353	0.2934039582607904	False	-1.1771713873677858	-1.197015438144882	-1.3227049004114841	-1.2880023698637129	39110.5
1606	183	Q	A	-1.1504236864083868	-1.1561827271065177	-9.6127442	-2.08981932	0.5959595959595959	-1.2442460896775112	-0.4300930806147697	False	-1.169155306212679	-1.1749143469108094	-1.2291607232774415	-1.113716715227359	26697.5
[truncated: 22,580 more rows]
