# Supplementary material for: Learning from prepandemic data to forecast viral escape
Source: Nature. 2023 Oct 11;622(7984):818–25. doi: 10.1038/s41586-023-06617-0 (PMC10599991; doi:10.1038/s41586-023-06617-0)
Supplement: Supplementary file 8 — EVEscape scores for all SARS-CoV-2, HIV, influenza, Lassa virus and Nipah virus mutations. Includes pandemic counts, RBD antibody class and DMS escape experiment scores used for Spike. [file 41586_2023_6617_MOESM8_ESM.zip › Supp_Table_6_evescape_predictions/nipah_glycoprotein_evescape.csv]

i	wt	mut	fitness_eve	dissimilarity_charge_hydro	accessibility_wcn	evescape	evescape_rank
1	M	A		-2.1434691286234266		-2.443320365642486	0.6209127469837384
1	M	C		-1.7565777629440527		-2.3685743822957925	0.583406189893338
1	M	D		1.4356546569332287		-1.8788248411981954	0.33838957859765695
1	M	E		1.2514206732763837		-1.9008550429383568	0.348968351110334
1	M	F		-1.5170735841901544		-2.3239021588068143	0.5620737891239728
1	M	G		-1.9776585433322666		-2.410900412435499	0.6053942997027453
1	M	H		0.8461059092313251		-1.951956944502408	0.37440986186396225
1	M	I		-1.2959928038019406		-2.2837740472282015	0.5413096695226438
1	M	K		2.1357437948292395		-1.801747015310135	0.2919653785626858
1	M	L		-1.66446077111563		-2.351246271705496	0.575406539604826
1	M	N		-0.5037866740775074		-2.148916353921234	0.47495191467039694
1	M	P		-1.5539203809215234		-2.330694032594838	0.5660517573002273
1	M	Q		-0.4116696822490852		-2.1341552288937677	0.46743311767791573
1	M	R		3.4253816804271535		-1.6854910819654807	0.23111557964679139
1	M	S		-1.203875811973518		-2.267371495058025	0.531780031474034
1	M	T		-1.351262998898994		-2.293705510756189	0.5465116279069767
1	M	V		-1.6460373727499458		-2.3478025553116844	0.5736142682287113
1	M	W		-1.9592351449665824		-2.4073337285053267	0.6030774610945969
1	M	Y		-1.7197309662126836		-2.3616212717732354	0.5802587865011366
2	P	A		-1.5723437792872077		-2.334101031202857	0.5676691729323309
2	P	C		-1.959235144966582		-2.4073337285053267	0.6030774610945969
2	P	D		0.8276825108656405		-1.9543667704729213	0.37642070292009094
2	P	E		0.6434485272087958		-1.9788848272679653	0.3876114705368071
2	P	F		-0.9091014381225664		-2.2161519191710237	0.508218219968526
2	P	G		-1.7381543645783681		-2.365094189303863	0.5818324881972373
2	P	H		0.23813376316373702		-2.035528615221456	0.417249519146704
2	P	I		-0.6880206577343524		-2.1790171347453504	0.4888529463192866
2	P	K		1.527771648761651		-1.868086719379485	0.3326193390452876
2	P	L		-1.056488625048042		-2.241519145981681	0.5200646966252841
2	P	M		-1.5539203809215234		-2.330694032594838	0.5660517573002273
2	P	N		-1.1117588201450954		-2.251157102559456	0.5244798041615667
2	P	Q		-1.0196418283166735		-2.235131733849933	0.5166550096170659
2	P	R		2.817409534359565		-1.736347790627298	0.2571690855044588
2	P	S		-1.811847958041106		-2.3790585124444683	0.5895698548697325
2	P	T		-1.9592351449665824		-2.4073337285053267	0.6030774610945969
2	P	V		-1.0380652266823576		-2.238321646479253	0.5186658506731946
2	P	W		-1.351262998898994		-2.293705510756189	0.5465116279069767
2	P	Y		-1.996081941697951		-2.4144742333867697	0.60718657107886
3	A	C		-1.7750011613097372		-2.372061840635156	0.5853296030774611
3	A	D		1.4172312585675442		-1.880994543135977	0.3397447106137437
3	A	E		1.2329972749106992		-1.9030989426221971	0.3502360552544151
3	A	F		-1.4986501858244698		-2.320517301673388	0.5601066620038468
3	A	G		-1.996081941697951		-2.4144742333867697	0.60718657107886
3	A	H		0.8276825108656407		-1.954366770472921	0.37620213324007695
3	A	I		-1.277569405436256		-2.2804785277437905	0.5398671096345515
3	A	K		2.1173203964635547		-1.8036438214698833	0.29445707291484524
3	A	L		-1.6460373727499458		-2.3478025553116844	0.5736142682287113
3	A	M		-2.1434691286234266		-2.443320365642486	0.6209127469837384
3	A	N		-0.522210072443192		-2.15189174771346	0.47674418604651164
3	A	P		-1.5723437792872077		-2.334101031202857	0.5676691729323309
3	A	Q		-0.4300930806147697		-2.137091999212283	0.46887567756600806
3	A	R		3.406958282061469		-1.6869341981366368	0.23194614443084455
3	A	S		-1.2222992103392025		-2.270636981549196	0.5343154397621962
3	A	T		-1.3696863972646784		-2.297030940743384	0.5486536107711139
3	A	V		-1.6276139743842613		-2.344366163558309	0.5717782829165938
3	A	W		-1.9408117466008976		-2.403774192767879	0.6010229061024654
3	A	Y		-1.7381543645783681		-2.365094189303863	0.5818324881972373
4	E	A		1.2329972749106992		-1.9030989426221971	0.3502360552544151
4	E	C		0.8461059092313251		-1.951956944502408	0.37440986186396225
4	E	D		-1.9776585433322666		-2.410900412435499	0.6053942997027453
4	E	F		1.8962396160753408		-1.826952782955192	0.30765868158769016
4	E	G		1.067186689619539		-1.9236309364166844	0.35928484000699423
4	E	H		1.827530525226468		-1.8344046446776567	0.31189893337996155
4	E	I		2.1173203964635547		-1.8036438214698833	0.29445707291484524
4	E	K		2.306538882734265		-1.7844922555864302	0.28269802413009265
4	E	L		1.7488524291498648		-1.843059976116848	0.31775660080433643
4	E	M		1.2514206732763837		-1.9008550429383568	0.348968351110334
4	E	N		-0.3329915861724819		-2.121700641808822	0.46043888791746806
4	E	P		0.6434485272087958		-1.9788848272679653	0.3876114705368071
4	E	Q		-0.24087459434405978		-2.107298116117052	0.45335723028501484
4	E	R		3.5961767683321795		-1.6723935864644754	0.22420877775834935
4	E	S		0.29340395826079047		-2.027584529466604	0.41340269277845776
4	E	T		0.4407911451862664		-2.00674033044279	0.40234306696975
4	E	V		1.7672758275155491		-1.841021481181659	0.31574575974820773
4	E	W		1.4540780552989132		-1.8766625107737243	0.3372530162615842
4	E	Y		0.8092591124999562		-1.956784213006751	0.3776446931281693
5	N	A		-0.522210072443192		-2.15189174771346	0.47674418604651164
5	N	C		-0.9091014381225662		-2.2161519191710237	0.508218219968526
5	N	D		-0.22245119597837526		-2.104440850706079	0.45187095646091974
5	N	E		-0.3329915861724819		-2.121700641808822	0.46043888791746806
5	N	F		0.14103226872144947		-2.049653881250592	0.4241126070991432
5	N	G		-0.6880206577343524		-2.1790171347453504	0.4888529463192866
5	N	H		0.0723231778725767		-2.05977893152615	0.42948942122748734
5	N	I		0.36211304910966347		-2.0178058669222585	0.40894387130617244
5	N	K		0.4776379419176355		-2.0016064415790424	0.3991519496415457
5	N	L		-0.006354918204026561		-2.0715054326594813	0.43700821821996855
5	N	M		-0.5037866740775074		-2.148916353921234	0.47495191467039694
5	N	P		-1.1117588201450954		-2.251157102559456	0.5244798041615667
5	N	Q		-2.069775535160689		-2.428840661034321	0.6154485049833887
5	N	R		1.7672758275155491		-1.841021481181659	0.31574575974820773
5	N	S		-1.4618033890931008		-2.3137697913067203	0.5565221192516174
5	N	T		-1.314416202167625		-2.2870770560826794	0.5428396572827417
5	N	V		0.012068480161658401		-2.0687468568633456	0.43490994929183424
5	N	W		-0.3011292920549782		-2.116697057727689	0.45737891239727224
5	N	Y		-0.9459482348539352		-2.22244807344493	0.5113219094247246
6	K	A		2.1173203964635547		-1.8036438214698833	0.29445707291484524
6	K	C		1.7304290307841803		-1.8451056738898046	0.31898059101241477
6	K	D		2.1223048990774203		-1.8031299477163971	0.29327679664276973
6	K	E		2.306538882734265		-1.7844922555864302	0.28269802413009265
6	K	F		2.780562737628196		-1.739650489039328	0.2593984962406015
6	K	G		1.9515098111723943		-1.8210302822332276	0.3049921314915195
6	K	H		-0.8722546413911971		-2.2098862752078494	0.5041528239202658
6	K	I		3.0016435180164107		-1.720219234427165	0.24903829340793845
6	K	L		2.6331755507027204		-1.7531218229120888	0.2666112956810631
6	K	M		2.1357437948292395		-1.801747015310135	0.2919653785626858
6	K	N		0.4776379419176355		-2.0016064415790424	0.3991519496415457
6	K	P		1.527771648761651		-1.868086719379485	0.3326193390452876
6	K	Q		0.38552095008921305		-2.014498997246797	0.40693303025004374
6	K	R		-0.8722546413911973		-2.2098862752078494	0.5041528239202658
6	K	S		1.1777270798136459		-1.909875468428359	0.35316488896660253
6	K	T		1.325114266739122		-1.891953939592263	0.3444658157020458
6	K	V		2.6515989490684047		-1.7514149572619702	0.2652124497289736
6	K	W		2.338401176851769		-1.7813387184672211	0.2800751879699248
6	K	Y		1.6935822340528117		-1.849218720471713	0.32134114355656584
7	K	A		2.1173203964635547		-1.8036438214698833	0.29445707291484524
7	K	C		1.7304290307841803		-1.8451056738898046	0.31898059101241477
7	K	D		2.1223048990774203		-1.8031299477163971	0.29327679664276973
7	K	E		2.306538882734265		-1.7844922555864302	0.28269802413009265
7	K	F		2.780562737628196		-1.739650489039328	0.2593984962406015
7	K	G		1.9515098111723943		-1.8210302822332276	0.3049921314915195
7	K	H		-0.8722546413911971		-2.2098862752078494	0.5041528239202658
7	K	I		3.0016435180164107		-1.720219234427165	0.24903829340793845
7	K	L		2.6331755507027204		-1.7531218229120888	0.2666112956810631
7	K	M		2.1357437948292395		-1.801747015310135	0.2919653785626858
7	K	N		0.4776379419176355		-2.0016064415790424	0.3991519496415457
7	K	P		1.527771648761651		-1.868086719379485	0.3326193390452876
7	K	Q		0.38552095008921305		-2.014498997246797	0.40693303025004374
7	K	R		-0.8722546413911973		-2.2098862752078494	0.5041528239202658
7	K	S		1.1777270798136459		-1.909875468428359	0.35316488896660253
7	K	T		1.325114266739122		-1.891953939592263	0.3444658157020458
7	K	V		2.6515989490684047		-1.7514149572619702	0.2652124497289736
7	K	W		2.338401176851769		-1.7813387184672211	0.2800751879699248
7	K	Y		1.6935822340528117		-1.849218720471713	0.32134114355656584
8	V	A		-1.6276139743842613		-2.344366163558309	0.5717782829165938
8	V	C		-1.240722608704887		-2.2739099874053395	0.5367634201783529
8	V	D		1.9515098111723943		-1.8210302822332276	0.3049921314915195
8	V	E		1.7672758275155491		-1.841021481181659	0.31574575974820773
8	V	F		-2.03292873842932		-2.4216432412454414	0.6121699597831789
8	V	G		-1.4618033890931008		-2.3137697913067203	0.5565221192516174
8	V	H		1.3619610634704906		-1.8875479682549698	0.3424986885819199
8	V	I		-1.8118479580411064		-2.3790585124444683	0.5895698548697325
8	V	K		2.6515989490684047		-1.7514149572619702	0.2652124497289736
8	V	L		-2.1434691286234266		-2.443320365642486	0.6209127469837384
8	V	M		-1.6460373727499458		-2.3478025553116844	0.5736142682287113
8	V	N		0.012068480161658401		-2.0687468568633456	0.43490994929183424
8	V	P		-1.0380652266823576		-2.238321646479253	0.5186658506731946
8	V	Q		0.10418547199008044		-2.0550702652720254	0.42695401293932506
8	V	R		3.941236834666319		-1.6474390769055025	0.21380486098968352
8	V	S		-0.6880206577343524		-2.1790171347453504	0.4888529463192866
8	V	T		-0.8354078446598283		-2.203651184076957	0.5003497114880224
8	V	W		-1.8486947547724748		-2.3860841220039215	0.5933292533659731
8	V	Y		-1.203875811973518		-2.267371495058025	0.531780031474034
9	R	A		3.406958282061469		-1.6869341981366368	0.23194614443084455
9	R	C		3.0200669163820946		-1.7186413084962417	0.24755201958384332
9	R	D		3.4119427846753343		-1.6865431712729986	0.23155271900681937
9	R	E		3.5961767683321795		-1.6723935864644754	0.22420877775834935
9	R	F		4.0702006232261105		-1.6386127088541624	0.2102640321734569
9	R	G		3.241147696770309		-1.7001924642644144	0.2386343766392726
9	R	H		0.4173832442067166		-2.010017786626675	0.40422276621787023
9	R	I		4.291281403614324		-1.6240913140315272	0.20322608847700646
9	R	K		-0.8722546413911973		-2.2098862752078494	0.5041528239202658
9	R	L		3.9228134363006344		-1.6487218153094771	0.2142420003497115
9	R	M		3.4253816804271535		-1.6854910819654807	0.23111557964679139
9	R	N		1.7672758275155491		-1.841021481181659	0.31574575974820773
9	R	P		2.817409534359565		-1.736347790627298	0.2571690855044588
9	R	Q		1.6751588356871272		-1.8512860903202566	0.32273998950865534
9	R	S		2.46736496541156		-1.7687822871529497	0.2740426648015387
9	R	T		2.614752152337036		-1.75483528827596	0.26787899982514424
9	R	V		3.941236834666319		-1.6474390769055025	0.21380486098968352
9	R	W		3.628039062449683		-1.6700057417735616	0.22289735967826543
9	R	Y		2.983220119650725		-1.7218034660078068	0.25026228361601677
10	F	A		-1.4986501858244698		-2.320517301673388	0.5601066620038468
10	F	C		-1.1117588201450956		-2.251157102559456	0.5244798041615667
10	F	D		2.0804735997321857		-1.8074583624970866	0.29638048609896833
10	F	E		1.8962396160753408		-1.826952782955192	0.30765868158769016
10	F	G		-1.3328396005333096		-2.2903875465467602	0.5446756425948592
10	F	H		1.490924852030282		-1.8723599276919187	0.3349361776534359
10	F	I		-1.9408117466008976		-2.403774192767879	0.6010229061024654
10	F	K		2.780562737628196		-1.739650489039328	0.2593984962406015
10	F	L		-2.0145053400636357		-2.418055180103257	0.610202832663053
10	F	M		-1.5170735841901544		-2.3239021588068143	0.5620737891239728
10	F	N		0.14103226872144947		-2.049653881250592	0.4241126070991432
10	F	P		-0.9091014381225664		-2.2161519191710237	0.508218219968526
10	F	Q		0.23314926054987162		-2.0362484698156664	0.41773037244273475
10	F	R		4.0702006232261105		-1.6386127088541624	0.2102640321734569
10	F	S		-0.559056869174561		-2.157865681238962	0.47962930582269625
10	F	T		-0.7064440561000368		-2.182069539994067	0.49138835460744884
10	F	V		-2.03292873842932		-2.4216432412454414	0.6121699597831789
10	F	W		-1.7197309662126836		-2.3616212717732354	0.5802587865011366
10	F	Y		-1.0749120234137266		-2.2447242260951956	0.5209826892813428
11	E	A		1.2329972749106992		-1.9030989426221971	0.3502360552544151
11	E	C		0.8461059092313251		-1.951956944502408	0.37440986186396225
11	E	D		-1.9776585433322666		-2.410900412435499	0.6053942997027453
11	E	F		1.8962396160753408		-1.826952782955192	0.30765868158769016
11	E	G		1.067186689619539		-1.9236309364166844	0.35928484000699423
11	E	H		1.827530525226468		-1.8344046446776567	0.31189893337996155
11	E	I		2.1173203964635547		-1.8036438214698833	0.29445707291484524
11	E	K		2.306538882734265		-1.7844922555864302	0.28269802413009265
11	E	L		1.7488524291498648		-1.843059976116848	0.31775660080433643
11	E	M		1.2514206732763837		-1.9008550429383568	0.348968351110334
11	E	N		-0.3329915861724819		-2.121700641808822	0.46043888791746806
11	E	P		0.6434485272087958		-1.9788848272679653	0.3876114705368071
11	E	Q		-0.24087459434405978		-2.107298116117052	0.45335723028501484
11	E	R		3.5961767683321795		-1.6723935864644754	0.22420877775834935
11	E	S		0.29340395826079047		-2.027584529466604	0.41340269277845776
11	E	T		0.4407911451862664		-2.00674033044279	0.40234306696975
11	E	V		1.7672758275155491		-1.841021481181659	0.31574575974820773
11	E	W		1.4540780552989132		-1.8766625107737243	0.3372530162615842
11	E	Y		0.8092591124999562		-1.956784213006751	0.3776446931281693
12	N	A		-0.522210072443192		-2.15189174771346	0.47674418604651164
12	N	C		-0.9091014381225662		-2.2161519191710237	0.508218219968526
12	N	D		-0.22245119597837526		-2.104440850706079	0.45187095646091974
12	N	E		-0.3329915861724819		-2.121700641808822	0.46043888791746806
12	N	F		0.14103226872144947		-2.049653881250592	0.4241126070991432
12	N	G		-0.6880206577343524		-2.1790171347453504	0.4888529463192866
12	N	H		0.0723231778725767		-2.05977893152615	0.42948942122748734
12	N	I		0.36211304910966347		-2.0178058669222585	0.40894387130617244
12	N	K		0.4776379419176355		-2.0016064415790424	0.3991519496415457
12	N	L		-0.006354918204026561		-2.0715054326594813	0.43700821821996855
12	N	M		-0.5037866740775074		-2.148916353921234	0.47495191467039694
12	N	P		-1.1117588201450954		-2.251157102559456	0.5244798041615667
12	N	Q		-2.069775535160689		-2.428840661034321	0.6154485049833887
12	N	R		1.7672758275155491		-1.841021481181659	0.31574575974820773
12	N	S		-1.4618033890931008		-2.3137697913067203	0.5565221192516174
12	N	T		-1.314416202167625		-2.2870770560826794	0.5428396572827417
12	N	V		0.012068480161658401		-2.0687468568633456	0.43490994929183424
12	N	W		-0.3011292920549782		-2.116697057727689	0.45737891239727224
12	N	Y		-0.9459482348539352		-2.22244807344493	0.5113219094247246
13	T	A		-1.3696863972646784		-2.297030940743384	0.5486536107711139
13	T	C		-1.7565777629440527		-2.3685743822957925	0.583406189893338
13	T	D		0.6250251288431113		-1.9813787245785301	0.38905403042489944
13	T	E		0.4407911451862664		-2.00674033044279	0.40234306696975
13	T	F		-0.7064440561000368		-2.182069539994067	0.49138835460744884
13	T	G		-1.535496982555839		-2.3272944054387423	0.5639097744360902
13	T	H		0.03547638114120766		-2.065253124105672	0.4323308270676692
13	T	I		-0.48536327571182303		-2.145948679407855	0.4735093547823046
13	T	K		1.325114266739122		-1.891953939592263	0.3444658157020458
13	T	L		-0.8538312430255128		-2.2067649079513645	0.5017485574401119
13	T	M		-1.351262998898994		-2.293705510756189	0.5465116279069767
13	T	N		-1.314416202167625		-2.2870770560826794	0.5428396572827417
13	T	P		-1.9592351449665824		-2.4073337285053267	0.6030774610945969
13	T	Q		-1.2222992103392025		-2.270636981549196	0.5343154397621962
13	T	R		2.614752152337036		-1.75483528827596	0.26787899982514424
13	T	S		-2.0145053400636357		-2.418055180103257	0.610202832663053
13	T	V		-0.8354078446598283		-2.203651184076957	0.5003497114880224
13	T	W		-1.1486056168764645		-2.257620223589454	0.5271900681937401
13	T	Y		-1.793424559675422		-2.3755565541167223	0.5873404441335898
14	T	A		-1.3696863972646784		-2.297030940743384	0.5486536107711139
14	T	C		-1.7565777629440527		-2.3685743822957925	0.583406189893338
14	T	D		0.6250251288431113		-1.9813787245785301	0.38905403042489944
14	T	E		0.4407911451862664		-2.00674033044279	0.40234306696975
14	T	F		-0.7064440561000368		-2.182069539994067	0.49138835460744884
14	T	G		-1.535496982555839		-2.3272944054387423	0.5639097744360902
14	T	H		0.03547638114120766		-2.065253124105672	0.4323308270676692
14	T	I		-0.48536327571182303		-2.145948679407855	0.4735093547823046
14	T	K		1.325114266739122		-1.891953939592263	0.3444658157020458
14	T	L		-0.8538312430255128		-2.2067649079513645	0.5017485574401119
14	T	M		-1.351262998898994		-2.293705510756189	0.5465116279069767
14	T	N		-1.314416202167625		-2.2870770560826794	0.5428396572827417
14	T	P		-1.9592351449665824		-2.4073337285053267	0.6030774610945969
14	T	Q		-1.2222992103392025		-2.270636981549196	0.5343154397621962
14	T	R		2.614752152337036		-1.75483528827596	0.26787899982514424
14	T	S		-2.0145053400636357		-2.418055180103257	0.610202832663053
14	T	V		-0.8354078446598283		-2.203651184076957	0.5003497114880224
14	T	W		-1.1486056168764645		-2.257620223589454	0.5271900681937401
14	T	Y		-1.793424559675422		-2.3755565541167223	0.5873404441335898
15	S	A		-1.2222992103392025		-2.270636981549196	0.5343154397621962
15	S	C		-1.6091905760185767		-2.3409371059992585	0.5702482951564959
15	S	D		0.4776379419176352		-2.001606441579043	0.3997639447455849
15	S	E		0.29340395826079047		-2.027584529466604	0.41340269277845776
15	S	F		-0.559056869174561		-2.157865681238962	0.47962930582269625
15	S	G		-1.388109795630363		-2.3003638284378995	0.5504021682112258
15	S	H		-0.11191080578426815		-2.0874600283487563	0.44382759223640494
15	S	I		-0.33797608878634716		-2.1224854916181517	0.46140059450952964
15	S	K		1.1777270798136459		-1.909875468428359	0.35316488896660253
15	S	L		-0.7064440561000368		-2.182069539994067	0.49138835460744884
15	S	M		-1.203875811973518		-2.267371495058025	0.531780031474034
15	S	N		-1.4618033890931008		-2.3137697913067203	0.5565221192516174
15	S	P		-1.811847958041106		-2.3790585124444683	0.5895698548697325
15	S	Q		-1.3696863972646787		-2.297030940743384	0.5486536107711139
15	S	R		2.46736496541156		-1.7687822871529497	0.2740426648015387
15	S	T		-2.0145053400636357		-2.418055180103257	0.610202832663053
15	S	V		-0.6880206577343524		-2.1790171347453504	0.4888529463192866
15	S	W		-1.0012184299509888		-2.2319494142456975	0.5151687357929708
15	S	Y		-1.6460373727499458		-2.3478025553116844	0.5736142682287113
16	D	A		1.4172312585675442		-1.880994543135977	0.3397447106137437
16	D	C		1.03033989288817		-1.9282762852447255	0.3620825319111733
16	D	E		-1.9776585433322666		-2.410900412435499	0.6053942997027453
16	D	F		2.0804735997321857		-1.8074583624970866	0.29638048609896833
16	D	G		1.2514206732763837		-1.9008550429383568	0.348968351110334
16	D	H		2.011764508883313		-1.8146462525266844	0.3009704493792621
16	D	I		2.3015543801203995		-1.7849874408003876	0.28322259136212624
16	D	K		2.1223048990774203		-1.8031299477163971	0.29327679664276973
16	D	L		1.9330864128067098		-1.8229973537298365	0.30621612169959783
16	D	M		1.4356546569332287		-1.8788248411981954	0.33838957859765695
16	D	N		-0.22245119597837526		-2.104440850706079	0.45187095646091974
16	D	P		0.8276825108656405		-1.9543667704729213	0.37642070292009094
16	D	Q		-0.3145681878067974		-2.1188046482691236	0.4587777583493618
16	D	R		3.4119427846753343		-1.6865431712729986	0.23155271900681937
16	D	S		0.4776379419176352		-2.001606441579043	0.3997639447455849
16	D	T		0.6250251288431113		-1.9813787245785301	0.38905403042489944
16	D	V		1.9515098111723943		-1.8210302822332276	0.3049921314915195
16	D	W		1.6383120389557582		-1.855442575060097	0.32501311418080087
16	D	Y		0.9934930961568009		-1.9329518248046016	0.36488022381535234
17	K	A		2.1173203964635547		-1.8036438214698833	0.29445707291484524
17	K	C		1.7304290307841803		-1.8451056738898046	0.31898059101241477
17	K	D		2.1223048990774203		-1.8031299477163971	0.29327679664276973
17	K	E		2.306538882734265		-1.7844922555864302	0.28269802413009265
17	K	F		2.780562737628196		-1.739650489039328	0.2593984962406015
17	K	G		1.9515098111723943		-1.8210302822332276	0.3049921314915195
17	K	H		-0.8722546413911971		-2.2098862752078494	0.5041528239202658
17	K	I		3.0016435180164107		-1.720219234427165	0.24903829340793845
17	K	L		2.6331755507027204		-1.7531218229120888	0.2666112956810631
17	K	M		2.1357437948292395		-1.801747015310135	0.2919653785626858
17	K	N		0.4776379419176355		-2.0016064415790424	0.3991519496415457
17	K	P		1.527771648761651		-1.868086719379485	0.3326193390452876
17	K	Q		0.38552095008921305		-2.014498997246797	0.40693303025004374
17	K	R		-0.8722546413911973		-2.2098862752078494	0.5041528239202658
17	K	S		1.1777270798136459		-1.909875468428359	0.35316488896660253
17	K	T		1.325114266739122		-1.891953939592263	0.3444658157020458
17	K	V		2.6515989490684047		-1.7514149572619702	0.2652124497289736
17	K	W		2.338401176851769		-1.7813387184672211	0.2800751879699248
17	K	Y		1.6935822340528117		-1.849218720471713	0.32134114355656584
18	G	A		-1.996081941697951		-2.4144742333867697	0.60718657107886
18	G	C		-1.9408117466008976		-2.403774192767879	0.6010229061024654
18	G	D		1.2514206732763837		-1.9008550429383568	0.348968351110334
18	G	E		1.067186689619539		-1.9236309364166844	0.35928484000699423
18	G	F		-1.3328396005333096		-2.2903875465467602	0.5446756425948592
18	G	H		0.6618719255744803		-1.9763985973906797	0.38577548522468963
18	G	I		-1.1117588201450956		-2.251157102559456	0.5244798041615667
18	G	K		1.9515098111723943		-1.8210302822332276	0.3049921314915195
18	G	L		-1.4802267874587853		-2.3171398429143686	0.5578335373317014
18	G	M		-1.9776585433322666		-2.410900412435499	0.6053942997027453
18	G	N		-0.6880206577343524		-2.1790171347453504	0.4888529463192866
18	G	P		-1.7381543645783681		-2.365094189303863	0.5818324881972373
18	G	Q		-0.59590366590593		-2.1638704550153767	0.48238328379087253
18	G	R		3.241147696770309		-1.7001924642644144	0.2386343766392726
18	G	S		-1.388109795630363		-2.3003638284378995	0.5504021682112258
18	G	T		-1.535496982555839		-2.3272944054387423	0.5639097744360902
18	G	V		-1.4618033890931008		-2.3137697913067203	0.5565221192516174
18	G	W		-1.7750011613097372		-2.372061840635156	0.5853296030774611
18	G	Y		-1.9039649498695286		-2.3966766101327295	0.5984000699422976
19	K	A		2.1173203964635547		-1.8036438214698833	0.29445707291484524
19	K	C		1.7304290307841803		-1.8451056738898046	0.31898059101241477
19	K	D		2.1223048990774203		-1.8031299477163971	0.29327679664276973
19	K	E		2.306538882734265		-1.7844922555864302	0.28269802413009265
19	K	F		2.780562737628196		-1.739650489039328	0.2593984962406015
19	K	G		1.9515098111723943		-1.8210302822332276	0.3049921314915195
19	K	H		-0.8722546413911971		-2.2098862752078494	0.5041528239202658
19	K	I		3.0016435180164107		-1.720219234427165	0.24903829340793845
19	K	L		2.6331755507027204		-1.7531218229120888	0.2666112956810631
19	K	M		2.1357437948292395		-1.801747015310135	0.2919653785626858
19	K	N		0.4776379419176355		-2.0016064415790424	0.3991519496415457
19	K	P		1.527771648761651		-1.868086719379485	0.3326193390452876
19	K	Q		0.38552095008921305		-2.014498997246797	0.40693303025004374
19	K	R		-0.8722546413911973		-2.2098862752078494	0.5041528239202658
19	K	S		1.1777270798136459		-1.909875468428359	0.35316488896660253
19	K	T		1.325114266739122		-1.891953939592263	0.3444658157020458
19	K	V		2.6515989490684047		-1.7514149572619702	0.2652124497289736
19	K	W		2.338401176851769		-1.7813387184672211	0.2800751879699248
19	K	Y		1.6935822340528117		-1.849218720471713	0.32134114355656584
20	I	A		-1.277569405436256		-2.2804785277437905	0.5398671096345515
20	I	C		-0.8906780397568819		-2.2130152807006906	0.5063385207204056
20	I	D		2.3015543801203995		-1.7849874408003876	0.28322259136212624
20	I	E		2.1173203964635547		-1.8036438214698833	0.29445707291484524
20	I	F		-1.9408117466008976		-2.403774192767879	0.6010229061024654
20	I	G		-1.1117588201450956		-2.251157102559456	0.5244798041615667
20	I	H		1.7120056324184958		-1.8471585851533185	0.3200297254764819
20	I	K		3.0016435180164107		-1.720219234427165	0.24903829340793845
20	I	L		-1.793424559675422		-2.3755565541167223	0.5873404441335898
20	I	M		-1.2959928038019406		-2.2837740472282015	0.5413096695226438
20	I	N		0.36211304910966347		-2.0178058669222585	0.40894387130617244
20	I	P		-0.6880206577343524		-2.1790171347453504	0.4888529463192866
20	I	Q		0.4542300409380856		-2.0048643086146276	0.40125021856968
20	I	R		4.291281403614324		-1.6240913140315272	0.20322608847700646
20	I	S		-0.33797608878634716		-2.1224854916181517	0.46140059450952964
20	I	T		-0.48536327571182303		-2.145948679407855	0.4735093547823046
20	I	V		-1.8118479580411064		-2.3790585124444683	0.5895698548697325
20	I	W		-1.4986501858244698		-2.320517301673388	0.5601066620038468
20	I	Y		-0.8538312430255128		-2.2067649079513645	0.5017485574401119
21	P	A		-1.5723437792872077		-2.334101031202857	0.5676691729323309
21	P	C		-1.959235144966582		-2.4073337285053267	0.6030774610945969
21	P	D		0.8276825108656405		-1.9543667704729213	0.37642070292009094
21	P	E		0.6434485272087958		-1.9788848272679653	0.3876114705368071
21	P	F		-0.9091014381225664		-2.2161519191710237	0.508218219968526
21	P	G		-1.7381543645783681		-2.365094189303863	0.5818324881972373
21	P	H		0.23813376316373702		-2.035528615221456	0.417249519146704
21	P	I		-0.6880206577343524		-2.1790171347453504	0.4888529463192866
21	P	K		1.527771648761651		-1.868086719379485	0.3326193390452876
21	P	L		-1.056488625048042		-2.241519145981681	0.5200646966252841
21	P	M		-1.5539203809215234		-2.330694032594838	0.5660517573002273
21	P	N		-1.1117588201450954		-2.251157102559456	0.5244798041615667
21	P	Q		-1.0196418283166735		-2.235131733849933	0.5166550096170659
21	P	R		2.817409534359565		-1.736347790627298	0.2571690855044588
21	P	S		-1.811847958041106		-2.3790585124444683	0.5895698548697325
21	P	T		-1.9592351449665824		-2.4073337285053267	0.6030774610945969
21	P	V		-1.0380652266823576		-2.238321646479253	0.5186658506731946
21	P	W		-1.351262998898994		-2.293705510756189	0.5465116279069767
21	P	Y		-1.996081941697951		-2.4144742333867697	0.60718657107886
22	S	A		-1.2222992103392025		-2.270636981549196	0.5343154397621962
22	S	C		-1.6091905760185767		-2.3409371059992585	0.5702482951564959
22	S	D		0.4776379419176352		-2.001606441579043	0.3997639447455849
22	S	E		0.29340395826079047		-2.027584529466604	0.41340269277845776
22	S	F		-0.559056869174561		-2.157865681238962	0.47962930582269625
22	S	G		-1.388109795630363		-2.3003638284378995	0.5504021682112258
22	S	H		-0.11191080578426815		-2.0874600283487563	0.44382759223640494
22	S	I		-0.33797608878634716		-2.1224854916181517	0.46140059450952964
22	S	K		1.1777270798136459		-1.909875468428359	0.35316488896660253
22	S	L		-0.7064440561000368		-2.182069539994067	0.49138835460744884
22	S	M		-1.203875811973518		-2.267371495058025	0.531780031474034
22	S	N		-1.4618033890931008		-2.3137697913067203	0.5565221192516174
22	S	P		-1.811847958041106		-2.3790585124444683	0.5895698548697325
22	S	Q		-1.3696863972646787		-2.297030940743384	0.5486536107711139
22	S	R		2.46736496541156		-1.7687822871529497	0.2740426648015387
22	S	T		-2.0145053400636357		-2.418055180103257	0.610202832663053
22	S	V		-0.6880206577343524		-2.1790171347453504	0.4888529463192866
22	S	W		-1.0012184299509888		-2.2319494142456975	0.5151687357929708
22	S	Y		-1.6460373727499458		-2.3478025553116844	0.5736142682287113
23	K	A		2.1173203964635547		-1.8036438214698833	0.29445707291484524
23	K	C		1.7304290307841803		-1.8451056738898046	0.31898059101241477
23	K	D		2.1223048990774203		-1.8031299477163971	0.29327679664276973
23	K	E		2.306538882734265		-1.7844922555864302	0.28269802413009265
23	K	F		2.780562737628196		-1.739650489039328	0.2593984962406015
23	K	G		1.9515098111723943		-1.8210302822332276	0.3049921314915195
23	K	H		-0.8722546413911971		-2.2098862752078494	0.5041528239202658
23	K	I		3.0016435180164107		-1.720219234427165	0.24903829340793845
23	K	L		2.6331755507027204		-1.7531218229120888	0.2666112956810631
23	K	M		2.1357437948292395		-1.801747015310135	0.2919653785626858
23	K	N		0.4776379419176355		-2.0016064415790424	0.3991519496415457
23	K	P		1.527771648761651		-1.868086719379485	0.3326193390452876
23	K	Q		0.38552095008921305		-2.014498997246797	0.40693303025004374
23	K	R		-0.8722546413911973		-2.2098862752078494	0.5041528239202658
23	K	S		1.1777270798136459		-1.909875468428359	0.35316488896660253
23	K	T		1.325114266739122		-1.891953939592263	0.3444658157020458
23	K	V		2.6515989490684047		-1.7514149572619702	0.2652124497289736
23	K	W		2.338401176851769		-1.7813387184672211	0.2800751879699248
23	K	Y		1.6935822340528117		-1.849218720471713	0.32134114355656584
24	V	A		-1.6276139743842613		-2.344366163558309	0.5717782829165938
24	V	C		-1.240722608704887		-2.2739099874053395	0.5367634201783529
24	V	D		1.9515098111723943		-1.8210302822332276	0.3049921314915195
24	V	E		1.7672758275155491		-1.841021481181659	0.31574575974820773
24	V	F		-2.03292873842932		-2.4216432412454414	0.6121699597831789
24	V	G		-1.4618033890931008		-2.3137697913067203	0.5565221192516174
24	V	H		1.3619610634704906		-1.8875479682549698	0.3424986885819199
24	V	I		-1.8118479580411064		-2.3790585124444683	0.5895698548697325
24	V	K		2.6515989490684047		-1.7514149572619702	0.2652124497289736
24	V	L		-2.1434691286234266		-2.443320365642486	0.6209127469837384
24	V	M		-1.6460373727499458		-2.3478025553116844	0.5736142682287113
24	V	N		0.012068480161658401		-2.0687468568633456	0.43490994929183424
24	V	P		-1.0380652266823576		-2.238321646479253	0.5186658506731946
24	V	Q		0.10418547199008044		-2.0550702652720254	0.42695401293932506
24	V	R		3.941236834666319		-1.6474390769055025	0.21380486098968352
24	V	S		-0.6880206577343524		-2.1790171347453504	0.4888529463192866
24	V	T		-0.8354078446598283		-2.203651184076957	0.5003497114880224
24	V	W		-1.8486947547724748		-2.3860841220039215	0.5933292533659731
24	V	Y		-1.203875811973518		-2.267371495058025	0.531780031474034
25	I	A		-1.277569405436256		-2.2804785277437905	0.5398671096345515
25	I	C		-0.8906780397568819		-2.2130152807006906	0.5063385207204056
25	I	D		2.3015543801203995		-1.7849874408003876	0.28322259136212624
25	I	E		2.1173203964635547		-1.8036438214698833	0.29445707291484524
25	I	F		-1.9408117466008976		-2.403774192767879	0.6010229061024654
25	I	G		-1.1117588201450956		-2.251157102559456	0.5244798041615667
25	I	H		1.7120056324184958		-1.8471585851533185	0.3200297254764819
25	I	K		3.0016435180164107		-1.720219234427165	0.24903829340793845
25	I	L		-1.793424559675422		-2.3755565541167223	0.5873404441335898
25	I	M		-1.2959928038019406		-2.2837740472282015	0.5413096695226438
25	I	N		0.36211304910966347		-2.0178058669222585	0.40894387130617244
25	I	P		-0.6880206577343524		-2.1790171347453504	0.4888529463192866
25	I	Q		0.4542300409380856		-2.0048643086146276	0.40125021856968
25	I	R		4.291281403614324		-1.6240913140315272	0.20322608847700646
25	I	S		-0.33797608878634716		-2.1224854916181517	0.46140059450952964
25	I	T		-0.48536327571182303		-2.145948679407855	0.4735093547823046
25	I	V		-1.8118479580411064		-2.3790585124444683	0.5895698548697325
25	I	W		-1.4986501858244698		-2.320517301673388	0.5601066620038468
25	I	Y		-0.8538312430255128		-2.2067649079513645	0.5017485574401119
26	K	A		2.1173203964635547		-1.8036438214698833	0.29445707291484524
26	K	C		1.7304290307841803		-1.8451056738898046	0.31898059101241477
26	K	D		2.1223048990774203		-1.8031299477163971	0.29327679664276973
26	K	E		2.306538882734265		-1.7844922555864302	0.28269802413009265
26	K	F		2.780562737628196		-1.739650489039328	0.2593984962406015
26	K	G		1.9515098111723943		-1.8210302822332276	0.3049921314915195
26	K	H		-0.8722546413911971		-2.2098862752078494	0.5041528239202658
26	K	I		3.0016435180164107		-1.720219234427165	0.24903829340793845
26	K	L		2.6331755507027204		-1.7531218229120888	0.2666112956810631
26	K	M		2.1357437948292395		-1.801747015310135	0.2919653785626858
26	K	N		0.4776379419176355		-2.0016064415790424	0.3991519496415457
26	K	P		1.527771648761651		-1.868086719379485	0.3326193390452876
26	K	Q		0.38552095008921305		-2.014498997246797	0.40693303025004374
26	K	R		-0.8722546413911973		-2.2098862752078494	0.5041528239202658
26	K	S		1.1777270798136459		-1.909875468428359	0.35316488896660253
26	K	T		1.325114266739122		-1.891953939592263	0.3444658157020458
26	K	V		2.6515989490684047		-1.7514149572619702	0.2652124497289736
26	K	W		2.338401176851769		-1.7813387184672211	0.2800751879699248
26	K	Y		1.6935822340528117		-1.849218720471713	0.32134114355656584
27	S	A		-1.2222992103392025		-2.270636981549196	0.5343154397621962
27	S	C		-1.6091905760185767		-2.3409371059992585	0.5702482951564959
27	S	D		0.4776379419176352		-2.001606441579043	0.3997639447455849
27	S	E		0.29340395826079047		-2.027584529466604	0.41340269277845776
27	S	F		-0.559056869174561		-2.157865681238962	0.47962930582269625
27	S	G		-1.388109795630363		-2.3003638284378995	0.5504021682112258
27	S	H		-0.11191080578426815		-2.0874600283487563	0.44382759223640494
27	S	I		-0.33797608878634716		-2.1224854916181517	0.46140059450952964
27	S	K		1.1777270798136459		-1.909875468428359	0.35316488896660253
27	S	L		-0.7064440561000368		-2.182069539994067	0.49138835460744884
27	S	M		-1.203875811973518		-2.267371495058025	0.531780031474034
27	S	N		-1.4618033890931008		-2.3137697913067203	0.5565221192516174
27	S	P		-1.811847958041106		-2.3790585124444683	0.5895698548697325
27	S	Q		-1.3696863972646787		-2.297030940743384	0.5486536107711139
27	S	R		2.46736496541156		-1.7687822871529497	0.2740426648015387
27	S	T		-2.0145053400636357		-2.418055180103257	0.610202832663053
27	S	V		-0.6880206577343524		-2.1790171347453504	0.4888529463192866
27	S	W		-1.0012184299509888		-2.2319494142456975	0.5151687357929708
27	S	Y		-1.6460373727499458		-2.3478025553116844	0.5736142682287113
28	Y	A		-1.7381543645783681		-2.365094189303863	0.5818324881972373
28	Y	C		-2.1250457302577423		-2.4396898606817796	0.619295331351635
28	Y	D		0.9934930961568009		-1.9329518248046016	0.36488022381535234
28	Y	E		0.8092591124999562		-1.956784213006751	0.3776446931281693
28	Y	F		-1.0749120234137266		-2.2447242260951956	0.5209826892813428
28	Y	G		-1.9039649498695286		-2.3966766101327295	0.5984000699422976
28	Y	H		0.40394434845489735		-2.011905059644635	0.4052719006819374
28	Y	I		-0.8538312430255128		-2.2067649079513645	0.5017485574401119
28	Y	K		1.6935822340528117		-1.849218720471713	0.32134114355656584
28	Y	L		-1.2222992103392025		-2.270636981549196	0.5343154397621962
28	Y	M		-1.7197309662126836		-2.3616212717732354	0.5802587865011366
28	Y	N		-0.9459482348539352		-2.22244807344493	0.5113219094247246
28	Y	P		-1.996081941697951		-2.4144742333867697	0.60718657107886
28	Y	Q		-0.8538312430255128		-2.2067649079513645	0.5017485574401119
28	Y	R		2.983220119650725		-1.7218034660078068	0.25026228361601677
28	Y	S		-1.6460373727499458		-2.3478025553116844	0.5736142682287113
28	Y	T		-1.793424559675422		-2.3755565541167223	0.5873404441335898
28	Y	V		-1.203875811973518		-2.267371495058025	0.531780031474034
28	Y	W		-1.5170735841901544		-2.3239021588068143	0.5620737891239728
29	Y	A		-1.7381543645783681		-2.365094189303863	0.5818324881972373
29	Y	C		-2.1250457302577423		-2.4396898606817796	0.619295331351635
29	Y	D		0.9934930961568009		-1.9329518248046016	0.36488022381535234
29	Y	E		0.8092591124999562		-1.956784213006751	0.3776446931281693
29	Y	F		-1.0749120234137266		-2.2447242260951956	0.5209826892813428
29	Y	G		-1.9039649498695286		-2.3966766101327295	0.5984000699422976
29	Y	H		0.40394434845489735		-2.011905059644635	0.4052719006819374
29	Y	I		-0.8538312430255128		-2.2067649079513645	0.5017485574401119
29	Y	K		1.6935822340528117		-1.849218720471713	0.32134114355656584
29	Y	L		-1.2222992103392025		-2.270636981549196	0.5343154397621962
29	Y	M		-1.7197309662126836		-2.3616212717732354	0.5802587865011366
29	Y	N		-0.9459482348539352		-2.22244807344493	0.5113219094247246
29	Y	P		-1.996081941697951		-2.4144742333867697	0.60718657107886
29	Y	Q		-0.8538312430255128		-2.2067649079513645	0.5017485574401119
29	Y	R		2.983220119650725		-1.7218034660078068	0.25026228361601677
29	Y	S		-1.6460373727499458		-2.3478025553116844	0.5736142682287113
29	Y	T		-1.793424559675422		-2.3755565541167223	0.5873404441335898
29	Y	V		-1.203875811973518		-2.267371495058025	0.531780031474034
29	Y	W		-1.5170735841901544		-2.3239021588068143	0.5620737891239728
30	G	A		-1.996081941697951		-2.4144742333867697	0.60718657107886
30	G	C		-1.9408117466008976		-2.403774192767879	0.6010229061024654
30	G	D		1.2514206732763837		-1.9008550429383568	0.348968351110334
30	G	E		1.067186689619539		-1.9236309364166844	0.35928484000699423
30	G	F		-1.3328396005333096		-2.2903875465467602	0.5446756425948592
30	G	H		0.6618719255744803		-1.9763985973906797	0.38577548522468963
30	G	I		-1.1117588201450956		-2.251157102559456	0.5244798041615667
30	G	K		1.9515098111723943		-1.8210302822332276	0.3049921314915195
30	G	L		-1.4802267874587853		-2.3171398429143686	0.5578335373317014
30	G	M		-1.9776585433322666		-2.410900412435499	0.6053942997027453
30	G	N		-0.6880206577343524		-2.1790171347453504	0.4888529463192866
30	G	P		-1.7381543645783681		-2.365094189303863	0.5818324881972373
30	G	Q		-0.59590366590593		-2.1638704550153767	0.48238328379087253
30	G	R		3.241147696770309		-1.7001924642644144	0.2386343766392726
30	G	S		-1.388109795630363		-2.3003638284378995	0.5504021682112258
30	G	T		-1.535496982555839		-2.3272944054387423	0.5639097744360902
30	G	V		-1.4618033890931008		-2.3137697913067203	0.5565221192516174
30	G	W		-1.7750011613097372		-2.372061840635156	0.5853296030774611
30	G	Y		-1.9039649498695286		-2.3966766101327295	0.5984000699422976
31	T	A		-1.3696863972646784		-2.297030940743384	0.5486536107711139
31	T	C		-1.7565777629440527		-2.3685743822957925	0.583406189893338
31	T	D		0.6250251288431113		-1.9813787245785301	0.38905403042489944
31	T	E		0.4407911451862664		-2.00674033044279	0.40234306696975
31	T	F		-0.7064440561000368		-2.182069539994067	0.49138835460744884
31	T	G		-1.535496982555839		-2.3272944054387423	0.5639097744360902
31	T	H		0.03547638114120766		-2.065253124105672	0.4323308270676692
31	T	I		-0.48536327571182303		-2.145948679407855	0.4735093547823046
31	T	K		1.325114266739122		-1.891953939592263	0.3444658157020458
31	T	L		-0.8538312430255128		-2.2067649079513645	0.5017485574401119
31	T	M		-1.351262998898994		-2.293705510756189	0.5465116279069767
31	T	N		-1.314416202167625		-2.2870770560826794	0.5428396572827417
31	T	P		-1.9592351449665824		-2.4073337285053267	0.6030774610945969
31	T	Q		-1.2222992103392025		-2.270636981549196	0.5343154397621962
31	T	R		2.614752152337036		-1.75483528827596	0.26787899982514424
31	T	S		-2.0145053400636357		-2.418055180103257	0.610202832663053
31	T	V		-0.8354078446598283		-2.203651184076957	0.5003497114880224
31	T	W		-1.1486056168764645		-2.257620223589454	0.5271900681937401
31	T	Y		-1.793424559675422		-2.3755565541167223	0.5873404441335898
32	M	A		-2.1434691286234266		-2.443320365642486	0.6209127469837384
32	M	C		-1.7565777629440527		-2.3685743822957925	0.583406189893338
32	M	D		1.4356546569332287		-1.8788248411981954	0.33838957859765695
32	M	E		1.2514206732763837		-1.9008550429383568	0.348968351110334
32	M	F		-1.5170735841901544		-2.3239021588068143	0.5620737891239728
32	M	G		-1.9776585433322666		-2.410900412435499	0.6053942997027453
32	M	H		0.8461059092313251		-1.951956944502408	0.37440986186396225
32	M	I		-1.2959928038019406		-2.2837740472282015	0.5413096695226438
32	M	K		2.1357437948292395		-1.801747015310135	0.2919653785626858
32	M	L		-1.66446077111563		-2.351246271705496	0.575406539604826
32	M	N		-0.5037866740775074		-2.148916353921234	0.47495191467039694
32	M	P		-1.5539203809215234		-2.330694032594838	0.5660517573002273
32	M	Q		-0.4116696822490852		-2.1341552288937677	0.46743311767791573
32	M	R		3.4253816804271535		-1.6854910819654807	0.23111557964679139
32	M	S		-1.203875811973518		-2.267371495058025	0.531780031474034
32	M	T		-1.351262998898994		-2.293705510756189	0.5465116279069767
32	M	V		-1.6460373727499458		-2.3478025553116844	0.5736142682287113
32	M	W		-1.9592351449665824		-2.4073337285053267	0.6030774610945969
32	M	Y		-1.7197309662126836		-2.3616212717732354	0.5802587865011366
33	D	A	-10.095459	1.4172312585675442		-2.105904311359906	0.4526140933729673
33	D	C	-10.897705	1.03033989288817		-2.3988964901795553	0.5993180625983564
33	D	E	-11.262207	-1.9776585433322666		-3.0036944460171267	0.7972547648190244
33	D	F	-11.416321	2.0804735997321857		-2.4537366238539025	0.6262458471760798
33	D	G	-9.210205	1.2514206732763837		-1.8948947486839385	0.3459520895261409
33	D	H	-7.496399	2.011764508883313		-1.4846847854749268	0.1476656758174506
33	D	I	-9.2248535	2.3015543801203995		-1.7824903275838448	0.2812554642420004
33	D	K	-9.8012085	2.1223048990774203		-1.9464677119061666	0.37218045112781956
33	D	L	-13.060242	1.9330864128067098		-3.096776739710327	0.8178003147403392
33	D	M	-8.673889	1.4356546569332287		-1.754371689701338	0.2673544325931107
33	D	N	-6.010803	-0.22245119597837526		-1.6070883976906085	0.19575100542052806
33	D	P	-8.847412	0.8276825108656405		-1.8664889143511405	0.3308270676691729
33	D	Q	-6.781067	-0.3145681878067974		-1.6970480439143147	0.23623011015911874
33	D	R	-9.6571045	3.4119427846753343		-1.7916746204878453	0.2862388529463193
33	D	S	-7.875183	0.4776379419176352		-1.7299253853368475	0.2542402517922714
33	D	T	-10.057068	0.6250251288431113		-2.195377535793787	0.49676516873579296
33	D	V	-10.397156	1.9515098111723943		-2.1344336920758233	0.4676516873579297
33	D	W	-11.073914	1.6383120389557582		-2.384347881908966	0.5923238328379087
33	D	Y	-10.687317	0.9934930961568009		-2.335954466073763	0.56828116803637
34	I	A	-6.4761963	-1.277569405436256		-1.8261636272523463	0.3073963979716734
34	I	C	-11.529236	-0.8906780397568819		-2.899139210930823	0.7686658506731946
34	I	D	-9.363953	2.3015543801203995		-1.8159787737789197	0.3017135862913097
34	I	E	-11.348938	2.1173203964635547		-2.426407757365745	0.6144430844553244
34	I	F	-8.725769	-1.9408117466008976		-2.2900808328154074	0.5444133589788425
34	I	G	-9.931885	-1.1117588201450956		-2.4301352755359	0.6158419304074139
34	I	H	-10.177612	1.7120056324184958		-2.095684152001157	0.4474558489246372
34	I	K	-10.481201	3.0016435180164107		-2.0591296960867442	0.42918342367546775
34	I	L	-6.9624634	-1.793424559675422		-1.9749551567363048	0.3849449204406365
34	I	M	-9.606873	-1.2959928038019406		-2.3758595668642633	0.5877775834936178
34	I	N	-8.166504	0.36211304910966347		-1.7958887833921735	0.2883371218744536
34	I	P	-8.671082	-0.6880206577343524		-2.0539860728894705	0.4263857317712887
34	I	Q	-10.424561	0.4542300409380856		-2.3265445510083245	0.5632103514600455
34	I	R	-8.758728	4.291281403614324		-1.5173112142914904	0.15981815002622837
34	I	S	-8.940674	-0.33797608878634716		-2.054959869221358	0.4268228711313167
34	I	T	-7.615906	-0.48536327571182303		-1.8336129185653474	0.3113306522119252
34	I	V	-5.4176025	-1.8118479580411064		-1.8370725384868751	0.31342892114005944
34	I	W	-10.685303	-1.4986501858244698		-2.72288326457958	0.7183073963979717
34	I	Y	-8.608276	-0.8538312430255128		-2.068917171014274	0.4353033747158594
35	K	A	-9.951477	2.1173203964635547		-1.9880464448177182	0.3924637174331177
35	K	C	-11.387085	1.7304290307841803		-2.4811570990290135	0.63656233607274
35	K	D	-9.062317	2.1223048990774203		-1.7628834089054561	0.2708515474733345
35	K	E	-7.2508545	2.306538882734265		-1.4204394117784915	0.12187445357579997
35	K	F	-10.829956	2.780562737628196		-2.188258756347881	0.49379262108760275
35	K	G	-8.826965	1.9515098111723943		-1.7287553930369517	0.2538031124322434
35	K	H	-12.277588	-0.8722546413911971		-3.173084125541507	0.8341493268053856
35	K	I	-11.899231	3.0016435180164107		-2.540624916580846	0.6578947368421053
35	K	L	-10.953125	2.6331755507027204		-2.241913621746402	0.5201958384332925
35	K	M	-9.969177	2.1357437948292395		-1.9910683272576806	0.3939499912572128
35	K	N	-8.456238	0.4776379419176355		-1.8336311929382352	0.31141808008393074
35	K	P	-11.552368	1.527771648761651		-2.5624408221910784	0.6645392551145305
35	K	Q	-8.823303	0.38552095008921305		-1.9214390776152308	0.35757999650288513
35	K	R	-9.073303	-0.8722546413911973		-2.1721443686887967	0.48574925686308795
35	K	S	-5.7320557	1.1777270798136459		-1.3902308525889167	0.11085854170309495
35	K	T	-7.6449585	1.325114266739122		-1.584007778428116	0.18692079034796294
35	K	V	-9.513306	2.6515989490684047		-1.819576117958337	0.30354957160342716
35	K	W	-10.283264	2.338401176851769		-2.06076683295166	0.4303199860115405
35	K	Y	-10.426941	1.6935822340528117		-2.171619617086936	0.4854869732470712
36	K	A	-12.148682	2.1173203964635547		-2.717604751373613	0.717170834061899
36	K	C	-10.514099	1.7304290307841803		-2.1941001437899477	0.49624060150375937
36	K	D	-10.115112	2.1223048990774203		-2.033656084744678	0.4159818150026228
36	K	E	-9.7561035	2.306538882734265		-1.9157472492373842	0.3553942997027452
36	K	F	-9.671204	2.780562737628196		-1.8484691300036615	0.32068543451652387
36	K	G	-8.585693	1.9515098111723943		-1.6786272970525136	0.22774960657457596
36	K	H	-9.4678955	-0.8722546413911971		-2.2666133289936594	0.531124322433992
36	K	I	-9.919373	3.0016435180164107		-1.8957442170063241	0.3462143731421577
36	K	L	-8.331177	2.6331755507027204		-1.5613094112616852	0.17756600804336423
36	K	M	-9.580139	2.1357437948292395		-1.8869468100420626	0.34201783528588914
36	K	N	-6.135071	0.4776379419176355		-1.5150046336603615	0.15850673194614442
36	K	P	-7.55542	1.527771648761651		-1.5467438966936518	0.17144605700297255
36	K	Q	-8.66687	0.38552095008921305		-1.8886015794983309	0.34315439762196187
36	K	R	-7.8289185	-0.8722546413911973		-1.9307041512703047	0.3637873754152824
36	K	S	-9.052551	1.1777270798136459		-1.8674081403829872	0.33161391851722327
36	K	T	-8.9151	1.325114266739122		-1.8187989111265561	0.3032872879874104
36	K	V	-11.57074	2.6515989490684047		-2.452321776223084	0.6257212799440461
36	K	W	-11.259399	2.338401176851769		-2.3731680828320725	0.5858541703094947
36	K	Y	-11.18927	1.6935822340528117		-2.417071695764613	0.609109984262983
37	I	A	-8.081055	-1.277569405436256		-2.0435069761674325	0.42131491519496417
37	I	C	-10.837769	-0.8906780397568819		-2.664150600832712	0.6995978317887742
37	I	D	-8.12616	2.3015543801203995		-1.5559146411027316	0.17555516698723553
37	I	E	-9.488037	2.1173203964635547		-1.865428098121356	0.33047735618115054
37	I	F	-10.715271	-1.9408117466008976		-2.815634813753491	0.7473334499038293
37	I	G	-11.301514	-1.1117588201450956		-2.8574920173745966	0.7578247945445008
37	I	H	-7.6781616	1.7120056324184958		-1.5442798421369184	0.1702220667948942
37	I	K	-8.29248	3.0016435180164107		-1.5212021084277472	0.16165413533834586
37	I	L	-5.8408203	-1.793424559675422		-1.8643192241858446	0.3298653610771114
37	I	M	-10.641663	-1.2959928038019406		-2.672394359737665	0.7026578073089701
37	I	N	-6.859558	0.36211304910966347		-1.6050346706595648	0.1949641545724777
37	I	P	-8.809692	-0.6880206577343524		-2.0830459596034023	0.4414233257562511
37	I	Q	-8.776672	0.4542300409380856		-1.901873433447235	0.3497989158943871
37	I	R	-10.937012	4.291281403614324		-2.1075845926765595	0.45366322783703444
37	I	S	-8.305176	-0.33797608878634716		-1.9258232731774128	0.36063997202308096
37	I	T	-7.5944824	-0.48536327571182303		-1.830402378603209	0.30975695051582447
37	I	V	-7.881958	-1.8118479580411064		-2.108485040147412	0.4541003671970624
37	I	W	-9.52063	-1.4986501858244698		-2.3905334469568866	0.5958209477181325
37	I	Y	-7.2713623	-0.8538312430255128		-1.8454524626155446	0.3193740164364399
38	N	A	-10.945801	-0.522210072443192		-2.6382736128653623	0.6920790347962931
38	N	C	-11.546997	-0.9091014381225662		-2.9085930455299174	0.7719881098094072
38	N	D	-9.5130005	-0.22245119597837526		-2.1725247013578635	0.48592411260709917
38	N	E	-8.554443	-0.3329915861724819		-1.9730404709549147	0.38407064172058053
38	N	F	-12.003052	0.14103226872144947		-2.9087136068287966	0.7721629655534185
38	N	G	-9.580444	-0.6880206577343524		-2.2642952609969367	0.5300751879699248
38	N	H	-11.796814	0.0723231778725767		-2.842462055987669	0.7538031124322434
38	N	I	-10.418762	0.36211304910966347		-2.337731431809429	0.5688931631404092
38	N	K	-8.658569	0.4776379419176355		-1.874004486290262	0.3358978842454975
38	N	L	-7.8324585	-0.006354918204026561		-1.7928934341470386	0.28658856443434166
38	N	M	-10.555359	-0.5037866740775074		-2.51063670521108	0.6483650987934954
38	N	P	-10.998535	-1.1117588201450954		-2.7549481555519	0.7282741738066095
38	N	Q	-8.756409	-2.069775535160689		-2.3215721673153373	0.5605875152998776
38	N	R	-7.682129	1.7672758275155491		-1.5387518684863943	0.1683860814827767
38	N	S	-7.0930786	-1.4618033890931008		-1.929267572185814	0.36317538031124325
38	N	T	-10.254944	-1.314416202167625		-2.558163396046153	0.6634026927784578
38	N	V	-10.136963	0.012068480161658401		-2.3055419758965305	0.5529812904353908
38	N	W	-9.960083	-0.3011292920549782		-2.303489077920128	0.5519321559713236
38	N	Y	-10.766907	-0.9459482348539352		-2.650773457210091	0.6958384332925337
39	E	A	-8.882629	1.2329972749106992		-1.822849137440667	0.30608497989158945
39	E	C	-9.799927	0.8461059092313251		-2.0949498630920385	0.4469312816926036
39	E	D	-5.36792	-1.9776585433322666		-1.8656381028258933	0.33056478405315615
39	E	F	-9.651733	1.8962396160753408		-1.930682437305833	0.3636999475432768
39	E	G	-7.7684937	1.067186689619539		-1.6348146090390987	0.2083406189893338
39	E	H	-8.536438	1.827530525226468		-1.6821636954537365	0.22932330827067668
39	E	I	-6.769104	2.1173203964635547		-1.3805399562518934	0.10639972023080958
39	E	K	-9.208008	2.306538882734265		-1.7780135922935638	0.2786326280818325
39	E	L	-7.8883057	1.7488524291498648		-1.5735263534230723	0.18307396397971673
39	E	M	-8.67395	1.2514206732763837		-1.7764144550785717	0.27758349361776535
39	E	N	-6.3563232	-0.3329915861724819		-1.6555606320913723	0.21708340618989333
39	E	P	-12.0008545	0.6434485272087958		-2.8371221487053955	0.7527539779681762
39	E	Q	-9.090271	-0.24087459434405978		-2.0734379918857524	0.43818849449204406
39	E	R	-8.448303	3.5961767683321795		-1.50288067483173	0.15413533834586465
39	E	S	-9.244934	0.29340395826079047		-2.0298544799641887	0.4144081133065221
39	E	T	-7.6623535	0.4407911451862664		-1.7014422118592114	0.23963979716733694
39	E	V	-6.095764	1.7672758275155491		-1.3509629311798	0.09625808707816051
39	E	W	-8.983276	1.4540780552989132		-1.8185960132798886	0.3031998601154048
39	E	Y	-10.479858	0.8092591124999562		-2.295284200991505	0.5474733344990383
40	G	A	-12.12207	-1.996081941697951		-3.318344508465529	0.8648365098793496
40	G	C	-9.757324	-1.9408117466008976		-2.53535464969803	0.6559713236579822
40	G	D	-8.188538	1.2514206732763837		-1.6828823967756774	0.22958559188669347
40	G	E	-8.622009	1.067186689619539		-1.7885670488171277	0.28492743486623534
40	G	F	-7.982239	-1.3328396005333096		-2.036482730754958	0.41816751180276274
40	G	H	-9.882874	0.6618719255744803		-2.141899353121055	0.4715859415981815
40	G	I	-8.855469	-1.1117588201450956		-2.165018284313696	0.4833887043189369
40	G	K	-6.661743	1.9515098111723943		-1.38609436308575	0.10928484000699423
40	G	L	-7.9732666	-1.4802267874587853		-2.0617225849488765	0.43058226962755725
40	G	M	-8.860535	-1.9776585433322666		-2.325856907611387	0.5628606399720231
40	G	N	-8.688904	-0.6880206577343524		-2.057662711005088	0.4279594334673894
40	G	P	-9.338684	-1.7381543645783681		-2.3899209237313017	0.5952089526140933
40	G	Q	-6.8498535	-0.59590366590593		-1.7499745149217785	0.2642944570729148
40	G	R	-7.150696	3.241147696770309		-1.3230291442765667	0.08681587690155622
40	G	S	-7.4380493	-1.388109795630363		-1.9620452800447785	0.37978667599230637
40	G	T	-7.7946777	-1.535496982555839		-2.042630348038738	0.4207903479629306
40	G	V	-7.7279053	-1.4618033890931008		-2.0185847085564115	0.409249868858192
40	G	W	-10.9279175	-1.7750011613097372		-2.8525700377898344	0.7561636649763944
40	G	Y	-10.528137	-1.9039649498695286		-2.749991030156547	0.7267004721105088
41	L	A	-8.037659	-1.6460373727499458		-2.1033320445390737	0.451390103164889
41	L	C	-9.06842	-1.2591460070705716		-2.2383345142383666	0.5188844203532086
41	L	D	-8.5	1.9330864128067098		-1.6635641039357214	0.22066794894212274
41	L	E	-12.882507	1.7488524291498648		-3.044685100314669	0.8066969749956286
41	L	F	-10.28595	-2.0145053400636357		-2.6982766771350546	0.7109634551495017
41	L	G	-10.499756	-1.4802267874587853		-2.661730981987369	0.6990732645567407
41	L	H	-10.187805	1.3435376651048063		-2.1412282124832283	0.47114880223815353
41	L	I	-8.595093	-1.793424559675422		-2.23504624241836	0.5165238678090576
41	L	K	-10.13031	2.6331755507027204		-1.9880054917574745	0.3923762895611121
41	L	M	-9.794067	-1.66446077111563		-2.4926634506668233	0.6412834411610422
41	L	N	-9.67511	-0.006354918204026561		-2.181347501925156	0.49073264556740687
41	L	P	-7.2755737	-1.056488625048042		-1.8807718336797952	0.3393949991257213
41	L	Q	-8.504639	0.08576207362439592		-1.8992684603376788	0.3477880748382584
41	L	R	-8.134155	3.9228134363006344		-1.4210602493199669	0.12204930931981116
41	L	S	-7.8117676	-0.7064440561000368		-1.9001341812728576	0.3482252141982864
41	L	T	-8.037537	-0.8538312430255128		-1.9622734536368165	0.3799615317363175
41	L	V	-11.743469	-2.1434691286234266		-3.206519779594527	0.8425424025179227
41	L	W	-9.270691	-1.8671181531381595		-2.398025630510315	0.5988809232383284
41	L	Y	-9.845703	-1.2222992103392025		-2.4260043368885675	0.6140059450952964
42	L	A	-8.155823	-1.6460373727499458		-2.1239826473178436	0.46266829865361075
42	L	C	-10.709839	-1.2591460070705716		-2.687326789741655	0.707204056653261
42	L	D	-6.548462	1.9330864128067098		-1.3760720264339383	0.10473859066270327
42	L	E	-6.7182617	1.7488524291498648		-1.4142951258716687	0.11960132890365449
42	L	F	-8.870483	-2.0145053400636357		-2.3351666965797166	0.5679314565483476
42	L	G	-7.286255	-1.4802267874587853		-1.9578295067188298	0.378562685784228
42	L	H	-7.881714	1.3435376651048063		-1.6191338437480702	0.200734394124847
42	L	I	-8.470642	-1.793424559675422		-2.210381313983371	0.5048959608323134
42	L	K	-10.171204	2.6331755507027204		-1.9997922810922233	0.3980591012414758
42	L	M	-8.62207	-1.66446077111563		-2.2161947727749953	0.5084805035845428
42	L	N	-5.83136	-0.006354918204026561		-1.559522337102376	0.17686658506731945
42	L	P	-7.843994	-1.056488625048042		-1.9647693645317301	0.3809232383283791
42	L	Q	-7.7020264	0.08576207362439592		-1.7585871204367076	0.26901556216121697
42	L	R	-10.142395	3.9228134363006344		-1.887079351351965	0.34210526315789475
42	L	S	-7.2573853	-0.7064440561000368		-1.8188873077337488	0.303374715859416
42	L	T	-5.5892944	-0.8538312430255128		-1.6766253020653317	0.22713761147053682
42	L	V	-7.8325195	-2.1434691286234266		-2.164718196876347	0.4830389928309145
42	L	W	-9.556885	-1.8671181531381595		-2.468850688998426	0.6314040916244099
42	L	Y	-10.372131	-1.2222992103392025		-2.576516664637499	0.6708340618989334
43	D	A	-9.115967	1.4172312585675442		-1.853043776547607	0.3239202657807309
43	D	C	-9.4661255	1.03033989288817		-1.984560008698892	0.3903654485049834
43	D	E	-7.881592	-1.9776585433322666		-2.1402670463729176	0.47071166287812555
43	D	F	-8.989258	2.0804735997321857		-1.750728236221955	0.26464416856093725
43	D	G	-7.6347046	1.2514206732763837		-1.5913548839700722	0.1893687707641196
43	D	H	-9.298523	2.011764508883313		-1.829749374405344	0.3092323832837909
43	D	I	-10.406372	2.3015543801203995		-2.1011698825288496	0.45016611295681064
43	D	K	-7.086914	2.1223048990774203		-1.4178512039253635	0.1213498863437664
43	D	L	-9.992004	1.9330864128067098		-2.0186874018669756	0.4093372967301976
43	D	M	-10.524597	1.4356546569332287		-2.2310489324024276	0.51468788249694
43	D	N	-7.7455444	-0.22245119597837526		-1.812013435960719	0.2990907501311418
43	D	P	-8.563232	0.8276825108656405		-1.80746099399822	0.29655534184297955
43	D	Q	-9.113342	-0.3145681878067974		-2.090248500127923	0.4450952963804861
43	D	R	-8.62616	3.4119427846753343		-1.5523227910062922	0.17406889316314042
43	D	S	-10.654114	0.4776379419176352		-2.3941387659323885	0.5969575100542053
43	D	T	-7.192749	0.6250251288431113		-1.609665054686556	0.1967127120125896
43	D	V	-6.5964966	1.9515098111723943		-1.379127676769484	0.105875152998776
43	D	W	-10.035034	1.6383120389557582		-2.0632153037465346	0.4313691204756076
43	D	Y	-11.01532	0.9934930961568009		-2.442311945288787	0.6204756076237105
44	S	A	-8.274475	-1.2222992103392025		-2.0682950341464084	0.4344290959958035
44	S	C	-11.778931	-1.6091905760185767		-3.1170759647525355	0.8223465640846301
44	S	D	-9.802368	0.4776379419176352		-2.145256300096741	0.4730722154222766
44	S	E	-7.1018066	0.29340395826079047		-1.6441845927466996	0.2124497289735968
44	S	F	-10.486389	-0.559056869174561		-2.4983626758894903	0.6436439937051932
44	S	G	-10.253479	-1.388109795630363		-2.5710198058693265	0.6689106487148103
44	S	H	-8.457764	-0.11191080578426815		-1.9197808848218714	0.35705542927085154
44	S	I	-9.770264	-0.33797608878634716		-2.2575216642264992	0.5268403567057178
44	S	K	-7.956787	1.1777270798136459		-1.6516911262993221	0.21559713236579822
44	S	L	-12.370239	-0.7064440561000368		-3.1810149970584725	0.836859590837559
44	S	M	-12.311218	-1.203875811973518		-3.2435107054745287	0.8502360552544151
44	S	N	-9.658691	-1.4618033890931008		-2.419315575859396	0.6112082531911174
44	S	P	-11.49469	-1.811847958041106		-3.0529336196781656	0.8085329603077461
44	S	Q	-7.8512573	-1.3696863972646787		-2.0214571563152988	0.4110858541703095
44	S	R	-8.183289	2.46736496541156		-1.5498676527984454	0.17284490295506208
44	S	T	-7.7178955	-2.0145053400636357		-2.1213120653059967	0.4601328903654485
44	S	V	-9.515259	-0.6880206577343524		-2.2476726467731556	0.5222941073614268
44	S	W	-9.559753	-1.0012184299509888		-2.311925394075179	0.5553418429795419
44	S	Y	-8.179932	-1.6460373727499458		-2.1282862376148337	0.4644168560937227
45	K	A	-11.503723	2.1173203964635547		-2.48071680215313	0.6364749082007344
45	K	C	-9.918274	1.7304290307841803		-2.020327753714539	0.4103864311942647
45	K	D	-9.124512	2.1223048990774203		-1.7771525303584466	0.2781080608497989
45	K	E	-10.283936	2.306538882734265		-2.064118827521577	0.4315439762196188
45	K	F	-10.756714	2.780562737628196		-2.164715214993153	0.4829515649589089
45	K	G	-7.5150757	1.9515098111723943		-1.493778034569711	0.15055079559363524
45	K	H	-7.611328	-0.8722546413911971		-1.8968625768019298	0.3469137961182025
45	K	I	-10.48645	3.0016435180164107		-2.060734891653484	0.43023255813953487
45	K	L	-12.628662	2.6331755507027204		-2.853286136721702	0.7563385207204056
45	K	M	-10.949463	2.1357437948292395		-2.289333525615653	0.5439762196188145
45	K	N	-9.195374	0.4776379419176355		-1.9921521423313004	0.39464941423325756
45	K	P	-10.498108	1.527771648761651		-2.212172598289766	0.5060325231683861
45	K	Q	-7.830017	0.38552095008921305		-1.7354937215798876	0.2562510928484001
45	K	R	-6.9658813	-0.8722546413911973		-1.809696781140314	0.2978667599230635
45	K	S	-8.146484	1.1777270798136459		-1.6843967522128176	0.23037244273474383
45	K	T	-7.7973022	1.325114266739122		-1.6077079741199936	0.19601328903654486
45	K	V	-9.903931	2.6515989490684047		-1.922689950140612	0.35810456373491867
45	K	W	-10.583374	2.338401176851769		-2.151749468956565	0.4765693303025004
45	K	Y	-10.387024	1.6935822340528117		-2.1595720094269706	0.48067844028676343
46	I	A	-9.155945	-1.277569405436256		-2.261795522898599	0.5285014862738241
46	I	C	-10.129578	-0.8906780397568819		-2.4476887868428596	0.6233607273998951
46	I	D	-9.262207	2.3015543801203995		-1.7913761463548885	0.2860639972023081
46	I	E	-9.732422	2.1173203964635547		-1.9286001911668267	0.36256338520720405
46	I	F	-9.169922	-1.9408117466008976		-2.3883526036273843	0.5940723902780206
46	I	G	-8.909912	-1.1117588201450956		-2.1768645532912023	0.48723553068718306
46	I	H	-10.534058	1.7120056324184958		-2.2022981267944797	0.4996502885119776
46	I	K	-12.385864	3.0016435180164107		-2.7252221725788517	0.7190068193740164
46	I	L	-8.336853	-1.793424559675422		-2.184807689687033	0.4924812030075188
46	I	M	-8.828613	-1.2959928038019406		-2.191852687499643	0.4950166112956811
46	I	N	-10.405518	0.36211304910966347		-2.3337306032874734	0.5672320335723029
46	I	P	-11.350342	-0.6880206577343524		-2.8022689783015675	0.7438363350236056
46	I	Q	-10.27771	0.4542300409380856		-2.282653112772869	0.5407413883546075
46	I	R	-11.986389	4.291281403614324		-2.4769195335836045	0.6348137786326281
46	I	S	-10.518311	-0.33797608878634716		-2.4727750668343687	0.6329777933205106
46	I	T	-6.265686	-0.48536327571182303		-1.6712166896341705	0.2233782129742962
46	I	V	-7.63208	-1.8118479580411064		-2.0691614181122793	0.4355656583318762
46	I	W	-9.928711	-1.4986501858244698		-2.4986186682212774	0.6439937051932156
46	I	Y	-8.728943	-0.8538312430255128		-2.0937346773614953	0.44614443084455324
47	L	A	-11.417908	-1.6460373727499458		-2.994637022339808	0.7955062073789124
47	L	C	-7.9105835	-1.2591460070705716		-2.011322591060371	0.40514075887392903
47	L	D	-11.497253	1.9330864128067098		-2.497779462560869	0.6433817100891764
47	L	E	-10.268433	1.7488524291498648		-2.1181142451809443	0.45820947718132543
47	L	F	-8.300964	-2.0145053400636357		-2.2206107431000417	0.5104913446406715
47	L	G	-9.695801	-1.4802267874587853		-2.4324174378027412	0.6165413533834586
47	L	H	-10.413452	1.3435376651048063		-2.2080676342882013	0.5027102640321734
47	L	I	-7.066223	-1.793424559675422		-1.9876836542388505	0.3922014338171009
47	L	K	-9.28186	2.6331755507027204		-1.7642172490332064	0.27163839832138487
47	L	M	-10.231873	-1.66446077111563		-2.61556847928205	0.6844728099318063
47	L	N	-11.93988	-0.006354918204026561		-2.90699625566718	0.771376114705368
47	L	P	-10.995789	-1.056488625048042		-2.7444003819108156	0.7257387655184473
47	L	Q	-10.731995	0.08576207362439592		-2.4749688239787773	0.6342892114005945
47	L	R	-9.451294	3.9228134363006344		-1.7012976260347925	0.23946494142332575
47	L	S	-10.431763	-0.7064440561000368		-2.5059314227817997	0.6460919741213499
47	L	T	-7.8362427	-0.8538312430255128		-1.928763064414041	0.36265081307920966
47	L	V	-9.387146	-2.1434691286234266		-2.4800014888341235	0.6360377688407064
47	L	W	-7.111206	-1.8671181531381595		-2.0073986448313326	0.4030424899457947
47	L	Y	-7.149109	-1.2222992103392025		-1.8932695489857716	0.3452526665500962
48	S	A	-8.581665	-1.2222992103392025		-2.127424454624085	0.4640671446057003
48	S	C	-10.096558	-1.6091905760185767		-2.5661603917358278	0.6666375240426649
48	S	D	-9.387878	0.4776379419176352		-2.038467634678478	0.41912921839482425
48	S	E	-10.373474	0.29340395826079047		-2.333867150125875	0.567406889316314
48	S	F	-9.206116	-0.559056869174561		-2.1509408298813675	0.4760447630704669
48	S	G	-5.5857544	-1.388109795630363		-1.7699715593373648	0.27496065745759746
48	S	H	-9.22522	-0.11191080578426815		-2.0850497177305343	0.44238503234831267
48	S	I	-6.8360596	-0.33797608878634716		-1.7069975816473373	0.2423500611995104
48	S	K	-6.8673096	1.1777270798136459		-1.4980054939642562	0.1515125021856968
48	S	L	-7.377075	-0.7064440561000368		-1.8351898042757904	0.31255464242000347
48	S	M	-7.510254	-1.203875811973518		-1.9394182190730755	0.3689456198636125
48	S	N	-10.448425	-1.4618033890931008		-2.642689296638559	0.6931281692603602
48	S	P	-10.375122	-1.811847958041106		-2.685835708466255	0.7065046336772163
48	S	Q	-9.696533	-1.3696863972646787		-2.4125012689307175	0.6064871481028152
48	S	R	-6.622864	2.46736496541156		-1.3296749282331544	0.08952614093372967
48	S	T	-7.2799683	-2.0145053400636357		-2.0578984494997243	0.4281342892114006
48	S	V	-7.031555	-0.6880206577343524		-1.7868396011559216	0.284140584018185
48	S	W	-10.629211	-1.0012184299509888		-2.616665234526579	0.6849973771638398
48	S	Y	-9.467407	-1.6460373727499458		-2.4044072373442473	0.6015911872705019
49	A	C	-10.721008	-1.7750011613097372		-2.785745217665077	0.7384158069592586
49	A	D	-9.697754	1.4172312585675442		-1.9967864231964674	0.3972722503934254
49	A	E	-13.492065	1.2329972749106992		-3.3556533950687113	0.8706941773037244
49	A	F	-9.270142	-1.4986501858244698		-2.3288037493562177	0.5651337646441685
49	A	G	-9.511902	-1.996081941697951		-2.482280140139169	0.6375240426648016
49	A	H	-10.808472	0.8276825108656407		-2.396041642785473	0.5979192166462668
49	A	I	-6.6862793	-1.277569405436256		-1.8482059766755508	0.32059800664451826
49	A	K	-10.835266	2.1173203964635547		-2.2539692407081957	0.5254415107536282
49	A	L	-6.0287476	-1.6460373727499458		-1.8519706161455003	0.32322084280468616
49	A	M	-8.963135	-2.1434691286234266		-2.3807691687990555	0.5910124147578248
49	A	N	-9.142212	-0.522210072443192		-2.130014984398309	0.4649414233257563
49	A	P	-9.552185	-1.5723437792872077		-2.412143673880139	0.6061374366147928
49	A	Q	-10.315369	-0.4300930806147697		-2.4260281964696695	0.6141808008393076
49	A	R	-11.65094	3.406958282061469		-2.416611269561562	0.6087602727749607
49	A	S	-6.951538	-1.2222992103392025		-1.8687222678413398	0.333187620213324
49	A	T	-6.027649	-1.3696863972646784		-1.8011056069132518	0.29113481377863265
49	A	V	-7.833313	-1.6276139743842613		-2.065891879204761	0.43276796642769716
49	A	W	-11.153564	-1.9408117466008976		-2.959505963166079	0.7853645742262634
49	A	Y	-7.260193	-1.7381543645783681		-2.0022868446385136	0.4003322259136213
50	F	A	-8.199341	-1.4986501858244698		-2.1044879660265403	0.45208952614093373
50	F	C	-6.133606	-1.1117588201450956		-1.7644255145224021	0.271813254065396
50	F	D	-9.683411	2.0804735997321857		-1.91947823833676	0.3567931456548348
50	F	E	-10.821594	1.8962396160753408		-2.272859741930537	0.5364574226263332
50	F	G	-9.728882	-1.3328396005333096		-2.4144050517313262	0.6068368595908376
50	F	H	-11.391357	1.490924852030282		-2.509903376356347	0.6479279594334674
50	F	I	-6.7286987	-1.9408117466008976		-1.9761629164569832	0.38555691554467564
50	F	K	-9.828186	2.780562737628196		-1.890268863685684	0.3438538205980066
50	F	L	-8.188965	-2.0145053400636357		-2.2001592278238014	0.49912572127994403
50	F	M	-9.953613	-1.5170735841901544		-2.5088974495321477	0.6474033922014338
50	F	N	-9.638428	0.14103226872144947		-2.149918280016208	0.4755201958384333
50	F	P	-9.554016	-0.9091014381225664		-2.2946620185783364	0.5472984787550271
50	F	Q	-10.266296	0.23314926054987162		-2.3106734735904486	0.5547298478755027
50	F	R	-11.438477	4.0702006232261105		-2.2926660367098215	0.5457247770589264
50	F	S	-9.206787	-0.559056869174561		-2.1510990479063636	0.47621961881447805
50	F	T	-8.56958	-0.7064440561000368		-2.0364335440952273	0.41808008393075713
50	F	V	-5.4647827	-2.03292873842932		-1.8828307121001338	0.3404441335897884
50	F	W	-9.436951	-1.7197309662126836		-2.410623059174646	0.6048260185347089
50	F	Y	-12.314758	-1.0749120234137266		-3.2222279598179018	0.8457772337821298
51	N	A	-9.946899	-0.522210072443192		-2.33502497352285	0.567844028676342
51	N	C	-8.8480835	-0.9091014381225662		-2.1284188622393714	0.4645042839657283
51	N	D	-10.547302	-0.22245119597837526		-2.4636693083072085	0.6298303899283092
51	N	E	-11.954102	-0.3329915861724819		-2.9624843287634213	0.7864137086903304
51	N	F	-6.57959	0.14103226872144947		-1.605973248234647	0.19548872180451127
51	N	G	-8.898865	-0.6880206577343524		-2.10230744498649	0.450515824444833
51	N	H	-10.914246	0.0723231778725767		-2.5358072392733373	0.6561461794019934
51	N	I	-5.703308	0.36211304910966347		-1.495999311792371	0.15098793495366322
51	N	K	-9.455444	0.4776379419176355		-2.055218516925798	0.42717258261933905
51	N	L	-7.519165	-0.006354918204026561		-1.7448486025609533	0.26193390452876375
51	N	M	-11.515442	-0.5037866740775074		-2.8301433038396286	0.75109284840007
51	N	P	-11.638062	-1.1117588201450954		-2.9761964149270757	0.7902605350585766
51	N	Q	-10.044006	-2.069775535160689		-2.6391453974585652	0.692516174156321
51	N	R	-10.8515625	1.7672758275155491		-2.2966254894908125	0.5480853296030774
51	N	S	-7.362671	-1.4618033890931008		-1.9648930583880047	0.3810106662003847
51	N	T	-9.1189575	-1.314416202167625		-2.2598164361634177	0.5278894911697849
51	N	V	-9.062561	0.012068480161658401		-2.028555872393954	0.4138835460744886
51	N	W	-11.305359	-0.3011292920549782		-2.7243602571160173	0.7187445357579997
51	N	Y	-7.7391357	-0.9459482348539352		-1.9290169408516096	0.36282566882322087
52	T	A	-10.922913	-1.3696863972646784		-2.7758982131068137	0.7360552544151076
52	T	C	-8.917786	-1.7565777629440527		-2.296008878806888	0.5479104738590662
52	T	D	-11.429321	0.6250251288431113		-2.6322164068060445	0.6893687707641196
52	T	E	-10.641235	0.4407911451862664		-2.395226307695754	0.5975695051582445
52	T	F	-9.993286	-0.7064440561000368		-2.3781181104460423	0.5886518622136737
52	T	G	-11.082947	-1.535496982555839		-2.859227206658469	0.7583493617765343
52	T	H	-11.426758	0.03547638114120766		-2.7151913168774913	0.716296555341843
52	T	I	-8.159485	-0.48536327571182303		-1.9227804789278937	0.3582794194789299
52	T	K	-7.3964844	1.325114266739122		-1.5477804816110328	0.17188319636300053
52	T	L	-7.85614	-0.8538312430255128		-1.931983181958071	0.36413708690330476
52	T	M	-8.166077	-1.351262998898994		-2.0717122412645885	0.4374890715159993
52	T	N	-8.30426	-1.314416202167625		-2.090244644471073	0.4450078685084805
52	T	P	-10.529541	-1.9592351449665824		-2.761080762357819	0.7306347263507607
52	T	Q	-11.204956	-1.2222992103392025		-2.843833403805124	0.7543276796642769
52	T	R	-6.6064453	2.614752152337036		-1.3139841664409053	0.08401818499737716
52	T	S	-9.157349	-2.0145053400636357		-2.399699289493491	0.5996677740863787
52	T	V	-9.713562	-0.8354078446598283		-2.323613615390849	0.5617240776359503
52	T	W	-9.479492	-1.1486056168764645		-2.3172561976546246	0.5580521070117154
52	T	Y	-9.721008	-1.793424559675422		-2.4974882476685583	0.6432068543451652
53	V	A	-8.338013	-1.6276139743842613		-2.153834869102244	0.47770589263857316
53	V	C	-11.116455	-1.240722608704887		-2.8171065943589726	0.7476831613918518
53	V	D	-10.395813	1.9515098111723943		-2.134029088770164	0.46730197586990735
53	V	E	-12.553955	1.7672758275155491		-2.911702379758899	0.7732995278894912
53	V	F	-8.635986	-2.03292873842932		-2.289423352844054	0.5441510753628257
53	V	G	-9.751282	-1.4618033890931008		-2.4437398737222096	0.6212624584717608
53	V	H	-10.7786255	1.3619610634704906		-2.319628363027955	0.5593635250917993
53	V	I	-4.413574	-1.8118479580411064		-1.7824053364263939	0.28116803636999477
53	V	K	-12.373474	2.6515989490684047		-2.7516138776277	0.7273998950865536
53	V	L	-9.301575	-2.1434691286234266		-2.4591592338491997	0.6281692603602028
53	V	M	-9.657471	-1.6460373727499458		-2.4530297083444466	0.6258961356880574
53	V	N	-11.339233	0.012068480161658401		-2.6881405704486165	0.7074663402692778
53	V	P	-10.059753	-1.0380652266823576		-2.4530809525479587	0.6259835635600629
53	V	Q	-12.48407	0.10418547199008044		-3.09833247807075	0.8183248819723727
53	V	R	-11.834473	3.941236834666319		-2.4439449864563776	0.6213498863437664
53	V	S	-8.406494	-0.6880206577343524		-2.0014589379816146	0.39867109634551495
53	V	T	-6.7163086	-0.8354078446598283		-1.7746709497929432	0.2764469312816926
53	V	W	-10.906738	-1.8486947547724748		-2.859656039108294	0.75843678964854
53	V	Y	-10.960083	-1.203875811973518		-2.758455178959079	0.7295855918866935
54	I	A	-8.176575	-1.277569405436256		-2.0603611236924326	0.4299702745235181
54	I	C	-11.186768	-0.8906780397568819		-2.7800169888369295	0.7373666724951915
54	I	D	-10.226135	2.3015543801203995		-2.047631742633885	0.4229760447630705
54	I	E	-13.294556	2.1173203964635547		-3.1738481183440284	0.834499038293408
54	I	F	-7.1202393	-1.9408117466008976		-2.022713208763764	0.4114355656583319
54	I	G	-10.982361	-1.1117588201450956		-2.7495944819127702	0.7265256163664976
54	I	H	-12.378906	1.7120056324184958		-2.8494630353817167	0.7555516698723553
54	I	K	-9.55481	3.0016435180164107		-1.7989321014994308	0.2899108235705543
54	I	L	-6.5826416	-1.793424559675422		-1.9321960292287936	0.364311942647316
54	I	M	-10.670898	-1.2959928038019406		-2.6815921494251107	0.7054554992131492
54	I	N	-10.938965	0.36211304910966347		-2.5019406963830484	0.6451302675292884
54	I	P	-10.553101	-0.6880206577343524		-2.540038789635982	0.6577198810980941
54	I	Q	-10.794189	0.4542300409380856		-2.4419422770816652	0.6202133240076937
54	I	R	-10.711914	4.291281403614324		-2.0348861133831817	0.4167686658506732
54	I	S	-9.416992	-0.33797608878634716		-2.1665331005715887	0.48373841580695925
54	I	T	-7.2523804	-0.48536327571182303		-1.7820990772959564	0.28099318062598355
54	I	V	-7.7147217	-1.8118479580411064		-2.0818224325310695	0.44072390278020634
54	I	W	-10.666748	-1.4986501858244698		-2.7170271261435803	0.7169085504458822
54	I	Y	-12.311157	-0.8538312430255128		-3.1828806091807484	0.8372093023255814
55	A	C	-8.417786	-1.7750011613097372		-2.1966671967904263	0.49711488022381534
55	A	D	-10.816772	1.4172312585675442		-2.325345335249967	0.5625109284840007
55	A	E	-9.500488	1.2329972749106992		-1.9680208727380863	0.38214722853645744
55	A	F	-10.267517	-1.4986501858244698		-2.595301813843353	0.6773037244273474
55	A	G	-6.142029	-1.996081941697951		-1.9284898180654901	0.3623011015911873
55	A	H	-9.341675	0.8276825108656407		-1.9799213093582044	0.3882671795768491
55	A	I	-8.617004	-1.277569405436256		-2.144398859628511	0.47254764819024303
55	A	K	-12.011047	2.1173203964635547		-2.6656971713651494	0.7002972547648191
55	A	L	-7.1523438	-1.6460373727499458		-1.9708512864166137	0.38345864661654133
55	A	M	-10.261414	-2.1434691286234266		-2.716308716233435	0.7166462668298653
55	A	N	-10.048401	-0.522210072443192		-2.363438403186719	0.5809582094771814
55	A	P	-10.480591	-1.5723437792872077		-2.672825041284104	0.7028326630529813
55	A	Q	-9.214905	-0.4300930806147697		-2.13224155553264	0.46625284140584017
55	A	R	-9.985962	3.406958282061469		-1.8809357570722258	0.33948242699772685
55	A	S	-7.154785	-1.2222992103392025		-1.8940000867150757	0.34542752229410734
55	A	T	-8.696655	-1.3696863972646784		-2.177281023352111	0.48758524217520544
55	A	V	-7.5649414	-1.6276139743842613		-2.024429425332592	0.41222241650638225
55	A	W	-10.0928955	-1.9408117466008976		-2.627952911762643	0.6886693477880749
55	A	Y	-9.400513	-1.7381543645783681		-2.4050683100121235	0.6019408987585242
56	L	A	-11.477478	-1.6460373727499458		-3.0155939276678736	0.8005770239552369
56	L	C	-10.124512	-1.2591460070705716		-2.5104103165130165	0.6482776709214898
56	L	D	-12.570557	1.9330864128067098		-2.9002149991326736	0.7690592760972198
56	L	E	-11.852112	1.7488524291498648		-2.646059539991168	0.6944395873404441
56	L	F	-7.7836914	-2.0145053400636357		-2.1316447230294964	0.4659031299178178
56	L	G	-11.301636	-1.4802267874587853		-2.9235168934071476	0.7765343591536982
56	L	H	-9.265015	1.3435376651048063		-1.8968071097257375	0.3467389403741913
56	L	I	-5.9055176	-1.793424559675422		-1.8694948231395703	0.3337121874453576
56	L	K	-10.873352	2.6331755507027204		-2.2158039061588632	0.5076936527364924
56	L	M	-11.297546	-1.66446077111563		-2.956211103844368	0.7843154397621962
56	L	N	-13.35968	-0.006354918204026561		-3.4687582962684553	0.8915020108410562
56	L	P	-11.286316	-1.056488625048042		-2.8426102721674598	0.753890540304249
56	L	Q	-11.153076	0.08576207362439592		-2.6133565951418545	0.6834236754677391
56	L	R	-10.757263	3.9228134363006344		-2.0739620306404447	0.43862563385207204
56	L	S	-10.181274	-0.7064440561000368		-2.4316562407913676	0.6161042140234306
56	L	T	-8.194641	-0.8538312430255128		-1.98988934619944	0.39368770764119604
56	L	V	-6.966858	-2.1434691286234266		-2.043248668836586	0.42114005945095295
56	L	W	-11.018005	-1.8671181531381595		-2.8998599642374234	0.7688407064172058
56	L	Y	-12.648621	-1.2222992103392025		-3.378707914638122	0.8746284315439762
57	L	A	-10.676758	-1.6460373727499458		-2.747469483787907	0.7262633327504808
57	L	C	-12.153809	-1.2591460070705716		-3.1930984214714813	0.8399195663577549
57	L	D	-12.570557	1.9330864128067098		-2.9002149991326736	0.7690592760972198
57	L	E	-12.537659	1.7488524291498648		-2.9073331932593063	0.7715509704493793
57	L	F	-8.84729	-2.0145053400636357		-2.330151019164762	0.5657457597482077
57	L	G	-10.369995	-1.4802267874587853		-2.622378861158028	0.6863087952439237
57	L	H	-12.048096	1.3435376651048063		-2.765704369879173	0.7321210001748557
57	L	I	-4.728882	-1.793424559675422		-1.7936508930349846	0.28693827592236404
57	L	K	-11.927856	2.6331755507027204		-2.5841438310339058	0.67328204231509
57	L	M	-8.497131	-1.66446077111563		-2.191249811808677	0.49475432767966426
57	L	N	-11.916138	-0.006354918204026561		-2.898177696665622	0.7683161391851723
57	L	P	-12.3706665	-1.056488625048042		-3.240630225866695	0.8497114880223815
57	L	Q	-10.357849	0.08576207362439592		-2.359390620600034	0.5791222241650639
57	L	R	-12.33844	3.9228134363006344		-2.635365057486869	0.6913796118202483
57	L	S	-9.010254	-0.7064440561000368		-2.130045806322032	0.46502885119776183
57	L	T	-9.674011	-0.8538312430255128		-2.3163189373608857	0.5574401119076762
57	L	V	-5.7230225	-2.1434691286234266		-1.9229937401809756	0.3584542752229411
57	L	W	-13.887451	-1.8671181531381595		-4.009682900768367	0.9544500786850848
57	L	Y	-12.167419	-1.2222992103392025		-3.1917179142179144	0.8397447106137437
58	G	A	-10.39447	-1.996081941697951		-2.7270685309476823	0.7198810980940724
58	G	C	-10.174561	-1.9408117466008976		-2.6514162238143775	0.6961007169085505
58	G	D	-10.733948	1.2514206732763837		-2.3186557363249993	0.5589263857317713
58	G	E	-10.161987	1.067186689619539		-2.1676369491800562	0.48426298303899284
58	G	F	-6.708191	-1.3328396005333096		-1.8605137613337748	0.3275048085329603
58	G	H	-10.017395	0.6618719255744803		-2.1792061529035625	0.4895086553593286
58	G	I	-6.8930054	-1.1117588201450956		-1.8422925490186353	0.31710089176429446
58	G	K	-9.399841	1.9515098111723943		-1.8608386137761028	0.3276796642769715
58	G	L	-6.5216064	-1.4802267874587853		-1.8674451291034568	0.3317013463892289
58	G	M	-6.525879	-1.9776585433322666		-1.9616444471993035	0.37969924812030076
58	G	N	-11.651978	-0.6880206577343524		-2.909068319712058	0.7723378212974297
58	G	P	-9.988159	-1.7381543645783681		-2.5597094882695357	0.6637524042664802
58	G	Q	-10.428345	-0.59590366590593		-2.4866966154364962	0.6390977443609023
58	G	R	-9.904907	3.241147696770309		-1.8717356866222994	0.33458646616541354
58	G	S	-7.972412	-1.388109795630363		-2.0448027306537746	0.4219269102990033
58	G	T	-8.747131	-1.535496982555839		-2.218074907995995	0.509092498688582
58	G	V	-9.151367	-1.4618033890931008		-2.294020941977875	0.5471236230110159
58	G	W	-10.420471	-1.7750011613097372		-2.6925043373008215	0.7084280468613394
58	G	Y	-9.076294	-1.9039649498695286		-2.359617780270589	0.5792096520370694
59	S	A	-9.406555	-1.2222992103392025		-2.3121028660595706	0.5556041265955587
59	S	C	-8.380859	-1.6091905760185767		-2.1584928925286704	0.48015387305472984
59	S	D	-9.443359	0.4776379419176352		-2.0522035602219892	0.42524916943521596
59	S	E	-9.678955	0.29340395826079047		-2.1384348750630933	0.4699248120300752
59	S	F	-8.887085	-0.559056869174561		-2.0785859976669183	0.439937051932156
59	S	G	-12.734009	-1.388109795630363		-3.4423994491057455	0.8866060500087428
59	S	H	-11.201416	-0.11191080578426815		-2.659449564593241	0.6984612694527015
59	S	I	-5.45636	-0.33797608878634716		-1.5831019505720962	0.18648365098793496
59	S	K	-9.784607	1.1777270798136459		-2.04875289068175	0.42376289561112085
59	S	L	-6.6605225	-0.7064440561000368		-1.7470017621718366	0.2631578947368421
59	S	M	-11.308777	-1.203875811973518		-2.876216023234309	0.7628081832488197
59	S	N	-9.419006	-1.4618033890931008		-2.3583162942401157	0.578859940549047
59	S	P	-10.690002	-1.811847958041106		-2.7829102692973193	0.7380660954712362
59	S	Q	-8.012024	-1.3696863972646787		-2.048176711950849	0.423500611995104
59	S	R	-9.463135	2.46736496541156		-1.824317382779198	0.3067844028676342
59	S	T	-8.734802	-2.0145053400636357		-2.306250514102719	0.5532435740514076
59	S	V	-9.250061	-0.6880206577343524		-2.182507865683155	0.49186920790347965
59	S	W	-9.432739	-1.0012184299509888		-2.2799038429130603	0.5393425424025179
59	S	Y	-11.320068	-1.6460373727499458		-2.9605531831407665	0.7856268578422801
60	I	A	-10.524841	-1.277569405436256		-2.632777750890055	0.6896310543801364
60	I	C	-7.7423096	-0.8906780397568819		-1.9200809821565115	0.35714285714285715
60	I	D	-12.07782	2.3015543801203995		-2.6721363250767203	0.7023080958209477
60	I	E	-11.218872	2.1173203964635547		-2.381590140827821	0.5914495541178527
60	I	F	-11.416382	-1.9408117466008976		-3.0500738311417277	0.8080083930757125
60	I	G	-10.474182	-1.1117588201450956		-2.5879233119841727	0.674593460395174
60	I	H	-11.304565	1.7120056324184958		-2.454547437048266	0.6265955586641021
60	I	K	-12.979736	3.0016435180164107		-2.9612066359643032	0.7858891414582969
60	I	L	-7.538574	-1.793424559675422		-2.0517366943514146	0.42507431369120474
60	I	M	-8.921631	-1.2959928038019406		-2.212053150551481	0.5059450952963804
60	I	N	-10.2612915	0.36211304910966347		-2.2907581850496115	0.544937926210876
60	I	P	-9.317383	-0.6880206577343524		-2.19867524187749	0.4983388704318937
60	I	Q	-11.157593	0.4542300409380856		-2.5619608782706687	0.6644518272425249
60	I	R	-12.562256	4.291281403614324		-2.6980394856242182	0.7107011715334849
60	I	S	-11.079407	-0.33797608878634716		-2.653231373581475	0.6967127120125897
60	I	T	-10.134338	-0.48536327571182303		-2.3819893340040847	0.5916244098618639
60	I	V	-5.9884033	-1.8118479580411064		-1.8798229368106536	0.3389578597656933
60	I	W	-12.401001	-1.4986501858244698		-3.331396383725191	0.8672844902955062
60	I	Y	-10.842163	-0.8538312430255128		-2.659322745240388	0.6982864137086904
61	V	A	-6.931885	-1.6276139743842613		-1.940101793978168	0.3693827592236405
61	V	C	-10.366821	-1.240722608704887		-2.5781974486668178	0.6714460570029726
61	V	D	-9.2052	1.9515098111723943		-1.8138894841998745	0.30013988459520896
61	V	E	-9.061829	1.7672758275155491		-1.8006638437388944	0.2908725301626158
61	V	F	-9.486877	-2.03292873842932		-2.4831356411272596	0.6379611820248295
61	V	G	-8.581482	-1.4618033890931008		-2.170520506507437	0.48522468963105436
61	V	H	-11.15741	1.3619610634704906		-2.444582531550596	0.6215247420877776
61	V	I	-4.22229	-1.8118479580411064		-1.774386401645546	0.2762720755376814
61	V	K	-10.104553	2.6515989490684047		-1.9789209842055946	0.3878300402168211
61	V	L	-7.742981	-2.1434691286234266		-2.150491230636728	0.47578247945445007
61	V	M	-8.890198	-1.6460373727499458		-2.269201266636059	0.5331351634901207
61	V	N	-10.523193	0.012068480161658401		-2.420538690953648	0.6118202482951565
61	V	P	-9.790039	-1.0380652266823576		-2.378656809146395	0.5889141458296905
61	V	Q	-11.511475	0.10418547199008044		-2.734890398559525	0.7232033572302851
61	V	R	-9.445984	3.941236834666319		-1.6986903804442164	0.23762895611120824
61	V	S	-7.109558	-0.6880206577343524		-1.7965989570717658	0.2887742612344816
61	V	T	-6.241638	-0.8354078446598283		-1.7266889092361422	0.25249169435215946
61	V	W	-8.226013	-1.8486947547724748		-2.174879260863777	0.4865361077111383
61	V	Y	-9.005859	-1.203875811973518		-2.214360542866917	0.50734394124847
62	I	A	-10.758362	-1.277569405436256		-2.7060700864035385	0.7132365798216471
62	I	C	-9.226929	-0.8906780397568819		-2.2110098330591503	0.5054205280643469
62	I	D	-10.113403	2.3015543801203995		-2.015024357230816	0.40776359503409687
62	I	E	-11.769836	2.1173203964635547		-2.5764592709438934	0.6707466340269278
62	I	F	-10.114258	-1.9408117466008976		-2.634055842918482	0.6906801888442036
62	I	G	-8.617371	-1.1117588201450956		-2.115151871288245	0.45707291484525264
62	I	H	-11.649231	1.7120056324184958		-2.576219799609067	0.670484350410911
62	I	K	-12.776855	3.0016435180164107		-2.8793811194628436	0.7639447455848924
62	I	L	-7.434021	-1.793424559675422		-2.0366670111303495	0.4182549396747683
62	I	M	-9.939148	-1.2959928038019406		-2.464760677583964	0.6301801014163315
62	I	N	-8.163269	0.36211304910966347		-1.795311830175054	0.2879874103864312
62	I	P	-9.927551	-0.6880206577343524		-2.3567981932612576	0.5781605175730022
62	I	Q	-10.233459	0.4542300409380856		-2.2696506040325817	0.533484874978143
62	I	R	-11.254089	4.291281403614324		-2.214097436897998	0.5069942297604476
62	I	S	-9.356262	-0.33797608878634716		-2.151596728883902	0.47639447455848927
62	I	T	-9.077087	-0.48536327571182303		-2.1090710372396395	0.4544500786850848
62	I	V	-9.920593	-1.8118479580411064		-2.554919825073611	0.6624409861863962
62	I	W	-10.848511	-1.4986501858244698		-2.7751319128046124	0.735530687183074
62	I	Y	-9.24292	-0.8538312430255128		-2.2085557140113536	0.5028851197761847
63	I	A	-8.853394	-1.277569405436256		-2.193891490662105	0.4959783178877426
63	I	C	-11.358948	-0.8906780397568819		-2.839259722254762	0.7533659730722154
63	I	D	-11.352661	2.3015543801203995		-2.40904535701	0.6044763070466865
63	I	E	-11.662598	2.1173203964635547		-2.5375251929090434	0.6565833187620214
63	I	F	-9.317505	-1.9408117466008976		-2.42346183006058	0.6126945270152124
63	I	G	-9.630554	-1.1117588201450956		-2.349375393889569	0.5744885469487673
63	I	H	-10.437073	1.7120056324184958		-2.1726307103465023	0.4860115404791047
63	I	K	-10.986267	3.0016435180164107		-2.219948377922394	0.5103164888966603
63	I	L	-5.4263306	-1.793424559675422		-1.8341530588198283	0.31168036369994756
63	I	M	-8.422424	-1.2959928038019406		-2.1092700520162384	0.454624934429096
63	I	N	-11.211304	0.36211304910966347		-2.593167933868992	0.6765168735792971
63	I	P	-10.49353	-0.6880206577343524		-2.5217001804385095	0.6522119251617415
63	I	Q	-11.13446	0.4542300409380856		-2.5541349173835535	0.662266130442385
63	I	R	-11.674683	4.291281403614324		-2.3623368779357463	0.5806959258611646
63	I	S	-12.677673	-0.33797608878634716		-3.242087278912126	0.8501486273824095
63	I	T	-11.65155	-0.48536327571182303		-2.875845600227764	0.7627207553768142
63	I	V	-6.4821167	-1.8118479580411064		-1.9253415439087143	0.36046511627906974
63	I	W	-13.935608	-1.4986501858244698		-3.961220456120401	0.9508655359328554
63	I	Y	-11.441895	-0.8538312430255128		-2.862019591802917	0.7589613568805735
64	V	A	-7.095398	-1.6276139743842613		-1.9601565405384778	0.379436964504284
64	V	C	-8.441895	-1.240722608704887		-2.1031578206660737	0.4510403916768666
64	V	D	-10.35907	1.9515098111723943		-2.1229962366397617	0.4620563035495716
64	V	E	-11.079834	1.7672758275155491		-2.3719104999861895	0.5850673194614443
64	V	F	-9.606812	-2.03292873842932		-2.513713003936248	0.6494142332575625
64	V	G	-6.7455444	-1.4618033890931008		-1.8880296962472582	0.3427172582619339
64	V	H	-8.251282	1.3619610634704906		-1.6809487501138578	0.22879874103864312
64	V	I	-5.3897705	-1.8118479580411064		-1.835228947708044	0.3126420702920091
64	V	K	-11.68512	2.6515989490684047		-2.4934344004073647	0.6417205805210702
64	V	L	-10.115173	-2.1434691286234266		-2.673863967525695	0.7032698024130093
64	V	M	-8.59375	-1.6460373727499458		-2.2070215349596203	0.5023605525441511
64	V	N	-10.756348	0.012068480161658401		-2.493694598206215	0.6418954362650813
64	V	P	-10.497559	-1.0380652266823576		-2.5822392386448247	0.6725826193390453
64	V	Q	-11.002258	0.10418547199008044		-2.5600954118205657	0.664014687882497
64	V	R	-9.084473	3.941236834666319		-1.6122507168064615	0.19802413009267356
64	V	S	-9.386902	-0.6880206577343524		-2.215638241337844	0.5075187969924813
64	V	T	-9.495605	-0.8354078446598283		-2.267341559979369	0.5312991781780031
64	V	W	-11.000671	-1.8486947547724748		-2.890583132007168	0.7663927260010491
64	V	Y	-10.141907	-1.203875811973518		-2.505588601729416	0.6460045462493443
65	M	A	-8.358154	-2.1434691286234266		-2.2565782903601486	0.526578073089701
65	M	C	-8.345764	-1.7565777629440527		-2.1794987292808172	0.48968351110333974
65	M	D	-9.872742	1.4356546569332287		-2.041555903568734	0.4204406364749082
65	M	E	-9.13446	1.2514206732763837		-1.8771801598553877	0.33755901381360376
65	M	F	-9.46106	-1.5170735841901544		-2.3789181039942235	0.5890890015737017
65	M	G	-9.81189	-1.9776585433322666		-2.5571160545240748	0.6629655534184298
65	M	H	-10.147217	0.8461059092313251		-2.191702773001706	0.49484175555166987
65	M	I	-7.3463745	-1.2959928038019406		-1.932649579720917	0.36448679839132714
65	M	K	-11.138794	2.1357437948292395		-2.3524819460723037	0.5759748207728624
65	M	L	-4.7319336	-1.66446077111563		-1.7694932621598203	0.27452351809756953
65	M	N	-9.637573	-0.5037866740775074		-2.2489584080367058	0.5228186745934604
65	M	P	-10.687256	-1.5539203809215234		-2.733677387171142	0.7226787899982514
65	M	Q	-11.066284	-0.4116696822490852		-2.660506248529183	0.6987235530687184
65	M	R	-8.833069	3.4253816804271535		-1.59452638428213	0.18998076586815876
65	M	S	-10.212402	-1.203875811973518		-2.5260071301576614	0.6533484874978143
65	M	T	-8.753662	-1.351262998898994		-2.185858871140876	0.4928309144955412
65	M	V	-7.7991333	-1.6460373727499458		-2.0638484954949328	0.4314565483476132
65	M	W	-11.103882	-1.9592351449665824		-2.946297752829079	0.7821297429620563
65	M	Y	-10.471497	-1.7197309662126836		-2.6975679078983994	0.7105263157894737
66	N	A	-9.964294	-0.522210072443192		-2.339854400404197	0.5698548697324707
66	N	C	-7.427002	-0.9091014381225662		-1.8762692919772452	0.3370344465815702
66	N	D	-11.506714	-0.22245119597837526		-2.7825734775293034	0.737891239727225
66	N	E	-11.391174	-0.3329915861724819		-2.7591801601348966	0.7299353033747159
66	N	F	-12.405701	0.14103226872144947		-3.062359057230023	0.8105438013638748
66	N	G	-7.434326	-0.6880206577343524		-1.8401707974204102	0.315264906452177
66	N	H	-10.594971	0.0723231778725767		-2.433798848450345	0.6172407763595034
66	N	I	-6.087036	0.36211304910966347		-1.5269868702368843	0.1646266829865361
66	N	K	-10.5216675	0.4776379419176355		-2.3529287265707506	0.5763245322608848
66	N	L	-6.0585327	-0.006354918204026561		-1.5782208872775563	0.18429795418779507
66	N	M	-13.023743	-0.5037866740775074		-3.407806760209116	0.8810980940723903
66	N	P	-10.672913	-1.1117588201450954		-2.6496107412097096	0.6954012939325057
66	N	Q	-8.911255	-2.069775535160689		-2.354842433235509	0.5775485224689632
66	N	R	-11.962158	1.7672758275155491		-2.684806716384449	0.7058926385731771
66	N	S	-8.34021	-1.4618033890931008		-2.1236507656036863	0.4624934429095996
66	N	T	-9.360413	-1.314416202167625		-2.317202608094095	0.5579646791397097
66	N	V	-9.308655	0.012068480161658401		-2.0862945236123247	0.4433467389403742
66	N	W	-10.565857	-0.3011292920549782		-2.4816692465383245	0.6369994754327679
66	N	Y	-10.745972	-0.9459482348539352		-2.6440820995441143	0.6935653086203882
67	I	A	-8.365662	-1.277569405436256		-2.0951545691171285	0.4471061374366148
67	I	C	-12.481018	-0.8906780397568819		-3.2550836887838743	0.8532086029026054
67	I	D	-11.142334	2.3015543801203995		-2.336919070766397	0.5686308795243924
67	I	E	-10.859741	2.1173203964635547		-2.2619018112101203	0.5286763420178353
67	I	F	-10.345886	-1.9408117466008976		-2.7017986516126795	0.7116628781255464
67	I	G	-12.839905	-1.1117588201450956		-3.4356204740431666	0.8852072040566532
67	I	H	-10.642395	1.7120056324184958		-2.2360086700663566	0.5169610071690856
67	I	K	-11.397705	3.0016435180164107		-2.3599812406388847	0.5793845077810806
67	I	L	-7.847595	-1.793424559675422		-2.0993894745489365	0.4493792621087603
67	I	M	-11.575256	-1.2959928038019406		-2.9862937578175885	0.7931456548347613
67	I	N	-9.634033	0.36211304910966347		-2.1169277707303724	0.45768490994929184
67	I	P	-10.644775	-0.6880206577343524		-2.5686144809409592	0.6676866585067319
67	I	Q	-11.365662	0.4542300409380856		-2.6334457070883257	0.6901556216121699
67	I	R	-13.444214	4.291281403614324		-3.056608674996163	0.8092323832837909
67	I	S	-8.479553	-0.33797608878634716		-1.9590481360394978	0.3788249694002448
67	I	T	-8.552795	-0.48536327571182303		-1.9969600195570112	0.3975345340094422
67	I	V	-7.049988	-1.8118479580411064		-1.989163239715884	0.39325056828116806
67	I	W	-11.2854	-1.4986501858244698		-2.921292709785394	0.7756600804336422
67	I	Y	-10.403748	-0.8538312430255128		-2.522155645606855	0.6522993530337472
68	M	A	-8.009033	-2.1434691286234266		-2.1939568831453276	0.4960657457597482
68	M	C	-12.16864	-1.7565777629440527		-3.290119729966568	0.860639972023081
68	M	D	-8.376282	1.4356546569332287		-1.6955119979136724	0.23544325931106838
68	M	E	-11.85321	1.2514206732763837		-2.7042592303275623	0.7123623011015912
68	M	F	-9.229187	-1.5170735841901544		-2.32243188499281	0.5611995104039168
68	M	G	-9.872986	-1.9776585433322666		-2.5736981084310893	0.6696100716908551
68	M	H	-10.158447	0.8461059092313251		-2.1949408289030057	0.4965903129917818
68	M	I	-5.1915894	-1.2959928038019406		-1.7274086168092488	0.25310368945619865
68	M	K	-10.030945	2.1357437948292395		-2.008367230454085	0.4035670571778283
68	M	L	-10.135376	-1.66446077111563		-2.5875852187241484	0.6744186046511628
68	M	N	-9.607483	-0.5037866740775074		-2.24115945445704	0.519671271201259
68	M	P	-9.241699	-1.5539203809215234		-2.3321944656957627	0.566969749956286
68	M	Q	-11.932007	-0.4116696822490852		-2.966719362263043	0.7876376988984088
68	M	R	-9.764709	3.4253816804271535		-1.819042615518102	0.30346214373142155
68	M	S	-9.675842	-1.203875811973518		-2.377405453534106	0.5883021507256513
68	M	T	-7.2060547	-1.351262998898994		-1.9237326459159263	0.3595034096870082
68	M	V	-8.642151	-1.6460373727499458		-2.216840532522398	0.508655359328554
68	M	W	-10.651184	-1.9592351449665824		-2.7989447646368446	0.7426123448155272
68	M	Y	-8.33197	-1.7197309662126836		-2.1699573451537137	0.484874978143032
69	I	A	-7.1413574	-1.277569405436256		-1.9021157311454227	0.3499737716383983
69	I	C	-9.190247	-0.8906780397568819		-2.2023560058339244	0.49973771638398323
69	I	D	-10.158203	2.3015543801203995		-2.027900898225231	0.41379611820248297
69	I	E	-9.397034	2.1173203964635547		-1.842759912683464	0.3173631753803112
69	I	F	-10.878052	-1.9408117466008976		-2.867986049026382	0.7609721979367022
69	I	G	-8.113159	-1.1117588201450956		-2.0197966197757813	0.41003671970624234
69	I	H	-11.1154175	1.7120056324184958		-2.3900056491310426	0.595296380486099
69	I	K	-11.822144	3.0016435180164107		-2.5121935935418724	0.6488896660255289
69	I	L	-8.6640625	-1.793424559675422		-2.249082214091064	0.522906102465466
69	I	M	-10.841858	-1.2959928038019406		-2.7362331130654503	0.7237279244623186
69	I	N	-9.421631	0.36211304910966347		-2.0630029590490384	0.43101940898758523
69	I	P	-10.583313	-0.6880206577343524		-2.549408919200552	0.6601678615142508
69	I	Q	-9.721741	0.4542300409380856		-2.1269900272801325	0.4638048609896835
69	I	R	-10.751343	4.291281403614324		-2.0474399738373172	0.4228011890190593
69	I	S	-7.038452	-0.33797608878634716		-1.7311601734698698	0.25458996328029376
69	I	T	-7.4404297	-0.48536327571182303		-1.807967902958321	0.2969050533310019
69	I	V	-8.977478	-1.8118479580411064		-2.3196986672950164	0.5594509529638049
69	I	W	-11.377686	-1.4986501858244698		-2.9532888860866224	0.7834411610421402
69	I	Y	-12.671204	-0.8538312430255128		-3.323796865581601	0.8657982164714111
70	I	A	-9.161499	-1.277569405436256		-2.263090184054782	0.5295506207378913
70	I	C	-11.510498	-0.8906780397568819		-2.892489043611554	0.7670047211050883
70	I	D	-12.441406	2.3015543801203995		-2.811589201943246	0.7461968875677566
70	I	E	-12.727661	2.1173203964635547		-2.943146743497985	0.7810806084979891
70	I	F	-10.182251	-1.9408117466008976		-2.653644119367746	0.6968875677566008
70	I	G	-8.213257	-1.1117588201450956		-2.0376401959213624	0.4186046511627907
70	I	H	-12.637329	1.7120056324184958		-2.9507547448986444	0.7830914495541178
70	I	K	-11.665283	3.0016435180164107		-2.4550697073729206	0.6270326980241301
70	I	L	-5.570862	-1.793424559675422		-1.8441053032275048	0.3183248819723728
70	I	M	-13.258362	-1.2959928038019406		-3.6389912385886873	0.9177303724427347
70	I	N	-11.773987	0.36211304910966347		-2.792137725370961	0.7401643643993705
70	I	P	-10.2039795	-0.6880206577343524		-2.4351992250247436	0.6180276272075538
70	I	Q	-10.752869	0.4542300409380856		-2.4287003887912926	0.6153173631753803
70	I	R	-13.637878	4.291281403614324		-3.138028399102588	0.8266305298129043
70	I	S	-9.247253	-0.33797608878634716		-2.1253074313605658	0.46328029375764995
70	I	T	-9.00946	-0.48536327571182303		-2.093746514641259	0.44623185871655885
70	I	V	-10.553406	-1.8118479580411064		-2.740174528706934	0.7246896310543801
70	I	W	-12.321167	-1.4986501858244698		-3.300492536968395	0.8623011015911872
70	I	Y	-8.807068	-0.8538312430255128		-2.110233674435694	0.45532435740514077
71	Q	A	-6.800476	-0.4300930806147697		-1.7175336626321958	0.24707116628781256
71	Q	C	-10.253113	-0.8169844462941438		-2.471093586681582	0.6321909424724602
71	Q	D	-11.479004	-0.3145681878067974		-2.787134885123135	0.7386780905752754
71	Q	E	-10.918701	-0.24087459434405978		-2.584785252085689	0.6736317538031125
71	Q	F	-10.202576	0.23314926054987162		-2.292022077538443	0.545375065570904
71	Q	G	-7.635376	-0.59590366590593		-1.8544718904041448	0.32453226088477005
71	Q	H	-8.308655	0.16444016970099895		-1.8502136688743196	0.3219968525966078
71	Q	I	-5.5893555	0.4542300409380856		-1.4747290668359045	0.1420702920090925
71	Q	K	-10.856323	0.38552095008921305		-2.4716474247667772	0.632453226088477
71	Q	L	-7.2142944	0.08576207362439592		-1.6888992280008748	0.23264556740688933
71	Q	M	-9.741394	-0.4116696822490852		-2.2614942362711252	0.5283266305298129
71	Q	N	-10.923096	-2.069775535160689		-2.907767915980181	0.7717258261933905
71	Q	P	-11.328857	-1.0196418283166735		-2.8509268301556467	0.7558139534883721
71	Q	R	-11.32959	1.6751588356871272		-2.467335249622204	0.6309669522643819
71	Q	S	-7.507141	-1.3696863972646787		-1.9686256561971043	0.3824969400244798
71	Q	T	-6.715088	-1.2222992103392025		-1.8415222197479024	0.3166637524042665
71	Q	V	-6.775818	0.10418547199008044		-1.6327218050158425	0.20702920090924987
71	Q	W	-9.767822	-0.2090123002265557		-2.236744823149019	0.5171358629130967
71	Q	Y	-5.3795776	-0.8538312430255128		-1.6622653966620646	0.22014338171008918
72	N	A	-9.226685	-0.522210072443192		-2.1498284862716517	0.4754327679664277
72	N	C	-10.0095215	-0.9091014381225662		-2.4167486454204212	0.6090225563909775
72	N	D	-11.104553	-0.22245119597837526		-2.6436305750347526	0.6934778807483826
72	N	E	-7.524719	-0.3329915861724819		-1.7958537795337888	0.288249694002448
72	N	F	-10.240662	0.14103226872144947		-2.3165495719884843	0.5575275397796817
72	N	G	-7.670105	-0.6880206577343524		-1.874903818823785	0.3363350236055254
72	N	H	-9.432068	0.0723231778725767		-2.1075666010295446	0.45357579996502884
72	N	I	-8.923462	0.36211304910966347		-1.9464874657232214	0.37226787899982516
72	N	K	-8.558411	0.4776379419176355		-1.8537378076806905	0.3242699772687533
72	N	L	-10.537964	-0.006354918204026561		-2.4278499665286675	0.6148802238153523
72	N	M	-8.513245	-0.5037866740775074		-1.9920890524350399	0.39456198636125195
72	N	P	-10.847046	-1.1117588201450954		-2.705296873851193	0.7125371568456024
72	N	Q	-6.0493164	-2.069775535160689		-1.9347647265840524	0.3663227837034447
72	N	R	-6.008911	1.7672758275155491		-1.3435093314727542	0.09346039517398147
72	N	S	-8.197815	-1.4618033890931008		-2.097465573700026	0.44833012764469315
72	N	T	-9.589478	-1.314416202167625		-2.3746776980658026	0.586641021157545
72	N	V	-8.367065	0.012068480161658401		-1.8836882356286622	0.3407938450778108
72	N	W	-9.039612	-0.3011292920549782		-2.0712956645056373	0.4364399370519322
72	N	Y	-7.4280396	-0.9459482348539352		-1.8827121048930258	0.3403567057177828
73	Y	A	-8.428406	-1.7381543645783681		-2.1917406605222185	0.4949291834236755
73	Y	C	-9.44281	-2.1250457302577423		-2.4901502102199427	0.6401468788249693
73	Y	D	-9.537781	0.9934930961568009		-2.0073236621071877	0.4029550620737891
73	Y	E	-9.567505	0.8092591124999562		-2.038743862544832	0.41921664626682986
73	Y	F	-7.555481	-1.0749120234137266		-1.923390397722172	0.3588039867109635
73	Y	G	-10.0581665	-1.9039649498695286		-2.6109865113357635	0.6821996852596608
73	Y	H	-11.107117	0.40394434845489735		-2.551957413506844	0.6614792795943347
73	Y	I	-6.97876	-0.8538312430255128		-1.8081319581933555	0.29707990907501314
73	Y	K	-8.668701	1.6935822340528117		-1.723697795916801	0.25109284840006996
73	Y	L	-7.0494995	-1.2222992103392025		-1.8806810351280046	0.3393075712537157
73	Y	M	-8.019104	-1.7197309662126836		-2.1139743476716326	0.45672320335723027
73	Y	N	-7.9505005	-0.9459482348539352		-1.9632118527585853	0.3803986710963455
73	Y	P	-7.0821533	-1.996081941697951		-2.028596949609862	0.4139709739464941
73	Y	Q	-10.098572	-0.8538312430255128		-2.432562907584304	0.6166287812554643
73	Y	R	-10.504028	2.983220119650725		-2.067705009323915	0.4340793845077811
73	Y	S	-6.946411	-1.6460373727499458		-1.9452732899561296	0.37156845602378036
73	Y	T	-6.5117188	-1.793424559675422		-1.924849166073197	0.36011540479104737
73	Y	V	-8.670715	-1.203875811973518		-2.142264906813662	0.4720230809582095
73	Y	W	-9.411438	-1.5170735841901544		-2.366575152299446	0.5824444833012764
74	T	A		-1.3696863972646784		-2.297030940743384	0.5486536107711139
74	T	C		-1.7565777629440527		-2.3685743822957925	0.583406189893338
74	T	D		0.6250251288431113		-1.9813787245785301	0.38905403042489944
74	T	E		0.4407911451862664		-2.00674033044279	0.40234306696975
74	T	F		-0.7064440561000368		-2.182069539994067	0.49138835460744884
74	T	G		-1.535496982555839		-2.3272944054387423	0.5639097744360902
74	T	H		0.03547638114120766		-2.065253124105672	0.4323308270676692
74	T	I		-0.48536327571182303		-2.145948679407855	0.4735093547823046
74	T	K		1.325114266739122		-1.891953939592263	0.3444658157020458
74	T	L		-0.8538312430255128		-2.2067649079513645	0.5017485574401119
74	T	M		-1.351262998898994		-2.293705510756189	0.5465116279069767
74	T	N		-1.314416202167625		-2.2870770560826794	0.5428396572827417
74	T	P		-1.9592351449665824		-2.4073337285053267	0.6030774610945969
74	T	Q		-1.2222992103392025		-2.270636981549196	0.5343154397621962
74	T	R		2.614752152337036		-1.75483528827596	0.26787899982514424
74	T	S		-2.0145053400636357		-2.418055180103257	0.610202832663053
74	T	V		-0.8354078446598283		-2.203651184076957	0.5003497114880224
74	T	W		-1.1486056168764645		-2.257620223589454	0.5271900681937401
74	T	Y		-1.793424559675422		-2.3755565541167223	0.5873404441335898
75	R	A		3.406958282061469		-1.6869341981366368	0.23194614443084455
75	R	C		3.0200669163820946		-1.7186413084962417	0.24755201958384332
75	R	D		3.4119427846753343		-1.6865431712729986	0.23155271900681937
75	R	E		3.5961767683321795		-1.6723935864644754	0.22420877775834935
75	R	F		4.0702006232261105		-1.6386127088541624	0.2102640321734569
75	R	G		3.241147696770309		-1.7001924642644144	0.2386343766392726
75	R	H		0.4173832442067166		-2.010017786626675	0.40422276621787023
75	R	I		4.291281403614324		-1.6240913140315272	0.20322608847700646
75	R	K		-0.8722546413911973		-2.2098862752078494	0.5041528239202658
75	R	L		3.9228134363006344		-1.6487218153094771	0.2142420003497115
75	R	M		3.4253816804271535		-1.6854910819654807	0.23111557964679139
75	R	N		1.7672758275155491		-1.841021481181659	0.31574575974820773
75	R	P		2.817409534359565		-1.736347790627298	0.2571690855044588
75	R	Q		1.6751588356871272		-1.8512860903202566	0.32273998950865534
75	R	S		2.46736496541156		-1.7687822871529497	0.2740426648015387
75	R	T		2.614752152337036		-1.75483528827596	0.26787899982514424
75	R	V		3.941236834666319		-1.6474390769055025	0.21380486098968352
75	R	W		3.628039062449683		-1.6700057417735616	0.22289735967826543
75	R	Y		2.983220119650725		-1.7218034660078068	0.25026228361601677
76	S	A		-1.2222992103392025		-2.270636981549196	0.5343154397621962
76	S	C		-1.6091905760185767		-2.3409371059992585	0.5702482951564959
76	S	D		0.4776379419176352		-2.001606441579043	0.3997639447455849
76	S	E		0.29340395826079047		-2.027584529466604	0.41340269277845776
76	S	F		-0.559056869174561		-2.157865681238962	0.47962930582269625
76	S	G		-1.388109795630363		-2.3003638284378995	0.5504021682112258
76	S	H		-0.11191080578426815		-2.0874600283487563	0.44382759223640494
76	S	I		-0.33797608878634716		-2.1224854916181517	0.46140059450952964
76	S	K		1.1777270798136459		-1.909875468428359	0.35316488896660253
76	S	L		-0.7064440561000368		-2.182069539994067	0.49138835460744884
76	S	M		-1.203875811973518		-2.267371495058025	0.531780031474034
76	S	N		-1.4618033890931008		-2.3137697913067203	0.5565221192516174
76	S	P		-1.811847958041106		-2.3790585124444683	0.5895698548697325
76	S	Q		-1.3696863972646787		-2.297030940743384	0.5486536107711139
76	S	R		2.46736496541156		-1.7687822871529497	0.2740426648015387
76	S	T		-2.0145053400636357		-2.418055180103257	0.610202832663053
76	S	V		-0.6880206577343524		-2.1790171347453504	0.4888529463192866
76	S	W		-1.0012184299509888		-2.2319494142456975	0.5151687357929708
76	S	Y		-1.6460373727499458		-2.3478025553116844	0.5736142682287113
77	T	A		-1.3696863972646784		-2.297030940743384	0.5486536107711139
77	T	C		-1.7565777629440527		-2.3685743822957925	0.583406189893338
77	T	D		0.6250251288431113		-1.9813787245785301	0.38905403042489944
77	T	E		0.4407911451862664		-2.00674033044279	0.40234306696975
77	T	F		-0.7064440561000368		-2.182069539994067	0.49138835460744884
77	T	G		-1.535496982555839		-2.3272944054387423	0.5639097744360902
77	T	H		0.03547638114120766		-2.065253124105672	0.4323308270676692
77	T	I		-0.48536327571182303		-2.145948679407855	0.4735093547823046
77	T	K		1.325114266739122		-1.891953939592263	0.3444658157020458
77	T	L		-0.8538312430255128		-2.2067649079513645	0.5017485574401119
77	T	M		-1.351262998898994		-2.293705510756189	0.5465116279069767
77	T	N		-1.314416202167625		-2.2870770560826794	0.5428396572827417
77	T	P		-1.9592351449665824		-2.4073337285053267	0.6030774610945969
77	T	Q		-1.2222992103392025		-2.270636981549196	0.5343154397621962
77	T	R		2.614752152337036		-1.75483528827596	0.26787899982514424
77	T	S		-2.0145053400636357		-2.418055180103257	0.610202832663053
77	T	V		-0.8354078446598283		-2.203651184076957	0.5003497114880224
77	T	W		-1.1486056168764645		-2.257620223589454	0.5271900681937401
77	T	Y		-1.793424559675422		-2.3755565541167223	0.5873404441335898
78	D	A		1.4172312585675442		-1.880994543135977	0.3397447106137437
78	D	C		1.03033989288817		-1.9282762852447255	0.3620825319111733
78	D	E		-1.9776585433322666		-2.410900412435499	0.6053942997027453
78	D	F		2.0804735997321857		-1.8074583624970866	0.29638048609896833
78	D	G		1.2514206732763837		-1.9008550429383568	0.348968351110334
78	D	H		2.011764508883313		-1.8146462525266844	0.3009704493792621
78	D	I		2.3015543801203995		-1.7849874408003876	0.28322259136212624
78	D	K		2.1223048990774203		-1.8031299477163971	0.29327679664276973
78	D	L		1.9330864128067098		-1.8229973537298365	0.30621612169959783
78	D	M		1.4356546569332287		-1.8788248411981954	0.33838957859765695
78	D	N		-0.22245119597837526		-2.104440850706079	0.45187095646091974
78	D	P		0.8276825108656405		-1.9543667704729213	0.37642070292009094
78	D	Q		-0.3145681878067974		-2.1188046482691236	0.4587777583493618
78	D	R		3.4119427846753343		-1.6865431712729986	0.23155271900681937
78	D	S		0.4776379419176352		-2.001606441579043	0.3997639447455849
78	D	T		0.6250251288431113		-1.9813787245785301	0.38905403042489944
78	D	V		1.9515098111723943		-1.8210302822332276	0.3049921314915195
78	D	W		1.6383120389557582		-1.855442575060097	0.32501311418080087
78	D	Y		0.9934930961568009		-1.9329518248046016	0.36488022381535234
79	N	A	-10.165161	-0.522210072443192		-2.396814783648144	0.5986186396223115
79	N	C	-8.978455	-0.9091014381225662		-2.157009879086492	0.4791047385906627
79	N	D	-8.400757	-0.22245119597837526		-1.925786091917265	0.36055254415107535
79	N	E	-7.6485596	-0.3329915861724819		-1.8143014570210425	0.30066445182724255
79	N	F	-11.420166	0.14103226872144947		-2.6972799126377502	0.7104388879174681
79	N	G	-8.788513	-0.6880206577343524		-2.0785365395167448	0.4398496240601504
79	N	H	-14.498901	0.0723231778725767		-3.944952391337731	0.9497289735967827
79	N	I	-9.9938965	0.36211304910966347		-2.214025200477683	0.5069068018884421
79	N	K	-11.346497	0.4776379419176355		-2.6235223069831806	0.6870956460919742
79	N	L	-10.523743	-0.006354918204026561		-2.4234665861671334	0.6127819548872181
79	N	M	-10.464844	-0.5037866740775074		-2.4828338274228012	0.6376988984088128
79	N	P	-10.940552	-1.1117588201450954		-2.735813388677876	0.7235530687183074
79	N	Q	-7.0111694	-2.069775535160689		-2.034156266124904	0.4163315264906452
79	N	R	-9.605591	1.7672758275155491		-1.9327758904353542	0.36466165413533835
79	N	S	-7.0824585	-1.4618033890931008		-1.9279308490233036	0.3618639622311593
79	N	T	-8.522949	-1.314416202167625		-2.1321651078663733	0.46616541353383456
79	N	V	-9.44812	0.012068480161658401		-2.1205307659140824	0.45960832313341493
79	N	W	-11.245056	-0.3011292920549782		-2.703604537034205	0.7120125896135688
79	N	Y	-8.832153	-0.9459482348539352		-2.1312866284627203	0.4655534184297954
80	Q	A	-9.828674	-0.4300930806147697		-2.2878424445037755	0.5432767966427697
80	Q	C	-7.244446	-0.8169844462941438		-1.8356398433576884	0.3128169260360203
80	Q	D	-7.345764	-0.3145681878067974		-1.76759621574793	0.27312467214548
80	Q	E	-7.4281006	-0.24087459434405978		-1.7675707711350315	0.27303724427347437
80	Q	F	-10.586853	0.23314926054987162		-2.407741219895929	0.6036894561986361
80	Q	G	-8.071777	-0.59590366590593		-1.9252873717508325	0.3602902605350586
80	Q	H	-7.2956543	0.16444016970099895		-1.6881875720742454	0.23255813953488372
80	Q	I	-9.44458	0.4542300409380856		-2.0557656684904044	0.4274348662353558
80	Q	K	-10.198425	0.38552095008921305		-2.269065091339386	0.5327854520020983
80	Q	L	-5.326294	0.08576207362439592		-1.509833581943722	0.15597132365798216
80	Q	M	-7.6446533	-0.4116696822490852		-1.8261627396907427	0.3073089700996678
80	Q	N	-7.09021	-2.069775535160689		-2.043976890565101	0.4214023430669698
80	Q	P	-7.977295	-1.0196418283166735		-1.9803930133030736	0.3883546074488547
80	Q	R	-9.95343	1.6751588356871272		-2.0362305949807653	0.41764294457072915
80	Q	S	-7.262207	-1.3696863972646787		-1.9344927292003926	0.36614792795943346
80	Q	T	-7.7801514	-1.2222992103392025		-1.9836650909348599	0.3901031648889666
80	Q	V	-9.854065	0.10418547199008044		-2.2127105913044836	0.5061199510403916
80	Q	W	-9.940613	-0.2090123002265557		-2.2837536160342755	0.5410910998426298
80	Q	Y	-8.784607	-0.8538312430255128		-2.1054553811100485	0.4523518097569505
81	A	C	-8.225098	-1.7750011613097372		-2.160690845934948	0.48120300751879697
81	A	D	-11.205261	1.4172312585675442		-2.4542949752769645	0.6264207029200909
81	A	E	-8.67041	1.2329972749106992		-1.7779295928900265	0.27854520020982687
81	A	F	-8.455811	-1.4986501858244698		-2.1524592206509365	0.4770064696625284
81	A	G	-7.5599976	-1.996081941697951		-2.0938068667073146	0.44631928658856446
81	A	H	-12.202881	0.8276825108656407		-2.88895764571015	0.7658681587690156
81	A	I	-9.799561	-1.277569405436256		-2.423372974154605	0.6126070991432069
81	A	K	-8.243286	2.1173203964635547		-1.5955835326378278	0.1909424724602203
81	A	L	-9.80658	-1.6460373727499458		-2.492586753995063	0.6411960132890365
81	A	M	-9.636353	-2.1434691286234266		-2.543045226751669	0.6588564434341668
81	A	N	-7.76593	-0.522210072443192		-1.8626707143570855	0.3289036544850498
81	A	P	-7.8983154	-1.5723437792872077		-2.0662113232663	0.43329253365973075
81	A	Q	-7.7667236	-0.4300930806147697		-1.8479962084977024	0.32051057877251266
81	A	R	-10.189514	3.406958282061469		-1.9389112241367161	0.36859590837559014
81	A	S	-8.479614	-1.2222992103392025		-2.107211537546032	0.45322608847700646
81	A	T	-8.652588	-1.3696863972646784		-2.1682032026987526	0.4846126945270152
81	A	V	-10.171326	-1.6276139743842613		-2.5910719200212737	0.6759048784752579
81	A	W	-10.815491	-1.9408117466008976		-2.8477117695859637	0.7552019583843329
81	A	Y	-10.394775	-1.7381543645783681		-2.6777803439893	0.7043189368770764
82	V	A	-3.4210815	-1.6276139743842613		-1.7125334770359295	0.2447106137436615
82	V	C	-5.3546143	-1.240722608704887		-1.7277814778047924	0.2533659730722154
82	V	D	-3.0221558	1.9515098111723943		-1.178881412659377	0.05062073789123973
82	V	E	-1.4812012	1.7672758275155491		-1.1727333423577009	0.049134464067144605
82	V	F	-7.7681885	-2.03292873842932		-2.1327787177134363	0.46686483650987937
82	V	G	-6.567688	-1.4618033890931008		-1.8688441061988432	0.3332750480853296
82	V	H	-5.749695	1.3619610634704906		-1.3692422352453386	0.10255289386256339
82	V	I	-5.664856	-1.8118479580411064		-1.8543988257280302	0.32444483301276444
82	V	K	-3.5595093	2.6515989490684047		-1.1236147588901961	0.03995453750655709
82	V	L	-0.84906006	-2.1434691286234266		-1.7686451469280464	0.27373666724951917
82	V	M	1.6727905	-1.6460373727499458		-1.6602689836981406	0.2194439587340444
82	V	N	-4.8552246	0.012068480161658401		-1.4933294044141825	0.15037593984962405
82	V	P	-6.3689575	-1.0380652266823576		-1.7734029415514083	0.27592236404965903
82	V	Q	-6.0637817	0.10418547199008044		-1.5622377125128588	0.1780031474033922
82	V	R	-8.868591	3.941236834666319		-1.5641403057507823	0.17878999825144257
82	V	S	-2.2810059	-0.6880206577343524		-1.5220078192436204	0.16217870257037945
82	V	T	-4.9610596	-0.8354078446598283		-1.6339416416070032	0.20772862388529464
82	V	W	-5.8355713	-1.8486947547724748		-1.8744326627294372	0.33616016786151426
82	V	Y	-7.304199	-1.203875811973518		-1.910486977366928	0.3537331701346389
83	I	A	-10.499023	-1.277569405436256		-2.6248449191172365	0.6877950690680189
83	I	C	-9.978882	-0.8906780397568819		-2.4050408095221307	0.6018534708865186
83	I	D	-7.9491577	2.3015543801203995		-1.5255268017727523	0.16375240426648016
83	I	E	-9.358154	2.1173203964635547		-1.8332172567297358	0.31098094072390275
83	I	F	-9.433472	-1.9408117466008976		-2.451910817989428	0.6253715684560238
83	I	G	-10.401062	-1.1117588201450956		-2.5657378023055673	0.6662878125546424
83	I	H	-10.853455	1.7120056324184958		-2.303376432944124	0.5517573002273125
83	I	K	-11.43689	3.0016435180164107		-2.3737149370063175	0.586203881797517
83	I	L	-7.7210083	-1.793424559675422		-2.07929741544195	0.44019933554817275
83	I	M	-9.761108	-1.2959928038019406		-2.4163640859303808	0.6085854170309495
83	I	N	-8.965698	0.36211304910966347		-1.9558240961131441	0.3769889840881273
83	I	P	-10.384094	-0.6880206577343524		-2.4884893828459385	0.6395348837209303
83	I	Q	-9.574097	0.4542300409380856		-2.08851344252244	0.4444833012764469
83	I	R	-10.289001	4.291281403614324		-1.9052144700800944	0.3507606224864487
83	I	S	-9.3377075	-0.33797608878634716		-2.1470747219860957	0.47429620563035496
83	I	T	-7.451599	-0.48536327571182303		-1.8095563725114197	0.2977793320510579
83	I	V	-8.774475	-1.8118479580411064		-2.275602734705647	0.5376814128344116
83	I	W	-13.056885	-1.4986501858244698		-3.5929257558599557	0.9104738590662703
83	I	Y	-12.53186	-0.8538312430255128		-3.2687599844132347	0.8560062948067844
84	K	A	-11.493469	2.1173203964635547		-2.477086936726192	0.6349886343766393
84	K	C	-10.3396	1.7304290307841803		-2.1412540864170078	0.47123623011015914
84	K	D	-6.9121704	2.1223048990774203		-1.3965250031136767	0.11321909424724602
84	K	E	-8.538879	2.306538882734265		-1.632735722439359	0.20711662878125547
84	K	F	-8.972717	2.780562737628196		-1.6792300292745608	0.22809931806259837
84	K	G	-9.352539	1.9515098111723943		-1.8492326139684596	0.321734568980591
84	K	H	-8.517334	-0.8722546413911971		-2.0538654224615227	0.4262108760272775
84	K	I	-9.151978	3.0016435180164107		-1.7006125690967115	0.2389403741912922
84	K	L	-8.919373	2.6331755507027204		-1.6809048252327352	0.22862388529463193
84	K	M	-9.697937	2.1357437948292395		-1.917587095804193	0.3560062948067844
84	K	N	-6.4435425	0.4776379419176355		-1.5440173667673487	0.17004721105088302
84	K	P	-8.755859	1.527771648761651		-1.7607024365834107	0.26988984088127294
84	K	Q	-7.8828125	0.38552095008921305		-1.7440653854491244	0.2614093372967302
84	K	R	-9.350403	-0.8722546413911973		-2.2375674922492848	0.5178352858891414
84	K	S	-6.3864746	1.1777270798136459		-1.446659743884586	0.13105438013638748
84	K	T	-7.718872	1.325114266739122		-1.5953625985892526	0.19068018884420354
84	K	V	-10.385437	2.6515989490684047		-2.0612909850055137	0.4304074138835461
84	K	W	-10.486267	2.338401176851769		-2.12179838854303	0.46065745759748206
84	K	Y	-11.56958	1.6935822340528117		-2.549711383286231	0.6606050008742788
85	D	A	-8.621399	1.4172312585675442		-1.7458067801410246	0.26237104388879173
85	D	C	-10.339966	1.03033989288817		-2.224533872825369	0.511890190592761
85	D	E	-3.6012573	-1.9776585433322666		-1.7843659483171477	0.2822171708340619
85	D	F	-10.806946	2.0804735997321857		-2.2486416210543405	0.5226438188494492
85	D	G	-8.369141	1.2514206732763837		-1.7161892329881785	0.2462843154397622
85	D	H	-11.008667	2.011764508883313		-2.321797385468125	0.5608497989158944
85	D	I	-10.449524	2.3015543801203995		-2.114241046453304	0.4568980591012415
85	D	K	-7.385132	2.1223048990774203		-1.4573714713124524	0.13481377863262808
85	D	L	-9.074219	1.9330864128067098		-1.785464587370345	0.28344116104214023
85	D	M	-9.834106	1.4356546569332287		-2.0310462728498737	0.4148452526665501
85	D	N	-7.44812	-0.22245119597837526		-1.7675531363292305	0.2729498164014688
85	D	P	-7.0769653	0.8276825108656405		-1.5678383564568805	0.18080083930757126
85	D	Q	-7.5599365	-0.3145681878067974		-1.7981282592046972	0.2892988284665151
85	D	R	-8.74353	3.4119427846753343		-1.5765677353889027	0.1839482426997727
85	D	S	-4.69751	0.4776379419176352		-1.4181428730517234	0.12152474208777758
85	D	T	-5.8624268	0.6250251288431113		-1.4718551651590497	0.14084630180101415
85	D	V	-8.141174	1.9515098111723943		-1.5946104477797103	0.19015562161216995
85	D	W	-9.757385	1.6383120389557582		-1.9870393006574618	0.3918517223290785
85	D	Y	-11.034912	0.9934930961568009		-2.4488292274343824	0.6239727225039342
86	A	C	-9.497009	-1.7750011613097372		-2.4361061859138444	0.6182899108235705
86	A	D	-7.449646	1.4172312585675442		-1.544324059685919	0.17030949466689982
86	A	E	-8.775757	1.2329972749106992		-1.7999144135485308	0.29069767441860467
86	A	F	-9.995911	-1.4986501858244698		-2.5173002558227355	0.6509879349536632
86	A	G	-6.9746094	-1.996081941697951		-2.015338859077958	0.4078510229061025
86	A	H	-7.4697876	0.8276825108656407		-1.6205738494864779	0.20125896135688057
86	A	I	-7.300659	-1.277569405436256		-1.9231142724152446	0.35871655883895787
86	A	K	-7.234192	2.1173203964635547		-1.4373785094037088	0.12720755376814127
86	A	L	-5.5722046	-1.6460373727499458		-1.8164465142308546	0.30215072565133766
86	A	M	-9.969055	-2.1434691286234266		-2.6326077160904235	0.6895436265081308
86	A	N	-5.289612	-0.522210072443192		-1.601598926529769	0.19382759223640497
86	A	P	-10.924072	-1.5723437792872077		-2.8133482205192823	0.7462843154397621
86	A	Q	-8.227173	-0.4300930806147697		-1.926097819572567	0.36098968351110333
86	A	R	-9.674683	3.406958282061469		-1.796664345827316	0.28886168910648713
86	A	S	-4.7838135	-1.2222992103392025		-1.6915096673618808	0.23360727399895087
86	A	T	-6.5342407	-1.3696863972646784		-1.8486356498437964	0.3208602902605351
86	A	V	-7.904114	-1.6276139743842613		-2.077431111619614	0.4395873404441336
86	A	W	-9.473328	-1.9408117466008976		-2.461863019451686	0.6293932505682812
86	A	Y	-9.615967	-1.7381543645783681		-2.4595311134709577	0.6284315439762196
87	L	A	-10.531189	-1.6460373727499458		-2.702057515770381	0.7117503059975521
87	L	C	-10.221008	-1.2591460070705716		-2.538337056233399	0.6568456023780381
87	L	D	-11.388062	1.9330864128067098		-2.4593899318031824	0.628344116104214
87	L	E	-11.208862	1.7488524291498648		-2.4175887278233588	0.609547123623011
87	L	F	-8.562256	-2.0145053400636357		-2.27095437232176	0.5353208602902605
87	L	G	-8.906616	-1.4802267874587853		-2.2421253962209162	0.5202832663052981
87	L	H	-12.255188	1.3435376651048063		-2.8443470450884254	0.7545025354082882
87	L	I	-8.259033	-1.793424559675422		-2.1703768979513347	0.4851372617590488
87	L	K	-12.474182	2.6331755507027204		-2.79251740358704	0.7403392201433817
87	L	M	-11.208313	-1.66446077111563		-2.925587718479792	0.7774086378737541
87	L	N	-10.678406	-0.006354918204026561		-2.4716926150474037	0.6326280818324882
87	L	P	-11.864014	-1.056488625048042		-3.0489072278911693	0.8077461094596957
87	L	Q	-9.22821	0.08576207362439592		-2.056088210824177	0.4275222941073614
87	L	R	-10.146362	3.9228134363006344		-1.8882213911824488	0.3428046861339395
87	L	S	-10.807373	-0.7064440561000368		-2.6233903486562054	0.6870082182199685
87	L	T	-9.41156	-0.8538312430255128		-2.249468077808852	0.5231683860814828
87	L	V	-7.6608276	-2.1434691286234266		-2.137789364286685	0.4695751005420528
87	L	W	-12.17804	-1.8671181531381595		-3.3147302412182134	0.8643993705193216
87	L	Y	-11.00769	-1.2222992103392025		-2.7774638991603107	0.7366672495191467
88	Q	A	-7.6152954	-0.4300930806147697		-1.824664424223175	0.3069592586116454
88	Q	C	-11.209656	-0.8169844462941438		-2.775344777381343	0.7357055429270851
88	Q	D	-7.838684	-0.3145681878067974		-1.8411968182033116	0.3162266130442385
88	Q	E	-8.00708	-0.24087459434405978		-1.8576023622242186	0.32601853470886516
88	Q	F	-10.823303	0.23314926054987162		-2.482707235100454	0.6376114705368071
88	Q	G	-8.594849	-0.59590366590593		-2.02331095282512	0.41178527714635427
88	Q	H	-11.699158	0.16444016970099895		-2.7933314971598304	0.7406015037593985
88	Q	I	-8.484497	0.4542300409380856		-1.8423930355468376	0.31718831963630006
88	Q	K	-10.457825	0.38552095008921305		-2.3462781650885107	0.5726525616366498
88	Q	L	-8.401794	0.08576207362439592		-1.879333400726579	0.33860814827767094
88	Q	M	-9.565735	-0.4116696822490852		-2.2156616541328726	0.5076062248644868
88	Q	N	-7.716858	-2.069775535160689		-2.1319363433026775	0.466077985661829
88	Q	P	-9.546753	-1.0196418283166735		-2.3117886854849776	0.5551669872355307
88	Q	R	-10.65918	1.6751588356871272		-2.2454123527168224	0.5214198286413708
88	Q	S	-5.5636597	-1.3696863972646787		-1.7650698230233817	0.27190068193740163
88	Q	T	-8.634888	-1.2222992103392025		-2.1381932848333527	0.4696625284140584
88	Q	V	-8.779114	0.10418547199008044		-1.9525964521534334	0.3750655709040042
88	Q	W	-12.688477	-0.2090123002265557		-3.226258095368639	0.8467389403741913
88	Q	Y	-11.560852	-0.8538312430255128		-2.904143219306543	0.7701521244972898
89	G	A	-4.040344	-1.996081941697951		-1.8027689635006556	0.29262108760272776
89	G	C	-8.859375	-1.9408117466008976		-2.318479759128481	0.5588389578597657
89	G	D	-4.378662	1.2514206732763837		-1.3026883724255236	0.08139534883720931
89	G	E	-4.2940063	1.067186689619539		-1.3218877285790787	0.08646616541353383
89	G	F	-5.4709473	-1.3328396005333096		-1.7519941850109995	0.26586815876901554
89	G	H	-7.0820923	0.6618719255744803		-1.5905136508301747	0.18884420353208603
89	G	I	-4.581604	-1.1117588201450956		-1.6621150127203963	0.22005595383808357
89	G	K	-8.0651245	1.9515098111723943		-1.581294470989197	0.18604651162790697
89	G	L	-6.0706787	-1.4802267874587853		-1.8249025958884144	0.30704668648365097
89	G	M	-6.423889	-1.9776585433322666		-1.9513599367015981	0.37401643643993704
89	G	N	-4.9608765	-0.6880206577343524		-1.6092974963112476	0.19645042839657284
89	G	P	-5.977356	-1.7381543645783681		-1.8649359328053494	0.33004021682112256
89	G	Q	-5.659363	-0.59590366590593		-1.63880676705678	0.21061374366147928
89	G	R	-6.6332397	3.241147696770309		-1.2621925171804091	0.07116628781255464
89	G	S	2.166748	-1.388109795630363		-1.6116591769748894	0.19749956286063997
89	G	T	-4.734558	-1.535496982555839		-1.7456728357775408	0.2621961881447806
89	G	V	-5.9832764	-1.4618033890931008		-1.8141055161159794	0.30057702395523694
89	G	W	-7.1485596	-1.7750011613097372		-1.9946237729246263	0.39648539954537504
89	G	Y	-7.4434814	-1.9039649498695286		-2.0591292528748975	0.42909599580346214
90	I	A	-9.002991	-1.277569405436256		-2.2268239418825666	0.5131141808008393
90	I	C	-10.174561	-0.8906780397568819		-2.4606573117471893	0.6289561112082532
90	I	D	-8.643311	2.3015543801203995		-1.6542623314750367	0.21664626682986537
90	I	E	-10.215393	2.1173203964635547		-2.0631516723227272	0.43128169260360205
90	I	F	-9.31958	-1.9408117466008976		-2.423964213281839	0.6129568106312292
90	I	G	-10.212158	-1.1117588201450956		-2.509721605073759	0.6477531036894562
90	I	H	-10.910461	1.7120056324184958		-2.3219482148868544	0.5610246546599056
90	I	K	-9.8220215	3.0016435180164107		-1.8691704033586873	0.33362475957335197
90	I	L	-7.1174316	-1.793424559675422		-1.9941383279236884	0.3959608323133415
90	I	M	-10.567078	-1.2959928038019406		-2.6491248160839826	0.6953138660605
90	I	N	-6.9974976	0.36211304910966347		-1.621450276935846	0.20143381710089175
90	I	P	-9.735718	-0.6880206577343524		-2.304848282557574	0.5524567232033573
90	I	Q	-9.623779	0.4542300409380856		-2.101324847220967	0.45025354082881625
90	I	R	-10.751709	4.291281403614324		-2.047556867528053	0.4228886168910649
90	I	S	-6.5405884	-0.33797608878634716		-1.6747453618331614	0.22600104913446406
90	I	T	-9.850525	-0.48536327571182303		-2.3026262866058325	0.5514950166112956
90	I	V	-3.597229	-1.8118479580411064		-1.752400890245056	0.26604301451302675
90	I	W	-9.231262	-1.4986501858244698		-2.319539081845175	0.5592760972197937
90	I	Y	-10.041931	-0.8538312430255128		-2.4164836651010115	0.608672844902955
91	Q	A	-11.314697	-0.4300930806147697		-2.7479838310184506	0.7263507606224865
91	Q	C	-9.1432495	-0.8169844462941438		-2.178909256124576	0.48819723727924463
91	Q	D	-7.9657593	-0.3145681878067974		-1.862125106242272	0.32864137086903306
91	Q	E	-7.7229614	-0.24087459434405978		-1.8113428898605979	0.29900332225913623
91	Q	F	-10.93811	0.23314926054987162		-2.5201024134491288	0.651687357929708
91	Q	G	-8.338074	-0.59590366590593		-1.9733506037456796	0.38415806959258614
91	Q	H	-10.318054	0.16444016970099895		-2.3359629226169645	0.5683685959083756
91	Q	I	-10.230896	0.4542300409380856		-2.268900697826518	0.5326980241300927
91	Q	K	-9.109192	0.38552095008921305		-1.984986561495041	0.39071515999300577
91	Q	L	-8.423706	0.08576207362439592		-1.8835324780460834	0.3407064172058052
91	Q	M	-8.871033	-0.4116696822490852		-2.05138605260283	0.42498688581919913
91	Q	N	-6.70166	-2.069775535160689		-1.9982498900663654	0.397796817625459
91	Q	P	-9.161804	-1.0196418283166735		-2.2178145373164067	0.5090050708165763
91	Q	R	-8.26532	1.6751588356871272		-1.647260229295938	0.21349886343766392
91	Q	S	-6.173828	-1.3696863972646787		-1.8138892790021979	0.30005245672320335
91	Q	T	-8.625732	-1.2222992103392025		-2.136329585213661	0.46870082182199685
91	Q	V	-8.004211	0.10418547199008044		-1.8048867559250268	0.2952439237628956
91	Q	W	-13.045654	-0.2090123002265557		-3.3701856795697367	0.8733170134638923
91	Q	Y	-9.866028	-0.8538312430255128		-2.367663740487589	0.5827067669172933
92	Q	A	-8.372437	-0.4300930806147697		-1.9530503219456805	0.37550271026403215
92	Q	C	-9.707825	-0.8169844462941438		-2.318992365574419	0.5591012414757824
92	Q	D	-4.8600464	-0.3145681878067974		-1.543641750116867	0.16987235530687184
92	Q	E	-5.8638916	-0.24087459434405978		-1.5978912715664393	0.19234131841230984
92	Q	F	-9.38208	0.23314926054987162		-2.0716841983133083	0.4374016436439937
92	Q	G	-8.835815	-0.59590366590593		-2.0734958505148047	0.43836335023605527
92	Q	H	-10.856506	0.16444016970099895		-2.5034368962013795	0.6453925511453051
92	Q	I	-10.397339	0.4542300409380856		-2.3183228578548407	0.5587515299877601
92	Q	K	-9.2752075	0.38552095008921305		-2.023998770716651	0.4118727050183599
92	Q	L	-8.118042	0.08576207362439592		-1.8272877787083897	0.30792096520370693
92	Q	M	-8.506836	-0.4116696822490852		-1.9760657606721266	0.38546948767267003
92	Q	N	-7.2856445	-2.069775535160689		-2.0694480522940304	0.4356530862038818
92	Q	P	-7.809265	-1.0196418283166735		-1.9527958728083523	0.3752404266480154
92	Q	R	-9.118347	1.6751588356871272		-1.8238845384778317	0.30660954712362304
92	Q	S	-6.1295166	-1.3696863972646787		-1.8099374730028166	0.29821647141108587
92	Q	T	-9.573608	-1.2222992103392025		-2.354160704530863	0.5767616716209127
92	Q	V	-10.01178	0.10418547199008044		-2.256300818588678	0.5264906452176954
92	Q	W	-9.160461	-0.2090123002265557		-2.084731076620227	0.44212274873229584
92	Q	Y	-7.4872437	-0.8538312430255128		-1.8754814722193331	0.33659730722154224
93	Q	A	-8.129089	-0.4300930806147697		-1.9085358199073084	0.3522468963105438
93	Q	C	-9.176331	-0.8169844462941438		-2.1866226874318566	0.49318062598356355
93	Q	D	-8.403137	-0.3145681878067974		-1.9406045826676208	0.36955761496765166
93	Q	E	-7.554138	-0.24087459434405978		-1.7857663069691947	0.28361601678615145
93	Q	F	-12.265625	0.23314926054987162		-2.994852242425422	0.795593635250918
93	Q	G	-10.53772	-0.59590366590593		-2.5201396925066915	0.6517747858017136
93	Q	H	-8.388672	0.16444016970099895		-1.8652702456657622	0.3303025004371394
93	Q	I	-8.5651245	0.4542300409380856		-1.8583368542176737	0.3268053855569155
93	Q	K	-7.722107	0.38552095008921305		-1.7184107986338222	0.24733344990382933
93	Q	L	-8.205261	0.08576207362439592		-1.8428282991672504	0.31745060325231683
93	Q	M	-9.501282	-0.4116696822490852		-2.199277542378142	0.49886343766392727
93	Q	N	-8.124451	-2.069775535160689		-2.199466634560527	0.4989508655359329
93	Q	P	-10.238525	-1.0196418283166735		-2.5014013166035665	0.6450428396572827
93	Q	R	-10.516296	1.6751588356871272		-2.200955979636857	0.49930057702395525
93	Q	S	-6.338318	-1.3696863972646787		-1.8291605046974966	0.3089700996677741
93	Q	T	-8.289856	-1.2222992103392025		-2.0711342234572108	0.4363525091799266
93	Q	V	-7.838562	0.10418547199008044		-1.777442737865552	0.2783703444658157
93	Q	W	-11.6883545	-0.2090123002265557		-2.8455514144842686	0.7547648190243049
93	Q	Y	-11.433594	-0.8538312430255128		-2.8591028420074043	0.7582619339045288
94	I	A	-10.133179	-1.277569405436256		-2.5161861864689854	0.650375939849624
94	I	C	-11.724182	-0.8906780397568819		-2.9691984675850165	0.7882496940024479
94	I	D	-10.666809	2.3015543801203995		-2.181516489101327	0.4908200734394125
94	I	E	-12.628662	2.1173203964635547		-2.9038081352794967	0.7700646966252841
94	I	F	-9.41272	-1.9408117466008976		-2.446764327280265	0.6228361601678615
94	I	G	-12.329163	-1.1117588201450956		-3.234217813265892	0.847875502710264
94	I	H	-11.247925	1.7120056324184958		-2.435049834676193	0.6179401993355482
94	I	K	-11.441528	3.0016435180164107		-2.3753449011282486	0.5869033047735618
94	I	L	-5.4105225	-1.793424559675422		-1.833099611291404	0.3108060849798916
94	I	M	-8.150696	-1.2959928038019406		-2.0590429032027964	0.428921140059451
94	I	N	-9.510864	0.36211304910966347		-2.08534919980168	0.44264731596432944
94	I	P	-11.364441	-0.6880206577343524		-2.8071733890731605	0.7448854694876726
94	I	Q	-9.399414	0.4542300409380856		-2.0445673081651394	0.42175205455499215
94	I	R	-13.386963	4.291281403614324		-3.0327068210201498	0.8043364224514775
94	I	S	-9.4574585	-0.33797608878634716		-2.176600941354727	0.4870606749431719
94	I	T	-9.05127	-0.48536327571182303		-2.103190449982516	0.45112781954887216
94	I	V	-8.553345	-1.8118479580411064		-2.2301794652270965	0.5139884595208952
94	I	W	-12.05896	-1.4986501858244698		-3.200561173775933	0.8417555516698724
94	I	Y	-11.9401245	-0.8538312430255128		-3.042346658811227	0.8060849798915894
95	K	A	-8.344971	2.1173203964635547		-1.6144190939429175	0.1988984088127295
95	K	C	-11.814453	1.7304290307841803		-2.634256229272298	0.6908550445882147
95	K	D	-9.198303	2.1223048990774203		-1.7943647030906424	0.28755027102640324
95	K	E	-8.21405	2.306538882734265		-1.571118829107929	0.18202482951564958
95	K	F	-10.332153	2.780562737628196		-2.0335790499670434	0.4158943871306172
95	K	G	-7.659912	1.9515098111723943		-1.5153595970197722	0.15876901556216122
95	K	H	-7.9727173	-0.8722546413911971		-1.954376558888122	0.37663927260010494
95	K	I	-8.936584	3.0016435180164107		-1.651790848358963	0.2156845602378038
95	K	L	-10.700745	2.6331755507027204		-2.1603746063788107	0.4811155796467914
95	K	M	-11.44696	2.1357437948292395		-2.458782872528179	0.6279944046161916
95	K	N	-6.3183594	0.4776379419176355		-1.5318315962835618	0.16602552893862563
95	K	P	-11.303162	1.527771648761651		-2.4749908674399146	0.6343766392726001
95	K	Q	-7.833557	0.38552095008921305		-1.7360640435478893	0.2567756600804336
95	K	R	-8.393494	-0.8722546413911973		-2.0298458362119187	0.4143206854345165
95	K	S	-6.9906006	1.1777270798136459		-1.5126798663311014	0.1573701696100717
95	K	T	-9.137024	1.325114266739122		-1.8688734159312559	0.3333624759573352
95	K	V	-10.635803	2.6515989490684047		-2.1381968110929326	0.469749956286064
95	K	W	-9.452942	2.338401176851769		-1.8343259227069386	0.3117677915719531
95	K	Y	-9.261963	1.6935822340528117		-1.8555491270008702	0.3252316838608148
96	G	A	-4.463928	-1.996081941697951	-0.9123133219011981	-1.2494394270453293	0.0663577548522469
96	G	C	-11.043884	-1.9408117466008976	-0.9123133219011981	-2.3520371137870404	0.5757125371568456
96	G	D	-6.8599243	1.2514206732763837	-0.9123133219011981	-0.9175213042996717	0.014075887392900856
96	G	E	-4.97229	1.067186689619539	-0.9123133219011981	-0.7839370399880622	0.0071690855044588215
96	G	F	-9.302246	-1.3328396005333096	-0.9123133219011981	-1.7357831702477164	0.25651337646441685
96	G	H	-8.595886	0.6618719255744803	-0.9123133219011981	-1.2654431044208603	0.07247770589263858
96	G	I	-7.913025	-1.1117588201450956	-0.9123133219011981	-1.415087394575167	0.11986361251967127
96	G	K	-8.1033325	1.9515098111723943	-0.9123133219011981	-1.0173415297152646	0.024567232033572303
96	G	L	-9.464111	-1.4802267874587853	-0.9123133219011981	-1.8023141375563299	0.292358803986711
96	G	M	-9.162048	-1.9776585433322666	-0.9123133219011981	-1.8230350643799065	0.3063472635076062
96	G	N	-7.5162964	-0.6880206577343524	-0.9123133219011981	-1.2813374686725847	0.07649938800489596
96	G	P	-8.471558	-1.7381543645783681	-0.9123133219011981	-1.6294923209634753	0.20606749431718832
96	G	Q	-4.043335	-0.59590366590593	-0.9123133219011981	-0.9816712701287157	0.0208078335373317
96	G	R	-7.276001	3.241147696770309	-0.9123133219011981	-0.7688974641757673	0.006731946144430845
96	G	S	-4.870056	-1.388109795630363	-0.9123133219011981	-1.1551259443122337	0.045375065570904004
96	G	T	-7.234314	-1.535496982555839	-0.9123133219011981	-1.3904401738675904	0.11094596957510054
96	G	V	-9.617981	-1.4618033890931008	-0.9123133219011981	-1.8381230210486632	0.3143031998601154
96	G	W	-9.924561	-1.7750011613097372	-0.9123133219011981	-1.9784125450415146	0.38721804511278196
96	G	Y	-9.260986	-1.9039649498695286	-0.9123133219011981	-1.8321685422306935	0.310281517747858
97	L	A	-7.401367	-1.6460373727499458	-1.0748212905607337	-1.51676654128317	0.1592061549221892
97	L	C	-12.199402	-1.2591460070705716	-1.0748212905607337	-2.7229078808861162	0.7183948242699773
97	L	D	-8.887268	1.9330864128067098	-1.0748212905607337	-1.2562114156465358	0.06898059101241476
97	L	E	-11.97699	1.7488524291498648	-1.0748212905607337	-2.2048317354461897	0.500874278720056
97	L	F	-11.632874	-2.0145053400636357	-1.0748212905607337	-2.6536819545626438	0.6969749956286064
97	L	G	-10.617676	-1.4802267874587853	-1.0748212905607337	-2.2106995921342136	0.5051582444483301
97	L	H	-12.566772	1.3435376651048063	-1.0748212905607337	-2.4779277201086636	0.6351634901206504
97	L	I	-5.7348633	-1.793424559675422	-1.0748212905607337	-1.368578295142596	0.102203182374541
97	L	K	-12.517517	2.6331755507027204	-1.0748212905607337	-2.321940785186343	0.5609372267879
97	L	M	-11.8172	-1.66446077111563	-1.0748212905607337	-2.6538590191240554	0.697062423500612
97	L	N	-10.403931	-0.006354918204026561	-1.0748212905607337	-1.8994052533201082	0.347875502710264
97	L	P	-11.627258	-1.056488625048042	-1.0748212905607337	-2.475126783045913	0.6344640671446057
97	L	Q	-11.95697	0.08576207362439592	-1.0748212905607337	-2.4120959399884594	0.6060500087427872
97	L	R	-10.389221	3.9228134363006344	-1.0748212905607337	-1.4721899100013898	0.14110858541703095
97	L	S	-10.055298	-0.7064440561000368	-1.0748212905607337	-1.9080211139585583	0.35172232907851025
97	L	T	-8.593323	-0.8538312430255128	-1.0748212905607337	-1.578351718534591	0.18447280993180626
97	L	V	-7.8790283	-2.1434691286234266	-1.0748212905607337	-1.684721536808937	0.23045987060674944
97	L	W	-8.879089	-1.8671181531381595	-1.0748212905607337	-1.8210419217716987	0.30556041265955586
97	L	Y	-10.941162	-1.2222992103392025	-1.0748212905607337	-2.2679476143012827	0.5324357405140759
98	A	C	-8.81781	-1.7750011613097372	-0.9785808549482269	-1.7363863242559274	0.2573876551844728
98	A	D	-7.950989	1.4172312585675442	-0.9785808549482269	-1.080400532097666	0.03269802413009267
98	A	E	-5.937378	1.2329972749106992	-0.9785808549482269	-0.858195411693984	0.010491344640671446
98	A	F	-9.122864	-1.4986501858244698	-0.9785808549482269	-1.752719526475251	0.26613044238503236
98	A	G	-7.626709	-1.996081941697951	-0.9785808549482269	-1.5623264432410036	0.1780905752753978
98	A	H	-8.496765	0.8276825108656407	-0.9785808549482269	-1.2528590389333685	0.06758174506032523
98	A	I	-6.731262	-1.277569405436256	-0.9785808549482269	-1.3117117825882558	0.08296905053331002
98	A	K	-3.7247925	2.1173203964635547	-0.9785808549482269	-0.6395556681830756	0.0015737016961007168
98	A	L	-8.065918	-1.6460373727499458	-0.9785808549482269	-1.5667646632636338	0.1801888442035321
98	A	M	-8.896484	-2.1434691286234266	-0.9785808549482269	-1.8246511413642788	0.3068718307396398
98	A	N	-8.274963	-0.522210072443192	-0.9785808549482269	-1.4082002309412953	0.11654135338345864
98	A	P	-8.952087	-1.5723437792872077	-0.9785808549482269	-1.7276600469171326	0.2531911173282042
98	A	Q	-8.011963	-0.4300930806147697	-0.9785808549482269	-1.3467879248302606	0.0945969575100542
98	A	R	-9.48407	3.406958282061469	-0.9785808549482269	-1.2062811643311948	0.056565833187620214
98	A	S	-5.427185	-1.2222992103392025	-0.9785808549482269	-1.1878511620972274	0.0529812904353908
98	A	T	-3.3356934	-1.3696863972646784	-0.9785808549482269	-1.1213928246218414	0.03925511453051233
98	A	V	-7.96167	-1.6276139743842613	-0.9785808549482269	-1.5455608103839937	0.170921489770939
98	A	W	-7.850342	-1.9408117466008976	-0.9785808549482269	-1.5866126104151799	0.1877076411960133
98	A	Y	-8.937805	-1.7381543645783681	-0.9785808549482269	-1.7554957547725791	0.2684035670571778
99	D	A	-7.5895996	1.4172312585675442	-0.9766045600390939	-1.0223241056812107	0.025091799265605876
99	D	C	-10.394348	1.03033989288817	-0.9766045600390939	-1.6984383158358263	0.23719181675118028
99	D	E	-6.9109497	-1.9776585433322666	-0.9766045600390939	-1.4617555570531553	0.13734918692079034
99	D	F	-9.606689	2.0804735997321857	-0.9766045600390939	-1.3571008281372956	0.09888092323832838
99	D	G	-5.6401367	1.2514206732763837	-0.9766045600390939	-0.8319887631771465	0.009005070816576324
99	D	H	-8.621338	2.011764508883313	-0.9766045600390939	-1.1370505776392246	0.04214023430669697
99	D	I	-12.016785	2.3015543801203995	-0.9766045600390939	-2.106795265144001	0.4529638048609897
99	D	K	-10.234131	2.1223048990774203	-0.9766045600390939	-1.5257173955778827	0.16401468788249693
99	D	L	-10.222656	1.9330864128067098	-0.9766045600390939	-1.542229656531826	0.16961007169085504
99	D	M	-10.809631	1.4356546569332287	-0.9766045600390939	-1.7784776461728133	0.2788949116978493
99	D	N	-7.732666	-0.22245119597837526	-0.9766045600390939	-1.26760299635903	0.07300227312467214
99	D	P	-9.776611	0.8276825108656405	-0.9766045600390939	-1.548705823139492	0.1721454799790173
99	D	Q	-8.422424	-0.3145681878067974	-0.9766045600390939	-1.4019051275746945	0.11470536807134114
99	D	R	-8.878113	3.4119427846753343	-0.9766045600390939	-1.062915790349201	0.030250043713936
99	D	S	-6.604004	0.4776379419176352	-0.9766045600390939	-1.0181014142834262	0.0246546599055779
99	D	T	-7.972595	0.6250251288431113	-0.9766045600390939	-1.1834528993195468	0.05184472809931806
99	D	V	-8.071899	1.9515098111723943	-0.9766045600390939	-1.0400728349280228	0.02745235180975695
99	D	W	-11.726379	1.6383120389557582	-0.9766045600390939	-2.0700287023562907	0.4359153698198986
99	D	Y	-10.84259	0.9934930961568009	-0.9766045600390939	-1.8432524242860686	0.3178877426123448
100	K	A	-10.486145	2.1173203964635547	-1.2571604455085827	-1.8071576666199973	0.2958559188669348
100	K	C	-10.254456	1.7304290307841803	-1.2571604455085827	-1.779140143795356	0.27906976744186046
100	K	D	-7.7371826	2.1223048990774203	-1.2571604455085827	-1.1724848302392874	0.04904703619513901
100	K	E	-8.78302	2.306538882734265	-1.2571604455085827	-1.34593767728551	0.09424724602203183
100	K	F	-8.940002	2.780562737628196	-1.2571604455085827	-1.3350679741621978	0.09136212624584718
100	K	G	-8.658813	1.9515098111723943	-1.2571604455085827	-1.3565698746906627	0.09870606749431719
100	K	H	-9.506958	-0.8722546413911971	-1.2571604455085827	-1.9395335819549784	0.36912047560762373
100	K	I	-8.699402	3.0016435180164107	-1.2571604455085827	-1.2641302619805648	0.07186571078859941
100	K	L	-6.500366	2.6331755507027204	-1.2571604455085827	-0.9643477880036126	0.018971848225214197
100	K	M	-6.566284	2.1357437948292395	-1.2571604455085827	-1.0197663200832807	0.02500437139360028
100	K	N	-10.386597	0.4776379419176355	-1.2571604455085827	-1.9749228040091986	0.3848574925686309
100	K	P	-9.624756	1.527771648761651	-1.2571604455085827	-1.6278920781912845	0.20510578772512678
100	K	Q	-7.3424683	0.38552095008921305	-1.2571604455085827	-1.3259290886153563	0.08795243923762895
100	K	R	-12.941345	-0.8722546413911973	-1.2571604455085827	-3.0983909545767516	0.8184123098443784
100	K	S	-8.959778	1.1777270798136459	-1.2571604455085827	-1.509670497912999	0.15588389578597656
100	K	T	-10.56311	1.325114266739122	-1.2571604455085827	-1.9191661782129308	0.3564434341668124
100	K	V	-8.7925415	2.6515989490684047	-1.2571604455085827	-1.3148816803423395	0.08436789648539955
100	K	W	-10.514587	2.338401176851769	-1.2571604455085827	-1.7935746906699823	0.28685084805035843
100	K	Y	-11.059082	1.6935822340528117	-1.2571604455085827	-2.036252739342753	0.41781780031474036
101	I	A	-11.102844	-1.277569405436256	-1.3787432862463698	-2.6271602076219818	0.6884070641720581
101	I	C	-9.906555	-0.8906780397568819	-1.3787432862463698	-2.193078293678915	0.49562860639972023
101	I	D	-10.991455	2.3015543801203995	-1.3787432862463698	-2.094500205910875	0.446843853820598
101	I	E	-12.343689	2.1173203964635547	-1.3787432862463698	-2.600382152243783	0.6787025703794369
101	I	F	-9.055786	-1.9408117466008976	-1.3787432862463698	-2.17010866926852	0.4849624060150376
101	I	G	-12.271362	-1.1117588201450956	-1.3787432862463698	-3.0200301569478	0.8017135862913096
101	I	H	-13.606506	1.7120056324184958	-1.3787432862463698	-3.1559153075914175	0.829952788949117
101	I	K	-10.502869	3.0016435180164107	-1.3787432862463698	-1.873831929785144	0.3358104563734919
101	I	L	-8.054321	-1.793424559675422	-1.3787432862463698	-1.9420204244247776	0.3699073264556741
101	I	M	-10.846558	-1.2959928038019406	-1.3787432862463698	-2.5458224295926444	0.659468438538206
101	I	N	-10.904297	0.36211304910966347	-1.3787432862463698	-2.2986465092260477	0.549484175555167
101	I	P	-14.0578	-0.6880206577343524	-1.3787432862463698	-3.680331364212499	0.9227137611470537
101	I	Q	-12.523193	0.4542300409380856	-1.3787432862463698	-2.8715233303952745	0.7619339045287638
101	I	R	-12.051514	4.291281403614324	-1.3787432862463698	-2.3094004859848303	0.5545549921314915
101	I	S	-9.834351	-0.33797608878634716	-1.3787432862463698	-2.0828400674250105	0.4412484700122399
101	I	T	-9.483459	-0.48536327571182303	-1.3787432862463698	-2.014648248461193	0.4075013114180801
101	I	V	-8.09491	-1.8118479580411064	-1.3787432862463698	-1.952568638372203	0.3749781430319986
101	I	W	-11.887085	-1.4986501858244698	-1.3787432862463698	-2.944494653836494	0.781342892114006
101	I	Y	-12.581604	-0.8538312430255128	-1.3787432862463698	-3.0964037437268184	0.817625458996328
102	G	A	-7.45636	-1.996081941697951	-1.2705237470400281	-1.7558808162169988	0.2686658506731946
102	G	C	-10.740784	-1.9408117466008976	-1.2705237470400281	-2.500873364418206	0.6446057002972547
102	G	D	-8.725464	1.2514206732763837	-1.2705237470400281	-1.4642179874397145	0.13804860989683512
102	G	E	-8.584045	1.067186689619539	-1.2705237470400281	-1.4580166278197089	0.13551320160867283
102	G	F	-8.705872	-1.3328396005333096	-1.2705237470400281	-1.8496699408916881	0.3218219968525966
102	G	H	-9.79187	0.6618719255744803	-1.2705237470400281	-1.7943454958813727	0.28746284315439763
102	G	I	-7.6833496	-1.1117588201450956	-1.2705237470400281	-1.6261950467869706	0.204406364749082
102	G	K	-5.3760986	1.9515098111723943	-1.2705237470400281	-0.9534227435829128	0.017485574401119076
102	G	L	-8.298096	-1.4802267874587853	-1.2705237470400281	-1.7962833264660345	0.28851197761846475
102	G	M	-8.989807	-1.9776585433322666	-1.2705237470400281	-2.0314130300136224	0.4149326805385557
102	G	N	-6.5825195	-0.6880206577343524	-1.2705237470400281	-1.4127637920537381	0.11881447805560412
102	G	P	-10.883362	-1.7381543645783681	-1.2705237470400281	-2.5081556522987243	0.6468788249694002
102	G	Q	-8.631226	-0.59590366590593	-1.2705237470400281	-1.7078008015806594	0.2425249169435216
102	G	R	-8.127747	3.241147696770309	-1.2705237470400281	-1.1485195226332718	0.04450078685084805
102	G	S	-8.348389	-1.388109795630363	-1.2705237470400281	-1.788901883200899	0.28518971848225216
102	G	T	-5.9248047	-1.535496982555839	-1.2705237470400281	-1.4999213056895875	0.15238678090575275
102	G	V	-6.909607	-1.4618033890931008	-1.2705237470400281	-1.5839817156687335	0.18683336247595733
102	G	W	-8.420959	-1.7750011613097372	-1.2705237470400281	-1.8743963882179506	0.33607273998950865
102	G	Y	-8.741699	-1.9039649498695286	-1.2705237470400281	-1.9634370761193742	0.3804860989683511
103	T	A	-9.332947	-1.3696863972646784	-1.133578789337237	-1.8737912833904011	0.3357230285014863
103	T	C	-11.041809	-1.7565777629440527	-1.133578789337237	-2.440078580008593	0.6196013289036545
103	T	D	-6.7735596	0.6250251288431113	-1.133578789337237	-1.112104152737733	0.0378562685784228
103	T	E	-6.887329	0.4407911451862664	-1.133578789337237	-1.150537666961137	0.04467564259485924
103	T	F	-13.005188	-0.7064440561000368	-1.133578789337237	-2.986733026673918	0.793233082706767
103	T	G	-8.959473	-1.535496982555839	-1.133578789337237	-1.8172584461477572	0.3024130092673544
103	T	H	-11.197144	0.03547638114120766	-1.133578789337237	-2.1891151674861984	0.4941423325756251
103	T	I	-10.848938	-0.48536327571182303	-1.133578789337237	-2.154029901132094	0.47779332051057877
103	T	K	-9.2074585	1.325114266739122	-1.133578789337237	-1.4386738580321299	0.12764469312816926
103	T	L	-10.156921	-0.8538312430255128	-1.133578789337237	-2.0026365781383015	0.40050708165763244
103	T	M	-10.10199	-1.351262998898994	-1.133578789337237	-2.073807561275931	0.43853820598006643
103	T	N	-9.247681	-1.314416202167625	-1.133578789337237	-1.8433290958163726	0.3179751704843504
103	T	P	-11.857849	-1.9592351449665824	-1.133578789337237	-2.7657761434950974	0.7322084280468614
103	T	Q	-8.575012	-1.2222992103392025	-1.133578789337237	-1.6794174897968381	0.22818674593460395
103	T	R	-9.953796	2.614752152337036	-1.133578789337237	-1.4932095573427144	0.15028851197761847
103	T	S	-7.776001	-2.0145053400636357	-1.133578789337237	-1.6837540389648291	0.23019758699073264
103	T	V	-7.170105	-0.8354078446598283	-1.133578789337237	-1.3823214368080405	0.10753628256688232
103	T	W	-11.11377	-1.1486056168764645	-1.133578789337237	-2.3532405234135667	0.5764119601328903
103	T	Y	-11.292053	-1.793424559675422	-1.133578789337237	-2.531954100662417	0.6550096170659206
104	E	A	-7.058716	1.2329972749106992	-1.3526260284426925	-1.2878297994152859	0.07824794544500786
104	E	C	-11.355164	0.8461059092313251	-1.3526260284426925	-2.350425481146848	0.5749256863087953
104	E	D	-9.819885	-1.9776585433322666	-1.3526260284426925	-2.332814572859645	0.5670571778282917
104	E	F	-10.044189	1.8962396160753408	-1.3526260284426925	-1.8108495331921033	0.2987410386431194
104	E	G	-10.497986	1.067186689619539	-1.3526260284426925	-2.0412197403770627	0.4200909249868858
104	E	H	-12.430542	1.827530525226468	-1.3526260284426925	-2.6303139051657087	0.688844203532086
104	E	I	-9.003845	2.1173203964635547	-1.3526260284426925	-1.5237211645445985	0.163140409162441
104	E	K	-11.031677	2.306538882734265	-1.3526260284426925	-2.0728326073683756	0.4378387830040217
104	E	L	-11.640015	1.7488524291498648	-1.3526260284426925	-2.3423425056559077	0.5707291484525266
104	E	M	-9.698242	1.2514206732763837	-1.3526260284426925	-1.7903157850816318	0.28553942997027454
104	E	N	-9.604431	-0.3329915861724819	-1.3526260284426925	-1.9866958530803855	0.39158943871306173
104	E	P	-9.697388	0.6434485272087958	-1.3526260284426925	-1.868120635505395	0.3330127644693128
104	E	Q	-10.477112	-0.24087459434405978	-1.3526260284426925	-2.2184994322362557	0.5097044937926211
104	E	R	-11.055054	3.5961767683321795	-1.3526260284426925	-1.968530445025934	0.3824095121524742
104	E	S	-7.0429077	0.29340395826079047	-1.3526260284426925	-1.410351193842493	0.1175030599755202
104	E	T	-9.758545	0.4407911451862664	-1.3526260284426925	-1.9121867901778902	0.3542577373666725
104	E	V	-8.201172	1.7672758275155491	-1.3526260284426925	-1.3988624544826989	0.11400594509529638
104	E	W	-9.808838	1.4540780552989132	-1.3526260284426925	-1.7955955426441197	0.2881622661304424
104	E	Y	-9.371643	0.8092591124999562	-1.3526260284426925	-1.7631990513506148	0.2709389753453401
105	I	A	-10.372803	-1.277569405436256	-1.5827694730096464	-2.732680297124421	0.7222416506382234
105	I	C	-12.375061	-0.8906780397568819	-1.5827694730096464	-3.3599497237269516	0.8714810281517748
105	I	D	-12.844055	2.3015543801203995	-1.5827694730096464	-3.11724075506529	0.8224339919566358
105	I	E	-11.785278	2.1173203964635547	-1.5827694730096464	-2.728224378452155	0.7204930931981116
105	I	F	-11.473389	-1.9408117466008976	-1.5827694730096464	-3.21624262135815	0.8444658157020458
105	I	G	-13.3927	-1.1117588201450956	-1.5827694730096464	-3.8082846941862387	0.9366147927959434
105	I	H	-10.391113	1.7120056324184958	-1.5827694730096464	-2.304862652884373	0.5525441510753628
105	I	K	-11.549744	3.0016435180164107	-1.5827694730096464	-2.5597590802945955	0.6638398321384857
105	I	L	-7.2283325	-1.793424559675422	-1.5827694730096464	-2.154636683436003	0.47814303199860114
105	I	M	-9.775696	-1.2959928038019406	-1.5827694730096464	-2.5663841203215223	0.666812379786676
105	I	N	-12.258972	0.36211304910966347	-1.5827694730096464	-3.1199773705773	0.8231334149326806
105	I	P	-12.638794	-0.6880206577343524	-1.5827694730096464	-3.429314097131728	0.8839832138485749
105	I	Q	-13.569458	0.4542300409380856	-1.5827694730096464	-3.636059212879789	0.9172058052107012
105	I	R	-12.925598	4.291281403614324	-1.5827694730096464	-2.9892488382512243	0.7941947892988285
105	I	S	-9.290161	-0.33797608878634716	-1.5827694730096464	-2.2816959531405274	0.5402168211225739
105	I	T	-7.374878	-0.48536327571182303	-1.5827694730096464	-1.944884201612438	0.3713061724077636
105	I	V	-6.82251	-1.8118479580411064	-1.5827694730096464	-2.1081349787177714	0.45383808358104566
105	I	W	-8.876709	-1.4986501858244698	-1.5827694730096464	-2.385100844030716	0.5927609721979367
105	I	Y	-10.878845	-0.8538312430255128	-1.5827694730096464	-2.817355457904511	0.7477705892638573
106	G	A	-7.7660522	-1.996081941697951	-1.5418399793325008	-2.1937191630892494	0.49580346214373144
106	G	C	-12.003174	-1.9408117466008976	-1.5418399793325008	-3.33132626162156	0.8671970624235006
106	G	D	-8.454285	1.2514206732763837	-1.5418399793325008	-1.8009476991960924	0.29104738590662704
106	G	E	-7.243103	1.067186689619539	-1.5418399793325008	-1.62699394971195	0.2046686483650988
[truncated: 9,439 more rows]
