# Supplementary material for: Learning from prepandemic data to forecast viral escape
Source: Nature. 2023 Oct 11;622(7984):818–25. doi: 10.1038/s41586-023-06617-0 (PMC10599991; doi:10.1038/s41586-023-06617-0)
Supplement: Supplementary file 8 — EVEscape scores for all SARS-CoV-2, HIV, influenza, Lassa virus and Nipah virus mutations. Includes pandemic counts, RBD antibody class and DMS escape experiment scores used for Spike. [file 41586_2023_6617_MOESM8_ESM.zip › Supp_Table_6_evescape_predictions/lassa_glycoprotein_evescape.csv]

i	wt	mut	fitness_eve	dissimilarity_charge_hydro	accessibility_wcn	evescape
59	T	A	-5.087372	-1.3696864	-0.9103454	-1.0585477
59	T	C	-17.282501	-1.7565778	-0.9103454	-1.4095289
59	T	D	-15.6094055	0.6250251	-0.9103454	-0.9416689
59	T	E	-12.632446	0.4407911	-0.9103454	-0.8710009
59	T	F	-15.365082	-0.7064441	-0.9103454	-1.134538
59	T	G	-12.667297	-1.535497	-0.9103454	-1.1956
59	T	H	-12.455902	0.0354764	-0.9103454	-0.9256694
59	T	I	-8.103149	-0.4853633	-0.9103454	-0.9323772
59	T	K	-17.293518	1.3251143	-0.9103454	-0.928926
59	T	L	-5.5520935	-0.8538312	-0.9103454	-0.970533
59	T	M	-5.3017273	-1.351263	-0.9103454	-1.0566221
59	T	N	-17.380585	-1.3144162	-0.9103454	-1.3322733
59	T	P	-14.302704	-1.9592351	-0.9103454	-1.3239658
59	T	Q	-13.485413	-1.2222992	-0.9103454	-1.1605143
59	T	R	-17.471863	2.6147522	-0.9103454	-0.8002632
59	T	S	-3.752777	-2.0145053	-0.9103454	-1.1731095
59	T	V	-7.7599792	-0.8354078	-0.9103454	-0.9868615
59	T	W	-17.437683	-1.1486056	-0.9103454	-1.3055138
59	T	Y	-10.999756	-1.7934246	-0.9103454	-1.2076091
60	S	A	-14.7309265	-1.2222992	-1.1881047	-1.3359974
60	S	C	-14.633514	-1.6091906	-1.1881047	-1.4036206
60	S	D	-10.213806	0.4776379	-1.1881047	-0.9514798
60	S	E	-11.866608	0.293404	-1.1881047	-1.0094982
60	S	F	-13.832642	-0.5590569	-1.1881047	-1.1924831
60	S	G	-7.612152	-1.3881098	-1.1881047	-1.2185536
60	S	H	-10.324036	-0.1119108	-1.1881047	-1.0399681
60	S	I	-13.958954	-0.3379761	-1.1881047	-1.1606654
60	S	K	-11.526978	1.1777271	-1.1881047	-0.8834984
60	S	L	-12.745544	-0.7064441	-1.1881047	-1.1864098
60	S	M	-6.823639	-1.2038758	-1.1881047	-1.1775525
60	S	N	-1.8070984	-1.4618034	-1.1881047	-1.1949111
60	S	P	-2.5405579	-1.811848	-1.1881047	-1.2636874
60	S	Q	-13.208466	-1.3696864	-1.1881047	-1.3148867
60	S	R	-12.476288	2.467365	-1.1881047	-0.7629444
60	S	T	1.5220947	-2.0145053	-1.1881047	-1.2915413
60	S	V	-11.84137	-0.6880207	-1.1881047	-1.1618218
60	S	W	-14.779144	-1.0012184	-1.1881047	-1.2986207
60	S	Y	-14.856323	-1.6460374	-1.1881047	-1.418452
61	L	A		-1.6460374	-1.0326865	-1.8159034
61	L	C		-1.259146	-1.0326865	-1.7445466
61	L	D		1.9330864	-1.0326865	-1.2862789
61	L	E		1.7488524	-1.0326865	-1.3064763
61	L	F		-2.0145053	-1.0326865	-1.8869103
61	L	G		-1.4802268	-1.0326865	-1.7849155
61	L	H		1.3435377	-1.0326865	-1.3535008
61	L	I		-1.7934246	-1.0326865	-1.843954
61	L	K		2.6331756	-1.0326865	-1.2159901
61	L	M		-1.6644608	-1.0326865	-1.8193839
61	L	N		-0.0063549	-1.0326865	-1.5368126
61	L	P		-1.0564886	-1.0326865	-1.7085055
61	L	Q		0.0857621	-1.0326865	-1.5229696
61	L	R		3.9228134	-1.0326865	-1.1111808
61	L	S		-0.7064441	-1.0326865	-1.6484512
61	L	T		-0.8538312	-1.0326865	-1.6733958
61	L	V		-2.1434691	-1.0326865	-1.9124493
61	L	W		-1.8671182	-1.0326865	-1.8581561
61	L	Y		-1.2222992	-1.0326865	-1.7379248
62	Y	A	-22.881348	-1.7381544	-1.3470583	-2.0921972
62	Y	C	-22.622223	-2.1250457	-1.3470583	-2.1420683
62	Y	D	-22.812866	0.9934931	-1.3470583	-1.6490541
62	Y	E	-22.769714	0.8092591	-1.3470583	-1.6688154
62	Y	F	-13.048218	-1.074912	-1.3470583	-1.3897519
62	Y	G	-17.706848	-1.9039649	-1.3470583	-1.7281651
62	Y	H	-22.847595	0.4039443	-1.3470583	-1.7321253
62	Y	I	-19.294556	-0.8538312	-1.3470583	-1.6331905
62	Y	K	-20.786102	1.6935822	-1.3470583	-1.3827623
62	Y	L	-11.38623	-1.2222992	-1.3470583	-1.3768311
62	Y	M	-22.861511	-1.719731	-1.3470583	-2.086711
62	Y	N	-23.02655	-0.9459482	-1.3470583	-1.9626319
62	Y	P	-22.77658	-1.9960819	-1.3470583	-2.1317121
62	Y	Q	-21.78476	-0.8538312	-1.3470583	-1.8284133
62	Y	R	-21.757935	2.9832201	-1.3470583	-1.3371363
62	Y	S	-20.397858	-1.6460374	-1.3470583	-1.8554007
62	Y	T	-21.805939	-1.7934246	-1.3470583	-2.0008714
62	Y	V	-14.070923	-1.2038758	-1.3470583	-1.4426375
62	Y	W	-22.881622	-1.5170736	-1.3470583	-2.0505942
63	K	A	-23.640747	2.1173204	-1.3039276	-1.5632689
63	K	C	-23.65622	1.730429	-1.3039276	-1.606655
63	K	D	-20.134277	2.1223049	-1.3039276	-1.2450571
63	K	E	-23.672607	2.3065389	-1.3039276	-1.547405
63	K	F	-23.80017	2.7805627	-1.3039276	-1.5160401
63	K	G	-23.608826	1.9515098	-1.3039276	-1.5773655
63	K	H	-19.553223	-0.8722546	-1.3039276	-1.613367
63	K	I	-20.290253	3.0016435	-1.3039276	-1.1734632
63	K	L	-23.689636	2.6331756	-1.3039276	-1.5176834
63	K	M	-14.144989	2.1357438	-1.3039276	-0.9345555
63	K	N	-20.149475	0.4776379	-1.3039276	-1.4461875
63	K	P	-23.606659	1.5277716	-1.3039276	-1.6245159
63	K	Q	-23.567963	0.385521	-1.3039276	-1.7680119
63	K	R	-17.80841	-0.8722546	-1.3039276	-1.5042985
63	K	S	-14.160706	1.1777271	-1.3039276	-1.0439529
63	K	T	-15.551666	1.3251143	-1.3039276	-1.0761062
63	K	V	-22.631256	2.6515989	-1.3039276	-1.407721
63	K	W	-23.768005	2.3384012	-1.3039276	-1.554479
63	K	Y	-22.832977	1.6935822	-1.3039276	-1.5259612
64	G	A	-22.7211	-1.9960819	-1.1207223	-1.951701
64	G	C	-22.771637	-1.9408117	-1.1207223	-1.9458617
64	G	D	-8.998566	1.2514207	-1.1207223	-0.7892701
64	G	E	-20.236633	1.0671867	-1.1207223	-1.2402901
64	G	F	-22.862793	-1.3328396	-1.1207223	-1.8403039
64	G	H	-18.890808	0.6618719	-1.1207223	-1.1995233
64	G	I	-22.631073	-1.1117588	-1.1207223	-1.7778467
64	G	K	-22.834076	1.9515098	-1.1207223	-1.3638664
64	G	L	-22.84842	-1.4802268	-1.1207223	-1.8659079
64	G	M	-22.74121	-1.9776585	-1.1207223	-1.9500659
64	G	N	-15.968994	-0.6880207	-1.1207223	-1.2492082
64	G	P	-22.736725	-1.7381544	-1.1207223	-1.903326
64	G	Q	-22.790161	-0.5959037	-1.1207223	-1.705287
64	G	R	-18.4346	3.2411477	-1.1207223	-0.8930667
64	G	S	-20.14325	-1.3881098	-1.1207223	-1.6135808
64	G	T	-22.740265	-1.535497	-1.1207223	-1.8654721
64	G	V	-22.834259	-1.4618034	-1.1207223	-1.8610954
64	G	W	-22.859802	-1.7750012	-1.1207223	-1.9225464
64	G	Y	-22.7229	-1.9039649	-1.1207223	-1.9338882
65	V	A	-7.2940063	-1.627614	-1.29603	-1.3441248
65	V	C	-17.858887	-1.2407226	-1.29603	-1.5647549
65	V	D	-10.647858	1.9515098	-1.29603	-0.8613217
65	V	E	-12.742004	1.7672758	-1.29603	-0.9266204
65	V	F	-10.733673	-2.0329287	-1.29603	-1.4691096
65	V	G	-7.955658	-1.4618034	-1.29603	-1.3201277
65	V	H	-12.957825	1.3619611	-1.29603	-0.9791108
65	V	I	-14.9730835	-1.811848	-1.29603	-1.5386181
65	V	K	-17.9057	2.6515989	-1.29603	-1.0404261
65	V	L	-15.521759	-2.1434691	-1.29603	-1.6245915
65	V	M	-16.273224	-1.6460374	-1.29603	-1.5598229
65	V	N	-7.4644165	0.0120685	-1.29603	-1.067427
65	V	P	-17.88086	-1.0380652	-1.29603	-1.5300299
65	V	Q	-7.988617	0.1041855	-1.29603	-1.0592096
65	V	R	-15.737793	3.9412368	-1.29603	-0.8308084
65	V	S	-5.784149	-0.6880207	-1.29603	-1.1640729
65	V	T	-10.2864685	-0.8354078	-1.29603	-1.2409956
65	V	W	-17.951263	-1.8486948	-1.29603	-1.6833212
65	V	Y	-17.886414	-1.2038758	-1.29603	-1.5596921
66	Y	A	-24.75467	-1.7381544	-1.5387694	-2.5264295
66	Y	C	-24.74353	-2.1250457	-1.5387694	-2.60053
66	Y	D	-24.995514	0.9934931	-1.5387694	-2.1184478
66	Y	E	-24.922394	0.8092591	-1.5387694	-2.1338141
66	Y	F	-11.998657	-1.074912	-1.5387694	-1.5952302
66	Y	G	-24.989777	-1.9039649	-1.5387694	-2.5860241
66	Y	H	-20.351196	0.4039443	-1.5387694	-1.7440102
66	Y	I	-21.351532	-0.8538312	-1.5387694	-2.0218841
66	Y	K	-24.842773	1.6935822	-1.5387694	-2.016041
66	Y	L	-21.907776	-1.2222992	-1.5387694	-2.1354657
66	Y	M	-24.863739	-1.719731	-1.5387694	-2.5356972
66	Y	N	-24.758423	-0.9459482	-1.5387694	-2.3827265
66	Y	P	-24.838593	-1.9960819	-1.5387694	-2.5861631
66	Y	Q	-24.799774	-0.8538312	-1.5387694	-2.3717171
66	Y	R	-24.832397	2.9832201	-1.5387694	-1.8866643
66	Y	S	-25.023651	-1.6460374	-1.5387694	-2.5406534
66	Y	T	-22.012299	-1.7934246	-1.5387694	-2.2510294
66	Y	V	-22.409668	-1.2038758	-1.5387694	-2.1788668
66	Y	W	-24.951752	-1.5170736	-1.5387694	-2.5079638
67	E	A	-12.562958	1.2329973	-1.1620398	-0.8830237
67	E	C	-19.6109	0.8461059	-1.1620398	-1.2484057
67	E	D	-19.528687	-1.9776585	-1.1620398	-1.7061376
67	E	F	-19.687378	1.8962396	-1.1620398	-1.1278551
67	E	G	-19.624695	1.0671867	-1.1620398	-1.2208182
67	E	H	-18.617767	1.8275305	-1.1620398	-1.0643952
67	E	I	-19.697052	2.1173204	-1.1620398	-1.1050822
67	E	K	-8.69455	2.3065389	-1.1620398	-0.6933214
67	E	L	-19.611664	1.7488524	-1.1620398	-1.1387313
67	E	M	-15.251923	1.2514207	-1.1620398	-0.964669
67	E	N	-10.523346	-0.3329916	-1.1620398	-1.0606929
67	E	P	-19.690704	0.6434485	-1.1620398	-1.2811898
67	E	Q	-5.627228	-0.2408746	-1.1620398	-0.9888866
67	E	R	-10.974915	3.5961768	-1.1620398	-0.6163651
67	E	S	-18.421722	0.293404	-1.1620398	-1.2471338
67	E	T	-18.774963	0.4407911	-1.1620398	-1.247926
67	E	V	-12.862946	1.7672758	-1.1620398	-0.8281416
67	E	W	-19.781067	1.4540781	-1.1620398	-1.1845887
67	E	Y	-19.591217	0.8092591	-1.1620398	-1.2518931
68	L	A	-24.186523	-1.6460374	-1.4629406	-2.3422555
68	L	C	-24.12561	-1.259146	-1.4629406	-2.2641164
68	L	D	-24.29596	1.9330864	-1.4629406	-1.8249
68	L	E	-24.06546	1.7488524	-1.4629406	-1.8193815
68	L	F	-10.400604	-2.0145053	-1.4629406	-1.6369492
68	L	G	-24.049957	-1.4802268	-1.4629406	-2.2961081
68	L	H	-23.9404	1.3435377	-1.4629406	-1.8526538
68	L	I	-24.19345	-1.7934246	-1.4629406	-2.3710795
68	L	K	-24.144012	2.6331756	-1.4629406	-1.7376053
68	L	M	-24.06601	-1.6644608	-1.4629406	-2.3323498
68	L	N	-24.112366	-0.0063549	-1.4629406	-2.0549122
68	L	P	-24.219421	-1.0564886	-1.4629406	-2.2385344
68	L	Q	-24.106567	0.0857621	-1.4629406	-2.0404258
68	L	R	-24.1492	3.9228134	-1.4629406	-1.6333732
68	L	S	-24.146484	-0.7064441	-1.4629406	-2.1703415
68	L	T	-23.984009	-0.8538312	-1.4629406	-2.1773282
68	L	V	-23.88556	-2.1434691	-1.4629406	-2.4056164
68	L	W	-23.889862	-1.8671182	-1.4629406	-2.3517918
68	L	Y	-24.390656	-1.2222992	-1.4629406	-2.2872487
69	Q	A	-20.50354	-0.4300931	-1.330339	-1.6344723
69	Q	C	-20.181	-0.8169844	-1.330339	-1.6738626
69	Q	D	-15.676758	-0.3145682	-1.330339	-1.3344873
69	Q	E	-8.213348	-0.2408746	-1.330339	-1.1460108
69	Q	F	-16.151367	0.2331493	-1.330339	-1.2712702
69	Q	G	-16.9245	-0.5959037	-1.330339	-1.4360482
69	Q	H	-15.291351	0.1644402	-1.330339	-1.2459205
69	Q	I	-20.305786	0.45423	-1.330339	-1.4857595
69	Q	K	-10.988007	0.385521	-1.330339	-1.0941072
69	Q	L	-11.631073	0.0857621	-1.330339	-1.150723
69	Q	M	-13.248077	-0.4116697	-1.330339	-1.2673014
69	Q	N	-12.139252	-2.0697755	-1.330339	-1.5368397
69	Q	P	-20.398315	-1.0196418	-1.330339	-1.7253392
69	Q	R	-12.713226	1.6751588	-1.330339	-0.9677393
69	Q	S	-11.583191	-1.3696864	-1.330339	-1.3913354
69	Q	T	-13.17215	-1.2222992	-1.330339	-1.4030621
69	Q	V	-20.25415	0.1041855	-1.330339	-1.5324942
69	Q	W	-20.520111	-0.2090123	-1.330339	-1.6006991
69	Q	Y	-20.396637	-0.8538312	-1.330339	-1.6965534
70	T	A	-0.9713745	-1.3696864	-1.413094	-1.3774518
70	T	C	-16.64801	-1.7565778	-1.413094	-1.7159097
70	T	D	-15.6492	0.6250251	-1.413094	-1.2810285
70	T	E	-12.591919	0.4407911	-1.413094	-1.207729
70	T	F	-16.714752	-0.7064441	-1.413094	-1.5306304
70	T	G	-16.46222	-1.535497	-1.413094	-1.6655352
70	T	H	-8.155823	0.0354764	-1.413094	-1.1892554
70	T	I	-16.630463	-0.4853633	-1.413094	-1.4901566
70	T	K	-8.226715	1.3251143	-1.413094	-1.0152992
70	T	L	-16.487701	-0.8538312	-1.413094	-1.5449268
70	T	M	-16.609589	-1.351263	-1.413094	-1.638438
70	T	N	-9.224548	-1.3144162	-1.413094	-1.426857
70	T	P	-16.570343	-1.9592351	-1.413094	-1.7514392
70	T	Q	-13.23172	-1.2222992	-1.413094	-1.4910622
70	T	R	-16.688446	2.6147522	-1.413094	-1.09864
70	T	S	-4.326416	-2.0145053	-1.413094	-1.5139517
70	T	V	-16.650848	-0.8354078	-1.413094	-1.5493972
70	T	W	-16.538208	-1.1486056	-1.413094	-1.5986422
70	T	Y	-13.306519	-1.7934246	-1.413094	-1.5991821
71	L	A	-23.303131	-1.6460374	-1.6836116	-2.5828397
71	L	C	-23.19168	-1.259146	-1.6836116	-2.4999945
71	L	D	-23.160095	1.9330864	-1.6836116	-2.0384918
71	L	E	-23.243225	1.7488524	-1.6836116	-2.0672233
71	L	F	-17.098846	-2.0145053	-1.6836116	-2.1830501
71	L	G	-23.178467	-1.4802268	-1.6836116	-2.5390089
71	L	H	-23.2854	1.3435377	-1.6836116	-2.1186017
71	L	I	-10.046265	-1.7934246	-1.6836116	-1.9237484
71	L	K	-23.147247	2.6331756	-1.6836116	-1.9668896
71	L	M	-23.430145	-1.6644608	-1.6836116	-2.5995515
71	L	N	-23.251648	-0.0063549	-1.6836116	-2.2984279
71	L	P	-23.323608	-1.0564886	-1.6836116	-2.4775648
71	L	Q	-23.19925	0.0857621	-1.6836116	-2.2791942
71	L	R	-23.261078	3.9228134	-1.6836116	-1.8737688
71	L	S	-23.26529	-0.7064441	-1.6836116	-2.4114741
71	L	T	-23.368347	-0.8538312	-1.6836116	-2.4471073
71	L	V	-11.248108	-2.1434691	-1.6836116	-2.0138186
71	L	W	-23.162537	-1.8671182	-1.6836116	-2.6106188
71	L	Y	-23.080627	-1.2222992	-1.6836116	-2.4820389
72	E	A	-20.195343	1.2329973	-1.4779222	-1.5396388
72	E	C	-20.297607	0.8461059	-1.4779222	-1.5966317
72	E	D	-5.1296997	-1.9776585	-1.4779222	-1.5901567
72	E	F	-20.374237	1.8962396	-1.4779222	-1.4765504
72	E	G	-20.347351	1.0671867	-1.4779222	-1.5718749
72	E	H	-19.21872	1.8275305	-1.4779222	-1.4010716
72	E	I	-17.38623	2.1173204	-1.4779222	-1.2610812
72	E	K	-20.24057	2.3065389	-1.4779222	-1.4236318
72	E	L	-20.226288	1.7488524	-1.4779222	-1.4814939
72	E	M	-20.357666	1.2514207	-1.4779222	-1.5497111
72	E	N	-15.884491	-0.3329916	-1.4779222	-1.5108959
72	E	P	-20.41632	0.6434485	-1.4779222	-1.6328912
72	E	Q	-11.278961	-0.2408746	-1.4779222	-1.3582969
72	E	R	-20.320404	3.5961768	-1.4779222	-1.3170848
72	E	S	-17.267822	0.293404	-1.4779222	-1.4806085
72	E	T	-13.068665	0.4407911	-1.4779222	-1.2986282
72	E	V	-16.94226	1.7672758	-1.4779222	-1.2761314
72	E	W	-20.51825	1.4540781	-1.4779222	-1.5377672
72	E	Y	-20.271301	0.8092591	-1.4779222	-1.5994985
73	L	A	-23.822601	-1.6460374	-1.7897734	-2.8415967
73	L	C	-23.764313	-1.259146	-1.7897734	-2.7639409
73	L	D	-23.72232	1.9330864	-1.7897734	-2.3011543
73	L	E	-23.863007	1.7488524	-1.7897734	-2.3365543
73	L	F	-13.278717	-2.0145053	-1.7897734	-2.2402048
73	L	G	-23.765198	-1.4802268	-1.7897734	-2.8044051
73	L	H	-23.808014	1.3435377	-1.7897734	-2.3776149
73	L	I	-19.751068	-1.7934246	-1.7897734	-2.5044055
73	L	K	-23.785217	2.6331756	-1.7897734	-2.2376398
73	L	M	-14.289124	-1.6644608	-1.7897734	-2.203419
73	L	N	-23.765656	-0.0063549	-1.7897734	-2.5563517
73	L	P	-23.872955	-1.0564886	-1.7897734	-2.7396652
73	L	Q	-23.77591	0.0857621	-1.7897734	-2.5436146
73	L	R	-23.875977	3.9228134	-1.7897734	-2.1426693
73	L	S	-23.881073	-0.7064441	-1.7897734	-2.6804944
73	L	T	-23.890656	-0.8538312	-1.7897734	-2.7064827
73	L	V	-18.45935	-2.1434691	-1.7897734	-2.4876991
73	L	W	-19.695374	-1.8671182	-1.7897734	-2.5146445
73	L	Y	-23.716095	-1.2222992	-1.7897734	-2.7521317
74	N	A	-20.314697	-0.5222101	-1.4060082	-1.7132116
74	N	C	-20.354614	-0.9091014	-1.4060082	-1.7811703
74	N	D	-4.7778625	-0.2224512	-1.4060082	-1.1917947
74	N	E	-20.305267	-0.3329916	-1.4060082	-1.6820057
74	N	F	-20.378204	0.1410323	-1.4060082	-1.6148614
74	N	G	-20.306183	-0.6880207	-1.4060082	-1.7399573
74	N	H	-20.357208	0.0723232	-1.4060082	-1.6234678
74	N	I	-20.38504	0.362113	-1.4060082	-1.5832503
74	N	K	-17.852783	0.4776379	-1.4060082	-1.3993427
74	N	L	-20.402618	-0.0063549	-1.4060082	-1.6387954
74	N	M	-20.292511	-0.5037867	-1.4060082	-1.7085158
74	N	P	-20.295624	-1.1117588	-1.4060082	-1.8120274
74	N	Q	-20.070068	-2.0697755	-1.4060082	-1.9746449
74	N	R	-20.227936	1.7672758	-1.4060082	-1.3930741
74	N	S	-17.644135	-1.4618034	-1.4060082	-1.7030689
74	N	T	-17.644958	-1.3144162	-1.4060082	-1.6761404
74	N	V	-20.207886	0.0120685	-1.4060082	-1.6211655
74	N	W	-20.332611	-0.3011293	-1.4060082	-1.6790416
74	N	Y	-20.308472	-0.9459482	-1.4060082	-1.7840024
75	M	A	-16.917938	-2.1434691	-1.8450932	-2.5196752
75	M	C	-23.286621	-1.7565778	-1.8450932	-2.922206
75	M	D	-23.22171	1.4356547	-1.8450932	-2.4211107
75	M	E	-23.413391	1.2514207	-1.8450932	-2.4631889
75	M	F	-20.07312	-1.5170736	-1.8450932	-2.5920141
75	M	G	-20.52246	-1.9776585	-1.8450932	-2.7141703
75	M	H	-23.394958	0.8461059	-1.8450932	-2.5127734
75	M	I	-21.884766	-1.2959928	-1.8450932	-2.7005483
75	M	K	-23.339233	2.1357438	-1.8450932	-2.355657
75	M	L	-14.649292	-1.6644608	-1.8450932	-2.3320071
75	M	N	-23.314362	-0.5037867	-1.8450932	-2.7031503
75	M	P	-22.551056	-1.5539204	-1.8450932	-2.8103238
75	M	Q	-23.226837	-0.4116697	-1.8450932	-2.6792036
75	M	R	-23.48117	3.4253817	-1.8450932	-2.2536666
75	M	S	-17.532806	-1.2038758	-1.8450932	-2.3733854
75	M	T	-13.442352	-1.351263	-1.8450932	-2.2355423
75	M	V	-22.121094	-1.6460374	-1.8450932	-2.7869036
75	M	W	-23.32071	-1.9592351	-1.8450932	-2.9649134
75	M	Y	-18.819	-1.719731	-1.8450932	-2.5438269
76	E	A	-5.7617188	1.2329973	-1.472361	-1.0747437
76	E	C	-18.526001	0.8461059	-1.472361	-1.4680482
76	E	D	-15.831299	-1.9776585	-1.472361	-1.7937294
76	E	F	-18.509277	1.8962396	-1.472361	-1.341082
76	E	G	-8.325958	1.0671867	-1.472361	-1.1197701
76	E	H	-18.690643	1.8275305	-1.472361	-1.35979
76	E	I	-18.594604	2.1173204	-1.472361	-1.3228626
76	E	K	-10.15686	2.3065389	-1.472361	-1.0053749
76	E	L	-16.676605	1.7488524	-1.472361	-1.2582215
76	E	M	-18.745056	1.2514207	-1.472361	-1.4301353
76	E	N	-9.603638	-0.3329916	-1.472361	-1.3366562
76	E	P	-18.708374	0.6434485	-1.472361	-1.5064973
76	E	Q	-8.615753	-0.2408746	-1.472361	-1.3085993
76	E	R	-11.889984	3.5961768	-1.472361	-0.9260273
76	E	S	-8.477417	0.293404	-1.472361	-1.2264332
76	E	T	-8.466156	0.4407911	-1.472361	-1.2052656
76	E	V	-17.074371	1.7672758	-1.472361	-1.2755774
76	E	W	-18.58255	1.4540781	-1.472361	-1.3956356
76	E	Y	-18.554535	0.8092591	-1.472361	-1.474665
77	T	A	-12.064301	-1.3696864	-1.5895032	-1.7255712
77	T	C	-19.243652	-1.7565778	-1.5895032	-2.1006942
77	T	D	-19.12915	0.6250251	-1.5895032	-1.7020458
77	T	E	-18.321198	0.4407911	-1.5895032	-1.6768766
77	T	F	-18.984558	-0.7064441	-1.5895032	-1.8951481
77	T	G	-11.0121155	-1.535497	-1.5895032	-1.7341327
77	T	H	-12.557526	0.0354764	-1.5895032	-1.503237
77	T	I	-17.270325	-0.4853633	-1.5895032	-1.7590389
77	T	K	-17.242981	1.3251143	-1.5895032	-1.5013834
77	T	L	-18.373505	-0.8538312	-1.5895032	-1.8819414
77	T	M	-8.662323	-1.351263	-1.5895032	-1.6634146
77	T	N	-6.342621	-1.3144162	-1.5895032	-1.6328243
77	T	P	-14.458313	-1.9592351	-1.5895032	-1.9042347
77	T	Q	-16.518982	-1.2222992	-1.5895032	-1.8482225
77	T	R	-16.335754	2.6147522	-1.5895032	-1.3196323
77	T	S	-5.8571777	-2.0145053	-1.5895032	-1.7613562
77	T	V	-11.042877	-0.8354078	-1.5895032	-1.6097947
77	T	W	-19.115417	-1.1486056	-1.5895032	-1.9800366
77	T	Y	-16.434998	-1.7934246	-1.5895032	-1.9503837
78	L	A	-25.690552	-1.6460374	-1.900892	-3.2998142
78	L	C	-25.713715	-1.259146	-1.900892	-3.2313489
78	L	D	-25.744751	1.9330864	-1.900892	-2.7769625
78	L	E	-25.89093	1.7488524	-1.900892	-2.8155489
78	L	F	-19.062256	-2.0145053	-1.900892	-2.7405473
78	L	G	-25.687958	-1.4802268	-1.900892	-3.2685027
78	L	H	-25.902618	1.3435377	-1.900892	-2.8640515
78	L	I	-21.292877	-1.7934246	-1.900892	-2.8653026
78	L	K	-25.777649	2.6331756	-1.900892	-2.7107965
78	L	M	-18.228699	-1.6644608	-1.900892	-2.6211975
78	L	N	-25.710327	-0.0063549	-1.900892	-3.0231917
78	L	P	-25.54657	-1.0564886	-1.900892	-3.1745443
78	L	Q	-25.830841	0.0857621	-1.900892	-3.0244615
78	L	R	-25.579407	3.9228134	-1.900892	-2.5812801
78	L	S	-25.672577	-0.7064441	-1.900892	-3.1301213
78	L	T	-25.711914	-0.8538312	-1.900892	-3.1599731
78	L	V	-20.513763	-2.1434691	-1.900892	-2.870236
78	L	W	-25.697174	-1.8671182	-1.900892	-3.3428931
78	L	Y	-25.936066	-1.2222992	-1.900892	-3.2527114
79	N	A	-24.806122	-0.5222101	-1.5203569	-2.2910246
79	N	C	-24.60373	-0.9091014	-1.5203569	-2.332405
79	N	D	-23.795807	-0.2224512	-1.5203569	-2.1293177
79	N	E	-24.870148	-0.3329916	-1.5203569	-2.2680551
79	N	F	-20.314514	0.1410323	-1.5203569	-1.753282
79	N	G	-24.759033	-0.6880207	-1.5203569	-2.3129142
79	N	H	-24.79248	0.0723232	-1.5203569	-2.1964314
79	N	I	-21.859924	0.362113	-1.5203569	-1.8498179
79	N	K	-24.905762	0.4776379	-1.5203569	-2.1510439
79	N	L	-20.694702	-0.0063549	-1.5203569	-1.8049929
79	N	M	-21.309875	-0.5037867	-1.5203569	-1.9338839
79	N	P	-22.927216	-1.1117588	-1.5203569	-2.1870616
79	N	Q	-24.812378	-2.0697755	-1.5203569	-2.571597
79	N	R	-24.805756	1.7672758	-1.5203569	-1.9774325
79	N	S	-12.809662	-1.4618034	-1.5203569	-1.6586315
79	N	T	-21.746368	-1.3144162	-1.5203569	-2.1115384
79	N	V	-24.829773	0.0120685	-1.5203569	-2.2098524
79	N	W	-24.767822	-0.3011293	-1.5203569	-2.2510065
79	N	Y	-24.869019	-0.9459482	-1.5203569	-2.3696745
80	M	A	-11.819366	-2.1434691	-1.5119188	-1.7542861
80	M	C	-22.08957	-1.7565778	-1.5119188	-2.2134285
80	M	D	-19.623352	1.4356547	-1.5119188	-1.5187193
80	M	E	-18.304901	1.2514207	-1.5119188	-1.4554883
80	M	F	-13.6093445	-1.5170736	-1.5119188	-1.6793741
80	M	G	-20.925812	-1.9776585	-1.5119188	-2.1548739
80	M	H	-20.219513	0.8461059	-1.5119188	-1.6358737
80	M	I	-22.0708	-1.2959928	-1.5119188	-2.1259975
80	M	K	-18.375427	2.1357438	-1.5119188	-1.3598997
80	M	L	-14.671722	-1.6644608	-1.5119188	-1.7412403
80	M	N	-20.322205	-0.5037867	-1.5119188	-1.8424352
80	M	P	-19.208618	-1.5539204	-1.5119188	-1.9464109
80	M	Q	-21.196075	-0.4116697	-1.5119188	-1.89769
80	M	R	-22.069061	3.4253817	-1.5119188	-1.5226984
80	M	S	-11.795807	-1.2038758	-1.5119188	-1.5759465
80	M	T	-15.928741	-1.351263	-1.5119188	-1.7316803
80	M	V	-16.605469	-1.6460374	-1.5119188	-1.8165797
80	M	W	-22.174866	-1.9592351	-1.5119188	-2.2605203
80	M	Y	-14.527557	-1.719731	-1.5119188	-1.7467343
81	T	A	-27.149902	-1.3696864	-1.87894	-3.3896792
81	T	C	-27.137024	-1.7565778	-1.87894	-3.4602252
81	T	D	-23.91687	0.6250251	-1.87894	-2.6726301
81	T	E	-23.480713	0.4407911	-1.87894	-2.6514547
81	T	F	-23.874512	-0.7064441	-1.87894	-2.8705898
81	T	G	-27.197418	-1.535497	-1.87894	-3.4267532
81	T	H	-27.157501	0.0354764	-1.87894	-3.1566234
81	T	I	-26.994415	-0.4853633	-1.87894	-3.2159348
81	T	K	-27.113708	1.3251143	-1.87894	-2.9758757
81	T	L	-26.122314	-0.8538312	-1.87894	-3.1624032
81	T	M	-27.173584	-1.351263	-1.87894	-3.389552
81	T	N	-23.15091	-1.3144162	-1.87894	-2.900331
81	T	P	-27.145264	-1.9592351	-1.87894	-3.5005248
81	T	Q	-27.060791	-1.2222992	-1.87894	-3.350882
81	T	R	-27.070892	2.6147522	-1.87894	-2.8320413
81	T	S	-21.776917	-2.0145053	-1.87894	-2.9009889
81	T	V	-27.153625	-0.8354078	-1.87894	-3.295843
81	T	W	-27.366272	-1.1486056	-1.87894	-3.3795538
81	T	Y	-22.393402	-1.7934246	-1.87894	-2.9149783
82	M	A	-21.97049	-2.1434691	-2.0401996	-3.3288993
82	M	C	-26.523254	-1.7565778	-2.0401996	-3.762871
82	M	D	-26.259644	1.4356547	-2.0401996	-3.2340703
82	M	E	-26.194946	1.2514207	-2.0401996	-3.2479097
82	M	F	-25.159729	-1.5170736	-2.0401996	-3.5459771
82	M	G	-26.279327	-1.9776585	-2.0401996	-3.773801
82	M	H	-23.229218	0.8461059	-2.0401996	-2.9548973
82	M	I	-24.917847	-1.2959928	-2.0401996	-3.4766047
82	M	K	-26.282196	2.1357438	-2.0401996	-3.1593878
82	M	L	-18.516418	-1.6644608	-2.0401996	-2.9737856
82	M	N	-26.41504	-0.5037867	-2.0401996	-3.526753
82	M	P	-26.432434	-1.5539204	-2.0401996	-3.7126722
82	M	Q	-26.306702	-0.4116697	-2.0401996	-3.4977357
82	M	R	-26.413116	3.4253817	-2.0401996	-3.0595936
82	M	S	-26.414124	-1.2038758	-2.0401996	-3.6462904
82	M	T	-24.306915	-1.351263	-2.0401996	-3.4161313
82	M	V	-22.36142	-1.6460374	-2.0401996	-3.2687551
82	M	W	-26.24936	-1.9592351	-2.0401996	-3.7663159
82	M	Y	-26.408386	-1.719731	-2.0401996	-3.7407849
83	P	A	-28.35788	-1.5723438	-1.9629552	-3.7919518
83	P	C	-28.264801	-1.9592351	-1.9629552	-3.8524884
83	P	D	-28.316101	0.8276825	-1.9629552	-3.4024718
83	P	E	-28.445953	0.6434485	-1.9629552	-3.4460646
83	P	F	-28.244324	-0.9091014	-1.9629552	-3.6563361
83	P	G	-28.319275	-1.7381544	-1.9629552	-3.8176771
83	P	H	-28.224976	0.2381338	-1.9629552	-3.4711698
83	P	I	-28.397156	-0.6880207	-1.9629552	-3.6409697
83	P	K	-28.300232	1.5277716	-1.9629552	-3.3132197
83	P	L	-28.21814	-1.0564886	-1.9629552	-3.6781856
83	P	M	-28.516113	-1.5539204	-1.9629552	-3.8115601
83	P	N	-28.329254	-1.1117588	-1.9629552	-3.7039864
83	P	Q	-28.551117	-1.0196418	-1.9629552	-3.7201215
83	P	R	-28.30246	2.8174095	-1.9629552	-3.1809938
83	P	S	-28.278595	-1.811848	-1.9629552	-3.8259029
83	P	T	-28.35968	-1.9592351	-1.9629552	-3.8662299
83	P	V	-28.424286	-1.0380652	-1.9629552	-3.704824
83	P	W	-28.322937	-1.351263	-1.9629552	-3.7460624
83	P	Y	-28.269562	-1.9960819	-1.9629552	-3.8603941
84	L	A	-25.401001	-1.6460374	-1.7934216	-3.0311729
84	L	C	-27.089111	-1.259146	-1.7934216	-3.1780076
84	L	D	-26.756012	1.9330864	-1.7934216	-2.6748761
84	L	E	-26.828094	1.7488524	-1.7934216	-2.704709
84	L	F	-26.881287	-2.0145053	-1.7934216	-3.2922795
84	L	G	-25.40802	-1.4802268	-1.7934216	-3.0010434
84	L	H	-26.839539	1.3435377	-1.7934216	-2.7532672
84	L	I	-25.764374	-1.7934246	-1.7934216	-3.1042168
84	L	K	-25.285248	2.6331756	-1.7934216	-2.4171626
84	L	M	-17.57428	-1.6644608	-1.7934216	-2.3514654
84	L	N	-21.991425	-0.0063549	-1.7934216	-2.3869649
84	L	P	-26.753326	-1.0564886	-1.7934216	-3.0967444
84	L	Q	-23.24582	0.0857621	-1.7934216	-2.4951609
84	L	R	-26.965698	3.9228134	-1.7934216	-2.5279198
84	L	S	-21.82611	-0.7064441	-1.7934216	-2.4836017
84	L	T	-22.469482	-0.8538312	-1.7934216	-2.5683469
84	L	V	-25.430054	-2.1434691	-1.7934216	-3.131275
84	L	W	-26.855377	-1.8671182	-1.7934216	-3.2600464
84	L	Y	-26.781677	-1.2222992	-1.7934216	-3.1299481
85	S	A	-21.215515	-1.2222992	-1.8960505	-2.7417087
85	S	C	-27.915771	-1.6091906	-1.8960505	-3.5792462
85	S	D	-27.9245	0.4776379	-1.8960505	-3.2378
85	S	E	-28.0943	0.293404	-1.8960505	-3.2882445
85	S	F	-27.998505	-0.5590569	-1.8960505	-3.4060652
85	S	G	-28.012024	-1.3881098	-1.8960505	-3.5519509
85	S	H	-27.949402	-0.1119108	-1.8960505	-3.3279806
85	S	I	-27.985016	-0.3379761	-1.8960505	-3.3684145
85	S	K	-27.999023	1.1777271	-1.8960505	-3.1559167
85	S	L	-22.63205	-0.7064441	-1.8960505	-2.7809879
85	S	M	-27.966827	-1.2038758	-1.8960505	-3.5121692
85	S	N	-27.925415	-1.4618034	-1.8960505	-3.5531615
85	S	P	-25.526184	-1.811848	-1.8960505	-3.3000081
85	S	Q	-26.20285	-1.3696864	-1.8960505	-3.3024898
85	S	R	-28.154663	2.467365	-1.8960505	-3.0361557
85	S	T	-25.868378	-2.0145053	-1.8960505	-3.3821263
85	S	V	-27.905975	-0.6880207	-1.8960505	-3.4142582
85	S	W	-27.993774	-1.0012184	-1.8960505	-3.4802217
85	S	Y	-28.030396	-1.6460374	-1.8960505	-3.6025154
86	C	A	-28.147247	-1.7750012	-1.7243967	-3.2858411
86	C	D	-28.112122	1.0303399	-1.7243967	-2.8327066
86	C	E	-28.118042	0.8461059	-1.7243967	-2.85743
86	C	F	-28.109009	-1.1117588	-1.7243967	-3.1581727
86	C	G	-27.964172	-1.9408117	-1.7243967	-3.2917051
86	C	H	-27.979156	0.4407911	-1.7243967	-2.8928221
86	C	I	-27.97342	-0.890678	-1.7243967	-3.100257
86	C	K	-28.268402	1.730429	-1.7243967	-2.7714153
86	C	L	-28.224945	-1.259146	-1.7243967	-3.2011515
86	C	M	-28.068512	-1.7565778	-1.7243967	-3.2710243
86	C	N	-28.012726	-0.9091014	-1.7243967	-3.1090311
86	C	P	-28.113739	-1.9592351	-1.7243967	-3.3166813
86	C	Q	-28.115631	-0.8169844	-1.7243967	-3.1079927
86	C	R	-28.130066	3.0200669	-1.7243967	-2.6242944
86	C	S	-28.019104	-1.6091906	-1.7243967	-3.2360283
86	C	T	-28.368958	-1.7565778	-1.7243967	-3.3143444
86	C	V	-28.156097	-1.2407226	-1.7243967	-3.1879231
86	C	W	-28.236877	-1.5539204	-1.7243967	-3.2569394
86	C	Y	-28.030212	-2.1250457	-1.7243967	-3.3374293
87	T	A	-15.637207	-1.3696864	-1.6014795	-1.8554501
87	T	C	-22.133179	-1.7565778	-1.6014795	-2.3499908
87	T	D	-22.259644	0.6250251	-1.6014795	-1.9707798
87	T	E	-22.100555	0.4407911	-1.6014795	-1.9815282
87	T	F	-21.909027	-0.7064441	-1.6014795	-2.1409721
87	T	G	-21.989716	-1.535497	-1.6014795	-2.2950507
87	T	H	-22.283325	0.0354764	-1.6014795	-2.0576351
87	T	I	-22.126312	-0.4853633	-1.6014795	-2.124428
87	T	K	-19.240997	1.3251143	-1.6014795	-1.6382124
87	T	L	-20.394531	-0.8538312	-1.6014795	-2.038934
87	T	M	-16.943024	-1.351263	-1.6014795	-1.9106665
87	T	N	-22.059326	-1.3144162	-1.6014795	-2.2608008
87	T	P	-22.064117	-1.9592351	-1.6014795	-2.3827789
87	T	Q	-22.016724	-1.2222992	-1.6014795	-2.2402725
87	T	R	-18.865448	2.6147522	-1.6014795	-1.4756036
87	T	S	-8.066956	-2.0145053	-1.6014795	-1.8008383
87	T	V	-22.151184	-0.8354078	-1.6014795	-2.1850168
87	T	W	-21.974396	-1.1486056	-1.6014795	-2.2232456
87	T	Y	-22.213867	-1.7934246	-1.6014795	-2.3645666
88	K	A	-17.491638	2.1173204	-1.1581569	-0.9661877
88	K	C	-22.067352	1.730429	-1.1581569	-1.3373908
88	K	D	-21.966309	2.1223049	-1.1581569	-1.2858695
88	K	E	-22.203949	2.3065389	-1.1581569	-1.2890702
88	K	F	-22.256866	2.7805627	-1.1581569	-1.2489449
88	K	G	-22.140015	1.9515098	-1.1581569	-1.319878
88	K	H	-22.339417	-0.8722546	-1.1581569	-1.7308308
88	K	I	-18.06012	3.0016435	-1.1581569	-0.9137828
88	K	L	-18.060364	2.6331756	-1.1581569	-0.946859
88	K	M	-22.189056	2.1357438	-1.1581569	-1.305038
88	K	N	-22.070679	0.4776379	-1.1581569	-1.4954398
88	K	P	-22.151001	1.5277716	-1.1581569	-1.3682798
88	K	Q	-22.066925	0.385521	-1.1581569	-1.5081003
88	K	R	-7.136017	-0.8722546	-1.1581569	-1.1026219
88	K	S	-22.087402	1.1777271	-1.1581569	-1.4044889
88	K	T	-14.166321	1.3251143	-1.1581569	-0.9149444
88	K	V	-16.634613	2.6515989	-1.1581569	-0.8706951
88	K	W	-22.271149	2.3384012	-1.1581569	-1.2922
88	K	Y	-21.964355	1.6935822	-1.1581569	-1.3320842
89	N	A	-23.725433	-0.5222101	-1.2071128	-1.8454565
89	N	C	-23.969452	-0.9091014	-1.2071128	-1.9368516
89	N	D	-12.042664	-0.2224512	-1.2071128	-1.1043426
89	N	E	-23.866028	-0.3329916	-1.2071128	-1.8301665
89	N	F	-23.941833	0.1410323	-1.2071128	-1.7657063
89	N	G	-23.79486	-0.6880207	-1.2071128	-1.8803335
89	N	H	-23.845184	0.0723232	-1.2071128	-1.7653926
89	N	I	-24.00293	0.362113	-1.2071128	-1.7402711
89	N	K	-23.966919	0.4776379	-1.2071128	-1.719974
89	N	L	-23.92395	-0.0063549	-1.2071128	-1.7858055
89	N	M	-23.937897	-0.5037867	-1.2071128	-1.8654858
89	N	P	-23.860016	-1.1117588	-1.2071128	-1.9602694
89	N	Q	-23.77945	-2.0697755	-1.2071128	-2.1311133
89	N	R	-23.985077	1.7672758	-1.2071128	-1.5601117
89	N	S	-20.826904	-1.4618034	-1.2071128	-1.7361151
89	N	T	-23.838501	-1.3144162	-1.2071128	-1.9942271
89	N	V	-23.8833	0.0120685	-1.2071128	-1.7785876
89	N	W	-23.947174	-0.3011293	-1.2071128	-1.8339669
89	N	Y	-23.887115	-0.9459482	-1.2071128	-1.9342135
90	N	A	-13.887695	-0.5222101	-1.3446648	-1.3178752
90	N	C	-18.537598	-0.9091014	-1.3446648	-1.591583
90	N	D	-7.889923	-0.2224512	-1.3446648	-1.1533548
90	N	E	-17.54422	-0.3329916	-1.3446648	-1.4391713
90	N	F	-18.44635	0.1410323	-1.3446648	-1.417904
90	N	G	-12.185913	-0.6880207	-1.3446648	-1.2993637
90	N	H	-15.667786	0.0723232	-1.3446648	-1.2884188
90	N	I	-18.664856	0.362113	-1.3446648	-1.3991905
90	N	K	-15.791626	0.4776379	-1.3446648	-1.2348248
90	N	L	-18.640411	-0.0063549	-1.3446648	-1.451861
90	N	M	-18.629242	-0.5037867	-1.3446648	-1.5293234
90	N	P	-18.65982	-1.1117588	-1.3446648	-1.6344983
90	N	Q	-17.007935	-2.0697755	-1.3446648	-1.7217979
90	N	R	-17.992859	1.7672758	-1.3446648	-1.1809172
90	N	S	-4.681305	-1.4618034	-1.3446648	-1.3381709
90	N	T	-7.1124573	-1.3144162	-1.3446648	-1.3298747
90	N	V	-17.684448	0.0120685	-1.3446648	-1.3933041
90	N	W	-18.52066	-0.3011293	-1.3446648	-1.4901022
90	N	Y	-18.520752	-0.9459482	-1.3446648	-1.5969121
91	S	A	-24.60852	-1.2222992	-1.3038305	-2.1417772
91	S	C	-24.735413	-1.6091906	-1.3038305	-2.2275298
91	S	D	-24.736176	0.4776379	-1.3038305	-1.8849321
91	S	E	-24.818176	0.293404	-1.3038305	-1.9207251
91	S	F	-24.811981	-0.5590569	-1.3038305	-2.0515172
91	S	G	-24.772278	-1.3881098	-1.3038305	-2.1908284
91	S	H	-24.725891	-0.1119108	-1.3038305	-1.9703734
91	S	I	-24.750977	-0.3379761	-1.3038305	-2.0086581
91	S	K	-24.76764	1.1777271	-1.3038305	-1.7961077
91	S	L	-24.663208	-0.7064441	-1.3038305	-2.0586269
91	S	M	-24.804901	-1.2038758	-1.3038305	-2.1613071
91	S	N	-24.756927	-1.4618034	-1.3038305	-2.2025832
91	S	P	-24.881989	-1.811848	-1.3038305	-2.2832295
91	S	Q	-23.141144	-1.3696864	-1.3038305	-2.008819
91	S	R	-24.851074	2.467365	-1.3038305	-1.6638335
91	S	T	-12.024445	-2.0145053	-1.3038305	-1.4987414
91	S	V	-24.801514	-0.6880207	-1.3038305	-2.0716533
91	S	W	-24.806366	-1.0012184	-1.3038305	-2.1256906
91	S	Y	-24.821533	-1.6460374	-1.3038305	-2.2445342
92	H	A	-25.812286	0.8276825	-1.3030717	-1.9670015
92	H	C	-25.37677	0.4407911	-1.3030717	-1.9658557
92	H	D	-23.247498	2.0117645	-1.3030717	-1.5323271
92	H	E	-25.468384	1.8275305	-1.3030717	-1.8033796
92	H	F	-21.394226	1.4909249	-1.3030717	-1.4152153
92	H	G	-25.439148	0.6618719	-1.3030717	-1.9428814
92	H	I	-25.376251	1.7120056	-1.3030717	-1.8049381
92	H	K	-25.555786	-0.8722546	-1.3030717	-2.1929366
92	H	L	-23.46994	1.3435377	-1.3030717	-1.6311104
92	H	M	-25.528076	0.8461059	-1.3030717	-1.9291704
92	H	N	-22.75647	0.0723232	-1.3030717	-1.7299233
92	H	P	-25.560272	0.2381338	-1.3030717	-2.0174461
92	H	Q	-23.837158	0.1644402	-1.3030717	-1.828128
92	H	R	-25.47165	0.4173832	-1.3030717	-1.9807829
92	H	S	-25.436066	-0.1119108	-1.3030717	-2.0545691
92	H	T	-22.85141	0.0354764	-1.3030717	-1.7448474
92	H	V	-25.60672	1.3619611	-1.3030717	-1.8739789
92	H	W	-25.503357	1.0487633	-1.3030717	-1.8999045
92	H	Y	-16.385223	0.4039443	-1.3030717	-1.2319085
93	H	A	-27.149261	0.8276825	-1.7025913	-2.6835668
93	H	C	-27.139221	0.4407911	-1.7025913	-2.7350209
93	H	D	-27.152832	2.0117645	-1.7025913	-2.5432936
93	H	E	-27.144257	1.8275305	-1.7025913	-2.5620121
93	H	F	-22.353851	1.4909249	-1.7025913	-2.0431857
93	H	G	-27.034576	0.6618719	-1.7025913	-2.6901886
93	H	I	-26.866058	1.7120056	-1.7025913	-2.5372065
93	H	K	-26.977844	-0.8722546	-1.7025913	-2.9182079
93	H	L	-23.51242	1.3435377	-1.7025913	-2.1767744
93	H	M	-27.144867	0.8461059	-1.7025913	-2.6805376
93	H	N	-26.081726	0.0723232	-1.7025913	-2.6487185
93	H	P	-27.209473	0.2381338	-1.7025913	-2.7736648
93	H	Q	-27.1633	0.1644402	-1.7025913	-2.7781507
93	H	R	-27.144348	0.4173832	-1.7025913	-2.7390265
93	H	S	-23.541718	-0.1119108	-1.7025913	-2.3792861
93	H	T	-27.105194	0.0354764	-1.7025913	-2.7894301
93	H	V	-26.843903	1.3619611	-1.7025913	-2.5749158
93	H	W	-27.039093	1.0487633	-1.7025913	-2.6399342
93	H	Y	-22.876923	0.4039443	-1.7025913	-2.2347437
94	Y	A	-26.388123	-1.7381544	-1.5148403	-2.6948037
94	Y	C	-24.841858	-2.1250457	-1.5148403	-2.5783899
94	Y	D	-26.392426	0.9934931	-1.5148403	-2.2590291
94	Y	E	-26.427399	0.8092591	-1.5148403	-2.2876265
94	Y	F	-19.566772	-1.074912	-1.5148403	-1.888014
94	Y	G	-26.488129	-1.9039649	-1.5148403	-2.7398132
94	Y	H	-26.440613	0.4039443	-1.5148403	-2.3449517
94	Y	I	-24.218872	-0.8538312	-1.5148403	-2.2715593
94	Y	K	-26.38144	1.6935822	-1.5148403	-2.17323
94	Y	L	-20.648132	-1.2222992	-1.5148403	-1.9947709
94	Y	M	-25.016205	-1.719731	-1.5148403	-2.5200882
94	Y	N	-24.450348	-0.9459482	-1.5148403	-2.3135463
94	Y	P	-26.358429	-1.9960819	-1.5148403	-2.740844
94	Y	Q	-26.4917	-0.8538312	-1.5148403	-2.5483769
94	Y	R	-26.469849	2.9832201	-1.5148403	-2.0566331
94	Y	S	-26.362457	-1.6460374	-1.5148403	-2.6739815
94	Y	T	-26.43277	-1.7934246	-1.5148403	-2.7112113
94	Y	V	-26.423157	-1.2038758	-1.5148403	-2.6006253
94	Y	W	-26.41034	-1.5170736	-1.5148403	-2.656074
95	I	A	-25.279358	-1.2775694	-1.8759115	-3.1249135
95	I	C	-25.016174	-0.890678	-1.8759115	-3.0251453
95	I	D	-25.13974	2.3015544	-1.8759115	-2.6082341
95	I	E	-25.26416	2.1173204	-1.8759115	-2.6420047
95	I	F	-21.192352	-1.9408117	-1.8759115	-2.8290217
95	I	G	-25.275665	-1.1117588	-1.8759115	-3.0948397
95	I	H	-25.160034	1.7120056	-1.8759115	-2.6732425
95	I	K	-25.157837	3.0016435	-1.8759115	-2.545303
95	I	L	-19.88565	-1.7934246	-1.8759115	-2.6981444
95	I	M	-21.820251	-1.2959928	-1.8759115	-2.7624086
95	I	N	-25.114594	0.362113	-1.8759115	-2.8398073
95	I	P	-25.289581	-0.6880207	-1.8759115	-3.0236527
95	I	Q	-25.106201	0.45423	-1.8759115	-2.8257455
95	I	R	-25.073547	4.2912814	-1.8759115	-2.4387762
95	I	S	-25.208618	-0.3379761	-1.8759115	-2.9567686
95	I	T	-25.14853	-0.4853633	-1.8759115	-2.9732283
95	I	V	-15.057312	-1.811848	-1.8759115	-2.4425006
95	I	W	-25.199005	-1.4986502	-1.8759115	-3.1556591
95	I	Y	-20.969482	-0.8538312	-1.8759115	-2.6114037
96	M	A	-17.427277	-2.1434691	-1.6121413	-2.1036715
96	M	C	-17.599976	-1.7565778	-1.6121413	-2.0373389
96	M	D	-17.319916	1.4356547	-1.6121413	-1.5280983
96	M	E	-17.375793	1.2514207	-1.6121413	-1.5532097
96	M	F	-8.921448	-1.5170736	-1.6121413	-1.7332411
96	M	G	-16.372528	-1.9776585	-1.6121413	-2.0192276
96	M	H	-15.807098	0.8461059	-1.6121413	-1.5311514
96	M	I	-17.352844	-1.2959928	-1.6121413	-1.9385154
96	M	K	-13.423401	2.1357438	-1.6121413	-1.2967266
96	M	L	-12.2771	-1.6644608	-1.6121413	-1.8212802
96	M	N	-15.918579	-0.5037867	-1.6121413	-1.7346035
96	M	P	-17.261414	-1.5539204	-1.6121413	-1.9811872
96	M	Q	-7.2064514	-0.4116697	-1.6121413	-1.52206
96	M	R	-1.0848083	3.4253817	-1.6121413	-1.0345516
96	M	S	-14.7161255	-1.2038758	-1.6121413	-1.8076627
96	M	T	-17.41681	-1.351263	-1.6121413	-1.951905
96	M	V	-17.310608	-1.6460374	-1.6121413	-2.0010216
96	M	W	-17.314087	-1.9592351	-1.6121413	-2.0613718
96	M	Y	-10.266357	-1.719731	-1.6121413	-1.7914355
97	V	A	-6.243042	-1.627614	-1.846476	-2.1707925
97	V	C	-20.91922	-1.2407226	-1.846476	-2.6104336
97	V	D	-20.982727	1.9515098	-1.846476	-2.1587086
97	V	E	-19.009064	1.7672758	-1.846476	-2.0336047
97	V	F	-17.398834	-2.0329287	-1.846476	-2.5251865
97	V	G	-16.853699	-1.4618034	-1.846476	-2.3885909
97	V	H	-19.620728	1.3619611	-1.846476	-2.121868
97	V	I	-17.377106	-1.811848	-1.846476	-2.4810031
97	V	K	-20.765625	2.6515989	-1.846476	-2.0710306
97	V	L	-13.642822	-2.1434691	-1.846476	-2.3956109
97	V	M	-17.866974	-1.6460374	-1.846476	-2.4759623
97	V	N	-20.893524	0.0120685	-1.846476	-2.4011331
97	V	P	-21.002686	-1.0380652	-1.846476	-2.581329
97	V	Q	-20.784882	0.1041855	-1.846476	-2.3785296
97	V	R	-20.871338	3.9412368	-1.846476	-1.9751941
97	V	S	-19.61972	-0.6880207	-1.846476	-2.4158805
97	V	T	-11.180634	-0.8354078	-1.846476	-2.0933614
97	V	W	-20.856537	-1.8486948	-1.846476	-2.7186916
97	V	Y	-20.882324	-1.2038758	-1.846476	-2.6008181
98	G	A	-20.912476	-1.9960819	-1.6383808	-2.350292
98	G	C	-20.832947	-1.9408117	-1.6383808	-2.3330108
98	G	D	-21.077301	1.2514207	-1.6383808	-1.8452767
98	G	E	-20.823547	1.0671867	-1.6383808	-1.847423
98	G	F	-11.56485	-1.3328396	-1.6383808	-1.7871514
98	G	H	-15.25116	0.6618719	-1.6383808	-1.5768404
98	G	I	-20.901978	-1.1117588	-1.6383808	-2.1843875
98	G	K	-14.278961	1.9515098	-1.6383808	-1.3857144
98	G	L	-20.947723	-1.4802268	-1.6383808	-2.2548006
98	G	M	-20.962952	-1.9776585	-1.6383808	-2.3508129
98	G	N	-13.178284	-0.6880207	-1.6383808	-1.7135892
98	G	P	-16.627808	-1.7381544	-1.6383808	-2.0280014
98	G	Q	-20.987518	-0.5959037	-1.6383808	-2.103225
98	G	R	-11.713837	3.2411477	-1.6383808	-1.1952554
98	G	S	-9.786224	-1.3881098	-1.6383808	-1.7650829
98	G	T	-20.28009	-1.535497	-1.6383808	-2.2123308
98	G	V	-20.929352	-1.4618034	-1.6383808	-2.2498905
98	G	W	-20.885101	-1.7750012	-1.6383808	-2.3051912
98	G	Y	-12.255768	-1.9039649	-1.6383808	-1.9099676
99	N	A	-20.426422	-0.5222101	-1.2679805	-1.5878972
99	N	C	-25.2695	-0.9091014	-1.2679805	-2.1339443
99	N	D	-24.026154	-0.2224512	-1.2679805	-1.8772605
99	N	E	-20.526398	-0.3329916	-1.2679805	-1.5651839
99	N	F	-24.957458	0.1410323	-1.2679805	-1.92844
99	N	G	-17.615173	-0.6880207	-1.2679805	-1.4314599
99	N	H	-22.337677	0.0723232	-1.2679805	-1.6591684
99	N	I	-25.158966	0.362113	-1.2679805	-1.9203484
99	N	K	-19.76831	0.4776379	-1.2679805	-1.3872302
99	N	L	-25.281097	-0.0063549	-1.2679805	-1.9892842
99	N	M	-25.228851	-0.5037867	-1.2679805	-2.0611166
99	N	P	-25.27182	-1.1117588	-1.2679805	-2.1695899
99	N	Q	-25.188812	-2.0697755	-1.2679805	-2.3391309
99	N	R	-22.159485	1.7672758	-1.2679805	-1.4218873
99	N	S	-20.901459	-1.4618034	-1.2679805	-1.7891651
99	N	T	-19.09253	-1.3144162	-1.2679805	-1.6290858
99	N	V	-21.832855	0.0120685	-1.2679805	-1.6215883
99	N	W	-25.103027	-0.3011293	-1.2679805	-2.0134511
99	N	Y	-25.174072	-0.9459482	-1.2679805	-2.1287825
100	E	A	-17.663849	1.2329973	-1.2187103	-1.1171315
100	E	C	-18.947601	0.8461059	-1.2187103	-1.2427426
100	E	D	-4.5012817	-1.9776585	-1.2187103	-1.3272875
100	E	F	-18.801147	1.8962396	-1.2187103	-1.1074229
100	E	G	-9.55658	1.0671867	-1.2187103	-0.8842944
100	E	H	-17.517365	1.8275305	-1.2187103	-1.0400352
100	E	I	-18.761353	2.1173204	-1.2187103	-1.081447
100	E	K	-10.977661	2.3065389	-1.2187103	-0.7680691
100	E	L	-18.69455	1.7488524	-1.2187103	-1.1169247
100	E	M	-18.982117	1.2514207	-1.2187103	-1.1934669
100	E	N	-9.0252075	-0.3329916	-1.2187103	-1.0766312
100	E	P	-17.431	0.6434485	-1.2187103	-1.1810472
100	E	Q	-16.680817	-0.2408746	-1.2187103	-1.2730659
100	E	R	-17.651459	3.5961768	-1.2187103	-0.884421
100	E	S	-11.81366	0.293404	-1.2187103	-1.0300893
100	E	T	-10.059479	0.4407911	-1.2187103	-0.9758858
100	E	V	-9.756073	1.7672758	-1.2187103	-0.8040749
100	E	W	-18.747498	1.4540781	-1.2187103	-1.1540902
100	E	Y	-18.945251	0.8092591	-1.2187103	-1.2474582
101	T	A	-22.727875	-1.3696864	-1.5231197	-2.2174857
101	T	C	-24.38562	-1.7565778	-1.5231197	-2.4653283
101	T	D	-24.60147	0.6250251	-1.5231197	-2.0989911
101	T	E	-24.592041	0.4407911	-1.5231197	-2.1234869
101	T	F	-23.51944	-0.7064441	-1.5231197	-2.1820345
101	T	G	-24.639069	-1.535497	-1.5231197	-2.452636
101	T	H	-24.53305	0.0354764	-1.5231197	-2.1757488
101	T	I	-23.34195	-0.4853633	-1.5231197	-2.126961
101	T	K	-24.513245	1.3251143	-1.5231197	-1.9987009
101	T	L	-24.468567	-0.8538312	-1.5231197	-2.311264
101	T	M	-24.499664	-1.351263	-1.5231197	-2.4026564
101	T	N	-24.613495	-1.3144162	-1.5231197	-2.4090402
101	T	P	-24.513702	-1.9592351	-1.5231197	-2.519102
101	T	Q	-24.694061	-1.2222992	-1.5231197	-2.4017567
101	T	R	-24.487152	2.6147522	-1.5231197	-1.8577035
101	T	S	-11.711975	-2.0145053	-1.5231197	-1.7419076
101	T	V	-24.608124	-0.8354078	-1.5231197	-2.3241344
101	T	W	-18.129547	-1.1486056	-1.5231197	-1.8207604
101	T	Y	-24.62091	-1.7934246	-1.5231197	-2.4993139
102	G	A	-22.315796	-1.9960819	-1.6663929	-2.5219306
102	G	C	-23.69516	-1.9408117	-1.6663929	-2.6502226
102	G	D	-24.803345	1.2514207	-1.6663929	-2.2667424
102	G	E	-26.578918	1.0671867	-1.6663929	-2.511066
102	G	F	-23.26535	-1.3328396	-1.6663929	-2.4904083
102	G	H	-26.525848	0.6618719	-1.6663929	-2.5572763
102	G	I	-24.956818	-1.1117588	-1.6663929	-2.638367
102	G	K	-26.541473	1.9515098	-1.6663929	-2.4027802
102	G	L	-26.691864	-1.4802268	-1.6663929	-2.9232926
102	G	M	-26.695099	-1.9776585	-1.6663929	-3.0184853
102	G	N	-23.813873	-0.6880207	-1.6663929	-2.4359027
102	G	P	-26.619324	-1.7381544	-1.6663929	-2.9621378
102	G	Q	-26.5177	-0.5959037	-1.6663929	-2.745423
102	G	R	-26.606598	3.2411477	-1.6663929	-2.2898917
102	G	S	-22.940521	-1.3881098	-1.6663929	-2.4674372
102	G	T	-26.460236	-1.535497	-1.6663929	-2.9029861
102	G	V	-23.646149	-1.4618034	-1.6663929	-2.5540156
102	G	W	-26.61258	-1.7750012	-1.6663929	-2.9682879
102	G	Y	-26.485748	-1.9039649	-1.6663929	-2.9764557
103	L	A	-26.304901	-1.6460374	-1.7432616	-3.0451529
103	L	C	-26.540497	-1.259146	-1.7432616	-3.0045999
103	L	D	-26.480713	1.9330864	-1.7432616	-2.5384734
103	L	E	-26.4682	1.7488524	-1.7432616	-2.5570295
103	L	F	-23.013947	-2.0145053	-1.7432616	-2.7354718
103	L	G	-26.52652	-1.4802268	-1.7432616	-3.0431288
103	L	H	-26.577148	1.3435377	-1.7432616	-2.618386
103	L	I	-19.344513	-1.7934246	-1.7432616	-2.3835728
103	L	K	-25.644653	2.6331756	-1.7432616	-2.3613269
103	L	M	-25.424438	-1.6644608	-1.7432616	-2.9375428
103	L	N	-26.533386	-0.0063549	-1.7432616	-2.7959297
103	L	P	-26.3208	-1.0564886	-1.7432616	-2.9398196
103	L	Q	-23.421692	0.0857621	-1.7432616	-2.4134502
103	L	R	-25.4682	3.9228134	-1.7432616	-2.2347078
103	L	S	-26.634216	-0.7064441	-1.7432616	-2.9208813
103	L	T	-24.869751	-0.8538312	-1.7432616	-2.7249411
103	L	V	-22.21457	-2.1434691	-1.7432616	-2.6832715
103	L	W	-26.630615	-1.8671182	-1.7432616	-3.1301093
103	L	Y	-26.361725	-1.2222992	-1.7432616	-2.9745631
104	E	A	-24.322205	1.2329973	-1.4197226	-1.8566295
104	E	C	-26.827423	0.8461059	-1.4197226	-2.2156125
104	E	D	-23.705322	-1.9776585	-1.4197226	-2.30146
104	E	F	-25.501648	1.8962396	-1.4197226	-1.9191456
104	E	G	-25.369324	1.0671867	-1.4197226	-2.0003134
104	E	H	-27.05893	1.8275305	-1.4197226	-2.1283882
104	E	I	-26.953491	2.1173204	-1.4197226	-2.0831586
104	E	K	-23.996552	2.3065389	-1.4197226	-1.7009404
104	E	L	-25.267883	1.7488524	-1.4197226	-1.9068094
104	E	M	-25.552216	1.2514207	-1.4197226	-1.9998161
104	E	N	-25.822815	-0.3329916	-1.4197226	-2.2563546
104	E	P	-27.118103	0.6434485	-1.4197226	-2.282031
104	E	Q	-23.249023	-0.2408746	-1.4197226	-1.9467318
104	E	R	-27.111084	3.5961768	-1.4197226	-1.9726346
104	E	S	-24.86081	0.293404	-1.4197226	-2.0442254
104	E	T	-27.062347	0.4407911	-1.4197226	-2.3025476
104	E	V	-27.217194	1.7672758	-1.4197226	-2.1566279
104	E	W	-27.059723	1.4540781	-1.4197226	-2.1710523
104	E	Y	-27.004456	0.8092591	-1.4197226	-2.2443151
105	L	A	-23.930847	-1.6460374	-1.7586083	-2.7908358
105	L	C	-24.023773	-1.259146	-1.7586083	-2.729676
105	L	D	-24.04837	1.9330864	-1.7586083	-2.2741204
105	L	E	-24.0083	1.7488524	-1.7586083	-2.2899024
105	L	F	-21.036713	-2.0145053	-1.7586083	-2.5838707
105	L	G	-24.160248	-1.4802268	-1.7586083	-2.7851619
105	L	H	-24.076447	1.3435377	-1.7586083	-2.3444449
105	L	I	-13.253967	-1.7934246	-1.7586083	-2.1340165
105	L	K	-24.071075	2.6331756	-1.7586083	-2.2063399
105	L	M	-15.880829	-1.6644608	-1.7586083	-2.2004421
105	L	N	-24.140472	-0.0063549	-1.7586083	-2.5348581
105	L	P	-21.643372	-1.0564886	-1.7586083	-2.457359
105	L	Q	-24.1362	0.0857621	-1.7586083	-2.5205401
105	L	R	-24.220886	3.9228134	-1.7586083	-2.1181977
105	L	S	-22.580109	-0.7064441	-1.7586083	-2.4840633
105	L	T	-23.94217	-0.8538312	-1.7586083	-2.6495665
105	L	V	-17.890564	-2.1434691	-1.7586083	-2.3919272
105	L	W	-23.92633	-1.8671182	-1.7586083	-2.8325947
105	L	Y	-24.21991	-1.2222992	-1.7586083	-2.7448325
106	T	A	-24.075806	-1.3696864	-1.4043629	-2.2093341
106	T	C	-26.695251	-1.7565778	-1.4043629	-2.6012637
106	T	D	-24.533997	0.6250251	-1.4043629	-1.942242
106	T	E	-22.989136	0.4407911	-1.4043629	-1.8013563
106	T	F	-24.177399	-0.7064441	-1.4043629	-2.1044755
106	T	G	-26.76175	-1.535497	-1.4043629	-2.5684002
106	T	H	-26.564606	0.0354764	-1.4043629	-2.2775712
106	T	I	-26.681244	-0.4853633	-1.4043629	-2.3744771
106	T	K	-26.510834	1.3251143	-1.4043629	-2.0957134
106	T	L	-25.110657	-0.8538312	-1.4043629	-2.2373838
106	T	M	-26.717407	-1.351263	-1.4043629	-2.5285478
106	T	N	-24.636597	-1.3144162	-1.4043629	-2.2627209
106	T	P	-26.638824	-1.9592351	-1.4043629	-2.6329522
106	T	Q	-25.582367	-1.2222992	-1.4043629	-2.3593717
106	T	R	-22.828278	2.6147522	-1.4043629	-1.5315311
106	T	S	-22.199493	-2.0145053	-1.4043629	-2.1401617
106	T	V	-26.733704	-0.8354078	-1.4043629	-2.439734
106	T	W	-26.622131	-1.1486056	-1.4043629	-2.4794418
106	T	Y	-25.604004	-1.7934246	-1.4043629	-2.468082
107	L	A	-25.190735	-1.6460374	-1.5133095	-2.5249121
107	L	C	-26.933777	-1.259146	-1.5133095	-2.6762406
107	L	D	-26.829803	1.9330864	-1.5133095	-2.2040016
107	L	E	-26.648499	1.7488524	-1.5133095	-2.2000385
107	L	F	-18.23935	-2.0145053	-1.5133095	-1.9757332
107	L	G	-26.662598	-1.4802268	-1.5133095	-2.6803472
107	L	H	-26.544647	1.3435377	-1.5133095	-2.2333404
107	L	I	-21.398468	-1.7934246	-1.5133095	-2.160722
107	L	K	-26.919403	2.6331756	-1.5133095	-2.1457475
107	L	M	-26.908325	-1.6644608	-1.5133095	-2.74765
107	L	N	-26.71103	-0.0063549	-1.5133095	-2.4386785
107	L	P	-26.712402	-1.0564886	-1.5133095	-2.6105539
107	L	Q	-26.513153	0.0857621	-1.5133095	-2.3986646
107	L	R	-26.735596	3.9228134	-1.5133095	-2.0163172
107	L	S	-26.670135	-0.7064441	-1.5133095	-2.5448831
107	L	T	-26.742523	-0.8538312	-1.5133095	-2.5794554
107	L	V	-21.679077	-2.1434691	-1.5133095	-2.253729
107	L	W	-26.762177	-1.8671182	-1.5133095	-2.7668368
107	L	Y	-26.597595	-1.2222992	-1.5133095	-2.6247501
108	T	A	-27.399109	-1.3696864	-1.2042781	-2.4433514
108	T	C	-27.175385	-1.7565778	-1.2042781	-2.4848989
108	T	D	-23.878937	0.6250251	-1.2042781	-1.6879331
108	T	E	-24.088043	0.4407911	-1.2042781	-1.7364733
108	T	F	-27.242828	-0.7064441	-1.2042781	-2.3056847
108	T	G	-23.413116	-1.535497	-1.2042781	-1.9875214
108	T	H	-27.091583	0.0354764	-1.2042781	-2.1670811
108	T	I	-27.15561	-0.4853633	-1.2042781	-2.257273
108	T	K	-27.253601	1.3251143	-1.2042781	-2.0144355
108	T	L	-25.418945	-0.8538312	-1.2042781	-2.0936429
108	T	M	-27.165802	-1.351263	-1.2042781	-2.4079274
108	T	N	-27.157593	-1.3144162	-1.2042781	-2.4001088
108	T	P	-27.15268	-1.9592351	-1.2042781	-2.5209748
108	T	Q	-27.301025	-1.2222992	-1.2042781	-2.4031519
108	T	R	-27.245728	2.6147522	-1.2042781	-1.8753437
108	T	S	-23.849426	-2.0145053	-1.2042781	-2.1257605
108	T	V	-27.150604	-0.8354078	-1.2042781	-2.314869
108	T	W	-27.181396	-1.1486056	-1.2042781	-2.3735961
108	T	Y	-27.062286	-1.7934246	-1.2042781	-2.4765524
109	N	A	-27.0849	-0.5222101	-0.9899546	-2.1359615
109	N	C	-27.148956	-0.9091014	-0.9899546	-2.2095899
109	N	D	-20.703827	-0.2224512	-0.9899546	-1.3950701
109	N	E	-24.745758	-0.3329916	-0.9899546	-1.8095859
109	N	F	-26.969727	0.1410323	-0.9899546	-2.0171413
109	N	G	-24.798798	-0.6880207	-0.9899546	-1.8736642
109	N	H	-27.149017	0.0723232	-0.9899546	-2.0516968
109	N	I	-27.20337	0.362113	-0.9899546	-2.0167676
109	N	K	-26.909882	0.4776379	-0.9899546	-1.960593
109	N	L	-27.25238	-0.0063549	-0.9899546	-2.0776743
109	N	M	-27.191223	-0.5037867	-0.9899546	-2.1474529
109	N	P	-27.247772	-1.1117588	-0.9899546	-2.2584723
109	N	Q	-27.275146	-2.0697755	-0.9899546	-2.4417997
109	N	R	-27.072784	1.7672758	-0.9899546	-1.8207658
109	N	S	-23.10962	-1.4618034	-0.9899546	-1.8248487
109	N	T	-27.033508	-1.3144162	-0.9899546	-2.265549
109	N	V	-27.132751	0.0120685	-0.9899546	-2.0585301
109	N	W	-27.286377	-0.3011293	-0.9899546	-2.127965
109	N	Y	-24.494598	-0.9459482	-0.9899546	-1.8823328
110	T	A	-9.9019165	-1.3696864	-0.9600158	-1.1266391
110	T	C	-17.828827	-1.7565778	-0.9600158	-1.4562973
110	T	D	-9.92572	0.6250251	-0.9600158	-0.8082942
110	T	E	-9.201508	0.4407911	-0.9600158	-0.8231419
110	T	F	-17.995422	-0.7064441	-0.9600158	-1.277245
110	T	G	-17.440369	-1.535497	-0.9600158	-1.3934888
110	T	H	-13.513611	0.0354764	-0.9600158	-0.9713384
110	T	I	-7.7001038	-0.4853633	-0.9600158	-0.9453727
110	T	K	-9.775238	1.3251143	-0.9600158	-0.7157983
110	T	L	-16.22403	-0.8538312	-0.9600158	-1.2126809
110	T	M	-12.609772	-1.351263	-0.9600158	-1.1776371
110	T	N	-8.723633	-1.3144162	-0.9600158	-1.0998583
110	T	P	-17.826569	-1.9592351	-0.9600158	-1.4953474
110	T	Q	-7.6911926	-1.2222992	-0.9600158	-1.0712317
110	T	R	-12.441498	2.6147522	-0.9600158	-0.6299572
110	T	S	-7.208374	-2.0145053	-0.9600158	-1.2153245
110	T	V	-6.8625793	-0.8354078	-0.9600158	-0.9954161
110	T	W	-18.09433	-1.1486056	-0.9600158	-1.3592446
110	T	Y	-17.059052	-1.7934246	-0.9600158	-1.4226445
111	S	A	-19.452423	-1.2222992	-1.1401354	-1.5454348
111	S	C	-22.641083	-1.6091906	-1.1401354	-1.8810438
111	S	D	-19.916748	0.4776379	-1.1401354	-1.3066761
111	S	E	-22.451141	0.293404	-1.1401354	-1.5462142
111	S	F	-22.529022	-0.5590569	-1.1401354	-1.6852171
111	S	G	-22.778015	-1.3881098	-1.1401354	-1.8534785
111	S	H	-22.406616	-0.1119108	-1.1401354	-1.6023899
111	S	I	-22.5513	-0.3379761	-1.1401354	-1.6516413
111	S	K	-20.041748	1.1777271	-1.1401354	-1.2233533
111	S	L	-22.588074	-0.7064441	-1.1401354	-1.7153748
111	S	M	-22.57959	-1.2038758	-1.1401354	-1.8007262
111	S	N	-22.561401	-1.4618034	-1.1401354	-1.8458491
111	S	P	-18.217377	-1.811848	-1.1401354	-1.5762955
111	S	Q	-22.584198	-1.3696864	-1.1401354	-1.8311424
111	S	R	-22.470734	2.467365	-1.1401354	-1.2873389
111	S	T	-8.882355	-2.0145053	-1.1401354	-1.3214459
111	S	V	-21.555756	-0.6880207	-1.1401354	-1.6170588
111	S	W	-22.400482	-1.0012184	-1.1401354	-1.7477252
111	S	Y	-22.672577	-1.6460374	-1.1401354	-1.8910575
112	I	A	-20.657074	-1.2775694	-1.2532554	-1.7238642
112	I	C	-20.459137	-0.890678	-1.2532554	-1.6401708
112	I	D	-19.378448	2.3015544	-1.2532554	-1.1297457
112	I	E	-20.6268	2.1173204	-1.2532554	-1.2403984
112	I	F	-20.611725	-1.9408117	-1.2532554	-1.8448804
112	I	G	-20.519226	-1.1117588	-1.2532554	-1.6833828
112	I	H	-20.64035	1.7120056	-1.2532554	-1.2852724
112	I	K	-20.417389	3.0016435	-1.2532554	-1.1401571
112	I	L	-4.626129	-1.7934246	-1.2532554	-1.3188684
112	I	M	-18.963776	-1.2959928	-1.2532554	-1.6053454
112	I	N	-20.627075	0.362113	-1.2532554	-1.4562398
112	I	P	-20.560547	-0.6880207	-1.2532554	-1.6137443
112	I	Q	-20.442657	0.45423	-1.2532554	-1.4287484
112	I	R	-20.70929	4.2912814	-1.2532554	-1.0666526
112	I	S	-19.621613	-0.3379761	-1.2532554	-1.4868308
112	I	T	-18.19574	-0.4853633	-1.2532554	-1.4187766
112	I	V	-13.6427	-1.811848	-1.2532554	-1.4585582
112	I	W	-20.723328	-1.4986502	-1.2532554	-1.7696016
112	I	Y	-20.565918	-0.8538312	-1.2532554	-1.6421937
113	I	A	-17.50415	-1.2775694	-1.355592	-1.608295
113	I	C	-20.319	-0.890678	-1.355592	-1.7216796
113	I	D	-18.322205	2.3015544	-1.355592	-1.1546049
113	I	E	-20.467407	2.1173204	-1.355592	-1.320201
113	I	F	-19.85611	-1.9408117	-1.355592	-1.8800411
113	I	G	-20.637817	-1.1117588	-1.355592	-1.7850075
113	I	H	-18.553314	1.7120056	-1.355592	-1.2311556
113	I	K	-20.724792	3.0016435	-1.355592	-1.256614
113	I	L	-4.6362	-1.7934246	-1.355592	-1.4112253
113	I	M	-18.185486	-1.2959928	-1.355592	-1.6497
113	I	N	-20.706726	0.362113	-1.355592	-1.5548643
113	I	P	-20.739624	-0.6880207	-1.355592	-1.7202415
113	I	Q	-19.771149	0.45423	-1.355592	-1.4710191
113	I	R	-20.683868	4.2912814	-1.355592	-1.1569221
113	I	S	-19.803406	-0.3379761	-1.355592	-1.5920462
113	I	T	-19.306122	-0.4853633	-1.355592	-1.5810688
113	I	V	-18.358154	-1.811848	-1.355592	-1.7562126
113	I	W	-20.633453	-1.4986502	-1.355592	-1.8547477
113	I	Y	-19.923828	-0.8538312	-1.355592	-1.6858781
114	N	A	-15.114899	-0.5222101	-0.9244928	-1.0992086
114	N	C	-16.194977	-0.9091014	-0.9244928	-1.208168
114	N	D	-3.1143188	-0.2224512	-0.9244928	-0.8579
114	N	E	-9.28595	-0.3329916	-0.9244928	-0.9276437
114	N	F	-16.78006	0.1410323	-0.9244928	-1.0670414
114	N	G	-7.5072327	-0.6880207	-0.9244928	-0.9640513
114	N	H	-4.602051	0.0723232	-0.9244928	-0.8206047
114	N	I	-15.513702	0.362113	-0.9244928	-0.9792898
114	N	K	-12.512695	0.4776379	-0.9244928	-0.8675592
114	N	L	-15.116913	-0.0063549	-0.9244928	-1.0181238
114	N	M	-14.367126	-0.5037867	-0.9244928	-1.0697198
114	N	P	-15.596283	-1.1117588	-0.9244928	-1.2182262
114	N	Q	-5.8262024	-2.0697755	-0.9244928	-1.20168
114	N	R	-16.576843	1.7672758	-0.9244928	-0.8470693
114	N	S	-4.362976	-1.4618034	-0.9244928	-1.0757358
114	N	T	-7.897278	-1.3144162	-0.9244928	-1.0773573
114	N	V	-14.052551	0.0120685	-0.9244928	-0.9785398
114	N	W	-16.901093	-0.3011293	-0.9244928	-1.1405932
114	N	Y	-15.775726	-0.9459482	-0.9244928	-1.1965698
115	H	A	-23.669434	0.8276825	-1.1398185	-1.5956474
115	H	C	-27.384033	0.4407911	-1.1398185	-2.1056885
115	H	D	-24.192627	2.0117645	-1.1398185	-1.5120781
115	H	E	-23.027649	1.8275305	-1.1398185	-1.4080267
115	H	F	-27.615662	1.4909249	-1.1398185	-2.0024233
115	H	G	-27.39215	0.6618719	-1.1398185	-2.0762049
115	H	I	-26.04004	1.7120056	-1.1398185	-1.7660781
115	H	K	-25.222107	-0.8722546	-1.1398185	-2.0304209
115	H	L	-27.49347	1.3435377	-1.1398185	-2.0028997
115	H	M	-26.816437	0.8461059	-1.1398185	-1.9732166
115	H	N	-24.577332	0.0723232	-1.1398185	-1.8028045
115	H	P	-25.846558	0.2381338	-1.1398185	-1.9314374
115	H	Q	-27.476532	0.1644402	-1.1398185	-2.1583475
115	H	R	-23.86911	0.4173832	-1.1398185	-1.6733118
115	H	S	-24.488037	-0.1119108	-1.1398185	-1.8205021
115	H	T	-25.629578	0.0354764	-1.1398185	-1.9342845
115	H	V	-24.961914	1.3619611	-1.1398185	-1.6740328
115	H	W	-27.286255	1.0487633	-1.1398185	-2.0107397
115	H	Y	-24.243896	0.4039443	-1.1398185	-1.7166096
116	K	A	-20.55075	2.1173204	-1.125299	-1.1462969
116	K	C	-21.941528	1.730429	-1.125299	-1.3058271
116	K	D	-21.250305	2.1223049	-1.125299	-1.2028326
116	K	E	-19.169312	2.3065389	-1.125299	-1.0270529
116	K	F	-21.990295	2.7805627	-1.125299	-1.2041924
116	K	G	-19.519226	1.9515098	-1.125299	-1.0875871
116	K	H	-21.492706	-0.8722546	-1.125299	-1.6339006
116	K	I	-21.207916	3.0016435	-1.125299	-1.1158928
116	K	L	-20.469513	2.6331756	-1.125299	-1.0891445
116	K	M	-22.094574	2.1357438	-1.125299	-1.2762265
116	K	N	-15.9201355	0.4776379	-1.125299	-1.0706983
116	K	P	-19.835968	1.5277716	-1.125299	-1.157383
116	K	Q	-19.63034	0.385521	-1.125299	-1.2903384
116	K	R	-6.763336	-0.8722546	-1.125299	-1.0791402
116	K	S	-18.688751	1.1777271	-1.125299	-1.1223191
116	K	T	-16.750946	1.3251143	-1.125299	-0.9976387
116	K	V	-20.297821	2.6515989	-1.125299	-1.0742206
116	K	W	-22.176788	2.3384012	-1.125299	-1.2633283
116	K	Y	-21.976624	1.6935822	-1.125299	-1.3131697
117	F	A	-19.641418	-1.4986502	-1.057053	-1.5636004
117	F	C	-23.133453	-1.1117588	-1.057053	-1.7940427
117	F	D	-21.827423	2.0804736	-1.057053	-1.2210405
117	F	E	-23.062134	1.8962396	-1.057053	-1.3588068
117	F	G	-22.366486	-1.3328396	-1.057053	-1.7581346
117	F	H	-14.823151	1.4909249	-1.057053	-0.8609848
117	F	I	-21.115906	-1.9408117	-1.057053	-1.7611575
117	F	K	-21.922974	2.7805627	-1.057053	-1.1614921
117	F	L	-19.782745	-2.0145053	-1.057053	-1.6722251
117	F	M	-21.446869	-1.5170736	-1.057053	-1.7085645
117	F	N	-23.11554	0.1410323	-1.057053	-1.5887319
117	F	P	-20.312927	-0.9091014	-1.057053	-1.5074148
117	F	Q	-20.97348	0.2331493	-1.057053	-1.3781122
117	F	R	-23.217438	4.0702006	-1.057053	-1.1854504
117	F	S	-21.724274	-0.5590569	-1.057053	-1.565172
117	F	T	-21.809448	-0.7064441	-1.057053	-1.5972353
117	F	V	-20.684875	-2.0329287	-1.057053	-1.7440685
117	F	W	-13.569305	-1.719731	-1.057053	-1.314093
117	F	Y	-12.104706	-1.074912	-1.057053	-1.1577704
118	C	A	-27.416077	-1.7750012	-1.7428282	-3.2179271
118	C	D	-24.268127	1.0303399	-1.7428282	-2.3738338
118	C	E	-27.434418	0.8461059	-1.7428282	-2.7962498
118	C	F	-27.381775	-1.1117588	-1.7428282	-3.091004
118	C	G	-22.840973	-1.9408117	-1.7428282	-2.7028769
118	C	H	-24.178314	0.4407911	-1.7428282	-2.4429066
118	C	I	-26.148376	-0.890678	-1.7428282	-2.887903
118	C	K	-24.551361	1.730429	-1.7428282	-2.3222195
118	C	L	-26.168915	-1.259146	-1.7428282	-2.9553814
118	C	M	-25.855804	-1.7565778	-1.7428282	-3.0078384
118	C	N	-24.463715	-0.9091014	-1.7428282	-2.6865273
118	C	P	-26.243744	-1.9592351	-1.7428282	-3.0965608
118	C	Q	-24.972137	-0.8169844	-1.7428282	-2.7299147
118	C	R	-26.441956	3.0200669	-1.7428282	-2.4276194
118	C	S	-25.302277	-1.6091906	-1.7428282	-2.9113869
118	C	T	-24.124695	-1.7565778	-1.7428282	-2.8023782
118	C	V	-27.462738	-1.2407226	-1.7428282	-3.1252046
118	C	W	-27.437653	-1.5539204	-1.7428282	-3.1791069
118	C	Y	-27.464508	-2.1250457	-1.7428282	-3.2929977
119	N	A	-27.370392	-0.5222101	-1.2452094	-2.323402
119	N	C	-27.501648	-0.9091014	-1.2452094	-2.4064966
119	N	D	-27.317871	-0.2224512	-1.2452094	-2.2682468
119	N	E	-27.172852	-0.3329916	-1.2452094	-2.2657832
119	N	F	-27.248077	0.1410323	-1.2452094	-2.2033526
119	N	G	-27.321472	-0.6880207	-1.2452094	-2.3440507
119	N	H	-27.342468	0.0723232	-1.2452094	-2.2265526
119	N	I	-24.388031	0.362113	-1.2452094	-1.8119007
119	N	K	-27.367401	0.4776379	-1.2452094	-2.1712943
119	N	L	-27.395813	-0.0063549	-1.2452094	-2.2457544
119	N	M	-27.312225	-0.5037867	-1.2452094	-2.3123775
119	N	P	-27.240051	-1.1117588	-1.2452094	-2.4057364
119	N	Q	-27.424408	-2.0697755	-1.2452094	-2.6107114
119	N	R	-27.256683	1.7672758	-1.2452094	-1.9941989
119	N	S	-24.622559	-1.4618034	-1.2452094	-2.1376348
119	N	T	-26.29889	-1.3144162	-1.2452094	-2.3164075
119	N	V	-22.991852	0.0120685	-1.2452094	-1.7137635
119	N	W	-27.29831	-0.3011293	-1.2452094	-2.2779289
119	N	Y	-25.794617	-0.9459482	-1.2452094	-2.1867193
120	L	A	-25.335846	-1.6460374	-1.7281849	-2.8943381
120	L	C	-26.58075	-1.259146	-1.7281849	-2.9810002
120	L	D	-26.486176	1.9330864	-1.7281849	-2.5102832
120	L	E	-26.719208	1.7488524	-1.7281849	-2.5612836
120	L	F	-22.32782	-2.0145053	-1.7281849	-2.6394806
120	L	G	-26.566925	-1.4802268	-1.7281849	-3.0195447
120	L	H	-26.509796	1.3435377	-1.7281849	-2.5806077
120	L	I	-19.175232	-1.7934246	-1.7281849	-2.3432869
120	L	K	-26.508026	2.6331756	-1.7281849	-2.4428643
120	L	M	-26.478973	-1.6644608	-1.7281849	-3.0424429
120	L	N	-26.584198	-0.0063549	-1.7281849	-2.7737214
120	L	P	-26.656403	-1.0564886	-1.7281849	-2.9549687
120	L	Q	-26.501099	0.0857621	-1.7281849	-2.7489335
120	L	R	-26.613098	3.9228134	-1.7281849	-2.3519087
120	L	S	-22.8891	-0.7064441	-1.7281849	-2.4555761
120	L	T	-26.406525	-0.8538312	-1.7281849	-2.8869707
120	L	V	-21.947113	-2.1434691	-1.7281849	-2.6296698
120	L	W	-26.546814	-1.8671182	-1.7281849	-3.0901343
120	L	Y	-25.480988	-1.2222992	-1.7281849	-2.8341165
121	S	A	-27.653961	-1.2222992	-1.4331651	-2.6663296
121	S	C	-27.774902	-1.6091906	-1.4331651	-2.7543764
121	S	D	-24.626709	0.4776379	-1.4331651	-2.0064027
121	S	E	-26.546906	0.293404	-1.4331651	-2.2703068
121	S	F	-27.745972	-0.5590569	-1.4331651	-2.5653397
121	S	G	-25.173218	-1.3881098	-1.4331651	-2.372544
121	S	H	-27.628448	-0.1119108	-1.4331651	-2.4777482
121	S	I	-24.37262	-0.3379761	-1.4331651	-2.0993312
121	S	K	-27.678955	1.1777271	-1.4331651	-2.3056944
121	S	L	-27.5719	-0.7064441	-1.4331651	-2.5653772
121	S	M	-27.43509	-1.2038758	-1.4331651	-2.632524
121	S	N	-27.831085	-1.4618034	-1.4331651	-2.7348576
121	S	P	-27.749817	-1.811848	-1.4331651	-2.7893688
121	S	Q	-26.629822	-1.3696864	-1.4331651	-2.5533645
121	S	R	-27.57428	2.467365	-1.4331651	-2.148993
121	S	T	-20.244568	-2.0145053	-1.4331651	-2.0080625
121	S	V	-23.56372	-0.6880207	-1.4331651	-2.0677297
121	S	W	-27.661469	-1.0012184	-1.4331651	-2.6282948
121	S	Y	-27.62262	-1.6460374	-1.4331651	-2.7399183
122	D	A	-20.669159	1.4172313	-1.1834073	-1.2701219
122	D	C	-21.427216	1.0303399	-1.1834073	-1.3806052
122	D	E	-12.075958	-1.9776585	-1.1834073	-1.3982031
122	D	F	-21.526154	2.0804736	-1.1834073	-1.2675013
122	D	G	-18.875916	1.2514207	-1.1834073	-1.1616668
122	D	H	-19.580872	2.0117645	-1.1834073	-1.1220536
122	D	I	-21.509827	2.3015544	-1.1834073	-1.2434707
122	D	K	-13.008514	2.1223049	-1.1834073	-0.8079362
122	D	L	-20.142761	1.9330864	-1.1834073	-1.171117
122	D	M	-21.305237	1.4356547	-1.1834073	-1.3203089
122	D	N	-9.7352295	-0.2224512	-1.1834073	-1.0444387
122	D	P	-18.991974	0.8276825	-1.1834073	-1.2230943
122	D	Q	-19.844727	-0.3145682	-1.1834073	-1.4474943
122	D	R	-19.655548	3.4119428	-1.1834073	-0.9985425
122	D	S	-13.036011	0.4776379	-1.1834073	-1.0086678
122	D	T	-12.179962	0.6250251	-1.1834073	-0.9668032
122	D	V	-19.581207	1.9515098	-1.1834073	-1.1285024
122	D	W	-21.345001	1.638312	-1.1834073	-1.3001533
122	D	Y	-19.257355	0.9934931	-1.1834073	-1.2190423
123	A	C	-20.708252	-1.7750012	-1.5703003	-2.1821797
123	A	D	-27.170502	1.4172313	-1.5703003	-2.3907301
123	A	E	-24.801086	1.2329973	-1.5703003	-2.1119131
123	A	F	-27.400787	-1.4986502	-1.5703003	-2.8660301
123	A	G	-22.903564	-1.9960819	-1.5703003	-2.4222403
123	A	H	-25.484222	0.8276825	-1.5703003	-2.2456042
123	A	I	-27.343964	-1.2775694	-1.5703003	-2.8177229
123	A	K	-27.263	2.1173204	-1.5703003	-2.3255158
123	A	L	-25.809967	-1.6460374	-1.5703003	-2.6833848
123	A	M	-27.22638	-2.1434691	-1.5703003	-2.9661409
123	A	N	-26.486176	-0.5222101	-1.5703003	-2.5723579
123	A	P	-26.393799	-1.5723438	-1.5703003	-2.7443501
123	A	Q	-27.081604	-0.4300931	-1.5703003	-2.636963
123	A	R	-27.191925	3.4069583	-1.5703003	-2.1984839
123	A	S	-23.531769	-1.2222992	-1.5703003	-2.3414568
123	A	T	-27.261353	-1.3696864	-1.5703003	-2.8230826
123	A	V	-27.462708	-1.627614	-1.5703003	-2.8987109
123	A	W	-27.391174	-1.9408117	-1.5703003	-2.9488473
123	A	Y	-24.233978	-1.7381544	-1.5703003	-2.5133637
124	H	A	-26.19931	0.8276825	-1.7080146	-2.5674863
124	H	C	-28.729767	0.4407911	-1.7080146	-2.9710885
124	H	D	-24.921173	2.0117645	-1.7080146	-2.2687454
124	H	E	-28.678284	1.8275305	-1.7080146	-2.7898012
124	H	F	-22.528168	1.4909249	-1.7080146	-2.0698647
124	H	G	-28.841583	0.6618719	-1.7080146	-2.9570314
124	H	I	-28.783722	1.7120056	-1.7080146	-2.8182092
124	H	K	-28.42929	-0.8722546	-1.7080146	-3.1321193
124	H	L	-25.083282	1.3435377	-1.7080146	-2.3636376
124	H	M	-28.68869	0.8461059	-1.7080146	-2.9097765
124	H	N	-27.862762	0.0723232	-1.7080146	-2.8991511
124	H	P	-25.860474	0.2381338	-1.7080146	-2.6061362
124	H	Q	-28.615173	0.1644402	-1.7080146	-2.9940585
124	H	R	-28.602112	0.4173832	-1.7080146	-2.9556027
124	H	S	-27.489899	-0.1119108	-1.7080146	-2.8747641
124	H	T	-26.58551	0.0354764	-1.7080146	-2.7297544
124	H	V	-24.223999	1.3619611	-1.7080146	-2.2619412
124	H	W	-28.592133	1.0487633	-1.7080146	-2.8693594
124	H	Y	-28.032593	0.4039443	-1.7080146	-2.8750076
125	K	A	-18.075226	2.1173204	-1.1658493	-1.003462
125	K	C	-20.723877	1.730429	-1.1658493	-1.226711
125	K	D	-19.839966	2.1223049	-1.1658493	-1.1172465
125	K	E	-12.895782	2.3065389	-1.1658493	-0.774569
125	K	F	-20.682312	2.7805627	-1.1658493	-1.1173094
125	K	G	-19.752472	1.9515098	-1.1658493	-1.1289798
125	K	H	-18.363098	-0.8722546	-1.1658493	-1.4301259
125	K	I	-19.924927	3.0016435	-1.1658493	-1.0400521
125	K	L	-19.45282	2.6331756	-1.1658493	-1.0396579
125	K	M	-20.563477	2.1357438	-1.1658493	-1.1703573
125	K	N	-15.57135	0.4776379	-1.1658493	-1.0812564
125	K	P	-18.62616	1.5277716	-1.1658493	-1.1012892
125	K	Q	-16.311768	0.385521	-1.1658493	-1.1257799
125	K	R	-5.1700134	-0.8722546	-1.1658493	-1.0917679
125	K	S	-19.783173	1.1777271	-1.1658493	-1.2206609
125	K	T	-17.415375	1.3251143	-1.1658493	-1.0560082
125	K	V	-19.74527	2.6515989	-1.1658493	-1.0584411
125	K	W	-20.607025	2.3384012	-1.1658493	-1.1532549
125	K	Y	-20.705902	1.6935822	-1.1658493	-1.2294167
126	K	A	-14.786804	2.1173204	-1.0709166	-0.79741
126	K	C	-17.989288	1.730429	-1.0709166	-0.9856469
126	K	D	-16.57367	2.1223049	-1.0709166	-0.8701574
126	K	E	-14.030151	2.3065389	-1.0709166	-0.7527118
126	K	F	-19.26715	2.7805627	-1.0709166	-0.9588569
126	K	G	-17.212158	1.9515098	-1.0709166	-0.919408
126	K	H	-9.377899	-0.8722546	-1.0709166	-1.0793889
126	K	I	-19.214874	3.0016435	-1.0709166	-0.9358288
126	K	L	-18.408539	2.6331756	-1.0709166	-0.9176726
126	K	M	-19.212677	2.1357438	-1.0709166	-1.0176473
126	K	N	-11.003906	0.4776379	-1.0709166	-0.8961078
126	K	P	-17.393433	1.5277716	-1.0709166	-0.9761858
126	K	Q	-10.59787	0.385521	-1.0709166	-0.9016388
126	K	R	-5.0898743	-0.8722546	-1.0709166	-1.0366135
126	K	S	-18.362549	1.1777271	-1.0709166	-1.0727034
126	K	T	-11.688232	1.3251143	-1.0709166	-0.7994021
126	K	V	-19.296265	2.6515989	-1.0709166	-0.9726432
126	K	W	-19.17752	2.3384012	-1.0709166	-0.9947726
126	K	Y	-18.5047	1.6935822	-1.0709166	-1.0201914
127	N	A	-11.232086	-0.5222101	-1.4897224	-1.4177515
127	N	C	-18.557404	-0.9091014	-1.4897224	-1.7591308
127	N	D	-5.7003784	-0.2224512	-1.4897224	-1.299879
127	N	E	-20.263123	-0.3329916	-1.4897224	-1.7806524
127	N	F	-20.9971	0.1410323	-1.4897224	-1.7660033
127	N	G	-12.934326	-0.6880207	-1.4897224	-1.4843059
127	N	H	-20.923035	0.0723232	-1.4897224	-1.770142
127	N	I	-19.001526	0.362113	-1.4897224	-1.5869632
127	N	K	-16.697266	0.4776379	-1.4897224	-1.4414876
127	N	L	-20.957062	-0.0063549	-1.4897224	-1.7847648
127	N	M	-20.947968	-0.5037867	-1.4897224	-1.8621746
127	N	P	-20.845276	-1.1117588	-1.4897224	-1.9570782
127	N	Q	-19.88742	-2.0697755	-1.4897224	-2.0630955
127	N	R	-18.0878	1.7672758	-1.4897224	-1.3526964
127	N	S	-15.6657715	-1.4618034	-1.4897224	-1.7112018
127	N	T	-18.103485	-1.3144162	-1.4897224	-1.8037157
127	N	V	-19.0643	0.0120685	-1.4897224	-1.6424708
127	N	W	-20.892456	-0.3011293	-1.4897224	-1.8251039
127	N	Y	-19.229279	-0.9459482	-1.4897224	-1.8086148
128	L	A	-21.744385	-1.6460374	-1.0721415	-1.766392
128	L	C	-20.753265	-1.259146	-1.0721415	-1.6110734
128	L	D	-14.891968	1.9330864	-1.0721415	-0.8212904
128	L	E	-13.8446045	1.7488524	-1.0721415	-0.8064946
128	L	F	-18.82785	-2.0145053	-1.0721415	-1.6151872
128	L	G	-21.413177	-1.4802268	-1.0721415	-1.706351
128	L	H	-20.242493	1.3435377	-1.0721415	-1.1802147
128	L	I	-21.8685	-1.7934246	-1.0721415	-1.8055889
128	L	K	-20.420929	2.6331756	-1.0721415	-1.0563488
128	L	M	-22.115295	-1.6644608	-1.0721415	-1.8036034
128	L	N	-22.03302	-0.0063549	-1.0721415	-1.5134407
128	L	P	-21.41742	-1.0564886	-1.0721415	-1.6303068
128	L	Q	-10.036102	0.0857621	-1.0721415	-0.9364386
128	L	R	-21.91803	3.9228134	-1.0721415	-1.0773032
128	L	S	-14.520599	-0.7064441	-1.0721415	-1.1703856
128	L	T	-14.815399	-0.8538312	-1.0721415	-1.2056484
128	L	V	-16.557343	-2.1434691	-1.0721415	-1.5161828
128	L	W	-23.040619	-1.8671182	-1.0721415	-1.9320533
128	L	Y	-22.82071	-1.2222992	-1.0721415	-1.7897944
129	Y	A	-24.986298	-1.7381544	-1.6628485	-2.7508103
129	Y	C	-28.541473	-2.1250457	-1.6628485	-3.2995763
129	Y	D	-24.77481	0.9934931	-1.6628485	-2.2895657
129	Y	E	-25.778381	0.8092591	-1.6628485	-2.4352228
129	Y	F	-23.628265	-1.074912	-1.6628485	-2.4761531
129	Y	G	-26.614899	-1.9039649	-1.6628485	-2.9872847
129	Y	H	-25.88681	0.4039443	-1.6628485	-2.5044727
129	Y	I	-28.608856	-0.8538312	-1.6628485	-3.0740717
129	Y	K	-26.518982	1.6935822	-1.6628485	-2.4220099
129	Y	L	-26.292175	-1.2222992	-1.6628485	-2.8176335
129	Y	M	-28.484833	-1.719731	-1.6628485	-3.2123861
129	Y	N	-25.186676	-0.9459482	-1.6628485	-2.6306291
129	Y	P	-28.517426	-1.9960819	-1.6628485	-3.2705694
129	Y	Q	-25.862122	-0.8538312	-1.6628485	-2.6980831
129	Y	R	-27.507324	2.9832201	-1.6628485	-2.4276357
129	Y	S	-28.621918	-1.6460374	-1.6628485	-3.2184978
129	Y	T	-28.523499	-1.7934246	-1.6628485	-3.232121
129	Y	V	-27.162231	-1.2038758	-1.6628485	-2.9301804
129	Y	W	-28.425812	-1.5170736	-1.6628485	-3.1656603
130	D	A	-19.825562	1.4172313	-1.6139364	-1.687823
130	D	C	-20.828125	1.0303399	-1.6139364	-1.8121071
130	D	E	-17.73706	-1.9776585	-1.6139364	-2.0905027
130	D	F	-20.775543	2.0804736	-1.6139364	-1.6861756
130	D	G	-17.52475	1.2514207	-1.6139364	-1.5639983
130	D	H	-20.700073	2.0117645	-1.6139364	-1.6873649
130	D	I	-20.716614	2.3015544	-1.6139364	-1.6588442
130	D	K	-17.4776	2.1223049	-1.6139364	-1.4630769
130	D	L	-18.625366	1.9330864	-1.6139364	-1.5490562
130	D	M	-19.759125	1.4356547	-1.6139364	-1.6808701
130	D	N	-5.466797	-0.2224512	-1.6139364	-1.4805291
130	D	P	-18.5065	0.8276825	-1.6139364	-1.6740994
130	D	Q	-20.816742	-0.3145682	-1.6139364	-2.0034189
130	D	R	-18.469574	3.4119428	-1.6139364	-1.4023329
130	D	S	-18.368225	0.4776379	-1.6139364	-1.7133798
130	D	T	-20.886719	0.6250251	-1.6139364	-1.8704072
130	D	V	-19.970001	1.9515098	-1.6139364	-1.6379353
130	D	W	-20.739685	1.638312	-1.6139364	-1.7316026
130	D	Y	-20.669373	0.9934931	-1.6139364	-1.8040907
131	H	A	-20.887268	0.8276825	-1.6833201	-1.9616313
131	H	C	-21.81009	0.4407911	-1.6833201	-2.0934683
131	H	D	-18.113068	2.0117645	-1.6833201	-1.628358
131	H	E	-18.922699	1.8275305	-1.6833201	-1.6977508
131	H	F	-12.697327	1.4909249	-1.6833201	-1.4695254
131	H	G	-20.621399	0.6618719	-1.6833201	-1.9625167
131	H	I	-21.713684	1.7120056	-1.6833201	-1.9239956
131	H	K	-11.575775	-0.8722546	-1.6833201	-1.7840996
131	H	L	-15.379761	1.3435377	-1.6833201	-1.5725176
131	H	M	-13.621399	0.8461059	-1.6833201	-1.5751324
131	H	N	-20.97464	0.0723232	-1.6833201	-2.0751232
131	H	P	-20.247498	0.2381338	-1.6833201	-1.9932358
131	H	Q	-16.824493	0.1644402	-1.6833201	-1.7933674
131	H	R	-11.685059	0.4173832	-1.6833201	-1.5846355
131	H	S	-18.892914	-0.1119108	-1.6833201	-1.9509914
131	H	T	-20.957489	0.0354764	-1.6833201	-2.0792394
131	H	V	-16.228912	1.3619611	-1.6833201	-1.605715
131	H	W	-21.747223	1.0487633	-1.6833201	-2.0063661
131	H	Y	-20.526611	0.4039443	-1.6833201	-1.9908805
132	A	C	-18.825317	-1.7750012	-1.8911977	-2.6567601
132	A	D	-16.576569	1.4172313	-1.8911977	-2.0375357
132	A	E	-16.730225	1.2329973	-1.8911977	-2.0670684
132	A	F	-18.642548	-1.4986502	-1.8911977	-2.5931756
132	A	G	-17.677704	-1.9960819	-1.8911977	-2.631864
132	A	H	-17.448425	0.8276825	-1.8911977	-2.1548832
132	A	I	-17.820343	-1.2775694	-1.8911977	-2.5043082
132	A	K	-17.732544	2.1173204	-1.8911977	-2.0183811
132	A	L	-16.38443	-1.6460374	-1.8911977	-2.4999028
132	A	M	-16.993347	-2.1434691	-1.8911977	-2.6253759
132	A	N	-18.60794	-0.5222101	-1.8911977	-2.4206746
132	A	P	-18.652863	-1.5723438	-1.8911977	-2.6075445
132	A	Q	-17.201202	-0.4300931	-1.8911977	-2.3264215
132	A	R	-17.17517	3.4069583	-1.8911977	-1.8715744
132	A	S	-6.260803	-1.2222992	-1.8911977	-2.1954166
132	A	T	-2.9363403	-1.3696864	-1.8911977	-2.2018604
132	A	V	-15.354279	-1.627614	-1.8911977	-2.4530366
132	A	W	-18.573456	-1.9408117	-1.8911977	-2.6730485
132	A	Y	-18.657776	-1.7381544	-1.8911977	-2.6391737
133	L	A	-22.308502	-1.6460374	-1.7699352	-2.6480001
133	L	C	-24.076202	-1.259146	-1.7699352	-2.7579363
133	L	D	-24.020844	1.9330864	-1.7699352	-2.2935583
133	L	E	-22.283356	1.7488524	-1.7699352	-2.1362014
133	L	F	-21.923676	-2.0145053	-1.7699352	-2.6833506
133	L	G	-24.036835	-1.4802268	-1.7699352	-2.7939571
133	L	H	-24.003448	1.3435377	-1.7699352	-2.3588659
133	L	I	-19.6969	-1.7934246	-1.7699352	-2.4604827
133	L	K	-22.970123	2.6331756	-1.7699352	-2.1125822
133	L	M	-10.930176	-1.6644608	-1.7699352	-2.0782437
133	L	N	-24.150604	-0.0063549	-1.7699352	-2.558458
133	L	P	-24.028687	-1.0564886	-1.7699352	-2.7166489
133	L	Q	-21.556122	0.0857621	-1.7699352	-2.2866256
133	L	R	-24.291077	3.9228134	-1.7699352	-2.1485487
133	L	S	-21.519043	-0.7064441	-1.7699352	-2.4088688
133	L	T	-23.150726	-0.8538312	-1.7699352	-2.5882942
133	L	V	-19.88855	-2.1434691	-1.7699352	-2.5427303
133	L	W	-24.125427	-1.8671182	-1.7699352	-2.8770022
133	L	Y	-22.699799	-1.2222992	-1.7699352	-2.6076778
134	M	A	-24.957367	-2.1434691	-1.8301975	-3.1512299
134	M	C	-27.451202	-1.7565778	-1.8301975	-3.3969986
134	M	D	-25.236053	1.4356547	-1.8301975	-2.614625
134	M	E	-25.69757	1.2514207	-1.8301975	-2.6935128
134	M	F	-26.149353	-1.5170736	-1.8301975	-3.1777974
134	M	G	-25.177032	-1.9776585	-1.8301975	-3.1446878
134	M	H	-25.967499	0.8461059	-1.8301975	-2.7790133
134	M	I	-24.689453	-1.2959928	-1.8301975	-2.9585596
134	M	K	-22.687622	2.1357438	-1.8301975	-2.2578987
134	M	L	-25.724854	-1.6644608	-1.8301975	-3.1516113
134	M	N	-26.166168	-0.5037867	-1.8301975	-3.0031789
134	M	P	-27.473541	-1.5539204	-1.8301975	-3.3618147
134	M	Q	-27.57727	-0.4116697	-1.8301975	-3.1777071
134	M	R	-26.457794	3.4253817	-1.8301975	-2.5741404
134	M	S	-23.084991	-1.2038758	-1.8301975	-2.7672716
134	M	T	-25.116821	-1.351263	-1.8301975	-3.0190129
134	M	V	-24.390656	-1.6460374	-1.8301975	-2.9889697
134	M	W	-27.527466	-1.9592351	-1.8301975	-3.4467733
134	M	Y	-27.599304	-1.719731	-1.8301975	-3.4105926
135	S	A	-11.086365	-1.2222992	-2.0431687	-2.6230176
135	S	C	-22.68045	-1.6091906	-2.0431687	-3.3000751
135	S	D	-21.335327	0.4776379	-2.0431687	-2.834088
135	S	E	-22.652222	0.293404	-2.0431687	-2.9808393
135	S	F	-19.339142	-0.5590569	-2.0431687	-2.8389578
135	S	G	-15.778595	-1.3881098	-2.0431687	-2.7904682
135	S	H	-22.47461	-0.1119108	-2.0431687	-3.0240795
135	S	I	-22.621948	-0.3379761	-2.0431687	-3.0736799
135	S	K	-22.663177	1.1777271	-2.0431687	-2.8632049
135	S	L	-21.005127	-0.7064441	-2.0431687	-2.9885266
135	S	M	-22.65036	-1.2038758	-2.0431687	-3.2227951
135	S	N	-22.634003	-1.4618034	-2.0431687	-3.2680846
135	S	P	-22.94757	-1.811848	-2.0431687	-3.3650733
135	S	Q	-20.59793	-1.3696864	-2.0431687	-3.0718251
135	S	R	-22.480316	2.467365	-2.0431687	-2.7034445
135	S	T	-12.383209	-2.0145053	-2.0431687	-2.8000883
135	S	V	-18.753387	-0.6880207	-2.0431687	-2.8219864
135	S	W	-18.747375	-1.0012184	-2.0431687	-2.8750768
135	S	Y	-21.629456	-1.6460374	-2.0431687	-3.2092541
136	I	A	-21.330383	-1.2775694	-1.9837735	-2.9677944
136	I	C	-24.147614	-0.890678	-1.9837735	-3.1768133
136	I	D	-24.392426	2.3015544	-1.9837735	-2.7726449
136	I	E	-24.270721	2.1173204	-1.9837735	-2.7776713
136	I	F	-24.476166	-1.9408117	-1.9837735	-3.40662
136	I	G	-24.143707	-1.1117588	-1.9837735	-3.2149117
136	I	H	-24.153137	1.7120056	-1.9837735	-2.8083214
136	I	K	-24.141144	3.0016435	-1.9837735	-2.6793117
136	I	L	-17.686005	-1.7934246	-1.9837735	-2.8103542
136	I	M	-24.408478	-1.2959928	-1.9837735	-3.2776337
136	I	N	-22.87915	0.362113	-1.9837735	-2.8458971
136	I	P	-24.33606	-0.6880207	-1.9837735	-3.1635993
136	I	Q	-24.090576	0.45423	-1.9837735	-2.9603366
136	I	R	-24.21875	4.2912814	-1.9837735	-2.5915426
136	I	S	-24.252655	-0.3379761	-1.9837735	-3.0971198
136	I	T	-19.899445	-0.4853633	-1.9837735	-2.7188347
136	I	V	-11.457275	-1.811848	-1.9837735	-2.5925329
136	I	W	-24.179626	-1.4986502	-1.9837735	-3.2889987
136	I	Y	-24.224243	-0.8538312	-1.9837735	-3.1790522
137	I	A	-20.690247	-1.2775694	-1.867535	-2.6446908
137	I	C	-20.628815	-0.890678	-1.867535	-2.5716547
137	I	D	-20.735718	2.3015544	-1.867535	-2.1484859
137	I	E	-20.578003	2.1173204	-1.867535	-2.1547385
137	I	F	-18.819702	-1.9408117	-1.867535	-2.6355665
137	I	G	-20.697052	-1.1117588	-1.867535	-2.6156069
137	I	H	-20.434296	1.7120056	-1.867535	-2.1873284
137	I	K	-20.570526	3.0016435	-1.867535	-2.0702767
137	I	L	-7.234253	-1.7934246	-1.867535	-2.2572418
137	I	M	-18.329773	-1.2959928	-1.867535	-2.4841152
137	I	N	-20.83133	0.362113	-1.867535	-2.3907712
137	I	P	-20.74057	-0.6880207	-1.867535	-2.5462101
137	I	Q	-20.68332	0.45423	-1.867535	-2.3658351
137	I	R	-20.430298	4.2912814	-1.867535	-1.962917
137	I	S	-18.888824	-0.3379761	-1.867535	-2.3557841
137	I	T	-20.71405	-0.4853633	-1.867535	-2.5106919
137	I	V	-6.4307556	-1.811848	-1.867535	-2.2535026
137	I	W	-20.636627	-1.4986502	-1.867535	-2.6808918
137	I	Y	-20.546875	-0.8538312	-1.867535	-2.5588884
138	S	A	-19.137909	-1.2222992	-1.9879773	-2.8021669
138	S	C	-22.76535	-1.6091906	-1.9879773	-3.1711977
138	S	D	-20.779572	0.4776379	-1.9879773	-2.650757
138	S	E	-18.21811	0.293404	-1.9879773	-2.4992998
138	S	F	-22.724182	-0.5590569	-1.9879773	-2.9821856
138	S	G	-19.885986	-1.3881098	-1.9879773	-2.884091
138	S	H	-20.331818	-0.1119108	-1.9879773	-2.7022651
138	S	I	-22.623474	-0.3379761	-1.9879773	-2.9366093
138	S	K	-20.958405	1.1777271	-1.9879773	-2.5727955
138	S	L	-22.734375	-0.7064441	-1.9879773	-3.0076329
138	S	M	-22.72583	-1.2038758	-1.9879773	-3.0929669
138	S	N	-18.912018	-1.4618034	-1.9879773	-2.8310102
138	S	P	-22.781769	-1.811848	-1.9879773	-3.2113472
138	S	Q	-21.163452	-1.3696864	-1.9879773	-2.9806255
138	S	R	-20.457977	2.467365	-1.9879773	-2.3908003
138	S	T	-7.956482	-2.0145053	-1.9879773	-2.5882213
138	S	V	-22.784973	-0.6880207	-1.9879773	-3.0095384
138	S	W	-22.696777	-1.0012184	-1.9879773	-3.0543275
138	S	Y	-22.596375	-1.6460374	-1.9879773	-3.1615995
139	T	A	-24.342438	-1.3696864	-2.1381965	-3.6781392
139	T	C	-24.38971	-1.7565778	-2.1381965	-3.755794
139	T	D	-24.248352	0.6250251	-2.1381965	-3.3488256
139	T	E	-20.355835	0.4407911	-2.1381965	-3.0069945
139	T	F	-24.505066	-0.7064441	-2.1381965	-3.5804933
139	T	G	-24.221375	-1.535497	-2.1381965	-3.6951055
139	T	H	-22.864532	0.0354764	-2.1381965	-3.286914
139	T	I	-14.926727	-0.4853633	-2.1381965	-2.8484347
139	T	K	-24.324097	1.3251143	-2.1381965	-3.2671974
139	T	L	-24.021606	-0.8538312	-2.1381965	-3.5511429
139	T	M	-24.381958	-1.351263	-2.1381965	-3.6792523
139	T	N	-24.293427	-1.3144162	-2.1381965	-3.6625527
139	T	P	-24.280548	-1.9592351	-2.1381965	-3.7826401
139	T	Q	-16.193481	-1.2222992	-2.1381965	-3.025335
139	T	R	-24.13385	2.6147522	-2.1381965	-3.1078781
139	T	S	-19.018677	-2.0145053	-2.1381965	-3.3276689
139	T	V	-24.249573	-0.8354078	-2.1381965	-3.5733384
139	T	W	-19.542236	-1.1486056	-2.1381965	-3.2008173
139	T	Y	-24.253174	-1.7934246	-2.1381965	-3.7474459
140	F	A	-26.1503	-1.4986502	-1.9423086	-3.4264986
140	F	C	-27.037598	-1.1117588	-1.9423086	-3.473622
140	F	D	-26.929688	2.0804736	-1.9423086	-3.0114342
140	F	E	-27.03186	1.8962396	-1.9423086	-3.0448618
140	F	G	-26.912048	-1.3328396	-1.9423086	-3.4963001
140	F	H	-26.940948	1.4909249	-1.9423086	-3.078296
140	F	I	-24.293823	-1.9408117	-1.9423086	-3.2865979
140	F	K	-26.817505	2.7805627	-1.9423086	-2.9281772
140	F	L	-20.47052	-2.0145053	-1.9423086	-2.937362
140	F	M	-23.312134	-1.5170736	-1.9423086	-3.0997076
140	F	N	-26.968048	0.1410323	-1.9423086	-3.2607268
140	F	P	-25.306152	-0.9091014	-1.9423086	-3.2155003
140	F	Q	-26.911774	0.2331493	-1.9423086	-3.2396118
140	F	R	-26.878723	4.0702006	-1.9423086	-2.8349858
140	F	S	-26.762695	-0.5590569	-1.9423086	-3.3424071
140	F	T	-24.316864	-0.7064441	-1.9423086	-3.0651705
140	F	V	-25.022186	-2.0329287	-1.9423086	-3.389014
140	F	W	-24.599548	-1.719731	-1.9423086	-3.2788282
140	F	Y	-21.1492	-1.074912	-1.9423086	-2.8169915
141	H	A	-26.369385	0.8276825	-1.8755465	-2.9320223
141	H	C	-26.135925	0.4407911	-1.8755465	-2.9546414
141	H	D	-26.342163	2.0117645	-1.8755465	-2.7877172
141	H	E	-26.044617	1.8275305	-1.8755465	-2.7692537
141	H	F	-21.492249	1.4909249	-1.8755465	-2.3173761
141	H	G	-26.341003	0.6618719	-1.8755465	-2.9505445
141	H	I	-22.94226	1.7120056	-1.8755465	-2.4277046
141	H	K	-26.312012	-0.8722546	-1.8755465	-3.1824734
141	H	L	-21.404358	1.3435377	-1.8755465	-2.327288
141	H	M	-23.849976	0.8461059	-1.8755465	-2.6281053
141	H	N	-26.051971	0.0723232	-1.8755465	-2.9974077
141	H	P	-26.072327	0.2381338	-1.8755465	-2.9755367
141	H	Q	-21.14035	0.1644402	-1.8755465	-2.4626695
141	H	R	-26.215088	0.4173832	-1.8755465	-2.9681401
141	H	S	-23.156982	-0.1119108	-1.8755465	-2.691762
141	H	T	-26.13562	0.0354764	-1.8755465	-3.0136467
141	H	V	-26.106232	1.3619611	-1.8755465	-2.8306591
141	H	W	-26.10205	1.0487633	-1.8755465	-2.8688233
141	H	Y	-26.476349	0.4039443	-1.8755465	-3.0040418
142	L	A	-26.949402	-1.6460374	-2.0098581	-3.7227425
142	L	C	-26.90689	-1.259146	-2.0098581	-3.645658
142	L	D	-25.4281	1.9330864	-2.0098581	-2.9971646
142	L	E	-25.005127	1.7488524	-2.0098581	-2.9663113
142	L	F	-22.763855	-2.0145053	-2.0098581	-3.3027951
142	L	G	-25.875183	-1.4802268	-2.0098581	-3.551419
142	L	H	-25.68512	1.3435377	-2.0098581	-3.0961546
142	L	I	-25.986176	-1.7934246	-2.0098581	-3.6245244
142	L	K	-24.342804	2.6331756	-2.0098581	-2.7990251
142	L	M	-26.948456	-1.6644608	-2.0098581	-3.7260953
142	L	N	-22.543427	-0.0063549	-2.0098581	-2.9311807
142	L	P	-27.060822	-1.0564886	-2.0098581	-3.6304224
142	L	Q	-26.963226	0.0857621	-2.0098581	-3.4316742
142	L	R	-23.135132	3.9228134	-2.0098581	-2.5643196
142	L	S	-24.348724	-0.7064441	-2.0098581	-3.2321555
142	L	T	-25.031738	-0.8538312	-2.0098581	-3.336397
142	L	V	-26.92044	-2.1434691	-2.0098581	-3.8153847
142	L	W	-26.948273	-1.8671182	-2.0098581	-3.7648429
142	L	Y	-27.107513	-1.2222992	-2.0098581	-3.6661885
143	S	A	-19.45465	-1.2222992	-2.1189185	-3.1567525
143	S	C	-23.729004	-1.6091906	-2.1189185	-3.6037214
143	S	D	-23.683014	0.4776379	-2.1189185	-3.2561014
143	S	E	-22.485016	0.293404	-2.1189185	-3.1606272
143	S	F	-23.719177	-0.5590569	-2.1189185	-3.4177067
143	S	G	-18.716461	-1.3881098	-2.1189185	-3.1382373
143	S	H	-23.667755	-0.1119108	-2.1189185	-3.3411079
143	S	I	-23.772552	-0.3379761	-2.1189185	-3.3877246
143	S	K	-23.693878	1.1777271	-2.1189185	-3.1647704
143	S	L	-23.909851	-0.7064441	-2.1189185	-3.4627939
143	S	M	-23.53769	-1.2038758	-2.1189185	-3.5089858
143	S	N	-11.237549	-1.4618034	-2.1189185	-2.8655435
143	S	P	-23.680664	-1.811848	-2.1189185	-3.637065
143	S	Q	-21.576172	-1.3696864	-2.1189185	-3.3492381
143	S	R	-22.339355	2.467365	-2.1189185	-2.8859802
143	S	T	-16.311523	-2.0145053	-2.1189185	-3.1284279
143	S	V	-23.595917	-0.6880207	-2.1189185	-3.425901
143	S	W	-23.87561	-1.0012184	-2.1189185	-3.5094488
143	S	Y	-23.789215	-1.6460374	-2.1189185	-3.6171479
144	I	A	-24.946716	-1.2775694	-1.9517838	-3.2598154
144	I	C	-25.141602	-0.890678	-1.9517838	-3.2148875
144	I	D	-25.068298	2.3015544	-1.9517838	-2.7744334
144	I	E	-25.108612	2.1173204	-1.9517838	-2.7980238
144	I	F	-24.914948	-1.9408117	-1.9517838	-3.380666
144	I	G	-25.080536	-1.1117588	-1.9517838	-3.2461058
144	I	H	-24.922699	1.7120056	-1.9517838	-2.8197096
144	I	K	-24.971802	3.0016435	-1.9517838	-2.6978461
144	I	L	-18.452057	-1.7934246	-1.9517838	-2.7775663
144	I	M	-25.024078	-1.2959928	-1.9517838	-3.2723277
144	I	N	-24.956512	0.362113	-1.9517838	-2.9957277
144	I	P	-25.240662	-0.6880207	-1.9517838	-3.1924805
144	I	Q	-24.929443	0.45423	-1.9517838	-2.9794683
144	I	R	-24.973175	4.2912814	-1.9517838	-2.6015822
144	I	S	-24.935059	-0.3379761	-1.9517838	-3.0988462
144	I	T	-25.101227	-0.4853633	-1.9517838	-3.1423092
144	I	V	-13.248108	-1.811848	-1.9517838	-2.5587379
144	I	W	-25.070648	-1.4986502	-1.9517838	-3.3150101
144	I	Y	-25.02237	-0.8538312	-1.9517838	-3.1943213
145	P	A	-27.394104	-1.5723438	-2.0429598	-3.852529
145	P	C	-28.32666	-1.9592351	-2.0429598	-4.058639
145	P	D	-27.449188	0.8276825	-2.0429598	-3.4767346
145	P	E	-25.67395	0.6434485	-2.0429598	-3.2675119
145	P	F	-28.298248	-0.9091014	-2.0429598	-3.8613292
145	P	G	-23.687286	-1.7381544	-2.0429598	-3.4271531
145	P	H	-26.266083	0.2381338	-2.0429598	-3.3998898
145	P	I	-28.191376	-0.6880207	-2.0429598	-3.8083903
145	P	K	-24.977997	1.5277716	-2.0429598	-3.0711842
145	P	L	-24.820251	-1.0564886	-2.0429598	-3.4294051
145	P	M	-25.904633	-1.5539204	-2.0429598	-3.65173
145	P	N	-25.74585	-1.1117588	-2.0429598	-3.5513753
145	P	Q	-27.624023	-1.0196418	-2.0429598	-3.784511
145	P	R	-22.55426	2.8174095	-2.0429598	-2.6774374
145	P	S	-27.13855	-1.811848	-2.0429598	-3.8628762
145	P	T	-28.402313	-1.9592351	-2.0429598	-4.0696229
145	P	V	-28.069244	-1.0380652	-2.0429598	-3.850762
145	P	W	-28.377716	-1.351263	-2.0429598	-3.9512088
145	P	Y	-26.811768	-1.9960819	-2.0429598	-3.8545277
146	N	A	-23.824127	-0.5222101	-1.9774783	-3.0642742
146	N	C	-23.612823	-0.9091014	-1.9774783	-3.1064885
146	N	D	-12.197876	-0.2224512	-1.9774783	-2.3160938
146	N	E	-23.900574	-0.3329916	-1.9774783	-3.0420968
146	N	F	-23.693298	0.1410323	-1.9774783	-2.9469624
146	N	G	-17.83374	-0.6880207	-1.9774783	-2.6046469
146	N	H	-12.289459	0.0723232	-1.9774783	-2.2731687
146	N	I	-23.672913	0.362113	-1.9774783	-2.912643
146	N	K	-20.870605	0.4776379	-1.9774783	-2.632596
146	N	L	-23.776062	-0.0063549	-1.9774783	-2.9779166
146	N	M	-23.654358	-0.5037867	-1.9774783	-3.0430067
146	N	P	-23.816315	-1.1117588	-1.9774783	-3.1636978
146	N	Q	-23.711548	-2.0697755	-1.9774783	-3.3319737
146	N	R	-22.629822	1.7672758	-1.9774783	-2.6278493
146	N	S	-23.921844	-1.4618034	-1.9774783	-3.2384414
146	N	T	-23.729492	-1.3144162	-1.9774783	-3.190625
146	N	V	-23.63681	0.0120685	-1.9774783	-2.9601939
146	N	W	-23.909393	-0.3011293	-1.9774783	-3.0380067
146	N	Y	-20.502441	-0.9459482	-1.9774783	-2.8262398
147	F	A	-25.618866	-1.4986502	-1.7745847	-2.9922172
147	F	C	-27.154327	-1.1117588	-1.7745847	-3.1223641
147	F	D	-27.283173	2.0804736	-1.7745847	-2.6924072
147	F	E	-26.201508	1.8962396	-1.7745847	-2.5678881
147	F	G	-23.835114	-1.3328396	-1.7745847	-2.7541736
147	F	H	-21.689148	1.4909249	-1.7745847	-2.1206728
147	F	I	-26.251343	-1.9408117	-1.7745847	-3.1565397
147	F	K	-26.34262	2.7805627	-1.7745847	-2.4983569
147	F	L	-25.84076	-2.0145053	-1.7745847	-3.1185493
147	F	M	-27.130554	-1.5170736	-1.7745847	-3.1926284
147	F	N	-21.083374	0.1410323	-1.7745847	-2.2473741
147	F	P	-25.967834	-0.9091014	-1.7745847	-2.9305944
147	F	Q	-26.13675	0.2331493	-1.7745847	-2.7705238
147	F	R	-26.042908	4.0702006	-1.7745847	-2.358326
147	F	S	-24.792664	-0.5590569	-1.7745847	-2.7282609
147	F	T	-27.143951	-0.7064441	-1.7745847	-3.0511569
147	F	V	-23.183014	-2.0329287	-1.7745847	-2.8180502
147	F	W	-24.01236	-1.719731	-1.7745847	-2.8455253
147	F	Y	-25.20111	-1.074912	-1.7745847	-2.8645183
148	N	A	-24.749573	-0.5222101	-1.6948165	-2.5644767
148	N	C	-25.907074	-0.9091014	-1.6948165	-2.7701731
148	N	D	-24.090729	-0.2224512	-1.6948165	-2.4416508
148	N	E	-24.049805	-0.3329916	-1.6948165	-2.454552
148	N	F	-25.820923	0.1410323	-1.6948165	-2.5911823
148	N	G	-16.508148	-0.6880207	-1.6948165	-1.9332153
148	N	H	-22.486511	0.0723232	-1.6948165	-2.2306219
148	N	I	-24.752533	0.362113	-1.6948165	-2.4294704
148	N	K	-22.653992	0.4776379	-1.6948165	-2.188143
148	N	L	-22.410797	-0.0063549	-1.6948165	-2.2352102
148	N	M	-25.89331	-0.5037867	-1.6948165	-2.7005222
148	N	P	-23.460144	-1.1117588	-1.6948165	-2.5217934
148	N	Q	-23.382935	-2.0697755	-1.6948165	-2.6932811
148	N	R	-25.955292	1.7672758	-1.6948165	-2.3978299
148	N	S	-19.28775	-1.4618034	-1.6948165	-2.2263244
148	N	T	-20.416931	-1.3144162	-1.6948165	-2.2809842
148	N	V	-24.824524	0.0120685	-1.6948165	-2.4892981
148	N	W	-25.957458	-0.3011293	-1.6948165	-2.6761154
148	N	Y	-24.147583	-0.9459482	-1.6948165	-2.5671408
149	Q	A	-26.14801	-0.4300931	-1.4332489	-2.3290331
149	Q	C	-26.15445	-0.8169844	-1.4332489	-2.3939462
149	Q	D	-21.870117	-0.3145682	-1.4332489	-1.8407236
149	Q	E	-24.24228	-0.2408746	-1.4332489	-2.0694066
149	Q	F	-22.823975	0.2331493	-1.4332489	-1.8478039
149	Q	G	-25.393524	-0.5959037	-1.4332489	-2.2614677
149	Q	H	-16.632507	0.1644402	-1.4332489	-1.4129375
149	Q	I	-25.1091	0.45423	-1.4332489	-2.0665482
149	Q	K	-26.214203	0.385521	-1.4332489	-2.2138157
149	Q	L	-23.237152	0.0857621	-1.4332489	-1.9113097
149	Q	M	-23.79956	-0.4116697	-1.4332489	-2.0477694
149	Q	N	-20.370056	-2.0697755	-1.4332489	-2.0286326
149	Q	P	-26.347076	-1.0196418	-1.4332489	-2.4538039
149	Q	R	-22.092194	1.6751588	-1.4332489	-1.5912215
149	Q	S	-24.170074	-1.3696864	-1.4332489	-2.2529841
149	Q	T	-24.180267	-1.2222992	-1.4332489	-2.2274509
149	Q	V	-23.536835	0.1041855	-1.4332489	-1.9398393
149	Q	W	-26.146759	-0.2090123	-1.4332489	-2.2938055
149	Q	Y	-23.555908	-0.8538312	-1.4332489	-2.0950287
150	Y	A	-19.190521	-1.7381544	-1.3674517	-1.8068215
150	Y	C	-20.900726	-2.1250457	-1.3674517	-2.0087778
150	Y	D	-17.130524	0.9934931	-1.3674517	-1.2501646
150	Y	E	-20.858063	0.8092591	-1.3674517	-1.5175991
150	Y	F	-8.382965	-1.074912	-1.3674517	-1.3236841
150	Y	G	-20.867859	-1.9039649	-1.3674517	-1.9626239
150	Y	H	-14.406494	0.4039443	-1.3674517	-1.2162793
150	Y	I	-18.45462	-0.8538312	-1.3674517	-1.6000298
150	Y	K	-20.86435	1.6935822	-1.3674517	-1.4097155
150	Y	L	-18.882904	-1.2222992	-1.3674517	-1.6912613
150	Y	M	-20.799469	-1.719731	-1.3674517	-1.9216564
150	Y	N	-19.033264	-0.9459482	-1.3674517	-1.6523046
150	Y	P	-20.846375	-1.9960819	-1.3674517	-1.9788699
150	Y	Q	-21.119873	-0.8538312	-1.3674517	-1.7914831
150	Y	R	-10.466461	2.9832201	-1.3674517	-0.8267308
150	Y	S	-20.84671	-1.6460374	-1.3674517	-1.9115099
150	Y	T	-19.055878	-1.7934246	-1.3674517	-1.8084994
150	Y	V	-20.938904	-1.2038758	-1.3674517	-1.8377439
150	Y	W	-14.964752	-1.5170736	-1.3674517	-1.5509577
151	E	A	-21.078247	1.2329973	-1.2141075	-1.3472345
151	E	C	-27.75357	0.8461059	-1.2141075	-2.1515329
151	E	D	-27.724823	-1.9776585	-1.2141075	-2.6109593
151	E	F	-27.652008	1.8962396	-1.2141075	-2.0113159
151	E	G	-27.545746	1.0671867	-1.2141075	-2.0938501
151	E	H	-26.338226	1.8275305	-1.2141075	-1.8411877
151	E	I	-24.141205	2.1173204	-1.2141075	-1.5448024
151	E	K	-21.47406	2.3065389	-1.2141075	-1.261441
151	E	L	-27.570465	1.7488524	-1.2141075	-2.0161265
151	E	M	-27.569122	1.2514207	-1.2141075	-2.074156
151	E	N	-27.576172	-0.3329916	-1.2141075	-2.2979333
151	E	P	-22.569733	0.6434485	-1.2141075	-1.5578397
151	E	Q	-27.627014	-0.2408746	-1.2141075	-2.2904994
151	E	R	-24.821136	3.5961768	-1.2141075	-1.4905993
151	E	S	-25.611755	0.293404	-1.2141075	-1.9435846
151	E	T	-27.690125	0.4407911	-1.2141075	-2.1978611
151	E	V	-25.23584	1.7672758	-1.2141075	-1.7094816
151	E	W	-27.742249	1.4540781	-1.2141075	-2.0740523
151	E	Y	-27.734863	0.8092591	-1.2141075	-2.1537658
152	A	C	-21.110565	-1.7750012	-1.5248864	-2.1488468
152	A	D	-19.355774	1.4172313	-1.5248864	-1.5203657
152	A	E	-21.086578	1.2329973	-1.5248864	-1.6733804
152	A	F	-21.02478	-1.4986502	-1.5248864	-2.0896282
152	A	G	-17.510132	-1.9960819	-1.5248864	-1.9472542
152	A	H	-20.901672	0.8276825	-1.5248864	-1.7098246
152	A	I	-19.712067	-1.2775694	-1.5248864	-1.9483282
152	A	K	-15.614532	2.1173204	-1.5248864	-1.2421798
152	A	L	-20.341705	-1.6460374	-1.5248864	-2.0628278
152	A	M	-21.057251	-2.1434691	-1.5248864	-2.2164381
152	A	N	-20.423431	-0.5222101	-1.5248864	-1.8711837
152	A	P	-17.315552	-1.5723438	-1.5248864	-1.8557767
152	A	Q	-18.224274	-0.4300931	-1.5248864	-1.7070224
152	A	R	-14.838562	3.4069583	-1.5248864	-1.0952508
152	A	S	-7.0187073	-1.2222992	-1.5248864	-1.5264795
152	A	T	-18.41455	-1.3696864	-1.5248864	-1.8799207
152	A	V	-11.343445	-1.627614	-1.5248864	-1.6622086
152	A	W	-21.085938	-1.9408117	-1.5248864	-2.1788477
152	A	Y	-21.014282	-1.7381544	-1.5248864	-2.1338118
153	M	A	-22.721771	-2.1434691	-1.792777	-2.8305708
153	M	C	-27.25467	-1.7565778	-1.792777	-3.2916516
153	M	D	-26.719604	1.4356547	-1.792777	-2.7249212
153	M	E	-27.24002	1.2514207	-1.792777	-2.8174384
153	M	F	-24.943878	-1.5170736	-1.792777	-2.9506995
153	M	G	-25.779175	-1.9776585	-1.792777	-3.1404759
153	M	H	-27.178955	0.8461059	-1.792777	-2.8605906
153	M	I	-19.243683	-1.2959928	-1.792777	-2.3826685
153	M	K	-27.164276	2.1357438	-1.792777	-2.7072744
153	M	L	-23.522827	-1.6644608	-1.792777	-2.8191551
153	M	N	-27.274384	-0.5037867	-1.792777	-3.0724296
153	M	P	-24.51355	-1.5539204	-1.792777	-2.9074551
153	M	Q	-27.238373	-0.4116697	-1.792777	-3.0525815
153	M	R	-27.284698	3.4253817	-1.792777	-2.6069388
153	M	S	-27.20697	-1.2038758	-1.792777	-3.1828429
153	M	T	-25.431824	-1.351263	-1.792777	-2.9789556
153	M	V	-21.862152	-1.6460374	-1.792777	-2.6529818
153	M	W	-27.24289	-1.9592351	-1.792777	-3.3292116
153	M	Y	-27.022278	-1.719731	-1.792777	-3.2529391
154	S	A	-11.227264	-1.2222992	-1.4289452	-1.4620335
154	S	C	-22.436462	-1.6091906	-1.4289452	-2.1127302
154	S	D	-24.162323	0.4776379	-1.4289452	-1.9487384
154	S	E	-24.35727	0.293404	-1.4289452	-1.9968357
154	S	F	-23.090576	-0.5590569	-1.4289452	-1.9922841
154	S	G	-21.62918	-1.3881098	-1.4289452	-1.9975463
154	S	H	-22.954926	-0.1119108	-1.4289452	-1.9074928
154	S	I	-23.087372	-0.3379761	-1.4289452	-1.9562313
154	S	K	-22.73822	1.1777271	-1.4289452	-1.70682
154	S	L	-18.779327	-0.7064441	-1.4289452	-1.6629645
154	S	M	-22.881195	-1.2038758	-1.4289452	-2.0818238
154	S	N	-24.137909	-1.4618034	-1.4289452	-2.2612528
154	S	P	-23.970245	-1.811848	-1.4289452	-2.3087221
154	S	Q	-24.242462	-1.3696864	-1.4289452	-2.2560112
154	S	R	-20.618042	2.467365	-1.4289452	-1.3768099
154	S	T	-24.233002	-2.0145053	-1.4289452	-2.3772665
154	S	V	-24.150116	-0.6880207	-1.4289452	-2.1264691
154	S	W	-24.21164	-1.0012184	-1.4289452	-2.1868023
154	S	Y	-24.286652	-1.6460374	-1.4289452	-2.3122833
155	C	A	-28.125702	-1.7750012	-1.7391858	-3.3109654
155	C	D	-28.047974	1.0303399	-1.7391858	-2.8517376
155	C	E	-28.094574	0.8461059	-1.7391858	-2.882283
155	C	F	-28.109589	-1.1117588	-1.7391858	-3.1864744
155	C	G	-27.9422	-1.9408117	-1.7391858	-3.3167963
155	C	H	-28.127228	0.4407911	-1.7391858	-2.9422201
155	C	I	-28.187225	-0.890678	-1.7391858	-3.1590976
155	C	K	-28.053314	1.730429	-1.7391858	-2.7687072
155	C	L	-28.215027	-1.259146	-1.7391858	-3.2279398
155	C	M	-28.161926	-1.7565778	-1.7391858	-3.3126448
155	C	N	-28.13565	-0.9091014	-1.7391858	-3.1548501
155	C	P	-28.0271	-1.9592351	-1.7391858	-3.3324969
155	C	Q	-27.9823	-0.8169844	-1.7391858	-3.1171442
155	C	R	-28.193634	3.0200669	-1.7391858	-2.6616536
155	C	S	-28.029419	-1.6091906	-1.7391858	-3.2657201
155	C	T	-28.032959	-1.7565778	-1.7391858	-3.2941581
155	C	V	-28.04956	-1.2407226	-1.7391858	-3.200866
155	C	W	-28.035248	-1.5539204	-1.7391858	-3.2562012
155	C	Y	-28.188324	-2.1250457	-1.7391858	-3.3883254
156	D	A	-26.880188	1.4172313	-1.2580189	-1.9935455
156	D	C	-26.728638	1.0303399	-1.2580189	-2.0209203
156	D	E	-21.997314	-1.9776585	-1.2580189	-1.9740109
156	D	F	-26.754944	2.0804736	-1.2580189	-1.9027363
156	D	G	-23.705994	1.2514207	-1.2580189	-1.6289231
156	D	H	-26.590973	2.0117645	-1.2580189	-1.8882044
156	D	I	-26.76892	2.3015544	-1.2580189	-1.8819936
156	D	K	-23.783356	2.1223049	-1.2580189	-1.5388405
156	D	L	-25.643127	1.9330864	-1.2580189	-1.7750461
156	D	M	-25.714111	1.4356547	-1.2580189	-1.8401109
156	D	N	-23.662231	-0.2224512	-1.2580189	-1.8296042
156	D	P	-26.746826	0.8276825	-1.2580189	-2.0496477
156	D	Q	-22.654907	-0.3145682	-1.2580189	-1.7410984
156	D	R	-22.059326	3.4119428	-1.2580189	-1.2491444
156	D	S	-24.121765	0.4776379	-1.2580189	-1.7758927
156	D	T	-26.703827	0.6250251	-1.2580189	-2.0711629
156	D	V	-26.649384	1.9515098	-1.2580189	-1.9023588
156	D	W	-26.825104	1.638312	-1.2580189	-1.9604188
156	D	Y	-26.895813	0.9934931	-1.2580189	-2.0480067
157	F	A	-27.45932	-1.4986502	-1.6264441	-2.9629963
157	F	C	-27.218414	-1.1117588	-1.6264441	-2.8597007
157	F	D	-27.350433	2.0804736	-1.6264441	-2.4302436
157	F	E	-24.857452	1.8962396	-1.6264441	-2.1306898
157	F	G	-27.295197	-1.3328396	-1.6264441	-2.9098772
157	F	H	-25.815186	1.4909249	-1.6264441	-2.2929793
157	F	I	-27.301544	-1.9408117	-1.6264441	-3.0253436
157	F	K	-23.041748	2.7805627	-1.6264441	-1.8441523
157	F	L	-27.199371	-2.0145053	-1.6264441	-3.0257615
157	F	M	-27.20691	-1.5170736	-1.6264441	-2.9316321
157	F	N	-22.11145	0.1410323	-1.6264441	-2.0663121
157	F	P	-27.272003	-0.9091014	-1.6264441	-2.831686
157	F	Q	-27.260223	0.2331493	-1.6264441	-2.6484204
157	F	R	-24.13794	4.0702006	-1.6264441	-1.8591712
157	F	S	-25.24936	-0.5590569	-1.6264441	-2.5111834
157	F	T	-23.251434	-0.7064441	-1.6264441	-2.3115734
157	F	V	-24.675873	-2.0329287	-1.6264441	-2.709762
157	F	W	-27.406372	-1.719731	-1.6264441	-2.9972011
157	F	Y	-27.312927	-1.074912	-1.6264441	-2.8661786
158	N	A	-23.9021	-0.5222101	-1.05027	-1.7716166
158	N	C	-23.97702	-0.9091014	-1.05027	-1.8447175
158	N	D	-12.617065	-0.2224512	-1.05027	-1.0251171
158	N	E	-21.856934	-0.3329916	-1.05027	-1.5372587
158	N	F	-23.850372	0.1410323	-1.05027	-1.6627729
158	N	G	-22.720398	-0.6880207	-1.05027	-1.67652
158	N	H	-23.903809	0.0723232	-1.05027	-1.6788068
158	N	I	-23.674347	0.362113	-1.05027	-1.6116633
158	N	K	-19.67102	0.4776379	-1.05027	-1.2403516
158	N	L	-24.031097	-0.0063549	-1.05027	-1.704599
158	N	M	-23.70462	-0.5037867	-1.05027	-1.7472531
158	N	P	-23.74002	-1.1117588	-1.05027	-1.8543304
158	N	Q	-14.656097	-2.0697755	-1.05027	-1.4136122
158	N	R	-21.643799	1.7672758	-1.05027	-1.235165
158	N	S	-19.596832	-1.4618034	-1.05027	-1.5503609
158	N	T	-20.798798	-1.3144162	-1.05027	-1.6139077
158	N	V	-19.832672	0.0120685	-1.05027	-1.3196441
158	N	W	-23.922852	-0.3011293	-1.05027	-1.738343
158	N	Y	-23.907715	-0.9459482	-1.05027	-1.8434948
159	G	A	-19.406921	-1.9960819	-1.1140879	-1.6723768
159	G	C	-21.465942	-1.9408117	-1.1140879	-1.8210431
159	G	D	-10.0894165	1.2514207	-1.1140879	-0.8015962
159	G	E	-12.391724	1.0671867	-1.1140879	-0.8705453
159	G	F	-21.475525	-1.3328396	-1.1140879	-1.7072808
159	G	H	-15.69812	0.6618719	-1.1140879	-1.02955
159	G	I	-21.448914	-1.1117588	-1.1140879	-1.6653361
159	G	K	-18.803802	1.9515098	-1.1140879	-1.0336191
159	G	L	-16.006927	-1.4802268	-1.1140879	-1.3865802
159	G	M	-21.50705	-1.9776585	-1.1140879	-1.8318174
159	G	N	-13.53891	-0.6880207	-1.1140879	-1.1588026
159	G	P	-21.434296	-1.7381544	-1.1140879	-1.779209
159	G	Q	-13.410126	-0.5959037	-1.1140879	-1.1397821
159	G	R	-19.030518	3.2411477	-1.1140879	-0.9267308
159	G	S	-13.509369	-1.3881098	-1.1140879	-1.2805362
159	G	T	-16.900177	-1.535497	-1.1140879	-1.4378606
159	G	V	-19.570648	-1.4618034	-1.1140879	-1.5819181
159	G	W	-21.436005	-1.7750012	-1.1140879	-1.7863989
159	G	Y	-21.450531	-1.9039649	-1.1140879	-1.8125342
160	G	A	-25.802917	-1.9960819	-1.3333917	-2.4586478
160	G	C	-25.90216	-1.9408117	-1.3333917	-2.4603456
160	G	D	-19.932129	1.2514207	-1.3333917	-1.3559361
160	G	E	-24.686249	1.0671867	-1.3333917	-1.8279811
160	G	F	-25.792877	-1.3328396	-1.3333917	-2.3319775
160	G	H	-25.79425	0.6618719	-1.3333917	-2.0151202
160	G	I	-24.70108	-1.1117588	-1.3333917	-2.1602986
160	G	K	-21.407898	1.9515098	-1.3333917	-1.3928747
160	G	L	-25.862976	-1.4802268	-1.3333917	-2.3678355
160	G	M	-25.836456	-1.9776585	-1.3333917	-2.4592551
160	G	N	-23.407135	-0.6880207	-1.3333917	-1.9445615
160	G	P	-25.907043	-1.7381544	-1.3333917	-2.4218679
160	G	Q	-23.471191	-0.5959037	-1.3333917	-1.9359791
160	G	R	-25.871277	3.2411477	-1.3333917	-1.7467845
160	G	S	-20.919983	-1.3881098	-1.3333917	-1.8355846
160	G	T	-21.456848	-1.535497	-1.3333917	-1.9079814
160	G	V	-24.274902	-1.4618034	-1.3333917	-2.1748487
160	G	W	-25.877563	-1.7750012	-1.3333917	-2.4251833
160	G	Y	-25.906586	-1.9039649	-1.3333917	-2.4537315
161	K	A	-16.560455	2.1173204	-1.2341933	-0.9728976
161	K	C	-19.502502	1.730429	-1.2341933	-1.1838503
161	K	D	-17.726715	2.1223049	-1.2341933	-1.0315382
161	K	E	-17.352264	2.3065389	-1.2341933	-0.9927251
161	K	F	-19.62027	2.7805627	-1.2341933	-1.0859813
161	K	G	-18.866425	1.9515098	-1.2341933	-1.1172541
161	K	H	-18.693573	-0.8722546	-1.2341933	-1.4985715
161	K	I	-12.298676	3.0016435	-1.2341933	-0.7432409
161	K	L	-19.539185	2.6331756	-1.2341933	-1.0938509
161	K	M	-18.898376	2.1357438	-1.2341933	-1.0998958
161	K	N	-9.094238	0.4776379	-1.2341933	-0.9679933
161	K	P	-18.613647	1.5277716	-1.2341933	-1.1487294
161	K	Q	-18.382996	0.385521	-1.2341933	-1.2822708
161	K	R	-4.873169	-0.8722546	-1.2341933	-1.1380591
161	K	S	-13.605194	1.1777271	-1.2341933	-0.9688108
161	K	T	-15.8349	1.3251143	-1.2341933	-1.0297376
161	K	V	-16.532867	2.6515989	-1.2341933	-0.9190866
161	K	W	-19.620148	2.3384012	-1.2341933	-1.1278849
161	K	Y	-18.612976	1.6935822	-1.2341933	-1.1296857
162	I	A	-24.707642	-1.2775694	-1.6959598	-2.6915721
162	I	C	-26.48236	-0.890678	-1.6959598	-2.8432404
162	I	D	-24.908447	2.3015544	-1.6959598	-2.2152584
162	I	E	-24.79181	2.1173204	-1.6959598	-2.2203214
162	I	F	-22.946808	-1.9408117	-1.6959598	-2.6254008
162	I	G	-25.592926	-1.1117588	-1.6959598	-2.768279
162	I	H	-26.543854	1.7120056	-1.6959598	-2.4822187
162	I	K	-24.907715	3.0016435	-1.6959598	-2.1500673
162	I	L	-21.311432	-1.7934246	-1.6959598	-2.4451458
162	I	M	-26.573975	-1.2959928	-1.6959598	-2.9267855
162	I	N	-24.891724	0.362113	-1.6959598	-2.4478747
162	I	P	-26.68219	-0.6880207	-1.6959598	-2.8352809
162	I	Q	-26.597961	0.45423	-1.6959598	-2.6483189
162	I	R	-25.299927	4.2912814	-1.6959598	-2.1005963
162	I	S	-23.356476	-0.3379761	-1.6959598	-2.3830725
162	I	T	-22.887634	-0.4853633	-1.6959598	-2.3589772
162	I	V	-20.035217	-1.811848	-1.6959598	-2.347189
162	I	W	-26.536072	-1.4986502	-1.6959598	-2.9589193
162	I	Y	-24.342468	-0.8538312	-1.6959598	-2.5752349
163	S	A	-20.90448	-1.2222992	-1.4495752	-1.9306748
163	S	C	-20.93393	-1.6091906	-1.4495752	-2.0041216
163	S	D	-19.310333	0.4776379	-1.4495752	-1.5402097
163	S	E	-19.502777	0.293404	-1.4495752	-1.5795929
163	S	F	-21.036224	-0.5590569	-1.4495752	-1.8275829
163	S	G	-19.666626	-1.3881098	-1.4495752	-1.8665322
163	S	H	-21.011505	-0.1119108	-1.4495752	-1.754451
163	S	I	-20.673553	-0.3379761	-1.4495752	-1.7624284
163	S	K	-21.108307	1.1777271	-1.4495752	-1.5833508
163	S	L	-17.443756	-0.7064441	-1.4495752	-1.61022
163	S	M	-21.228058	-1.2038758	-1.4495752	-1.9542483
163	S	N	-18.394653	-1.4618034	-1.4495752	-1.796968
163	S	P	-21.02005	-1.811848	-1.4495752	-2.0497328
163	S	Q	-21.085205	-1.3696864	-1.4495752	-1.9722369
163	S	R	-17.594513	2.467365	-1.4495752	-1.2015579
163	S	T	-5.4864197	-2.0145053	-1.4495752	-1.5642875
163	S	V	-19.852325	-0.6880207	-1.4495752	-1.7572098
163	S	W	-21.107758	-1.0012184	-1.4495752	-1.9083587
163	S	Y	-18.96988	-1.6460374	-1.4495752	-1.8672906
164	V	A	-19.77124	-1.627614	-1.7606396	-2.4157917
164	V	C	-22.198608	-1.2407226	-1.7606396	-2.5445427
164	V	D	-21.97467	1.9515098	-1.7606396	-2.0669214
164	V	E	-22.103119	1.7672758	-1.7606396	-2.0988564
[truncated: 6,228 more rows]
