# Supplementary material for: Learning from prepandemic data to forecast viral escape
Source: Nature. 2023 Oct 11;622(7984):818–25. doi: 10.1038/s41586-023-06617-0 (PMC10599991; doi:10.1038/s41586-023-06617-0)
Supplement: Supplementary file 8 — EVEscape scores for all SARS-CoV-2, HIV, influenza, Lassa virus and Nipah virus mutations. Includes pandemic counts, RBD antibody class and DMS escape experiment scores used for Spike. [file 41586_2023_6617_MOESM8_ESM.zip › Supp_Table_6_evescape_predictions/hiv_evescape_predictions.csv]

	i	wt	mut	evescape	eve	rsa	wcn	dissimilarity	lose_glyc	evescape_glyc	evescape_site_average	cscs_hie	max_escape	is_escape_experiment
0	406	G	R	-0.4668142060170627	-3.48737792	0.7538461538461538	-0.7098641019421957	3.241147696770309	False	-0.5471982432170801	-1.108405002167942	15806.0	0.0451909319513702	False
1	394	I	R	-0.4867411114628339	-7.08211672	0.6568047337278107	-0.798192526069118	4.291281403614324	False	-0.5651948904355573	-0.9726242375653528	23395.0	0.0263716057169671	False
2	356	I	R	-0.5398508283765668	-7.57084966	0.3905325443786982	-0.8824114420143602	4.291281403614324	False	-0.6183046073492902	-1.1811220639166116	24960.5	0.0329060846344656	False
3	352	G	R	-0.544439333274308	-3.3577758600000003	0.6757250476898704	-0.8953759740480864	3.241147696770309	False	-0.6248233704743253	-1.2694703245883057	20468.0	0.0403346852997556	False
4	460	S	R	-0.5547199693534343	-5.45585938	0.8256203890006707	-0.6819816258024799	2.46736496541156	False	-0.633588283087557	-1.0967728171189783	23621.0	0.0292783801587402	False
5	139	D	R	-0.5617808529715078	-8.31612548	1.0	-0.7324135871315047	3.4119427846753343	False	-0.6421330056965803	-0.8271393202373304	25326.0	0.0259700810348449	False
6	394	I	K	-0.5709279632055593	-6.596252400000001	0.6568047337278107	-0.798192526069118	3.0016435180164107	False	-0.6511447609669447	-0.9726242375653528	16311.5	0.0274967072031358	False
7	349	K	I	-0.573148789698302	-3.4175536600000003	0.7707317073170732	-0.9098721479460048	3.0016435180164107	False	-0.6533655874596874	-0.936684148882024	18117.5	0.0421577403293072	False
8	188	K	E	-0.5767982839327062	-3.83926996	0.7268292682926829	-0.7707115449019701	2.306538882734265	False	-0.6549749995416514	-0.9221958371669698	19874.0	0.028459368022575	False
9	31	E	K	-0.5865226211353131	-3.8727294999999997	0.8247422680412371	-0.7940632096300712	2.306538882734265	False	-0.6646993367442584	-0.9583651962453696	27928.0	0.0376385706627016	False
10	457	S	R	-0.6014367468200108	-5.19395748	0.8256203890006707	-0.8212614266799694	2.46736496541156	False	-0.6803050605541334	-1.117326155355148	17505.5	0.0337103512024998	False
11	140	D	R	-0.6080168140372808	-9.072986	0.9570552147239264	-0.7796198657169839	3.4119427846753343	False	-0.6883689667623533	-0.8693004569071966	29538.0	0.0299480277037937	False
12	395	S	R	-0.6108390173398828	-6.722192359999998	0.5846153846153846	-0.7690566026695502	2.46736496541156	False	-0.6897073310740054	-1.0447322414046851	15294.0	0.0445258888459297	False
13	142	R	G	-0.6122420617651889	-3.90541988	0.5443548387096774	-0.9947172981292824	3.241147696770309	False	-0.6926260989652064	-0.7843586432565759	26912.0	0.0511853349540033	False
14	142	R	I	-0.6128649517846272	-7.72349858	0.5443548387096774	-0.9947172981292824	4.291281403614324	False	-0.6913187307573505	-0.7843586432565759	30115.0	0.0679628846917919	False
15	157	R	I	-0.6161839211853885	-9.7069212	0.4677419354838709	-0.8741056497210828	4.291281403614324	False	-0.6946377001581118	-0.9571128836895526	27436.5	0.1462255509606402	True
16	394	I	D	-0.6175780212689611	-5.74344478	0.6568047337278107	-0.798192526069118	2.3015543801203995	False	-0.6957310718622223	-0.9726242375653528	24535.5	0.0249610462711655	False
17	139	D	K	-0.624788428184415	-6.4220459000000005	1.0	-0.7324135871315047	2.1223048990774203	False	-0.7019990924657913	-0.8271393202373304	27337.5	0.0303077559354397	False
18	356	I	K	-0.6254536541109943	-7.19262696	0.3905325443786982	-0.8824114420143602	3.0016435180164107	False	-0.7056704518723798	-1.1811220639166116	22699.0	0.0360712297708052	False
19	338	E	R	-0.6263287387498009	-6.9632201999999985	0.7010309278350515	-0.9747365947664156	3.5961767683321795	False	-0.7065138493399875	-1.0563749706435004	22792.0	0.0284924848067186	False
20	398	S	R	-0.6320740318367029	-8.1874144	0.7538461538461538	-0.7098641019421957	2.46736496541156	True	-0.56567989217765	-1.1126872888990913	15245.5	0.0210984432320338	False
21	31	E	R	-0.6332114502939394	-9.822754	0.8247422680412371	-0.7940632096300712	3.5961767683321795	False	-0.713396560884126	-0.9583651962453696	27130.5	0.0318779830379536	False
22	409	D	R	-0.6385567980528721	-9.347644	0.7538461538461538	-0.8243957801811906	3.4119427846753343	False	-0.7189089507779447	-0.9417935219327049	16225.0	0.0404584041690338	False
23	142	R	E	-0.6422398362440593	-7.0503173399999985	0.5443548387096774	-0.9947172981292824	3.5961767683321795	False	-0.7224249468342461	-0.7843586432565759	30230.0	0.050816894067714	False
24	404	S	R	-0.6478721684980849	-8.6310425	0.7538461538461538	-0.7098641019421957	2.46736496541156	False	-0.7267404822322077	-1.1010641380616235	15488.5	0.0402646532621979	False
25	406	G	K	-0.6479606914387033	-6.95715326	0.7538461538461538	-0.7098641019421957	1.9515098111723943	False	-0.7241039425031529	-1.108405002167942	17782.0	0.0446291839844597	False
26	349	K	E	-0.6503066051463253	-4.4564087200000015	0.7707317073170732	-0.9098721479460048	2.306538882734265	False	-0.7284833207552707	-0.936684148882024	17172.5	0.0669165954255812	False
27	189	E	R	-0.651203934125034	-9.829809399999998	0.3711340206185567	-0.8345336112656667	3.5961767683321795	False	-0.7313890447152207	-0.9956022420146692	24819.5	0.0259259258333333	False
28	142	R	V	-0.6515922103233557	-8.19952394	0.5443548387096774	-0.9947172981292824	3.9412368346663187	False	-0.7311217489962193	-0.7843586432565759	29576.0	0.0615598943766366	False
29	394	I	E	-0.6560500694886197	-6.66762694	0.6568047337278107	-0.798192526069118	2.1173203964635547	False	-0.7332319540502468	-0.9726242375653528	26444.5	0.0356876088980733	False
30	405	T	R	-0.6569460493044978	-9.208422599999999	0.7538461538461538	-0.7098641019421957	2.614752152337036	True	-0.6045000266139016	-1.1136623396256822	13305.5	0.0351434299201136	False
31	160	K	I	-0.6586169622466664	-8.3981934	0.5951219512195122	-0.8741056497210828	3.0016435180164107	False	-0.7388337600080519	-0.9493941299748868	25790.0	0.0341533067939273	False
32	354	N	R	-0.6589682699414425	-6.68725582	0.9808917197452228	-0.7027576015454743	1.7672758275155491	False	-0.7337681995330745	-1.0888462465214352	19031.0	0.0247345017714376	False
33	338	E	K	-0.6609909165732901	-1.54161378	0.7010309278350515	-0.9747365947664156	2.306538882734265	False	-0.7391676321822354	-1.0563749706435004	17922.0	0.0381910425453969	False
34	407	S	R	-0.6644478159788427	-9.053955	0.7538461538461538	-0.7098641019421957	2.46736496541156	False	-0.7433161297129655	-1.0845475031905876	21804.0	0.0400177963384709	False
35	461	T	R	-0.6673468908928004	-9.2388794	0.7464788732394366	-0.7368156023095311	2.614752152337036	True	-0.6149008682022041	-1.1679685351513007	21334.5	0.0445745688145332	False
36	177	E	K	-0.667801854592909	-7.46318366	0.5261365276374657	-0.8214697050358519	2.306538882734265	False	-0.7459785702018542	-1.1369365118674932	19865.0	0.0278148777228784	False
37	139	D	I	-0.6691314879213599	-8.5633422	1.0	-0.7324135871315047	2.3015543801203995	False	-0.7472845385146212	-0.8271393202373304	21187.5	0.0671339173199362	False
38	188	K	I	-0.6718593938244777	-9.824646000000001	0.7268292682926829	-0.7707115449019701	3.0016435180164107	False	-0.7520761915858631	-0.9221958371669698	22859.0	0.0875066168268997	False
39	345	K	I	-0.6718723894700279	-5.785424779999999	0.6780487804878049	-1.0091913158917991	3.0016435180164107	False	-0.7520891872314134	-0.9441337786666368	22815.5	0.0224860283006723	False
40	406	G	E	-0.6799439169627354	-2.4388916000000003	0.7538461538461538	-0.7098641019421957	1.067186689619539	False	-0.7477115961131479	-1.108405002167942	18293.5	0.0273617974303436	False
41	345	K	E	-0.6802057125683716	-0.768786616	0.6780487804878049	-1.0091913158917991	2.306538882734265	False	-0.7583824281773169	-0.9441337786666368	17443.0	0.0329477172672671	False
42	160	K	V	-0.6827852582430047	-8.19538588	0.5951219512195122	-0.8741056497210828	2.6515989490684047	False	-0.7622787736325523	-0.9493941299748868	23954.5	0.0330718212363535	False
43	139	D	H	-0.6840603201395574	-8.1448974	1.0	-0.7324135871315047	2.011764508883313	False	-0.7605993888098477	-0.8271393202373304	25844.0	0.0307342243259452	False
44	191	R	I	-0.6881924462697809	-8.7608034	0.3508064516129032	-1.0477316653575417	4.291281403614324	False	-0.7666462252425043	-1.2161591792325457	22941.5	0.0230208177164773	False
45	333	K	E	-0.6899012882773903	-5.362561040000001	0.6097560975609756	-0.9523928210034516	2.306538882734265	False	-0.7680780038863356	-1.0690162334204742	16704.0	0.071846491828239	False
46	139	D	V	-0.6899258350715923	-8.1295288	1.0	-0.7324135871315047	1.9515098111723943	False	-0.7660690861360421	-0.8271393202373304	23539.5	0.0447638906271698	False
47	188	K	G	-0.6910757040556589	-7.726806639999999	0.7268292682926829	-0.7707115449019701	1.9515098111723943	False	-0.7672189551201086	-0.9221958371669698	22346.5	0.0501069705467937	False
48	140	D	K	-0.6913352435454235	-8.1829588	0.9570552147239264	-0.7796198657169839	2.1223048990774203	False	-0.7685459078267998	-0.8693004569071966	28305.5	0.0757292304480317	False
49	177	E	R	-0.6914216112429329	-10.698803800000002	0.5261365276374657	-0.8214697050358519	3.5961767683321795	False	-0.7716067218331195	-1.1369365118674932	19201.0	0.0748297832126053	False
50	497	R	E	-0.6916552772997002	-8.864148	0.6088709677419355	-0.9812730717395308	3.5961767683321795	False	-0.7718403878898871	-1.0112964698823423	19947.0	0.0346175702629117	False
51	188	K	D	-0.6926441151453501	-8.322375439999998	0.7268292682926829	-0.7707115449019701	2.1223048990774203	False	-0.7698547794267263	-0.9221958371669698	19438.0	0.0289433504827578	False
52	157	R	G	-0.6932770427743438	-9.725244199999999	0.4677419354838709	-0.8741056497210828	3.241147696770309	False	-0.7736610799743611	-0.9571128836895526	21858.0	0.1326675913340781	False
53	348	R	G	-0.69328435451216	-6.63935538	0.1612903225806451	-1.0398315652142869	3.241147696770309	False	-0.7736683917121774	-1.0340341156775927	16887.5	0.0766346656441639	False
54	139	D	G	-0.6962916005674995	-5.0648194	1.0	-0.7324135871315047	1.2514206732763835	False	-0.7662162359145155	-0.8271393202373304	25446.0	0.0422141766676237	False
55	334	A	R	-0.6964211325266632	-9.2396484	0.6037735849056604	-0.9422168895827242	3.406958282061469	False	-0.7767759258135035	-1.3192173485549537	17115.0	0.0460616816666706	False
56	189	E	K	-0.6969074299684138	-8.204113799999998	0.3711340206185567	-0.8345336112656667	2.306538882734265	False	-0.7750841455773592	-0.9956022420146692	23213.0	0.0335747838797604	False
57	506	E	R	-0.6973228639944311	-6.85083004	0.7589855903062059	-1.0726548417581871	3.5961767683321795	False	-0.7775079745846178	-1.3474551527609593	20648.5	0.0395463173241721	False
58	397	T	R	-0.6975006757487081	-10.078125	0.7538461538461538	-0.7098641019421957	2.614752152337036	False	-0.7768830803218687	-1.124715386086372	16603.5	0.0448405593710196	False
59	348	R	E	-0.6976818307568649	-7.820105	0.1612903225806451	-1.0398315652142869	3.5961767683321795	False	-0.7778669413470515	-1.0340341156775927	18583.5	0.0300614869529715	False
60	142	R	D	-0.7017320955682937	-8.511498880000001	0.5443548387096774	-0.9947172981292824	3.4119427846753343	False	-0.7820842482933662	-0.7843586432565759	28738.0	0.0504798168788673	False
61	160	K	E	-0.7017740728509849	-7.75943606	0.5951219512195122	-0.8741056497210828	2.306538882734265	False	-0.7799507884599302	-0.9493941299748868	24056.5	0.2196242755557086	True
62	31	E	G	-0.7046245288181181	-1.63131104	0.8247422680412371	-0.7940632096300712	1.067186689619539	False	-0.7723922079685306	-0.9583651962453696	26191.0	0.050244429286437006	False
63	504	G	R	-0.706039981568724	-6.0050292999999995	0.7589855903062059	-1.0726548417581871	3.241147696770309	False	-0.7864240187687415	-1.449326020200155	15222.0	0.0354486070014038	False
64	142	R	A	-0.7062978669270756	-8.624682400000001	0.5443548387096774	-0.9947172981292824	3.406958282061469	False	-0.7866526602139161	-0.7843586432565759	28592.5	0.0351533690969759	False
65	140	D	G	-0.7066021594154674	-4.59749756	0.9570552147239264	-0.7796198657169839	1.2514206732763835	False	-0.7765267947624834	-0.8693004569071966	29063.5	0.0384411533222057	False
66	394	I	H	-0.707603303433578	-6.9928101	0.6568047337278107	-0.798192526069118	1.7120056324184958	False	-0.7819604229294541	-0.9726242375653528	16052.5	0.0184687188856484	False
67	458	T	R	-0.7127205445390896	-9.510010000000001	0.8256203890006707	-0.8212614266799694	2.614752152337036	False	-0.7921029491122502	-1.177050021057695	19442.0	0.0382022828860868	False
68	409	D	G	-0.7178546661188758	-4.03577882	0.7538461538461538	-0.8243957801811906	1.2514206732763835	False	-0.7877793014658917	-0.9417935219327049	17106.5	0.0262866026439777	False
69	139	D	A	-0.7181906309302271	-7.063561999999999	1.0	-0.7324135871315047	1.4172312585675442	False	-0.7898664056567885	-0.8271393202373304	25083.0	0.0573725283662407	False
70	409	D	K	-0.7187359543344967	-8.42794196	0.7538461538461538	-0.8243957801811906	2.1223048990774203	False	-0.7959466186158728	-0.9417935219327049	19606.0	0.0552031161672331	False
71	348	R	I	-0.7195040658891427	-9.6457032	0.1612903225806451	-1.0398315652142869	4.291281403614324	False	-0.7979578448618659	-1.0340341156775927	22476.5	0.0419220553324855	False
72	31	E	A	-0.7199366771636966	-4.9442749400000015	0.8247422680412371	-0.7940632096300712	1.2329972749106992	False	-0.7896557018357081	-0.9583651962453696	25466.5	0.0288427301136235	False
73	142	R	T	-0.7205305807326967	-6.88577894	0.5443548387096774	-0.9947172981292824	2.614752152337036	False	-0.7999129853058573	-0.7843586432565759	27923.0	0.0771930385028671	False
74	140	D	A	-0.7205635546929778	-6.44298094	0.9570552147239264	-0.7796198657169839	1.4172312585675442	False	-0.7922393294195391	-0.8693004569071966	22969.0	0.0330845261714416	False
75	267	E	R	-0.7210772406032477	-7.22727046	0.5618556701030928	-1.0888258528456225	3.5961767683321795	False	-0.8012623511934344	-1.1915250297455109	17886.0	0.0366886020898123	False
76	142	R	L	-0.7221353768368509	-9.8840576	0.5443548387096774	-0.9947172981292824	3.9228134363006335	False	-0.8017105474780131	-0.7843586432565759	27970.5	0.0290596786195306	False
77	461	T	K	-0.7264253716584688	-6.89831542	0.7464788732394366	-0.7368156023095311	1.325114266739122	True	-0.5369466756617207	-1.1679685351513007	23044.0	0.0320807247240343	False
78	352	G	K	-0.7280965172623364	-7.0000000999999985	0.6757250476898704	-0.8953759740480864	1.9515098111723943	False	-0.8042397683267861	-1.2694703245883057	21202.5	0.0357426940572505	False
79	140	D	I	-0.7288304121281006	-9.5853392	0.9570552147239264	-0.7796198657169839	2.3015543801203995	False	-0.8069834627213619	-0.8693004569071966	24569.5	0.0670853384990046	False
80	162	K	E	-0.7292089733614422	-8.667334	0.7463414634146341	-0.8671308595171857	2.306538882734265	False	-0.8073856889703874	-1.1632952462931008	25478.0	0.1966532627595653	True
81	134	T	R	-0.7305818189047407	-7.96660148	0.8802816901408451	-0.963869980720093	2.614752152337036	True	-0.6781357962141444	-1.1979046035214198	27148.5	0.0181065554931201	False
82	460	S	K	-0.7318015697598752	-7.10327158	0.8256203890006707	-0.6819816258024799	1.1777270798136459	False	-0.800890376747488	-1.0967728171189783	24211.0	0.0368421333392331	False
83	395	S	K	-0.7350559291867473	-5.9652954000000005	0.5846153846153846	-0.7690566026695502	1.1777270798136459	False	-0.8041447361743599	-1.0447322414046851	15046.0	0.0263594600113563	False
84	136	N	R	-0.7357813473537271	-8.889562799999998	1.0	-0.7271331343361556	1.7672758275155491	True	-0.5971797320260482	-1.080820725679874	25059.5	0.0249624236438051	False
85	140	D	V	-0.737231886347212	-8.942492600000003	0.9570552147239264	-0.7796198657169839	1.9515098111723943	False	-0.8133751374116618	-0.8693004569071966	24639.5	0.0309413095112627	False
86	161	Q	R	-0.7397731087415076	-6.70611574	0.370887389724961	-0.8741056497210828	1.6751588356871272	False	-0.8138246503726243	-1.4337369244132552	29680.5	0.0793152017661104	False
87	30	A	R	-0.7406861214449605	-10.347680399999998	0.7452830188679245	-0.9270818138706981	3.406958282061469	False	-0.8210409147318007	-1.3164340639544876	29520.5	0.0413299847362606	False
88	142	R	W	-0.7414637845262603	-9.843249400000001	0.5443548387096774	-0.9947172981292824	3.628039062449683	False	-0.8216066202316021	-0.7843586432565759	28800.0	0.0649495354135283	False
89	459	N	R	-0.7438269948520079	-8.834020800000001	0.9681528662420382	-0.7558939722263719	1.7672758275155491	True	-0.6052253795243292	-1.1568505640174485	23315.0	0.0276279819716119	False
90	356	I	E	-0.7455552686858359	-8.37556152	0.3905325443786982	-0.8824114420143602	2.1173203964635547	False	-0.8227371532474631	-1.1811220639166116	22800.0	0.0269539420002716	False
91	188	K	T	-0.7461416635644442	-7.17608648	0.7268292682926829	-0.7707115449019701	1.325114266739122	False	-0.8168665722124995	-0.9221958371669698	23960.5	0.0784984924133961	False
92	345	K	V	-0.7461953586890274	-7.57414548	0.6780487804878049	-1.0091913158917991	2.6515989490684047	False	-0.8256888740785749	-0.9441337786666368	16351.5	0.0359828356637492	False
93	188	K	S	-0.747178122422644	-6.498095739999999	0.7268292682926829	-0.7707115449019701	1.1777270798136459	False	-0.8162669294102567	-0.9221958371669698	21559.5	0.031111111	False
94	157	R	S	-0.7473975751673746	-9.4088868	0.4677419354838709	-0.8741056497210828	2.46736496541156	False	-0.8262658889014973	-0.9571128836895526	23912.5	0.1931443512150089	True
95	307	R	P	-0.7488527814599772	-5.81584472	0.6612903225806451	-1.0847790310512972	2.8174095343595646	False	-0.8287625486467061	-0.9547861115408393	21169.0	0.0517540508671856	False
96	231	K	E	-0.749043164746438	-1.86882324	0.5902439024390244	-1.0864900749330102	2.306538882734265	False	-0.8272198803553832	-1.0835622759179966	22890.0	0.0358993597100473	False
97	142	R	M	-0.7496923625487522	-9.6910523	0.5443548387096774	-0.9947172981292824	3.425381680427153	False	-0.8300368935788924	-0.7843586432565759	27566.0	0.0420284762032004	False
98	349	K	V	-0.7503931177031495	-9.4340454	0.7707317073170732	-0.9098721479460048	2.6515989490684047	False	-0.8298866330926971	-0.936684148882024	15916.5	0.0453916681033327	False
99	142	R	S	-0.7516381322937807	-7.519604320000001	0.5443548387096774	-0.9947172981292824	2.46736496541156	False	-0.8305064460279035	-0.7843586432565759	26334.5	0.0456568838997916	False
100	403	N	R	-0.7530372628870112	-9.4368408	0.7538461538461538	-0.7098641019421957	1.7672758275155491	True	-0.6144356475593323	-1.0701282653769166	10740.0	0.0334742015568061	False
101	143	G	R	-0.7542836585523274	-5.76782232	0.36904761904761896	-1.131098061415031	3.241147696770309	False	-0.8346676957523447	-1.4197753260859702	22861.5	0.0978658214271817	False
102	497	R	G	-0.7556967128336465	-9.702795199999999	0.6088709677419355	-0.9812730717395308	3.241147696770309	False	-0.8360807500336638	-1.0112964698823423	17707.5	0.0384811344820387	False
103	409	D	I	-0.7563092675676852	-9.7686524	0.7538461538461538	-0.8243957801811906	2.3015543801203995	False	-0.8344623181609465	-0.9417935219327049	20756.5	0.0354063795480264	False
104	406	G	D	-0.7566825215792692	-7.964477360000001	0.7538461538461538	-0.7098641019421957	1.2514206732763835	False	-0.8266071569262851	-1.108405002167942	16162.0	0.0408638882251242	False
105	140	D	M	-0.7567647934579594	-7.87071512	0.9570552147239264	-0.7796198657169839	1.4356546569332287	False	-0.8286242000391378	-0.8693004569071966	26643.5	0.028057	False
106	142	R	F	-0.7568242183171083	-10.721703999999999	0.5443548387096774	-0.9947172981292824	4.070200623226111	False	-0.8360026830734637	-0.7843586432565759	27937.0	0.027562095	False
107	333	K	G	-0.7600742430412766	-6.94525142	0.6097560975609756	-0.9523928210034516	1.9515098111723943	False	-0.8362174941057263	-1.0690162334204742	17054.5	0.0490115953300682	False
108	267	E	K	-0.7604334653175407	-2.96801758	0.5618556701030928	-1.0888258528456225	2.306538882734265	False	-0.8386101809264861	-1.1915250297455109	21483.5	0.0270669002166862	False
109	460	S	D	-0.7620332550242822	-3.7296508999999998	0.8256203890006707	-0.6819816258024799	0.4776379419176352	False	-0.821350603609537	-1.0967728171189783	22431.5	0.0300062012603536	False
110	139	D	L	-0.7632537666206314	-9.878857400000001	1.0	-0.7324135871315047	1.9330864128067096	False	-0.8392717539676747	-0.8271393202373304	25052.5	0.0252573602687295	False
111	349	K	G	-0.7645856103283191	-7.9827147	0.7707317073170732	-0.9098721479460048	1.9515098111723943	False	-0.8407288613927688	-0.936684148882024	18692.0	0.0490194131285131	False
112	345	K	G	-0.7667338914015611	-5.4664429000000005	0.6780487804878049	-1.0091913158917991	1.9515098111723943	False	-0.8428771424660109	-0.9441337786666368	17078.5	0.028919225186871	False
113	334	A	K	-0.7674637611434443	-8.020300500000001	0.6037735849056604	-0.9422168895827242	2.1173203964635547	False	-0.8446456457050715	-1.3192173485549537	17241.5	0.0567054443238005	False
114	349	K	D	-0.7678314052179932	-8.592431600000001	0.7707317073170732	-0.9098721479460048	2.1223048990774203	False	-0.8450420694993694	-0.936684148882024	13657.5	0.0235048726353698	False
115	354	N	K	-0.7678389895718952	-3.6769165	0.9808917197452228	-0.7027576015454743	0.4776379419176355	False	-0.8271563381571498	-1.0888462465214352	17985.0	0.026174786598634998	False
116	409	D	L	-0.7681083054600484	-9.186376999999998	0.7538461538461538	-0.8243957801811906	1.9330864128067096	False	-0.8441262928070916	-0.9417935219327049	19236.5	0.0384382160733572	False
117	141	M	R	-0.7685249598773762	-10.3385744	0.5691489361702128	-0.9745293032881236	3.425381680427153	False	-0.8488694909075165	-1.2758890817114346	28066.0	0.0514552969673021	False
118	157	R	E	-0.7692543040095169	-11.534961000000001	0.4677419354838709	-0.8741056497210828	3.5961767683321795	False	-0.8494394145997035	-0.9571128836895526	26134.5	0.1522708431076759	True
119	397	T	K	-0.7696715176259723	-8.596545299999999	0.7538461538461538	-0.7098641019421957	1.325114266739122	False	-0.8403964262740276	-1.124715386086372	17088.0	0.0438696274464973	False
120	187	N	R	-0.7698786798014092	-9.971301400000002	0.5414012738853503	-0.6830485864880611	1.7672758275155491	False	-0.8446786093930412	-1.1307386503453698	21123.0	0.0422337259440272	False
121	405	T	K	-0.7711654777518114	-8.636621	0.7538461538461538	-0.7098641019421957	1.325114266739122	True	-0.5816867817550634	-1.1136623396256822	14101.5	0.0524721192748189	False
122	268	E	R	-0.7720950157330639	-8.342321799999999	0.4948453608247423	-1.107159630686229	3.5961767683321795	False	-0.8522801263232506	-1.3382778315725583	17735.5	0.0292679141643755	False
123	160	K	M	-0.7729028482560316	-9.237573199999998	0.5951219512195122	-0.8741056497210828	2.1357437948292395	False	-0.8501904046445191	-0.9493941299748868	22450.0	0.0365650446258921	False
124	457	S	K	-0.7740964869732484	-6.750036660000001	0.8256203890006707	-0.8212614266799694	1.1777270798136459	False	-0.8431852939608611	-1.117326155355148	17742.5	0.0362775109414346	False
125	353	N	R	-0.7754900769527358	-8.524255300000002	0.7770700636942676	-0.8572495177593982	1.7672758275155491	True	-0.6368884616250569	-1.1739991796840308	20381.0	0.1021456562182222	False
126	345	K	A	-0.7756171916619903	-6.72172858	0.6780487804878049	-1.0091913158917991	2.1173203964635547	False	-0.8527990762236175	-0.9441337786666368	16370.5	0.0327801589382709	False
127	341	G	R	-0.7760776809552732	-4.0623168399999985	0.2619047619047619	-1.1789039333464195	3.241147696770309	False	-0.8564617181552906	-1.4587900826300195	16886.5	0.0266195427778721	False
128	307	R	G	-0.7761552537712968	-8.2333617	0.6612903225806451	-1.0847790310512972	3.241147696770309	False	-0.8565392909713142	-0.9547861115408393	14947.5	0.0581701625299228	False
129	345	K	D	-0.7779432505050102	-6.83757322	0.6780487804878049	-1.0091913158917991	2.1223048990774203	False	-0.8551539147863865	-0.9441337786666368	21246.0	0.0490174892658751	False
130	349	K	A	-0.7785365238413691	-8.859265399999998	0.7707317073170732	-0.9098721479460048	2.1173203964635547	False	-0.8557184084029963	-0.936684148882024	13670.5	0.0488638854320223	False
131	157	R	W	-0.7794797921837069	-11.716699199999999	0.4677419354838709	-0.8741056497210828	3.628039062449683	False	-0.8596226278890488	-0.9571128836895526	25758.0	0.0771637465224476	False
132	307	R	T	-0.7808249573694952	-6.4554322	0.6612903225806451	-1.0847790310512972	2.614752152337036	False	-0.8602073619426558	-0.9547861115408393	21378.5	0.018991503136909	False
133	277	T	R	-0.7854915546805068	-10.0269532	0.8732394366197183	-0.9160828012715448	2.614752152337036	True	-0.7330455319899105	-1.428532401692292	17312.5	0.0463243000633266	False
134	140	D	H	-0.7865339552922939	-10.1590088	0.9570552147239264	-0.7796198657169839	2.011764508883313	False	-0.8630730239625842	-0.8693004569071966	22684.5	0.0272510730316079	False
135	404	S	K	-0.7866593006908004	-8.57199696	0.7538461538461538	-0.7098641019421957	1.1777270798136459	False	-0.8557481076784129	-1.1010641380616235	15245.0	0.0425120183190471	False
136	333	K	I	-0.7884952401460432	-10.3302491	0.6097560975609756	-0.9523928210034516	3.0016435180164107	False	-0.8687120379074287	-1.0690162334204742	21771.5	0.0268221217998426	False
137	156	L	R	-0.7895225102971142	-12.1433837	0.370887389724961	-0.8741056497210828	3.9228134363006335	False	-0.8690976809382763	-1.5470637249738517	26423.0	0.0222222221428571	False
138	462	T	R	-0.7895384572172555	-9.4612914	0.5422535211267606	-0.9666535414823754	2.614752152337036	False	-0.8689208617904159	-1.268117336984063	21626.5	0.0261762011315163	False
139	188	K	A	-0.7901117387894048	-10.495104800000002	0.7268292682926829	-0.7707115449019701	2.1173203964635547	False	-0.867293623351032	-0.9221958371669698	18946.5	0.0432023399651109	False
140	497	R	M	-0.791169981487239	-10.663928199999999	0.6088709677419355	-0.9812730717395308	3.425381680427153	False	-0.8715145125173793	-1.0112964698823423	18401.5	0.0437391404427224	False
141	186	S	R	-0.7926483008656513	-11.393457199999999	0.5261365276374657	-0.7227814331057852	2.46736496541156	True	-0.7262541612065985	-1.332235836679477	16949.0	0.0200351641119912	False
142	458	T	K	-0.7930504298719288	-8.04766862	0.8256203890006707	-0.8212614266799694	1.325114266739122	False	-0.863775338519984	-1.177050021057695	20517.5	0.0403698449188356	False
143	407	S	K	-0.7939067715817464	-8.7641968	0.7538461538461538	-0.7098641019421957	1.1777270798136459	False	-0.862995578569359	-1.0845475031905876	17600.0	0.0684358248626814	False
144	155	E	V	-0.7950970683716272	-8.819775400000003	0.370887389724961	-0.8741056497210828	1.7672758275155491	False	-0.8698969979632593	-1.169272717905674	29684.0	0.0273005720820959	False
145	142	R	P	-0.7951222908003823	-9.5733886	0.5443548387096774	-0.9947172981292824	2.8174095343595646	False	-0.8750320579871109	-0.7843586432565759	22674.0	0.0259259258333333	False
146	345	K	M	-0.7951734511022728	-7.5281372599999985	0.6780487804878049	-1.0091913158917991	2.1357437948292395	False	-0.8724610074907599	-0.9441337786666368	17530.5	0.0572385673039825	False
147	160	K	T	-0.7954639507761314	-7.28990466	0.5951219512195122	-0.8741056497210828	1.325114266739122	False	-0.8661888594241867	-0.9493941299748868	22031.0	0.0815640030153585	False
148	497	R	T	-0.7956956913842534	-9.3809326	0.6088709677419355	-0.9812730717395308	2.614752152337036	False	-0.875078095957414	-1.0112964698823423	17669.0	0.0338501279566094	False
149	323	D	K	-0.7964955781913302	-8.959619199999999	0.8159509202453987	-0.9347253469939418	2.1223048990774203	False	-0.8737062424727065	-1.1811401924045188	14567.0	0.0989686946977328	False
150	139	D	T	-0.7965947867813851	-6.13699948	1.0	-0.7324135871315047	0.6250251288431113	False	-0.858250365282595	-0.8271393202373304	28361.5	0.0521340330796634	False
151	142	R	Y	-0.7978948471417241	-9.936572199999999	0.5443548387096774	-0.9947172981292824	2.983220119650725	False	-0.8780880911554454	-0.7843586432565759	27827.5	0.0380213882173795	False
152	307	R	S	-0.7998803265956321	-6.67453618	0.6612903225806451	-1.0847790310512972	2.46736496541156	False	-0.8787486403297549	-0.9547861115408393	22963.5	0.0319568704176216	False
153	30	A	K	-0.7998968315101165	-9.141100999999999	0.7452830188679245	-0.9270818138706981	2.1173203964635547	False	-0.8770787160717436	-1.3164340639544876	27657.0	0.0273945279303018	False
154	268	E	K	-0.8017204644703368	-4.94819338	0.4948453608247423	-1.107159630686229	2.306538882734265	False	-0.8798971800792822	-1.3382778315725583	17701.5	0.0264574869051476	False
155	135	N	R	-0.8022728162481334	-7.299304259999999	0.554140127388535	-0.9722364169823999	1.7672758275155491	False	-0.8770727458397654	-1.1383821545741408	27365.5	0.0355716595848339	False
156	307	R	A	-0.8031527518611314	-9.278918399999998	0.6612903225806451	-1.0847790310512972	3.406958282061469	False	-0.8835075451479717	-0.9547861115408393	14921.0	0.0596465823650904	False
157	348	R	A	-0.8031580669192544	-10.0703126	0.1612903225806451	-1.0398315652142869	3.406958282061469	False	-0.8835128602060949	-1.0340341156775927	18917.5	0.035542558775176	False
158	139	D	S	-0.8040929473085623	-5.486706539999999	1.0	-0.7324135871315047	0.4776379419176352	False	-0.8634102958938169	-0.8271393202373304	22738.0	0.0387152543597566	False
159	349	K	L	-0.8043530120548111	-10.4822876	0.7707317073170732	-0.9098721479460048	2.6331755507027204	False	-0.8837918310114801	-0.936684148882024	23001.5	0.0231929128431984	False
160	157	R	V	-0.8049381344183386	-12.357678100000001	0.4677419354838709	-0.8741056497210828	3.9412368346663187	False	-0.8844676730912022	-0.9571128836895526	25012.0	0.2346118950651191	True
161	396	N	R	-0.8050496778781431	-10.928381199999999	0.7538461538461538	-0.6188638982146242	1.7672758275155491	True	-0.6664480625504642	-1.0672251304230918	18071.5	0.0396326301114296	False
162	160	K	L	-0.8051903069182562	-10.8318484	0.5951219512195122	-0.8741056497210828	2.6331755507027204	False	-0.8846291258749251	-0.9493941299748868	26993.5	0.0404421189224496	False
163	131	T	R	-0.8051944631129686	-9.589929199999998	0.528169014084507	-0.9813985680652629	2.614752152337036	False	-0.8845768676861292	-1.3517987126315525	29277.0	0.0492555303027973	False
164	355	T	K	-0.8058969558523124	-5.761181639999998	0.2394366197183098	-0.9544501530052631	1.325114266739122	True	-0.6164182598555643	-1.4299512501362717	17976.0	0.0431073199908434	False
165	408	N	R	-0.8065458127705734	-10.410876599999998	0.7538461538461538	-0.725839198745994	1.7672758275155491	True	-0.6679441974428946	-1.1056035351111038	20867.0	0.0432659148951602	False
166	461	T	D	-0.8066545302317585	-6.52346186	0.7464788732394366	-0.7368156023095311	0.6250251288431113	True	-0.5279024129156265	-1.1679685351513007	23874.0	0.0376397784903859	False
167	230	K	E	-0.806802573183604	-2.7387573400000003	0.5560975609756098	-1.1408461498454925	2.306538882734265	False	-0.8849792887925494	-1.2007190961811949	19763.5	0.0280493233892694	False
168	409	D	V	-0.8069206447512394	-10.064196800000001	0.7538461538461538	-0.8243957801811906	1.9515098111723943	False	-0.8830638958156891	-0.9417935219327049	23673.0	0.0309850636540421	False
169	394	I	N	-0.8070366807145709	-2.4950805600000003	0.6568047337278107	-0.798192526069118	0.3621130491096634	False	-0.8644141479407931	-0.9726242375653528	16290.5	0.0357526545816827	False
170	140	D	T	-0.8071796056360521	-5.794982879999999	0.9570552147239264	-0.7796198657169839	0.6250251288431113	False	-0.8688351841372619	-0.8693004569071966	24302.5	0.0758805015938473	False
171	345	K	L	-0.8080349280061907	-9.253357099999999	0.6780487804878049	-1.0091913158917991	2.6331755507027204	False	-0.8874737469628595	-0.9441337786666368	20471.5	0.03776443056833	False
172	456	G	R	-0.8083000250253782	-12.0442628	0.8256203890006707	-0.8212614266799694	3.241147696770309	False	-0.8886840622253955	-1.4060505517871054	13029.5	0.0390231518957473	False
173	409	D	A	-0.8084491198499404	-8.74946306	0.7538461538461538	-0.8243957801811906	1.4172312585675442	False	-0.8801248945765017	-0.9417935219327049	16560.5	0.0574469454589641	False
174	356	I	D	-0.8102867040014531	-10.2799316	0.3905325443786982	-0.8824114420143602	2.3015543801203995	False	-0.8884397545947142	-1.1811220639166116	25334.5	0.0733024126446908	False
175	133	V	K	-0.8111859980788877	-9.4269409	0.5070422535211268	-1.0054292423008329	2.6515989490684047	False	-0.8906795134684352	-1.217045474816398	25908.5	0.0240217275	False
176	159	K	E	-0.8116459175951488	-10.394397	0.6097560975609756	-0.8741056497210828	2.306538882734265	False	-0.8898226332040942	-1.2973390010933117	23718.5	0.0572275550302636	False
177	333	K	A	-0.8135484509862728	-9.09832766	0.6097560975609756	-0.9523928210034516	2.1173203964635547	False	-0.8907303355478999	-1.0690162334204742	19592.0	0.0444252148891902	False
178	349	K	T	-0.8140499428134403	-7.26589352	0.7707317073170732	-0.9098721479460048	1.325114266739122	False	-0.8847748514614956	-0.936684148882024	16050.5	0.0473729857223415	False
179	355	T	R	-0.8144234698500408	-10.140551599999998	0.2394366197183098	-0.9544501530052631	2.614752152337036	True	-0.7619774471594447	-1.4299512501362717	20718.5	0.0718427353677266	False
180	157	R	T	-0.8154338829859228	-10.973217800000002	0.4677419354838709	-0.8741056497210828	2.614752152337036	False	-0.8948162875590834	-0.9571128836895526	28522.0	0.2382113068417539	True
181	142	R	N	-0.8155674076091826	-7.22541506	0.5443548387096774	-0.9947172981292824	1.7672758275155491	False	-0.8903673372008146	-0.7843586432565759	28694.5	0.0537857433706265	False
182	136	N	K	-0.8159367232070612	-6.1829468200000015	1.0	-0.7271331343361556	0.4776379419176355	True	-0.5169994055419955	-1.080820725679874	21698.5	0.0491122424631121	False
183	178	N	R	-0.8160974453719629	-9.873901400000001	0.5261365276374657	-0.8214697050358519	1.7672758275155491	False	-0.8908973749635949	-1.277955109909777	20650.5	0.0323186156844157	False
184	86	E	K	-0.8166633253230368	-5.7798218	0.8144329896907216	-1.107556522874137	2.306538882734265	False	-0.8948400409319821	-1.2697054501560003	28419.5	0.0382574519178549	False
185	505	R	G	-0.8180288044079058	-9.549670400000002	0.7589855903062059	-1.0726548417581871	3.241147696770309	False	-0.8984128416079231	-1.341457344828204	10357.0	0.0499070676051671	False
186	191	R	V	-0.8183792240736975	-10.9406252	0.3508064516129032	-1.0477316653575417	3.9412368346663187	False	-0.8979087627465611	-1.2161591792325457	17971.0	0.067081201355359	False
187	177	E	G	-0.8188676176159069	-7.86396494	0.5261365276374657	-0.8214697050358519	1.067186689619539	False	-0.8866352967663194	-1.1369365118674932	22339.0	0.0288957780344311	False
188	191	R	M	-0.8210002146571412	-10.3197754	0.3508064516129032	-1.0477316653575417	3.425381680427153	False	-0.9013447456872816	-1.2161591792325457	23343.5	0.031111111	False
189	397	T	D	-0.8229160402959173	-7.501611339999998	0.7538461538461538	-0.7098641019421957	0.6250251288431113	False	-0.8845716187971271	-1.124715386086372	21436.0	0.0451252556723008	False
190	352	G	E	-0.8237063059838271	-6.72497556	0.6757250476898704	-0.8953759740480864	1.067186689619539	False	-0.8914739851342396	-1.2694703245883057	16681.0	0.0397024525114824	False
191	398	S	K	-0.8251829339709003	-9.511889899999998	0.7538461538461538	-0.7098641019421957	1.1777270798136459	True	-0.6178078611788131	-1.1126872888990913	15217.5	0.0412165135554186	False
192	463	E	K	-0.8258191452129773	-8.414465199999999	0.21134020618556698	-1.0348774685552962	2.306538882734265	False	-0.9039958608219226	-1.3619172885699535	16121.5	0.0300467825646889	False
193	497	R	P	-0.8266945562989845	-10.389196800000002	0.6088709677419355	-0.9812730717395308	2.8174095343595646	False	-0.9066043234857132	-1.0112964698823423	22322.0	0.0436309088377784	False
194	338	E	A	-0.8285104483620986	-5.672082520000001	0.7010309278350515	-0.9747365947664156	1.2329972749106992	False	-0.8982294730341102	-1.0563749706435004	19347.0	0.0513121916024578	False
195	506	E	K	-0.829080721463253	-7.57293698	0.7589855903062059	-1.0726548417581871	2.306538882734265	False	-0.9072574370721982	-1.3474551527609593	21122.5	0.0391096542785168	False
196	319	D	R	-0.8296982729189628	-9.7947266	0.6012269938650306	-1.088711876026644	3.4119427846753343	False	-0.9100504256440352	-1.337857655596128	22878.0	0.0494902124274725	False
197	186	S	K	-0.8309855389331224	-9.545471000000001	0.5261365276374657	-0.7227814331057852	1.1777270798136459	True	-0.6236104661410355	-1.332235836679477	14681.5	0.0517712795074363	False
198	407	S	D	-0.8319583658041423	-7.09902348	0.7538461538461538	-0.7098641019421957	0.4776379419176352	False	-0.8912757143893971	-1.0845475031905876	18390.5	0.0431023305551712	False
199	157	R	Q	-0.8321189618264695	-9.4595824	0.4677419354838709	-0.8741056497210828	1.6751588356871272	False	-0.9061705034575864	-0.9571128836895526	23777.0	0.1274203770018727	False
200	155	E	I	-0.8325865685460894	-10.4272462	0.370887389724961	-0.8741056497210828	2.1173203964635547	False	-0.9097684531077166	-1.169272717905674	26516.5	0.0300733683180269	False
201	134	T	K	-0.8327612289477342	-6.723681600000001	0.8802816901408451	-0.963869980720093	1.325114266739122	True	-0.6432825329509861	-1.1979046035214198	25137.5	0.0140619569279441	False
202	133	V	R	-0.8345200818451101	-11.678173800000001	0.5070422535211268	-1.0054292423008329	3.9412368346663187	False	-0.9140496205179736	-1.217045474816398	26220.0	0.031111111	False
203	345	K	T	-0.8358563558260459	-5.36881098	0.6780487804878049	-1.0091913158917991	1.325114266739122	False	-0.9065812644741011	-0.9441337786666368	16162.5	0.0539839750116795	False
204	395	S	D	-0.8359546368439308	-6.4034179999999985	0.5846153846153846	-0.7690566026695502	0.4776379419176352	False	-0.8952719854291855	-1.0447322414046851	18579.5	0.016591057172557	False
205	460	S	E	-0.8360034551202833	-6.56893312	0.8256203890006707	-0.6819816258024799	0.2934039582607904	False	-0.8921822015213143	-1.0967728171189783	24955.0	0.079226101559702	False
206	348	R	S	-0.8372446836863956	-9.0244995	0.1612903225806451	-1.0398315652142869	2.46736496541156	False	-0.9161129974205184	-1.0340341156775927	20591.0	0.0433993849391497	False
207	188	K	V	-0.8385863696089959	-12.044226	0.7268292682926829	-0.7707115449019701	2.6515989490684047	False	-0.9180798849985434	-0.9221958371669698	19696.0	0.0196429690680261	False
208	404	S	D	-0.8391393912423157	-7.36271962	0.7538461538461538	-0.7098641019421957	0.4776379419176352	False	-0.8984567398275706	-1.1010641380616235	17860.0	0.0410166304446051	False
209	189	E	H	-0.840241304679505	-10.3567872	0.3711340206185567	-0.8345336112656667	1.8275305252264682	False	-0.9155028915427194	-0.9956022420146692	22844.5	0.0872233268469242	False
210	162	K	T	-0.8419176289400893	-8.806616199999997	0.7463414634146341	-0.8671308595171857	1.325114266739122	False	-0.9126425375881444	-1.1632952462931008	27633.0	0.1591004561741592	True
211	497	R	A	-0.8427079150330383	-11.4672974	0.6088709677419355	-0.9812730717395308	3.406958282061469	False	-0.9230627083198786	-1.0112964698823423	15483.0	0.030232609831522997	False
212	403	N	K	-0.8429004460493061	-7.494677780000001	0.7538461538461538	-0.7098641019421957	0.4776379419176355	True	-0.5439631283842403	-1.0701282653769166	14209.0	0.0391939040399098	False
213	461	T	E	-0.8430215264980947	-6.977526900000001	0.7464788732394366	-0.7368156023095311	0.4407911451862664	True	-0.5389615498740649	-1.1679685351513007	23515.0	0.0455688502837103	False
214	338	E	I	-0.8448768382370617	-9.4880614	0.7010309278350515	-0.9747365947664156	2.1173203964635547	False	-0.9220587227986888	-1.0563749706435004	24597.5	0.0259259258333333	False
215	136	N	I	-0.8466861940866043	-6.817822339999998	1.0	-0.7271331343361556	0.3621130491096634	True	-0.5315854716176692	-1.080820725679874	25057.0	0.0397234595772606	False
216	139	D	M	-0.8472008792627489	-10.422448699999999	1.0	-0.7324135871315047	1.4356546569332287	False	-0.9190602858439272	-0.8271393202373304	23563.5	0.0354766958904433	False
217	458	T	D	-0.8474688200514291	-6.83122556	0.8256203890006707	-0.8212614266799694	0.6250251288431113	False	-0.9091243985526388	-1.177050021057695	20424.5	0.0271161713157148	False
218	504	G	K	-0.8476586877021588	-6.91656502	0.7589855903062059	-1.0726548417581871	1.9515098111723943	False	-0.9238019387666084	-1.449326020200155	14790.0	0.0230183191970292	False
219	459	N	K	-0.8476642418885298	-7.088488719999999	0.9681528662420382	-0.7558939722263719	0.4776379419176355	True	-0.5487269242234641	-1.1568505640174485	19837.0	0.0381300832610636	False
220	396	N	K	-0.8484761003433097	-8.469323800000002	0.7538461538461538	-0.6188638982146242	0.4776379419176355	True	-0.5495387826782441	-1.0672251304230918	21785.5	0.0464871960488539	False
221	441	R	E	-0.8495260686282385	-8.975354	0.7137096774193549	-1.1621124348988543	3.5961767683321795	False	-0.9297111792184252	-1.080674437111782	15268.0	0.0220949294648364	False
222	397	T	E	-0.8498224780909804	-7.556420919999999	0.7538461538461538	-0.7098641019421957	0.4407911451862664	False	-0.9085313667517784	-1.124715386086372	17932.5	0.0212267573583795	False
223	405	T	D	-0.8501174030830598	-8.352172659999999	0.7538461538461538	-0.7098641019421957	0.6250251288431113	True	-0.5713652857669278	-1.1136623396256822	11099.5	0.1188957283602034	False
224	392	T	R	-0.8501221465310791	-10.9571534	0.5985915492957746	-0.9379362944075941	2.614752152337036	True	-0.7976761238404828	-1.408658991071284	10855.5	0.0231892014340258	False
225	457	S	D	-0.8502362716616497	-6.06389166	0.8256203890006707	-0.8212614266799694	0.4776379419176352	False	-0.9095536202469046	-1.117326155355148	24531.5	0.0326008889182645	False
226	188	K	N	-0.8515558272263559	-7.02296146	0.7268292682926829	-0.7707115449019701	0.4776379419176355	False	-0.9108731758116106	-0.9221958371669698	20724.0	0.0489803421217125	False
227	140	D	L	-0.8534865308970541	-11.175805800000001	0.9570552147239264	-0.7796198657169839	1.9330864128067096	False	-0.9295045182440974	-0.8693004569071966	27903.5	0.0767945260303388	False
228	408	N	K	-0.8535762699481368	-7.6762206799999975	0.7538461538461538	-0.725839198745994	0.4776379419176355	True	-0.5546389522830713	-1.1056035351111038	22623.5	0.0276614296470873	False
229	231	K	D	-0.8546479359408345	-7.401049799999999	0.5902439024390244	-1.0864900749330102	2.1223048990774203	False	-0.9318586002222108	-1.0835622759179966	17539.5	0.0460312674788749	False
230	354	N	D	-0.8549720974561165	-2.0582031400000007	0.9808917197452228	-0.7027576015454743	-0.2224511959783752	False	-0.9010680314513853	-1.0888462465214352	13884.0	0.0548267577976569	False
231	614	R	I	-0.855383411215727	-11.809411399999998	0.4637096774193548	-1.0513092344512098	4.291281403614324	False	-0.9338371901884504	-1.2257675026418968	17468.0	0.0185117809215175	False
232	141	M	K	-0.8573010329470272	-9.7984251	0.5691489361702128	-0.9745293032881236	2.1357437948292395	False	-0.9345885893355144	-1.2758890817114346	24933.5	0.0327254924560504	False
233	354	N	H	-0.8573775734980549	-5.7605957000000005	0.9808917197452228	-0.7027576015454743	0.0723231778725767	False	-0.9094700625953048	-1.0888462465214352	19701.5	0.0248849691383084	False
234	140	D	S	-0.8574123905656312	-7.1134642999999995	0.9570552147239264	-0.7796198657169839	0.4776379419176352	False	-0.916729739150886	-0.8693004569071966	29280.5	0.0275763753092971	False
235	405	T	E	-0.8576715938065286	-7.815991179999998	0.7538461538461538	-0.7098641019421957	0.4407911451862664	True	-0.5536116171824987	-1.1136623396256822	17449.0	0.0403424114468716	False
236	334	A	E	-0.8587026968059465	-7.764025979999999	0.6037735849056604	-0.9422168895827242	1.2329972749106992	False	-0.928421721477958	-1.3192173485549537	21334.5	0.061500157326973	False
237	231	K	M	-0.8587235084278191	-7.58962408	0.5902439024390244	-1.0864900749330102	2.1357437948292395	False	-0.9360110648163064	-1.0835622759179966	16148.5	0.0464178963692655	False
238	189	E	L	-0.8589249664599459	-10.539025800000001	0.3711340206185567	-0.8345336112656667	1.7488524291498648	False	-0.93357935838509	-0.9956022420146692	26754.0	0.0399935123066454	False
239	186	S	D	-0.8621564309381385	-7.98393538	0.5261365276374657	-0.7227814331057852	0.4776379419176352	True	-0.5632191132730728	-1.332235836679477	18566.0	0.0313967037429284	False
240	142	R	Q	-0.8642930121849631	-8.45102552	0.5443548387096774	-0.9947172981292824	1.6751588356871272	False	-0.93834455381608	-0.7843586432565759	26336.5	0.0404885602307923	False
241	139	D	F	-0.8653409742550021	-11.8369752	1.0	-0.7324135871315047	2.0804735997321857	False	-0.9423057253784556	-0.8271393202373304	19137.0	0.0282029300071731	False
242	307	R	Y	-0.8657623055013786	-9.8814941	0.6612903225806451	-1.0847790310512972	2.983220119650725	False	-0.9459555495151	-0.9547861115408393	17976.5	0.0460849608936434	False
243	321	I	R	-0.8658299497916079	-12.1394407	0.6686390532544378	-1.0335244045113847	4.291281403614324	False	-0.9442837287643312	-1.4837416442519793	13304.0	0.034832735762615995	False
244	231	K	G	-0.866953100551886	-7.19918208	0.5902439024390244	-1.0864900749330102	1.9515098111723943	False	-0.9430963516163358	-1.0835622759179966	17673.5	0.0238277890937651	False
245	86	E	R	-0.8672550099252572	-10.4687745	0.8144329896907216	-1.107556522874137	3.5961767683321795	False	-0.9474401205154436	-1.2697054501560003	28850.5	0.0289782812534454	False
246	164	Y	R	-0.8677339243360993	-9.685266000000002	0.4144144144144144	-1.0976641185637177	2.983220119650725	False	-0.9479271683498208	-1.5890906579643336	22083.5	0.0381553877693181	False
247	157	R	L	-0.8682114959593701	-13.0888552	0.4677419354838709	-0.8741056497210828	3.9228134363006335	False	-0.9477866666005322	-0.9571128836895526	27905.0	0.1953109346723581	True
248	395	S	E	-0.8685753736273254	-6.69205322	0.5846153846153846	-0.7690566026695502	0.2934039582607904	False	-0.9247541200283564	-1.0447322414046851	21241.5	0.0648657601752523	False
249	151	N	R	-0.8686498130235953	-10.399646	0.7388535031847133	-0.8745316478809122	1.7672758275155491	True	-0.7300481976959164	-1.3928629030087325	25557.0	0.2046023526299039	True
250	407	S	E	-0.8692307264299813	-7.508850199999999	0.7538461538461538	-0.7098641019421957	0.2934039582607904	False	-0.9254094728310124	-1.0845475031905876	20846.0	0.0369188185073435	False
251	462	T	K	-0.8707798452749229	-8.00841072	0.5422535211267606	-0.9666535414823754	1.325114266739122	False	-0.9415047539229782	-1.268117336984063	17274.5	0.0507823207466514	False
252	504	G	E	-0.8709788899777915	-1.09836425	0.7589855903062059	-1.0726548417581871	1.067186689619539	False	-0.9387465691282041	-1.449326020200155	17139.5	0.0283051114007929	False
253	441	R	G	-0.8711448279245588	-8.8186646	0.7137096774193549	-1.1621124348988543	3.241147696770309	False	-0.951528865124576	-1.080674437111782	13151.5	0.0266369748385695	False
254	333	K	V	-0.8711974471229382	-11.206054599999998	0.6097560975609756	-0.9523928210034516	2.6515989490684047	False	-0.9506909625124856	-1.0690162334204742	18193.5	0.0466025236052476	False
255	139	D	Y	-0.8722624837272513	-9.8621704	1.0	-0.7324135871315047	0.9934930961568008	False	-0.9391040289289254	-0.8271393202373304	27980.0	0.0510769774510581	False
256	621	D	K	-0.872289097396937	-9.7022462	0.7791411042944786	-1.0009330907598708	2.1223048990774203	False	-0.9494997616783132	-1.3977984298906914	20897.5	0.0362532321421138	False
257	404	S	E	-0.8728611043964307	-7.6321411600000015	0.7538461538461538	-0.7098641019421957	0.2934039582607904	False	-0.9290398507974618	-1.1010641380616235	18431.0	0.0587528772886965	False
258	456	G	D	-0.8737199375477165	-9.831775	0.8256203890006707	-0.8212614266799694	1.2514206732763835	False	-0.9436445728947324	-1.4060505517871054	22607.0	0.0344745224514892	False
259	616	L	R	-0.8740075978830508	-12.2068116	0.5304878048780488	-1.004390295763978	3.9228134363006335	False	-0.9535827685242132	-1.457092977198048	27447.5	0.0430948589636193	False
260	307	R	N	-0.8743040055125096	-6.7662109400000015	0.6612903225806451	-1.0847790310512972	1.7672758275155491	False	-0.9491039351041416	-0.9547861115408393	22198.0	0.0435025714303763	False
261	133	V	D	-0.8771911437903315	-9.345410099999999	0.5070422535211268	-1.0054292423008329	1.9515098111723943	False	-0.9533343948547812	-1.217045474816398	29888.5	0.03526209697701999	False
262	139	D	N	-0.8777222579883297	-3.45063478	1.0	-0.7324135871315047	-0.2224511959783752	False	-0.9238181919835984	-0.8271393202373304	25829.0	0.0505191273938197	False
263	141	M	D	-0.8787414529529453	-8.4714966	0.5691489361702128	-0.9745293032881236	1.4356546569332287	False	-0.9506008595341237	-1.2758890817114346	29645.0	0.0535763385831051	False
264	267	E	G	-0.8801189030202766	-0.2159790052	0.5618556701030928	-1.0888258528456225	1.067186689619539	False	-0.9478865821706892	-1.1915250297455109	19084.0	0.0406553653377082	False
265	408	N	D	-0.8806355845550101	-3.89691162	0.7538461538461538	-0.725839198745994	-0.2224511959783752	True	-0.4791193721729014	-1.1056035351111038	17374.0	0.0512905367038823	False
266	459	N	D	-0.8810426336492749	-2.95666508	0.9681528662420382	-0.7558939722263719	-0.2224511959783752	True	-0.4795264212671662	-1.1568505640174485	23721.0	0.0214729401674614	False
267	136	N	V	-0.8825957464124679	-6.1678223	1.0	-0.7271331343361556	0.0120684801616584	True	-0.5166779173280426	-1.080820725679874	24581.0	0.027562095	False
268	157	R	N	-0.8839743247620125	-10.676758	0.4677419354838709	-0.8741056497210828	1.7672758275155491	False	-0.9587742543536446	-0.9571128836895526	27409.0	0.1581775076342829	True
269	348	R	T	-0.8843867694665271	-10.324231199999998	0.1612903225806451	-1.0398315652142869	2.614752152337036	False	-0.9637691740396876	-1.0340341156775927	14981.5	0.0203335956192906	False
270	621	D	G	-0.8849060749842927	-7.41190192	0.7791411042944786	-1.0009330907598708	1.2514206732763835	False	-0.9548307103313086	-1.3977984298906914	21852.0	0.0522924803375542	False
271	638	I	K	-0.8853173301679309	-8.934252800000001	0.6863905325443787	-1.1519233679486316	3.0016435180164107	False	-0.9655341279293164	-1.4281434873315186	26393.0	0.0628406356369555	False
272	618	E	K	-0.8858819551019547	-8.989318599999997	0.3608247422680412	-1.0815757454440555	2.306538882734265	False	-0.9640586707109	-1.215770880698912	22248.5	0.0381283736604491	False
273	155	E	R	-0.8863490707942785	-13.026757899999998	0.370887389724961	-0.8741056497210828	3.5961767683321795	False	-0.9665341813844652	-1.169272717905674	21957.0	0.0380169990337501	False
274	96	K	E	-0.8863815289850473	-4.99980466	0.7707317073170732	-1.1904497467649957	2.306538882734265	False	-0.9645582445939926	-1.5093710212115952	29219.5	0.0173994027927568	False
275	189	E	I	-0.8871814925488681	-11.620312400000001	0.3711340206185567	-0.8345336112656667	2.1173203964635547	False	-0.9643633771104952	-0.9956022420146692	26368.0	0.0414396763299698	False
276	441	R	S	-0.8879795726829116	-7.241821339999999	0.7137096774193549	-1.1621124348988543	2.46736496541156	False	-0.9668478864170345	-1.080674437111782	18613.5	0.0437489412596392	False
277	157	R	M	-0.8881055960486257	-12.898144399999998	0.4677419354838709	-0.8741056497210828	3.425381680427153	False	-0.9684501270787659	-0.9571128836895526	26030.5	0.3081846823611981	True
278	307	R	W	-0.8881751678210357	-11.2018798	0.6612903225806451	-1.0847790310512972	3.628039062449683	False	-0.9683180035263774	-0.9547861115408393	15038.5	0.022700313301104	False
279	160	K	F	-0.8893429259889676	-12.257239	0.5951219512195122	-0.8741056497210828	2.780562737628196	False	-0.9691718707099586	-0.9493941299748868	20118.0	0.1753385295714897	True
280	342	K	E	-0.8894864031849502	-2.7717773199999995	0.3024390243902439	-1.2175219381287241	2.306538882734265	False	-0.9676631187938955	-1.242577751597327	16025.5	0.0481537871052096	False
281	325	R	G	-0.8895751334571124	-11.9562498	0.5887096774193549	-0.9799256256740029	3.241147696770309	False	-0.9699591706571298	-1.3908510673741916	10836.0	0.0551703123977868	False
282	160	K	S	-0.8906369557449441	-9.459582600000001	0.5951219512195122	-0.8741056497210828	1.1777270798136459	False	-0.9597257627325568	-0.9493941299748868	25640.0	0.1012923249467224	False
283	189	E	M	-0.8920585971379336	-10.0796508	0.3711340206185567	-0.8345336112656667	1.2514206732763835	False	-0.9619832324849494	-0.9956022420146692	24225.0	0.0288260729999999	False
284	319	D	K	-0.8928916721095841	-8.525573500000002	0.6012269938650306	-1.088711876026644	2.1223048990774203	False	-0.9701023363909602	-1.337857655596128	19660.5	0.0349540929577689	False
285	349	K	S	-0.8950370766131401	-9.115710400000001	0.7707317073170732	-0.9098721479460048	1.1777270798136459	False	-0.9641258836007528	-0.936684148882024	16421.5	0.0365822189663355	False
286	614	R	E	-0.8961335908080964	-11.701965199999998	0.4637096774193548	-1.0513092344512098	3.5961767683321795	False	-0.9763187013982829	-1.2257675026418968	21416.5	0.028826072999999997	False
287	191	R	T	-0.896471634549127	-10.431835799999998	0.3508064516129032	-1.0477316653575417	2.614752152337036	False	-0.9758540391222876	-1.2161591792325457	21591.0	0.0491259970309799	False
288	398	S	D	-0.8967882230941836	-9.0490111	0.7538461538461538	-0.7098641019421957	0.4776379419176352	True	-0.5978509054291179	-1.1126872888990913	19637.0	0.0201270329481768	False
289	31	E	H	-0.8973269787037809	-11.577661	0.8247422680412371	-0.7940632096300712	1.8275305252264682	False	-0.9725885655669952	-0.9583651962453696	25509.0	0.0516520385883197	False
290	348	R	Q	-0.8975382395944279	-8.4454834	0.1612903225806451	-1.0398315652142869	1.6751588356871272	False	-0.9715897812255448	-1.0340341156775927	17183.0	0.0344074978319842	False
291	136	N	D	-0.8979675145018611	-5.08587642	1.0	-0.7271331343361556	-0.2224511959783752	True	-0.4964513021197523	-1.080820725679874	25552.5	0.0305256940218223	False
292	457	S	E	-0.8982901989693687	-7.017236360000001	0.8256203890006707	-0.8212614266799694	0.2934039582607904	False	-0.9544689453703996	-1.117326155355148	20956.0	0.0325485813523647	False
293	157	R	A	-0.8984514168583193	-12.99917	0.4677419354838709	-0.8741056497210828	3.406958282061469	False	-0.9788062101451598	-0.9571128836895526	24046.0	0.1966326470114341	True
294	141	M	E	-0.8984768620430156	-8.40827648	0.5691489361702128	-0.9745293032881236	1.2514206732763835	False	-0.9684014973900316	-1.2758890817114346	26781.0	0.0443788527541495	False
295	409	D	T	-0.8987088912651623	-8.48229984	0.7538461538461538	-0.8243957801811906	0.6250251288431113	False	-0.9603644697663722	-0.9417935219327049	20631.5	0.034872742560375	False
296	187	N	D	-0.8997648976162944	-5.9605955999999995	0.5414012738853503	-0.6830485864880611	-0.2224511959783752	False	-0.9458608316115632	-1.1307386503453698	20810.0	0.04251385102735399	False
297	456	G	E	-0.8999353003007291	-9.9029055	0.8256203890006707	-0.8212614266799694	1.067186689619539	False	-0.9677029794511416	-1.4060505517871054	17984.0	0.0246514137607407	False
298	307	R	L	-0.9001630383627164	-11.6979004	0.6612903225806451	-1.0847790310512972	3.9228134363006335	False	-0.9797382090038786	-0.9547861115408393	13742.5	0.0328858069524912	False
299	439	V	R	-0.9002163738172271	-9.244726400000001	0.5915492957746479	-1.2206366953029175	3.9412368346663187	False	-0.9797459124900908	-1.5679121563754792	16064.5	0.0453132518525061	False
300	230	K	I	-0.9006966937675618	-9.5527711	0.5560975609756098	-1.1408461498454925	3.0016435180164107	False	-0.9809134915289472	-1.2007190961811949	16753.0	0.0351240961610608	False
301	345	K	S	-0.9007142924906065	-7.44216306	0.6780487804878049	-1.0091913158917991	1.1777270798136459	False	-0.9698030994782192	-0.9441337786666368	15328.0	0.0418857586433462	False
302	353	N	K	-0.9012762845566408	-7.46063228	0.7770700636942676	-0.8572495177593982	0.4776379419176355	True	-0.6023389668915751	-1.1739991796840308	21805.0	0.035042710013048	False
303	187	N	K	-0.9015937924194746	-9.360095400000002	0.5414012738853503	-0.6830485864880611	0.4776379419176355	False	-0.9609111410047292	-1.1307386503453698	19512.5	0.0433666630742619	False
304	458	T	E	-0.90188598484253	-7.86905508	0.8256203890006707	-0.8212614266799694	0.4407911451862664	False	-0.9605948735033278	-1.177050021057695	21385.5	0.0200523181818181	False
305	178	N	K	-0.9024162297040562	-8.04201642	0.5261365276374657	-0.8214697050358519	0.4776379419176355	False	-0.9617335782893108	-1.277955109909777	23170.5	0.0206042786374419	False
306	189	E	S	-0.902498821556933	-6.94727784	0.3711340206185567	-0.8345336112656667	0.2934039582607904	False	-0.9586775679579641	-0.9956022420146692	25138.5	0.038704378102404	False
307	441	R	T	-0.9027283457946716	-8.183642599999999	0.7137096774193549	-1.1621124348988543	2.614752152337036	False	-0.9821107503678322	-1.080674437111782	20928.0	0.0286719951567626	False
308	161	Q	K	-0.9034126302629276	-6.73487548	0.370887389724961	-0.8741056497210828	0.38552095008921294	False	-0.9611908059249976	-1.4337369244132552	25422.0	0.0238018993355745	False
309	341	G	K	-0.9039960711584912	-4.58211672	0.2619047619047619	-1.1789039333464195	1.9515098111723943	False	-0.9801393222229408	-1.4587900826300195	17644.5	0.0259259258333333	False
310	396	N	D	-0.9045549577444332	-6.94545894	0.7538461538461538	-0.6188638982146242	-0.2224511959783752	True	-0.5030387453623244	-1.0672251304230918	17256.5	0.0739215478747337	False
311	169	R	E	-0.9047164341483764	-10.6031737	0.3870967741935484	-1.1390344956455147	3.5961767683321795	False	-0.984901544738563	-1.260047236752322	26408.0	0.0393447554098168	False
312	409	D	S	-0.904745727885254	-8.07312	0.7538461538461538	-0.8243957801811906	0.4776379419176352	False	-0.9640630764705088	-0.9417935219327049	22018.0	0.0454413814657654	False
313	30	A	E	-0.9057595636160076	-9.294018699999999	0.7452830188679245	-0.9270818138706981	1.2329972749106992	False	-0.975478588288019	-1.3164340639544876	26001.5	0.0400820394006944	False
314	323	D	R	-0.9065731454322132	-12.7082886	0.8159509202453987	-0.9347253469939418	3.4119427846753343	False	-0.9869252981572856	-1.1811401924045188	14624.0	0.1456852443543309	True
315	155	E	G	-0.9067853693376818	-9.5131713	0.370887389724961	-0.8741056497210828	1.067186689619539	False	-0.9745530484880944	-1.169272717905674	23454.0	0.042126913781947994	False
316	441	R	I	-0.9069364390676548	-11.0620362	0.7137096774193549	-1.1621124348988543	4.291281403614324	False	-0.985390218040378	-1.080674437111782	18942.0	0.0509535172407367	False
317	160	K	A	-0.9070576037991376	-11.6293092	0.5951219512195122	-0.8741056497210828	2.1173203964635547	False	-0.9842394883607648	-0.9493941299748868	18897.0	0.0460974589981251	False
318	403	N	I	-0.9073814081805408	-8.911071800000002	0.7538461538461538	-0.7098641019421957	0.3621130491096634	True	-0.5922806857116056	-1.0701282653769166	20264.0	0.0392831789275394	False
319	176	N	R	-0.9077025311171031	-11.4604612	0.5261365276374657	-0.8214697050358519	1.7672758275155491	False	-0.982502460708735	-1.3332434130012	22090.5	0.0325124469960896	False
320	349	K	P	-0.9095886450474782	-10.3046752	0.7707317073170732	-0.9098721479460048	1.5277716487616508	False	-0.9823338181751092	-0.936684148882024	20319.0	0.0259259258333333	False
321	333	K	L	-0.9097300132092632	-11.751416	0.6097560975609756	-0.9523928210034516	2.6331755507027204	False	-0.9891688321659321	-1.0690162334204742	15745.0	0.046846221765978004	False
322	188	K	Y	-0.9099415275830528	-11.6803344	0.7268292682926829	-0.7707115449019701	1.6935822340528115	False	-0.9841468995045012	-0.9221958371669698	18292.5	0.0283881722709197	False
323	354	N	I	-0.9116148655366172	-9.072106800000002	0.9808917197452228	-0.7027576015454743	0.3621130491096634	False	-0.9689923327628392	-1.0888462465214352	23178.5	0.0839429964352318	False
324	345	K	N	-0.9122350266009512	-2.8381958600000003	0.6780487804878049	-1.0091913158917991	0.4776379419176355	False	-0.9715523751862056	-0.9441337786666368	15071.5	0.0487617987551272	False
325	140	D	N	-0.9123921211331604	-4.7753540800000005	0.9570552147239264	-0.7796198657169839	-0.2224511959783752	False	-0.958488055128429	-0.8693004569071966	29146.0	0.0327131913023853	False
326	441	R	M	-0.9127172796221288	-10.0757203	0.7137096774193549	-1.1621124348988543	3.425381680427153	False	-0.9930618106522692	-1.080674437111782	18682.5	0.0298821217278426	False
327	616	L	K	-0.9129055410321504	-11.2835204	0.5304878048780488	-1.004390295763978	2.6331755507027204	False	-0.9923443599888192	-1.457092977198048	29067.0	0.031111111	False
328	31	E	T	-0.9129246713262524	-8.5359009	0.8247422680412371	-0.7940632096300712	0.4407911451862664	False	-0.97163355998705	-0.9583651962453696	28496.5	0.0393953031303052	False
329	323	D	H	-0.9129451681909032	-11.037902800000001	0.8159509202453987	-0.9347253469939418	2.011764508883313	False	-0.9894842368611934	-1.1811401924045188	17951.5	0.0530458513360822	False
330	617	S	K	-0.9133412721033859	-9.3082641	0.5769230769230769	-0.9274177856480326	1.1777270798136459	True	-0.7059661993112989	-1.4678414336536434	20972.0	0.0267572107995973	False
331	277	T	K	-0.9136493590861868	-9.847876	0.8732394366197183	-0.9160828012715448	1.325114266739122	True	-0.7241706630894389	-1.428532401692292	15831.0	0.0344241803276666	False
332	391	S	R	-0.9141932875836788	-9.498303199999999	0.3615384615384615	-1.106581569363836	2.46736496541156	False	-0.9930616013178016	-1.5189855551945186	17823.0	0.0534697075376023	False
333	158	D	G	-0.9143990918535648	-10.1397826	0.370887389724961	-0.8741056497210828	1.2514206732763835	False	-0.9843237272005808	-1.4060264439062555	22853.5	0.0566975940277365	False
334	617	S	R	-0.9145004882160248	-11.812158199999999	0.5769230769230769	-0.9274177856480326	2.46736496541156	True	-0.848106348556972	-1.4678414336536434	17375.0	0.0404300529788805	False
335	231	K	I	-0.915744719639284	-10.809106600000002	0.5902439024390244	-1.0864900749330102	3.0016435180164107	False	-0.9959615174006696	-1.0835622759179966	15182.5	0.0561100451927411	False
336	403	N	D	-0.9159193819697838	-6.32862548	0.7538461538461538	-0.7098641019421957	-0.2224511959783752	True	-0.5144031695876751	-1.0701282653769166	16197.0	0.0350498773112377	False
337	398	S	E	-0.9164246718346006	-8.893115199999999	0.7538461538461538	-0.7098641019421957	0.2934039582607904	True	-0.5915678459910487	-1.1126872888990913	16676.0	0.0414252118634889	False
338	348	R	L	-0.9172819250431624	-12.4186034	0.1612903225806451	-1.0398315652142869	3.9228134363006335	False	-0.9968570956843246	-1.0340341156775927	21060.0	0.0620107945675637	False
339	155	E	A	-0.9177052557491268	-10.160351400000001	0.370887389724961	-0.8741056497210828	1.2329972749106992	False	-0.9874242804211384	-1.169272717905674	26026.0	0.0416767384234502	False
340	396	N	I	-0.9182051181914738	-9.7548705	0.7538461538461538	-0.6188638982146242	0.3621130491096634	True	-0.6031043957225387	-1.0672251304230918	20015.5	0.0503326176965324	False
341	337	N	R	-0.9182070666887936	-9.579077	0.6942675159235668	-1.0198502865600425	1.7672758275155491	True	-0.7796054513611147	-1.2580464907218	18025.5	0.0782903729255472	False
342	333	K	S	-0.9191670418512023	-9.0860352	0.6097560975609756	-0.9523928210034516	1.1777270798136459	False	-0.9882558488388152	-1.0690162334204742	17362.0	0.0411425657743249	False
343	176	N	K	-0.9203463129583174	-8.5578979	0.5261365276374657	-0.8214697050358519	0.4776379419176355	False	-0.979663661543572	-1.3332434130012	20293.0	0.0257196144081108	False
344	338	E	H	-0.9225329580676284	-10.4293702	0.7010309278350515	-0.9747365947664156	1.8275305252264682	False	-0.9977945449308429	-1.0563749706435004	21137.5	0.0191275016872729	False
345	188	K	F	-0.9230232494399152	-13.1987302	0.7268292682926829	-0.7707115449019701	2.780562737628196	False	-1.0028521941609059	-0.9221958371669698	20341.5	0.0297256224841074	False
346	322	G	R	-0.9230449813814572	-12.5728882	0.8928571428571429	-0.9575049139511864	3.241147696770309	False	-1.0034290185814747	-2.0349043554534147	12396.0	0.0454462447866774	False
347	334	A	D	-0.9232686922257078	-9.9508302	0.6037735849056604	-0.9422168895827242	1.4172312585675442	False	-0.9949444669522692	-1.3192173485549537	20145.5	0.033074514	False
348	394	I	T	-0.9235469410089681	-0.910327168	0.6568047337278107	-0.798192526069118	-0.48536327571182303	False	-0.9637627272584772	-0.9726242375653528	22060.5	0.0332983474614286	False
349	143	G	K	-0.923870533270118	-7.749756	0.36904761904761896	-1.131098061415031	1.9515098111723943	False	-1.0000137843345676	-1.4197753260859702	23888.0	0.0361580341543004	False
350	501	R	I	-0.9251099683133208	-11.6798584	0.6854838709677419	-1.1396532011566878	4.291281403614324	False	-1.003563747286044	-1.3837450228017651	23279.5	0.0329972722631463	False
351	394	I	Q	-0.9269697822643396	-8.9080934	0.6568047337278107	-0.798192526069118	0.4542300409380856	False	-0.9859017025727336	-0.9726242375653528	20020.0	0.0403853400994821	False
352	268	E	G	-0.9273171141777936	-3.99897464	0.4948453608247423	-1.107159630686229	1.067186689619539	False	-0.995084793328206	-1.3382778315725583	19887.5	0.0701229389588786	False
353	394	I	S	-0.927750857515851	-4.04249266	0.6568047337278107	-0.798192526069118	-0.3379760887863471	False	-0.9713248685781364	-0.9726242375653528	16849.5	0.0406794653140519	False
354	162	K	Q	-0.9291991324314012	-7.8005615000000015	0.7463414634146341	-0.8671308595171857	0.38552095008921294	False	-0.9869773080934712	-1.1632952462931008	22806.5	0.0491987064237488	False
355	321	I	K	-0.9297138611622401	-11.697912599999999	0.6686390532544378	-1.0335244045113847	3.0016435180164107	False	-1.0099306589236254	-1.4837416442519793	14162.0	0.0309638588960989	False
356	160	K	W	-0.9298672589799652	-12.2422484	0.5951219512195122	-0.8741056497210828	2.338401176851769	False	-1.008192049591592	-0.9493941299748868	28589.5	0.1108922844616514	False
357	187	N	I	-0.92989078674502	-9.6289428	0.5414012738853503	-0.6830485864880611	0.3621130491096634	False	-0.987268253971242	-1.1307386503453698	20571.0	0.0468800275104382	False
358	162	K	I	-0.9300615701237004	-13.0198242	0.7463414634146341	-0.8671308595171857	3.0016435180164107	False	-1.0102783678850855	-1.1632952462931008	26624.0	0.0850866369795064	False
359	163	V	R	-0.9303454314821828	-11.6157959	0.3380281690140845	-1.1255413815242634	3.9412368346663187	False	-1.0098749701550465	-1.5594248864475906	28808.5	0.0372782299205794	False
360	131	T	K	-0.9308631074313498	-9.336438000000001	0.528169014084507	-0.9813985680652629	1.325114266739122	False	-1.001588016079405	-1.3517987126315525	26876.5	0.0359628600363359	False
361	335	T	R	-0.93149928779304	-7.880358799999999	0.3591549295774648	-1.1980716996202159	2.614752152337036	False	-1.0108816923662007	-1.57167211158387	18159.5	0.0379818480432471	False
362	352	G	D	-0.9328433741679832	-10.277465800000002	0.6757250476898704	-0.8953759740480864	1.2514206732763835	False	-1.0027680095149991	-1.2694703245883057	15725.5	0.031111111	False
363	319	D	A	-0.9329442295547288	-7.3495484000000015	0.6012269938650306	-1.088711876026644	1.4172312585675442	False	-1.00462000428129	-1.337857655596128	17426.0	0.0397900134109249	False
364	344	V	R	-0.9332643372035636	-9.5297853	0.0211267605633802	-1.2378354998987582	3.9412368346663187	False	-1.0127938758764272	-1.6342130182537955	18094.5	0.033074514	False
365	231	K	A	-0.9334354857886606	-9.550342	0.5902439024390244	-1.0864900749330102	2.1173203964635547	False	-1.0106173703502876	-1.0835622759179966	14666.5	0.0323938014826253	False
366	505	R	I	-0.93571830471398	-12.6190674	0.7589855903062059	-1.0726548417581871	4.291281403614324	False	-1.0141720836867034	-1.341457344828204	15554.0	0.0357442869328091	False
367	353	N	D	-0.9357704171179448	-3.9849731	0.7770700636942676	-0.8572495177593982	-0.2224511959783752	True	-0.5342542047358361	-1.1739991796840308	16561.0	0.0387816773055859	False
368	143	G	E	-0.9361219314325628	-2.72178954	0.36904761904761896	-1.131098061415031	1.067186689619539	False	-1.003889610582975	-1.4197753260859702	23267.5	0.0329882190285597	False
369	396	N	H	-0.936521989408524	-9.2330444	0.7538461538461538	-0.6188638982146242	0.0723231778725767	True	-0.5795491646711979	-1.0672251304230918	20773.0	0.0336209900574426	False
370	360	A	R	-0.9370769413007071	-10.253930800000001	0.1509433962264151	-1.1751183326456809	3.406958282061469	False	-1.0174317345875474	-1.6563605523071934	22559.5	0.0321213641987862	False
371	135	N	K	-0.9377669038223224	-6.2917235599999985	0.554140127388535	-0.9722364169823999	0.4776379419176355	False	-0.9970842524075773	-1.1383821545741408	27976.0	0.0231778859761456	False
372	32	N	R	-0.9378584031285866	-10.4448854	0.5796178343949044	-0.9863577981737384	1.7672758275155491	False	-1.0126583327202183	-1.5238695268186562	29008.5	0.0577000973553421	False
373	174	Q	R	-0.93874542355012	-11.4301758	0.6464646464646465	-0.8695017291698506	1.6751588356871272	False	-1.012796965181237	-1.4271507395709069	23940.5	0.0325737202841331	False
374	617	S	D	-0.9389844303895666	-7.45651862	0.5769230769230769	-0.9274177856480326	0.4776379419176352	True	-0.6400471127245009	-1.4678414336536434	24533.0	0.0368948086482066	False
375	31	E	L	-0.9391204164159864	-12.0389162	0.8247422680412371	-0.7940632096300712	1.7488524291498648	False	-1.0137748083411309	-0.9583651962453696	26748.5	0.0328585842762044	False
376	333	K	T	-0.9398831256882316	-9.937597800000002	0.6097560975609756	-0.9523928210034516	1.325114266739122	False	-1.0106080343362869	-1.0690162334204742	18639.5	0.0479384303157821	False
377	129	Q	R	-0.9410701274325142	-11.1585082	0.4494949494949495	-0.9070814790552764	1.6751588356871272	False	-1.0151216690636309	-1.448103158731999	24147.0	0.0434714081283427	False
378	338	E	G	-0.9411214244881349	-8.9319824	0.7010309278350515	-0.9747365947664156	1.067186689619539	False	-1.0088891036385472	-1.0563749706435004	17129.0	0.0300035469683977	False
379	139	D	P	-0.9411344565161486	-10.749231	1.0	-0.7324135871315047	0.8276825108656405	False	-1.0057577488297464	-0.8271393202373304	28506.0	0.0380112601438126	False
380	177	E	S	-0.9414938472502672	-8.4263063	0.5261365276374657	-0.8214697050358519	0.2934039582607904	False	-0.997672593651298	-1.1369365118674932	20760.0	0.0498782329244994	False
381	133	V	E	-0.9418874081723358	-10.271435400000001	0.5070422535211268	-1.0054292423008329	1.7672758275155491	False	-1.016687337763968	-1.217045474816398	26861.5	0.033074514	False
382	31	E	S	-0.9425260856600509	-8.770166	0.8247422680412371	-0.7940632096300712	0.2934039582607904	False	-0.998704832061082	-0.9583651962453696	27046.0	0.0372022445468205	False
383	458	T	H	-0.9427218154352796	-7.273998999999999	0.8256203890006707	-0.8212614266799694	0.0354763811412076	False	-0.9940990955864032	-1.177050021057695	18122.5	0.0239521392056296	False
384	307	R	Q	-0.9433259855054692	-8.68031	0.6612903225806451	-1.0847790310512972	1.6751588356871272	False	-1.017377527136586	-0.9547861115408393	15979.5	0.0417208977733507	False
385	86	E	G	-0.9437788516790482	-5.11458736	0.8144329896907216	-1.107556522874137	1.067186689619539	False	-1.0115465308294609	-1.2697054501560003	27468.0	0.0304525576851519	False
386	31	E	V	-0.9442661779123458	-12.1338746	0.8247422680412371	-0.7940632096300712	1.7672758275155491	False	-1.0190661075039775	-0.9583651962453696	21382.5	0.0386905048824724	False
387	160	K	Q	-0.944626650680608	-8.167748999999999	0.5951219512195122	-0.8741056497210828	0.38552095008921294	False	-1.002404826342678	-0.9493941299748868	23799.0	0.0606455020742575	False
388	459	N	I	-0.9450657261217824	-9.4266356	0.9681528662420382	-0.7558939722263719	0.3621130491096634	True	-0.6299650036528474	-1.1568505640174485	16816.5	0.0248907925571444	False
389	162	K	L	-0.9458957273995792	-12.825073199999999	0.7463414634146341	-0.8671308595171857	2.6331755507027204	False	-1.025334546356248	-1.1632952462931008	28313.0	0.0702258999833502	False
390	497	R	Y	-0.9462386424765532	-12.3998412	0.6088709677419355	-0.9812730717395308	2.983220119650725	False	-1.0264318864902746	-1.0112964698823423	21558.0	0.0204977817393292	False
391	497	R	S	-0.9462642890178063	-11.779455800000001	0.6088709677419355	-0.9812730717395308	2.46736496541156	False	-1.025132602751929	-1.0112964698823423	15481.5	0.0399812022532492	False
392	345	K	Q	-0.9466446470081179	-4.65179446	0.6780487804878049	-1.0091913158917991	0.38552095008921294	False	-1.004422822670188	-0.9441337786666368	17613.5	0.0309185816759714	False
393	86	E	V	-0.9470251840753146	-8.507605	0.8144329896907216	-1.107556522874137	1.7672758275155491	False	-1.0218251136669465	-1.2697054501560003	29979.0	0.0458742471934956	False
394	408	N	I	-0.9472451829723484	-9.7070312	0.7538461538461538	-0.725839198745994	0.3621130491096634	True	-0.6321444605034132	-1.1056035351111038	13270.5	0.0248363685139633	False
395	349	K	N	-0.9474468333514634	-8.06082774	0.7707317073170732	-0.9098721479460048	0.4776379419176355	False	-1.006764181936718	-0.936684148882024	13788.0	0.0303794247706807	False
396	455	G	R	-0.9477230122139488	-12.841857999999998	0.9047619047619048	-0.9605412275574589	3.241147696770309	False	-1.028107049413966	-1.7250030538736951	11987.0	0.028057	False
397	506	E	G	-0.9478310571380548	-6.824231	0.7589855903062059	-1.0726548417581871	1.067186689619539	False	-1.0155987362884673	-1.3474551527609593	19463.5	0.0328402954989932	False
398	395	S	H	-0.9487957960288654	-7.4704223	0.5846153846153846	-0.7690566026695502	-0.1119108057842681	False	-0.9972141587687792	-1.0447322414046851	16422.0	0.0480606218273798	False
399	406	G	H	-0.9488708288238572	-10.633679400000002	0.7538461538461538	-0.7098641019421957	0.6618719255744803	False	-1.0110871898393865	-1.108405002167942	11823.5	0.1419959942937247	True
400	349	K	Q	-0.9494384256851836	-7.717553759999999	0.7707317073170732	-0.9098721479460048	0.38552095008921294	False	-1.007216601347254	-0.936684148882024	23585.0	0.0515881513762539	False
401	231	K	T	-0.9496103714072159	-7.6152465399999985	0.5902439024390244	-1.0864900749330102	1.325114266739122	False	-1.0203352800552712	-1.0835622759179966	16795.5	0.0578741151155302	False
402	132	N	R	-0.9499263665546184	-10.919751000000002	0.5859872611464968	-0.9633278309137716	1.7672758275155491	True	-0.8113247512269395	-1.2924834822511084	25718.5	0.0567384231888033	False
403	511	G	R	-0.9502595627077066	-11.823742800000002	0.9047619047619048	-1.0726548417581871	3.241147696770309	False	-1.0306435999077241	-1.7324905497032694	14111.5	0.05672301520657701	False
404	410	S	K	-0.9504249654617248	-8.4629274	0.9230769230769232	-1.0317585362272221	1.1777270798136459	True	-0.7430498926696377	-1.3157916195391346	17784.0	0.0616047254645896	False
405	497	R	W	-0.9505180077007128	-13.061145199999999	0.6088709677419355	-0.9812730717395308	3.628039062449683	False	-1.0306608434060545	-1.0112964698823423	21711.0	0.0330614647539315	False
406	177	E	A	-0.9525595100208972	-11.1990478	0.5261365276374657	-0.8214697050358519	1.2329972749106992	False	-1.0222785346929086	-1.1369365118674932	20131.5	0.0297884611466059	False
407	136	N	A	-0.9528943341767858	-5.5267333800000005	1.0	-0.7271331343361556	-0.522210072443192	True	-0.5040643827074546	-1.080820725679874	21208.0	0.0251073333333333	False
408	437	Q	R	-0.9532201867287182	-0.99372558	0.5707070707070707	-1.2262676575530735	1.6751588356871272	False	-1.027271728359835	-1.5744113918549525	16692.5	0.0455767740056773	False
409	348	R	V	-0.9544564566374092	-12.8783082	0.1612903225806451	-1.0398315652142869	3.9412368346663187	False	-1.0339859953102728	-1.0340341156775927	19563.5	0.0237774134443512	False
410	409	D	P	-0.9547506200180044	-10.344092	0.7538461538461538	-0.8243957801811906	0.8276825108656405	False	-1.0193739123316023	-0.9417935219327049	22564.5	0.0288383445061812	False
411	412	T	R	-0.955653762714146	-9.7481569	0.7323943661971831	-1.1520500149032695	2.614752152337036	False	-1.0350361672873067	-1.515567058232646	16248.0	0.0734321500515465	False
412	621	D	H	-0.9561268008204986	-11.0342406	0.7791411042944786	-1.0009330907598708	2.011764508883313	False	-1.0326658694907889	-1.3977984298906914	19161.5	0.0558518576611623	False
413	163	V	K	-0.9565725136378462	-10.347814999999999	0.3380281690140845	-1.1255413815242634	2.6515989490684047	False	-1.0360660290273938	-1.5594248864475906	27708.5	0.0326857083862296	False
414	307	R	H	-0.9573111583860408	1.1146423399999998	0.6612903225806451	-1.0847790310512972	0.4173832442067166	False	-1.0156285172560628	-0.9547861115408393	17920.5	0.0299442151828444	False
415	176	N	D	-0.9577856368051882	-6.29317628	0.5261365276374657	-0.8214697050358519	-0.2224511959783752	False	-1.003881570800457	-1.3332434130012	19839.5	0.0507811076575574	False
416	356	I	N	-0.9584402665537008	-8.3480834	0.3905325443786982	-0.8824114420143602	0.3621130491096634	False	-1.0158177337799228	-1.1811220639166116	20797.5	0.0270534223281039	False
417	191	R	G	-0.9590767664684456	-12.215856800000001	0.3508064516129032	-1.0477316653575417	3.241147696770309	False	-1.0394608036684632	-1.2161591792325457	13847.5	0.0561008399682266	False
418	151	N	K	-0.9592098138061398	-8.910144200000003	0.7388535031847133	-0.8745316478809122	0.4776379419176355	True	-0.6602724961410741	-1.3928629030087325	26025.0	0.139385205155188	True
419	616	L	H	-0.9599935347278364	-9.674438499999999	0.5304878048780488	-1.004390295763978	1.3435376651048063	False	-1.0309129961534649	-1.457092977198048	24647.5	0.0561491844243613	False
420	186	S	E	-0.9600906133803392	-9.7936034	0.5261365276374657	-0.7227814331057852	0.2934039582607904	True	-0.6352337875367873	-1.332235836679477	17569.0	0.038586117321454005	False
421	32	N	K	-0.9600945486950471	-6.84061282	0.5796178343949044	-0.9863577981737384	0.4776379419176355	False	-1.0194118972803017	-1.5238695268186562	29563.0	0.0522839876557127	False
422	408	N	E	-0.9609529816594468	-7.24396972	0.7538461538461538	-0.725839198745994	-0.3329915861724819	True	-0.5422255971520488	-1.1056035351111038	16780.0	0.0527962953871903	False
423	356	I	T	-0.9619339168607176	-0.7138061659999999	0.3905325443786982	-0.8824114420143602	-0.48536327571182303	False	-1.0021497031102269	-1.1811220639166116	24098.0	0.0377544902851356	False
424	162	K	N	-0.9623817948769052	-9.0812868	0.7463414634146341	-0.8671308595171857	0.4776379419176355	False	-1.0216991434621598	-1.1632952462931008	26880.5	0.0939546895088916	False
425	337	N	K	-0.962383709541515	-5.86437988	0.6942675159235668	-1.0198502865600425	0.4776379419176355	True	-0.6634463918764493	-1.2580464907218	16472.5	0.0368508684041672	False
426	395	S	I	-0.9630217872234336	-6.683435039999999	0.5846153846153846	-0.7690566026695502	-0.3379760887863471	False	-1.0065957982857192	-1.0447322414046851	16824.5	0.0333939484254069	False
427	462	T	D	-0.9630526464939112	-8.09965812	0.5422535211267606	-0.9666535414823754	0.6250251288431113	False	-1.0247082249951212	-1.268117336984063	18256.0	0.0256296428066302	False
428	319	D	G	-0.9634094710015424	-7.71373306	0.6012269938650306	-1.088711876026644	1.2514206732763835	False	-1.0333341063485582	-1.337857655596128	19824.0	0.0371081809085286	False
429	409	D	Y	-0.9635019279895974	-10.8734986	0.7538461538461538	-0.8243957801811906	0.9934930961568008	False	-1.0303434731912715	-0.9417935219327049	15322.5	0.024018810078526	False
430	129	Q	H	-0.9637850041350786	-7.16733392	0.4494949494949495	-0.9070814790552764	0.1644401697009989	False	-1.017622733708148	-1.448103158731999	24581.5	0.0157309450843007	False
431	410	S	R	-0.9640315746491306	-11.511316	0.9230769230769232	-1.0317585362272221	2.46736496541156	True	-0.8976374349900778	-1.3157916195391346	14060.5	0.0407443242487375	False
432	189	E	G	-0.9644283384657628	-10.966394000000001	0.3711340206185567	-0.8345336112656667	1.067186689619539	False	-1.0321960176161755	-0.9956022420146692	22019.5	0.0603159993935056	False
433	497	R	Q	-0.9645930044787828	-10.794677500000002	0.6088709677419355	-0.9812730717395308	1.6751588356871272	False	-1.0386445461099	-1.0112964698823423	15731.0	0.0309854614796129	False
434	33	L	R	-0.9652386711313932	-11.856677199999998	0.3597560975609756	-1.1425214874954062	3.9228134363006335	False	-1.0448138417725554	-1.7181475031165112	27789.0	0.0299369438996071	False
435	140	D	Y	-0.9656787973069596	-11.2128661	0.9570552147239264	-0.7796198657169839	0.9934930961568008	False	-1.0325203425086338	-0.8693004569071966	25805.0	0.0580144915864068	False
436	338	E	T	-0.965685134674768	-7.163159179999999	0.7010309278350515	-0.9747365947664156	0.4407911451862664	False	-1.0243940233355655	-1.0563749706435004	23427.0	0.0460744859211094	False
437	338	E	V	-0.9657241641389452	-11.0550414	0.7010309278350515	-0.9747365947664156	1.7672758275155491	False	-1.040524093730577	-1.0563749706435004	19045.5	0.0189993490112836	False
438	360	A	K	-0.966127726060728	-8.211401400000002	0.1509433962264151	-1.1751183326456809	2.1173203964635547	False	-1.0433096106223552	-1.6563605523071934	19159.5	0.0306492216538644	False
439	230	K	A	-0.9662001515328552	-9.1428954	0.5560975609756098	-1.1408461498454925	2.1173203964635547	False	-1.0433820360944823	-1.2007190961811949	15056.0	0.0636883157320607	False
440	616	L	E	-0.9663329726533288	-10.6890992	0.5304878048780488	-1.004390295763978	1.7488524291498648	False	-1.040987364578473	-1.457092977198048	26119.5	0.0249395019670468	False
441	163	V	E	-0.9663719942039576	-8.575976500000001	0.3380281690140845	-1.1255413815242634	1.7672758275155491	False	-1.0411719237955896	-1.5594248864475906	30816.0	0.0451013596403574	False
442	173	V	E	-0.9666668467878716	-9.3636718	0.4507042253521127	-1.0913076266950543	1.7672758275155491	False	-1.0414667763795036	-1.6374561500098224	30562.0	0.0496988648543942	False
443	307	R	F	-0.9666738502344612	-12.690637400000002	0.6612903225806451	-1.0847790310512972	4.070200623226111	False	-1.0458523149908168	-0.9547861115408393	15981.5	0.0406035732720392	False
444	453	R	W	-0.9670371074476642	-11.6577148	0.1854838709677419	-1.1370837927147217	3.628039062449683	False	-1.047179943153006	-1.2835475726665158	11323.5	0.0282072903757381	False
445	323	D	N	-0.9674818516206124	-3.0468017400000003	0.8159509202453987	-0.9347253469939418	-0.2224511959783752	False	-1.013577785615881	-1.1811401924045188	15962.5	0.0244145287110784	False
446	462	T	E	-0.9684310963419892	-7.454541059999999	0.5422535211267606	-0.9666535414823754	0.4407911451862664	False	-1.027139985002787	-1.268117336984063	18254.0	0.051892321854294994	False
447	239	P	R	-0.9687240476160248	-7.80649416	0.5514705882352942	-1.2474501811569687	2.8174095343595646	False	-1.0486338148027534	-1.575699868015657	22343.0	0.0271926730728679	False
448	354	N	E	-0.9691505428981676	-7.786914040000001	0.9808917197452228	-0.7027576015454743	-0.3329915861724819	False	-1.0128353672227621	-1.0888462465214352	20057.5	0.0252819288991971	False
449	174	Q	K	-0.969389402987414	-8.9071532	0.6464646464646465	-0.8695017291698506	0.38552095008921294	False	-1.0271675786494845	-1.4271507395709069	27472.5	0.0378141769076863	False
450	459	N	E	-0.9696655530112752	-7.17161872	0.9681528662420382	-0.7558939722263719	-0.3329915861724819	True	-0.5509381685038772	-1.1568505640174485	24906.5	0.0260096617419445	False
451	409	D	H	-0.9708712736897314	-12.6338746	0.7538461538461538	-0.8243957801811906	2.011764508883313	False	-1.0474103423600218	-0.9417935219327049	19984.5	0.0434134660845067	False
452	614	R	T	-0.9715193960946092	-11.599890199999999	0.4637096774193548	-1.0513092344512098	2.614752152337036	False	-1.0509018006677695	-1.2257675026418968	24818.5	0.0543704419903294	False
453	169	R	I	-0.9722198635851532	-12.320593400000002	0.3870967741935484	-1.1390344956455147	4.291281403614324	False	-1.0506736425578769	-1.260047236752322	18895.0	0.0285808391395982	False
454	456	G	K	-0.9726237732275842	-12.595044	0.8256203890006707	-0.8212614266799694	1.9515098111723943	False	-1.0487670242920342	-1.4060505517871054	17958.5	0.031111111	False
455	169	R	T	-0.9728435410125312	-10.343420300000002	0.3870967741935484	-1.1390344956455147	2.614752152337036	False	-1.0522259455856915	-1.260047236752322	20957.5	0.0431550326041586	False
456	396	N	V	-0.974181160232184	-9.861828399999998	0.7538461538461538	-0.6188638982146242	0.0120684801616584	True	-0.6082633311477588	-1.0672251304230918	16262.5	0.0479188332193421	False
457	177	E	I	-0.9744466803684936	-12.8210936	0.5261365276374657	-0.8214697050358519	2.1173203964635547	False	-1.051628564930121	-1.1369365118674932	24938.0	0.0503699954572702	False
458	409	D	N	-0.9749779307978736	-6.964013779999998	0.7538461538461538	-0.8243957801811906	-0.2224511959783752	False	-1.0210738647931423	-0.9417935219327049	18671.5	0.0422214905466465	False
459	135	N	I	-0.975105693614298	-7.16469732	0.554140127388535	-0.9722364169823999	0.3621130491096634	False	-1.03248316084052	-1.1383821545741408	28147.5	0.0432064293267048	False
460	439	V	K	-0.9752478686148668	-8.509607200000001	0.5915492957746479	-1.2206366953029175	2.6515989490684047	False	-1.0547413840044144	-1.5679121563754792	19964.0	0.0326030795573356	False
461	460	S	H	-0.9760250656523966	-9.104760800000001	0.8256203890006707	-0.6819816258024799	-0.1119108057842681	False	-1.0244434283923105	-1.0967728171189783	22333.5	0.0211136356471958	False
462	617	S	E	-0.9761202079040964	-7.831005900000001	0.5769230769230769	-0.9274177856480326	0.2934039582607904	True	-0.6512633820605446	-1.4678414336536434	23254.5	0.0453343668446403	False
463	307	R	D	-0.97624153161676	-12.2150268	0.6612903225806451	-1.0847790310512972	3.4119427846753343	False	-1.0565936843418324	-0.9547861115408393	16056.5	0.0854457196686313	False
464	178	N	D	-0.9763830457840068	-7.0686767999999995	0.5261365276374657	-0.8214697050358519	-0.2224511959783752	False	-1.0224789797792757	-1.277955109909777	22082.5	0.0392377042816025	False
465	134	T	D	-0.9766214424765952	-8.5402588	0.8802816901408451	-0.963869980720093	0.6250251288431113	True	-0.6978693251604633	-1.1979046035214198	22926.0	0.0281268021706128	False
466	187	N	F	-0.9766427972536676	-9.9410034	0.5414012738853503	-0.6830485864880611	0.1410322687214494	False	-1.0300428271425333	-1.1307386503453698	24407.5	0.0276178838605374	False
467	349	K	M	-0.9769751903686024	-12.3372802	0.7707317073170732	-0.9098721479460048	2.1357437948292395	False	-1.0542627467570898	-0.936684148882024	15427.0	0.0327471160194589	False
468	396	N	E	-0.9777882539664982	-8.7258056	0.7538461538461538	-0.6188638982146242	-0.3329915861724819	True	-0.5590608694591002	-1.0672251304230918	19307.5	0.033074514	False
469	230	K	V	-0.9779384014961224	-10.466686900000001	0.5560975609756098	-1.1408461498454925	2.6515989490684047	False	-1.0574319168856698	-1.2007190961811949	13244.5	0.0293669719337285	False
470	661	D	G	-0.9782334534437894	-10.9870606	0.9754601226993864	-0.904124609129215	1.2514206732763835	False	-1.0481580887908053	-1.586256021100316	24467.5	0.033291978770622996	False
471	398	S	I	-0.9786783046839213	-7.99089366	0.7538461538461538	-0.7098641019421957	-0.3379760887863471	True	-0.5591683165765361	-1.1126872888990913	19051.0	0.0472158916417253	False
472	407	S	L	-0.9796231568085182	-5.65633542	0.7538461538461538	-0.7098641019421957	-0.7064440561000368	False	-1.0145059223483366	-1.0845475031905876	17693.0	0.033375042838152	False
473	135	N	V	-0.9797811691384636	-4.957299740000002	0.554140127388535	-0.9722364169823999	0.0120684801616584	False	-1.030699005546102	-1.1383821545741408	27663.0	0.0321569575302933	False
474	142	R	C	-0.9806410718999241	-12.7427489	0.5443548387096774	-0.9947172981292824	3.0200669163820946	False	-1.0608798640936286	-0.7843586432565759	21793.0	0.0460649332062697	False
475	403	N	E	-0.9807899899534102	-8.07932138	0.7538461538461538	-0.7098641019421957	-0.3329915861724819	True	-0.5620626054460122	-1.0701282653769166	15987.5	0.0374463697921186	False
476	638	I	R	-0.9809317748506672	-12.2676515	0.6863905325443787	-1.1519233679486316	4.291281403614324	False	-1.0593855538233905	-1.4281434873315186	22667.5	0.05132312209537201	False
477	460	S	I	-0.9810505064748608	-8.32025152	0.8256203890006707	-0.6819816258024799	-0.3379760887863471	False	-1.0246245175371462	-1.0967728171189783	16723.5	0.0388294875765939	False
478	309	G	R	-0.9814132099281864	-9.9459716	0.4773026119179965	-1.2172167437917811	3.241147696770309	False	-1.0617972471282036	-1.9271424241404425	7930.0	0.1720782020147495	True
479	189	E	V	-0.9814983883134044	-12.3847288	0.3711340206185567	-0.8345336112656667	1.7672758275155491	False	-1.0562983179050365	-0.9956022420146692	23871.5	0.0183964285714285	False
480	638	I	E	-0.9816375018534288	-9.2458129	0.6863905325443787	-1.1519233679486316	2.1173203964635547	False	-1.058819386415056	-1.4281434873315186	29427.5	0.0666624178312293	False
481	459	N	H	-0.9817891708587824	-9.309411599999999	0.9681528662420382	-0.7558939722263719	0.0723231778725767	True	-0.6248163461214562	-1.1568505640174485	21599.0	0.0579741047883507	False
482	177	E	N	-0.9822741208521132	-6.6136596600000015	0.5261365276374657	-0.8214697050358519	-0.3329915861724819	False	-1.0259589451767075	-1.1369365118674932	21795.0	0.0267990314917183	False
483	160	K	G	-0.9829932088613842	-12.4124635	0.5951219512195122	-0.8741056497210828	1.9515098111723943	False	-1.0591364599258342	-0.9493941299748868	22305.0	0.0389731872378776	False
484	31	E	M	-0.9835972841613544	-11.8592286	0.8247422680412371	-0.7940632096300712	1.2514206732763835	False	-1.0535219195083705	-0.9583651962453696	23742.5	0.0554018838088514	False
485	312	Q	R	-0.9837023568082336	-7.3914794599999984	0.5404040404040404	-1.1708227823030048	1.6751588356871272	False	-1.0577538984393504	-1.76672429300649	26878.0	0.1111190265395491	False
486	31	E	N	-0.984157375823454	-7.1555054999999985	0.8247422680412371	-0.7940632096300712	-0.3329915861724819	False	-1.0278422001480485	-0.9583651962453696	30373.5	0.0425087162805745	False
487	396	N	G	-0.9852584414348192	-7.187609880000001	0.7538461538461538	-0.6188638982146242	-0.6880206577343524	True	-0.5093862197421777	-1.0672251304230918	20658.5	0.0305096454096648	False
488	404	S	I	-0.9852920527337832	-8.19042968	0.7538461538461538	-0.7098641019421957	-0.3379760887863471	False	-1.0288660637960685	-1.1010641380616235	18166.5	0.0426303572541032	False
489	618	E	R	-0.9864837698483644	-12.5555298	0.3608247422680412	-1.0815757454440555	3.5961767683321795	False	-1.0666688804385511	-1.215770880698912	25390.0	0.0511309438065462	False
490	231	K	V	-0.9865419028899756	-11.4370606	0.5902439024390244	-1.0864900749330102	2.6515989490684047	False	-1.0660354182795229	-1.0835622759179966	18878.0	0.0378693882285734	False
491	645	E	K	-0.9865640170266636	-6.7409668400000005	0.5670103092783505	-1.2466860810975862	2.306538882734265	False	-1.064740732635609	-1.5603825225710035	25908.0	0.1146157557704743	False
492	155	E	K	-0.9868746164909836	-12.894958500000001	0.370887389724961	-0.8741056497210828	2.306538882734265	False	-1.065051332099929	-1.169272717905674	19565.5	0.0246255422585035	False
493	120	K	E	-0.9871184717619784	-3.88339846	0.6439024390243903	-1.2863997017657818	2.306538882734265	False	-1.0652951873709238	-1.419214523750225	26330.0	0.2012427447549354	True
494	441	R	N	-0.9880102097295604	-8.15775152	0.7137096774193549	-1.1621124348988543	1.7672758275155491	False	-1.0628101393211926	-1.080674437111782	18840.0	0.031111111	False
495	31	E	Q	-0.9884208907080644	-7.80107426	0.8247422680412371	-0.7940632096300712	-0.2408745943440597	False	-1.0341211346821064	-0.9583651962453696	26647.5	0.0269365787530845	False
496	497	R	L	-0.9884800037387972	-13.6875976	0.6088709677419355	-0.9812730717395308	3.9228134363006335	False	-1.0680551743799591	-1.0112964698823423	19312.0	0.03576296450854	False
497	497	R	N	-0.9890395134650848	-11.350646800000002	0.6088709677419355	-0.9812730717395308	1.7672758275155491	False	-1.0638394430567168	-1.0112964698823423	16449.0	0.031111111	False
498	441	R	V	-0.989579276727092	-11.9356567	0.7137096774193549	-1.1621124348988543	3.9412368346663187	False	-1.0691088153999555	-1.080674437111782	18658.5	0.0647535599966519	False
499	395	S	F	-0.9899828853434116	-6.32149658	0.5846153846153846	-0.7690566026695502	-0.5590568691745611	False	-1.0284603921646331	-1.0447322414046851	16559.5	0.0221415074298794	False
500	189	E	Y	-0.9900879654459128	-10.8432006	0.3711340206185567	-0.8345336112656667	0.8092591124999562	False	-1.0544531922690203	-0.9956022420146692	21730.5	0.031111111	False
501	160	K	P	-0.9904601960728918	-11.896154600000001	0.5951219512195122	-0.8741056497210828	1.5277716487616508	False	-1.063205369200523	-0.9493941299748868	23839.0	0.0527372935891195	False
502	169	R	S	-0.9905256357579012	-10.4122072	0.3870967741935484	-1.1390344956455147	2.46736496541156	False	-1.069393949492024	-1.260047236752322	24711.0	0.0182134887132155	False
503	191	R	S	-0.9908100789445428	-11.717407199999998	0.3508064516129032	-1.0477316653575417	2.46736496541156	False	-1.0696783926786655	-1.2161591792325457	18078.0	0.0611517040857147	False
504	348	R	M	-0.9909189086194444	-12.8593384	0.1612903225806451	-1.0398315652142869	3.425381680427153	False	-1.0712634396495846	-1.0340341156775927	16756.0	0.0352458440372051	False
505	132	N	K	-0.9910983178458072	-8.391674660000001	0.5859872611464968	-0.9633278309137716	0.4776379419176355	True	-0.6921610001807416	-1.2924834822511084	26802.5	0.056954092978957	False
506	341	G	E	-0.9921133966935805	-3.44472654	0.2619047619047619	-1.1789039333464195	1.067186689619539	False	-1.059881075843993	-1.4587900826300195	15485.5	0.0342526822226189	False
507	175	I	R	-0.9927319584466388	-14.106005599999998	0.3254437869822485	-0.9598908235836427	4.291281403614324	False	-1.071185737419362	-1.4665313159895939	21202.0	0.028367162657117	False
508	392	T	K	-0.993000362059772	-11.0520996	0.5985915492957746	-0.9379362944075941	1.325114266739122	True	-0.8035216660630241	-1.408658991071284	14267.0	0.025030433435873	False
509	507	K	E	-0.993425338492468	-11.219116199999998	0.7589855903062059	-1.0726548417581871	2.306538882734265	False	-1.0716020541014133	-1.4314000090164525	15850.0	0.0432512920010821	False
510	441	R	Q	-0.9938873415725992	-8.025683599999999	0.7137096774193549	-1.1621124348988543	1.6751588356871272	False	-1.0679388832037162	-1.080674437111782	17151.5	0.0323303741202715	False
511	136	N	E	-0.993994144780642	-8.2991943	1.0	-0.7271331343361556	-0.3329915861724819	True	-0.5752667602732441	-1.080820725679874	26043.5	0.028826072999999997	False
512	143	G	D	-0.9945450910666552	-7.44368898	0.36904761904761896	-1.131098061415031	1.2514206732763835	False	-1.064469726413671	-1.4197753260859702	26700.0	0.0455997654574482	False
513	414	P	R	-0.995079795082155	-9.333410800000001	0.4632352941176471	-1.2223643757795215	2.8174095343595646	False	-1.074989562268884	-1.7053609690242115	18613.5	0.0359865890389246	False
514	453	R	S	-0.9951936609964044	-10.531201199999998	0.1854838709677419	-1.1370837927147217	2.46736496541156	False	-1.074061974730527	-1.2835475726665158	15057.0	0.0221017261654356	False
515	338	E	S	-0.9953152660095264	-7.4807494000000005	0.7010309278350515	-0.9747365947664156	0.2934039582607904	False	-1.0514940124105574	-1.0563749706435004	20083.5	0.0170091176726062	False
516	606	P	R	-0.9953368099602542	-11.9286256	0.6397058823529411	-1.0741474488243072	2.8174095343595646	False	-1.0752465771469828	-1.8562689469383624	24854.0	0.0520534530812865	False
517	188	K	M	-0.995896278522382	-13.314880400000002	0.7268292682926829	-0.7707115449019701	2.1357437948292395	False	-1.073183834910869	-0.9221958371669698	20018.0	0.0300808306771814	False
518	387	G	R	-0.9966335472038464	-8.62407206	0.5595238095238095	-1.2759712522506717	3.241147696770309	False	-1.0770175844038636	-1.6942061025025716	16483.0	0.037970060495240994	False
519	86	E	I	-0.9972876904829218	-10.4456664	0.8144329896907216	-1.107556522874137	2.1173203964635547	False	-1.0744695750445492	-1.2697054501560003	28189.0	0.0261299036853597	False
520	31	E	I	-0.9976551018898124	-13.2130982	0.8247422680412371	-0.7940632096300712	2.1173203964635547	False	-1.0748369864514395	-0.9583651962453696	22153.5	0.0228001865793309	False
521	406	G	N	-0.9985253533465236	-6.687280220000001	0.7538461538461538	-0.7098641019421957	-0.6880206577343524	False	-1.0338660690837014	-1.108405002167942	17031.0	0.0282729837799683	False
522	189	E	T	-0.9987211906869616	-10.0986205	0.3711340206185567	-0.8345336112656667	0.4407911451862664	False	-1.0574300793477596	-0.9956022420146692	24195.5	0.0379510537457956	False
523	140	D	P	-0.998736338862567	-11.391858000000001	0.9570552147239264	-0.7796198657169839	0.8276825108656405	False	-1.0633596311761648	-0.8693004569071966	26698.5	0.0490455268401184	False
524	348	R	N	-0.9989442945114568	-10.826684599999998	0.1612903225806451	-1.0398315652142869	1.7672758275155491	False	-1.0737442241030892	-1.0340341156775927	18325.5	0.052489938971365	False
525	457	S	H	-0.9990937498538686	-8.3690674	0.8256203890006707	-0.8212614266799694	-0.1119108057842681	False	-1.0475121125937823	-1.117326155355148	18729.5	0.0463915988819709	False
526	140	D	C	-0.9994470603980876	-11.780139199999999	0.9570552147239264	-0.7796198657169839	1.03033989288817	False	-1.066756236157309	-0.8693004569071966	28499.0	0.027562095	False
527	307	R	I	-0.9998296564311544	-13.230932399999999	0.6612903225806451	-1.0847790310512972	4.291281403614324	False	-1.0782834354038775	-0.9547861115408393	21500.5	0.033074514	False
528	353	N	H	-1.000105617496625	-8.692065600000001	0.7770700636942676	-0.8572495177593982	0.0723231778725767	True	-0.6431327927592987	-1.1739991796840308	23472.5	0.031111111	False
529	342	K	L	-1.0001171752512763	-9.1917114	0.3024390243902439	-1.2175219381287241	2.6331755507027204	False	-1.0795559942079451	-1.242577751597327	21460.0	0.0859372995659207	False
530	497	R	D	-1.000450267727176	-13.421679800000001	0.6088709677419355	-0.9812730717395308	3.4119427846753343	False	-1.0808024204522486	-1.0112964698823423	14429.0	0.027562095	False
531	162	K	A	-1.0012039338930951	-12.880371	0.7463414634146341	-0.8671308595171857	2.1173203964635547	False	-1.078385818454722	-1.1632952462931008	24770.0	0.0943102214023364	False
532	188	K	L	-1.0016459331536995	-13.869482399999999	0.7268292682926829	-0.7707115449019701	2.6331755507027204	False	-1.0810847521103684	-0.9221958371669698	19286.0	0.0694119414974886	False
533	441	R	A	-1.001875369520782	-11.551660400000001	0.7137096774193549	-1.1621124348988543	3.406958282061469	False	-1.0822301628076223	-1.080674437111782	18497.0	0.054635414155835	False
534	457	S	I	-1.0023999722083137	-7.367565979999998	0.8256203890006707	-0.8212614266799694	-0.3379760887863471	False	-1.0459739832705988	-1.117326155355148	18734.0	0.025904504551393995	False
535	323	D	G	-1.0024845107439182	-11.092736900000002	0.8159509202453987	-0.9347253469939418	1.2514206732763835	False	-1.0724091460909342	-1.1811401924045188	9592.5	0.1094197323994274	False
536	177	E	H	-1.0026762911006355	-12.791870199999998	0.5261365276374657	-0.8214697050358519	1.8275305252264682	False	-1.07793787796385	-1.1369365118674932	15079.0	0.027562095	False
537	348	R	Y	-1.0026958250857876	-12.568994199999999	0.1612903225806451	-1.0398315652142869	2.983220119650725	False	-1.082889069099509	-1.0340341156775927	21913.0	0.0472044551739612	False
538	403	N	G	-1.003148037186256	-6.87576904	0.7538461538461538	-0.7098641019421957	-0.6880206577343524	True	-0.5272758154936144	-1.0701282653769166	15200.5	0.0287336816154942	False
539	160	K	Y	-1.0032743667666058	-12.313305699999999	0.5951219512195122	-0.8741056497210828	1.6935822340528115	False	-1.077479738688054	-0.9493941299748868	30522.5	0.1244941179214993	False
540	453	R	G	-1.003443320402678	-11.7455078	0.1854838709677419	-1.1370837927147217	3.241147696770309	False	-1.083827357602695	-1.2835475726665158	11385.0	0.0235256831392759	False
541	649	Q	R	-1.0036717338008696	-10.3105714	0.6262626262626263	-1.068949846297155	1.6751588356871272	False	-1.0777232754319863	-2.01166559659965	21757.0	0.0385416149728794	False
542	405	T	I	-1.0039975266139145	-8.049890099999999	0.7538461538461538	-0.7098641019421957	-0.48536327571182303	True	-0.5610928750254656	-1.1136623396256822	16375.0	0.0169230285662231	False
543	407	S	I	-1.0043052256330298	-8.7188844	0.7538461538461538	-0.7098641019421957	-0.3379760887863471	False	-1.0478792366953151	-1.0845475031905876	19202.0	0.0311111109999999	False
544	289	T	R	-1.0046777138971985	-8.725964300000001	0.38028169014084495	-1.2357386574355975	2.614752152337036	False	-1.084060118470359	-1.6461883639748125	21312.5	0.0608114989097656	False
545	609	S	R	-1.0053664857306428	-13.0751222	0.5769230769230769	-0.9080606705268328	2.46736496541156	False	-1.0842347994647654	-1.4145511997901186	23390.5	0.0429047287936159	False
546	86	E	A	-1.0054937899662129	-8.409302	0.8144329896907216	-1.107556522874137	1.2329972749106992	False	-1.0752128146382245	-1.2697054501560003	29376.5	0.0298259975512596	False
547	326	Q	R	-1.0060307956351298	-6.06427002	0.6818181818181818	-1.2199465350688707	1.6751588356871272	False	-1.0800823372662465	-1.5730704510959328	13682.5	0.027983937428361	False
548	353	N	I	-1.0066910453962128	-9.8200561	0.7770700636942676	-0.8572495177593982	0.3621130491096634	True	-0.6915903229272777	-1.1739991796840308	22428.5	0.0616136293058436	False
549	160	K	N	-1.0071087809228962	-9.985266200000002	0.5951219512195122	-0.8741056497210828	0.4776379419176355	False	-1.0664261295081507	-0.9493941299748868	26899.5	0.1691348038311032	True
550	461	T	I	-1.0083413253678002	-7.90250254	0.7464788732394366	-0.7368156023095311	-0.48536327571182303	True	-0.5654366737793515	-1.1679685351513007	22483.0	0.0257151066290255	False
551	404	S	V	-1.0090116377021252	-7.1035033400000005	0.7538461538461538	-0.7098641019421957	-0.6880206577343524	False	-1.0443523534393029	-1.1010641380616235	15853.0	0.055673991617946	False
552	360	A	D	-1.0090667840638612	-7.0658447	0.1509433962264151	-1.1751183326456809	1.4172312585675442	False	-1.0807425587904227	-1.6563605523071934	18024.5	0.0432719501895496	False
553	231	K	S	-1.0094487742404497	-8.839160099999997	0.5902439024390244	-1.0864900749330102	1.1777270798136459	False	-1.0785375812280624	-1.0835622759179966	16091.0	0.0398470977515742	False
554	139	D	C	-1.0099793956150684	-12.158801400000002	1.0	-0.7324135871315047	1.03033989288817	False	-1.07728857137429	-0.8271393202373304	28124.0	0.031111111	False
555	403	N	V	-1.0116012201287383	-10.0904298	0.7538461538461538	-0.7098641019421957	0.0120684801616584	True	-0.6456833910443133	-1.0701282653769166	16871.5	0.0462748257545655	False
556	354	N	G	-1.0121716094506097	-7.304736459999999	0.9808917197452228	-0.7027576015454743	-0.6880206577343524	False	-1.0475123251877871	-1.0888462465214352	18844.0	0.0237276410065652	False
557	333	K	M	-1.012369452759584	-12.462622	0.6097560975609756	-0.9523928210034516	2.1357437948292395	False	-1.0896570091480715	-1.0690162334204742	16741.5	0.031111111	False
558	136	N	F	-1.0124379150452276	-10.3589966	1.0	-0.7271331343361556	0.1410322687214494	True	-0.6655648179533177	-1.080820725679874	17114.0	0.070204268565322	False
559	395	S	V	-1.013320773602639	-6.42259514	0.5846153846153846	-0.7690566026695502	-0.6880206577343524	False	-1.0486614893398167	-1.0447322414046851	16581.5	0.0327145741863321	False
560	136	N	H	-1.0135152751172507	-10.1892212	1.0	-0.7271331343361556	0.0723231778725767	True	-0.6565424503799246	-1.080820725679874	20187.0	0.0449176139271466	False
561	354	N	V	-1.0140580868392832	-10.1822509	0.9808917197452228	-0.7027576015454743	0.0120684801616584	False	-1.0649759232469216	-1.0888462465214352	19729.5	0.024583674556677003	False
562	176	N	E	-1.0142327211318205	-7.791821499999999	0.5261365276374657	-0.8214697050358519	-0.3329915861724819	False	-1.057917545456415	-1.3332434130012	21727.0	0.0311111109999999	False
563	396	N	A	-1.0145478568633992	-8.896862800000003	0.7538461538461538	-0.6188638982146242	-0.522210072443192	True	-0.565717905394068	-1.0672251304230918	14742.5	0.0393933742257938	False
564	133	V	N	-1.014703613056692	-5.65162354	0.5070422535211268	-1.0054292423008329	0.0120684801616584	False	-1.0656214494643304	-1.217045474816398	29860.5	0.031111111	False
565	132	N	D	-1.0152698430025449	-5.30332032	0.5859872611464968	-0.9633278309137716	-0.2224511959783752	True	-0.6137536306204361	-1.2924834822511084	27447.0	0.0249329238147381	False
566	189	E	Q	-1.0159728903389078	-8.10905756	0.3711340206185567	-0.8345336112656667	-0.2408745943440597	False	-1.06167313431295	-0.9956022420146692	25567.0	0.0363418110472633	False
567	618	E	G	-1.0167839338047584	-8.78448486	0.3608247422680412	-1.0815757454440555	1.067186689619539	False	-1.0845516129551709	-1.215770880698912	25538.5	0.0505371154795461	False
568	188	K	Q	-1.0169614478647422	-10.779870599999999	0.7268292682926829	-0.7707115449019701	0.38552095008921294	False	-1.074739623526812	-0.9221958371669698	20087.0	0.038290644782119	False
569	325	R	T	-1.0170933980382415	-12.864013500000002	0.5887096774193549	-0.9799256256740029	2.614752152337036	False	-1.0964758026114023	-1.3908510673741916	6505.5	0.0616167869135714	False
570	140	D	F	-1.0172668791834156	-13.443493899999998	0.9570552147239264	-0.7796198657169839	2.0804735997321857	False	-1.094231630306869	-0.8693004569071966	24023.5	0.0618723186928139	False
571	408	N	G	-1.017833738550134	-7.2342895600000015	0.7538461538461538	-0.725839198745994	-0.6880206577343524	True	-0.5419615168574923	-1.1056035351111038	24011.0	0.037752231006889	False
572	406	G	Q	-1.018203707572905	-7.93696296	0.7538461538461538	-0.7098641019421957	-0.59590366590593	False	-1.0557972935342568	-1.108405002167942	18583.5	0.0214654424228456	False
573	134	T	E	-1.0187410052103707	-8.977160700000002	0.8802816901408451	-0.963869980720093	0.4407911451862664	True	-0.7146810285863409	-1.1979046035214198	26009.5	0.0259259258333333	False
574	390	N	R	-1.0192438036972091	-11.651513699999999	0.821656050955414	-0.9954859832407228	1.7672758275155491	True	-0.8806421883695301	-1.3780056105923173	12712.0	0.0272332227290826	False
575	139	D	Q	-1.019348264255215	-9.0021485	1.0	-0.7324135871315047	-0.3145681878067974	False	-1.0634411030202813	-0.8271393202373304	27100.0	0.0285478550234918	False
576	397	T	I	-1.0200712242520782	-8.514257800000001	0.7538461538461538	-0.7098641019421957	-0.48536327571182303	False	-1.0602870105015876	-1.124715386086372	17952.5	0.0266824489011012	False
577	390	N	K	-1.0202871845415056	-8.59816892	0.821656050955414	-0.9954859832407228	0.4776379419176355	True	-0.7213498668764398	-1.3780056105923173	13581.0	0.0273682309804145	False
578	443	V	R	-1.0209990978987011	-9.382592800000001	0.3943661971830985	-1.3104187630103534	3.9412368346663187	False	-1.1005286365715647	-1.7335201817188586	15302.0	0.0386834759835005	False
579	461	T	H	-1.0210763286739566	-10.165209800000001	0.7464788732394366	-0.7368156023095311	0.0354763811412076	True	-0.6586432484880981	-1.1679685351513007	13541.0	0.0368155342172563	False
580	31	E	P	-1.0225658680086491	-11.2933715	0.8247422680412371	-0.7940632096300712	0.6434485272087958	False	-1.0845030214899771	-0.9583651962453696	28371.5	0.0410237689669056	False
581	652	K	I	-1.0229046799742347	-9.969750999999999	0.473170731707317	-1.2343575176146462	3.0016435180164107	False	-1.1031214777356202	-1.5434597271981136	25241.0	0.0230608487206728	False
582	344	V	K	-1.0231606259369972	-9.2068972	0.0211267605633802	-1.2378354998987582	2.6515989490684047	False	-1.1026541413265445	-1.6342130182537955	14280.5	0.0311111109999999	False
583	459	N	V	-1.0234052113843446	-10.008032199999999	0.9681528662420382	-0.7558939722263719	0.0120684801616584	True	-0.6574873822999192	-1.1568505640174485	18054.5	0.0728796546086487	False
584	337	N	I	-1.0235229757616564	-7.68822022	0.6942675159235668	-1.0198502865600425	0.3621130491096634	True	-0.7084222532927213	-1.2580464907218	19010.0	0.0603858529405727	False
585	505	R	E	-1.02393034689191	-13.078735400000001	0.7589855903062059	-1.0726548417581871	3.5961767683321795	False	-1.1041154574820966	-1.341457344828204	10334.5	0.031111111	False
586	345	K	Y	-1.0240288372367063	-11.4588866	0.6780487804878049	-1.0091913158917991	1.6935822340528115	False	-1.0982342091581547	-0.9441337786666368	21053.0	0.0476345686258545	False
587	354	N	A	-1.0248157703136878	-8.544482400000001	0.9808917197452228	-0.7027576015454743	-0.522210072443192	False	-1.0641673453309122	-1.0888462465214352	18113.0	0.0542700050683857	False
588	169	R	G	-1.0261833740719224	-12.031042300000001	0.3870967741935484	-1.1390344956455147	3.241147696770309	False	-1.1065674112719397	-1.260047236752322	22441.0	0.0575730029824318	False
589	342	K	G	-1.0265769508554201	-8.0882813	0.3024390243902439	-1.2175219381287241	1.9515098111723943	False	-1.1027202019198694	-1.242577751597327	19367.5	0.0353845252855314	False
590	133	V	H	-1.026977530101596	-10.949548199999999	0.5070422535211268	-1.0054292423008329	1.3619610634704906	False	-1.0980893489738623	-1.217045474816398	26089.5	0.0345800646147753	False
591	403	N	H	-1.0273989369906236	-10.5514525	0.7538461538461538	-0.7098641019421957	0.0723231778725767	True	-0.6704261122532973	-1.0701282653769166	16782.0	0.0446671729522101	False
592	135	N	D	-1.027443852097237	-5.6554444	0.554140127388535	-0.9722364169823999	-0.2224511959783752	False	-1.0735397860925058	-1.1383821545741408	22894.5	0.030870484313042006	False
593	307	R	V	-1.0277699512830196	-13.279895000000002	0.6612903225806451	-1.0847790310512972	3.9412368346663187	False	-1.1072994899558832	-0.9547861115408393	12634.5	0.0357344882776125	False
594	352	G	H	-1.0278854489521831	-10.6333129	0.6757250476898704	-0.8953759740480864	0.6618719255744803	False	-1.0901018099677122	-1.2694703245883057	21312.0	0.049469064700083	False
595	155	E	L	-1.0284747362511724	-12.697644	0.370887389724961	-0.8741056497210828	1.7488524291498648	False	-1.1031291281763167	-1.169272717905674	28991.0	0.0273441592350799	False
596	151	N	D	-1.0288315549939222	-7.9945436	0.7388535031847133	-0.8745316478809122	-0.2224511959783752	True	-0.6273153426118134	-1.3928629030087325	27695.5	0.229156122348047	True
597	178	N	E	-1.0290110181193133	-8.244885459999999	0.5261365276374657	-0.8214697050358519	-0.3329915861724819	False	-1.0726958424439077	-1.277955109909777	27302.5	0.04965124832876401	False
598	511	G	E	-1.0291074654123529	-9.2731935	0.9047619047619048	-1.0726548417581871	1.067186689619539	False	-1.0968751445627656	-1.7324905497032694	16610.0	0.0384324136971741	False
599	230	K	T	-1.029758981045692	-8.511523399999998	0.5560975609756098	-1.1408461498454925	1.325114266739122	False	-1.1004838896937472	-1.2007190961811949	21002.5	0.0333744486480831	False
600	231	K	L	-1.0299184268298522	-12.0253054	0.5902439024390244	-1.0864900749330102	2.6331755507027204	False	-1.109357245786521	-1.0835622759179966	19321.0	0.0259664132848878	False
601	139	D	W	-1.0306911721956789	-13.262964000000002	1.0	-0.7324135871315047	1.6383120389557582	False	-1.1044287799079535	-0.8271393202373304	20000.5	0.06406768972096599	False
602	160	K	D	-1.032557101224618	-13.196935999999999	0.5951219512195122	-0.8741056497210828	2.1223048990774203	False	-1.1097677655059943	-0.9493941299748868	28636.5	0.1542368050299192	True
603	159	K	T	-1.0334339839799451	-12.1520386	0.6097560975609756	-0.8741056497210828	1.325114266739122	False	-1.1041588926280006	-1.2973390010933117	26062.5	0.0295348418769068	False
604	155	E	S	-1.0334967867006246	-9.994616800000001	0.370887389724961	-0.8741056497210828	0.2934039582607904	False	-1.0896755331016554	-1.169272717905674	25531.0	0.0692014956654528	False
605	30	A	D	-1.033516073405907	-11.909667800000001	0.7452830188679245	-0.9270818138706981	1.4172312585675442	False	-1.1051918481324683	-1.3164340639544876	27375.5	0.0482429161080247	False
606	231	K	N	-1.0335452062986703	-6.65899656	0.5902439024390244	-1.0864900749330102	0.4776379419176355	False	-1.0928625548839248	-1.0835622759179966	20103.0	0.0384534811444173	False
607	189	E	F	-1.034075068694794	-13.1637574	0.3711340206185567	-0.8345336112656667	1.8962396160753408	False	-1.1098365300259845	-0.9956022420146692	23099.0	0.0404485055630178	False
608	396	N	T	-1.0344448095188503	-4.13989252	0.7538461538461538	-0.6188638982146242	-1.314416202167625	True	-0.4508731686752695	-1.0672251304230918	18827.0	0.0412075876032235	False
609	230	K	D	-1.0346504045597174	-10.556372	0.5560975609756098	-1.1408461498454925	2.1223048990774203	False	-1.1118610688410937	-1.2007190961811949	18828.5	0.1137827125931528	False
610	274	E	K	-1.0346882469048382	-6.5419677200000015	0.4793814432989691	-1.287891513555682	2.306538882734265	False	-1.1128649625137832	-1.6515300913808155	20768.5	0.0346493572623241	False
611	158	D	K	-1.0352125195590145	-13.225769	0.370887389724961	-0.8741056497210828	2.1223048990774203	False	-1.1124231838403906	-1.4060264439062555	15706.5	0.031111111	False
612	355	T	E	-1.0359637933194852	-9.520263499999999	0.2394366197183098	-0.9544501530052631	0.4407911451862664	True	-0.7319038166954553	-1.4299512501362717	25526.5	0.0353692400911832	False
613	337	N	D	-1.0361184119319111	-4.0620239200000015	0.6942675159235668	-1.0198502865600425	-0.2224511959783752	True	-0.6346021995498023	-1.2580464907218	15953.0	0.0319705555974992	False
614	169	R	N	-1.0368093851771174	-9.913208000000001	0.3870967741935484	-1.1390344956455147	1.7672758275155491	False	-1.1116093147687494	-1.260047236752322	27822.5	0.0308417902984312	False
615	609	S	D	-1.0369393202543444	-10.2116576	0.5769230769230769	-0.9080606705268328	0.4776379419176352	False	-1.0962566688395992	-1.4145511997901186	23205.0	0.0411383168395534	False
616	356	I	Q	-1.037767049201269	-10.426013000000001	0.3905325443786982	-0.8824114420143602	0.4542300409380856	False	-1.0966989695096627	-1.1811220639166116	25261.0	0.0222911946103021	False
617	508	R	G	-1.0386526857694407	-12.9313599	0.7589855903062059	-1.0726548417581871	3.241147696770309	False	-1.1190367229694582	-1.62486800606031	18105.0	0.0329888992604048	False
618	335	T	K	-1.0394536502364276	-6.846826200000001	0.3591549295774648	-1.1980716996202159	1.325114266739122	False	-1.1101785588844828	-1.57167211158387	17809.5	0.0530337556941514	False
619	289	T	K	-1.039723079260595	-4.59168698	0.38028169014084495	-1.2357386574355975	1.325114266739122	False	-1.1104479879086502	-1.6461883639748125	18071.5	0.0202225563957137	False
620	390	N	D	-1.0398006509766535	-5.46451414	0.821656050955414	-0.9954859832407228	-0.2224511959783752	True	-0.6382844385945448	-1.3780056105923173	20107.5	0.0475475678549592	False
621	174	Q	E	-1.0403113436578637	-8.3269897	0.6464646464646465	-0.8695017291698506	-0.2408745943440597	False	-1.0860115876319056	-1.4271507395709069	24131.0	0.0414912964164562	False
622	230	K	P	-1.0407967298712864	-9.3805786	0.5560975609756098	-1.1408461498454925	1.5277716487616508	False	-1.1135419029989175	-1.2007190961811949	20009.5	0.0370954579337629	False
623	504	G	D	-1.0408797242947054	-10.013562	0.7589855903062059	-1.0726548417581871	1.2514206732763835	False	-1.1108043596417214	-1.449326020200155	17707.0	0.0562891847695398	False
624	397	T	H	-1.0415997633506862	-10.7044924	0.7538461538461538	-0.7098641019421957	0.0354763811412076	False	-1.0929770435018098	-1.124715386086372	17201.5	0.0377592249824771	False
625	162	K	S	-1.042676167989908	-12.0848756	0.7463414634146341	-0.8671308595171857	1.1777270798136459	False	-1.1117649749775207	-1.1632952462931008	21960.0	0.1255335093272677	False
626	163	V	D	-1.0431748019466225	-10.653259200000004	0.3380281690140845	-1.1255413815242634	1.9515098111723943	False	-1.1193180530110718	-1.5594248864475906	28701.0	0.0583501883261304	False
627	177	E	T	-1.043646826201842	-11.001977499999999	0.5261365276374657	-0.8214697050358519	0.4407911451862664	False	-1.1023557148626395	-1.1369365118674932	19711.0	0.038050822200787	False
628	153	T	R	-1.043798261160435	-13.777099599999998	0.370887389724961	-0.8810804399249801	2.614752152337036	True	-0.9913522384698388	-1.6202233317379653	20750.5	0.1886762264150532	True
629	462	T	I	-1.0445904603229863	-4.38270258	0.5422535211267606	-0.9666535414823754	-0.48536327571182303	False	-1.084806246572496	-1.268117336984063	21991.0	0.0284632920195663	False
630	361	N	R	-1.0446573485702786	-8.022790599999999	0.4585987261146497	-1.217743194849224	1.7672758275155491	True	-0.9060557332425998	-1.509503348127719	25168.0	0.0352436783928013	False
631	394	I	Y	-1.0447009422740554	-6.05434574	0.6568047337278107	-0.798192526069118	-0.8538312430255128	False	-1.0758317802498438	-0.9726242375653528	16722.0	0.0680206766387754	False
632	427	I	R	-1.0450079475439715	-13.809362799999999	0.8875739644970414	-1.0721053258919957	4.291281403614324	False	-1.123461726516695	-1.5342503048329268	21972.0	0.0194569696969697	False
633	409	D	F	-1.045514832422778	-13.540637	0.7538461538461538	-0.8243957801811906	2.0804735997321857	False	-1.1224795835462318	-0.9417935219327049	15520.0	0.0448015633236258	False
634	395	S	L	-1.045602642066853	-7.55554202	0.5846153846153846	-0.7690566026695502	-0.7064440561000368	False	-1.0804854076066714	-1.0447322414046851	18692.0	0.0751294775471573	False
635	410	S	D	-1.0456182006644723	-8.5625976	0.9230769230769232	-1.0317585362272221	0.4776379419176352	True	-0.7466808829994066	-1.3157916195391346	12135.0	0.0407542408649963	False
636	325	R	I	-1.0465342495818677	-14.477661300000001	0.5887096774193549	-0.9799256256740029	4.291281403614324	False	-1.1249880285545908	-1.3908510673741916	11416.5	0.0855123700978973	False
637	164	Y	H	-1.0469221029636655	-6.36387938	0.4144144144144144	-1.0976641185637177	0.4039443484548973	False	-1.1050129230816932	-1.5890906579643336	21267.0	0.044247970765424006	False
638	405	T	H	-1.046955685108863	-10.795996	0.7538461538461538	-0.7098641019421957	0.0354763811412076	True	-0.6845226049230045	-1.1136623396256822	9501.0	0.0431334669520224	False
639	618	E	A	-1.0474003701214465	-9.9465696	0.3608247422680412	-1.0815757454440555	1.2329972749106992	False	-1.117119394793458	-1.215770880698912	22893.5	0.0289017350447358	False
640	396	N	L	-1.047460418360992	-11.1279298	0.7538461538461538	-0.6188638982146242	-0.0063549182040265	True	-0.6787911554146331	-1.0672251304230918	19781.5	0.0253728516905636	False
641	177	E	V	-1.0475233625009293	-13.2215333	0.5261365276374657	-0.8214697050358519	1.7672758275155491	False	-1.1223232920925614	-1.1369365118674932	20145.5	0.0232574186346474	False
642	135	N	F	-1.047619779521687	-8.46857906	0.554140127388535	-0.9722364169823999	0.1410322687214494	False	-1.1010198094105528	-1.1383821545741408	26475.0	0.0826290405303363	False
643	333	K	F	-1.0476213009406443	-13.5554686	0.6097560975609756	-0.9523928210034516	2.780562737628196	False	-1.1274502456616358	-1.0690162334204742	13687.0	0.0669201671865491	False
644	187	N	H	-1.0481206066261608	-11.0439209	0.5414012738853503	-0.6830485864880611	0.0723231778725767	False	-1.1002130957234106	-1.1307386503453698	21222.0	0.0348910338234958	False
645	338	E	N	-1.0483173783510211	-5.76068108	0.7010309278350515	-0.9747365947664156	-0.3329915861724819	False	-1.092002202675615	-1.0563749706435004	24112.0	0.0365864659899812	False
646	459	N	A	-1.0483197741161163	-8.684948879999999	0.9681528662420382	-0.7558939722263719	-0.522210072443192	True	-0.5994898226467853	-1.1568505640174485	17594.0	0.0283106129425379	False
647	404	S	H	-1.048791306102737	-10.4396484	0.7538461538461538	-0.7098641019421957	-0.1119108057842681	False	-1.097209668842651	-1.1010641380616235	19490.5	0.0549145209606076	False
648	394	I	P	-1.048876522439107	-7.36922608	0.6568047337278107	-0.798192526069118	-0.6880206577343524	False	-1.084217238176285	-0.9726242375653528	20014.5	0.0369430424551463	False
649	460	S	N	-1.049608355695551	-0.931542966	0.8256203890006707	-0.6819816258024799	-1.4618033890931008	False	-1.0636200749551814	-1.0967728171189783	18127.0	0.0294386006901439	False
650	342	K	M	-1.0497779944602352	-9.216272	0.3024390243902439	-1.2175219381287241	2.1357437948292395	False	-1.1270655508487226	-1.242577751597327	19862.0	0.0275381479023977	False
651	162	K	G	-1.0498488926813556	-13.2289062	0.7463414634146341	-0.8671308595171857	1.9515098111723943	False	-1.1259921437458051	-1.1632952462931008	22154.0	0.0633884339837053	False
652	303	R	V	-1.049882163543388	-7.8787475800000015	0.375	-1.3687537840641268	3.9412368346663187	False	-1.1294117022162515	-1.5720120075674218	12687.5	0.0297579051878347	False
653	616	L	Q	-1.0502497191055924	-7.626684599999999	0.5304878048780488	-1.004390295763978	0.0857620736243959	False	-1.1026006257823722	-1.457092977198048	28624.0	0.0271282453301761	False
654	292	Q	R	-1.0503866603282055	-7.7842652	0.5757575757575758	-1.2203603758519617	1.6751588356871272	False	-1.1244382019593226	-1.5444873065611242	16778.5	0.0288647568770229	False
655	307	R	M	-1.0516101629814467	-13.124707	0.6612903225806451	-1.0847790310512972	3.425381680427153	False	-1.1319546940115868	-0.9547861115408393	15058.5	0.033074514	False
656	403	N	L	-1.0516162512312428	-10.7692508	0.7538461538461538	-0.7098641019421957	-0.0063549182040265	True	-0.6829469882848839	-1.0701282653769166	14215.0	0.0342260463779307	False
657	408	N	H	-1.0519806609708648	-10.8828248	0.7538461538461538	-0.725839198745994	0.0723231778725767	True	-0.6950078362335387	-1.1056035351111038	23049.0	0.0304817588767715	False
658	160	K	R	-1.0524930802759698	-4.228857400000001	0.5951219512195122	-0.8741056497210828	-0.8722546413911973	False	-1.0831439068193345	-0.9493941299748868	24094.0	0.0650076788564045	False
659	353	N	E	-1.052909026020886	-8.4495241	0.7770700636942676	-0.8572495177593982	-0.3329915861724819	True	-0.6341816415134879	-1.1739991796840308	19718.0	0.0352854477132318	False
660	129	Q	K	-1.0534297967404138	-10.290600800000002	0.4494949494949495	-0.9070814790552764	0.38552095008921294	False	-1.1112079724024841	-1.448103158731999	25867.5	0.0354661481129319	False
661	305	S	R	-1.05378955234539	-9.9129638	0.6230769230769231	-1.2218320078590512	2.46736496541156	False	-1.1326578660795126	-1.83845563382068	16839.0	0.0315728187900015	False
662	230	K	M	-1.054470270644543	-10.9194456	0.5560975609756098	-1.1408461498454925	2.1357437948292395	False	-1.1317578270330304	-1.2007190961811949	13851.0	0.0211907677070464	False
663	169	R	A	-1.0559096248173585	-12.577355999999998	0.3870967741935484	-1.1390344956455147	3.406958282061469	False	-1.1362644181041983	-1.260047236752322	20937.0	0.0392742789075146	False
664	458	T	I	-1.0565178288067636	-8.343518	0.8256203890006707	-0.8212614266799694	-0.48536327571182303	False	-1.0967336150562728	-1.177050021057695	19897.5	0.0213328175063923	False
665	410	S	I	-1.0577409634188082	-3.61607668	0.9230769230769232	-1.0317585362272221	-0.3379760887863471	True	-0.6382309753114231	-1.3157916195391346	22870.5	0.0216826718986079	False
666	459	N	G	-1.0578964465924048	-8.198046900000001	0.9681528662420382	-0.7558939722263719	-0.6880206577343524	True	-0.5820242248997631	-1.1568505640174485	24677.0	0.0366210055146166	False
667	325	R	S	-1.0586262479917452	-13.173376199999998	0.5887096774193549	-0.9799256256740029	2.46736496541156	False	-1.137494561725868	-1.3908510673741916	11750.0	0.0843772376717773	False
668	136	N	G	-1.0587082088045734	-8.511975139999999	1.0	-0.7271331343361556	-0.6880206577343524	True	-0.5828359871119317	-1.080820725679874	27871.5	0.027562095	False
669	641	G	R	-1.0587939869795182	-6.5665283400000005	0.4880952380952381	-1.3634374134740488	3.241147696770309	False	-1.1391780241795355	-1.7827958428121558	27364.0	0.0478489550825565	False
670	508	R	S	-1.0592006815428578	-12.356323499999998	0.7589855903062059	-1.0726548417581871	2.46736496541156	False	-1.1380689952769805	-1.62486800606031	20779.0	0.029262960100229	False
671	178	N	I	-1.0601299190123548	-11.0896608	0.5261365276374657	-0.8214697050358519	0.3621130491096634	False	-1.1175073862385771	-1.277955109909777	23309.5	0.0564131143829042	False
672	135	N	L	-1.060453378488296	-8.21296386	0.554140127388535	-0.9722364169823999	-0.0063549182040265	False	-1.1110068229344874	-1.1383821545741408	29811.5	0.0510041820212337	False
673	140	D	Q	-1.0605453038196164	-9.552026199999998	0.9570552147239264	-0.7796198657169839	-0.3145681878067974	False	-1.1046381425846827	-0.8693004569071966	29447.5	0.0497520459675092	False
674	173	V	R	-1.0617714270836105	-13.5761109	0.4507042253521127	-1.0913076266950543	3.9412368346663187	False	-1.141300965756474	-1.6374561500098224	16069.5	0.0632920452392961	False
675	399	V	R	-1.0634514274921458		0.7538461538461538	-0.7098641019421957	3.9412368346663187	False	-1.1429809661650094	-1.5663668643098043	14828.0	0.0445525315238117	False
676	91	E	K	-1.0655952764166658	-8.561816400000001	0.6804123711340206	-1.2658579820966085	2.306538882734265	False	-1.1437719920256115	-1.549256566820289	27332.5	0.0414085130197537	False
677	176	N	G	-1.0657952719791264	-7.6077759999999985	0.5261365276374657	-0.8214697050358519	-0.6880206577343524	False	-1.1011359877163038	-1.3332434130012	27696.5	0.02201425	False
678	169	R	D	-1.066093786730132	-12.703955	0.3870967741935484	-1.1390344956455147	3.4119427846753343	False	-1.1464459394552045	-1.260047236752322	27088.5	0.033074514	False
679	304	K	T	-1.066297491409819	-7.14990238	0.3024390243902439	-1.2148080916723922	1.325114266739122	False	-1.1370224000578746	-1.5239870826076878	20612.0	0.0341755535260765	False
680	338	E	M	-1.0675706745178024	-11.69093	0.7010309278350515	-0.9747365947664156	1.2514206732763835	False	-1.1374953098648184	-1.0563749706435004	18569.5	0.0305293956592559	False
681	353	N	G	-1.0676100801227728	-7.07470704	0.7770700636942676	-0.8572495177593982	-0.6880206577343524	True	-0.5917378584301315	-1.1739991796840308	27690.0	0.0545524738166324	False
682	61	E	K	-1.068152809149808	-6.7628784	0.6185567010309279	-1.3086483650350054	2.306538882734265	False	-1.1463295247587533	-1.595167741533798	28091.0	0.0239636681698559	False
683	188	K	R	-1.068295498626898	-7.357800280000001	0.7268292682926829	-0.7707115449019701	-0.8722546413911973	False	-1.0989463251702627	-0.9221958371669698	18283.5	0.04212132008363	False
684	407	S	H	-1.0683445883034328	-10.783117599999999	0.7538461538461538	-0.7098641019421957	-0.1119108057842681	False	-1.1167629510433468	-1.0845475031905876	25083.0	0.0387163061078845	False
685	266	E	K	-1.0688077384004426	-7.33437502	0.6701030927835051	-1.2982455505865755	2.306538882734265	False	-1.1469844540093879	-1.7002837279089091	15397.5	0.038649372248245	False
686	31	E	W	-1.0697283203857757	-13.203479199999999	0.8247422680412371	-0.7940632096300712	1.4540780552989132	False	-1.1417691915869173	-0.9583651962453696	25087.5	0.033074514	False
687	621	D	R	-1.0697629996415898	-13.979651	0.7791411042944786	-1.0009330907598708	3.4119427846753343	False	-1.1501151523666624	-1.3977984298906914	17154.0	0.049333031054712005	False
688	622	N	K	-1.0700949072624115	-9.3926269	0.7197452229299363	-1.0197844990415177	0.4776379419176355	True	-0.7711575895973457	-1.7211946066117358	26337.0	0.0391254182223633	False
689	395	S	G	-1.0703495053842338	-1.62840578	0.5846153846153846	-0.7690566026695502	-1.388109795630363	False	-1.0865753668896854	-1.0447322414046851	21303.5	0.0558974791057868	False
690	187	N	Y	-1.0705214754865349	-8.008630199999999	0.5414012738853503	-0.6830485864880611	-0.9459482348539352	False	-1.0992278341864463	-1.1307386503453698	23907.0	0.0360357162143304	False
691	131	T	D	-1.070541301169798	-10.370092699999999	0.528169014084507	-0.9813985680652629	0.6250251288431113	False	-1.132196879671008	-1.3517987126315525	24313.5	0.027562095	False
692	460	S	V	-1.0706455794636904	-9.1843262	0.8256203890006707	-0.6819816258024799	-0.6880206577343524	False	-1.1059862952008679	-1.0967728171189783	16326.5	0.024953014642957003	False
693	392	T	I	-1.0707133637100024	-6.75657954	0.5985915492957746	-0.9379362944075941	-0.48536327571182303	True	-0.6278087121215538	-1.408658991071284	19537.5	0.0243285662529648	False
694	189	E	P	-1.0709712266964442	-11.7453494	0.3711340206185567	-0.8345336112656667	0.6434485272087958	False	-1.1329083801777724	-0.9956022420146692	24227.5	0.0366803181292142	False
695	345	K	P	-1.0711848692912815	-11.8638548	0.6780487804878049	-1.0091913158917991	1.5277716487616508	False	-1.1439300424189127	-0.9441337786666368	19549.0	0.0627915224770903	False
696	304	K	E	-1.0722102361959154	-10.1289428	0.3024390243902439	-1.2148080916723922	2.306538882734265	False	-1.1503869518048606	-1.5239870826076878	16774.0	0.0404002545097833	False
697	239	P	K	-1.0724959069522884	-6.80030512	0.5514705882352942	-1.2474501811569687	1.5277716487616508	False	-1.1452410800799195	-1.575699868015657	22301.5	0.0393038853002618	False
698	342	K	A	-1.0729392434834018	-9.691455099999999	0.3024390243902439	-1.2175219381287241	2.1173203964635547	False	-1.150121128045029	-1.242577751597327	16821.5	0.0337362726137014	False
699	187	N	G	-1.0743953341682575	-9.264855800000001	0.5414012738853503	-0.6830485864880611	-0.6880206577343524	False	-1.1097360499054352	-1.1307386503453698	23700.5	0.0346753541377714	False
700	136	N	T	-1.0749837730381413	-4.76583244	1.0	-0.7271331343361556	-1.314416202167625	True	-0.4914121321945605	-1.080820725679874	23064.0	0.0609023799435991	False
701	407	S	V	-1.0754160255568022	-9.0901246	0.7538461538461538	-0.7098641019421957	-0.6880206577343524	False	-1.1107567412939798	-1.0845475031905876	16881.5	0.0336254840718313	False
702	158	D	N	-1.0755583725669864	-9.249060000000002	0.370887389724961	-0.8741056497210828	-0.2224511959783752	False	-1.1216543065622548	-1.4060264439062555	21902.0	0.0298172082420133	False
703	403	N	A	-1.076232902930157	-9.719091800000001	0.7538461538461538	-0.7098641019421957	-0.522210072443192	True	-0.6274029514608256	-1.0701282653769166	18645.5	0.0461376912986731	False
704	189	E	A	-1.0766237328602428	-12.785046500000002	0.3711340206185567	-0.8345336112656667	1.2329972749106992	False	-1.1463427575322545	-0.9956022420146692	25037.5	0.0897288397520714	False
705	187	N	V	-1.0773623205421623	-11.3610231	0.5414012738853503	-0.6830485864880611	0.0120684801616584	False	-1.1282801569498009	-1.1307386503453698	19009.0	0.027562095	False
706	395	S	W	-1.0774889742179057	-6.9007812400000015	0.5846153846153846	-0.7690566026695502	-1.0012184299509888	False	-1.1047113894863556	-1.0447322414046851	21043.0	0.0417469132708096	False
707	140	D	W	-1.077508973971496	-13.5706421	0.9570552147239264	-0.7796198657169839	1.6383120389557582	False	-1.151246581683771	-0.8693004569071966	18042.0	0.058919582781127	False
708	33	L	K	-1.0776816357172687	-11.965100099999999	0.3597560975609756	-1.1425214874954062	2.6331755507027204	False	-1.1571204546739378	-1.7181475031165112	27951.0	0.0372653802011841	False
709	348	R	W	-1.0782829151676352	-13.941394199999998	0.1612903225806451	-1.0398315652142869	3.628039062449683	False	-1.1584257508729767	-1.0340341156775927	17106.5	0.0259259258333333	False
710	354	N	T	-1.0783321352773194	-5.456628460000001	0.9808917197452228	-0.7027576015454743	-1.314416202167625	False	-1.0967341508072044	-1.0888462465214352	16733.5	0.0545038721791697	False
711	187	N	E	-1.0784702071610512	-10.510437	0.5414012738853503	-0.6830485864880611	-0.3329915861724819	False	-1.1221550314856457	-1.1307386503453698	21009.0	0.0605365539448581	False
712	333	K	D	-1.0787242597907034	-13.2138916	0.6097560975609756	-0.9523928210034516	2.1223048990774203	False	-1.1559349240720795	-1.0690162334204742	12968.5	0.028826072999999997	False
713	230	K	G	-1.0788071706279585	-11.0024048	0.5560975609756098	-1.1408461498454925	1.9515098111723943	False	-1.154950421692408	-1.2007190961811949	17090.0	0.0536336966654662	False
714	412	T	K	-1.0789882116682936	-9.45137936	0.7323943661971831	-1.1520500149032695	1.325114266739122	False	-1.1497131203163489	-1.515567058232646	18483.0	0.0386830147347771	False
715	267	E	T	-1.078993239277584	-8.02430416	0.5618556701030928	-1.0888258528456225	0.4407911451862664	False	-1.137702127938382	-1.1915250297455109	17088.0	0.0411696979944272	False
716	618	E	Y	-1.0790441187102149	-9.4824586	0.3608247422680412	-1.0815757454440555	0.8092591124999562	False	-1.1434093455333223	-1.215770880698912	28368.5	0.0473009088100768	False
717	355	T	D	-1.0792551760454925	-10.834179800000001	0.2394366197183098	-0.9544501530052631	0.6250251288431113	True	-0.8005030587293601	-1.4299512501362717	17066.0	0.031111111	False
718	618	E	M	-1.0794654773769912	-10.592395	0.3608247422680412	-1.0815757454440555	1.2514206732763835	False	-1.1493901127240072	-1.215770880698912	22933.0	0.0455175380761092	False
719	132	N	H	-1.0806907133474937	-9.204101499999998	0.5859872611464968	-0.9633278309137716	0.0723231778725767	True	-0.7237178886101675	-1.2924834822511084	20276.0	0.0383628384184429	False
720	387	G	K	-1.0809919079064847	-7.5208740999999995	0.5595238095238095	-1.2759712522506717	1.9515098111723943	False	-1.1571351589709344	-1.6942061025025716	17342.0	0.047393173385211	False
721	408	N	L	-1.0810282480723448	-11.1635988	0.7538461538461538	-0.725839198745994	-0.0063549182040265	True	-0.7123589851259857	-1.1056035351111038	12504.5	0.0427859601610584	False
722	618	E	H	-1.0811124011791362	-11.668933	0.3608247422680412	-1.0815757454440555	1.8275305252264682	False	-1.1563739880423507	-1.215770880698912	22885.5	0.0443080977539933	False
723	333	K	W	-1.0812440532632936	-13.4720946	0.6097560975609756	-0.9523928210034516	2.338401176851769	False	-1.1595688438749203	-1.0690162334204742	17779.0	0.0562254218915879	False
724	161	Q	E	-1.0814369782507716	-9.319287199999998	0.370887389724961	-0.8741056497210828	-0.2408745943440597	False	-1.1271372222248135	-1.4337369244132552	29264.5	0.031111111	False
725	459	N	T	-1.0815230947480234	-4.51444092	0.9681528662420382	-0.7558939722263719	-1.314416202167625	True	-0.4979514539044426	-1.1568505640174485	18762.5	0.0241727147593645	False
726	395	S	N	-1.0818476207206866	-1.35136718	0.5846153846153846	-0.7690566026695502	-1.4618033890931008	False	-1.0958593399803167	-1.0447322414046851	16390.5	0.0274481979864276	False
727	453	R	I	-1.0818814009887892	-13.5849364	0.1854838709677419	-1.1370837927147217	4.291281403614324	False	-1.1603351799615125	-1.2835475726665158	7980.0	0.0834153566206023	False
728	157	R	Y	-1.0822445614053815	-14.4814452	0.4677419354838709	-0.8741056497210828	2.983220119650725	False	-1.1624378054191031	-0.9571128836895526	22872.0	0.1513316180077416	True
729	621	D	N	-1.082353042406035	-7.20627442	0.7791411042944786	-1.0009330907598708	-0.2224511959783752	False	-1.1284489764013037	-1.3977984298906914	22015.0	0.0323671666346478	False
730	231	K	Q	-1.0824411983517557	-7.9549683400000015	0.5902439024390244	-1.0864900749330102	0.38552095008921294	False	-1.1402193740138258	-1.0835622759179966	23263.5	0.0607190615221095	False
731	506	E	A	-1.0825136146049128	-10.7390016	0.7589855903062059	-1.0726548417581871	1.2329972749106992	False	-1.1522326392769242	-1.3474551527609593	20705.5	0.0343701746975204	False
732	457	S	V	-1.082524031746553	-8.1405274	0.8256203890006707	-0.8212614266799694	-0.6880206577343524	False	-1.1178647474837309	-1.117326155355148	20531.5	0.0360730847816845	False
733	182	R	I	-1.0826979583421164		0.5261365276374657	-0.8214697050358519	4.291281403614324	False	-1.1611517373148397	-1.2098679408863429	20371.0	0.0315957969655255	False
734	355	T	I	-1.0834442268123274	-6.85767822	0.2394366197183098	-0.9544501530052631	-0.48536327571182303	True	-0.6405395752238788	-1.4299512501362717	20678.0	0.0324228972627735	False
735	337	N	H	-1.083466901767431	-8.24844968	0.6942675159235668	-1.0198502865600425	0.0723231778725767	True	-0.7264940770301049	-1.2580464907218	16944.5	0.025446726357011003	False
736	516	F	R	-1.0846142254472133	-12.325329400000001	0.8324873096446701	-1.2288309617349982	4.070200623226111	False	-1.163792690203569	-1.849452766616284	16647.5	0.0454577134762065	False
737	178	N	G	-1.0849102106148274	-8.2084349	0.5261365276374657	-0.8214697050358519	-0.6880206577343524	False	-1.1202509263520048	-1.277955109909777	24584.0	0.028057	False
738	410	S	E	-1.0857446425559378	-8.932739199999999	0.9230769230769232	-1.0317585362272221	0.2934039582607904	True	-0.7608878167123858	-1.3157916195391346	12955.5	0.0332793458984401	False
739	189	E	N	-1.085846950729638	-9.5284914	0.3711340206185567	-0.8345336112656667	-0.3329915861724819	False	-1.1295317750542324	-0.9956022420146692	23692.0	0.05866293010822	False
740	457	S	L	-1.0860168081014518	-8.153930599999999	0.8256203890006707	-0.8212614266799694	-0.7064440561000368	False	-1.1208995736412704	-1.117326155355148	18999.0	0.117920024540238	False
741	338	E	Q	-1.0860623002935936	-7.85395506	0.7010309278350515	-0.9747365947664156	-0.2408745943440597	False	-1.1317625442676356	-1.0563749706435004	17028.0	0.0372550270713615	False
742	345	K	W	-1.0864599417315122	-13.115966899999998	0.6780487804878049	-1.0091913158917991	2.338401176851769	False	-1.1647847323431393	-0.9441337786666368	13413.0	0.0402931682939141	False
743	349	K	R	-1.088325213631731	-5.31910398	0.7707317073170732	-0.9098721479460048	-0.8722546413911973	False	-1.1189760401750957	-0.936684148882024	13235.0	0.0386024033570242	False
744	614	R	S	-1.0888445544517569	-12.922119	0.4637096774193548	-1.0513092344512098	2.46736496541156	False	-1.1677128681858795	-1.2257675026418968	22752.0	0.0336189869209417	False
745	159	K	Q	-1.0891071556096659	-11.202001800000001	0.6097560975609756	-0.8741056497210828	0.38552095008921294	False	-1.1468853312717362	-1.2973390010933117	23986.5	0.028826072999999997	False
746	332	S	R	-1.089814011546883	-10.853442300000001	0.3230769230769231	-1.2087499817041951	2.46736496541156	True	-1.0234198718878302	-1.826953062619231	16009.5	0.1308091776355419	False
747	323	D	S	-1.0898165569858431	-10.876892	0.8159509202453987	-0.9347253469939418	0.4776379419176352	False	-1.1491339055710978	-1.1811401924045188	15820.0	0.044115137372983004	False
748	159	K	R	-1.089880500758847	-6.37484132	0.6097560975609756	-0.8741056497210828	-0.8722546413911973	False	-1.1205313273022115	-1.2973390010933117	19237.0	0.0346717687735791	False
749	397	T	A	-1.0899162970844	-5.4218261000000005	0.7538461538461538	-0.7098641019421957	-1.3696863972646784	False	-1.1066897666661122	-1.124715386086372	16123.5	0.0342453284985371	False
750	393	W	R	-1.0899593211142449	-13.354126	0.2555066079295154	-1.120728369338739	3.628039062449683	False	-1.1701021568195866	-1.5231933659734913	20133.5	0.0803608017880121	False
751	613	N	K	-1.0906568482200234	-11.079089199999999	0.6942675159235668	-0.9150476923402346	0.4776379419176355	False	-1.149974196805278	-1.6756978276044432	24447.5	0.03890452737006	False
752	405	T	Q	-1.0912527521701592	-6.74567864	0.7538461538461538	-0.7098641019421957	-1.2222992103392023	True	-0.5240635882870777	-1.1136623396256822	15163.5	0.0410093828096412	False
753	348	R	D	-1.091863950983457	-13.912573400000005	0.1612903225806451	-1.0398315652142869	3.4119427846753343	False	-1.172216103708529	-1.0340341156775927	15668.0	0.028826072999999997	False
754	501	R	G	-1.0919763952829649	-12.8397828	0.6854838709677419	-1.1396532011566878	3.241147696770309	False	-1.1723604324829822	-1.3837450228017651	16529.0	0.05893916143718599	False
755	161	Q	H	-1.0921034277181414	-10.733203	0.370887389724961	-0.8741056497210828	0.1644401697009989	False	-1.1459411572912108	-1.4337369244132552	26272.5	0.0649920550842816	False
756	408	N	S	-1.0921648511740096	-4.12543944	0.7538461538461538	-0.725839198745994	-1.4618033890931008	True	-0.4819958769272332	-1.1056035351111038	15164.5	0.0509541692788662	False
757	342	K	D	-1.092371573087312	-10.0974852	0.3024390243902439	-1.2175219381287241	2.1223048990774203	False	-1.1695822373686884	-1.242577751597327	18446.5	0.0445213076688857	False
758	408	N	A	-1.092985135461455	-9.954846	0.7538461538461538	-0.725839198745994	-0.522210072443192	True	-0.6441551839921238	-1.1056035351111038	12675.0	0.0380496173283512	False
759	32	N	D	-1.0933539253423157	-7.925927799999998	0.5796178343949044	-0.9863577981737384	-0.2224511959783752	False	-1.139449859337584	-1.5238695268186562	28598.0	0.0356667448968134	False
760	461	T	A	-1.093564904829995	-5.1024536000000005	0.7464788732394366	-0.7368156023095311	-1.3696863972646784	True	-0.5000746883441284	-1.1679685351513007	20944.5	0.0339805110157112	False
761	342	K	W	-1.0939426062011557	-10.533178799999998	0.3024390243902439	-1.2175219381287241	2.338401176851769	False	-1.1722673968127826	-1.242577751597327	18322.5	0.031111111	False
762	338	E	Y	-1.0944671671377664	-11.262097	0.7010309278350515	-0.9747365947664156	0.8092591124999562	False	-1.158832393960874	-1.0563749706435004	15669.5	0.0294807937566642	False
763	159	K	M	-1.0944747129072785	-13.849804700000002	0.6097560975609756	-0.8741056497210828	2.1357437948292395	False	-1.1717622692957654	-1.2973390010933117	16266.5	0.0429071560129167	False
764	404	S	L	-1.0945949895703246	-9.464672600000002	0.7538461538461538	-0.7098641019421957	-0.7064440561000368	False	-1.1294777551101434	-1.1010641380616235	11511.0	0.03753080412633	False
765	156	L	K	-1.0946645904075334	-14.311023	0.370887389724961	-0.8741056497210828	2.6331755507027204	False	-1.1741034093642022	-1.5470637249738517	20469.0	0.033074514	False
766	352	G	N	-1.0949181323646109	-7.35588374	0.6757250476898704	-0.8953759740480864	-0.6880206577343524	False	-1.1302588481017886	-1.2694703245883057	17250.5	0.0421299674397431	False
767	157	R	K	-1.0960444123229596	-6.642785600000002	0.4677419354838709	-0.8741056497210828	-0.8722546413911973	False	-1.1266952388663245	-0.9571128836895526	21294.0	0.0425055836279346	False
768	349	K	Y	-1.0961650132643486	-13.1784424	0.7707317073170732	-0.9098721479460048	1.6935822340528115	False	-1.1703703851857972	-0.936684148882024	16841.5	0.0244830109689651	False
769	614	R	A	-1.0963045266020783	-13.863305800000003	0.4637096774193548	-1.0513092344512098	3.406958282061469	False	-1.1766593198889186	-1.2257675026418968	19976.0	0.0280226323843086	False
770	182	R	F	-1.0972518167543432		0.5261365276374657	-0.8214697050358519	4.070200623226111	False	-1.1764302815106986	-1.2098679408863429	17404.5	0.0319079060517576	False
771	614	R	N	-1.0974568243310454	-12.1467894	0.4637096774193548	-1.0513092344512098	1.7672758275155491	False	-1.1722567539226776	-1.2257675026418968	22217.5	0.0311111109999999	False
772	132	N	E	-1.0981573918107432	-8.017370660000001	0.5859872611464968	-0.9633278309137716	-0.3329915861724819	True	-0.6794300073033452	-1.2924834822511084	27708.5	0.0282885391999502	False
773	391	S	K	-1.0985413877044237	-10.372814899999998	0.3615384615384615	-1.106581569363836	1.1777270798136459	False	-1.1676301946920364	-1.5189855551945186	14709.0	0.06699985	False
774	96	K	D	-1.0987789049188894	-10.771350199999999	0.7707317073170732	-1.1904497467649957	2.1223048990774203	False	-1.1759895692002655	-1.5093710212115952	26728.5	0.1119999566323562	False
775	405	T	N	-1.0988232748237587	-6.36694336	0.7538461538461538	-0.7098641019421957	-1.314416202167625	True	-0.515251633980178	-1.1136623396256822	15493.0	0.0548221912569371	False
776	439	V	E	-1.0991137585597863	-9.3656496	0.5915492957746479	-1.2206366953029175	1.7672758275155491	False	-1.1739136881514185	-1.5679121563754792	17359.5	0.0550276367195228	False
777	398	S	M	-1.1002493918540552	-7.22196046	0.7538461538461538	-0.7098641019421957	-1.2038758119735182	True	-0.5363143831697472	-1.1126872888990913	17439.5	0.0434827694690215	False
778	134	T	I	-1.1002796644288126	-7.2698364	0.8802816901408451	-0.963869980720093	-0.48536327571182303	True	-0.6573750128403641	-1.1979046035214198	21717.5	0.0291021267990827	False
779	396	N	F	-1.1010902376209055	-12.204956	0.7538461538461538	-0.6188638982146242	0.1410322687214494	True	-0.7542171405289957	-1.0672251304230918	14441.5	0.0641825883628677	False
780	394	I	G	-1.1011641168816142	-6.6079712200000005	0.6568047337278107	-0.798192526069118	-1.1117588201450956	False	-1.1253530722359928	-0.9726242375653528	28213.5	0.0517543838510154	False
781	404	S	N	-1.1018289603849596	-5.14420164	0.7538461538461538	-0.7098641019421957	-1.4618033890931008	False	-1.11584067964459	-1.1010641380616235	15849.0	0.0399340304889446	False
782	398	S	N	-1.1024319284200312	-5.18037114	0.7538461538461538	-0.7098641019421957	-1.4618033890931008	True	-0.4922629541732549	-1.1126872888990913	15681.0	0.0227941050488044	False
783	403	N	F	-1.1034078348959535	-11.889648300000001	0.7538461538461538	-0.7098641019421957	0.1410322687214494	True	-0.7565347378040435	-1.0701282653769166	11518.5	0.0242752988745001	False
784	333	K	R	-1.1034770329121262	-4.68292226	0.6097560975609756	-0.9523928210034516	-0.8722546413911973	False	-1.1341278594554909	-1.0690162334204742	21298.5	0.025632916934317	False
785	323	D	P	-1.1035761309934302	-11.802710000000001	0.8159509202453987	-0.9347253469939418	0.8276825108656405	False	-1.168199423307028	-1.1811401924045188	15889.0	0.0140634126774542	False
786	187	N	S	-1.1040129941452244	-5.736621080000001	0.5414012738853503	-0.6830485864880611	-1.4618033890931008	False	-1.1180247134048549	-1.1307386503453698	23661.5	0.028442550811812004	False
787	131	T	E	-1.1043992267700815	-10.525366	0.528169014084507	-0.9813985680652629	0.4407911451862664	False	-1.163108115430879	-1.3517987126315525	26932.0	0.027562095	False
788	405	T	A	-1.1045729121257506	-6.17523192	0.7538461538461538	-0.7098641019421957	-1.3696863972646784	True	-0.5110826956398842	-1.1136623396256822	12932.0	0.0476546799594397	False
789	408	N	T	-1.1047617751318406	-6.3950316800000016	0.7538461538461538	-0.725839198745994	-1.314416202167625	True	-0.5211901342882599	-1.1056035351111038	16278.0	0.0344033676350296	False
790	463	E	V	-1.1048717039316491	-12.407043400000001	0.21134020618556698	-1.0348774685552962	1.7672758275155491	False	-1.179671633523281	-1.3619172885699535	14169.5	0.0634475243900586	False
791	398	S	W	-1.1051132563421908	-8.495373619999999	0.7538461538461538	-0.7098641019421957	-1.0012184299509888	True	-0.5764798468180623	-1.1126872888990913	19273.0	0.0648692044584482	False
792	353	N	V	-1.1056882513076278	-10.7259399	0.7770700636942676	-0.8572495177593982	0.0120684801616584	True	-0.7397704222232029	-1.1739991796840308	22105.5	0.0222222221428571	False
793	396	N	S	-1.1057013380957454	-6.6402344200000005	0.7538461538461538	-0.6188638982146242	-1.4618033890931008	True	-0.4955323638489689	-1.0672251304230918	18387.5	0.0237865758441662	False
794	404	S	G	-1.1057640460354154	-6.07381592	0.7538461538461538	-0.7098641019421957	-1.388109795630363	False	-1.1219899075408668	-1.1010641380616235	19527.0	0.0301559872892424	False
795	460	S	G	-1.106017256908633	-6.484924339999999	0.8256203890006707	-0.6819816258024799	-1.388109795630363	False	-1.1222431184140844	-1.0967728171189783	24506.0	0.0366215278489719	False
796	356	I	H	-1.1060660245535727	-13.465197800000002	0.3905325443786982	-0.8824114420143602	1.7120056324184958	False	-1.1804231440494488	-1.1811220639166116	19198.0	0.0421379579803334	False
797	182	R	V	-1.1060958031771386		0.5261365276374657	-0.8214697050358519	3.9412368346663187	False	-1.1856253418500022	-1.2098679408863429	20224.0	0.0387088223299537	False
798	398	S	V	-1.1065524580058883	-9.7878296	0.7538461538461538	-0.7098641019421957	-0.6880206577343524	True	-0.6306802363132467	-1.1126872888990913	19019.5	0.0195992237833833	False
799	177	E	P	-1.1067766754570478	-12.303100599999999	0.5261365276374657	-0.8214697050358519	0.6434485272087958	False	-1.1687138289383765	-1.1369365118674932	21605.0	0.0351361935605765	False
800	459	N	S	-1.1069658610156337	-4.432544	0.9681528662420382	-0.7558939722263719	-1.4618033890931008	True	-0.4967968867688573	-1.1568505640174485	17188.5	0.0331952190249273	False
801	409	D	M	-1.1069840093645542	-13.4386106	0.7538461538461538	-0.8243957801811906	1.4356546569332287	False	-1.1788434159457326	-0.9417935219327049	18686.0	0.0251073333333333	False
802	173	V	K	-1.107069864663862	-12.9430662	0.4507042253521127	-1.0913076266950543	2.6515989490684047	False	-1.1865633800534094	-1.6374561500098224	25261.5	0.0312225433207638	False
803	182	R	L	-1.1073809735276627		0.5261365276374657	-0.8214697050358519	3.9228134363006335	False	-1.186956144168825	-1.2098679408863429	19443.5	0.0279599139884355	False
804	461	T	N	-1.107535332857451	-6.3492798	0.7464788732394366	-0.7368156023095311	-1.314416202167625	True	-0.5239636920138703	-1.1679685351513007	21574.5	0.0285718344786467	False
805	507	K	G	-1.1075845529442745	-12.307678200000002	0.7589855903062059	-1.0726548417581871	1.9515098111723943	False	-1.1837278040087242	-1.4314000090164525	13918.0	0.0387987086427045	False
806	354	N	L	-1.1077650146295643	-11.677771	0.9808917197452228	-0.7027576015454743	-0.0063549182040265	False	-1.1583184590757558	-1.0888462465214352	28695.0	0.0259259258333333	False
807	338	E	L	-1.1081687658107235	-12.936852900000002	0.7010309278350515	-0.9747365947664156	1.7488524291498648	False	-1.182823157735868	-1.0563749706435004	20498.5	0.0274092881156074	False
808	406	G	S	-1.1086280707185787	-6.2096313799999985	0.7538461538461538	-0.7098641019421957	-1.388109795630363	False	-1.1248539322240303	-1.108405002167942	17367.5	0.0669369124449056	False
809	337	N	E	-1.1087781425152663	-7.03405764	0.6942675159235668	-1.0198502865600425	-0.3329915861724819	True	-0.6900507580078685	-1.2580464907218	16450.5	0.0222222221428571	False
810	277	T	I	-1.1091202075132909	-8.471814	0.8732394366197183	-0.9160828012715448	-0.48536327571182303	True	-0.6662155559248424	-1.428532401692292	16244.5	0.0371751325448562	False
811	155	E	H	-1.1095508590889915	-13.6754395	0.370887389724961	-0.8741056497210828	1.8275305252264682	False	-1.1848124459522058	-1.169272717905674	18127.0	0.0311111109999999	False
812	403	N	W	-1.1096082365909687	-10.9845216	0.7538461538461538	-0.7098641019421957	-0.3011292920549782	True	-0.6958701877147175	-1.0701282653769166	10098.5	0.0397306352672598	False
813	275	N	D	-1.1108114160068263	-5.90760502	0.4777070063694267	-1.076177229383186	-0.2224511959783752	True	-0.7092952036247177	-1.7093857972952946	20642.0	0.0509214216037328	False
814	187	N	A	-1.1111444650188542	-10.5563356	0.5414012738853503	-0.6830485864880611	-0.522210072443192	False	-1.1504960400360786	-1.1307386503453698	22155.0	0.0504324464955876	False
815	457	S	N	-1.1120006014633517	-2.49083252	0.8256203890006707	-0.8212614266799694	-1.4618033890931008	False	-1.1260123207229815	-1.117326155355148	16232.0	0.0346963951277073	False
816	443	V	K	-1.112890862495607	-9.097338800000001	0.3943661971830985	-1.3104187630103534	2.6515989490684047	False	-1.1923843778851544	-1.7335201817188586	16856.0	0.0246040165976871	False
817	460	S	A	-1.1135662476010637	-7.863012520000002	0.8256203890006707	-0.6819816258024799	-1.2222992103392023	False	-1.1346347266814871	-1.0967728171189783	16451.5	0.0467361543930576	False
818	319	D	S	-1.1136391425306886	-9.1041258	0.6012269938650306	-1.088711876026644	0.4776379419176352	False	-1.1729564911159436	-1.337857655596128	15666.0	0.0327520541838483	False
819	395	S	A	-1.1137572723666649	-6.80909424	0.5846153846153846	-0.7690566026695502	-1.2222992103392023	False	-1.1348257514470883	-1.0447322414046851	16164.5	0.0408528159618297	False
820	174	Q	P	-1.113920700876092	-6.4294556	0.6464646464646465	-0.8695017291698506	-1.0196418283166735	False	-1.1406436039384211	-1.4271507395709069	23220.5	0.0368187658226219	False
821	458	T	N	-1.1141058036897116	-4.91645508	0.8256203890006707	-0.8212614266799694	-1.314416202167625	False	-1.1325078192195963	-1.177050021057695	16939.5	0.0384757244570809	False
822	142	R	K	-1.114200407369974	-3.29840084	0.5443548387096774	-0.9947172981292824	-0.8722546413911973	False	-1.1448512339133383	-0.7843586432565759	26817.5	0.0500712076037956	False
823	408	N	V	-1.1145063502288686	-11.7047363	0.7538461538461538	-0.725839198745994	0.0120684801616584	True	-0.7485885211444432	-1.1056035351111038	17858.5	0.0415934198651828	False
824	135	N	A	-1.115002788525728	-7.38880614	0.554140127388535	-0.9722364169823999	-0.522210072443192	False	-1.1543543635429525	-1.1383821545741408	27081.5	0.0321156063223378	False
825	31	E	C	-1.115037458705907	-12.8694824	0.8247422680412371	-0.7940632096300712	0.8461059092313251	False	-1.1799164867737997	-0.9583651962453696	23240.0	0.0212877074716172	False
826	159	K	V	-1.1158898245891904	-14.517138699999999	0.6097560975609756	-0.8741056497210828	2.6515989490684047	False	-1.195383339978738	-1.2973390010933117	23669.0	0.0354777143364699	False
827	407	S	A	-1.1160892696728273	-7.66203606	0.7538461538461538	-0.7098641019421957	-1.2222992103392023	False	-1.1371577487532507	-1.0845475031905876	16924.5	0.0805525930186946	False
828	401	G	R	-1.1162799753693935		0.7538461538461538	-0.7098641019421957	3.241147696770309	False	-1.196664012569411	-1.6166484350376158	14060.5	0.0387025532557666	False
829	398	S	L	-1.11670814659209	-9.933679099999999	0.7538461538461538	-0.7098641019421957	-0.7064440561000368	True	-0.6377930739913661	-1.1126872888990913	15643.0	0.0262766571440491	False
830	169	R	V	-1.116978857945386	-13.684069899999999	0.3870967741935484	-1.1390344956455147	3.9412368346663187	False	-1.1965083966182497	-1.260047236752322	15270.0	0.0260234837691321	False
831	134	T	V	-1.1170654238618587	-5.4475952	0.8802816901408451	-0.963869980720093	-0.8354078446598283	True	-0.6166373737300821	-1.1979046035214198	26527.0	0.0199471212688453	False
832	266	E	R	-1.1175844475778018	-11.057019	0.6701030927835051	-1.2982455505865755	3.5961767683321795	False	-1.1977695581679886	-1.7002837279089091	19812.5	0.0214882715406215	False
833	397	T	N	-1.117871897150808	-7.14719236	0.7538461538461538	-0.7098641019421957	-1.314416202167625	False	-1.1362739126806929	-1.124715386086372	15498.0	0.0219053750000871	False
834	191	R	A	-1.118511300331945	-14.103796399999998	0.3508064516129032	-1.0477316653575417	3.406958282061469	False	-1.198866093618785	-1.2161591792325457	20887.5	0.0309178692100549	False
835	129	Q	D	-1.1185450292960533	-9.498815800000001	0.4494949494949495	-0.9070814790552764	-0.3145681878067974	False	-1.1626378680611194	-1.448103158731999	27706.0	0.0473816473356952	False
836	162	K	R	-1.118547597157166	-7.6198853400000015	0.7463414634146341	-0.8671308595171857	-0.8722546413911973	False	-1.1491984237005308	-1.1632952462931008	23588.5	0.0359073288610122	False
837	267	E	A	-1.11896475395565	-11.1102782	0.5618556701030928	-1.0888258528456225	1.2329972749106992	False	-1.1886837786276614	-1.1915250297455109	13060.0	0.0348882390408511	False
838	188	K	P	-1.1204353524693966	-13.9072634	0.7268292682926829	-0.7707115449019701	1.5277716487616508	False	-1.1931805255970278	-0.9221958371669698	18919.0	0.092417618446506	False
839	131	T	H	-1.1204710351929834	-9.7034056	0.528169014084507	-0.9813985680652629	0.0354763811412076	False	-1.171848315344107	-1.3517987126315525	29586.0	0.0263703980019178	False
840	403	N	T	-1.1204779253343204	-7.24368894	0.7538461538461538	-0.7098641019421957	-1.314416202167625	True	-0.5369062844907395	-1.0701282653769166	21726.5	0.0350502736890115	False
841	278	N	D	-1.1220544638804115	-3.02835694	0.3439490445859872	-1.1337915577935131	-0.2224511959783752	False	-1.1681503978756802	-1.5535778481999047	19186.0	0.0209177607546384	False
842	409	D	Q	-1.1221554828988791	-10.4059814	0.7538461538461538	-0.8243957801811906	-0.3145681878067974	False	-1.1662483216639457	-0.9417935219327049	17885.0	0.0309780763405273	False
843	609	S	K	-1.1223107471407627	-12.801843199999999	0.5769230769230769	-0.9080606705268328	1.1777270798136459	False	-1.1913995541283753	-1.4145511997901186	18201.0	0.031577201369703	False
844	403	N	M	-1.1226625248020288	-10.663501	0.7538461538461538	-0.7098641019421957	-0.5037866740775074	True	-0.6767990510184924	-1.0701282653769166	12355.0	0.024072464618487003	False
845	277	T	E	-1.1234671284916682	-11.495459199999999	0.8732394366197183	-0.9160828012715448	0.4407911451862664	True	-0.8194071518676385	-1.428532401692292	14253.0	0.0257285522954167	False
846	162	K	M	-1.123645983689623	-14.1624999	0.7463414634146341	-0.8671308595171857	2.1357437948292395	False	-1.2009335400781107	-1.1632952462931008	15852.5	0.0280604248009503	False
847	341	G	D	-1.1238821548641733	-9.626928799999998	0.2619047619047619	-1.1789039333464195	1.2514206732763835	False	-1.1938067902111893	-1.4587900826300195	14982.0	0.0507883428571428	False
848	159	K	G	-1.1243683338206765	-13.9529785	0.6097560975609756	-0.8741056497210828	1.9515098111723943	False	-1.2005115848851262	-1.2973390010933117	23760.0	0.0495168158548095	False
849	177	E	Q	-1.1244775022843594	-10.6751099	0.5261365276374657	-0.8214697050358519	-0.2408745943440597	False	-1.1701777462584015	-1.1369365118674932	18148.0	0.0389075268529034	False
850	614	R	G	-1.12455189216372	-14.008007700000002	0.4637096774193548	-1.0513092344512098	3.241147696770309	False	-1.2049359293637376	-1.2257675026418968	19780.5	0.0533686450395421	False
851	350	H	I	-1.1246411656520685	-10.684033199999998	0.4945652173913043	-1.1784318610415383	1.7120056324184958	False	-1.1989982851479444	-1.4334225070417634	19446.0	0.0663290831727557	False
852	441	R	W	-1.1249010258835148	-13.2899171	0.7137096774193549	-1.1621124348988543	3.628039062449683	False	-1.2050438615888568	-1.080674437111782	7764.0	0.0636742230713608	False
853	441	R	Y	-1.1249778890510211	-12.707360599999998	0.7137096774193549	-1.1621124348988543	2.983220119650725	False	-1.2051711330647426	-1.080674437111782	14159.5	0.0224066363636363	False
854	135	N	H	-1.1251548477710769	-10.0366209	0.554140127388535	-0.9722364169823999	0.0723231778725767	False	-1.1772473368683272	-1.1383821545741408	25779.0	0.0352265945311865	False
855	622	N	R	-1.1251771418773635	-12.7901244	0.7197452229299363	-1.0197844990415177	1.7672758275155491	True	-0.9865755265496851	-1.7211946066117358	22839.5	0.0294982889733708	False
856	333	K	Y	-1.1258749039303293	-13.225744800000001	0.6097560975609756	-0.9523928210034516	1.6935822340528115	False	-1.2000802758517777	-1.0690162334204742	12763.5	0.1242849768514166	False
857	134	T	H	-1.1259410954944913	-10.0526001	0.8802816901408451	-0.963869980720093	0.0354763811412076	True	-0.7635080153086329	-1.1979046035214198	25930.0	0.0430021518044903	False
858	341	G	H	-1.126153997588236	-7.696496519999998	0.2619047619047619	-1.1789039333464195	0.6618719255744803	False	-1.1883703586037648	-1.4587900826300195	17989.0	0.0525360228009519	False
859	407	S	G	-1.126238253297386	-6.96073	0.7538461538461538	-0.7098641019421957	-1.388109795630363	False	-1.1424641148028376	-1.0845475031905876	19804.0	0.0354375454034541	False
860	186	S	N	-1.126706421725196	-6.2303223	0.5261365276374657	-0.7227814331057852	-1.4618033890931008	True	-0.5165374474784197	-1.332235836679477	17627.0	0.0266811399946839	False
861	398	S	H	-1.1271745509624165	-11.6950194	0.7538461538461538	-0.7098641019421957	-0.1119108057842681	True	-0.7425928224823268	-1.1126872888990913	13759.0	0.0322032527170828	False
862	397	T	V	-1.1271934382855109	-9.705602800000001	0.7538461538461538	-0.7098641019421957	-0.8354078446598283	False	-1.158801842136158	-1.124715386086372	19606.0	0.0421970600160873	False
863	360	A	E	-1.1276388362806928	-9.7452635	0.1509433962264151	-1.1751183326456809	1.2329972749106992	False	-1.1973578609527045	-1.6563605523071934	20301.0	0.031111111	False
864	129	Q	E	-1.1283879082304609	-9.9486084	0.4494949494949495	-0.9070814790552764	-0.2408745943440597	False	-1.174088152204503	-1.448103158731999	23791.5	0.0797351429056613	False
865	182	R	W	-1.1287006859750013		0.5261365276374657	-0.8214697050358519	3.628039062449683	False	-1.208843521680343	-1.2098679408863429	20871.0	0.0359616510908999	False
866	634	N	K	-1.1289898611659726	-10.251465	0.8598726114649682	-1.0423654458592266	0.4776379419176355	True	-0.830052543500907	-1.7213829420940094	25580.0	0.0770603352670829	False
867	187	N	T	-1.1291856226256587	-7.82845454	0.5414012738853503	-0.6830485864880611	-1.314416202167625	False	-1.1475876381555437	-1.1307386503453698	27637.0	0.0416408347735011	False
868	405	T	V	-1.1292836509579836	-9.7496828	0.7538461538461538	-0.7098641019421957	-0.8354078446598283	True	-0.6288556008262071	-1.1136623396256822	9695.5	0.0339588048390418	False
869	270	M	R	-1.1293094523130471	-8.371630999999999	0.1489361702127659	-1.3847105705121168	3.425381680427153	False	-1.2096539833431872	-1.907131145099976	19693.5	0.0385975667722288	False
870	303	R	I	-1.1294390075922247	-10.3353148	0.375	-1.3687537840641268	4.291281403614324	False	-1.207892786564948	-1.5720120075674218	21258.0	0.0205624579147764	False
871	135	N	G	-1.1299322519536799	-6.93707268	0.554140127388535	-0.9722364169823999	-0.6880206577343524	False	-1.1652729676908578	-1.1383821545741408	27753.0	0.0426306746365567	False
872	136	N	S	-1.1309965882642392	-6.35899656	1.0	-0.7271331343361556	-1.4618033890931008	True	-0.5208276140174628	-1.080820725679874	20410.0	0.0596070123385367	False
873	182	R	E	-1.1310920253441807		0.5261365276374657	-0.8214697050358519	3.5961767683321795	False	-1.2112771359343673	-1.2098679408863429	20035.5	0.0597394208886794	False
874	661	D	N	-1.1314889164313089	-10.0992064	0.9754601226993864	-0.904124609129215	-0.2224511959783752	False	-1.1775848504265771	-1.586256021100316	24064.0	0.035928543877817	False
875	157	R	D	-1.1320571355316664	-15.2007202	0.4677419354838709	-0.8741056497210828	3.4119427846753343	False	-1.212409288256739	-0.9571128836895526	28382.0	0.031111111	False
876	321	I	E	-1.132118385071047	-13.172460800000001	0.6686390532544378	-1.0335244045113847	2.1173203964635547	False	-1.2093002696326742	-1.4837416442519793	10432.0	0.1037738627999999	False
877	237	P	R	-1.1326597724286307	-11.966186400000002	0.625	-1.2096815452293317	2.8174095343595646	False	-1.2125695396153595	-1.7039542764253834	15396.5	0.0390433041994544	False
878	155	E	T	-1.1331442961014613	-11.954235799999998	0.370887389724961	-0.8741056497210828	0.4407911451862664	False	-1.1918531847622589	-1.169272717905674	25032.0	0.0413369987116668	False
879	407	S	P	-1.133452332069426	-2.3681152400000003	0.7538461538461538	-0.7098641019421957	-1.8118479580411058	False	-1.1364351581568082	-1.0845475031905876	18796.5	0.0262557646161265	False
880	178	N	A	-1.1338352939858545	-10.0250487	0.5261365276374657	-0.8214697050358519	-0.522210072443192	False	-1.173186869003079	-1.277955109909777	18977.0	0.0295754071266585	False
881	230	K	N	-1.1344139375490907	-8.37764912	0.5560975609756098	-1.1408461498454925	0.4776379419176355	False	-1.1937312861343452	-1.2007190961811949	20997.5	0.0689483142295823	False
882	349	K	F	-1.1345912234867974	-14.6157836	0.7707317073170732	-0.9098721479460048	2.780562737628196	False	-1.2144201682077884	-0.936684148882024	8293.0	0.0754329109380834	False
883	155	E	M	-1.1348012717659968	-13.2469116	0.370887389724961	-0.8741056497210828	1.2514206732763835	False	-1.2047259071130123	-1.169272717905674	25411.0	0.0317395490967512	False
884	353	N	S	-1.1352882830084856	-3.1793579	0.7770700636942676	-0.8572495177593982	-1.4618033890931008	True	-0.5251193087617092	-1.1739991796840308	17091.5	0.0259369676421238	False
885	86	E	T	-1.135818803878598	-9.1073977	0.8144329896907216	-1.107556522874137	0.4407911451862664	False	-1.1945276925393955	-1.2697054501560003	29585.5	0.0251073333333333	False
886	137	I	R	-1.1361376440924151		0.5680473372781065	-0.9255515009886679	4.291281403614324	False	-1.2145914230651385	-1.6148826313176967	29522.5	0.0277776608086398	False
887	458	T	V	-1.136170288901832	-8.9338868	0.8256203890006707	-0.8212614266799694	-0.8354078446598283	False	-1.1677786927524796	-1.177050021057695	16896.5	0.030920106915727	False
888	441	R	L	-1.1364166046552429	-13.632067800000002	0.7137096774193549	-1.1621124348988543	3.9228134363006335	False	-1.2159917752964051	-1.080674437111782	20284.5	0.0364877711092421	False
889	407	S	F	-1.1369392297397898	-10.755725199999999	0.7538461538461538	-0.7098641019421957	-0.5590568691745611	False	-1.1754167365610109	-1.0845475031905876	17241.5	0.0313291819930526	False
890	405	T	M	-1.1371659635516722	-7.598022520000002	0.7538461538461538	-0.7098641019421957	-1.351262998898994	True	-0.5469893450054801	-1.1136623396256822	11089.5	0.040662681446473	False
891	136	N	L	-1.1371730612623754	-11.974206500000001	1.0	-0.7271331343361556	-0.0063549182040265	True	-0.7685037983160165	-1.080820725679874	28082.0	0.0327112197262704	False
892	323	D	I	-1.1380468995747708	-14.105151399999999	0.8159509202453987	-0.9347253469939418	2.3015543801203995	False	-1.216199950168032	-1.1811401924045188	15533.0	0.1116698989272773	False
893	497	R	H	-1.13839338858511	-11.047754	0.6088709677419355	-0.9812730717395308	0.4173832442067166	False	-1.1967107474551324	-1.0112964698823423	16535.0	0.0561080955026362	False
894	403	N	S	-1.1394154252099291	-6.953662060000001	0.7538461538461538	-0.7098641019421957	-1.4618033890931008	True	-0.5292464509631529	-1.0701282653769166	16297.5	0.0307401636753141	False
895	159	K	I	-1.1395491751033475	-14.9867555	0.6097560975609756	-0.8741056497210828	3.0016435180164107	False	-1.219765972864733	-1.2973390010933117	25803.5	0.0540939121686602	False
896	288	N	R	-1.139628588981219	-7.72718504	0.286624203821656	-1.3003439157897132	1.7672758275155491	False	-1.2144285185728512	-1.4813980778981632	23027.5	0.0333667034462852	False
897	497	R	K	-1.1401803816649907	-5.73745114	0.6088709677419355	-0.9812730717395308	-0.8722546413911973	False	-1.1708312082083556	-1.0112964698823423	19356.5	0.0392288446864569	False
898	405	T	L	-1.1402621049057051	-9.912170300000001	0.7538461538461538	-0.7098641019421957	-0.8538312430255128	True	-0.6367303953911388	-1.1136623396256822	11843.0	0.0338402486629589	False
899	652	K	E	-1.140300730433354	-10.9324829	0.473170731707317	-1.2343575176146462	2.306538882734265	False	-1.2184774460422991	-1.5434597271981136	23103.0	0.0778291254165064	False
900	350	H	Y	-1.1403403731571589	-6.95191648	0.4945652173913043	-1.1784318610415383	0.4039443484548973	False	-1.1984311932751863	-1.4334225070417634	18575.5	0.0377955725274784	False
901	278	N	R	-1.1408254873926569	-11.7422485	0.3439490445859872	-1.1337915577935131	1.7672758275155491	False	-1.2156254169842886	-1.5535778481999047	12521.5	0.0595528574351731	False
902	457	S	G	-1.1412945652434123	-5.720983900000001	0.8256203890006707	-0.8212614266799694	-1.388109795630363	False	-1.1575204267488641	-1.117326155355148	17478.0	0.0293262268284483	False
903	354	N	S	-1.141320100784614	-7.11474612	0.9808917197452228	-0.7027576015454743	-1.4618033890931008	False	-1.1553318200442442	-1.0888462465214352	16403.5	0.0280355044648014	False
904	131	T	I	-1.141537785307708	-8.23372808	0.528169014084507	-0.9813985680652629	-0.48536327571182303	False	-1.1817535715572172	-1.3517987126315525	26645.0	0.0425258704744678	False
905	321	I	T	-1.1415502914479827	-6.96529546	0.6686390532544378	-1.0335244045113847	-0.48536327571182303	False	-1.181766077697492	-1.4837416442519793	17942.0	0.0393127548211592	False
906	141	M	N	-1.1418060048615604	-8.289648399999999	0.5691489361702128	-0.9745293032881236	-0.5037866740775074	False	-1.1815909178445745	-1.2758890817114346	29474.5	0.0930312151237297	False
907	176	N	I	-1.1418437388480238	-12.254968	0.5261365276374657	-0.8214697050358519	0.3621130491096634	False	-1.1992212060742458	-1.3332434130012	20423.0	0.0628815654370129	False
908	457	S	A	-1.142412448643606	-7.0857665600000015	0.8256203890006707	-0.8212614266799694	-1.2222992103392023	False	-1.1634809277240297	-1.117326155355148	16501.5	0.0368967618983663	False
909	659	A	E	-1.1426695066303587	-7.73558348	0.3679245283018867	-1.2550713762005388	1.2329972749106992	False	-1.21238853130237	-1.9829413386003942	31538.5	0.0519949434522132	False
910	155	E	F	-1.1427948613604964	-14.0724122	0.370887389724961	-0.8741056497210828	1.8962396160753408	False	-1.218556322691687	-1.169272717905674	19481.0	0.019444444375	False
911	127	T	K	-1.1437075642420185	-12.951989999999999	0.3943661971830985	-0.9521486375183524	1.325114266739122	False	-1.2144324728900735	-1.6839867197525278	27444.0	0.033074514	False
912	363	S	R	-1.1438315971051043	-12.980407599999998	0.8	-1.109146777927697	2.46736496541156	True	-1.0774374574460517	-1.7013028440621305	18184.5	0.033074514	False
913	311	G	R	-1.1440391473844844	-12.4679078	0.5238095238095238	-1.2172167437917811	3.241147696770309	False	-1.2244231845845015	-2.1457428169524286	12144.0	0.0584681469567003	False
914	182	R	M	-1.1442069087146547		0.5261365276374657	-0.8214697050358519	3.425381680427153	False	-1.2245514397447947	-1.2098679408863429	15970.5	0.0294426382195588	False
915	354	N	M	-1.1442270185231482	-11.061865300000001	0.9808917197452228	-0.7027576015454743	-0.5037866740775074	False	-1.1840119315061624	-1.0888462465214352	20022.0	0.031111111	False
916	178	N	H	-1.1444040949657368	-11.726123199999998	0.5261365276374657	-0.8214697050358519	0.0723231778725767	False	-1.196496584062987	-1.277955109909777	20539.0	0.0242290438835842	False
917	182	R	D	-1.1452602667138627		0.5261365276374657	-0.8214697050358519	3.4119427846753343	False	-1.225612419438935	-1.2098679408863429	22911.0	0.0240217275	False
918	614	R	D	-1.1453045559020227	-14.328906400000001	0.4637096774193548	-1.0513092344512098	3.4119427846753343	False	-1.2256567086270953	-1.2257675026418968	18465.5	0.0311111109999999	False
919	182	R	A	-1.1456517603417136		0.5261365276374657	-0.8214697050358519	3.406958282061469	False	-1.2260065536285538	-1.2098679408863429	18999.0	0.0345417358565872	False
920	129	Q	I	-1.1458347016668338	-11.911853	0.4494949494949495	-0.9070814790552764	0.4542300409380856	False	-1.204766621975227	-1.448103158731999	27769.0	0.0852984889738486	False
921	613	N	R	-1.1462430592183552	-13.754419	0.6942675159235668	-0.9150476923402346	1.7672758275155491	False	-1.2210429888099874	-1.6756978276044432	22074.5	0.0489441710678534	False
922	397	T	G	-1.1462454245239808	-6.68510738	0.7538461538461538	-0.7098641019421957	-1.535496982555839	False	-1.1580052303882078	-1.124715386086372	17306.5	0.0302826909038165	False
923	335	T	E	-1.1465143867015308	-6.5335816	0.3591549295774648	-1.1980716996202159	0.4407911451862664	False	-1.2052232753623286	-1.57167211158387	25818.5	0.0306351652957155	False
924	508	R	E	-1.1467820013270753	-14.310925199999998	0.7589855903062059	-1.0726548417581871	3.5961767683321795	False	-1.2269671119172618	-1.62486800606031	16751.5	0.032665732145002006	False
925	398	S	A	-1.1468428393129817	-8.5819948	0.7538461538461538	-0.7098641019421957	-1.2222992103392023	True	-0.5796536754299003	-1.1126872888990913	15128.5	0.0301267174120839	False
926	393	W	K	-1.1469263077592051	-12.7470336	0.2555066079295154	-1.120728369338739	2.338401176851769	False	-1.225251098370832	-1.5231933659734913	16580.0	0.031111111	False
927	159	K	N	-1.146957374557406	-12.204883	0.6097560975609756	-0.8741056497210828	0.4776379419176355	False	-1.2062747231426605	-1.2973390010933117	22570.0	0.0695321044104963	False
928	441	R	D	-1.1469795518470058	-13.3487792	0.7137096774193549	-1.1621124348988543	3.4119427846753343	False	-1.2273317045720784	-1.080674437111782	13410.5	0.0376065767890185	False
929	191	R	W	-1.1478781302499306	-14.526245199999998	0.3508064516129032	-1.0477316653575417	3.628039062449683	False	-1.2280209659552723	-1.2161591792325457	20645.0	0.033074514	False
930	178	N	V	-1.1484330529916598	-11.6561768	0.5261365276374657	-0.8214697050358519	0.0120684801616584	False	-1.199350889399298	-1.277955109909777	22747.0	0.0687957685377652	False
931	407	S	N	-1.1490870672252929	-7.31673578	0.7538461538461538	-0.7098641019421957	-1.4618033890931008	False	-1.1630987864849234	-1.0845475031905876	17783.5	0.0249509075657917	False
932	169	R	M	-1.1493368119055822	-13.625964399999996	0.3870967741935484	-1.1390344956455147	3.425381680427153	False	-1.2296813429357225	-1.260047236752322	15992.0	0.028826072999999997	False
933	323	D	V	-1.1495847115585112	-13.870410199999998	0.8159509202453987	-0.9347253469939418	1.9515098111723943	False	-1.225727962622961	-1.1811401924045188	14995.0	0.0782709415374766	False
934	350	H	L	-1.149983843208342	-10.376928799999998	0.4945652173913043	-1.1784318610415383	1.3435376651048063	False	-1.2209033046339703	-1.4334225070417634	26012.0	0.0279443166671421	False
935	458	T	A	-1.1504785513598732	-6.3301392	0.8256203890006707	-0.8212614266799694	-1.3696863972646784	False	-1.1672520209415853	-1.177050021057695	14892.0	0.0275037055580616	False
936	151	N	H	-1.1505895470240994	-11.4475341	0.7388535031847133	-0.8745316478809122	0.0723231778725767	True	-0.7936167222867734	-1.3928629030087325	27733.0	0.1445136158076046	True
937	459	N	L	-1.1507163966809768	-12.0187256	0.9681528662420382	-0.7558939722263719	-0.0063549182040265	True	-0.7820471337346178	-1.1568505640174485	15819.5	0.0311135593123926	False
938	460	S	Q	-1.151558071937653	-8.219616599999998	0.8256203890006707	-0.6819816258024799	-1.3696863972646791	False	-1.1683315415193651	-1.0967728171189783	23881.5	0.033022069436354	False
939	427	I	T	-1.1516605847252963	-6.0514771	0.8875739644970414	-1.0721053258919957	-0.48536327571182303	False	-1.1918763709748057	-1.5342503048329268	19389.0	0.0153667835444541	False
940	267	E	S	-1.1517167416838197	-9.3859985	0.5618556701030928	-1.0888258528456225	0.2934039582607904	False	-1.2078954880848507	-1.1915250297455109	16941.5	0.0280107914035653	False
941	158	D	R	-1.1518593010064802	-15.358349800000003	0.370887389724961	-0.8741056497210828	3.4119427846753343	False	-1.2322114537315527	-1.4060264439062555	18050.0	0.0339651594877611	False
942	398	S	G	-1.1521146748789923	-7.86998292	0.7538461538461538	-0.7098641019421957	-1.388109795630363	True	-0.5553034650213217	-1.1126872888990913	15206.5	0.0408088446214076	False
943	237	P	K	-1.1529287221605675	-10.188244599999999	0.625	-1.2096815452293317	1.5277716487616508	False	-1.2256738952881987	-1.7039542764253834	16262.0	0.0370115356143431	False
944	280	A	D	-1.1531104104669159	-11.1136719	0.6415094339622641	-1.148343769107123	1.4172312585675442	False	-1.2247861851934774	-1.5848689125658597	18143.0	0.0329433270993925	False
945	396	N	W	-1.1537537015896804	-12.0180662	0.7538461538461538	-0.6188638982146242	-0.3011292920549782	True	-0.7400156527134292	-1.0672251304230918	12857.0	0.0437381712416278	False
946	326	Q	K	-1.1538093833392824	-5.25883786	0.6818181818181818	-1.2199465350688707	0.38552095008921294	False	-1.2115875590013525	-1.5730704510959328	15967.5	0.0328367409010662	False
947	162	K	V	-1.1555364521844926	-14.88938	0.7463414634146341	-0.8671308595171857	2.6515989490684047	False	-1.23502996757404	-1.1632952462931008	23249.0	0.1084576943434849	False
948	333	K	Q	-1.1555518067357946	-11.5324586	0.6097560975609756	-0.9523928210034516	0.38552095008921294	False	-1.2133299823978647	-1.0690162334204742	16235.5	0.0392429731715572	False
949	276	I	R	-1.1561816277022603	-13.152307099999998	0.3372781065088757	-1.2419535288912509	4.291281403614324	False	-1.2346354066749836	-1.74394827333267	15382.5	0.028826072999999997	False
950	397	T	W	-1.1565768343110596	-9.1577026	0.7538461538461538	-0.7098641019421957	-1.1486056168764645	False	-1.1797352731139168	-1.124715386086372	18615.5	0.0597934736175787	False
951	497	R	V	-1.1575733486592017	-15.210363999999998	0.6088709677419355	-0.9812730717395308	3.9412368346663187	False	-1.2371028873320653	-1.0112964698823423	17265.0	0.0182013333333333	False
952	346	Q	R	-1.1575748155776588	-10.435522599999999	0.1666666666666666	-1.216783505842438	1.6751588356871272	False	-1.2316263572087758	-1.93335961321852	21587.5	0.0707593500775612	False
953	342	K	Q	-1.1577586473982495	-5.63800048	0.3024390243902439	-1.2175219381287241	0.38552095008921294	False	-1.2155368230603196	-1.242577751597327	17452.5	0.027520187579195998	False
954	120	K	S	-1.158426933924535	-6.56142586	0.6439024390243903	-1.2863997017657818	1.1777270798136459	False	-1.2275157409121475	-1.419214523750225	29404.5	0.110499572712896	False
955	144	E	K	-1.1584425595000094	-7.327636719999999	0.2268041237113402	-1.360736320607169	2.306538882734265	False	-1.2366192751089549	-1.5700780151789069	21435.5	0.0508467389706564	False
956	638	I	H	-1.1584757055685957	-11.6500852	0.6863905325443787	-1.1519233679486316	1.7120056324184958	False	-1.2328328250644716	-1.4281434873315186	23281.5	0.0340951550713061	False
957	361	N	K	-1.1588612596740977	-6.31365956	0.4585987261146497	-1.217743194849224	0.4776379419176355	True	-0.8599239420090319	-1.509503348127719	23571.5	0.0206666609021556	False
958	180	G	R	-1.1589243510543863		0.5261365276374657	-0.8214697050358519	3.241147696770309	False	-1.2393083882544038	-1.6592928107226086	14409.5	0.0411864964035833	False
959	182	R	G	-1.1589243510543863		0.5261365276374657	-0.8214697050358519	3.241147696770309	False	-1.2393083882544038	-1.2098679408863429	17763.5	0.0301426052803488	False
960	638	I	D	-1.1591833824093056	-12.483447199999999	0.6863905325443787	-1.1519233679486316	2.3015543801203995	False	-1.237336433002567	-1.4281434873315186	26154.5	0.033642793443944996	False
961	406	G	I	-1.159453828358752	-9.3745484	0.7538461538461538	-0.7098641019421957	-1.1117588201450956	False	-1.1836427837131307	-1.108405002167942	15081.5	0.0378670003686354	False
962	463	E	I	-1.1594954774967567	-13.4535886	0.21134020618556698	-1.0348774685552962	2.1173203964635547	False	-1.236677362058384	-1.3619172885699535	10274.5	0.0275620949999999	False
963	615	N	D	-1.1595133855165374	-10.357959	0.6242038216560509	-0.9292048997590936	-0.2224511959783752	True	-0.7579971731344285	-1.6704581880843845	26698.0	0.0444246828516807	False
964	453	R	Y	-1.159811737589125	-13.378002999999998	0.1854838709677419	-1.1370837927147217	2.983220119650725	False	-1.2400049816028464	-1.2835475726665158	20635.0	0.027562095	False
965	356	I	S	-1.1600199757747878	-10.515148900000002	0.3905325443786982	-0.8824114420143602	-0.3379760887863471	False	-1.2035939868370729	-1.1811220639166116	18521.5	0.0313720603728175	False
966	175	I	D	-1.161351927640991	-14.1768674	0.3254437869822485	-0.9598908235836427	2.3015543801203995	False	-1.2395049782342522	-1.4665313159895939	24302.5	0.0598532933169179	False
967	443	V	E	-1.1617486507190988	-7.989514100000001	0.3943661971830985	-1.3104187630103534	1.7672758275155491	False	-1.236548580310731	-1.7335201817188586	19420.5	0.0572286341592442	False
968	164	Y	K	-1.1621959435828142	-12.366418300000001	0.4144144144144144	-1.0976641185637177	1.6935822340528115	False	-1.2364013155042626	-1.5890906579643336	15820.5	0.034592913400320995	False
969	404	S	A	-1.1630723854032343	-9.000756999999998	0.7538461538461538	-0.7098641019421957	-1.2222992103392023	False	-1.1841408644836582	-1.1010641380616235	14609.5	0.0350003010188507	False
970	352	G	Q	-1.163111337829252	-9.631677	0.6757250476898704	-0.8953759740480864	-0.59590366590593	False	-1.200704923790604	-1.2694703245883057	22779.0	0.0196860125709127	False
971	191	R	L	-1.1631258286770907	-14.842260999999999	0.3508064516129032	-1.0477316653575417	3.9228134363006335	False	-1.242700999318253	-1.2161591792325457	22172.0	0.0352577835007038	False
972	410	S	H	-1.1631655494912567	-9.3554808	0.9230769230769232	-1.0317585362272221	-0.1119108057842681	True	-0.7785838210111674	-1.3157916195391346	16853.5	0.0564467998670637	False
973	335	T	D	-1.163264069947127	-8.049792479999999	0.3591549295774648	-1.1980716996202159	0.6250251288431113	False	-1.2249196484483371	-1.57167211158387	22096.0	0.031111111	False
974	63	E	K	-1.1633684386847514	-9.863037	0.7474226804123711	-1.2979871486070171	2.306538882734265	False	-1.2415451542936968	-2.0474008695564825	26218.5	0.0440599028085912	False
975	394	I	M	-1.1634995028625703	-7.7182008	0.6568047337278107	-0.798192526069118	-1.2959928038019406	False	-1.1824395971279091	-0.9726242375653528	15122.5	0.0213975578156078	False
976	414	P	K	-1.1638568942779122	-10.1154296	0.4632352941176471	-1.2223643757795215	1.5277716487616508	False	-1.2366020674055431	-1.7053609690242115	17996.5	0.0212739285714285	False
977	302	T	R	-1.1638730042436365	-11.6628662	0.2535211267605634	-1.2389807587905157	2.614752152337036	True	-1.11142698155304	-2.0079040340113945	13166.0	0.0361456959890765	False
978	345	K	R	-1.164322960437532	-5.96843264	0.6780487804878049	-1.0091913158917991	-0.8722546413911973	False	-1.1949737869808967	-0.9441337786666368	16016.0	0.0207325243196951	False
979	153	T	K	-1.1646650527496922	-13.614892400000002	0.370887389724961	-0.8810804399249801	1.325114266739122	True	-0.9751863567529442	-1.6202233317379653	24028.0	0.0583358470510429	False
980	96	K	T	-1.1647284308354122	-10.3675538	0.7707317073170732	-1.1904497467649957	1.325114266739122	False	-1.2354533394834677	-1.5093710212115952	27476.0	0.0162504192001995	False
981	618	E	V	-1.164838859755189	-12.6721194	0.3608247422680412	-1.0815757454440555	1.7672758275155491	False	-1.239638789346821	-1.215770880698912	25674.0	0.0297399046509285	False
982	267	E	V	-1.1652034081885396	-12.6007934	0.5618556701030928	-1.0888258528456225	1.7672758275155491	False	-1.2400033377801716	-1.1915250297455109	12716.5	0.0301327838914966	False
983	505	R	V	-1.16540757720243	-14.697827199999999	0.7589855903062059	-1.0726548417581871	3.9412368346663187	False	-1.2449371158752935	-1.341457344828204	11930.5	0.0401576785086583	False
984	460	S	M	-1.165490000609118	-9.342248199999998	0.8256203890006707	-0.6819816258024799	-1.2038758119735182	False	-1.1870845788892719	-1.0967728171189783	15958.5	0.0506991701001252	False
985	322	G	E	-1.1657029609528349	-12.8022828	0.8928571428571429	-0.9575049139511864	1.067186689619539	False	-1.2334706401032478	-2.0349043554534147	13089.5	0.0422404125754562	False
986	427	I	E	-1.1657313392608633	-13.19917	0.8875739644970414	-1.0721053258919957	2.1173203964635547	False	-1.2429132238224905	-1.5342503048329268	19449.0	0.033074514	False
987	158	D	H	-1.1658218794680273	-14.398474199999999	0.370887389724961	-0.8741056497210828	2.011764508883313	False	-1.2423609481383175	-1.4060264439062555	24443.5	0.033074514	False
988	280	A	K	-1.1658256381222458	-12.379138000000001	0.6415094339622641	-1.148343769107123	2.1173203964635547	False	-1.243007522683873	-1.5848689125658597	13270.0	0.031111111	False
989	142	R	H	-1.1658417070007454	-11.332506999999998	0.5443548387096774	-0.9947172981292824	0.4173832442067166	False	-1.2241590658707675	-0.7843586432565759	24345.0	0.033074514	False
990	614	R	K	-1.1660948484005207	-4.09877934	0.4637096774193548	-1.0513092344512098	-0.8722546413911973	False	-1.1967456749438854	-1.2257675026418968	23401.5	0.0316664714655877	False
991	307	R	C	-1.1661066711653183	-13.960669000000001	0.6612903225806451	-1.0847790310512972	3.0200669163820946	False	-1.2463454633590232	-0.9547861115408393	15925.0	0.0650968743659396	False
992	614	R	L	-1.1664474038273422	-14.846105999999999	0.4637096774193548	-1.0513092344512098	3.9228134363006335	False	-1.2460225744685045	-1.2257675026418968	20291.5	0.0531893795499388	False
993	645	E	R	-1.1670677100012528	-12.657067699999999	0.5670103092783505	-1.2466860810975862	3.5961767683321795	False	-1.2472528205914395	-1.5603825225710035	19565.0	0.0857218472169508	False
994	350	H	E	-1.1671333715716967	-11.560022199999999	0.4945652173913043	-1.1784318610415383	1.8275305252264682	False	-1.242394958434911	-1.4334225070417634	18950.5	0.0227103952711855	False
995	399	V	K	-1.1675323869219616		0.7538461538461538	-0.7098641019421957	2.6515989490684047	False	-1.2470259023115091	-1.5663668643098043	15036.0	0.0395966569476746	False
996	387	G	D	-1.1684458091766832	-7.77803954	0.5595238095238095	-1.2759712522506717	1.2514206732763835	False	-1.238370444523699	-1.6942061025025716	16072.5	0.044711945129214004	False
997	461	T	G	-1.1693774508373382	-7.23352048	0.7464788732394366	-0.7368156023095311	-1.535496982555839	True	-0.5457330508810635	-1.1679685351513007	22313.0	0.0353640369014097	False
998	174	Q	L	-1.1697654226933991	-11.7897217	0.6464646464646465	-0.8695017291698506	0.0857620736243959	False	-1.2221163293701784	-1.4271507395709069	22228.5	0.0352575349751889	False
999	618	E	T	-1.1702335590377024	-10.3218996	0.3608247422680412	-1.0815757454440555	0.4407911451862664	False	-1.2289424476985005	-1.215770880698912	22048.5	0.0567303983895015	False
1000	396	N	P	-1.1704735247851292	-10.1489504	0.7538461538461538	-0.6188638982146242	-1.1117588201450954	True	-0.6226971965878783	-1.0672251304230918	15261.5	0.0299126295502107	False
1001	333	K	N	-1.1705418360928403	-11.9258911	0.6097560975609756	-0.9523928210034516	0.4776379419176355	False	-1.229859184678095	-1.0690162334204742	19643.5	0.0294902396361732	False
1002	406	G	T	-1.1708600078892577	-7.60565184	0.7538461538461538	-0.7098641019421957	-1.535496982555839	False	-1.1826198137534845	-1.108405002167942	16754.5	0.0167203684657108	False
1003	652	K	M	-1.1711779429814064	-11.152185000000001	0.473170731707317	-1.2343575176146462	2.1357437948292395	False	-1.2484654993698936	-1.5434597271981136	21340.0	0.0532881777771039	False
1004	462	T	N	-1.1712149836734866	-3.21019284	0.5422535211267606	-0.9666535414823754	-1.314416202167625	False	-1.1896169992033716	-1.268117336984063	20347.0	0.0727515297375408	False
1005	135	N	E	-1.17135044886151	-9.7187501	0.554140127388535	-0.9722364169823999	-0.3329915861724819	False	-1.2150352731861045	-1.1383821545741408	28623.5	0.0633878770017426	False
1006	507	K	T	-1.1722369784703999	-12.228356800000002	0.7589855903062059	-1.0726548417581871	1.325114266739122	False	-1.2429618871184551	-1.4314000090164525	17841.5	0.0415154583248438	False
1007	462	T	H	-1.1723924591752048	-10.861132700000002	0.5422535211267606	-0.9666535414823754	0.0354763811412076	False	-1.2237697393263285	-1.268117336984063	20502.0	0.0268982782041129	False
1008	501	R	M	-1.1726979549191292	-13.8526856	0.6854838709677419	-1.1396532011566878	3.425381680427153	False	-1.2530424859492693	-1.3837450228017651	20333.5	0.028533045892069	False
1009	289	T	E	-1.1728167791354305	-5.703063899999999	0.38028169014084495	-1.2357386574355975	0.4407911451862664	False	-1.2315256677962283	-1.6461883639748125	22978.5	0.033074514	False
1010	645	E	V	-1.1728436689201296	-10.2451905	0.5670103092783505	-1.2466860810975862	1.7672758275155491	False	-1.2476435985117615	-1.5603825225710035	29107.0	0.025319691941759	False
1011	501	R	L	-1.1731217952592776	-14.207409599999998	0.6854838709677419	-1.1396532011566878	3.9228134363006335	False	-1.25269696590044	-1.3837450228017651	21618.5	0.0304047419236948	False
1012	323	D	Y	-1.173505659095097	-12.947289999999999	0.8159509202453987	-0.9347253469939418	0.9934930961568008	False	-1.240347204296771	-1.1811401924045188	12807.5	0.1047849061508752	False
1013	613	N	D	-1.173786336442312	-10.757788099999999	0.6942675159235668	-0.9150476923402346	-0.2224511959783752	False	-1.2198822704375805	-1.6756978276044432	25419.0	0.0405817203170467	False
1014	342	K	V	-1.1737930921938426	-12.191479600000001	0.3024390243902439	-1.2175219381287241	2.6515989490684047	False	-1.2532866075833902	-1.242577751597327	20936.5	0.0288272630086993	False
1015	178	N	S	-1.1741428354312389	-6.63173822	0.5261365276374657	-0.8214697050358519	-1.4618033890931008	False	-1.1881545546908692	-1.277955109909777	20014.0	0.0443683510202445	False
1016	621	D	S	-1.1741676730223407	-11.5170288	0.7791411042944786	-1.0009330907598708	0.4776379419176352	False	-1.2334850216075957	-1.3977984298906914	22419.0	0.0384586724692541	False
1017	319	D	N	-1.1744146289087514	-7.9646484	0.6012269938650306	-1.088711876026644	-0.2224511959783752	False	-1.2205105629040198	-1.337857655596128	15095.0	0.0248849430863043	False
1018	638	I	Q	-1.1749962158293927	-9.0651002	0.6863905325443787	-1.1519233679486316	0.4542300409380856	False	-1.2339281361377863	-1.4281434873315186	27547.5	0.0719745607158159	False
1019	146	K	T	-1.1750432140844038	-8.38535152	0.0292682926829268	-1.2724197770566117	1.325114266739122	False	-1.245768122732459	-1.487252790043905	23509.5	0.0643734076054284	False
1020	147	N	R	-1.175216190684904	-12.1156616	0.3248407643312102	-1.140878012897454	1.7672758275155491	True	-1.0366145753572251	-1.6786879034054158	21139.0	0.0785481225367565	False
1021	136	N	M	-1.1755851441031997	-11.423352099999999	1.0	-0.7271331343361556	-0.5037866740775074	True	-0.7297216703196631	-1.080820725679874	26730.5	0.0417346711895263	False
1022	461	T	Q	-1.1757972145562603	-9.08916012	0.7464788732394366	-0.7368156023095311	-1.2222992103392023	True	-0.6086080506731791	-1.1679685351513007	21131.5	0.0311165836552685	False
1023	344	V	E	-1.1758367188872052	-10.499768199999998	0.0211267605633802	-1.2378354998987582	1.7672758275155491	False	-1.250636648478837	-1.6342130182537955	19569.5	0.0311111109999999	False
1024	349	K	W	-1.17592424555956	-14.612646400000001	0.7707317073170732	-0.9098721479460048	2.338401176851769	False	-1.2542490361711869	-0.936684148882024	14708.5	0.0311111109999999	False
1025	506	E	Q	-1.1762796038610286	-8.3470094	0.7589855903062059	-1.0726548417581871	-0.2408745943440597	False	-1.2219798478350703	-1.3474551527609593	26160.0	0.0431072522245318	False
1026	464	T	R	-1.1763802847215126	-12.7262938	0.1056338028169014	-1.1780207648464112	2.614752152337036	False	-1.2557626892946732	-1.7618904478942312	19321.5	0.0323606759638144	False
1027	267	E	I	-1.1764352240807732	-13.158679199999998	0.5618556701030928	-1.0888258528456225	2.1173203964635547	False	-1.2536171086424002	-1.1915250297455109	12074.0	0.0289640638118778	False
1028	618	E	I	-1.1764527799476658	-13.227685400000002	0.3608247422680412	-1.0815757454440555	2.1173203964635547	False	-1.2536346645092928	-1.215770880698912	21219.5	0.0420732341833849	False
1029	182	R	C	-1.177388455467535		0.5261365276374657	-0.8214697050358519	3.0200669163820946	False	-1.2576272476612391	-1.2098679408863429	21215.5	0.0485385002410766	False
1030	312	Q	K	-1.1783242957029785	-8.389697199999999	0.5404040404040404	-1.1708227823030048	0.38552095008921294	False	-1.2361024713650486	-1.76672429300649	24395.5	0.1194639517849073	False
1031	394	I	A	-1.1788440370650621	-8.290954580000001	0.6568047337278107	-0.798192526069118	-1.2775694054362559	False	-1.1983198200040983	-0.9726242375653528	14390.0	0.0247874816337986	False
1032	408	N	P	-1.1788691845342365	-9.6847046	0.7538461538461538	-0.725839198745994	-1.1117588201450954	True	-0.6310928563369855	-1.1056035351111038	21845.5	0.037710865453569	False
1033	392	T	D	-1.1790680792892374	-12.41593	0.5985915492957746	-0.9379362944075941	0.6250251288431113	True	-0.9003159619731055	-1.408658991071284	14679.5	0.0249199882590014	False
1034	230	K	S	-1.1793841708882022	-11.1910522	0.5560975609756098	-1.1408461498454925	1.1777270798136459	False	-1.2484729778758148	-1.2007190961811949	18429.5	0.0346830960984834	False
1035	155	E	N	-1.1795887040894215	-10.9383424	0.370887389724961	-0.8741056497210828	-0.3329915861724819	False	-1.2232735284140162	-1.169272717905674	25359.0	0.0691895327635899	False
1036	182	R	Y	-1.1805527046737871		0.5261365276374657	-0.8214697050358519	2.983220119650725	False	-1.2607459486875083	-1.2098679408863429	20015.5	0.0313810509191339	False
1037	176	N	H	-1.1808028841298095	-12.2174926	0.5261365276374657	-0.8214697050358519	0.0723231778725767	False	-1.23289537322706	-1.3332434130012	22447.5	0.0453848816519074	False
1038	84	H	D	-1.1808881123515031	-10.038256800000001	0.5108695652173914	-1.2820506007047194	2.011764508883313	False	-1.2574271810217934	-1.4526310823938864	27945.0	0.0574452615869509	False
1039	393	W	D	-1.1808908858155849	-12.255188	0.2555066079295154	-1.120728369338739	1.6383120389557582	False	-1.2546284935278602	-1.5231933659734913	15120.0	0.0259259258333333	False
1040	403	N	Y	-1.1809628671441037	-10.3956054	0.7538461538461538	-0.7098641019421957	-0.9459482348539352	True	-0.6617992693535265	-1.0701282653769166	17060.0	0.0647962212461749	False
1041	64	K	V	-1.1814512518312563	-7.52712408	0.5463414634146342	-1.3930964351435318	2.6515989490684047	False	-1.2609447672208038	-1.8059524269793523	29689.0	0.040924680741904	False
1042	325	R	K	-1.1819985345345665	-7.529541140000001	0.5887096774193549	-0.9799256256740029	-0.8722546413911973	False	-1.212649361077931	-1.3908510673741916	15248.5	0.0293754637777124	False
1043	186	S	G	-1.1820038418047858	-8.6160034	0.5261365276374657	-0.7227814331057852	-1.388109795630363	True	-0.5851926319471152	-1.332235836679477	22730.5	0.0287055154159377	False
1044	609	S	E	-1.182090482311592	-12.0869994	0.5769230769230769	-0.9080606705268328	0.2934039582607904	False	-1.2382692287126231	-1.4145511997901186	23327.0	0.0266488506528054	False
1045	91	E	R	-1.1820936548376464	-12.548059199999999	0.6804123711340206	-1.2658579820966085	3.5961767683321795	False	-1.2622787654278331	-1.549256566820289	27837.5	0.0422315753629377	False
1046	396	N	Y	-1.1824998429777756	-10.8768068	0.7538461538461538	-0.6188638982146242	-0.9459482348539352	True	-0.6633362451871985	-1.0672251304230918	20431.5	0.0170825295580414	False
1047	659	A	K	-1.1828794400585376	-10.8995117	0.3679245283018867	-1.2550713762005388	2.1173203964635547	False	-1.2600613246201648	-1.9829413386003942	22858.5	0.031111111	False
1048	342	K	N	-1.1831106266522102	-7.30456532	0.3024390243902439	-1.2175219381287241	0.4776379419176355	False	-1.2424279752374647	-1.242577751597327	20993.0	0.0391540787647961	False
1049	621	D	Y	-1.1831751503540824	-12.5510132	0.7791411042944786	-1.0009330907598708	0.9934930961568008	False	-1.2500166955557566	-1.3977984298906914	17376.5	0.0308257769389574	False
1050	618	E	Q	-1.1833218732621589	-8.330249199999999	0.3608247422680412	-1.0815757454440555	-0.2408745943440597	False	-1.2290221172362008	-1.215770880698912	25023.0	0.0666754178915589	False
1051	405	T	F	-1.1835061076323123	-11.1247802	0.7538461538461538	-0.7098641019421957	-0.7064440561000368	True	-0.7045910350315884	-1.1136623396256822	10688.5	0.0447825158682404	False
1052	459	N	M	-1.1839493288186484	-11.395324800000001	0.9681528662420382	-0.7558939722263719	-0.5037866740775074	True	-0.7380858550351121	-1.1568505640174485	15221.0	0.026531626881961003	False
1053	134	T	N	-1.1842080269391912	-4.4376099	0.8802816901408451	-0.963869980720093	-1.314416202167625	True	-0.6006363860956103	-1.1979046035214198	26566.5	0.0356875099315854	False
1054	267	E	Q	-1.1842208280985118	-8.172546280000002	0.5618556701030928	-1.0888258528456225	-0.2408745943440597	False	-1.2299210720725535	-1.1915250297455109	22256.5	0.0291901886690635	False
1055	392	T	E	-1.184222549315846	-12.159057800000001	0.5985915492957746	-0.9379362944075941	0.4407911451862664	True	-0.8801625726918162	-1.408658991071284	16533.5	0.0263154698421782	False
1056	334	A	T	-1.1844667791411472	-4.71435548	0.6037735849056604	-0.9422168895827242	-1.3696863972646784	False	-1.2012402487228595	-1.3192173485549537	16120.0	0.0365017831049868	False
1057	652	K	V	-1.184614451117532	-12.0723144	0.473170731707317	-1.2343575176146462	2.6515989490684047	False	-1.2641079665070798	-1.5434597271981136	16064.5	0.0322229430957052	False
1058	504	G	Q	-1.1846181654488546	-6.706518579999999	0.7589855903062059	-1.0726548417581871	-0.59590366590593	False	-1.2222117514102064	-1.449326020200155	23322.0	0.0387221985860116	False
1059	405	T	G	-1.184780580443219	-8.051208599999999	0.7538461538461538	-0.7098641019421957	-1.535496982555839	True	-0.5611361804869442	-1.1136623396256822	13607.5	0.0302573655553738	False
1060	402	S	R	-1.1849015012888997		0.7538461538461538	-0.7098641019421957	2.46736496541156	False	-1.2637698150230223	-1.6049308956345951	15291.0	0.0363505326070385	False
1061	178	N	T	-1.1850287608691257	-7.979907059999999	0.5261365276374657	-0.8214697050358519	-1.314416202167625	False	-1.2034307763990106	-1.277955109909777	24031.0	0.0270676154082696	False
1062	412	T	I	-1.1850572005313431	-3.3667846599999995	0.7323943661971831	-1.1520500149032695	-0.48536327571182303	False	-1.2252729867808525	-1.515567058232646	16311.0	0.0470202015049704	False
1063	334	A	Q	-1.1853449436367938	-10.0805664	0.6037735849056604	-0.9422168895827242	-0.4300930806147697	False	-1.2268385580164158	-1.3192173485549537	18117.5	0.033074514	False
1064	409	D	W	-1.185447576933336	-14.422937	0.7538461538461538	-0.8243957801811906	1.6383120389557582	False	-1.2591851846456112	-0.9417935219327049	6978.0	0.0501536538057165	False
1065	408	N	M	-1.1857598737819228	-11.5799194	0.7538461538461538	-0.725839198745994	-0.5037866740775074	True	-0.7398963999983865	-1.1056035351111038	9658.5	0.0639016799575604	False
1066	404	S	Q	-1.185769446400475	-8.9110352	0.7538461538461538	-0.7098641019421957	-1.3696863972646791	False	-1.2025429159821874	-1.1010641380616235	18762.5	0.0305217832518524	False
1067	61	E	V	-1.186040327881642	-8.74700932	0.6185567010309279	-1.3086483650350054	1.7672758275155491	False	-1.2608402574732742	-1.595167741533798	28794.5	0.0332985697619308	False
1068	321	I	D	-1.1861795810088491	-13.919616399999999	0.6686390532544378	-1.0335244045113847	2.3015543801203995	False	-1.2643326316021106	-1.4837416442519793	12644.0	0.0350103902993225	False
1069	458	T	L	-1.1861865655751855	-9.9801026	0.8256203890006707	-0.8212614266799694	-0.8538312430255128	False	-1.2173174035509742	-1.177050021057695	17897.5	0.0576201379062373	False
1070	334	A	H	-1.1862462472887243	-12.795605599999998	0.6037735849056604	-0.9422168895827242	0.8276825108656407	False	-1.2508695396023222	-1.3192173485549537	14281.5	0.0490805411895714	False
1071	507	K	A	-1.186284095789488	-13.413867200000002	0.7589855903062059	-1.0726548417581871	2.1173203964635547	False	-1.2634659803511152	-1.4314000090164525	18574.5	0.0429273760729672	False
1072	617	S	H	-1.1869931301896621	-11.134875599999999	0.5769230769230769	-0.9274177856480326	-0.1119108057842681	True	-0.8024114017095725	-1.4678414336536434	24332.0	0.034307268131607005	False
1073	267	E	N	-1.1870708115197093	-7.8177123800000015	0.5618556701030928	-1.0888258528456225	-0.3329915861724819	False	-1.2307556358443037	-1.1915250297455109	16025.5	0.0316825659805799	False
1074	437	Q	K	-1.187174308184193	-6.5546752800000005	0.5707070707070707	-1.2262676575530735	0.38552095008921294	False	-1.2449524838462631	-1.5744113918549525	17126.0	0.0389319381785693	False
1075	176	N	A	-1.1872801451235886	-10.9834718	0.5261365276374657	-0.8214697050358519	-0.522210072443192	False	-1.226631720140813	-1.3332434130012	19146.5	0.0492028739709641	False
1076	353	N	A	-1.1875287092945883	-10.7075074	0.7770700636942676	-0.8572495177593982	-0.522210072443192	True	-0.7386987578252573	-1.1739991796840308	19534.0	0.0478713644531276	False
1077	463	E	G	-1.1876339677013263	-12.4102176	0.21134020618556698	-1.0348774685552962	1.067186689619539	False	-1.2554016468517388	-1.3619172885699535	17124.5	0.0294228477689989	False
1078	323	D	A	-1.1881510306464005	-13.6585816	0.8159509202453987	-0.9347253469939418	1.4172312585675442	False	-1.2598268053729618	-1.1811401924045188	12264.0	0.0282080525414909	False
1079	404	S	F	-1.188466135243814	-11.5667601	0.7538461538461538	-0.7098641019421957	-0.5590568691745611	False	-1.2269436420650357	-1.1010641380616235	17397.0	0.0328846844390303	False
1080	645	E	I	-1.189101702309587	-11.168225099999999	0.5670103092783505	-1.2466860810975862	2.1173203964635547	False	-1.2662835868712141	-1.5603825225710035	27510.0	0.0475603673951844	False
1081	461	T	V	-1.189125375666824	-10.7118409	0.7464788732394366	-0.7368156023095311	-0.8354078446598283	True	-0.6886973255350476	-1.1679685351513007	16758.0	0.0454213122485984	False
1082	513	G	R	-1.1892004957635465	-14.4427492	0.7589855903062059	-1.0726548417581871	3.241147696770309	False	-1.2695845329635638	-2.1547949802887416	17075.5	0.0277033249791358	False
1083	609	S	A	-1.1892322792709806	-7.210571339999999	0.5769230769230769	-0.9080606705268328	-1.2222992103392023	False	-1.2103007583514045	-1.4145511997901186	19143.0	0.033626237420581004	False
1084	281	K	E	-1.1900714199514617	-11.0380004	0.3804878048780488	-1.2691457600657752	2.306538882734265	False	-1.2682481355604072	-1.6353521248646818	13654.5	0.0231417681723151	False
1085	404	S	W	-1.1900844263564043	-10.389209	0.7538461538461538	-0.7098641019421957	-1.0012184299509888	False	-1.217306841624855	-1.1010641380616235	15798.0	0.0661904394653632	False
1086	358	R	I	-1.1904594451037007		0.439516129032258	-1.0085290962555988	4.291281403614324	False	-1.268913224076424	-1.3176294276479277	22551.5	0.0306312630839699	False
1087	463	E	A	-1.190509526366741	-12.694421400000001	0.21134020618556698	-1.0348774685552962	1.2329972749106992	False	-1.2602285510387523	-1.3619172885699535	13146.5	0.0265318922126849	False
1088	274	E	R	-1.1910775981200772	-12.3019408	0.4793814432989691	-1.287891513555682	3.5961767683321795	False	-1.2712627087102637	-1.6515300913808155	16539.0	0.0384357726398387	False
1089	186	S	I	-1.1918899879051068	-12.045971699999999	0.5261365276374657	-0.7227814331057852	-0.3379760887863471	True	-0.7723799997977217	-1.332235836679477	16124.0	0.020441894064658	False
1090	307	R	E	-1.1918944323806189	-14.6204834	0.6612903225806451	-1.0847790310512972	3.5961767683321795	False	-1.2720795429708054	-0.9547861115408393	8360.0	0.072512323185366	False
1091	426	R	E	-1.1922124401965144	-8.573498520000001	0.2661290322580645	-1.4268494392286382	3.5961767683321795	False	-1.272397550786701	-1.8736472139090443	25234.0	0.0288260729999999	False
1092	353	N	Y	-1.1922421276960649	-9.4207886	0.7770700636942676	-0.8572495177593982	-0.9459482348539352	True	-0.6730785299054878	-1.1739991796840308	19094.0	0.031111111	False
1093	268	E	T	-1.1922712237868682	-10.3081301	0.4948453608247423	-1.107159630686229	0.4407911451862664	False	-1.250980112447666	-1.3382778315725583	17684.0	0.031111111	False
1094	174	Q	H	-1.192643611534916	-12.2501588	0.6464646464646465	-0.8695017291698506	0.1644401697009989	False	-1.2464813411079854	-1.4271507395709069	24389.5	0.057865857221967	False
1095	132	N	A	-1.1933181955860035	-9.6699099	0.5859872611464968	-0.9633278309137716	-0.522210072443192	True	-0.7444882441166722	-1.2924834822511084	25569.5	0.0346803308552206	False
1096	390	N	H	-1.1941621874199195	-10.988147	0.821656050955414	-0.9954859832407228	0.0723231778725767	True	-0.8371893626825933	-1.3780056105923173	13662.5	0.052072087387505996	False
1097	278	N	K	-1.1949975159022843	-9.973352	0.3439490445859872	-1.1337915577935131	0.4776379419176355	False	-1.2543148644875393	-1.5535778481999047	15548.0	0.0489196445340572	False
1098	182	R	P	-1.1951047557729748		0.5261365276374657	-0.8214697050358519	2.8174095343595646	False	-1.2750145229597034	-1.2098679408863429	21580.0	0.0337194358292335	False
1099	350	H	Q	-1.1951467272959402	-7.69069818	0.4945652173913043	-1.1784318610415383	0.1644401697009989	False	-1.2489844568690096	-1.4334225070417634	27951.5	0.0432021351769251	False
1100	630	K	E	-1.1953278009086112	-11.009045500000001	0.6	-1.2745921203717754	2.306538882734265	False	-1.2735045165175567	-1.5626111783911072	25693.0	0.0328757053400017	False
1101	240	S	K	-1.1954556962990202	-6.1400146	0.2923076923076923	-1.3202076781389762	1.1777270798136459	False	-1.2645445032866327	-1.6990790282429065	15360.5	0.0257111034230216	False
1102	443	V	D	-1.1955715897392982	-9.4027832	0.3943661971830985	-1.3104187630103534	1.9515098111723943	False	-1.271714840803748	-1.7335201817188586	25085.0	0.0651430871835005	False
1103	157	R	P	-1.1957624519810175	-15.3114013	0.4677419354838709	-0.8741056497210828	2.8174095343595646	False	-1.2756722191677459	-0.9571128836895526	22247.5	0.0773328609878561	False
1104	132	N	I	-1.1960276063442956	-11.9576416	0.5859872611464968	-0.9633278309137716	0.3621130491096634	True	-0.8809268838753604	-1.2924834822511084	29165.5	0.040925221340922004	False
1105	395	S	M	-1.1961209038083525	-9.3644774	0.5846153846153846	-0.7690566026695502	-1.2038758119735182	False	-1.2177154820885066	-1.0447322414046851	13707.0	0.0394130306365285	False
1106	342	K	I	-1.1962219099172546	-12.8472412	0.3024390243902439	-1.2175219381287241	3.0016435180164107	False	-1.2764387076786399	-1.242577751597327	24112.0	0.041259327658392	False
1107	30	A	T	-1.1967192102169038	-5.94118652	0.7452830188679245	-0.9270818138706981	-1.3696863972646784	False	-1.213492679798616	-1.3164340639544876	27273.5	0.0318389274295642	False
1108	397	T	L	-1.1968204047702946	-10.9422486	0.7538461538461538	-0.7098641019421957	-0.8538312430255128	False	-1.2279512427460832	-1.124715386086372	17561.0	0.0391556361395212	False
1109	135	N	P	-1.1969320337491616	-6.73974606	0.554140127388535	-0.9722364169823999	-1.1117588201450954	False	-1.2211209891035404	-1.1383821545741408	29752.5	0.069561237543631	False
1110	429	Q	R	-1.197594654142446	-8.28104248	0.5101010101010099	-1.3216975164287117	1.6751588356871272	False	-1.2716461957735627	-2.0610474813978032	18468.5	0.0319099253738226	False
1111	288	N	K	-1.1982366306707737	-1.099462908	0.286624203821656	-1.3003439157897132	0.4776379419176355	False	-1.2575539792560282	-1.4813980778981632	23914.5	0.026150219104584	False
1112	231	K	Y	-1.1983268872726769	-12.917163	0.5902439024390244	-1.0864900749330102	1.6935822340528115	False	-1.2725322591941255	-1.0835622759179966	13806.5	0.0387961127111548	False
1113	621	D	T	-1.1984784752177022	-12.1341552	0.7791411042944786	-1.0009330907598708	0.6250251288431113	False	-1.2601340537189123	-1.3977984298906914	17723.0	0.0432121769740984	False
1114	459	N	P	-1.1986539172057642	-9.874768200000002	0.9681528662420382	-0.7558939722263719	-1.1117588201450954	True	-0.6508775890085134	-1.1568505640174485	23834.5	0.0395731028870654	False
1115	356	I	P	-1.198836118302434	-10.1902954	0.3905325443786982	-0.8824114420143602	-0.6880206577343524	False	-1.2341768340396115	-1.1811220639166116	24277.5	0.0690664587597579	False
1116	354	N	F	-1.1991515958891101	-13.0932006	0.9808917197452228	-0.7027576015454743	0.1410322687214494	False	-1.2525516257779756	-1.0888462465214352	21402.0	0.0236795360267069	False
1117	397	T	S	-1.1991619856171556	-4.72872318	0.7538461538461538	-0.7098641019421957	-2.014505340063636	False	-1.1953808615132158	-1.124715386086372	16565.0	0.0450496691996047	False
1118	506	E	V	-1.1991749830426184	-13.1513794	0.7589855903062059	-1.0726548417581871	1.7672758275155491	False	-1.2739749126342503	-1.3474551527609593	20546.0	0.0491439852762178	False
1119	618	E	S	-1.1994366751928145	-10.476086399999998	0.3608247422680412	-1.0815757454440555	0.2934039582607904	False	-1.2556154215938458	-1.215770880698912	27303.5	0.0395780778661899	False
1120	406	G	V	-1.1995577198143559	-8.837780699999998	0.7538461538461538	-0.7098641019421957	-1.4618033890931008	False	-1.2135694390739862	-1.108405002167942	17816.0	0.0359169498089023	False
1121	193	I	R	-1.199646375659818	-11.6788088	0.4142011834319526	-1.3604241959923338	4.291281403614324	False	-1.2781001546325417	-2.022375384647519	25586.5	0.053264392761697	False
1122	189	E	W	-1.1998441159859703	-14.319751	0.3711340206185567	-0.8345336112656667	1.4540780552989132	False	-1.271884987187112	-0.9956022420146692	23075.0	0.034208774461731005	False
1123	334	A	S	-1.1999541004697742	-6.85167234	0.6037735849056604	-0.9422168895827242	-1.2222992103392023	False	-1.2210225795501977	-1.3192173485549537	16007.0	0.0379828871197757	False
1124	353	N	L	-1.2002865240473009	-12.101049900000001	0.7770700636942676	-0.8572495177593982	-0.0063549182040265	True	-0.8316172611009418	-1.1739991796840308	24734.0	0.0363316299547964	False
1125	395	S	Q	-1.200405299718894	-8.749438399999999	0.5846153846153846	-0.7690566026695502	-1.3696863972646791	False	-1.2171787693006062	-1.0447322414046851	18602.0	0.019444444375	False
1126	162	K	D	-1.200550033962984	-14.832947	0.7463414634146341	-0.8671308595171857	2.1223048990774203	False	-1.2777606982443603	-1.1632952462931008	21679.5	0.0444374559801092	False
1127	404	S	M	-1.2012848271452206	-9.924719300000001	0.7538461538461538	-0.7098641019421957	-1.2038758119735182	False	-1.2228794054253749	-1.1010641380616235	19001.5	0.0502219618374743	False
1128	310	P	R	-1.2017751879067005	-12.727880599999999	0.4773026119179965	-1.2172167437917811	2.8174095343595646	False	-1.2816849550934293	-2.0332256925484984	11181.0	0.1730067406770467	True
1129	410	S	V	-1.2022748002860109	-7.975158599999999	0.9230769230769232	-1.0317585362272221	-0.6880206577343524	True	-0.7264025785933691	-1.3157916195391346	15604.0	0.0352141334106796	False
1130	134	T	A	-1.2025193131507914	-4.99804688	0.8802816901408451	-0.963869980720093	-1.3696863972646784	True	-0.6090290966649252	-1.1979046035214198	23180.0	0.0130608246176733	False
1131	356	I	A	-1.2025940262962729	-7.811755379999999	0.3905325443786982	-0.8824114420143602	-1.2775694054362559	False	-1.222069809235309	-1.1811220639166116	21664.0	0.0259382865987716	False
1132	348	R	K	-1.2027103839544329	-6.662719659999999	0.1612903225806451	-1.0398315652142869	-0.8722546413911973	False	-1.2333612104977978	-1.0340341156775927	16724.0	0.0235526015735433	False
1133	466	R	G	-1.2039309367424298	-13.214074800000002	0.2620967741935484	-1.2131816055895772	3.241147696770309	False	-1.284314973942447	-1.7470174887385883	12119.5	0.0515769446776846	False
1134	319	D	T	-1.2046550248942665	-11.2305054	0.6012269938650306	-1.088711876026644	0.6250251288431113	False	-1.2663106033954763	-1.337857655596128	15057.0	0.0309174925683266	False
1135	358	R	F	-1.2050133035159276		0.439516129032258	-1.0085290962555988	4.070200623226111	False	-1.284191768272283	-1.3176294276479277	21558.5	0.0329644254907108	False
1136	458	T	G	-1.2050790309052688	-7.315466259999999	0.8256203890006707	-0.8212614266799694	-1.535496982555839	False	-1.2168388367694958	-1.177050021057695	22368.0	0.0226793757206176	False
1137	353	N	T	-1.2056425561601556	-8.09897462	0.7770700636942676	-0.8572495177593982	-1.314416202167625	True	-0.6220709153165748	-1.1739991796840308	17585.5	0.0203861443101769	False
1138	509	A	D	-1.2057728266467562	-12.7739745	0.7589855903062059	-1.0726548417581871	1.4172312585675442	False	-1.2774486013733175	-1.9645522693352981	13003.0	0.0371509994548237	False
1139	506	E	H	-1.2062278824068469	-13.299401999999999	0.7589855903062059	-1.0726548417581871	1.8275305252264682	False	-1.2814894692700611	-1.3474551527609593	13818.0	0.0203562570619874	False
1140	141	M	I	-1.2063363618222351	-5.58048096	0.5691489361702128	-0.9745293032881236	-1.2959928038019406	False	-1.2252764560875733	-1.2758890817114346	22690.0	0.0442598560627845	False
1141	394	I	V	-1.2065384585163703	-5.5482055400000005	0.6568047337278107	-0.798192526069118	-1.8118479580411064	False	-1.2095212846037526	-0.9726242375653528	14363.5	0.0335207628317525	False
1142	460	S	T	-1.2065546790217638	-5.68243412	0.8256203890006707	-0.6819816258024799	-2.014505340063636	False	-1.202773554917825	-1.0967728171189783	18375.0	0.032223709903035996	False
1143	32	N	E	-1.2068616324966115	-10.2384766	0.5796178343949044	-0.9863577981737384	-0.3329915861724819	False	-1.2505464568212057	-1.5238695268186562	27626.5	0.0219978765176397	False
1144	196	N	K	-1.2072844134172875	-11.5060913	0.6242038216560509	-1.0459258938443374	0.4776379419176355	True	-0.9083470957522221	-1.853341961042446	16058.0	0.0620851054122515	False
1145	337	N	Y	-1.2076282016677644	-6.97264412	0.6942675159235668	-1.0198502865600425	-0.9459482348539352	True	-0.6884646038771873	-1.2580464907218	15322.5	0.0355846552504452	False
1146	292	Q	K	-1.2081057726370648	-7.61192614	0.5757575757575758	-1.2203603758519617	0.38552095008921294	False	-1.2658839482991349	-1.5444873065611242	16895.5	0.0367782480286524	False
1147	322	G	K	-1.208391009578433	-14.2926146	0.8928571428571429	-0.9575049139511864	1.9515098111723943	False	-1.284534260642883	-2.0349043554534147	8965.5	0.0644534794351441	False
1148	135	N	T	-1.208536721637571	-5.6038574400000005	0.554140127388535	-0.9722364169823999	-1.314416202167625	False	-1.226938737167456	-1.1383821545741408	22646.5	0.0263682589782365	False
1149	464	T	K	-1.2087476364178733	-11.3299194	0.1056338028169014	-1.1780207648464112	1.325114266739122	False	-1.2794725450659286	-1.7618904478942312	21113.0	0.031111111	False
1150	507	K	R	-1.2093079310049122	-5.72115486	0.7589855903062059	-1.0726548417581871	-0.8722546413911973	False	-1.239958757548277	-1.4314000090164525	16532.0	0.0275226067462753	False
1151	188	K	H	-1.2094428576268743	-10.739624000000001	0.7268292682926829	-0.7707115449019701	-0.8722546413911971	False	-1.240093684170239	-0.9221958371669698	16786.5	0.031890233438515	False
1152	497	R	I	-1.2097678124230586	-15.794738800000001	0.6088709677419355	-0.9812730717395308	4.291281403614324	False	-1.288221591395782	-1.0112964698823423	22062.5	0.02201425	False
1153	186	S	Q	-1.209782868218178	-9.3822509	0.5261365276374657	-0.7227814331057852	-1.3696863972646791	True	-0.6162926517323117	-1.332235836679477	15343.0	0.0240217275	False
1154	138	T	R	-1.210240081896256		0.6267605633802817	-0.8138387494715293	2.614752152337036	True	-1.1577940592056597	-1.6514351178346296	23116.0	0.032423330253503996	False
1155	127	T	R	-1.2104153984210482	-14.918371400000002	0.3943661971830985	-0.9521486375183524	2.614752152337036	False	-1.2897978029942088	-1.6839867197525278	27778.5	0.05978039208079	False
1156	416	R	G	-1.2104325412580077	-11.992846699999998	0.4596774193548387	-1.2991491183505894	3.241147696770309	False	-1.2908165784580248	-1.443563243376533	12609.0	0.0424600804496287	False
1157	504	G	H	-1.2104890988750399	-11.600109899999998	0.7589855903062059	-1.0726548417581871	0.6618719255744803	False	-1.2727054598905694	-1.449326020200155	12956.5	0.0450845581079878	False
1158	455	G	D	-1.2105760531899397	-13.521081400000002	0.9047619047619048	-0.9605412275574589	1.2514206732763835	False	-1.2805006885369556	-1.7250030538736951	13749.5	0.0435402695414089	False
1159	416	R	W	-1.2107157022915305	-12.3885252	0.4596774193548387	-1.2991491183505894	3.628039062449683	False	-1.2908585379968722	-1.443563243376533	8768.5	0.0265299596931851	False
1160	395	S	Y	-1.2108003152046818	-7.5567626200000015	0.5846153846153846	-0.7690566026695502	-1.6460373727499458	False	-1.2191119385178164	-1.0447322414046851	17762.5	0.019444444375	False
1161	86	E	P	-1.211306446044488	-11.108141999999999	0.8144329896907216	-1.107556522874137	0.6434485272087958	False	-1.2732435995258164	-1.2697054501560003	29617.0	0.0285018497791121	False
1162	280	A	R	-1.212002239320066	-14.132458500000002	0.6415094339622641	-1.148343769107123	3.406958282061469	False	-1.2923570326069065	-1.5848689125658597	13200.5	0.0314138014504173	False
1163	175	I	E	-1.2124095330057585	-14.472033800000002	0.3254437869822485	-0.9598908235836427	2.1173203964635547	False	-1.2895914175673855	-1.4665313159895939	27558.0	0.0361401308284939	False
1164	182	R	T	-1.2135977600054362		0.5261365276374657	-0.8214697050358519	2.614752152337036	False	-1.2929801645785963	-1.2098679408863429	20303.0	0.052775634596795996	False
1165	358	R	V	-1.2138572899387228		0.439516129032258	-1.0085290962555988	3.9412368346663187	False	-1.2933868286115866	-1.3176294276479277	20139.0	0.0414243277285673	False
1166	387	G	E	-1.2140132365044525	-8.4616454	0.5595238095238095	-1.2759712522506717	1.067186689619539	False	-1.2817809156548647	-1.6942061025025716	15940.5	0.0407807440757642	False
1167	274	E	A	-1.2145371686345228	-8.60667718	0.4793814432989691	-1.287891513555682	1.2329972749106992	False	-1.2842561933065342	-1.6515300913808155	16881.5	0.0311293278113728	False
1168	267	E	M	-1.2146771042350952	-12.4753418	0.5618556701030928	-1.0888258528456225	1.2514206732763835	False	-1.2846017395821108	-1.1915250297455109	13057.5	0.028057	False
1169	147	N	K	-1.2147541850199586	-10.223230000000001	0.3248407643312102	-1.140878012897454	0.4776379419176355	True	-0.9158168673548928	-1.6786879034054158	23424.0	0.0758471057231638	False
1170	410	S	L	-1.214862818886567	-8.2613281	0.9230769230769232	-1.0317585362272221	-0.7064440561000368	True	-0.7359477462858431	-1.3157916195391346	13760.5	0.0359326355702814	False
1171	358	R	L	-1.215142460289247		0.439516129032258	-1.0085290962555988	3.9228134363006335	False	-1.2947176309304094	-1.3176294276479277	19193.0	0.0274839496886107	False
1172	328	H	F	-1.215559119814896	-9.211145	0.2826086956521739	-1.2936180223058376	1.490924852030282	False	-1.2879564416215667	-1.5851444975271858	9060.0	0.0459462686699379	False
1173	277	T	D	-1.2156218047857974	-13.000744599999999	0.8732394366197183	-0.9160828012715448	0.6250251288431113	True	-0.9368696874696654	-1.428532401692292	18741.0	0.0289987751178051	False
1174	407	S	T	-1.2159088449107958	-5.71655276	0.7538461538461538	-0.7098641019421957	-2.014505340063636	False	-1.2121277208068564	-1.0845475031905876	16838.5	0.0322567507397435	False
1175	191	R	Y	-1.2159096910085896	-14.667834599999999	0.3508064516129032	-1.0477316653575417	2.983220119650725	False	-1.296102935022311	-1.2161591792325457	16901.0	0.0644705904715071	False
1176	84	H	V	-1.2166130783757854	-9.241760199999998	0.5108695652173914	-1.2820506007047194	1.3619610634704906	False	-1.2877248972480515	-1.4526310823938864	29515.0	0.10777750164750499	False
1177	175	I	K	-1.2169771231249205	-15.215490799999998	0.3254437869822485	-0.9598908235836427	3.0016435180164107	False	-1.297193920886306	-1.4665313159895939	22198.5	0.0607869665080521	False
1178	334	A	N	-1.2172106814805679	-10.404589999999999	0.6037735849056604	-0.9422168895827242	-0.522210072443192	False	-1.2565622564977923	-1.3192173485549537	17953.5	0.0470282220588855	False
1179	398	S	T	-1.2172616681330188	-5.786962839999998	0.7538461538461538	-0.7098641019421957	-2.014505340063636	False	-1.2134805440290797	-1.1126872888990913	16779.0	0.0454543606157726	False
1180	133	V	T	-1.2179706247993298	-8.29522692	0.5070422535211268	-1.0054292423008329	-0.8354078446598283	False	-1.2495790286499773	-1.217045474816398	22452.0	0.0351498210504677	False
1181	515	V	R	-1.2181612957514256	-15.113684	0.7589855903062059	-1.0763072364295845	3.9412368346663187	False	-1.2976908344242892	-1.6567185757695428	12898.5	0.0284628652098903	False
1182	641	G	K	-1.2182265153576055	-7.96641844	0.4880952380952381	-1.3634374134740488	1.9515098111723943	False	-1.2943697664220553	-1.7827958428121558	25857.5	0.0536563200225908	False
1183	30	A	N	-1.2184015523269212	-10.5897216	0.7452830188679245	-0.9270818138706981	-0.522210072443192	False	-1.2577531273441456	-1.3164340639544876	27513.5	0.0201966212565133	False
1184	175	I	T	-1.220223535856897	-10.3649416	0.3254437869822485	-0.9598908235836427	-0.48536327571182303	False	-1.2604393221064059	-1.4665313159895939	24422.0	0.0497869713088267	False
1185	397	T	Q	-1.2203009973156986	-10.233483799999998	0.7538461538461538	-0.7098641019421957	-1.2222992103392023	False	-1.2413694763961225	-1.124715386086372	16299.5	0.0415351474807248	False
1186	394	I	W	-1.2207725307000246	-8.349206599999999	0.6568047337278107	-0.798192526069118	-1.4986501858244698	False	-1.2336630005505338	-0.9726242375653528	21127.5	0.033074514	False
1187	460	S	L	-1.2207952570918768	-11.807482599999998	0.8256203890006707	-0.6819816258024799	-0.7064440561000368	False	-1.2556780226316953	-1.0967728171189783	17899.5	0.0333560386308017	False
1188	30	A	V	-1.2208219474105946	-4.598950220000001	0.7452830188679245	-0.9270818138706981	-1.6276139743842613	False	-1.2297140986736244	-1.3164340639544876	26899.0	0.0410382284032341	False
1189	174	Q	S	-1.220981693622807	-8.07828368	0.6464646464646465	-0.8695017291698506	-1.3696863972646791	False	-1.2377551632045192	-1.4271507395709069	23399.0	0.0428603754679509	False
1190	346	Q	K	-1.22119001214358	-8.157019	0.1666666666666666	-1.216783505842438	0.38552095008921294	False	-1.2789681878056502	-1.93335961321852	20866.0	0.0339641913935844	False
1191	456	G	N	-1.2215111459953674	-11.1008667	0.8256203890006707	-0.8212614266799694	-0.6880206577343524	False	-1.2568518617325448	-1.4060505517871054	20765.5	0.031111111	False
1192	455	G	K	-1.2216101946967053	-14.395007399999999	0.9047619047619048	-0.9605412275574589	1.9515098111723943	False	-1.2977534457611548	-1.7250030538736951	12057.0	0.0605547405818932	False
1193	319	D	V	-1.221699711922036	-13.457714999999999	0.6012269938650306	-1.088711876026644	1.9515098111723943	False	-1.2978429629864856	-1.337857655596128	20773.5	0.0768671853341261	False
1194	501	R	Q	-1.2217988361109593	-12.5885132	0.6854838709677419	-1.1396532011566878	1.6751588356871272	False	-1.295850377742076	-1.3837450228017651	21517.0	0.0214093590341923	False
1195	96	K	N	-1.2220624918958585	-9.293664699999999	0.7707317073170732	-1.1904497467649957	0.4776379419176355	False	-1.2813798404811132	-1.5093710212115952	29687.0	0.0385541808125634	False
1196	457	S	F	-1.2230436403990603	-11.449291800000001	0.8256203890006707	-0.8212614266799694	-0.5590568691745611	False	-1.2615211472202819	-1.117326155355148	13702.5	0.0529372782738481	False
1197	330	N	K	-1.2231753986027225	-7.48386238	0.2929936305732484	-1.2467469195807586	0.4776379419176355	True	-0.9242380809376564	-1.5606543937463209	14398.5	0.0828462133892125	False
1198	133	V	Y	-1.2233058693025138	-6.18096926	0.5070422535211268	-1.0054292423008329	-1.2038758119735182	False	-1.2449004475826675	-1.217045474816398	29115.5	0.0397515533288556	False
1199	323	D	T	-1.22368901932686	-12.968213	0.8159509202453987	-0.9347253469939418	0.6250251288431113	False	-1.28534459782807	-1.1811401924045188	13154.0	0.0566527817101359	False
1200	396	N	M	-1.2238376232645238	-12.504126	0.7538461538461538	-0.6188638982146242	-0.5037866740775074	True	-0.7779741494809875	-1.0672251304230918	18687.0	0.0449861875638349	False
1201	441	R	F	-1.2239659122617124	-14.553173800000001	0.7137096774193549	-1.1621124348988543	4.070200623226111	False	-1.3031443770180675	-1.080674437111782	15610.5	0.0757682151816339	False
1202	176	N	S	-1.2243516389029696	-8.35709206	0.5261365276374657	-0.8214697050358519	-1.4618033890931008	False	-1.2383633581625997	-1.3332434130012	18864.0	0.0366138196291558	False
1203	463	E	R	-1.2244032601079469	-15.234253	0.21134020618556698	-1.0348774685552962	3.5961767683321795	False	-1.3045883706981336	-1.3619172885699535	11829.5	0.0306022410793684	False
1204	86	E	H	-1.2252503238879189	-13.172375599999999	0.8144329896907216	-1.107556522874137	1.8275305252264682	False	-1.3005119107511331	-1.2697054501560003	28348.5	0.031445306140605	False
1205	505	R	S	-1.2254242350816318	-14.146350000000002	0.7589855903062059	-1.0726548417581871	2.46736496541156	False	-1.3042925488157544	-1.341457344828204	16903.0	0.0223934454598564	False
1206	133	V	S	-1.2257288430795883	-9.1417359	0.5070422535211268	-1.0054292423008329	-0.6880206577343524	False	-1.2610695588167662	-1.217045474816398	26223.5	0.031111111	False
1207	461	T	M	-1.2268287789637071	-9.722155800000001	0.7464788732394366	-0.7368156023095311	-1.351262998898994	True	-0.6366521604175155	-1.1679685351513007	17784.5	0.022877500000000002	False
1208	656	D	K	-1.2274599498765015	-11.996985	0.4907975460122699	-1.23167324575705	2.1223048990774203	False	-1.3046706141578777	-1.7690361623279964	19923.0	0.052683697678312005	False
1209	183	S	R	-1.2275458769738925		0.5261365276374657	-0.8214697050358519	2.46736496541156	True	-1.1611517373148397	-1.647575271319588	17308.0	0.0311233354155461	False
1210	182	R	S	-1.2275458769738925		0.5261365276374657	-0.8214697050358519	2.46736496541156	False	-1.3064141907080151	-1.2098679408863429	22827.5	0.0278640261274526	False
1211	31	E	F	-1.2277448408974163	-15.137341399999999	0.8247422680412371	-0.7940632096300712	1.8962396160753408	False	-1.3035063022286069	-0.9583651962453696	23919.0	0.0460557782528999	False
1212	230	K	Q	-1.227857747539119	-10.2283812	0.5560975609756098	-1.1408461498454925	0.38552095008921294	False	-1.2856359232011891	-1.2007190961811949	20468.0	0.0192748826231838	False
1213	304	K	I	-1.2280005833237644	-13.237353299999999	0.3024390243902439	-1.2148080916723922	3.0016435180164107	False	-1.3082173810851498	-1.5239870826076878	10777.0	0.0289604846607426	False
1214	141	M	T	-1.2280876592359231	-6.178466800000002	0.5691489361702128	-0.9745293032881236	-1.351262998898994	False	-1.2454063593055162	-1.2758890817114346	27323.5	0.0680791517920256	False
1215	464	T	I	-1.2281248674483425	-4.636743140000001	0.1056338028169014	-1.1780207648464112	-0.48536327571182303	False	-1.2683406536978516	-1.7618904478942312	22447.0	0.0342150461231133	False
1216	127	T	I	-1.2282608503737096	-10.5986451	0.3943661971830985	-0.9521486375183524	-0.48536327571182303	False	-1.2684766366232187	-1.6839867197525278	28337.5	0.0663840723144494	False
1217	146	K	M	-1.2283374863574217	-11.3019897	0.0292682926829268	-1.2724197770566117	2.1357437948292395	False	-1.3056250427459093	-1.487252790043905	22135.0	0.0485113957032988	False
1218	136	N	Y	-1.2285728706080103	-11.1099365	1.0	-0.7271331343361556	-0.9459482348539352	True	-0.7094092728174334	-1.080820725679874	26156.5	0.0702806428181041	False
1219	154	T	K	-1.2288123379662697	-14.2689209	0.370887389724961	-0.8741056497210828	1.325114266739122	False	-1.299537246614325	-1.7661625128352796	19803.0	0.0586212696118224	False
1220	395	S	P	-1.2289129168693973	-7.08862308	0.5846153846153846	-0.7690566026695502	-1.8118479580411058	False	-1.2318957429567794	-1.0447322414046851	14663.5	0.0286867692789875	False
1221	275	N	K	-1.2291142825040555	-11.4604128	0.4777070063694267	-1.076177229383186	0.4776379419176355	True	-0.9301769648389898	-1.7093857972952946	20362.0	0.0669302395322589	False
1222	512	I	R	-1.2292139166688154	-15.413269099999999	0.7589855903062059	-1.0726548417581871	4.291281403614324	False	-1.3076676956415387	-1.6215369824794872	16527.0	0.028057	False
1223	463	E	L	-1.229424765385834	-13.764294199999998	0.21134020618556698	-1.0348774685552962	1.7488524291498648	False	-1.3040791573109782	-1.3619172885699535	11797.0	0.0265318922126849	False
1224	267	E	H	-1.2296101342683476	-13.399524	0.5618556701030928	-1.0888258528456225	1.8275305252264682	False	-1.304871721131562	-1.1915250297455109	8572.5	0.0361715963990205	False
1225	174	Q	A	-1.2297376113633929	-11.515820399999999	0.6464646464646465	-0.8695017291698506	-0.4300930806147697	False	-1.2712312257430147	-1.4271507395709069	22630.5	0.0529583176496303	False
1226	156	L	E	-1.229809543436895	-14.711853	0.370887389724961	-0.8741056497210828	1.7488524291498648	False	-1.304463935362039	-1.5470637249738517	25144.0	0.031111111	False
1227	499	K	E	-1.2300424142744153	-12.889355599999998	0.42439024390243896	-1.1872490976349457	2.306538882734265	False	-1.3082191298833608	-1.5440252967617092	15144.5	0.0360526547364769	False
1228	457	S	Q	-1.2301614718640534	-8.957067799999997	0.8256203890006707	-0.8212614266799694	-1.3696863972646791	False	-1.2469349414457658	-1.117326155355148	17795.5	0.0245690729591322	False
1229	280	A	H	-1.2306476389737733	-11.181237699999999	0.6415094339622641	-1.148343769107123	0.8276825108656407	False	-1.2952709312873714	-1.5848689125658597	16947.5	0.0722168310385624	False
1230	631	E	K	-1.23070041958266	-12.7001219	0.3041237113402061	-1.202473737712732	2.306538882734265	False	-1.308877135191605	-2.073718982469776	18803.5	0.0493993346063943	False
1231	614	R	M	-1.230704992181233	-15.074145399999999	0.4637096774193548	-1.0513092344512098	3.425381680427153	False	-1.3110495232113732	-1.2257675026418968	18441.0	0.0311111109999999	False
1232	134	T	L	-1.2310033437720784	-9.283667	0.8802816901408451	-0.963869980720093	-0.8538312430255128	True	-0.7274716342575118	-1.1979046035214198	27244.5	0.0399788464497233	False
1233	308	I	R	-1.2310976379296648	-13.656127799999998	0.4142011834319526	-1.2636107052805559	4.291281403614324	False	-1.3095514169023879	-1.9957214660724536	18155.0	0.1077706425719543	False
1234	140	D	E	-1.2311758605459815	-5.573559659999999	0.9570552147239264	-0.7796198657169839	-1.9776585433322664	False	-1.2286448323362436	-0.8693004569071966	25941.5	0.0354356190492061	False
1235	398	S	Q	-1.2313764075378626	-9.935559199999998	0.7538461538461538	-0.7098641019421957	-1.3696863972646791	True	-0.6378861910519963	-1.1126872888990913	18478.5	0.0515470413551397	False
1236	609	S	I	-1.2314628050644152	-11.452405	0.5769230769230769	-0.9080606705268328	-0.3379760887863471	False	-1.2750368161267005	-1.4145511997901186	22274.5	0.0349993690296473	False
1237	151	N	E	-1.2315282669141945	-11.7259152	0.7388535031847133	-0.8745316478809122	-0.3329915861724819	True	-0.8128008824067965	-1.3928629030087325	26027.0	0.145458343315381	True
1238	270	M	K	-1.231597261384724	-7.95599364	0.1489361702127659	-1.3847105705121168	2.1357437948292395	False	-1.3088848177732115	-1.907131145099976	19857.5	0.0379381901873665	False
1239	277	T	A	-1.2316044238246564	-7.616089	0.8732394366197183	-0.9160828012715448	-1.3696863972646784	True	-0.6381142073387901	-1.428532401692292	17115.0	0.0409109683602612	False
1240	403	N	P	-1.231643491139796	-10.7848876	0.7538461538461538	-0.7098641019421957	-1.1117588201450954	True	-0.6838671629425452	-1.0701282653769166	17844.5	0.0617628502615153	False
1241	169	R	L	-1.2317864910716982	-14.7356568	0.3870967741935484	-1.1390344956455147	3.9228134363006335	False	-1.3113616617128605	-1.260047236752322	14958.0	0.0251826421030279	False
1242	350	H	R	-1.2318458987581042	-9.6163085	0.4945652173913043	-1.1784318610415383	0.4173832442067166	False	-1.2901632576281266	-1.4334225070417634	19375.5	0.0466879685390852	False
1243	228	K	E	-1.2319670583417928	-7.264953659999999	0.4097560975609756	-1.4084556479687846	2.306538882734265	False	-1.3101437739507382	-1.5820211734127898	16189.0	0.0325060032281414	False
1244	455	G	E	-1.2321124400289976	-13.508630199999999	0.9047619047619048	-0.9605412275574589	1.067186689619539	False	-1.2998801191794098	-1.7250030538736951	15358.5	0.027562095	False
1245	137	I	K	-1.2324071296356802		0.5680473372781065	-0.9255515009886679	3.0016435180164107	False	-1.3126239273970657	-1.6148826313176967	24572.5	0.0703031300742833	False
1246	268	E	Q	-1.2326001503331934	-9.030639500000001	0.4948453608247423	-1.107159630686229	-0.2408745943440597	False	-1.2783003943072355	-1.3382778315725583	22252.0	0.0248570233593523	False
1247	196	N	D	-1.2328958757671549	-10.223230000000001	0.6242038216560509	-1.0459258938443374	-0.2224511959783752	True	-0.8313796633850461	-1.853341961042446	14981.5	0.0740523281117944	False
1248	641	G	E	-1.2330721267446474	-3.63800048	0.4880952380952381	-1.3634374134740488	1.067186689619539	False	-1.30083980589506	-1.7827958428121558	23546.0	0.0496493760165913	False
1249	289	T	D	-1.2331317136214819	-8.781860499999999	0.38028169014084495	-1.2357386574355975	0.6250251288431113	False	-1.2947872921226922	-1.6461883639748125	23045.5	0.0401662079829842	False
1250	268	E	N	-1.2334186652765604	-8.68626718	0.4948453608247423	-1.107159630686229	-0.3329915861724819	False	-1.2771034896011548	-1.3382778315725583	16814.0	0.0416584320898252	False
1251	615	N	T	-1.2335152411145516	-7.75426034	0.6242038216560509	-0.9292048997590936	-1.314416202167625	True	-0.6499436002709709	-1.6704581880843845	23926.0	0.07243505098108	False
1252	461	T	S	-1.2337422454825693	-6.15134278	0.7464788732394366	-0.7368156023095311	-2.014505340063636	False	-1.22996112137863	-1.1679685351513007	19734.5	0.0452016118554191	False
1253	505	R	K	-1.2339279054630041	-6.846911599999999	0.7589855903062059	-1.0726548417581871	-0.8722546413911973	False	-1.2645787320063686	-1.341457344828204	16800.0	0.0430229081454107	False
1254	617	S	N	-1.2342648969348982	-6.8612549399999985	0.5769230769230769	-0.9274177856480326	-1.4618033890931008	True	-0.6240959226881218	-1.4678414336536434	24385.0	0.0322870004850919	False
1255	32	N	H	-1.2345489647548713	-11.6982054	0.5796178343949044	-0.9863577981737384	0.0723231778725767	False	-1.2866414538521211	-1.5238695268186562	24949.0	0.0389759549077761	False
1256	397	T	F	-1.2348216883697964	-11.8810302	0.7538461538461538	-0.7098641019421957	-0.7064440561000368	False	-1.269704453909615	-1.124715386086372	16237.0	0.0331170590283277	False
1257	391	S	D	-1.2348559801300245	-11.136218300000001	0.3615384615384615	-1.106581569363836	0.4776379419176352	False	-1.294173328715279	-1.5189855551945186	21492.0	0.0311111109999999	False
1258	268	E	H	-1.2351041443670892	-13.2830198	0.4948453608247423	-1.107159630686229	1.8275305252264682	False	-1.3103657312303034	-1.3382778315725583	15484.0	0.037351694144771005	False
1259	120	K	T	-1.2351724409354818	-9.434252800000001	0.6439024390243903	-1.2863997017657818	1.325114266739122	False	-1.305897349583537	-1.419214523750225	29587.0	0.1015180182263821	False
1260	62	T	R	-1.235985044383227	-7.74718024	0.5704225352112676	-1.4203599073375404	2.614752152337036	False	-1.3153674489563876	-1.9530452105618847	28703.0	0.0206008415521079	False
1261	501	R	V	-1.2361919628484723	-14.7791136	0.6854838709677419	-1.1396532011566878	3.9412368346663187	False	-1.315721501521336	-1.3837450228017651	24441.0	0.0304044026218868	False
1262	162	K	P	-1.2362838373031568	-14.581664999999996	0.7463414634146341	-0.8671308595171857	1.5277716487616508	False	-1.309029010430788	-1.1632952462931008	27926.0	0.0632092989475623	False
1263	407	S	Q	-1.2363624780187572	-10.035168400000002	0.7538461538461538	-0.7098641019421957	-1.3696863972646791	False	-1.2531359476004695	-1.0845475031905876	22719.0	0.0360375748112403	False
1264	351	F	R	-1.2364581274847688	-15.251001000000002	0.3705583756345177	-1.0879943465506985	4.070200623226111	False	-1.3156365922411244	-1.56811890838157	19519.5	0.0311111109999999	False
1265	358	R	W	-1.2364621727365857		0.439516129032258	-1.0085290962555988	3.628039062449683	False	-1.3166050084419274	-1.3176294276479277	11198.0	0.033074514	False
1266	394	I	L	-1.2367595278447403	-7.0759522000000015	0.6568047337278107	-0.798192526069118	-1.793424559675422	False	-1.2403436404092107	-0.9726242375653528	15215.5	0.0353250164084289	False
1267	401	G	K	-1.2371324358799491		0.7538461538461538	-0.7098641019421957	1.9515098111723943	False	-1.313275686944399	-1.6166484350376158	15103.0	0.031111111	False
1268	399	V	D	-1.2371324358799491		0.7538461538461538	-0.7098641019421957	1.9515098111723943	False	-1.313275686944399	-1.5663668643098043	15520.5	0.0275037964962662	False
1269	231	K	R	-1.2377753932950744	-6.510583479999998	0.5902439024390244	-1.0864900749330102	-0.8722546413911973	False	-1.2684262198384393	-1.0835622759179966	15060.0	0.0302000928737602	False
1270	135	N	Y	-1.2380574248342084	-8.945556540000002	0.554140127388535	-0.9722364169823999	-0.9459482348539352	False	-1.2667637835341201	-1.1383821545741408	25932.0	0.0442405110546197	False
1271	337	N	T	-1.2383099855647268	-5.3980835	0.6942675159235668	-1.0198502865600425	-1.314416202167625	True	-0.6547383447211461	-1.2580464907218	16965.0	0.0222222221428571	False
1272	151	N	Y	-1.2386006128938218	-10.201049800000002	0.7388535031847133	-0.8745316478809122	-0.9459482348539352	True	-0.7194370151032449	-1.3928629030087325	25211.5	0.1285069970708059	False
1273	136	N	P	-1.238678050843343	-10.806591599999999	1.0	-0.7271331343361556	-1.1117588201450954	True	-0.6909017226460925	-1.080820725679874	22215.0	0.035785061168302004	False
1274	358	R	E	-1.2388535121057649		0.439516129032258	-1.0085290962555988	3.5961767683321795	False	-1.3190386226959516	-1.3176294276479277	17507.0	0.0259259258333333	False
1275	337	N	L	-1.238989843256696	-11.2345946	0.6942675159235668	-1.0198502865600425	-0.0063549182040265	True	-0.8703205803103373	-1.2580464907218	20561.0	0.0241798412166387	False
1276	158	D	T	-1.2391472161134522	-13.500195199999999	0.370887389724961	-0.8741056497210828	0.6250251288431113	False	-1.300802794614662	-1.4060264439062555	21395.5	0.031111111	False
1277	621	D	Q	-1.2392245199022125	-10.6918946	0.7791411042944786	-1.0009330907598708	-0.3145681878067974	False	-1.2833173586672788	-1.3977984298906914	25760.0	0.0383600563732591	False
1278	416	R	S	-1.2392620672732677	-11.428942999999999	0.4596774193548387	-1.2991491183505894	2.46736496541156	False	-1.3181303810073906	-1.443563243376533	13741.0	0.0508279282556408	False
1279	146	K	E	-1.240677878029974	-11.736853	0.0292682926829268	-1.2724197770566117	2.306538882734265	False	-1.318854593638919	-1.487252790043905	26494.5	0.0351529931837628	False
1280	328	H	Y	-1.2412653653656232	-5.1053101	0.2826086956521739	-1.2936180223058376	0.4039443484548973	False	-1.2993561854836504	-1.5851444975271858	15894.5	0.0196360798164083	False
1281	319	D	H	-1.2415332349638144	-13.725171	0.6012269938650306	-1.088711876026644	2.011764508883313	False	-1.3180723036341049	-1.337857655596128	19034.5	0.0361736997421103	False
1282	454	D	G	-1.2421836880855106	-12.959607	0.3374233128834356	-1.0731845283308885	1.2514206732763835	False	-1.3121083234325264	-1.8832974138891412	13052.0	0.0300425873240598	False
1283	408	N	Y	-1.242753137248277	-11.337439	0.7538461538461538	-0.725839198745994	-0.9459482348539352	True	-0.7235895394576999	-1.1056035351111038	9914.0	0.0389369217553754	False
1284	393	W	E	-1.243294073030197	-12.760071	0.2555066079295154	-1.120728369338739	1.4540780552989132	False	-1.3153349442313385	-1.5231933659734913	15385.5	0.0369343908702068	False
1285	393	W	H	-1.2435371866698697	-12.1546754	0.2555066079295154	-1.120728369338739	1.0487632912538545	False	-1.3110767526870295	-1.5231933659734913	21107.0	0.046704064674942	False
1286	342	K	Y	-1.2436173327630782	-11.8164672	0.3024390243902439	-1.2175219381287241	1.6935822340528115	False	-1.3178227046845266	-1.242577751597327	16463.0	0.0329458729766663	False
1287	139	D	E	-1.2438565441970937	-6.9578247000000015	1.0	-0.7324135871315047	-1.9776585433322664	False	-1.2413255159873555	-0.8271393202373304	27306.5	0.0316314722308454	False
1288	661	D	S	-1.24535076551012	-13.18125	0.9754601226993864	-0.904124609129215	0.4776379419176352	False	-1.3046681140953749	-1.586256021100316	24601.5	0.0409758896666034	False
1289	406	G	L	-1.2456484599588855	-9.817749000000001	0.7538461538461538	-0.7098641019421957	-1.4802267874587849	False	-1.259100733132545	-1.108405002167942	16172.5	0.0346255431311631	False
1290	302	T	K	-1.2456732894417923	-10.8058595	0.2535211267605634	-1.2389807587905157	1.325114266739122	True	-1.0561945934450443	-2.0079040340113945	12405.0	0.0924739072249022	False
1291	153	T	A	-1.2457478293376385	-8.6138549	0.370887389724961	-0.8810804399249801	-1.3696863972646784	True	-0.6522576128517719	-1.6202233317379653	25848.5	0.1128942095123405	False
1292	499	K	Q	-1.2459767860088156	-9.6188597	0.42439024390243896	-1.1872490976349457	0.38552095008921294	False	-1.3037549616708857	-1.5440252967617092	20548.0	0.0457741880773236	False
1293	499	K	M	-1.2459818521985189	-12.874316199999999	0.42439024390243896	-1.1872490976349457	2.1357437948292395	False	-1.3232694085870058	-1.5440252967617092	8578.0	0.0236600977625708	False
1294	132	N	S	-1.2467342627282685	-6.4520629000000005	0.5859872611464968	-0.9633278309137716	-1.4618033890931008	True	-0.6365652884814921	-1.2924834822511084	27486.0	0.01596873595357	False
1295	135	N	W	-1.2468865490210683	-11.177197199999998	0.554140127388535	-0.9722364169823999	-0.3011292920549782	False	-1.29127545754603	-1.1383821545741408	26812.0	0.027562095	False
1296	240	S	R	-1.247125069074011	-11.099279600000001	0.2923076923076923	-1.3202076781389762	2.46736496541156	False	-1.3259933828081338	-1.6990790282429065	12390.0	0.0324632838121049	False
1297	324	I	R	-1.247415072703859	-13.841833600000001	0.2662721893491124	-1.261764643298187	4.291281403614324	False	-1.3258688516765826	-1.8052084189860258	12243.5	0.0423024727308944	False
1298	135	N	M	-1.247604762343728	-10.6583864	0.554140127388535	-0.9722364169823999	-0.5037866740775074	False	-1.2873896753267422	-1.1383821545741408	26668.5	0.031111111	False
1299	410	S	N	-1.2477986528469966	-3.56306152	0.9230769230769232	-1.0317585362272221	-1.4618033890931008	True	-0.6376296786002202	-1.3157916195391346	15278.0	0.0496698685769687	False
1300	84	H	I	-1.2480678206773672	-10.6794799	0.5108695652173914	-1.2820506007047194	1.7120056324184958	False	-1.322424940173243	-1.4526310823938864	29257.5	0.0350476097702786	False
1301	355	T	A	-1.2485861908184421	-7.40446776	0.2394366197183098	-0.9544501530052631	-1.3696863972646784	True	-0.6550959743325755	-1.4299512501362717	24249.0	0.025388865367238996	False
1302	294	N	R	-1.2487104600394696	-11.2407592	0.3949044585987261	-1.2607817914155062	1.7672758275155491	True	-1.1101088447117908	-1.6501718459958867	19183.0	0.0527137831266787	False
1303	630	K	I	-1.2490322704787682	-12.642175199999999	0.6	-1.2745921203717754	3.0016435180164107	False	-1.3292490682401537	-1.5626111783911072	23359.0	0.0389755363518035	False
1304	407	S	M	-1.2496041732932035	-10.815368800000002	0.7538461538461538	-0.7098641019421957	-1.2038758119735182	False	-1.2711987515733578	-1.0845475031905876	15187.5	0.027562095	False
1305	84	H	E	-1.2496393641739223	-10.921582199999998	0.5108695652173914	-1.2820506007047194	1.8275305252264682	False	-1.3249009510371366	-1.4526310823938864	27839.5	0.0342267232494838	False
1306	187	N	P	-1.2508193406496224	-11.2321288	0.5414012738853503	-0.6830485864880611	-1.1117588201450954	False	-1.2750082960040012	-1.1307386503453698	19509.0	0.0335566225629702	False
1307	164	Y	D	-1.2510859136792367	-12.4322144	0.4144144144144144	-1.0976641185637177	0.9934930961568008	False	-1.317927458880911	-1.5890906579643336	24350.5	0.0814779967527802	False
1308	337	N	G	-1.2511897095024922	-9.484814300000002	0.6942675159235668	-1.0198502865600425	-0.6880206577343524	True	-0.7753174878098505	-1.2580464907218	15251.5	0.0179221788663914	False
1309	404	S	T	-1.2514795239888612	-7.26237796	0.7538461538461538	-0.7098641019421957	-2.014505340063636	False	-1.2476983998849218	-1.1010641380616235	16486.0	0.0481104054548578	False
1310	358	R	M	-1.251968395476239		0.439516129032258	-1.0085290962555988	3.425381680427153	False	-1.3323129265063791	-1.3176294276479277	20122.5	0.0236246528571428	False
1311	332	S	K	-1.2525654390254966	-11.2052856	0.3230769230769231	-1.2087499817041951	1.1777270798136459	True	-1.0451903662334094	-1.826953062619231	13796.5	0.0838446010659404	False
1312	358	R	D	-1.253021753475447		0.439516129032258	-1.0085290962555988	3.4119427846753343	False	-1.3333739062005194	-1.3176294276479277	14661.5	0.027562095	False
1313	609	S	V	-1.2531190728663226	-10.907934599999999	0.5769230769230769	-0.9080606705268328	-0.6880206577343524	False	-1.2884597886035003	-1.4145511997901186	21418.0	0.0402903997603334	False
1314	461	T	L	-1.253323235027754	-11.667858800000001	0.7464788732394366	-0.7368156023095311	-0.8538312430255128	True	-0.7497915255131876	-1.1679685351513007	18616.5	0.0304243640840817	False
1315	31	E	D	-1.2533443896355043	-6.3781861200000005	0.8247422680412371	-0.7940632096300712	-1.9776585433322664	False	-1.2508133614257666	-0.9583651962453696	28802.5	0.0299638244761413	False
1316	405	T	S	-1.2533788802494863	-7.3310790799999985	0.7538461538461538	-0.7098641019421957	-2.014505340063636	False	-1.2495977561455471	-1.1136623396256822	15767.0	0.0330433149613646	False
1317	358	R	A	-1.253413247103298		0.439516129032258	-1.0085290962555988	3.406958282061469	False	-1.3337680403901382	-1.3176294276479277	17631.0	0.0487438489917674	False
1318	337	N	V	-1.2539397019134104	-11.5024048	0.6942675159235668	-1.0198502865600425	0.0120684801616584	True	-0.888021872828985	-1.2580464907218	15745.5	0.0480634875678964	False
1319	154	T	R	-1.2541631399425546	-15.6213624	0.370887389724961	-0.8741056497210828	2.614752152337036	False	-1.3335455445157152	-1.7661625128352796	22301.0	0.0266442615494356	False
1320	175	I	M	-1.2554062854164452	-7.9528564	0.3254437869822485	-0.9598908235836427	-1.2959928038019406	False	-1.2743463796817835	-1.4665313159895939	16934.5	0.0361401308284939	False
1321	361	N	H	-1.2554534217336546	-7.7843750200000015	0.4585987261146497	-1.217743194849224	0.0723231778725767	True	-0.8984805969963284	-1.509503348127719	19617.0	0.0358519169390474	False
1322	453	R	V	-1.2557960631913876	-14.965344199999999	0.1854838709677419	-1.1370837927147217	3.9412368346663187	False	-1.3353256018642512	-1.2835475726665158	10991.0	0.0288260729999999	False
1323	674	N	R	-1.256600174030693	-7.06859132			1.7672758275155491	False	-1.3314001036223249	-1.903227357920969	25858.5	0.0268421520894887	False
1324	131	T	V	-1.2566085311245878	-9.663867399999999	0.528169014084507	-0.9813985680652629	-0.8354078446598283	False	-1.2882169349752357	-1.3517987126315525	25990.0	0.0394614603851534	False
1325	645	E	A	-1.2569246333493616	-10.646166800000001	0.5670103092783505	-1.2466860810975862	1.2329972749106992	False	-1.3266436580213732	-1.5603825225710035	21942.0	0.032478839116121004	False
1326	399	V	E	-1.2571089769575257		0.7538461538461538	-0.7098641019421957	1.7672758275155491	False	-1.3319089065491576	-1.5663668643098043	18150.0	0.0342960668736762	False
1327	615	N	S	-1.2572396612786916	-7.659692359999998	0.6242038216560509	-0.9292048997590936	-1.4618033890931008	True	-0.6470706870319151	-1.6704581880843845	22397.0	0.0786003923319444	False
1328	278	N	E	-1.2574112233424486	-8.6553468	0.3439490445859872	-1.1337915577935131	-0.3329915861724819	False	-1.301096047667043	-1.5535778481999047	16246.0	0.0474844301147475	False
1329	131	T	N	-1.2574923655976262	-7.4453735	0.528169014084507	-0.9813985680652629	-1.314416202167625	False	-1.2758943811275112	-1.3517987126315525	23961.5	0.0512369196422058	False
1330	132	N	V	-1.2583815744389333	-12.111621000000001	0.5859872611464968	-0.9633278309137716	0.0120684801616584	True	-0.8924637453545079	-1.2924834822511084	27070.5	0.0172839505555555	False
1331	458	T	Q	-1.2584903638043143	-10.149987800000002	0.8256203890006707	-0.8212614266799694	-1.2222992103392023	False	-1.279558842884738	-1.177050021057695	21474.5	0.0676150112196337	False
1332	638	I	T	-1.2586746309286525	-7.40777588	0.6863905325443787	-1.1519233679486316	-0.48536327571182303	False	-1.2988904171781621	-1.4281434873315186	30333.0	0.0447933186121719	False
1333	501	R	E	-1.2588107175716363	-14.7588134	0.6854838709677419	-1.1396532011566878	3.5961767683321795	False	-1.338995828161823	-1.3837450228017651	14857.5	0.0306455346121785	False
1334	337	N	F	-1.2593048629247514	-11.850634800000002	0.6942675159235668	-1.0198502865600425	0.1410322687214494	True	-0.9124317658328416	-1.2580464907218	13012.0	0.0387094815427195	False
1335	348	R	H	-1.259435627487131	-12.1775636	0.1612903225806451	-1.0398315652142869	0.4173832442067166	False	-1.317752986357153	-1.0340341156775927	13748.5	0.0474837810478263	False
1336	229	D	K	-1.2601841321888103	-11.8344118	0.3558282208588957	-1.2676842030754918	2.1223048990774203	False	-1.3373947964701869	-1.6465004064017146	9742.5	0.0546744749974375	False
1337	268	E	A	-1.2603521960539168	-12.798474	0.4948453608247423	-1.107159630686229	1.2329972749106992	False	-1.3300712207259284	-1.3382778315725583	11883.0	0.086985455161092	False
1338	169	R	K	-1.260651497106688	-5.19940186	0.3870967741935484	-1.1390344956455147	-0.8722546413911973	False	-1.2913023236500527	-1.260047236752322	17855.5	0.0287341817594817	False
1339	441	R	K	-1.2609325226094898	-3.5339355400000003	0.7137096774193549	-1.1621124348988543	-0.8722546413911973	False	-1.2915833491528546	-1.080674437111782	16181.5	0.0296997066280855	False
1340	231	K	W	-1.260953948795669	-14.2491456	0.5902439024390244	-1.0864900749330102	2.338401176851769	False	-1.3392787394072958	-1.0835622759179966	11973.5	0.0210385490158741	False
1341	360	A	N	-1.2615901588424077	-6.32734372	0.1509433962264151	-1.1751183326456809	-0.522210072443192	False	-1.300941733859632	-1.6563605523071934	22209.0	0.0259259258333333	False
1342	453	R	T	-1.2621158562859098	-14.069751199999999	0.1854838709677419	-1.1370837927147217	2.614752152337036	False	-1.3414982608590706	-1.2835475726665158	13927.0	0.028057	False
1343	426	R	G	-1.262566935635814	-9.600549	0.2661290322580645	-1.4268494392286382	3.241147696770309	False	-1.342950972835831	-1.8736472139090443	16243.5	0.0246583616308031	False
1344	120	K	M	-1.2629528864658943	-11.5455566	0.6439024390243903	-1.2863997017657818	2.1357437948292395	False	-1.3402404428543817	-1.419214523750225	21868.0	0.0428791960383131	False
1345	294	N	K	-1.2631298929900645	-8.19888928	0.3949044585987261	-1.2607817914155062	0.4776379419176355	True	-0.9641925753249984	-1.6501718459958867	17853.5	0.0618084730239086	False
1346	64	K	M	-1.2635518313619136	-8.50086674	0.5463414634146342	-1.3930964351435318	2.1357437948292395	False	-1.3408393877504008	-1.8059524269793523	27389.0	0.0576437376289914	False
1347	512	I	K	-1.2638357681305674	-14.9148924	0.7589855903062059	-1.0726548417581871	3.0016435180164107	False	-1.3440525658919529	-1.6215369824794872	15978.0	0.0274118167162627	False
1348	330	N	I	-1.2642661211710968	-8.272155899999998	0.2929936305732484	-1.2467469195807586	0.3621130491096634	True	-0.9491653987021621	-1.5606543937463209	13589.0	0.1049637405623504	False
1349	406	G	P	-1.2647020877101551	-9.1823852	0.7538461538461538	-0.7098641019421957	-1.7381543645783681	False	-1.2700763057691056	-1.108405002167942	16066.0	0.0324593728590388	False
1350	395	S	T	-1.2651986256657701	-6.99030762	0.5846153846153846	-0.7690566026695502	-2.014505340063636	False	-1.2614175015618303	-1.0447322414046851	20401.0	0.0339145053756619	False
1351	153	T	I	-1.2657063211006092	-11.818518199999998	0.370887389724961	-0.8810804399249801	-0.48536327571182303	True	-0.8228016695121603	-1.6202233317379653	29605.0	0.0572635488117003	False
1352	146	K	L	-1.2657112609819838	-12.4792727	0.0292682926829268	-1.2724197770566117	2.6331755507027204	False	-1.3451500799386529	-1.487252790043905	27551.0	0.0372356753062713	False
1353	634	N	R	-1.2664340473387574	-14.0856445	0.8598726114649682	-1.0423654458592266	1.7672758275155491	True	-1.1278324320110786	-1.7213829420940094	23735.5	0.1456168162601034	True
1354	239	P	E	-1.2664342886442483	-9.306726	0.5514705882352942	-1.2474501811569687	0.6434485272087958	False	-1.3283714421255768	-1.575699868015657	21885.5	0.025296971739134998	False
1355	457	S	Y	-1.2665463139088966	-8.589123399999998	0.8256203890006707	-0.8212614266799694	-1.6460373727499458	False	-1.274857937222031	-1.117326155355148	16426.0	0.033074514	False
1356	390	N	S	-1.2665681737467944	-6.36922608	0.821656050955414	-0.9954859832407228	-1.4618033890931008	True	-0.6563991995000179	-1.3780056105923173	14657.0	0.0480425965152489	False
1357	358	R	G	-1.2666858378159709		0.439516129032258	-1.0085290962555988	3.241147696770309	False	-1.3470698750159882	-1.3176294276479277	24576.0	0.0394928907748993	False
1358	61	E	A	-1.266712929104416	-9.2092898	0.6185567010309279	-1.3086483650350054	1.2329972749106992	False	-1.3364319537764275	-1.595167741533798	27060.0	0.0276701630544009	False
1359	191	R	K	-1.267219633856639	-8.600280799999998	0.3508064516129032	-1.0477316653575417	-0.8722546413911973	False	-1.2978704604000038	-1.2161591792325457	20428.0	0.0393812781218414	False
1360	400	Q	R	-1.2673644494617018		0.7538461538461538	-0.7098641019421957	1.6751588356871272	False	-1.3414159910928187	-1.5453948343570412	15384.0	0.0293589873270337	False
1361	398	S	F	-1.2674817058671803	-12.610095199999998	0.7538461538461538	-0.7098641019421957	-0.5590568691745611	True	-0.8126958444970359	-1.1126872888990913	14961.0	0.035160830468912004	False
1362	132	N	Y	-1.2682248733475323	-9.7665406	0.5859872611464968	-0.9633278309137716	-0.9459482348539352	True	-0.7490612755569553	-1.2924834822511084	23718.0	0.0382088999033197	False
1363	325	R	W	-1.2685825329430995	-15.8963258	0.5887096774193549	-0.9799256256740029	3.628039062449683	False	-1.3487253686484415	-1.3908510673741916	11207.5	0.0839956	False
1364	463	E	Q	-1.2687711807348685	-10.9581786	0.21134020618556698	-1.0348774685552962	-0.2408745943440597	False	-1.3144714247089104	-1.3619172885699535	12432.0	0.0355794725016614	False
1365	337	N	M	-1.2688578702745619	-10.4406006	0.6942675159235668	-1.0198502865600425	-0.5037866740775074	True	-0.8229943964910257	-1.2580464907218	16163.5	0.027562095	False
1366	412	T	E	-1.268984641381031	-10.896179	0.7323943661971831	-1.1520500149032695	0.4407911451862664	False	-1.3276935300418289	-1.515567058232646	16049.5	0.0607713648093812	False
1367	303	R	L	-1.2693377879861143	-12.120666600000002	0.375	-1.3687537840641268	3.9228134363006335	False	-1.3489129586272768	-1.5720120075674218	19938.5	0.035505966954594	False
1368	132	N	T	-1.2696408442184983	-8.216491540000002	0.5859872611464968	-0.9633278309137716	-1.314416202167625	True	-0.6860692033749178	-1.2924834822511084	27104.5	0.0327936348423178	False
1369	134	T	F	-1.2696482203905164	-10.5613038	0.8802816901408451	-0.963869980720093	-0.7064440561000368	True	-0.7907331477897924	-1.1979046035214198	19954.5	0.0176562842846841	False
1370	133	V	Q	-1.2696656946673917	-12.0608642	0.5070422535211268	-1.0054292423008329	0.1041854719900804	False	-1.3223687520314198	-1.217045474816398	27155.0	0.0514778132264292	False
1371	392	T	N	-1.270538937950282	-8.6844606	0.5985915492957746	-0.9379362944075941	-1.314416202167625	True	-0.6869672971067012	-1.408658991071284	23805.5	0.0268948708255994	False
1372	409	D	C	-1.27181964546963	-14.544238199999999	0.7538461538461538	-0.8243957801811906	1.03033989288817	False	-1.3391288212288517	-0.9417935219327049	16865.5	0.0291867362856656	False
1373	416	R	I	-1.2719816663861645	-13.596008300000001	0.4596774193548387	-1.2991491183505894	4.291281403614324	False	-1.3504354453588878	-1.443563243376533	16317.0	0.0478139803372514	False
1374	634	N	D	-1.2721450779689594	-10.964379800000001	0.8598726114649682	-1.0423654458592266	-0.2224511959783752	True	-0.8706288655868506	-1.7213829420940094	22645.0	0.0305954764590721	False
1375	334	A	V	-1.2724334916242128	-6.811987299999999	0.6037735849056604	-0.9422168895827242	-1.6276139743842613	False	-1.2813256428872428	-1.3192173485549537	14474.5	0.0327251782620862	False
1376	145	L	R	-1.2725123474436468	-11.514819200000002	0.1768292682926829	-1.39847158975831	3.9228134363006335	False	-1.352087518084809	-2.067200604544531	19951.0	0.0486811259078735	False
1377	512	I	M	-1.2726728536351692	-5.144348119999999	0.7589855903062059	-1.0726548417581871	-1.2959928038019406	False	-1.2916129479005076	-1.6215369824794872	20969.0	0.0361453919542655	False
1378	235	T	K	-1.2729027494773515	-8.625524799999999	0.4084507042253521	-1.337213963464268	1.325114266739122	True	-1.0834240534806037	-2.001718504169645	22083.5	0.0274990413776095	False
1379	153	T	D	-1.2731207075150717	-13.806909199999998	0.370887389724961	-0.8810804399249801	0.6250251288431113	True	-0.9943685901989396	-1.6202233317379653	26094.0	0.0681724384013906	False
1380	614	R	V	-1.2732486595658976	-15.706823600000002	0.4637096774193548	-1.0513092344512098	3.9412368346663187	False	-1.3527781982387612	-1.2257675026418968	17779.5	0.0353113850154931	False
1381	345	K	F	-1.273542749508403	-15.242920000000002	0.6780487804878049	-1.0091913158917991	2.780562737628196	False	-1.3533716942293939	-0.9441337786666368	13750.5	0.0354910938703031	False
1382	135	N	S	-1.2739077297752237	-7.30174564	0.554140127388535	-0.9722364169823999	-1.4618033890931008	False	-1.2879194490348538	-1.1383821545741408	21348.5	0.0709610874509931	False
1383	319	D	Q	-1.2740022393050618	-10.049230699999999	0.6012269938650306	-1.088711876026644	-0.3145681878067974	False	-1.3180950780701282	-1.337857655596128	19866.0	0.0414945144391499	False
1384	30	A	S	-1.274080184949658	-9.3340944	0.7452830188679245	-0.9270818138706981	-1.2222992103392023	False	-1.2951486640300818	-1.3164340639544876	24378.0	0.0249423622770624	False
1385	390	N	I	-1.2741631677945089	-12.6731689	0.821656050955414	-0.9954859832407228	0.3621130491096634	True	-0.9590624453255736	-1.3780056105923173	8982.5	0.0284990748054993	False
1386	616	L	Y	-1.2746249833076662	-8.0169921	0.5304878048780488	-1.004390295763978	-1.2222992103392023	False	-1.2956934623880898	-1.457092977198048	26557.5	0.0282686864408452	False
1387	276	I	K	-1.275096465687933	-13.395642	0.3372781065088757	-1.2419535288912509	3.0016435180164107	False	-1.355313263449318	-1.74394827333267	13742.0	0.0640564836658562	False
1388	458	T	P	-1.2753680019087268	-6.961010740000001	0.8256203890006707	-0.8212614266799694	-1.9592351449665824	False	-1.2734586596411586	-1.177050021057695	17529.5	0.0240372396976175	False
1389	131	T	A	-1.2757304629089974	-7.7268675400000015	0.528169014084507	-0.9813985680652629	-1.3696863972646784	False	-1.2925039324907095	-1.3517987126315525	24601.5	0.0482831139872746	False
1390	458	T	S	-1.275973535295816	-6.547729480000001	0.8256203890006707	-0.8212614266799694	-2.014505340063636	False	-1.2721924111918763	-1.177050021057695	19995.5	0.0386640553657022	False
1391	127	T	D	-1.2765272446161182	-13.426513600000002	0.3943661971830985	-0.9521486375183524	0.6250251288431113	False	-1.3381828231173285	-1.6839867197525278	29504.5	0.0311111109999999	False
1392	627	Q	E	-1.2765550253796427	-7.49074708	0.4595959595959596	-1.2024537089430192	-0.2408745943440597	False	-1.3222552693536849	-1.9559437968498723	25952.0	0.0365056686610052	False
1393	304	K	Q	-1.2767972694338452	-9.6154296	0.3024390243902439	-1.2148080916723922	0.38552095008921294	False	-1.3345754450959153	-1.5239870826076878	20256.0	0.049422007237831994	False
1394	176	N	V	-1.2768420515808243	-13.2432006	0.5261365276374657	-0.8214697050358519	0.0120684801616584	False	-1.3277598879884631	-1.3332434130012	19160.5	0.0457701012242897	False
1395	466	R	T	-1.276919817364372	-13.409655800000001	0.2620967741935484	-1.2131816055895772	2.614752152337036	False	-1.3563022219375327	-1.7470174887385883	20537.0	0.0366194189049445	False
1396	186	S	T	-1.2770866880224916	-7.977929639999998	0.5261365276374657	-0.7227814331057852	-2.014505340063636	False	-1.2733055639185522	-1.332235836679477	17637.0	0.0345242038212247	False
1397	30	A	Q	-1.2779149245874841	-11.755285699999998	0.7452830188679245	-0.9270818138706981	-0.4300930806147697	False	-1.3194085389671062	-1.3164340639544876	23494.0	0.0273115696818769	False
1398	355	T	N	-1.278286424984326	-8.618200499999999	0.2394366197183098	-0.9544501530052631	-1.314416202167625	True	-0.6947147841407453	-1.4299512501362717	17338.5	0.0292246634408278	False
1399	84	H	L	-1.2788820622603645	-10.4719727	0.5108695652173914	-1.2820506007047194	1.3435376651048063	False	-1.3498015236859926	-1.4526310823938864	28820.5	0.0491556426757293	False
1400	392	T	A	-1.278965049664145	-8.6448486	0.5985915492957746	-0.9379362944075941	-1.3696863972646784	True	-0.6854748331782786	-1.408658991071284	15455.5	0.0519482093584838	False
1401	618	E	N	-1.2790276413763184	-10.211205999999999	0.3608247422680412	-1.0815757454440555	-0.3329915861724819	False	-1.3227124657009126	-1.215770880698912	27647.0	0.0637248699560402	False
1402	409	D	E	-1.279664241851438	-6.9353026400000015	0.7538461538461538	-0.8243957801811906	-1.9776585433322664	False	-1.2771332136417	-0.9417935219327049	16849.0	0.0292782583208985	False
1403	180	G	K	-1.2797768115649422		0.5261365276374657	-0.8214697050358519	1.9515098111723943	False	-1.3559200626293917	-1.6592928107226086	17721.5	0.0366797940556011	False
1404	176	N	T	-1.2802423129992997	-10.2508056	0.5261365276374657	-0.8214697050358519	-1.314416202167625	False	-1.2986443285291849	-1.3332434130012	17223.5	0.0422950497275361	False
1405	190	Y	H	-1.2803360812877431	-11.95	0.1576576576576576	-1.0836552658364609	0.4039443484548973	False	-1.3384269014057708	-1.9571995279908856	14992.5	0.0322479428698087	False
1406	156	L	I	-1.2805174420415824	-7.390368700000002	0.370887389724961	-0.8741056497210828	-1.793424559675422	False	-1.2841015546060526	-1.5470637249738517	23789.0	0.0619322485589154	False
1407	133	V	P	-1.2808412834016756	-9.0451048	0.5070422535211268	-1.0054292423008329	-1.0380652266823576	False	-1.3070622455272858	-1.217045474816398	21280.5	0.0178413442991996	False
1408	330	N	R	-1.2812355209170192	-11.964685300000001	0.2929936305732484	-1.2467469195807586	1.7672758275155491	True	-1.1426339055893404	-1.5606543937463209	12413.5	0.0864788710358928	False
1409	135	N	C	-1.28127653452653	-10.040698099999998	0.554140127388535	-0.9722364169823999	-0.9091014381225662	False	-1.3109600081029846	-1.1383821545741408	29626.0	0.0457074720130012	False
1410	457	S	P	-1.2815034411841	-8.12966308	0.8256203890006707	-0.8212614266799694	-1.8118479580411058	False	-1.2844862672714819	-1.117326155355148	16700.0	0.0264889573634497	False
1411	608	N	D	-1.281676244594724	-11.930163400000001	0.5987261146496815	-0.9652651447053934	-0.2224511959783752	True	-0.8801600322126152	-2.0163835022629737	21688.5	0.1002068932601559	False
1412	505	R	M	-1.2821126912779026	-15.345629999999998	0.7589855903062059	-1.0726548417581871	3.425381680427153	False	-1.362457222308043	-1.341457344828204	15877.5	0.0389284986667057	False
1413	303	R	S	-1.2821785449890517	-10.4798095	0.375	-1.3687537840641268	2.46736496541156	False	-1.3610468587231743	-1.5720120075674218	14904.5	0.0445694364357648	False
1414	397	T	M	-1.2822458401368988	-10.9221556	0.7538461538461538	-0.7098641019421957	-1.351262998898994	False	-1.2995645402064917	-1.124715386086372	18457.0	0.038770312627442	False
1415	311	G	E	-1.2823386010361348	-11.302514399999998	0.5238095238095238	-1.2172167437917811	1.067186689619539	False	-1.3501062801865475	-2.1457428169524286	11343.0	0.0484391697027569	False
1416	116	K	E	-1.282683930151859	-9.251562400000001	0.7268292682926829	-1.3972867999388132	2.306538882734265	False	-1.3608606457608046	-1.6522648765359638	21619.5	0.0267252538382525	False
1417	187	N	W	-1.2830327594799618	-13.343896599999999	0.5414012738853503	-0.6830485864880611	-0.3011292920549782	False	-1.3274216680049236	-1.1307386503453698	19061.0	0.0452393306339571	False
1418	231	K	F	-1.283045224060156	-14.812670800000001	0.5902439024390244	-1.0864900749330102	2.780562737628196	False	-1.3628741687811472	-1.0835622759179966	10895.0	0.0384848531584197	False
1419	453	R	F	-1.2834110974170156	-15.262109200000001	0.1854838709677419	-1.1370837927147217	4.070200623226111	False	-1.3625895621733708	-1.2835475726665158	9653.5	0.031111111	False
1420	352	G	V	-1.2841527865725872	-8.9776489	0.6757250476898704	-0.8953759740480864	-1.4618033890931008	False	-1.298164505832217	-1.2694703245883057	19567.5	0.0389115225555968	False
1421	456	G	S	-1.2843036877744245	-10.0758912	0.8256203890006707	-0.8212614266799694	-1.388109795630363	False	-1.3005295492798759	-1.4060505517871054	26135.5	0.0613334757712958	False
1422	462	T	A	-1.2846566929018013	-8.30173338	0.5422535211267606	-0.9666535414823754	-1.3696863972646784	False	-1.3014301624835134	-1.268117336984063	20299.0	0.0310219872891001	False
1423	157	R	F	-1.2847204478943708	-16.670080600000002	0.4677419354838709	-0.8741056497210828	4.070200623226111	False	-1.3638989126507262	-0.9571128836895526	21338.0	0.1375242183349806	False
1424	158	D	A	-1.2851280696389724	-14.860266200000002	0.370887389724961	-0.8741056497210828	1.4172312585675442	False	-1.3568038443655337	-1.4060264439062555	21201.0	0.0421196819356631	False
1425	358	R	C	-1.2851499422291193		0.439516129032258	-1.0085290962555988	3.0200669163820946	False	-1.3653887344228235	-1.3176294276479277	25120.5	0.0236246528571428	False
1426	406	G	A	-1.2851601369932193	-8.445092599999999	0.7538461538461538	-0.7098641019421957	-1.996081941697951	False	-1.2820051798739414	-1.108405002167942	16894.5	0.0385982872613202	False
1427	390	N	E	-1.2855063988949005	-11.448938000000002	0.821656050955414	-0.9954859832407228	-0.3329915861724819	True	-0.8667790143875023	-1.3780056105923173	18833.5	0.0242563148418598	False
1428	31	E	Y	-1.2862275910166054	-14.535351600000002	0.8247422680412371	-0.7940632096300712	0.8092591124999562	False	-1.3505928178397129	-0.9583651962453696	27061.5	0.0239127999334383	False
1429	662	K	E	-1.2862366798502511	-9.5239746			2.306538882734265	False	-1.3644133954591964	-1.7249109231742559	20378.0	0.0416980787745569	False
1430	352	G	S	-1.286301157709126	-9.3466554	0.6757250476898704	-0.8953759740480864	-1.388109795630363	False	-1.3025270192145777	-1.2694703245883057	17829.5	0.0300692091191769	False
1431	462	T	V	-1.2864151797417869	-10.4435302	0.5422535211267606	-0.9666535414823754	-0.8354078446598283	False	-1.3180235835924343	-1.268117336984063	15379.0	0.0361507633425462	False
1432	120	K	Q	-1.286769302011345	-7.481921220000001	0.6439024390243903	-1.2863997017657818	0.38552095008921294	False	-1.3445474776734152	-1.419214523750225	23156.5	0.1626099857705196	True
1433	411	I	R	-1.2867757132405897	-14.762390099999998	0.2071005917159763	-1.210927143378219	4.291281403614324	False	-1.3652294922133128	-1.6338641679621564	17164.5	0.031111111	False
1434	356	I	M	-1.28678807435538	-9.8644531	0.3905325443786982	-0.8824114420143602	-1.2959928038019406	False	-1.3057281686207185	-1.1811220639166116	14562.0	0.0259382865987716	False
1435	338	E	P	-1.2869453929348984	-13.4083864	0.7010309278350515	-0.9747365947664156	0.6434485272087958	False	-1.3488825464162266	-1.0563749706435004	17104.0	0.0173021571164675	False
1436	456	G	H	-1.2870603319993044	-14.261596700000002	0.8256203890006707	-0.8212614266799694	0.6618719255744803	False	-1.3492766930148332	-1.4060505517871054	11617.5	0.0392174251187205	False
1437	507	K	I	-1.2875955838712658	-15.110974000000002	0.7589855903062059	-1.0726548417581871	3.0016435180164107	False	-1.3678123816326515	-1.4314000090164525	19293.5	0.0327357158040512	False
1438	437	Q	E	-1.288111067578502	-6.90035388	0.5707070707070707	-1.2262676575530735	-0.2408745943440597	False	-1.3338113115525445	-1.5744113918549525	16373.5	0.03207187257771	False
1439	303	R	M	-1.2881242803832968	-11.8783446	0.375	-1.3687537840641268	3.425381680427153	False	-1.3684688114134371	-1.5720120075674218	10901.5	0.040795858230385	False
1440	162	K	W	-1.288273775758999	-15.7058106	0.7463414634146341	-0.8671308595171857	2.338401176851769	False	-1.3665985663706262	-1.1632952462931008	25292.5	0.0989506703892225	False
1441	358	R	Y	-1.2883141914353713		0.439516129032258	-1.0085290962555988	2.983220119650725	False	-1.3685074354490927	-1.3176294276479277	17283.5	0.0526069571279392	False
1442	414	P	H	-1.2885250319117998	-9.208239599999999	0.4632352941176471	-1.2223643757795215	0.238133763163737	False	-1.3437150666373412	-1.7053609690242115	16961.0	0.0420332055360654	False
1443	233	N	K	-1.2886904527722995	-7.09221194	0.5732484076433121	-1.3052761386213427	0.4776379419176355	True	-0.989753135107234	-1.7775501198235173	21422.0	0.0324395803339814	False
1444	237	P	E	-1.2889243472428258	-10.651538	0.625	-1.2096815452293317	0.6434485272087958	False	-1.3508615007241542	-1.7039542764253834	18605.0	0.0307622003517898	False
1445	408	N	F	-1.2892508360347323	-13.9446168	0.7538461538461538	-0.725839198745994	0.1410322687214494	True	-0.9423777389428224	-1.1056035351111038	9434.0	0.0653045071657821	False
1446	277	T	L	-1.2893210813596467	-10.9735964	0.8732394366197183	-0.9160828012715448	-0.8538312430255128	True	-0.7857893718450801	-1.428532401692292	19810.0	0.0320073119384558	False
1447	64	K	A	-1.2895355610674384	-9.119604659999998	0.5463414634146342	-1.3930964351435318	2.1173203964635547	False	-1.3667174456290656	-1.8059524269793523	29499.0	0.0471255955222868	False
1448	161	Q	L	-1.2895620077095336	-13.226794400000001	0.370887389724961	-0.8741056497210828	0.0857620736243959	False	-1.3419129143863129	-1.4337369244132552	26196.0	0.0406320282998099	False
1449	404	S	P	-1.2903076773887916	-9.4515504	0.7538461538461538	-0.7098641019421957	-1.8118479580411058	False	-1.2932905034761741	-1.1010641380616235	12524.5	0.0233087362131103	False
1450	141	M	S	-1.290485927928417	-9.096105999999999	0.5691489361702128	-0.9745293032881236	-1.2038758119735182	False	-1.312080506208571	-1.2758890817114346	22774.0	0.0323308316163112	False
1451	341	G	Q	-1.2905946001368536	-6.880346779999999	0.2619047619047619	-1.1789039333464195	-0.59590366590593	False	-1.3281881860982054	-1.4587900826300195	18424.0	0.0217314740048962	False
1452	292	Q	I	-1.2906607245887358	-9.9694336	0.5757575757575758	-1.2203603758519617	0.4542300409380856	False	-1.3495926448971298	-1.5444873065611242	18677.5	0.0406250636598974	False
1453	398	S	Y	-1.2916492389001273	-10.1272094	0.7538461538461538	-0.7098641019421957	-1.6460373727499458	True	-0.6475723154041088	-1.1126872888990913	19357.0	0.0378586431598865	False
1454	337	N	S	-1.2918757117506392	-6.70064706	0.6942675159235668	-1.0198502865600425	-1.4618033890931008	True	-0.6817067375038628	-1.2580464907218	15642.0	0.0378833085663743	False
1455	622	N	H	-1.2920930984111916	-12.1558472	0.7197452229299363	-1.0197844990415177	0.0723231778725767	True	-0.9351202736738656	-1.7211946066117358	26086.5	0.0660127603565863	False
1456	155	E	P	-1.292719599206118	-14.055407999999998	0.370887389724961	-0.8741056497210828	0.6434485272087958	False	-1.3546567526874462	-1.169272717905674	21411.0	0.027562095	False
1457	288	N	D	-1.2931722995281751	0.4135253914	0.286624203821656	-1.3003439157897132	-0.2224511959783752	False	-1.3392682335234438	-1.4813980778981632	15818.0	0.0232636720012642	False
1458	342	K	S	-1.2934263963025243	-11.6645875	0.3024390243902439	-1.2175219381287241	1.1777270798136459	False	-1.3625152032901369	-1.242577751597327	15132.5	0.044484324731062994	False
1459	391	S	E	-1.294027506205519	-11.637439	0.3615384615384615	-1.106581569363836	0.2934039582607904	False	-1.3502062526065501	-1.5189855551945186	15729.0	0.0208989148568253	False
1460	296	T	R	-1.294077748980132	-11.766052199999999	0.1901408450704225	-1.331596812762723	2.614752152337036	True	-1.2416317262895358	-1.7979999213726503	16472.0	0.0402837407623033	False
1461	501	R	P	-1.2941973221306715	-14.509643400000002	0.6854838709677419	-1.1396532011566878	2.8174095343595646	False	-1.3741070893174003	-1.3837450228017651	21200.0	0.0462379253071604	False
1462	350	H	F	-1.2942133371618525	-12.7254638	0.4945652173913043	-1.1784318610415383	1.490924852030282	False	-1.3666106589685234	-1.4334225070417634	16745.5	0.0413664867740386	False
1463	353	N	F	-1.2943347555532858	-13.453625499999998	0.7770700636942676	-0.8572495177593982	0.1410322687214494	True	-0.9474616584613758	-1.1739991796840308	22297.0	0.027562095	False
1464	187	N	L	-1.2945264160377006	-13.9173218	0.5414012738853503	-0.6830485864880611	-0.0063549182040265	False	-1.345079860483892	-1.1307386503453698	16060.0	0.0292487429609069	False
1465	129	Q	T	-1.2948708797661137	-10.0217164	0.4494949494949495	-0.9070814790552764	-1.2222992103392023	False	-1.3159393588465376	-1.448103158731999	28956.0	0.0427721506337643	False
1466	633	S	D	-1.2949939598453422	-7.4810181	0.5384615384615384	-1.3020528693900812	0.4776379419176352	False	-1.3543113084305969	-1.858968109516588	25334.0	0.0300863082129656	False
1467	318	G	R	-1.2952269259762028	-11.1167356	0.2892508424781819	-1.3967445554097782	3.241147696770309	False	-1.37561096317622	-2.1184213767313227	13732.5	0.0496932430680881	False
1468	501	R	A	-1.2959315007689725	-14.949157699999999	0.6854838709677419	-1.1396532011566878	3.406958282061469	False	-1.376286294055813	-1.3837450228017651	16791.5	0.040281964356123	False
1469	460	S	F	-1.2960834035687476	-13.0424804	0.8256203890006707	-0.6819816258024799	-0.5590568691745611	False	-1.3345609103899692	-1.0967728171189783	11303.0	0.0268650296517317	False
1470	365	G	E	-1.2962835146372864	-11.5689086	0.7738095238095238	-1.2138560072463924	1.067186689619539	False	-1.364051193787699	-2.418788558803528	12889.5	0.0256493428780729	False
1471	354	N	Y	-1.2963269720565769	-12.1950318	0.9808917197452228	-0.7027576015454743	-0.9459482348539352	False	-1.325033330756488	-1.0888462465214352	22178.5	0.0655164119571943	False
1472	635	Y	H	-1.2963899220580717	-11.6753784	0.3558558558558558	-1.1230470558950874	0.4039443484548973	False	-1.3544807421760992	-2.1941697373618765	19526.5	0.0519598553097545	False
1473	439	V	D	-1.2965200366954988	-12.799181999999998	0.5915492957746479	-1.2206366953029175	1.9515098111723943	False	-1.3726632877599485	-1.5679121563754792	15131.0	0.0452137038581653	False
1474	137	I	D	-1.297188901894491		0.5680473372781065	-0.9255515009886679	2.3015543801203995	False	-1.3753419524877528	-1.6148826313176967	27505.5	0.031111111	False
1475	292	Q	E	-1.2973109610268239	-7.49743646	0.5757575757575758	-1.2203603758519617	-0.2408745943440597	False	-1.3430112050008662	-1.5444873065611242	18460.5	0.0496713419288145	False
1476	332	S	D	-1.2973446447083807	-10.4161866	0.3230769230769231	-1.2087499817041951	0.4776379419176352	True	-0.9984073270433148	-1.826953062619231	15061.0	0.0786242139788514	False
1477	457	S	M	-1.2975720157198825	-10.9058838	0.8256203890006707	-0.8212614266799694	-1.2038758119735182	False	-1.3191665940000363	-1.117326155355148	17027.5	0.027562095	False
1478	177	E	D	-1.2977647869155753	-7.6382078999999985	0.5261365276374657	-0.8214697050358519	-1.9776585433322664	False	-1.2952337587058371	-1.1369365118674932	18885.0	0.0305808567367777	False
1479	274	E	V	-1.298788207753078	-11.4659666	0.4793814432989691	-1.287891513555682	1.7672758275155491	False	-1.3735881373447099	-1.6515300913808155	20839.5	0.030885676215624	False
1480	159	K	D	-1.2993918525065982	-15.598034400000001	0.6097560975609756	-0.8741056497210828	2.1223048990774203	False	-1.3766025167879743	-1.2973390010933117	27231.5	0.031111111	False
1481	275	N	R	-1.2995001201977157	-14.135815599999999	0.4777070063694267	-1.076177229383186	1.7672758275155491	True	-1.160898504870037	-1.7093857972952946	14754.5	0.031111111	False
1482	184	N	R	-1.2997533526425185		0.5261365276374657	-0.8214697050358519	1.7672758275155491	True	-1.1611517373148397	-1.5976777195365504	19374.5	0.0453364819794557	False
1483	185	N	R	-1.2997533526425185		0.5261365276374657	-0.8214697050358519	1.7672758275155491	False	-1.3745532822341504	-1.5976777195365504	20763.5	0.0280270466023822	False
1484	181	N	R	-1.2997533526425185		0.5261365276374657	-0.8214697050358519	1.7672758275155491	True	-1.1611517373148397	-1.5976777195365504	23110.0	0.0419216491634701	False
1485	182	R	N	-1.2997533526425185		0.5261365276374657	-0.8214697050358519	1.7672758275155491	False	-1.3745532822341504	-1.2098679408863429	22251.0	0.0272356294015023	False
1486	151	N	S	-1.3005531036619198	-9.6112304	0.7388535031847133	-0.8745316478809122	-1.4618033890931008	True	-0.6903841294151434	-1.3928629030087325	25254.0	0.1059779259077616	False
1487	186	S	V	-1.3007878134286217	-12.704907400000002	0.5261365276374657	-0.7227814331057852	-0.6880206577343524	True	-0.8249155917359798	-1.332235836679477	18524.0	0.0425985880310247	False
1488	159	K	W	-1.300822741909352	-15.7733522	0.6097560975609756	-0.8741056497210828	2.338401176851769	False	-1.379147532520979	-1.2973390010933117	26311.5	0.0621933647468046	False
1489	266	E	G	-1.300920001820311	-9.8258668	0.6701030927835051	-1.2982455505865755	1.067186689619539	False	-1.3686876809707238	-1.7002837279089091	16535.5	0.0465170532450339	False
1490	177	E	L	-1.3011202529489516	-15.4980468	0.5261365276374657	-0.8214697050358519	1.7488524291498648	False	-1.3757746448740955	-1.1369365118674932	25042.5	0.0310803890682557	False
1491	330	N	D	-1.3012031026914608	-6.536486819999999	0.2929936305732484	-1.2467469195807586	-0.2224511959783752	True	-0.8996868903093519	-1.5606543937463209	16810.0	0.09456769466033801	False
1492	394	I	F	-1.3015422163918409	-8.286865299999999	0.6568047337278107	-0.798192526069118	-1.9408117466008976	False	-1.300252312250894	-0.9726242375653528	15588.5	0.0222222221428571	False
1493	614	R	Q	-1.3016603997867635	-14.2520754	0.4637096774193548	-1.0513092344512098	1.6751588356871272	False	-1.3757119414178804	-1.2257675026418968	18862.5	0.0284365785961331	False
1494	136	N	C	-1.3017873949460728	-12.242748800000001	1.0	-0.7271331343361556	-0.9091014381225662	True	-0.7888992496998628	-1.080820725679874	24032.0	0.0669213590058784	False
1495	319	D	I	-1.3017971207384569	-14.566247700000002	0.6012269938650306	-1.088711876026644	2.3015543801203995	False	-1.3799501713317182	-1.337857655596128	18918.5	0.027562095	False
1496	328	H	Q	-1.301865720842565	-6.461315860000001	0.2826086956521739	-1.2936180223058376	0.1644401697009989	False	-1.355703450415635	-1.5851444975271858	15343.0	0.121801307754831	False
1497	405	T	W	-1.3019754878902243	-11.7679566	0.7538461538461538	-0.7098641019421957	-1.1486056168764645	True	-0.7477581343510823	-1.1136623396256822	15341.5	0.0248765332008818	False
1498	151	N	I	-1.302795623637008	-13.774475	0.7388535031847133	-0.8745316478809122	0.3621130491096634	True	-0.987694901168073	-1.3928629030087325	23485.0	0.2768765375483471	True
1499	358	R	P	-1.3028662425345592		0.439516129032258	-1.0085290962555988	2.8174095343595646	False	-1.3827760097212878	-1.3176294276479277	18047.0	0.031111111	False
1500	325	R	M	-1.3029669734418046	-16.0340336	0.5887096774193549	-0.9799256256740029	3.425381680427153	False	-1.383311504471945	-1.3908510673741916	13183.0	0.031111111	False
1501	633	S	R	-1.303024744534649	-12.255529600000001	0.5384615384615384	-1.3020528693900812	2.46736496541156	False	-1.3818930582687718	-1.858968109516588	23954.5	0.0309075408465737	False
1502	399	V	H	-1.3035858374917302		0.7538461538461538	-0.7098641019421957	1.3619610634704906	False	-1.3746976563639968	-1.5663668643098043	16365.5	0.0451466950144301	False
1503	163	V	Q	-1.3038685752210188	-11.1035156	0.3380281690140845	-1.1255413815242634	0.1041854719900804	False	-1.3565716325850472	-1.5594248864475906	27130.5	0.033074514	False
1504	126	V	R	-1.3043527237058492	-15.8339842	0.4014084507042254	-1.0684596063438934	3.9412368346663187	False	-1.3838822623787128	-1.855849980836628	24936.5	0.1952513650229956	True
1505	132	N	L	-1.304409256641414	-12.653772	0.5859872611464968	-0.9633278309137716	-0.0063549182040265	True	-0.9357399936950552	-1.2924834822511084	27325.5	0.0286570917767688	False
1506	120	K	L	-1.3045024698912182	-12.7256716	0.6439024390243903	-1.2863997017657818	2.6331755507027204	False	-1.383941288847887	-1.419214523750225	20679.0	0.1596724872513793	True
1507	288	N	H	-1.3045391423982076	-5.47706294	0.286624203821656	-1.3003439157897132	0.0723231778725767	False	-1.3566316314954578	-1.4813980778981632	22238.5	0.0295782020616333	False
1508	303	R	G	-1.304796040370086	-11.905126800000001	0.375	-1.3687537840641268	3.241147696770309	False	-1.3851800775701033	-1.5720120075674218	14001.0	0.0455657681870657	False
1509	133	V	A	-1.3048146993199974	-6.40024418	0.5070422535211268	-1.0054292423008329	-1.6276139743842613	False	-1.3137068505830274	-1.217045474816398	24836.5	0.0288179385560453	False
1510	404	S	Y	-1.304914951291907	-10.3779298	0.7538461538461538	-0.7098641019421957	-1.6460373727499458	False	-1.3132265746050416	-1.1010641380616235	18620.0	0.023173312866897	False
1511	645	E	L	-1.3049441009799525	-12.25105	0.5670103092783505	-1.2466860810975862	1.7488524291498648	False	-1.3795984929050968	-1.5603825225710035	24259.0	0.0403470615632706	False
1512	141	M	V	-1.3051667379530023	-7.148315500000002	0.5691489361702128	-0.9745293032881236	-1.6460373727499458	False	-1.313478361266137	-1.2758890817114346	20119.0	0.0853437083055885	False
1513	457	S	T	-1.3059861496878309	-7.677722099999999	0.8256203890006707	-0.8212614266799694	-2.014505340063636	False	-1.3022050255838913	-1.117326155355148	20235.0	0.0346382967702316	False
1514	240	S	D	-1.3061208328683342	-6.96124268	0.2923076923076923	-1.3202076781389762	0.4776379419176352	False	-1.3654381814535892	-1.6990790282429065	15388.0	0.0335545214392643	False
1515	505	R	D	-1.306193745322613	-15.5252078	0.7589855903062059	-1.0726548417581871	3.4119427846753343	False	-1.3865458980476857	-1.341457344828204	8208.0	0.0675613525937581	False
1516	231	K	P	-1.3062926509266164	-13.8567383	0.5902439024390244	-1.0864900749330102	1.5277716487616508	False	-1.3790378240542476	-1.0835622759179966	21110.0	0.0250065068225712	False
1517	499	K	R	-1.3065735582654567	-4.946997120000002	0.42439024390243896	-1.1872490976349457	-0.8722546413911973	False	-1.3372243848088217	-1.5440252967617092	18931.5	0.053013532552915986	False
1518	641	G	D	-1.3068962147213543	-8.23511956	0.4880952380952381	-1.3634374134740488	1.2514206732763835	False	-1.3768208500683703	-1.7827958428121558	24434.0	0.033240951355209	False
1519	141	M	H	-1.3069036831092624	-13.883447199999997	0.5691489361702128	-0.9745293032881236	0.8461059092313251	False	-1.3717827111771548	-1.2758890817114346	26236.0	0.0296853424474253	False
1520	147	N	I	-1.3070328522762649	-11.493518199999999	0.3248407643312102	-1.140878012897454	0.3621130491096634	True	-0.99193212980733	-1.6786879034054158	21148.5	0.0259259258333333	False
1521	86	E	Q	-1.3081747353010345	-10.584838699999999	0.8144329896907216	-1.107556522874137	-0.2408745943440597	False	-1.3538749792750764	-1.2697054501560003	24626.5	0.0240217275	False
1522	141	M	Q	-1.3088144829688284	-11.8119629	0.5691489361702128	-0.9745293032881236	-0.4116696822490852	False	-1.350729108661881	-1.2758890817114346	27556.5	0.031111111	False
1523	405	T	P	-1.3095351778899111	-9.2472168	0.7538461538461538	-0.7098641019421957	-1.9592351449665824	True	-0.6061531918007226	-1.1136623396256822	16928.0	0.0398449231033832	False
1524	352	G	P	-1.3096773374891255	-8.29411628	0.6757250476898704	-0.8953759740480864	-1.7381543645783681	False	-1.3150515555480762	-1.2694703245883057	24941.0	0.0263530465970072	False
1525	324	I	K	-1.30986451326458	-13.5011718	0.2662721893491124	-1.261764643298187	3.0016435180164107	False	-1.390081311025965	-1.8052084189860258	16271.0	0.0424085628551682	False
1526	179	Q	R	-1.3100088251466948		0.5261365276374657	-0.8214697050358519	1.6751588356871272	False	-1.3840603667778115	-1.5880392100420344	17926.5	0.0323472704635947	False
1527	182	R	Q	-1.3100088251466948		0.5261365276374657	-0.8214697050358519	1.6751588356871272	False	-1.3840603667778115	-1.2098679408863429	19506.0	0.0437726669467018	False
1528	175	I	L	-1.3105363698495287	-6.64418944	0.3254437869822485	-0.9598908235836427	-1.793424559675422	False	-1.314120482413999	-1.4665313159895939	20898.0	0.0288354112061541	False
1529	407	S	C	-1.3109109954449605	-10.608874400000001	0.7538461538461538	-0.7098641019421957	-1.6091905760185767	False	-1.3203813475212547	-1.0845475031905876	11084.5	0.0407699738297459	False
1530	407	S	W	-1.3109838191958227	-12.232507400000001	0.7538461538461538	-0.7098641019421957	-1.0012184299509888	False	-1.3382062344642731	-1.0845475031905876	20908.5	0.029686490177607	False
1531	230	K	R	-1.3109950058860609	-7.395959479999998	0.5560975609756098	-1.1408461498454925	-0.8722546413911973	False	-1.3416458324294256	-1.2007190961811949	13512.0	0.0410949430654056	False
1532	416	R	T	-1.311284483930656	-12.581347599999999	0.4596774193548387	-1.2991491183505894	2.614752152337036	False	-1.3906668885038165	-1.443563243376533	11967.0	0.0453319205744032	False
1533	398	S	P	-1.3113537515993097	-9.9001464	0.7538461538461538	-0.7098641019421957	-1.8118479580411058	True	-0.6361384167194037	-1.1126872888990913	17041.0	0.0527384104957428	False
1534	618	E	L	-1.3123368522235868	-14.1933228	0.3608247422680412	-1.0815757454440555	1.7488524291498648	False	-1.3869912441487309	-1.215770880698912	23572.0	0.0417275514035058	False
1535	143	G	N	-1.312342086982766	-8.665954600000001	0.36904761904761896	-1.131098061415031	-0.6880206577343524	False	-1.3476828027199437	-1.4197753260859702	29720.0	0.02067157125	False
1536	152	M	I	-1.3124112449513234	-7.26440434	0.2978723404255319	-1.0654186873139542	-1.2959928038019406	False	-1.331351339216662	-1.745512302939778	25008.5	0.0384320539514834	False
1537	280	A	E	-1.3127935600658351	-12.9467042	0.6415094339622641	-1.148343769107123	1.2329972749106992	False	-1.3825125847378466	-1.5848689125658597	16159.0	0.031111111	False
1538	134	T	Q	-1.3129656286696267	-9.689867999999999	0.8802816901408451	-0.963869980720093	-1.2222992103392023	True	-0.7457764647865451	-1.1979046035214198	28299.0	0.029899229110489	False
1539	177	E	Y	-1.313658897621636	-14.672558800000003	0.5261365276374657	-0.8214697050358519	0.8092591124999562	False	-1.3780241244447438	-1.1369365118674932	19254.5	0.0259259258333333	False
1540	403	N	Q	-1.3142998655468368	-8.840490699999998	0.7538461538461538	-0.7098641019421957	-2.069775535160689	True	-0.5894948516916998	-1.0701282653769166	14854.0	0.0678607166531619	False
1541	132	N	G	-1.314617116355956	-11.3536375	0.5859872611464968	-0.9633278309137716	-0.6880206577343524	True	-0.8387448946633145	-1.2924834822511084	28683.0	0.0441360080357864	False
1542	453	R	L	-1.314618681105147	-15.4284423	0.1854838709677419	-1.1370837927147217	3.9228134363006335	False	-1.3941938517463093	-1.2835475726665158	9030.0	0.0329019442107322	False
1543	463	E	F	-1.3147110530042363	-14.700305199999999	0.21134020618556698	-1.0348774685552962	1.8962396160753408	False	-1.390472514335427	-1.3619172885699535	10611.5	0.031111111	False
1544	456	G	V	-1.3151799257523191	-10.407702800000001	0.8256203890006707	-0.8212614266799694	-1.4618033890931008	False	-1.329191645011949	-1.4060505517871054	23424.5	0.04956580476045801	False
1545	386	S	K	-1.3153338053363233	-11.437475599999999	0.3153846153846154	-1.2487370201369399	1.1777270798136459	True	-1.1079587325442364	-1.9310202107585863	9985.0	0.0663856697725241	False
1546	416	R	N	-1.3154168388297738	-11.4876462	0.4596774193548387	-1.2991491183505894	1.7672758275155491	False	-1.3902167684214055	-1.443563243376533	19346.0	0.036889332100549	False
1547	352	G	I	-1.3154278983489485	-10.8648193	0.6757250476898704	-0.8953759740480864	-1.1117588201450956	False	-1.3396168537033273	-1.2694703245883057	21844.0	0.0335013636613374	False
1548	652	K	Q	-1.3157262323692722	-9.9463622	0.473170731707317	-1.2343575176146462	0.38552095008921294	False	-1.3735044080313423	-1.5434597271981136	23000.5	0.033750968746743	False
1549	616	L	D	-1.3157829258928744	-14.9356324	0.5304878048780488	-1.004390295763978	1.9330864128067096	False	-1.3918009132399178	-1.457092977198048	27412.0	0.033074514	False
1550	137	I	E	-1.3158392540877812		0.5680473372781065	-0.9255515009886679	2.1173203964635547	False	-1.3930211386494085	-1.6148826313176967	28076.0	0.0527282248447046	False
1551	353	N	P	-1.3159924194959507	-11.1920412	0.7770700636942676	-0.8572495177593982	-1.1117588201450954	True	-0.7682160912986999	-1.1739991796840308	24369.0	0.0259259258333333	False
1552	134	T	W	-1.3160524973700105	-10.0195312	0.8802816901408451	-0.963869980720093	-1.1486056168764645	True	-0.7618351438308684	-1.1979046035214198	23232.5	0.0384553919811842	False
1553	406	G	M	-1.3162551007466157	-9.3206422	0.7538461538461538	-0.7098641019421957	-1.9776585433322664	False	-1.3137240725368775	-1.108405002167942	16929.0	0.0376109695960842	False
1554	134	T	G	-1.3164361975977354	-8.399548419999999	0.8802816901408451	-0.963869980720093	-1.535496982555839	True	-0.6927917976414608	-1.1979046035214198	29274.0	0.0192077707211042	False
1555	281	K	D	-1.3165611147498495	-12.5414308	0.3804878048780488	-1.2691457600657752	2.1223048990774203	False	-1.3937717790312258	-1.6353521248646818	12894.0	0.0324137120831342	False
1556	439	V	Q	-1.3165907409891229	-9.4514773	0.5915492957746479	-1.2206366953029175	0.1041854719900804	False	-1.3692937983531512	-1.5679121563754792	23722.0	0.0303889418299746	False
1557	323	D	L	-1.3166703474880666	-15.315686	0.8159509202453987	-0.9347253469939418	1.9330864128067096	False	-1.39268833483511	-1.1811401924045188	15911.0	0.1142987895498641	False
1558	401	G	D	-1.316875017305727		0.7538461538461538	-0.7098641019421957	1.2514206732763835	False	-1.3867996526527429	-1.6166484350376158	15781.0	0.0345849295648366	False
1559	186	S	A	-1.316948844102257	-11.7359617	0.5261365276374657	-0.7227814331057852	-1.2222992103392023	True	-0.7497596802191755	-1.332235836679477	16720.5	0.0345891457617242	False
1560	326	Q	L	-1.3169540032158176	-9.416845599999998	0.6818181818181818	-1.2199465350688707	0.0857620736243959	False	-1.3693049098925971	-1.5730704510959328	12999.5	0.0743407941424196	False
1561	174	Q	G	-1.317416888339459	-12.345044	0.6464646464646465	-0.8695017291698506	-0.59590366590593	False	-1.355010474300811	-1.4271507395709069	20762.0	0.0317460013718908	False
1562	143	G	Q	-1.3174246707967776	-9.1722535	0.36904761904761896	-1.131098061415031	-0.59590366590593	False	-1.3550182567581297	-1.4197753260859702	22616.0	0.0364369957434429	False
1563	677	W	R	-1.3178633496538072	-11.998242			3.628039062449683	False	-1.3980061853591492	-2.53570124123404	22731.5	0.0345381676021138	False
1564	188	K	C	-1.3179221960760548	-15.7702758	0.7268292682926829	-0.7707115449019701	1.7304290307841803	False	-1.3924289867776862	-0.9221958371669698	19383.0	0.0426516542018276	False
1565	356	I	V	-1.3180686785997524	-8.334216399999999	0.3905325443786982	-0.8824114420143602	-1.8118479580411064	False	-1.3210515046871345	-1.1811220639166116	14207.5	0.0199941207983229	False
1566	144	E	G	-1.318219764764924	-8.0162232	0.2268041237113402	-1.360736320607169	1.067186689619539	False	-1.3859874439153363	-1.5700780151789069	21638.0	0.0472181919342601	False
1567	363	S	K	-1.3183319028349585	-13.347241199999997	0.8	-1.109146777927697	1.1777270798136459	True	-1.1109568300428716	-1.7013028440621305	17062.0	0.031111111	False
1568	390	N	T	-1.3189419476391089	-8.960900800000001	0.821656050955414	-0.9954859832407228	-1.314416202167625	True	-0.7353703067955278	-1.3780056105923173	14323.0	0.0203734338050657	False
1569	288	N	I	-1.3189500473501838	-7.818701159999999	0.286624203821656	-1.3003439157897132	0.3621130491096634	False	-1.3763275145764058	-1.4813980778981632	26003.0	0.0312815738557408	False
1570	630	K	T	-1.3190724108743417	-11.2679932	0.6	-1.2745921203717754	1.325114266739122	False	-1.3897973195223967	-1.5626111783911072	25263.0	0.0211846121930456	False
1571	505	R	T	-1.3190936987692488	-15.085424800000002	0.7589855903062059	-1.0726548417581871	2.614752152337036	False	-1.3984761033424091	-1.341457344828204	13328.5	0.043943884772961	False
1572	146	K	A	-1.3191829071021421	-12.515564100000002	0.0292682926829268	-1.2724197770566117	2.1173203964635547	False	-1.3963647916637691	-1.487252790043905	19681.0	0.0509216264457588	False
1573	294	N	I	-1.3194160648410267	-9.248120199999999	0.3949044585987261	-1.2607817914155062	0.3621130491096634	True	-1.0043153423720916	-1.6501718459958867	24950.5	0.0544586579429779	False
1574	501	R	K	-1.3202126661346163	-7.74876702	0.6854838709677419	-1.1396532011566878	-0.8722546413911973	False	-1.350863492677981	-1.3837450228017651	16541.0	0.0428274884381472	False
1575	397	T	Y	-1.3202788812035149	-10.1461791	0.7538461538461538	-0.7098641019421957	-1.793424559675422	False	-1.323862993767985	-1.124715386086372	17896.5	0.0316978256472698	False
1576	338	E	D	-1.3205921543925767	-4.83785402	0.7010309278350515	-0.9747365947664156	-1.9776585433322664	False	-1.3180611261828388	-1.0563749706435004	21491.0	0.0324282570606156	False
1577	144	E	I	-1.3207333342254823	-10.7593626	0.2268041237113402	-1.360736320607169	2.1173203964635547	False	-1.3979152187871096	-1.5700780151789069	20365.0	0.0378808747791961	False
1578	175	I	N	-1.3208384913742208	-13.4583009	0.3254437869822485	-0.9598908235836427	0.3621130491096634	False	-1.378215958600443	-1.4665313159895939	24955.5	0.0520678077488244	False
1579	236	G	R	-1.3209540370853234	-13.5453979	0.36904761904761896	-1.2825055005564148	3.241147696770309	False	-1.4013380742853407	-2.3831140981938757	13186.0	0.0283629993739556	False
1580	613	N	S	-1.3210355718435558	-9.579028300000001	0.6942675159235668	-0.9150476923402346	-1.4618033890931008	False	-1.335047291103186	-1.6756978276044432	17792.0	0.0284156062660485	False
1581	268	E	S	-1.321037276913176	-12.0050782	0.4948453608247423	-1.107159630686229	0.2934039582607904	False	-1.377216023314207	-1.3382778315725583	15175.5	0.0320286955120715	False
1582	358	R	T	-1.3213592467670203		0.439516129032258	-1.0085290962555988	2.614752152337036	False	-1.400741651340181	-1.3176294276479277	16354.0	0.0299911500439178	False
1583	334	A	I	-1.321588014064314	-9.947937	0.6037735849056604	-0.9422168895827242	-1.2775694054362559	False	-1.3410637970033503	-1.3192173485549537	21637.0	0.0535782419135582	False
1584	349	K	H	-1.3219660536068143	-11.4872924	0.7707317073170732	-0.9098721479460048	-0.8722546413911971	False	-1.3526168801501792	-0.936684148882024	10327.0	0.0680262509999953	False
1585	313	A	R	-1.3232095922768194	-13.333801199999998	0.2641509433962264	-1.3089446334224095	3.406958282061469	False	-1.4035643855636597	-1.8489625207351612	15833.5	0.0357043850765368	False
1586	278	N	H	-1.3236429985182159	-11.215734800000002	0.3439490445859872	-1.1337915577935131	0.0723231778725767	False	-1.3757354876154664	-1.5535778481999047	15247.5	0.0602463476428324	False
1587	691	G	R	-1.323922441769285	-11.663342300000002			3.241147696770309	False	-1.4043064789693025	-2.217630013819554	15763.0	0.05027300890967	False
1588	146	K	I	-1.3242670845068556	-13.508862499999998	0.0292682926829268	-1.2724197770566117	3.0016435180164107	False	-1.404483882268241	-1.487252790043905	24048.5	0.0416782847173076	False
1589	84	H	F	-1.3247087941534592	-11.5008666	0.5108695652173914	-1.2820506007047194	1.490924852030282	False	-1.39710611596013	-1.4526310823938864	29887.5	0.0401396381409752	False
1590	323	D	M	-1.3251253574888435	-14.931018200000002	0.8159509202453987	-0.9347253469939418	1.4356546569332287	False	-1.396984764070022	-1.1811401924045188	13643.0	0.0606324993042324	False
1591	154	T	A	-1.3252523225237078	-10.434961099999999	0.370887389724961	-0.8741056497210828	-1.3696863972646784	False	-1.3420257921054202	-1.7661625128352796	18911.0	0.0206316541399185	False
1592	402	S	K	-1.3258824344219338		0.7538461538461538	-0.7098641019421957	1.1777270798136459	False	-1.3949712414095463	-1.6049308956345951	16271.5	0.0334130868880365	False
1593	462	T	F	-1.3260065589534231	-11.446630800000001	0.5422535211267606	-0.9666535414823754	-0.7064440561000368	False	-1.3608893244932414	-1.268117336984063	16752.0	0.0546533370883586	False
1594	277	T	S	-1.3264025094936498	-6.6495605599999985	0.8732394366197183	-0.9160828012715448	-2.014505340063636	False	-1.3226213853897106	-1.428532401692292	17252.5	0.035423509599955	False
1595	267	E	Y	-1.3265241845106237	-13.1271728	0.5618556701030928	-1.0888258528456225	0.8092591124999562	False	-1.3908894113337311	-1.1915250297455109	9795.5	0.025073326943537998	False
1596	365	G	R	-1.3266426979121275	-14.414282	0.7738095238095238	-1.2138560072463924	3.241147696770309	False	-1.407026735112145	-2.418788558803528	10788.0	0.0234291224747335	False
1597	501	R	T	-1.32731984470441	-14.638098199999998	0.6854838709677419	-1.1396532011566878	2.614752152337036	False	-1.4067022492775707	-1.3837450228017651	19615.0	0.0744593194820987	False
1598	116	K	I	-1.327718800179206	-11.297449	0.7268292682926829	-1.3972867999388132	3.0016435180164107	False	-1.4079355979405914	-1.6522648765359638	28826.5	0.0817624961478842	False
1599	617	S	G	-1.3277229143445446	-9.850879199999998	0.5769230769230769	-0.9274177856480326	-1.388109795630363	True	-0.7309117044868739	-1.4678414336536434	24765.0	0.0349212056657004	False
1600	351	F	Y	-1.3279062954099243	-8.38696286	0.3705583756345177	-1.0879943465506985	-1.0749120234137266	False	-1.353116098208316	-1.56811890838157	20378.5	0.0472449202636229	False
1601	412	T	V	-1.3286124583347816	-7.82073988	0.7323943661971831	-1.1520500149032695	-0.8354078446598283	False	-1.3602208621854293	-1.515567058232646	20048.0	0.0574862237816748	False
1602	268	E	V	-1.3286882573850791	-14.152441399999999	0.4948453608247423	-1.107159630686229	1.7672758275155491	False	-1.4034881869767113	-1.3382778315725583	19970.5	0.0408772380842073	False
1603	61	E	R	-1.3288296706408502	-13.5490476	0.6185567010309279	-1.3086483650350054	3.5961767683321795	False	-1.4090147812310367	-1.595167741533798	25777.5	0.0274796824688933	False
1604	609	S	N	-1.3301425192801075	-9.8551391	0.5769230769230769	-0.9080606705268328	-1.4618033890931008	False	-1.344154238539738	-1.4145511997901186	18298.5	0.0276299901678778	False
1605	159	K	S	-1.3304167673403455	-14.9975828	0.6097560975609756	-0.8741056497210828	1.1777270798136459	False	-1.3995055743279579	-1.2973390010933117	20912.5	0.0259259258333333	False
1606	326	Q	E	-1.330541739930859	-8.5304442	0.6818181818181818	-1.2199465350688707	-0.2408745943440597	False	-1.376241983904901	-1.5730704510959328	14914.0	0.035599167436543996	False
1607	191	R	N	-1.3306107428488392	-14.628747500000001	0.3508064516129032	-1.0477316653575417	1.7672758275155491	False	-1.4054106724404711	-1.2161591792325457	18454.0	0.028826072999999997	False
1608	133	V	I	-1.3310737986689958	-6.01262206	0.5070422535211268	-1.0054292423008329	-1.8118479580411064	False	-1.3340566247563779	-1.217045474816398	23644.0	0.0372565954616513	False
1609	96	K	I	-1.3311405218811585	-14.510900799999998	0.7707317073170732	-1.1904497467649957	3.0016435180164107	False	-1.4113573196425442	-1.5093710212115952	24591.5	0.0506722256372937	False
1610	288	N	V	-1.3313664732772628	-6.36890872	0.286624203821656	-1.3003439157897132	0.0120684801616584	False	-1.3822843096849011	-1.4813980778981632	26089.5	0.0222222221428571	False
1611	229	D	N	-1.3315658271189303	-6.70694582	0.3558282208588957	-1.2676842030754918	-0.2224511959783752	False	-1.3776617611141988	-1.6465004064017146	16111.5	0.0224769534947244	False
1612	120	K	A	-1.3318117349608845	-12.445178199999999	0.6439024390243903	-1.2863997017657818	2.1173203964635547	False	-1.4089936195225117	-1.419214523750225	26886.5	0.0695012140646726	False
1613	239	P	H	-1.331890097838509	-9.5084717	0.5514705882352942	-1.2474501811569687	0.238133763163737	False	-1.3870801325640505	-1.575699868015657	21004.0	0.0272047402608095	False
1614	354	N	P	-1.3319576642977502	-12.285254	0.9808917197452228	-0.7027576015454743	-1.1117588201450954	False	-1.356146619652129	-1.0888462465214352	22012.5	0.0279104207420677	False
1615	338	E	W	-1.331983070198388	-14.7933104	0.7010309278350515	-0.9747365947664156	1.4540780552989132	False	-1.4040239413995301	-1.0563749706435004	15031.5	0.0314861753898035	False
1616	146	K	Q	-1.3326034450357152	-9.284924400000001	0.0292682926829268	-1.2724197770566117	0.38552095008921294	False	-1.3903816206977853	-1.487252790043905	27323.5	0.05924761325335	False
1617	505	R	C	-1.3331266649482505	-15.4850586	0.7589855903062059	-1.0726548417581871	3.0200669163820946	False	-1.4133654571419552	-1.341457344828204	21970.5	0.028826072999999997	False
1618	345	K	H	-1.3332163927278575	-10.6441285	0.6780487804878049	-1.0091913158917991	-0.8722546413911971	False	-1.363867219271222	-0.9441337786666368	10170.0	0.0305688480870494	False
1619	363	S	A	-1.3335058320341202	-7.11168206	0.8	-1.109146777927697	-1.2222992103392023	True	-0.7663166681510384	-1.7013028440621305	15333.5	0.029077066577004	False
1620	427	I	A	-1.3335058773869783	-7.899719180000001	0.8875739644970414	-1.0721053258919957	-1.2775694054362559	False	-1.3529816603260147	-1.5342503048329268	21579.0	0.0194892023216602	False
1621	407	S	Y	-1.3335934216564065	-10.879833999999999	0.7538461538461538	-0.7098641019421957	-1.6460373727499458	False	-1.3419050449695409	-1.0845475031905876	15901.5	0.0213165343005785	False
1622	344	V	D	-1.333990665935322	-12.993811	0.0211267605633802	-1.2378354998987582	1.9515098111723943	False	-1.4101339169997718	-1.6342130182537955	19576.0	0.0343655238476228	False
1623	613	N	H	-1.3340304599932389	-13.4427369	0.6942675159235668	-0.9150476923402346	0.0723231778725767	False	-1.3861229490904887	-1.6756978276044432	21647.0	0.0256485438044414	False
1624	439	V	H	-1.3342153140850632	-12.4541016	0.5915492957746479	-1.2206366953029175	1.3619610634704906	False	-1.4053271329573298	-1.5679121563754792	13261.5	0.031111111	False
1625	351	F	K	-1.334409415780345	-15.2253418	0.3705583756345177	-1.0879943465506985	2.780562737628196	False	-1.4142383605013362	-1.56811890838157	13704.5	0.033074514	False
1626	160	K	H	-1.3345063038089169	-11.9376709	0.5951219512195122	-0.8741056497210828	-0.8722546413911971	False	-1.3651571303522814	-0.9493941299748868	18944.0	0.0782806509642573	False
1627	342	K	T	-1.3350991030437207	-12.4555422	0.3024390243902439	-1.2175219381287241	1.325114266739122	False	-1.405824011691776	-1.242577751597327	16796.5	0.0254459507896563	False
1628	32	N	G	-1.3351512658813924	-11.4315918	0.5796178343949044	-0.9863577981737384	-0.6880206577343524	False	-1.37049198161857	-1.5238695268186562	28002.0	0.0217265511678467	False
1629	358	R	S	-1.3353073637354769		0.439516129032258	-1.0085290962555988	2.46736496541156	False	-1.4141756774695995	-1.3176294276479277	20760.5	0.068903633665075	False
1630	610	S	R	-1.3359528257707316		0.6307692307692307	-1.0094180511581716	2.46736496541156	True	-1.269558686111679	-1.7559822201164272	22989.5	0.1641124690274839	True
1631	461	T	P	-1.3363284704180989	-9.6432618	0.7464788732394366	-0.7368156023095311	-1.9592351449665824	True	-0.63294648432891	-1.1679685351513007	20118.0	0.0390314476092798	False
1632	654	E	K	-1.3363904496529342	-13.509545800000001	0.3298969072164948	-1.2304312179847172	2.306538882734265	False	-1.4145671652618794	-2.1977814911802738	18446.5	0.0407012436665135	False
1633	30	A	I	-1.3366246319333843	-10.4110719	0.7452830188679245	-0.9270818138706981	-1.2775694054362559	False	-1.356100414872421	-1.3164340639544876	26550.5	0.0378660473799263	False
1634	151	N	F	-1.3367025445260108	-13.7955932	0.7388535031847133	-0.8745316478809122	0.1410322687214494	True	-0.9898294474341008	-1.3928629030087325	20295.0	0.1190130530553725	False
1635	101	E	K	-1.3379870534078018	-10.9686034	0.4948453608247423	-1.37627556270488	2.306538882734265	False	-1.4161637690167468	-1.9822924325893023	27404.0	0.0547864608231526	False
1636	410	S	F	-1.3384613616216208	-11.3016114	0.9230769230769232	-1.0317585362272221	-0.5590568691745611	True	-0.8836755002514765	-1.3157916195391346	11356.0	0.0479456843779494	False
1637	341	G	N	-1.338542148445329	-8.0237913	0.2619047619047619	-1.1789039333464195	-0.6880206577343524	False	-1.3738828641825067	-1.4587900826300195	14614.0	0.0349557539148151	False
1638	411	I	K	-1.338721640112216	-14.372863800000001	0.2071005917159763	-1.210927143378219	3.0016435180164107	False	-1.4189384378736014	-1.6338641679621564	16828.5	0.031111111	False
1639	664	A	K	-1.3387401051137775	-10.206884599999999			2.1173203964635547	False	-1.415921989675405	-2.09466446548554	24559.5	0.0348884240272278	False
1640	350	H	D	-1.3390009176763389	-13.825451600000005	0.4945652173913043	-1.1784318610415383	2.011764508883313	False	-1.4155399863466294	-1.4334225070417634	17137.5	0.0534791160291169	False
1641	401	G	E	-1.3396167438094329		0.7538461538461538	-0.7098641019421957	1.067186689619539	False	-1.4073844229598451	-1.6166484350376158	16722.0	0.0468505477672544	False
1642	144	E	R	-1.3400026609246871	-12.8487426	0.2268041237113402	-1.360736320607169	3.5961767683321795	False	-1.420187771514874	-1.5700780151789069	20942.5	0.0670664543409343	False
1643	508	R	I	-1.3402120542014186	-16.2370239	0.7589855903062059	-1.0726548417581871	4.291281403614324	False	-1.418665833174142	-1.62486800606031	18493.5	0.0302645145404554	False
1644	152	M	R	-1.3402901550707225	-15.836694400000003	0.2978723404255319	-1.0654186873139542	3.425381680427153	False	-1.420634686100863	-1.745512302939778	21751.0	0.0331803261595249	False
1645	453	R	E	-1.3407019522045018	-15.4469362	0.1854838709677419	-1.1370837927147217	3.5961767683321795	False	-1.4208870627946888	-1.2835475726665158	10173.5	0.0263305	False
1646	152	M	V	-1.3412697242233778	-5.752514700000001	0.2978723404255319	-1.0654186873139542	-1.6460373727499458	False	-1.3495813475365122	-1.745512302939778	20173.5	0.0572553839454436	False
1647	294	N	D	-1.3415185516765162	-7.42204586	0.3949044585987261	-1.2607817914155062	-0.2224511959783752	True	-0.9400023392944076	-1.6501718459958867	19511.5	0.062209258340304004	False
1648	186	S	H	-1.3417390733327703	-14.095459	0.5261365276374657	-0.7227814331057852	-0.1119108057842681	True	-0.9571573448526812	-1.332235836679477	14285.0	0.031111111	False
1649	342	K	R	-1.3417923631885076	-5.015490720000002	0.3024390243902439	-1.2175219381287241	-0.8722546413911973	False	-1.372443189731872	-1.242577751597327	18171.0	0.0403648718889994	False
1650	410	S	T	-1.3420869237386444	-2.60531006	0.9230769230769232	-1.0317585362272221	-2.014505340063636	False	-1.3383057996347052	-1.3157916195391346	25787.5	0.0499777397762024	False
1651	384	N	D	-1.3421931706431045	-4.87299808	0.5159235668789809	-1.3026994913615146	-0.2224511959783752	True	-0.9406769582609958	-1.8112381298580047	16705.5	0.0496236987042071	False
1652	453	R	M	-1.3429552336121606	-15.361889600000001	0.1854838709677419	-1.1370837927147217	3.425381680427153	False	-1.4232997646423011	-1.2835475726665158	5820.0	0.031111111	False
1653	609	S	H	-1.3433599134404122	-13.291186499999998	0.5769230769230769	-0.9080606705268328	-0.1119108057842681	False	-1.3917782761803257	-1.4145511997901186	16369.5	0.0456342931600622	False
1654	325	R	N	-1.3433820624802235	-15.154419	0.5887096774193549	-0.9799256256740029	1.7672758275155491	False	-1.4181819920718557	-1.3908510673741916	13099.5	0.08071300440000001	False
1655	517	L	R	-1.3439638195752437	-11.653735199999998	0.6341463414634146	-1.4357542504360568	3.9228134363006335	False	-1.4235389902164055	-2.2255168497100435	17320.5	0.0418922817561983	False
1656	428	G	R	-1.3441694671096849	-13.639624	0.4404761904761904	-1.2929935908363976	3.241147696770309	False	-1.4245535043097022	-2.478816523640865	9906.0	0.0254473341892298	False
1657	406	G	W	-1.344217594134026	-10.6491088	0.7538461538461538	-0.7098641019421957	-1.7750011613097372	False	-1.3484007037698031	-1.108405002167942	16186.0	0.0229709952960443	False
1658	228	K	T	-1.3442182671636558	-7.4390380999999985	0.4097560975609756	-1.4084556479687846	1.325114266739122	False	-1.414943175811711	-1.5820211734127898	14807.0	0.0337170814488402	False
1659	353	N	M	-1.3447168541919807	-12.923913800000001	0.7770700636942676	-0.8572495177593982	-0.5037866740775074	True	-0.8988533804084444	-1.1739991796840308	19155.5	0.031111111	False
1660	323	D	F	-1.3447179710116424	-15.653357199999999	0.8159509202453987	-0.9347253469939418	2.0804735997321857	False	-1.4216827221350965	-1.1811401924045188	13975.0	0.0934859419381445	False
1661	411	I	H	-1.3448305205157247	-13.176306099999998	0.2071005917159763	-1.210927143378219	1.7120056324184958	False	-1.4191876400116006	-1.6338641679621564	15518.0	0.0445549277430753	False
1662	437	Q	A	-1.3449066881450698	-7.859741080000001	0.5707070707070707	-1.2262676575530735	-0.4300930806147697	False	-1.3864003025246918	-1.5744113918549525	16971.5	0.0387658541255996	False
1663	614	R	W	-1.3450120896585642	-16.068823200000004	0.4637096774193548	-1.0513092344512098	3.628039062449683	False	-1.425154925363906	-1.2257675026418968	14193.5	0.0284365785961331	False
1664	157	R	H	-1.3451236451229185	-14.254760800000001	0.4677419354838709	-0.8741056497210828	0.4173832442067166	False	-1.4034410039929406	-0.9571128836895526	24083.0	0.06786804007582299	False
1665	280	A	T	-1.3452149451726023	-4.44870604	0.6415094339622641	-1.148343769107123	-1.3696863972646784	False	-1.3619884147543146	-1.5848689125658597	15552.0	0.027109291374064	False
1666	439	V	N	-1.3453903159923306	-9.7787963	0.5915492957746479	-1.2206366953029175	0.0120684801616584	False	-1.3963081523999694	-1.5679121563754792	19310.5	0.0386114782543979	False
1667	510	V	R	-1.3457674475842818	-16.110083200000002	0.7589855903062059	-1.0726548417581871	3.9412368346663187	False	-1.4252969862571456	-1.7142084966786004	13157.0	0.028057	False
1668	391	S	H	-1.3460781262875667	-11.5259644	0.3615384615384615	-1.106581569363836	-0.1119108057842681	False	-1.3944964890274805	-1.5189855551945186	21257.5	0.0384088222227646	False
1669	456	G	T	-1.3461292007842278	-10.717688	0.8256203890006707	-0.8212614266799694	-1.535496982555839	False	-1.3578890066484548	-1.4060505517871054	21758.0	0.031111111	False
1670	671	D	K	-1.3461670517320914	-10.356079199999998			2.1223048990774203	False	-1.4233777160134675	-1.7682677364350523	23111.0	0.0321969565641344	False
1671	392	T	V	-1.3463340618131023	-11.6926515	0.5985915492957746	-0.9379362944075941	-0.8354078446598283	True	-0.8459060116813258	-1.408658991071284	16879.0	0.029704770447826	False
1672	138	T	K	-1.3472727552024075		0.6267605633802817	-0.8138387494715293	1.325114266739122	True	-1.1577940592056597	-1.6514351178346296	23327.0	0.0448505863863003	False
1673	326	Q	H	-1.3475903090510606	-10.2826293	0.6818181818181818	-1.2199465350688707	0.1644401697009989	False	-1.4014280386241298	-1.5730704510959328	12194.5	0.0489298636432774	False
1674	144	E	V	-1.3476251034065083	-10.5776734	0.2268041237113402	-1.360736320607169	1.7672758275155491	False	-1.4224250329981407	-1.5700780151789069	19591.0	0.0751043517663349	False
1675	323	D	Q	-1.348167176478582	-12.8238036	0.8159509202453987	-0.9347253469939418	-0.3145681878067974	False	-1.3922600152436482	-1.1811401924045188	14990.0	0.1197770019928446	False
1676	161	Q	T	-1.3483743635396088	-11.2622682	0.370887389724961	-0.8741056497210828	-1.2222992103392023	False	-1.3694428426200322	-1.4337369244132552	29062.0	0.0572990290211168	False
1677	661	D	A	-1.3483920374211251	-15.247875800000001	0.9754601226993864	-0.904124609129215	1.4172312585675442	False	-1.4200678121476868	-1.586256021100316	17738.5	0.0551334563286217	False
1678	361	N	E	-1.3485303947385114	-8.696740599999998	0.4585987261146497	-1.217743194849224	-0.3329915861724819	True	-0.9298030102311134	-1.509503348127719	17365.5	0.0451108767137451	False
1679	62	T	K	-1.3485679418239385	-6.86617436	0.5704225352112676	-1.4203599073375404	1.325114266739122	False	-1.4192928504719935	-1.9530452105618847	29075.5	0.0345677770131896	False
1680	87	N	K	-1.3490213608843449	-12.3154784	0.8853503184713376	-1.1388454233980478	0.4776379419176355	True	-1.0500840432192795	-2.0737707131462435	28298.0	0.0308262647168628	False
1681	146	K	V	-1.3492848724226554	-13.444506599999999	0.0292682926829268	-1.2724197770566117	2.6515989490684047	False	-1.4287783878122031	-1.487252790043905	24291.0	0.0466723139586734	False
1682	408	N	C	-1.3499858244961656	-12.835363599999999	0.7538461538461538	-0.725839198745994	-0.9091014381225662	True	-0.8370976792499555	-1.1056035351111038	10055.0	0.0314705431877239	False
1683	199	A	R	-1.3500574778915353	-13.798205399999995	0.5	-1.2954389075187795	3.406958282061469	False	-1.4304122711783755	-1.984675519234789	15127.5	0.0801308724727144	False
1684	427	I	V	-1.35032481487952	-3.98073728	0.8875739644970414	-1.0721053258919957	-1.8118479580411064	False	-1.3533076409669018	-1.5342503048329268	16201.0	0.0217079497891686	False
1685	501	R	S	-1.351240107414045	-14.724316400000005	0.6854838709677419	-1.1396532011566878	2.46736496541156	False	-1.4301084211481678	-1.3837450228017651	20123.0	0.0351474647258113	False
1686	134	T	S	-1.3513995805097685	-6.470581100000001	0.8802816901408451	-0.963869980720093	-2.014505340063636	False	-1.3476184564058291	-1.1979046035214198	26231.5	0.044191294525440995	False
1687	188	K	W	-1.352205346239377	-16.471996999999998	0.7268292682926829	-0.7707115449019701	2.338401176851769	False	-1.4305301368510042	-0.9221958371669698	16558.5	0.028826072999999997	False
1688	86	E	L	-1.3525000312530069	-14.3496093	0.8144329896907216	-1.107556522874137	1.7488524291498648	False	-1.427154423178151	-1.2697054501560003	29705.5	0.0411932195280916	False
1689	394	I	C	-1.3529579284030324	-12.5845336	0.6568047337278107	-0.798192526069118	-0.8906780397568819	False	-1.3831262995838225	-0.9726242375653528	16710.5	0.024716342690337	False
1690	81	Q	R	-1.3530183404274243	-9.131542800000002	0.7222222222222222	-1.4026414998485282	1.6751588356871272	False	-1.4270698820585412	-2.2308281163550614	26954.0	0.0385290665270683	False
1691	91	E	H	-1.3530580961164316	-12.6555052	0.6804123711340206	-1.2658579820966085	1.8275305252264682	False	-1.428319682979646	-1.549256566820289	28190.0	0.028826072999999997	False
1692	96	K	G	-1.3530870736674734	-13.772705199999999	0.7707317073170732	-1.1904497467649957	1.9515098111723943	False	-1.4292303247319231	-1.5093710212115952	27278.0	0.0251170485988724	False
1693	615	N	K	-1.3531686663750129	-14.124706800000002	0.6242038216560509	-0.9292048997590936	0.4776379419176355	True	-1.0542313487099468	-1.6704581880843845	23219.5	0.0581445655482672	False
1694	352	G	T	-1.353221363586409	-10.1844604	0.6757250476898704	-0.8953759740480864	-1.535496982555839	False	-1.364981169450636	-1.2694703245883057	19582.0	0.0291836419166976	False
1695	453	R	N	-1.3538119050798512	-14.121984800000002	0.1854838709677419	-1.1370837927147217	1.7672758275155491	False	-1.4286118346714831	-1.2835475726665158	11893.0	0.028057	False
1696	84	H	A	-1.3540532172141826	-10.6608396	0.5108695652173914	-1.2820506007047194	0.8276825108656407	False	-1.418676509527781	-1.4526310823938864	26179.5	0.033690103748592	False
1697	120	K	I	-1.3542828029947098	-13.628381400000002	0.6439024390243903	-1.2863997017657818	3.0016435180164107	False	-1.4344996007560953	-1.419214523750225	25405.5	0.0614628388247822	False
1698	129	Q	N	-1.3545632910691212	-7.50524912	0.4494949494949495	-0.9070814790552764	-2.069775535160689	False	-1.3488902871361836	-1.448103158731999	29443.5	0.0457494961009106	False
1699	267	E	F	-1.3551416470459312	-14.664855999999995	0.5618556701030928	-1.0888258528456225	1.8962396160753408	False	-1.4309031083771218	-1.1915250297455109	10014.0	0.0536389163565219	False
1700	392	T	L	-1.3551840738511802	-11.773767	0.5985915492957746	-0.9379362944075941	-0.8538312430255128	True	-0.8516523643366136	-1.408658991071284	16930.5	0.039964574491698	False
1701	132	N	P	-1.3551844097114607	-10.8546386	0.5859872611464968	-0.9633278309137716	-1.1117588201450954	True	-0.80740808151421	-1.2924834822511084	26462.0	0.021575654879000997	False
1702	460	S	Y	-1.355283140924904	-11.362268199999999	0.8256203890006707	-0.6819816258024799	-1.6460373727499458	False	-1.3635947642380386	-1.0967728171189783	11852.5	0.0340323370977215	False
1703	462	T	S	-1.357034821086089	-6.63509514	0.5422535211267606	-0.9666535414823754	-2.014505340063636	False	-1.3532536969821496	-1.268117336984063	20217.0	0.0658204037600031	False
1704	279	N	D	-1.3575241174000046	-12.123352	0.4585987261146497	-1.0499914532484105	-0.2224511959783752	False	-1.4036200513952732	-1.8641724311848584	16885.0	0.0416779321522066	False
1705	462	T	Q	-1.357765429182248	-10.526245199999998	0.5422535211267606	-0.9666535414823754	-1.2222992103392023	False	-1.3788339082626715	-1.268117336984063	21046.5	0.0410218681394731	False
1706	235	T	R	-1.3578815531512691	-12.495666599999998	0.4084507042253521	-1.337213963464268	2.614752152337036	True	-1.3054355304606728	-2.001718504169645	16528.0	0.0352152036584241	False
1707	453	R	A	-1.358085963564235	-15.4688964	0.1854838709677419	-1.1370837927147217	3.406958282061469	False	-1.4384407568510753	-1.2835475726665158	5316.0	0.028057	False
1708	136	N	Q	-1.3581189219787457	-9.7224367	1.0	-0.7271331343361556	-2.069775535160689	True	-0.633313908123609	-1.080820725679874	21098.5	0.0543973977451323	False
1709	30	A	L	-1.3583479830886602	-9.5003541	0.7452830188679245	-0.9270818138706981	-1.6460373727499458	False	-1.3666596064017948	-1.3164340639544876	27843.0	0.0323474085499079	False
1710	441	R	H	-1.3593109499503115	-12.034595	0.7137096774193549	-1.1621124348988543	0.4173832442067166	False	-1.417628308820334	-1.080674437111782	14516.5	0.0566405803219316	False
1711	137	I	H	-1.359324807735775		0.5680473372781065	-0.9255515009886679	1.7120056324184958	False	-1.4336819272316508	-1.6148826313176967	25610.5	0.0368292502641914	False
1712	159	K	A	-1.3594121922310165	-16.0399782	0.6097560975609756	-0.8741056497210828	2.1173203964635547	False	-1.4365940767926433	-1.2973390010933117	20439.0	0.0391834117162178	False
1713	459	N	Q	-1.3595131038606083	-9.5320802	0.9681528662420382	-0.7558939722263719	-2.069775535160689	True	-0.6347080900054716	-1.1568505640174485	24928.5	0.021151	False
1714	180	G	D	-1.3595193929907199		0.5261365276374657	-0.8214697050358519	1.2514206732763835	False	-1.429444028337736	-1.6592928107226086	21713.0	0.0300564431063869	False
1715	507	K	Q	-1.3597793631200001	-13.011608599999999	0.7589855903062059	-1.0726548417581871	0.38552095008921294	False	-1.41755753878207	-1.4314000090164525	13343.0	0.033691721523282	False
1716	146	K	Y	-1.3598450101012258	-12.4555052	0.0292682926829268	-1.2724197770566117	1.6935822340528115	False	-1.4340503820226742	-1.487252790043905	21668.0	0.0391653763460189	False
1717	390	N	Y	-1.3599535714806756	-11.046484199999998	0.821656050955414	-0.9954859832407228	-0.9459482348539352	True	-0.8407899736900984	-1.3780056105923173	22476.0	0.0244024292270458	False
1718	230	K	L	-1.3601538623348952	-14.922571	0.5560975609756098	-1.1408461498454925	2.6331755507027204	False	-1.439592681291564	-1.2007190961811949	20304.0	0.0216078992758981	False
1719	408	N	W	-1.3601595938246924	-13.9835208	0.7538461538461538	-0.725839198745994	-0.3011292920549782	True	-0.9464215449484412	-1.1056035351111038	9475.5	0.0389129052526877	False
1720	429	Q	K	-1.3603894943309391	-8.276721120000001	0.5101010101010099	-1.3216975164287117	0.38552095008921294	False	-1.4181676699930093	-2.0610474813978032	30818.5	0.0254869872925818	False
1721	164	Y	F	-1.3604008034119688	-9.0161864	0.4144144144144144	-1.0976641185637177	-1.0749120234137266	False	-1.3856106062103604	-1.5890906579643336	23173.5	0.0304799111246176	False
1722	30	A	H	-1.3604195711871645	-14.6276856	0.7452830188679245	-0.9270818138706981	0.8276825108656407	False	-1.4250428635007626	-1.3164340639544876	21123.5	0.0308881865705836	False
1723	361	N	D	-1.3605401872968474	-9.408447599999999	0.4585987261146497	-1.217743194849224	-0.2224511959783752	True	-0.9590239749147388	-1.509503348127719	21761.5	0.0377504509921723	False
1724	630	K	A	-1.3607337179462171	-12.970935	0.6	-1.2745921203717754	2.1173203964635547	False	-1.4379156025078446	-1.5626111783911072	23697.0	0.0315255443175327	False
1725	134	T	P	-1.3610703314321573	-7.28122564	0.8802816901408451	-0.963869980720093	-1.9592351449665824	True	-0.6576883453429687	-1.1979046035214198	29630.5	0.0368198318280684	False
1726	164	Y	E	-1.361246141042069	-13.4160642	0.4144144144144144	-1.0976641185637177	0.8092591124999562	False	-1.4256113678651767	-1.5890906579643336	21351.5	0.0368381424166058	False
1727	267	E	P	-1.3617939243754529	-13.270923000000002	0.5618556701030928	-1.0888258528456225	0.6434485272087958	False	-1.4237310778567809	-1.1915250297455109	16559.5	0.0323797806949614	False
1728	335	T	I	-1.3618401406224099	-8.991626	0.3591549295774648	-1.1980716996202159	-0.48536327571182303	False	-1.4020559268719197	-1.57167211158387	16909.0	0.037662092787605	False
1729	453	R	H	-1.3619011845395366	-12.3937744	0.1854838709677419	-1.1370837927147217	0.4173832442067166	False	-1.4202185434095589	-1.2835475726665158	14839.0	0.028057	False
1730	84	H	N	-1.3619507002993494	-8.574133239999998	0.5108695652173914	-1.2820506007047194	0.0723231778725767	False	-1.4140431893965997	-1.4526310823938864	29332.5	0.0353354713434165	False
1731	330	N	E	-1.3619901620016264	-8.09781488	0.2929936305732484	-1.2467469195807586	-0.3329915861724819	True	-0.9432627774942284	-1.5606543937463209	12293.0	0.0641791381917065	False
1732	515	V	K	-1.362388435535402	-15.433508200000002	0.7589855903062059	-1.0763072364295845	2.6515989490684047	False	-1.4418819509249496	-1.6567185757695428	12185.0	0.031111111	False
1733	460	S	P	-1.3624371024793769	-10.9854734	0.8256203890006707	-0.6819816258024799	-1.8118479580411058	False	-1.3654199285667592	-1.0967728171189783	16775.0	0.0235512570851967	False
1734	228	K	I	-1.3626992856653943	-11.549646200000002	0.4097560975609756	-1.4084556479687846	3.0016435180164107	False	-1.4429160834267798	-1.5820211734127898	9019.0	0.0530059087739706	False
1735	458	T	M	-1.3628399005092522	-11.514514000000002	0.8256203890006707	-0.8212614266799694	-1.351262998898994	False	-1.3801586005788449	-1.177050021057695	17289.5	0.031111111	False
1736	618	E	F	-1.3629263073357911	-14.7860228	0.3608247422680412	-1.0815757454440555	1.8962396160753408	False	-1.4386877686669821	-1.215770880698912	23139.0	0.0659861804914767	False
1737	158	D	S	-1.363372296327916	-14.495593100000002	0.370887389724961	-0.8741056497210828	0.4776379419176352	False	-1.422689644913171	-1.4060264439062555	19438.5	0.0445312444159593	False
1738	456	G	I	-1.3637944225497127	-12.1169311	0.8256203890006707	-0.8212614266799694	-1.1117588201450956	False	-1.3879833779040915	-1.4060505517871054	24320.0	0.0263305	False
1739	304	K	G	-1.3648328613783502	-13.614856099999999	0.3024390243902439	-1.2148080916723922	1.9515098111723943	False	-1.4409761124428	-1.5239870826076878	12801.0	0.033389983997608	False
1740	144	E	A	-1.3651649255378828	-9.7198242	0.2268041237113402	-1.360736320607169	1.2329972749106992	False	-1.4348839502098945	-1.5700780151789069	14943.5	0.0367633452280127	False
1741	127	T	N	-1.3651951631872452	-10.5324584	0.3943661971830985	-0.9521486375183524	-1.314416202167625	False	-1.3835971787171297	-1.6839867197525278	27361.5	0.0416215570361456	False
1742	239	P	D	-1.365258842507841	-11.542394999999999	0.5514705882352942	-1.2474501811569687	0.8276825108656405	False	-1.4298821348214388	-1.575699868015657	17548.5	0.036334943677549	False
1743	337	N	W	-1.365616655477203	-12.3697752	0.6942675159235668	-1.0198502865600425	-0.3011292920549782	True	-0.9518786066009516	-1.2580464907218	5547.5	0.031111111	False
1744	621	D	L	-1.3660560810660782	-15.362890599999998	0.7791411042944786	-1.0009330907598708	1.9330864128067096	False	-1.4420740684131217	-1.3977984298906914	19948.0	0.0359808780016463	False
1745	674	N	K	-1.3661695753873135	-4.478198300000002			0.4776379419176355	False	-1.4254869239725683	-1.903227357920969	25529.0	0.0367677784399158	False
1746	630	K	G	-1.366252495989005	-12.8352905	0.6	-1.2745921203717754	1.9515098111723943	False	-1.4423957470534543	-1.5626111783911072	24093.5	0.0493244306018106	False
1747	509	A	E	-1.3663678900280392	-14.2090086	0.7589855903062059	-1.0726548417581871	1.2329972749106992	False	-1.4360869147000508	-1.9645522693352981	11001.0	0.1933605938379116	True
1748	507	K	L	-1.3663861982058634	-15.475476	0.7589855903062059	-1.0726548417581871	2.6331755507027204	False	-1.4458250171625322	-1.4314000090164525	23498.5	0.0409019879596137	False
1749	515	V	A	-1.3666337106246045	-6.66607664	0.7589855903062059	-1.0763072364295845	-1.6276139743842613	False	-1.3755258618876345	-1.6567185757695428	14237.5	0.0258605511142628	False
1750	147	N	D	-1.3672337275932063	-11.0910642	0.3248407643312102	-1.140878012897454	-0.2224511959783752	True	-0.9657175152110972	-1.6786879034054158	23130.0	0.0241841221003447	False
1751	173	V	T	-1.3674029678062296	-10.176172	0.4507042253521127	-1.0913076266950543	-0.8354078446598283	False	-1.3990113716568773	-1.6374561500098224	22678.5	0.0735903220756288	False
1752	61	E	H	-1.3675295294227348	-12.123571899999998	0.6185567010309279	-1.3086483650350054	1.8275305252264682	False	-1.4427911162859492	-1.595167741533798	26372.0	0.0408529379382808	False
1753	131	T	Q	-1.3676684472199263	-10.527868699999999	0.528169014084507	-0.9813985680652629	-1.2222992103392023	False	-1.3887369263003502	-1.3517987126315525	28356.0	0.0444326533678207	False
1754	660	L	F	-1.3683008952177529	-6.9280151399999985	0.75	-0.9728536924716376	-2.014505340063636	False	-1.3645197711138133	-1.7571539589101182	21784.0	0.0398385823282715	False
1755	152	M	T	-1.3683061103658138	-8.68404542	0.2978723404255319	-1.0654186873139542	-1.351262998898994	False	-1.3856248104354063	-1.745512302939778	26948.5	0.0366849433840126	False
1756	197	T	I	-1.3683184550957406	-12.471387	1.0	-0.9705223572273876	-0.48536327571182303	False	-1.4085342413452495	-1.8310927161692727	19585.5	0.0412416883799163	False
1757	350	H	N	-1.368378968958711	-11.20177	0.4945652173913043	-1.1784318610415383	0.0723231778725767	False	-1.4204714580559612	-1.4334225070417634	19057.5	0.0906715536805742	False
1758	183	S	K	-1.3685268101069266		0.5261365276374657	-0.8214697050358519	1.1777270798136459	True	-1.1611517373148397	-1.647575271319588	17108.0	0.0683416751653032	False
1759	345	K	C	-1.3685595484026318	-15.159192000000001	0.6780487804878049	-1.0091913158917991	1.7304290307841803	False	-1.4430663391042633	-0.9441337786666368	18123.5	0.0324904931484152	False
1760	656	D	G	-1.368965271596647	-12.557116800000001	0.4907975460122699	-1.23167324575705	1.2514206732763835	False	-1.4388899069436631	-1.7690361623279964	18255.0	0.0295146360057822	False
1761	84	H	P	-1.3692679896537303	-9.356176800000002	0.5108695652173914	-1.2820506007047194	0.238133763163737	False	-1.4244580243792715	-1.4526310823938864	28951.0	0.02124029488248	False
1762	406	G	Y	-1.3697392587296977	-10.666528199999998	0.7538461538461538	-0.7098641019421957	-1.9039649498695288	False	-1.3696814682251972	-1.108405002167942	20271.5	0.0582150310489174	False
1763	513	G	E	-1.3698452081116388	-14.049328400000002	0.7589855903062059	-1.0726548417581871	1.067186689619539	False	-1.4376128872620513	-2.1547949802887416	12979.0	0.0596256684517505	False
1764	84	H	Y	-1.3702376678603878	-9.8853026	0.5108695652173914	-1.2820506007047194	0.4039443484548973	False	-1.4283284879784155	-1.4526310823938864	28302.5	0.0405136663178213	False
1765	326	Q	M	-1.3703348481399626	-8.872937199999997	0.6818181818181818	-1.2199465350688707	-0.4116696822490852	False	-1.4122494738330151	-1.5730704510959328	9382.5	0.031111111	False
1766	427	I	H	-1.3704926338661805	-14.747338899999999	0.8875739644970414	-1.0721053258919957	1.7120056324184958	False	-1.4448497533620563	-1.5342503048329268	18364.5	0.0231724388722952	False
1767	354	N	Q	-1.3705809077257074	-10.1366944	0.9808917197452228	-0.7027576015454743	-2.069775535160689	False	-1.3649079037927698	-1.0888462465214352	23379.0	0.031111111	False
1768	320	I	R	-1.3707479072087403	-13.988049400000001	0.0769230769230769	-1.3409548734874857	4.291281403614324	False	-1.4492016861814636	-1.9494089292937595	10383.0	0.0851190205424362	False
1769	652	K	N	-1.3709669734396024	-11.155395599999999	0.473170731707317	-1.2343575176146462	0.4776379419176355	False	-1.430284322024857	-1.5434597271981136	19643.5	0.0634663775808392	False
1770	313	A	K	-1.3713454087100092	-12.554748599999998	0.2641509433962264	-1.3089446334224095	2.1173203964635547	False	-1.4485272932716362	-1.8489625207351612	11031.5	0.0363847160008369	False
1771	324	I	T	-1.3715218117756516	-6.9537109	0.2662721893491124	-1.261764643298187	-0.48536327571182303	False	-1.4117375980251607	-1.8052084189860258	17764.0	0.0522802019450187	False
1772	277	T	N	-1.3718395332064943	-11.013940400000001	0.8732394366197183	-0.9160828012715448	-1.314416202167625	True	-0.7882678923629137	-1.428532401692292	15616.0	0.0374921816584176	False
1773	189	E	D	-1.3721810863140365	-9.487097	0.3711340206185567	-0.8345336112656667	-1.9776585433322664	False	-1.3696500581042983	-0.9956022420146692	20877.0	0.0562316164774573	False
1774	318	G	D	-1.3723368822711752	-8.607482899999999	0.2892508424781819	-1.3967445554097782	1.2514206732763835	False	-1.4422615176181912	-2.1184213767313227	20692.0	0.035673721108161	False
1775	141	M	L	-1.372357124460415	-9.0548338	0.5691489361702128	-0.9745293032881236	-1.66446077111563	False	-1.3800858966809963	-1.2758890817114346	23655.0	0.0388906894338926	False
1776	652	K	L	-1.3727342085351346	-14.12948	0.473170731707317	-1.2343575176146462	2.6331755507027204	False	-1.4521730274918034	-1.5434597271981136	21094.0	0.0416333776155718	False
1777	621	D	A	-1.3729678384911448	-14.949914600000001	0.7791411042944786	-1.0009330907598708	1.4172312585675442	False	-1.444643613217706	-1.3977984298906914	22322.0	0.0379520889770868	False
1778	463	E	M	-1.3735998984498443	-14.570324800000002	0.21134020618556698	-1.0348774685552962	1.2514206732763835	False	-1.44352453379686	-1.3619172885699535	7273.5	0.031111111	False
1779	392	T	S	-1.3736504517339043	-7.895459099999999	0.5985915492957746	-0.9379362944075941	-2.014505340063636	False	-1.3698693276299654	-1.408658991071284	18911.0	0.0369848517863959	False
1780	617	S	Q	-1.3739204939244265	-10.774353	0.5769230769230769	-0.9274177856480326	-1.3696863972646791	True	-0.7804302774385601	-1.4678414336536434	23165.0	0.0302018291795323	False
1781	671	D	G	-1.3740706997497765	-8.8514528			1.2514206732763835	False	-1.4439953350967922	-1.7682677364350523	21259.5	0.0375830198213535	False
1782	330	N	V	-1.3743015524866724	-9.7273926	0.2929936305732484	-1.2467469195807586	0.0120684801616584	True	-1.008383723402247	-1.5606543937463209	10168.0	0.0822368407721477	False
1783	292	Q	V	-1.3744222838098692	-10.6013062	0.5757575757575758	-1.2203603758519617	0.1041854719900804	False	-1.427125341173897	-1.5444873065611242	18354.0	0.0670059316343503	False
1784	116	K	M	-1.374584597802313	-10.7358398	0.7268292682926829	-1.3972867999388132	2.1357437948292395	False	-1.4518721541908002	-1.6522648765359638	25292.0	0.0603839632593406	False
1785	156	L	V	-1.3746040792431289	-8.24276124	0.370887389724961	-0.8741056497210828	-2.1434691286234258	False	-1.3663775401741836	-1.5470637249738517	22921.0	0.0411239905491487	False
1786	131	T	G	-1.374608557171976	-9.5510254	0.528169014084507	-0.9813985680652629	-1.535496982555839	False	-1.3863683630362027	-1.3517987126315525	28556.5	0.0320835329756657	False
1787	645	E	Q	-1.3746446986666518	-8.84742432	0.5670103092783505	-1.2466860810975862	-0.2408745943440597	False	-1.420344942640694	-1.5603825225710035	22460.0	0.0363695023496732	False
1788	609	S	T	-1.3748455434072704	-8.4473387	0.5769230769230769	-0.9080606705268328	-2.014505340063636	False	-1.3710644193033308	-1.4145511997901186	22678.5	0.0435492630393038	False
1789	281	K	G	-1.375214460313963	-13.0176636	0.3804878048780488	-1.2691457600657752	1.9515098111723943	False	-1.4513577113784129	-1.6353521248646818	19571.5	0.0339256477917413	False
1790	554	R	M	-1.3752683500876897	-9.1187864	0.7835345405767942	-1.5098744709384764	3.425381680427153	False	-1.4556128811178302	-1.821307353025152	18244.5	0.0553904599471377	False
1791	617	S	A	-1.3757563118935905	-11.231421000000001	0.5769230769230769	-0.9274177856480326	-1.2222992103392023	True	-0.808567148010509	-1.4678414336536434	18688.5	0.0339335541958134	False
1792	337	N	A	-1.375779985640401	-12.047485400000001	0.6942675159235668	-1.0198502865600425	-0.522210072443192	True	-0.9269500341710696	-1.2580464907218	12372.0	0.0259259258333333	False
1793	278	N	S	-1.3761487588994736	-6.108972199999998	0.3439490445859872	-1.1337915577935131	-1.4618033890931008	False	-1.3901604781591037	-1.5535778481999047	17805.0	0.0295284800582271	False
1794	638	I	M	-1.3766474620810358	-6.662927260000001	0.6863905325443787	-1.1519233679486316	-1.2959928038019406	False	-1.3955875563463742	-1.4281434873315186	26155.0	0.0261511210095534	False
1795	391	S	G	-1.3768555747207742	-7.67990726	0.3615384615384615	-1.106581569363836	-1.388109795630363	False	-1.3930814362262256	-1.5189855551945186	17218.0	0.0450492795489431	False
1796	191	R	C	-1.3769279356538562	-15.968042	0.3508064516129032	-1.0477316653575417	3.0200669163820946	False	-1.4571667278475604	-1.2161591792325457	17295.5	0.0250972857142857	False
1797	609	S	F	-1.3770222760912252	-12.886206	0.5769230769230769	-0.9080606705268328	-0.5590568691745611	False	-1.4154997829124465	-1.4145511997901186	21037.0	0.0529081815282281	False
1798	281	K	N	-1.3771123684151303	-10.532690400000002	0.3804878048780488	-1.2691457600657752	0.4776379419176355	False	-1.436429717000385	-1.6353521248646818	16749.5	0.0257889804593158	False
1799	427	I	K	-1.3773688786489615	-15.8122802	0.8875739644970414	-1.0721053258919957	3.0016435180164107	False	-1.457585676410347	-1.5342503048329268	23110.5	0.0208225803060989	False
1800	462	T	G	-1.3774924089294325	-9.821106	0.5422535211267606	-0.9666535414823754	-1.535496982555839	False	-1.3892522147936592	-1.268117336984063	23975.0	0.0366420204612023	False
1801	464	T	V	-1.3776236290983348	-8.474133260000002	0.1056338028169014	-1.1780207648464112	-0.8354078446598283	False	-1.4092320329489825	-1.7618904478942312	15756.0	0.0171434269093232	False
1802	406	G	F	-1.3777335292068615	-12.341027699999998	0.7538461538461538	-0.7098641019421957	-1.3328396005333096	False	-1.3955950789745788	-1.108405002167942	13620.5	0.0270976207865769	False
1803	164	Y	N	-1.3779804890320555	-9.903259199999999	0.4144144144144144	-1.0976641185637177	-0.9459482348539352	False	-1.406686847731967	-1.5890906579643336	18755.0	0.0291730142700333	False
1804	146	K	S	-1.3781200974164205	-11.905822599999999	0.0292682926829268	-1.2724197770566117	1.1777270798136459	False	-1.447208904404033	-1.487252790043905	25332.0	0.0709661309814123	False
1805	131	T	S	-1.378643262298398	-7.105993580000002	0.528169014084507	-0.9813985680652629	-2.014505340063636	False	-1.3748621381944588	-1.3517987126315525	25193.0	0.0407343207634703	False
1806	360	A	Q	-1.378838279221024	-10.1040038	0.1509433962264151	-1.1751183326456809	-0.4300930806147697	False	-1.420331893600646	-1.6563605523071934	18858.5	0.0369550303412602	False
1807	459	N	Y	-1.3791991669157777	-12.9756102	0.9681528662420382	-0.7558939722263719	-0.9459482348539352	True	-0.8600355691252006	-1.1568505640174485	10096.5	0.0307327136801158	False
1808	149	S	R	-1.379586662054809	-15.399645999999999	0.3076923076923077	-1.0811538299475605	2.46736496541156	True	-1.313192522395756	-1.808216072961604	28108.5	0.033074514	False
1809	335	T	H	-1.3796670998078868	-10.950842199999999	0.3591549295774648	-1.1980716996202159	0.0354763811412076	False	-1.4310443799590105	-1.57167211158387	21566.0	0.0491285213844175	False
1810	294	N	V	-1.381323438536887	-9.500268400000001	0.3949044585987261	-1.2607817914155062	0.0120684801616584	True	-1.0154056094524622	-1.6501718459958867	25685.0	0.0453943367685534	False
1811	416	R	E	-1.3814389900285635	-14.189929199999998	0.4596774193548387	-1.2991491183505894	3.5961767683321795	False	-1.4616241006187505	-1.443563243376533	9994.5	0.0313915049263071	False
1812	664	A	D	-1.381961953851361	-9.508410699999999			1.4172312585675442	False	-1.4536377285779225	-2.09466446548554	26897.0	0.0326868015609541	False
1813	335	T	A	-1.382030910699502	-3.11602784	0.3591549295774648	-1.1980716996202159	-1.3696863972646784	False	-1.3988043802812142	-1.57167211158387	15988.0	0.0483449422080233	False
1814	361	N	G	-1.3821620166268058	-8.029956	0.4585987261146497	-1.217743194849224	-0.6880206577343524	True	-0.9062897949341642	-1.509503348127719	24846.5	0.0319722262902785	False
1815	180	G	E	-1.382261119494426		0.5261365276374657	-0.8214697050358519	1.067186689619539	False	-1.4500287986448384	-1.6592928107226086	21146.0	0.0472294179361807	False
1816	621	D	E	-1.3824049500506987	-7.00334474	0.7791411042944786	-1.0009330907598708	-1.9776585433322664	False	-1.3798739218409608	-1.3977984298906914	19518.5	0.0551415271163247	False
1817	622	N	D	-1.3835184018226088	-12.7365356	0.7197452229299363	-1.0197844990415177	-0.2224511959783752	True	-0.9820021894405	-1.7211946066117358	23512.0	0.0287366673539315	False
1818	91	E	N	-1.3843950484104304	-8.0496093	0.6804123711340206	-1.2658579820966085	-0.3329915861724819	False	-1.4280798727350246	-1.549256566820289	30587.0	0.0319949213800027	False
1819	294	N	E	-1.3845957092134071	-8.247961279999998	0.3949044585987261	-1.2607817914155062	-0.3329915861724819	True	-0.9658683247060093	-1.6501718459958867	17704.0	0.0220813550339126	False
1820	357	I	K	-1.3849100792115059	-14.927295	0.4150243367054781	-1.1952872969734345	3.0016435180164107	False	-1.4651268769728916	-1.7425869715006854	21149.5	0.0393345890716537	False
1821	197	T	A	-1.3851228879631208	-10.4996703	1.0	-0.9705223572273876	-1.3696863972646784	False	-1.401896357544833	-1.8310927161692727	15878.0	0.039596532060724	False
1822	497	R	F	-1.3852603574024087	-16.915905799999994	0.6088709677419355	-0.9812730717395308	4.070200623226111	False	-1.4644388221587643	-1.0112964698823423	12890.5	0.0744767855981832	False
1823	267	E	L	-1.385550168610586	-14.7878173	0.5618556701030928	-1.0888258528456225	1.7488524291498648	False	-1.4602045605357303	-1.1915250297455109	18707.0	0.0421614230800555	False
1824	462	T	P	-1.3857289894259823	-8.0404418	0.5422535211267606	-0.9666535414823754	-1.9592351449665824	False	-1.383819647158414	-1.268117336984063	23586.0	0.0364078656728295	False
1825	325	R	D	-1.3867136562003195	-16.612182999999998	0.5887096774193549	-0.9799256256740029	3.4119427846753343	False	-1.4670658089253923	-1.3908510673741916	6057.5	0.0616695292519271	False
1826	414	P	Q	-1.3867545765499174	-5.81263432	0.4632352941176471	-1.2223643757795215	-1.0196418283166735	False	-1.413477479612247	-1.7053609690242115	20640.5	0.0444265327687721	False
1827	460	S	W	-1.3872172954429955	-13.2325073	0.8256203890006707	-0.6819816258024799	-1.0012184299509888	False	-1.4144397107114457	-1.0967728171189783	9572.0	0.0333427309740325	False
1828	515	V	M	-1.3877724892281544	-7.35054942	0.7589855903062059	-1.0763072364295845	-1.6460373727499458	False	-1.3960841125412888	-1.6567185757695428	17102.5	0.048232150451603	False
1829	304	K	R	-1.387952614392768	-7.31477054	0.3024390243902439	-1.2148080916723922	-0.8722546413911973	False	-1.4186034409361326	-1.5239870826076878	18663.5	0.0417815631448543	False
1830	334	A	L	-1.3881604844972597	-9.937695399999999	0.6037735849056604	-0.9422168895827242	-1.6460373727499458	False	-1.396472107810394	-1.3192173485549537	16377.0	0.0742376015270988	False
1831	321	I	N	-1.3884951784446544	-13.6202516	0.6686390532544378	-1.0335244045113847	0.3621130491096634	False	-1.4458726456708764	-1.4837416442519793	11575.0	0.0517900523928501	False
1832	296	T	I	-1.388848523702083	-1.53332516	0.1901408450704225	-1.331596812762723	-0.48536327571182303	True	-0.9459438721136344	-1.7979999213726503	15573.5	0.0331365592335971	False
1833	91	E	Y	-1.3889681319250085	-11.5155028	0.6804123711340206	-1.2658579820966085	0.8092591124999562	False	-1.453333358748116	-1.549256566820289	27688.0	0.0220527915283075	False
1834	416	R	Q	-1.3890332067010078	-12.3509644	0.4596774193548387	-1.2991491183505894	1.6751588356871272	False	-1.4630847483321243	-1.443563243376533	12277.0	0.0436336045285722	False
1835	390	N	G	-1.3891393059383157	-12.099865800000002	0.821656050955414	-0.9954859832407228	-0.6880206577343524	True	-0.9132670842456738	-1.3780056105923173	18035.0	0.0428408700253322	False
1836	153	T	N	-1.3892576157455454	-11.5752686	0.370887389724961	-0.8810804399249801	-1.314416202167625	True	-0.8056859749019647	-1.6202233317379653	27039.0	0.1290405138098951	False
1837	410	S	A	-1.3893935496547862	-10.2590209	0.9230769230769232	-1.0317585362272221	-1.2222992103392023	True	-0.8222043857717047	-1.3157916195391346	11728.0	0.0434040487855745	False
1838	236	G	E	-1.3894786513826105	-11.688781599999999	0.36904761904761896	-1.2825055005564148	1.067186689619539	False	-1.4572463305330228	-2.3831140981938757	15228.5	0.0353249115118501	False
1839	453	R	C	-1.3908262289258446	-15.476684599999999	0.1854838709677419	-1.1370837927147217	3.0200669163820946	False	-1.471065021119549	-1.2835475726665158	17691.5	0.031111111	False
1840	510	V	A	-1.3910089989115284	-7.6860962	0.7589855903062059	-1.0726548417581871	-1.6276139743842613	False	-1.3999011501745584	-1.7142084966786004	18691.0	0.0498827119187185	False
1841	134	T	M	-1.3910307534046151	-10.737744100000002	0.8802816901408451	-0.963869980720093	-1.351262998898994	True	-0.8008541348584235	-1.1979046035214198	22070.0	0.0332969089128492	False
1842	510	V	K	-1.3910315850276007	-15.6772706	0.7589855903062059	-1.0726548417581871	2.6515989490684047	False	-1.4705251004171485	-1.7142084966786004	14090.5	0.031111111	False
1843	178	N	L	-1.391193250794728	-14.345227	0.5261365276374657	-0.8214697050358519	-0.0063549182040265	False	-1.4417466952409197	-1.277955109909777	24159.5	0.0222790623544802	False
1844	58	K	Q	-1.3915818309389656	-10.7515748	0.775609756097561	-1.260581775984792	0.38552095008921294	False	-1.449360006601036	-1.787057337152323	25217.5	0.028057	False
1845	338	E	F	-1.3917284057750836	-15.6697876	0.7010309278350515	-0.9747365947664156	1.8962396160753408	False	-1.4674898671062742	-1.0563749706435004	15837.5	0.0172839505555555	False
1846	662	K	S	-1.3918157147652972	-9.0687624			1.1777270798136459	False	-1.4609045217529095	-1.7249109231742559	24305.5	0.046172112841343	False
1847	506	E	P	-1.3919250312106723	-13.727380199999999	0.7589855903062059	-1.0726548417581871	0.6434485272087958	False	-1.4538621846920006	-1.3474551527609593	21036.0	0.0345144140039038	False
1848	401	G	H	-1.392289385065281		0.7538461538461538	-0.7098641019421957	0.6618719255744803	False	-1.4545057460808106	-1.6166484350376158	12998.0	0.0881997751774954	False
1849	116	K	Q	-1.3929499430361325	-4.8473633399999985	0.7268292682926829	-1.3972867999388132	0.38552095008921294	False	-1.4507281186982026	-1.6522648765359638	27258.5	0.0386232223165627	False
1850	334	A	G	-1.3932030623460503	-8.499145480000001	0.6037735849056604	-0.9422168895827242	-1.996081941697951	False	-1.3900481052267724	-1.3192173485549537	17641.0	0.0475765832985753	False
1851	410	S	P	-1.3934342346341275	-7.71412366	0.9230769230769232	-1.0317585362272221	-1.8118479580411058	True	-0.7182188997542216	-1.3157916195391346	15712.5	0.0300549246751595	False
1852	129	Q	S	-1.3934625711983128	-11.279357800000001	0.4494949494949495	-0.9070814790552764	-1.3696863972646791	False	-1.4102360407800247	-1.448103158731999	27473.5	0.0646727414619363	False
1853	411	I	D	-1.3935210292333509	-14.281982399999999	0.2071005917159763	-1.210927143378219	2.3015543801203995	False	-1.4716740798266124	-1.6338641679621564	11785.0	0.031111111	False
1854	228	K	G	-1.3936918923121555	-10.4119386	0.4097560975609756	-1.4084556479687846	1.9515098111723943	False	-1.4698351433766048	-1.5820211734127898	13733.0	0.0303823321229194	False
1855	395	S	C	-1.393882311469331	-11.5960206	0.5846153846153846	-0.7690566026695502	-1.6091905760185767	False	-1.4033526635456253	-1.0447322414046851	19978.5	0.0370774470455093	False
1856	363	S	V	-1.3943965338673716	-10.8135862	0.8	-1.109146777927697	-0.6880206577343524	True	-0.91852431217473	-1.7013028440621305	9724.0	0.031111111	False
1857	158	D	V	-1.3950635705355412	-16.171044799999994	0.370887389724961	-0.8741056497210828	1.9515098111723943	False	-1.4712068215999907	-1.4060264439062555	25147.0	0.033946142387697005	False
1858	274	E	S	-1.395120708145995	-9.9156982	0.4793814432989691	-1.287891513555682	0.2934039582607904	False	-1.451299454547026	-1.6515300913808155	17906.5	0.0527955524658345	False
1859	161	Q	I	-1.3951899427147405	-14.744751099999998	0.370887389724961	-0.8741056497210828	0.4542300409380856	False	-1.454121863023134	-1.4337369244132552	27498.5	0.0390529485222072	False
1860	408	N	Q	-1.3954721256959162	-10.4604491	0.7538461538461538	-0.725839198745994	-2.069775535160689	True	-0.6706671118407792	-1.1056035351111038	15286.5	0.0394800355753292	False
1861	405	T	Y	-1.3961869420850002	-11.4307006	0.7538461538461538	-0.7098641019421957	-1.793424559675422	True	-0.7244602635336018	-1.1136623396256822	7496.5	0.0273671981217752	False
1862	300	N	K	-1.3961964575938737	-12.3948486	0.3821656050955414	-1.1786061508866346	0.4776379419176355	True	-1.097259139928808	-1.8780445472500704	9612.5	0.0381573049917721	False
1863	193	I	K	-1.3962084258893157	-12.949512	0.4142011834319526	-1.3604241959923338	3.0016435180164107	False	-1.476425223650701	-2.022375384647519	23081.0	0.0493583311264996	False
1864	463	E	T	-1.3962806210403598	-13.798291199999998	0.21134020618556698	-1.0348774685552962	0.4407911451862664	False	-1.4549895097011576	-1.3619172885699535	9413.5	0.0275620949999999	False
1865	191	R	F	-1.3962860577920342	-16.6642334	0.3508064516129032	-1.0477316653575417	4.070200623226111	False	-1.4754645225483896	-1.2161591792325457	15776.0	0.031975670425022	False
1866	504	G	N	-1.3964525398439631	-11.361316	0.7589855903062059	-1.0726548417581871	-0.6880206577343524	False	-1.4317932555811408	-1.449326020200155	20129.5	0.0404901380725131	False
1867	300	N	D	-1.3967181522754415	-10.938977000000001	0.3821656050955414	-1.1786061508866346	-0.2224511959783752	True	-0.9952019398933328	-1.8780445472500704	9713.0	0.0354961995917078	False
1868	622	N	S	-1.39712544912377	-9.737439	0.7197452229299363	-1.0197844990415177	-1.4618033890931008	True	-0.7869564748769938	-1.7211946066117358	20522.0	0.0341140358117372	False
1869	196	N	R	-1.3971457671159426	-15.197485599999998	0.6242038216560509	-1.0459258938443374	1.7672758275155491	True	-1.2585441517882638	-1.853341961042446	17481.5	0.0514923164944384	False
1870	189	E	C	-1.3971750972700052	-15.352746599999998	0.3711340206185567	-0.8345336112656667	0.8461059092313251	False	-1.4620541253378976	-0.9956022420146692	20516.5	0.0351790594068541	False
1871	356	I	L	-1.397214523981938	-10.2383788	0.3905325443786982	-0.8824114420143602	-1.793424559675422	False	-1.4007986365464082	-1.1811220639166116	12566.5	0.0410423757758314	False
1872	292	Q	A	-1.3974927737000589	-9.4386472	0.5757575757575758	-1.2203603758519617	-0.4300930806147697	False	-1.4389863880796807	-1.5444873065611242	17365.5	0.0516106861546587	False
1873	61	E	G	-1.3975072925082574	-11.284692199999999	0.6185567010309279	-1.3086483650350054	1.067186689619539	False	-1.46527497165867	-1.595167741533798	26633.5	0.0233239807986782	False
1874	321	I	V	-1.397906311465814	-7.815270999999997	0.6686390532544378	-1.0335244045113847	-1.8118479580411064	False	-1.4008891375531962	-1.4837416442519793	14419.0	0.0262421080391932	False
1875	441	R	C	-1.3979909263394887	-15.335339000000001	0.7137096774193549	-1.1621124348988543	3.0200669163820946	False	-1.4782297185331934	-1.080674437111782	15364.0	0.0287450593478151	False
1876	116	K	T	-1.3980598109518243	-9.434667999999999	0.7268292682926829	-1.3972867999388132	1.325114266739122	False	-1.4687847195998798	-1.6522648765359638	25061.0	0.0271726007267239	False
1877	349	K	C	-1.39833590133963	-15.881177	0.7707317073170732	-0.9098721479460048	1.7304290307841803	False	-1.4728426920412614	-0.936684148882024	10596.0	0.0457189257665167	False
1878	130	C	R	-1.3986604809098109	-12.896838399999998	0.3886399203300612	-1.366105684492284	3.0200669163820946	False	-1.4788992731035155	-2.0722867134601857	28804.0	0.0320219123999501	False
1879	316	A	R	-1.3991077616922074	-10.223645	0.0903755868544601	-1.4941445907392896	3.406958282061469	False	-1.4794625549790477	-2.0588261848238205	15410.0	0.0405147633325595	False
1880	664	A	E	-1.3992228862154787	-9.400818			1.2329972749106992	False	-1.4689419108874902	-2.09466446548554	26537.5	0.0350126614246031	False
1881	151	N	T	-1.3992566330977416	-11.7665281	0.7388535031847133	-0.8745316478809122	-1.314416202167625	True	-0.8156849922541607	-1.3928629030087325	23390.0	0.1549574728399685	True
1882	132	N	M	-1.4000192290724187	-12.869616800000001	0.5859872611464968	-0.9633278309137716	-0.5037866740775074	True	-0.9541557552888824	-1.2924834822511084	25160.5	0.0424850993480207	False
1883	346	Q	E	-1.4002551575568671	-10.1962038	0.1666666666666666	-1.216783505842438	-0.2408745943440597	False	-1.4459554015309093	-1.93335961321852	19877.0	0.0351151034960674	False
1884	306	I	E	-1.4002583638589243	-13.6697756	0.1005917159763313	-1.254185545374772	2.1173203964635547	False	-1.4774402484205518	-1.8835135240726335	22760.0	0.033074514	False
1885	143	G	H	-1.4006525838040895	-13.295995999999999	0.36904761904761896	-1.131098061415031	0.6618719255744803	False	-1.4628689448196186	-1.4197753260859702	24331.5	0.0392725185038197	False
1886	96	K	Q	-1.400771582304003	-12.1238891	0.7707317073170732	-1.1904497467649957	0.38552095008921294	False	-1.4585497579660731	-1.5093710212115952	27065.0	0.0169326145742426	False
1887	277	T	M	-1.400986005174644	-11.3669312	0.8732394366197183	-0.9160828012715448	-1.351262998898994	True	-0.8108093866284523	-1.428532401692292	17009.0	0.0835269205428002	False
1888	177	E	M	-1.4010506421803832	-15.817859	0.5261365276374657	-0.8214697050358519	1.2514206732763835	False	-1.470975277527399	-1.1369365118674932	20197.5	0.0518687149535918	False
1889	163	V	T	-1.4016366848213109	-10.228882	0.3380281690140845	-1.1255413815242634	-0.8354078446598283	False	-1.4332450886719583	-1.5594248864475906	24528.5	0.0278614488504411	False
1890	638	I	S	-1.4017840711238272	-11.1782228	0.6863905325443787	-1.1519233679486316	-0.3379760887863471	False	-1.4453580821861125	-1.4281434873315186	25400.5	0.0377569809840095	False
1891	229	D	A	-1.4018857499009645	-12.6548462	0.3558282208588957	-1.2676842030754918	1.4172312585675442	False	-1.4735615246275258	-1.6465004064017146	12195.5	0.0391730872091919	False
1892	237	P	L	-1.4019279679239334	-6.87304692	0.625	-1.2096815452293317	-1.0564886250480419	False	-1.4276445625519094	-1.7039542764253834	17963.0	0.0315605487117473	False
1893	507	K	D	-1.4032259414020365	-15.372680599999999	0.7589855903062059	-1.0726548417581871	2.1223048990774203	False	-1.4804366056834124	-1.4314000090164525	10861.5	0.0358839604713813	False
1894	438	G	R	-1.4033312164537906	-14.400439400000002	0.2619047619047619	-1.277449600923049	3.241147696770309	False	-1.483715253653808	-2.546222848922457	11528.0	0.0458430576295227	False
1895	305	S	K	-1.4036554189011703	-12.993688800000001	0.6230769230769231	-1.2218320078590512	1.1777270798136459	False	-1.4727442258887828	-1.83845563382068	7821.5	0.061486165507107005	False
1896	164	Y	Q	-1.4037908205100942	-10.679724	0.4144144144144144	-1.0976641185637177	-0.8538312430255128	False	-1.4349216584858828	-1.5890906579643336	22341.5	0.0529855706910098	False
1897	344	V	S	-1.4038736275672041	-7.96405034	0.0211267605633802	-1.2378354998987582	-0.6880206577343524	False	-1.4392143433043816	-1.6342130182537955	17045.5	0.0421332405214556	False
1898	303	R	A	-1.4040081003256455	-13.2633665	0.375	-1.3687537840641268	3.406958282061469	False	-1.4843628936124857	-1.5720120075674218	9749.5	0.0499026574658283	False
1899	296	T	K	-1.4044995114824237	-11.3788816	0.1901408450704225	-1.331596812762723	1.325114266739122	True	-1.2150208154856754	-1.7979999213726503	12090.0	0.0471544030769282	False
1900	627	Q	D	-1.4045159068329176	-10.3686766	0.4595959595959596	-1.2024537089430192	-0.3145681878067974	False	-1.4486087455979841	-1.9559437968498723	29372.5	0.0390127751334017	False
1901	458	T	Y	-1.4050189667816477	-10.900171	0.8256203890006707	-0.8212614266799694	-1.793424559675422	False	-1.4086030793461182	-1.177050021057695	15797.0	0.0415213262023056	False
1902	390	N	A	-1.4053537483617409	-12.6428712	0.821656050955414	-0.9954859832407228	-0.522210072443192	True	-0.9565237968924096	-1.3780056105923173	5827.0	0.0212941335083297	False
1903	175	I	H	-1.405372065981611	-15.693713399999998	0.3254437869822485	-0.9598908235836427	1.7120056324184958	False	-1.4797291854774866	-1.4665313159895939	20268.5	0.028057	False
1904	323	D	E	-1.4055167389488101	-9.029247900000001	0.8159509202453987	-0.9347253469939418	-1.9776585433322664	False	-1.402985710739072	-1.1811401924045188	13616.0	0.0631182499360092	False
1905	64	K	I	-1.4058794950519615	-12.461913999999998	0.5463414634146342	-1.3930964351435318	3.0016435180164107	False	-1.486096292813347	-1.8059524269793523	29525.5	0.0236889470739643	False
1906	321	I	Q	-1.4059189500758849	-13.921057399999999	0.6686390532544378	-1.0335244045113847	0.4542300409380856	False	-1.4648508703842786	-1.4837416442519793	8873.5	0.0454070696553054	False
1907	437	Q	P	-1.4060588048940406	-6.50626224	0.5707070707070707	-1.2262676575530735	-1.0196418283166735	False	-1.4327817079563698	-1.5744113918549525	16934.0	0.0183426787786986	False
1908	630	K	R	-1.4073694851593277	-4.71394044	0.6	-1.2745921203717754	-0.8722546413911973	False	-1.4380203117026924	-1.5626111783911072	21403.5	0.0312147046194135	False
1909	512	I	L	-1.4074866930602852	-7.174426339999999	0.7589855903062059	-1.0726548417581871	-1.793424559675422	False	-1.4110708056247554	-1.6215369824794872	25054.5	0.0333560114920175	False
1910	358	R	N	-1.4075148394041028		0.439516129032258	-1.0085290962555988	1.7672758275155491	False	-1.4823147689957348	-1.3176294276479277	18227.0	0.0729494708166435	False
1911	363	S	I	-1.4075897111775457	-11.870202699999998	0.8	-1.109146777927697	-0.3379760887863471	True	-0.9880797230701608	-1.7013028440621305	17946.5	0.0332094877347356	False
1912	510	V	I	-1.407669372867674	-7.0496215000000015	0.7589855903062059	-1.0726548417581871	-1.8118479580411064	False	-1.4106521989550558	-1.7142084966786004	15504.5	0.0404558269591767	False
1913	278	N	A	-1.408066030238023	-11.098547400000001	0.3439490445859872	-1.1337915577935131	-0.522210072443192	False	-1.4474176052552474	-1.5535778481999047	17277.0	0.0308818476800403	False
1914	633	S	E	-1.4085516891050864	-9.7987794	0.5384615384615384	-1.3020528693900812	0.2934039582607904	False	-1.4647304355061177	-1.858968109516588	25149.0	0.038467554663943	False
1915	178	N	Y	-1.4092744177961276	-13.014062599999999	0.5261365276374657	-0.8214697050358519	-0.9459482348539352	False	-1.437980776496039	-1.277955109909777	19663.0	0.0334543939648911	False
1916	391	S	N	-1.4094310510663957	-8.27442632	0.3615384615384615	-1.106581569363836	-1.4618033890931008	False	-1.4234427703260255	-1.5189855551945186	25780.5	0.0350638749984165	False
1917	393	W	N	-1.4094838089439898	-11.826843199999999	0.2555066079295154	-1.120728369338739	-0.3011292920549782	False	-1.4538727174689514	-1.5231933659734913	13898.0	0.0288260729999999	False
1918	141	M	G	-1.4095561297423709	-8.478308199999999	0.5691489361702128	-0.9745293032881236	-1.9776585433322664	False	-1.4070251015326327	-1.2758890817114346	29729.0	0.0259291237199602	False
1919	637	Q	R	-1.4095937727220622	-12.582958999999999	0.7323232323232324	-1.3004442711884814	1.6751588356871272	False	-1.4836453143531791	-1.8575129434332245	23265.5	0.0476248241550524	False
1920	129	Q	Y	-1.4097528801503232	-12.7060058	0.4494949494949495	-0.9070814790552764	-0.8538312430255128	False	-1.4408837181261114	-1.448103158731999	25548.0	0.0362528282704497	False
1921	32	N	S	-1.4100747841796355	-10.456665	0.5796178343949044	-0.9863577981737384	-1.4618033890931008	False	-1.4240865034392658	-1.5238695268186562	22855.5	0.0248792279985988	False
1922	350	H	V	-1.4100786914478702	-13.8081664	0.4945652173913043	-1.1784318610415383	1.3619610634704906	False	-1.4811905103201364	-1.4334225070417634	20636.0	0.0306646405876129	False
1923	228	K	N	-1.4103612854387113	-5.56696774	0.4097560975609756	-1.4084556479687846	0.4776379419176355	False	-1.4696786340239658	-1.5820211734127898	21708.0	0.0363152584154699	False
1924	361	N	S	-1.410634607878167	-1.91002198	0.4585987261146497	-1.217743194849224	-1.4618033890931008	True	-0.8004656336313907	-1.509503348127719	16690.5	0.0155985528326646	False
1925	305	S	D	-1.4109176648381916	-11.9553222	0.6230769230769231	-1.2218320078590512	0.4776379419176352	False	-1.4702350134234463	-1.83845563382068	16773.0	0.0389430169301092	False
1926	505	R	A	-1.4109714908713653	-16.2919674	0.7589855903062059	-1.0726548417581871	3.406958282061469	False	-1.4913262841582056	-1.341457344828204	12070.5	0.0460568861539813	False
1927	659	A	R	-1.41151624086057	-14.8374756	0.3679245283018867	-1.2550713762005388	3.406958282061469	False	-1.4918710341474104	-1.9829413386003942	20811.0	0.0555175041818314	False
1928	151	N	L	-1.4117149130930022	-14.3009277	0.7388535031847133	-0.8745316478809122	-0.0063549182040265	True	-1.0430456501466434	-1.3928629030087325	24822.5	0.2279752599776348	True
1929	510	V	E	-1.4118691703537145	-15.139318800000002	0.7589855903062059	-1.0726548417581871	1.7672758275155491	False	-1.4866690999453465	-1.7142084966786004	14216.0	0.031111111	False
1930	462	T	L	-1.4119891981184018	-12.2906859	0.5422535211267606	-0.9666535414823754	-0.8538312430255128	False	-1.4431200360941905	-1.268117336984063	16989.5	0.0280749088904302	False
1931	506	E	N	-1.4121879014016367	-12.3645508	0.7589855903062059	-1.0726548417581871	-0.3329915861724819	False	-1.4558727257262312	-1.3474551527609593	11276.0	0.02201425	False
1932	414	P	L	-1.412243305181249	-6.6942993	0.4632352941176471	-1.2223643757795215	-1.0564886250480419	False	-1.4379598998092251	-1.7053609690242115	16306.5	0.041956902392237996	False
1933	267	E	W	-1.4124965137710332	-14.7312012	0.5618556701030928	-1.0888258528456225	1.4540780552989132	False	-1.484537384972175	-1.1915250297455109	13039.5	0.031111111	False
1934	652	K	S	-1.4126634499361277	-12.927209399999999	0.473170731707317	-1.2343575176146462	1.1777270798136459	False	-1.4817522569237402	-1.5434597271981136	13312.5	0.0371035323751704	False
1935	134	T	Y	-1.412786734220938	-9.588525599999999	0.8802816901408451	-0.963869980720093	-1.793424559675422	True	-0.7410600556695399	-1.1979046035214198	26243.0	0.0347473918249454	False
1936	147	N	E	-1.4128744532182933	-11.526135400000001	0.3248407643312102	-1.140878012897454	-0.3329915861724819	True	-0.9941470687108952	-1.6786879034054158	21503.5	0.031111111	False
1937	508	R	T	-1.4129765107494063	-15.816088899999999	0.7589855903062059	-1.0726548417581871	2.614752152337036	False	-1.492358915322567	-1.62486800606031	18961.0	0.028826072999999997	False
1938	352	G	L	-1.4132231894433434	-11.3735838	0.6757250476898704	-0.8953759740480864	-1.4802267874587849	False	-1.4266754626170026	-1.2694703245883057	27003.5	0.0279837384021594	False
1939	61	E	S	-1.4133017307721616	-9.707971	0.6185567010309279	-1.3086483650350054	0.2934039582607904	False	-1.4694804771731929	-1.595167741533798	29036.0	0.0303244295445048	False
1940	33	L	S	-1.4133492431183956	-10.5360596	0.3597560975609756	-1.1425214874954062	-0.7064440561000368	False	-1.448232008658214	-1.7181475031165112	26498.0	0.0319496951648588	False
1941	473	R	M	-1.413435053369355	-12.0271482	0.3830645161290322	-1.4390572186476307	3.425381680427153	False	-1.4937795843994952	-1.7780850797930503	12658.0	0.0327690046567124	False
1942	151	N	M	-1.413605778644996	-13.5735716	0.7388535031847133	-0.8745316478809122	-0.5037866740775074	True	-0.9677423048614596	-1.3928629030087325	29037.0	0.1458874560265549	True
1943	661	D	H	-1.4138284854061145	-16.2356688	0.9754601226993864	-0.904124609129215	2.011764508883313	False	-1.4903675540764048	-1.586256021100316	16265.5	0.0314519898044487	False
1944	466	R	S	-1.4138469969994154	-14.586108499999998	0.2620967741935484	-1.2131816055895772	2.46736496541156	False	-1.492715310733538	-1.7470174887385883	18471.5	0.031111111	False
1945	334	A	P	-1.414700439927541	-10.6875001	0.6037735849056604	-0.9422168895827242	-1.5723437792872077	False	-1.425320196498315	-1.3192173485549537	12160.0	0.0470005033317054	False
1946	156	L	T	-1.4147587033163758	-12.9684326	0.370887389724961	-0.8741056497210828	-0.8538312430255128	False	-1.4458895412921642	-1.5470637249738517	24183.0	0.0492883992055106	False
1947	350	H	S	-1.4150141859301733	-11.490857199999999	0.4945652173913043	-1.1784318610415383	-0.1119108057842681	False	-1.4634325486700868	-1.4334225070417634	19090.0	0.0234775137035356	False
1948	499	K	S	-1.4151330227246466	-13.5384522	0.42439024390243896	-1.1872490976349457	1.1777270798136459	False	-1.4842218297122591	-1.5440252967617092	15210.0	0.0254350627532534	False
1949	178	N	P	-1.4155314622614448	-12.757592800000001	0.5261365276374657	-0.8214697050358519	-1.1117588201450954	False	-1.4397204176158236	-1.277955109909777	26933.0	0.0326517002792351	False
1950	288	N	F	-1.4157590530964854	-9.5322632	0.286624203821656	-1.3003439157897132	0.1410322687214494	False	-1.4691590829853507	-1.4813980778981632	22875.5	0.0345014987033922	False
1951	61	E	I	-1.4158039485185654	-13.0757204	0.6185567010309279	-1.3086483650350054	2.1173203964635547	False	-1.4929858330801924	-1.595167741533798	26214.0	0.0326897628286342	False
1952	169	R	P	-1.4160297382752245	-15.519775200000002	0.3870967741935484	-1.1390344956455147	2.8174095343595646	False	-1.4959395054619529	-1.260047236752322	20378.0	0.0950854368887592	False
1953	532	M	I	-1.4164273944952028	-1.8760009999999998	0.7074468085106383	-1.2477170186498534	-1.2959928038019406	False	-1.4353674887605414	-1.839455520712576	18223.5	0.0554095344007914	False
1954	627	Q	R	-1.4164933826612396	-13.966101199999999	0.4595959595959596	-1.2024537089430192	1.6751588356871272	False	-1.4905449242923563	-1.9559437968498723	17594.0	0.0291275574431116	False
1955	351	F	S	-1.4168421982163748	-11.772863800000001	0.3705583756345177	-1.0879943465506985	-0.5590568691745611	False	-1.455319705037596	-1.56811890838157	15505.5	0.0637261454545454	False
1956	355	T	S	-1.4169992029475882	-8.8334961	0.2394366197183098	-0.9544501530052631	-2.014505340063636	False	-1.4132180788436486	-1.4299512501362717	19648.0	0.0487568022176107	False
1957	611	W	R	-1.4170566333404435		0.158590308370044	-1.204807725567085	3.628039062449683	False	-1.4971994690457855	-1.925548795058257	21258.0	0.0480675696924624	False
1958	268	E	I	-1.4171003803339035	-15.2374634	0.4948453608247423	-1.107159630686229	2.1173203964635547	False	-1.4942822648955305	-1.3382778315725583	20745.5	0.0390475227361221	False
1959	120	K	D	-1.41718490905849	-13.4219604	0.6439024390243903	-1.2863997017657818	2.1223048990774203	False	-1.4943955733398664	-1.419214523750225	25372.0	0.0451480002634574	False
1960	155	E	D	-1.41719400096621	-10.0267944	0.370887389724961	-0.8741056497210828	-1.9776585433322664	False	-1.414662972756472	-1.169272717905674	20494.0	0.0371787901567966	False
1961	453	R	K	-1.4174168027169267	-10.198291099999999	0.1854838709677419	-1.1370837927147217	-0.8722546413911973	False	-1.4480676292602914	-1.2835475726665158	13730.5	0.0347326393055805	False
1962	688	G	D	-1.4174214954015294	-9.8415648			1.2514206732763835	False	-1.4873461307485454	-2.158041485721173	24456.5	0.0434723333610899	False
1963	402	S	D	-1.4174446792949125		0.7538461538461538	-0.7098641019421957	0.4776379419176352	False	-1.4767620278801674	-1.6049308956345951	18169.5	0.039279655022316	False
1964	608	N	K	-1.4176835777330383	-14.508569199999998	0.5987261146496815	-0.9652651447053934	0.4776379419176355	True	-1.1187462600679727	-2.0163835022629737	19104.0	0.1918214372114668	True
1965	473	R	G	-1.4177030935073716	-11.885656599999999	0.3830645161290322	-1.4390572186476307	3.241147696770309	False	-1.4980871307073889	-1.7780850797930503	9754.0	0.0436364739780599	False
1966	358	R	Q	-1.4177703119082792		0.439516129032258	-1.0085290962555988	1.6751588356871272	False	-1.491821853539396	-1.3176294276479277	21295.0	0.0674694802699286	False
1967	671	D	S	-1.417842815295268	-7.10303952			0.4776379419176352	False	-1.4771601638805232	-1.7682677364350523	25975.0	0.0578597200013418	False
1968	161	Q	V	-1.4178829688187675	-14.505993700000001	0.370887389724961	-0.8741056497210828	0.1041854719900804	False	-1.4705860261827954	-1.4337369244132552	23965.0	0.0320533602716673	False
1969	426	R	T	-1.4182494590450656	-11.4068849	0.2661290322580645	-1.4268494392286382	2.614752152337036	False	-1.4976318636182262	-1.8736472139090443	21180.0	0.0157138660794721	False
1970	153	T	E	-1.4185675080188183	-14.8964354	0.370887389724961	-0.8810804399249801	0.4407911451862664	True	-1.114507531394788	-1.6202233317379653	25809.0	0.1132651559223102	False
1971	437	Q	I	-1.418685424336832	-11.945715199999999	0.5707070707070707	-1.2262676575530735	0.4542300409380856	False	-1.4776173446452254	-1.5744113918549525	10388.5	0.0425816498762492	False
1972	175	I	S	-1.418745668169645	-13.390136800000002	0.3254437869822485	-0.9598908235836427	-0.3379760887863471	False	-1.4623196792319306	-1.4665313159895939	23152.0	0.0624387404945439	False
1973	609	S	L	-1.4187661175859778	-13.0848757	0.5769230769230769	-0.9080606705268328	-0.7064440561000368	False	-1.4536488831257968	-1.4145511997901186	22322.5	0.0437209165275092	False
1974	615	N	A	-1.4188495662285905	-13.2808717	0.6242038216560509	-0.9292048997590936	-0.522210072443192	True	-0.9700196147592592	-1.6704581880843845	16374.5	0.0268493036467183	False
1975	396	N	Q	-1.4188831534976711	-11.3647461	0.7538461538461538	-0.6188638982146242	-2.069775535160689	True	-0.6940781396425343	-1.0672251304230918	15806.5	0.0375216550114333	False
1976	161	Q	M	-1.4189475472911726	-13.777697899999998	0.370887389724961	-0.8741056497210828	-0.4116696822490852	False	-1.4608621729842248	-1.4337369244132552	21134.0	0.0731680469974039	False
1977	30	A	G	-1.4191224265450928	-9.3737549	0.7452830188679245	-0.9270818138706981	-1.996081941697951	False	-1.4159674694258149	-1.3164340639544876	26083.0	0.0319764875171619	False
1978	304	K	V	-1.4191543053549387	-14.766064599999998	0.3024390243902439	-1.2148080916723922	2.6515989490684047	False	-1.4986478207444862	-1.5239870826076878	13472.0	0.0425449594332633	False
1979	197	T	R	-1.4191872242481545	-16.409717	1.0	-0.9705223572273876	2.614752152337036	False	-1.4985696288213148	-1.8310927161692727	14939.5	0.0412651509695645	False
1980	280	A	I	-1.4191909970605407	-8.35626226	0.6415094339622641	-1.148343769107123	-1.2775694054362559	False	-1.4386667799995774	-1.5848689125658597	14348.5	0.0935200395306619	False
1981	264	L	R	-1.4192520202213883	-13.2653932	0.5243902439024389	-1.4025107374934462	3.9228134363006335	False	-1.4988271908625508	-2.3534841598263645	20437.0	0.0377310290016436	False
1982	410	S	M	-1.4195706773520096	-10.852722199999999	0.9230769230769232	-1.0317585362272221	-1.2038758119735182	True	-0.8556356686677016	-1.3157916195391346	13955.5	0.0207447647058823	False
1983	627	Q	K	-1.4197018231230616	-12.1964724	0.4595959595959596	-1.2024537089430192	0.38552095008921294	False	-1.4774799987851317	-1.9559437968498723	22466.5	0.0456767488824592	False
1984	143	G	I	-1.419705903416186	-9.521606599999998	0.36904761904761896	-1.131098061415031	-1.1117588201450956	False	-1.443894858770565	-1.4197753260859702	25231.5	0.0475184584329484	False
1985	288	N	A	-1.4203407623133262	-6.63292242	0.286624203821656	-1.3003439157897132	-0.522210072443192	False	-1.4596923373305506	-1.4813980778981632	25847.0	0.0525419136187918	False
1986	400	Q	I	-1.4206954402431715		0.7538461538461538	-0.7098641019421957	0.4542300409380856	False	-1.4796273605515653	-1.5453948343570412	17376.0	0.0329435757616395	False
1987	354	N	W	-1.4206963929649423	-14.606762799999998	0.9808917197452228	-0.7027576015454743	-0.3011292920549782	False	-1.465085301489904	-1.0888462465214352	7643.5	0.027562095	False
1988	84	H	Q	-1.4209575921786044	-10.2101684	0.5108695652173914	-1.2820506007047194	0.1644401697009989	False	-1.4747953217516738	-1.4526310823938864	28347.0	0.0497398954862389	False
1989	606	P	K	-1.4212677617170075	-14.984338399999999	0.6397058823529411	-1.0741474488243072	1.5277716487616508	False	-1.4940129348446387	-1.8562689469383624	21903.0	0.0437608997322917	False
1990	318	G	E	-1.4212997048763087	-9.262780900000001	0.2892508424781819	-1.3967445554097782	1.067186689619539	False	-1.4890673840267217	-2.1184213767313227	15765.5	0.0375199929496064	False
1991	463	E	H	-1.4215283631338065	-15.5100585	0.21134020618556698	-1.0348774685552962	1.8275305252264682	False	-1.496789949997021	-1.3619172885699535	13370.0	0.0332475856740354	False
1992	326	Q	A	-1.4219881670705838	-9.967932200000002	0.6818181818181818	-1.2199465350688707	-0.4300930806147697	False	-1.4634817814502061	-1.5730704510959328	11995.5	0.0264728278093937	False
1993	86	E	W	-1.4221355680943701	-14.669274900000001	0.8144329896907216	-1.107556522874137	1.4540780552989132	False	-1.4941764392955117	-1.2697054501560003	24766.0	0.0662883973704167	False
1994	321	I	L	-1.4223128851462443	-8.631213400000002	0.6686390532544378	-1.0335244045113847	-1.793424559675422	False	-1.4258969977107148	-1.4837416442519793	14479.5	0.032502267815913	False
1995	304	K	A	-1.4228278490411703	-14.338452199999999	0.3024390243902439	-1.2148080916723922	2.1173203964635547	False	-1.5000097336027975	-1.5239870826076878	15363.0	0.031111111	False
1996	307	R	K	-1.4229021310364842	-11.1331788	0.6612903225806451	-1.0847790310512972	-0.8722546413911973	False	-1.4535529575798485	-0.9547861115408393	14864.0	0.0340303208887312	False
1997	278	N	I	-1.4232210292556244	-13.062793	0.3439490445859872	-1.1337915577935131	0.3621130491096634	False	-1.4805984964818464	-1.5535778481999047	13813.5	0.033074514	False
1998	229	D	S	-1.4241019759088502	-11.3368772	0.3558282208588957	-1.2676842030754918	0.4776379419176352	False	-1.483419324494105	-1.6465004064017146	11449.5	0.0363689093891789	False
[truncated: 10,731 more rows]
