# Supplementary material for: Learning from prepandemic data to forecast viral escape
Source: Nature. 2023 Oct 11;622(7984):818–25. doi: 10.1038/s41586-023-06617-0 (PMC10599991; doi:10.1038/s41586-023-06617-0)
Supplement: Supplementary file 8 — EVEscape scores for all SARS-CoV-2, HIV, influenza, Lassa virus and Nipah virus mutations. Includes pandemic counts, RBD antibody class and DMS escape experiment scores used for Spike. [file 41586_2023_6617_MOESM8_ESM.zip › Supp_Table_6_evescape_predictions/flu_evescape_predictions.csv]

	i	wt	mut	evescape	eve	rsa	wcn	dissimilarity	lose_glyc	evescape_glyc	evescape_site_average	cscs_hie	max_escape	is_escape_experiment
0	155	R	A	-0.3977891034775387	0.3851074222	0.9123711340206184	-0.8609982869296623	3.406958282061469	False	-0.4182974989795441	-0.5404068372298925	20447.5	0.0143027426136786	False
1	155	R	E	-0.4059623655149837	-2.1820923	0.9123711340206184	-0.8609982869296623	3.5961767683321795	False	-0.42638412456451336	-0.5404068372298925	18630.5	0.0152981413666381	False
2	155	R	F	-0.41063211527049936	-4.243310579999998	0.9123711340206184	-0.8609982869296623	4.070200623226111	False	-0.4306727092045399	-0.5404068372298925	12530.0	0.0249	False
3	155	R	L	-0.41195501365326137	-3.8776366800000006	0.9123711340206184	-0.8609982869296623	3.9228134363006335	False	-0.4321374872086865	-0.5404068372298925	14829.0	0.0316676039168562	False
4	202	D	R	-0.4270518306355576	-1.455712892	0.775609756097561	-0.9101484189659259	3.4119427846753343	False	-0.4475584667742599	-0.7145118901517618	20748.0	0.0165590397744159	False
5	155	R	G	-0.4277128076555644	-1.6696289	0.9123711340206184	-0.8609982869296623	3.241147696770309	False	-0.4482628721209651	-0.5404068372298925	19744.0	0.0394757654632975	False
6	155	R	D	-0.43839703120017603	-3.32269284	0.9123711340206184	-0.8609982869296623	3.4119427846753343	False	-0.4589036673388783	-0.5404068372298925	23776.5	0.0384577064739182	False
7	155	R	I	-0.4496415302535045	-5.85693358	0.9123711340206184	-0.8609982869296623	4.291281403614324	False	-0.4694337074508851	-0.5404068372298925	18384.0	0.0100487106809055	False
8	155	R	V	-0.4580363204628086	-5.47775882	0.9123711340206184	-0.8609982869296623	3.9412368346663187	False	-0.4782021545761687	-0.5404068372298925	18640.0	0.0095970609226696	False
9	155	R	Y	-0.4996673151547042	-4.44602044	0.9123711340206184	-0.8609982869296623	2.983220119650725	False	-0.5202137152360742	-0.5404068372298925	23462.0	0.0131026990559535	False
10	155	R	S	-0.5013326674244909	-2.05480958	0.9123711340206184	-0.8609982869296623	2.46736496541156	False	-0.5215942241877415	-0.5404068372298925	23550.0	0.0143372050735295	False
11	171	G	R	-0.5075609250438504	-5.843420279999999	0.8814432989690721	-0.79023607694371	3.241147696770309	False	-0.5281109895092511	-1.1460118795359997	17122.0	0.0630568259131844	True
12	155	R	W	-0.5125339188232254	-6.23310544	0.9123711340206184	-0.8609982869296623	3.628039062449683	False	-0.5329371888363172	-0.5404068372298925	16729.0	0.0202953379235575	False
13	202	D	K	-0.5260862493989369	1.212487788	0.775609756097561	-0.9101484189659259	2.1223048990774203	False	-0.5459268314188108	-0.7145118901517618	18568.0	0.0172	False
14	157	K	E	-0.5392007438377451	-3.6421874800000014	0.7853658536585366	-0.8459178366945339	2.306538882734265	False	-0.5592904885288307	-0.8530845377936911	18799.5	0.3133705075427844	True
15	155	R	T	-0.5398295957356765	-4.689709400000001	0.9123711340206184	-0.8609982869296623	2.614752152337036	False	-0.5602127633867543	-0.5404068372298925	23079.0	0.0106068215619558	False
16	202	D	I	-0.5579356693637179	-3.5773803200000005	0.775609756097561	-0.9101484189659259	2.3015543801203995	False	-0.5780194187638154	-0.7145118901517618	17589.0	0.0159641342460663	False
17	91	R	E	-0.5618536884237755	-3.94523924	0.5161290322580645	-1.1298667573177927	3.5961767683321795	False	-0.5822754474733052	-0.8323661410841501	26247.0	0.032915619132505	False
18	157	K	A	-0.5661133247215699	-3.98326414	0.7853658536585366	-0.8459178366945339	2.1173203964635547	False	-0.5859463664103697	-0.8530845377936911	24471.5	0.0966741106975498	True
19	155	R	N	-0.5708823745561575	-1.78790282	0.9123711340206184	-0.8609982869296623	1.7672758275155491	False	-0.5900761456774457	-0.5404068372298925	21817.0	0.0161934203274958	False
20	156	G	R	-0.5713017136358731	-6.60943604	0.9880952380952379	-0.8929577553542865	3.241147696770309	False	-0.5918517781012738	-1.425311565465471	16077.0	0.0587760441489774	True
21	157	K	V	-0.5725146713709468	-5.83339836	0.7853658536585366	-0.8459178366945339	2.6515989490684047	False	-0.5929230512934536	-0.8530845377936911	22195.0	0.3035737081671522	True
22	209	S	R	-0.5757612891301757	2.11669924	0.3888888888888889	-1.0969342477668154	2.46736496541156	False	-0.5960228458934262	-1.0390047685674766	21332.0	0.0218335457226925	False
23	157	K	I	-0.5769275908418304	-6.59786376	0.7853658536585366	-0.8459178366945339	3.0016435180164107	False	-0.5974771484990715	-0.8530845377936911	22214.0	0.4098116083847863	True
24	340	I	R	-0.5873975672096423	-8.243481319999999	1.0	-0.8382688864231468	4.291281403614324	False	-0.6071897444070229	-1.3871564486073915	17739.0	0.0288912173315434	False
25	490	E	K	-0.5879026607638357	-5.5613281799999985	0.6649484536082474	-0.818984619318659	2.306538882734265	False	-0.6079924054549213	-0.9489676073157808	15260.5	0.0127782271803936	False
26	171	G	K	-0.5926287871884259	-4.82788088	0.8814432989690721	-0.79023607694371	1.9515098111723943	False	-0.6121863300237456	-1.1460118795359997	19644.5	0.0406	False
27	202	D	V	-0.5935400616021604	-3.543042	0.775609756097561	-0.9101484189659259	1.9515098111723943	False	-0.6130976044374801	-0.7145118901517618	23897.0	0.0183864433503138	False
28	211	G	R	-0.5957265503523534	-4.598266560000001	0.6237113402061856	-1.1135168540595124	3.241147696770309	False	-0.6162766148177541	-1.0927214952189566	22561.0	0.0150191894137618	False
29	155	R	M	-0.5979621180664424	-7.4703003	0.9123711340206184	-0.8609982869296623	3.425381680427153	False	-0.6184638666781501	-0.5404068372298925	14343.0	0.0172	False
30	138	S	R	-0.603577396299235	-4.59842532	0.7230769230769231	-1.0030534844905812	2.46736496541156	False	-0.6238389530624855	-1.3553423959452453	19636.5	0.017191854997016004	False
31	150	V	R	-0.6055096156825392	-4.7137328400000005	0.5188679245283019	-1.1937872529277314	3.9412368346663187	False	-0.6256754497958993	-1.149690826916022	22531.0	0.0172	False
32	155	R	Q	-0.6078978186254775	-3.50562744	0.9123711340206184	-0.8609982869296623	1.6751588356871272	False	-0.6268862312876889	-0.5404068372298925	22665.0	0.0175555777734771	False
33	206	S	R	-0.6179855549022192	-5.1282226999999985	0.6878980891719745	-0.998541880877268	2.46736496541156	False	-0.6382471116654698	-1.1162768448098752	19527.5	0.02628	False
34	202	D	A	-0.6185153457419759	-1.000158684	0.775609756097561	-0.9101484189659259	1.4172312585675442	False	-0.6368426053677906	-0.7145118901517618	16268.5	0.0142135143877457	False
35	155	R	P	-0.6218089844917407	-7.03632808	0.9123711340206184	-0.8609982869296623	2.8174095343595646	False	-0.6423059711267798	-0.5404068372298925	22546.5	0.0152981413666381	False
36	171	G	D	-0.6272581909264207	-2.8126465	0.8814432989690721	-0.79023607694371	1.2514206732763835	False	-0.6450913296127523	-1.1460118795359997	20408.0	0.4388272260940997	True
37	169	K	E	-0.6336636324615594	-2.405957	0.2422680412371134	-1.1108369672743574	2.306538882734265	False	-0.6537533771526451	-1.0201867098872048	19979.5	0.0922396439952076	True
38	171	G	E	-0.6348131345108785	-1.6723755059999998	0.8814432989690721	-0.79023607694371	1.067186689619539	False	-0.6520317607604112	-1.1460118795359997	19953.0	0.4328949584512154	True
39	91	R	G	-0.6354766069440662	-5.47362062	0.5161290322580645	-1.1298667573177927	3.241147696770309	False	-0.6560266714094669	-0.8323661410841501	16523.5	0.1329114586299223	True
40	202	D	W	-0.6357622641324728	-3.89110106	0.775609756097561	-0.9101484189659259	1.6383120389557582	False	-0.6546640608381764	-0.7145118901517618	14757.0	0.0172	False
41	202	D	G	-0.6383537382756059	-0.979431142	0.775609756097561	-0.9101484189659259	1.2514206732763835	False	-0.6561868769619376	-0.7145118901517618	23676.0	0.0142933799839458	False
42	91	R	S	-0.6403829147154503	-3.02990726	0.5161290322580645	-1.1298667573177927	2.46736496541156	False	-0.6606444714787008	-0.8323661410841501	23287.0	0.3927537811945981	True
43	170	K	A	-0.6407846841685563	-4.870788500000001	0.3365853658536585	-0.9896923460951572	2.1173203964635547	False	-0.660617725857356	-0.9466644561046051	20591.5	0.0069867273935669	False
44	490	E	R	-0.6444855133142501	-8.404296800000001	0.6649484536082474	-0.818984619318659	3.5961767683321795	False	-0.6649072723637798	-0.9489676073157808	13932.0	0.0172503145570448	False
45	145	F	R	-0.650845020088229	-3.27095948	0.1690140845070422	-1.2869725808722134	4.070200623226111	False	-0.6708856140222696	-1.140945686234991	20409.0	0.0189392658206294	False
46	150	V	K	-0.6539367031162563	-1.8130493000000003	0.5188679245283019	-1.1937872529277314	2.6515989490684047	False	-0.6743450830387632	-1.149690826916022	22047.5	0.0146999999999999	False
47	205	Q	R	-0.6555839732129091	-3.6802246	0.5858585858585859	-0.9845419061312496	1.6751588356871272	False	-0.6745723858751205	-1.2211885659331183	24588.0	0.0375601153540165	False
48	91	R	D	-0.6567775289722901	-6.297815	0.5161290322580645	-1.1298667573177927	3.4119427846753343	False	-0.6772841651109924	-0.8323661410841501	25727.0	0.140658	True
49	172	D	G	-0.6575092598764559	-1.1384521600000002	0.6190476190476191	-0.95820999284503	1.2514206732763835	False	-0.6753423985627875	-0.8751487782293259	22620.0	0.0117653329986652	False
50	157	K	G	-0.6605645911702169	-6.237451219999999	0.7853658536585366	-0.8459178366945339	1.9515098111723943	False	-0.6801221340055366	-0.8530845377936911	17540.5	0.2997895067557717	True
51	186	G	R	-0.6623438290184746	-5.50019532	0.7142857142857143	-1.1654580901702432	3.241147696770309	False	-0.6828938934838753	-1.4977865036531957	16137.5	0.210236108268577	True
52	290	E	K	-0.6643952380077207	-6.3382568799999985	0.7835051546391752	-0.9544857053496356	2.306538882734265	False	-0.6844849826988064	-1.0927448368063604	20575.5	0.0189572336544284	False
53	91	R	I	-0.6682069427704753	-7.579919360000001	0.5161290322580645	-1.1298667573177927	4.291281403614324	False	-0.6879991199678559	-0.8323661410841501	22015.0	0.125277472843553	True
54	289	H	D	-0.6759494769916812	-4.06544188	0.5108695652173914	-1.0797934990920897	2.011764508883313	False	-0.6956127211128255	-1.1223122720964496	25742.5	0.0184731634999017	False
55	155	R	C	-0.6762014203640196	-8.0873902	0.9123711340206184	-0.8609982869296623	3.0200669163820946	False	-0.6967536790915005	-0.5404068372298925	23835.0	0.0172	False
56	170	K	T	-0.6778910720090008	-2.5049438200000003	0.3365853658536585	-0.9896923460951572	1.325114266739122	False	-0.6959506247189534	-0.9466644561046051	23423.0	0.0108457818026624	False
57	157	K	T	-0.6784612278080192	-4.84519048	0.7853658536585366	-0.8459178366945339	1.325114266739122	False	-0.6965207805179718	-0.8530845377936911	23633.5	0.3637595157879903	True
58	170	K	E	-0.6833244682563551	-6.42425542	0.3365853658536585	-0.9896923460951572	2.306538882734265	False	-0.7034142129474408	-0.9466644561046051	18933.5	0.0130783387825732	False
59	202	D	H	-0.6851158875614644	-6.47126456	0.775609756097561	-0.9101484189659259	2.011764508883313	False	-0.7047791316826086	-0.7145118901517618	18910.0	0.0165590397744159	False
60	169	K	V	-0.6885586655323519	-5.83381342	0.2422680412371134	-1.1108369672743574	2.6515989490684047	False	-0.7089670454548587	-1.0201867098872048	20978.5	0.2586089793746789	True
61	172	D	K	-0.6886455043855833	-6.4197631400000015	0.6190476190476191	-0.95820999284503	2.1223048990774203	False	-0.7084860864054572	-0.8751487782293259	19961.5	0.0172	False
62	146	N	R	-0.6890760059646925	-3.7132080000000003	0.7006369426751592	-1.0705334952064418	1.7672758275155491	False	-0.7082697770859807	-1.0723669684016952	18254.0	0.008059089312579001	False
63	290	E	R	-0.6909503506490409	-8.446411219999998	0.7835051546391752	-0.9544857053496356	3.5961767683321795	False	-0.7113721096985706	-1.0927448368063604	21698.0	0.0172	False
64	211	G	K	-0.6929974203299878	-3.6046387	0.6237113402061856	-1.1135168540595124	1.9515098111723943	False	-0.7125549631653074	-1.0927214952189566	17829.5	0.0219	False
65	490	E	A	-0.6963018138109498	-5.25847164	0.6649484536082474	-0.818984619318659	1.2329972749106992	False	-0.7140766316277509	-0.9489676073157808	15082.0	0.0103778339575648	False
66	490	E	I	-0.6985684734892159	-7.36231688	0.6649484536082474	-0.818984619318659	2.1173203964635547	False	-0.7184015151780156	-0.9489676073157808	13602.0	0.0160746786822223	False
67	60	K	L	-0.7011961751186573	-4.52980958	0.3427419354838709	-1.1873005863871535	2.6331755507027204	False	-0.7215922044046552	-1.0066117912735375	17420.5	0.0105306528745729	False
68	158	S	R	-0.7033365953124855	-5.0354126	0.4538461538461538	-1.1498443380338494	2.46736496541156	False	-0.7235981520757361	-1.3928455984415973	14588.5	0.0298396097309126	False
69	172	D	R	-0.7042214271829605	-8.4181394	0.6190476190476191	-0.95820999284503	3.4119427846753343	False	-0.7247280633216628	-0.8751487782293259	17868.5	0.0172	False
70	202	D	M	-0.7088014609644449	-5.54129638	0.775609756097561	-0.9101484189659259	1.4356546569332287	False	-0.7271802404223127	-0.7145118901517618	19610.5	0.0159641342460663	False
71	89	P	R	-0.7107594604241502	-6.599682680000001	0.7058823529411765	-1.1130987315546912	2.8174095343595646	False	-0.7312564470591891	-1.2855660136665146	25566.0	0.0143472940105016	False
72	144	T	R	-0.7116211252142471	-6.388635220000001	0.3057324840764331	-1.1021543119492836	2.614752152337036	True	-0.5998882977985271	-1.1456506591215327	19353.0	0.0163501468362395	False
73	91	R	V	-0.7139416628815429	-7.8899292	0.5161290322580645	-1.1298667573177927	3.9412368346663187	False	-0.734107496994903	-0.8323661410841501	20520.0	0.4211770009243528	True
74	91	R	T	-0.7160995573730037	-6.0954467800000005	0.5161290322580645	-1.1298667573177927	2.614752152337036	False	-0.7364827250240815	-0.8323661410841501	25758.5	0.5222133317627314	True
75	157	K	D	-0.716323391983519	-7.5318114000000005	0.7853658536585366	-0.8459178366945339	2.1223048990774203	False	-0.736163974003393	-0.8530845377936911	21926.0	0.3726511581334116	True
76	202	D	T	-0.7163313972371521	-0.5912231520000001	0.775609756097561	-0.9101484189659259	0.6250251288431113	False	-0.7317837748930769	-0.7145118901517618	18844.0	0.020640000000000002	False
77	232	A	R	-0.7196643394072834	-4.694409200000001	0.5257731958762887	-1.2741351601749376	3.406958282061469	False	-0.7401727349092887	-1.3574849278191143	19247.0	0.018574099272834998	False
78	340	I	K	-0.7208183532502338	-8.66704108	1.0	-0.8382688864231468	3.0016435180164107	False	-0.7413679109074749	-1.3871564486073915	13217.0	0.0233431289951113	False
79	202	D	F	-0.7222677658861941	-7.256738199999999	0.775609756097561	-0.9101484189659259	2.0804735997321857	False	-0.7420437379338163	-0.7145118901517618	17740.5	0.0172	False
80	238	D	G	-0.7229598206967112	-2.0993163800000003	0.6932515337423313	-1.0719070448144563	1.2514206732763835	False	-0.7407929593830428	-1.0829148504841857	22965.0	0.0169078664229963	False
81	172	D	I	-0.7287659793079408	-7.433666960000001	0.6190476190476191	-0.95820999284503	2.3015543801203995	False	-0.7488497287080383	-0.8751487782293259	20543.5	0.0147	False
82	209	S	K	-0.7288385021198852	-0.182836912	0.3888888888888889	-1.0969342477668154	1.1777270798136459	False	-0.7464342054403905	-1.0390047685674766	22404.0	0.0160065681070761	False
83	145	F	K	-0.7306217243363909	-1.80755616	0.1690140845070422	-1.2869725808722134	2.780562737628196	False	-0.7511024776132973	-1.140945686234991	21913.5	0.015158204173775	False
84	211	G	D	-0.7317727876359823	-0.387011724	0.6237113402061856	-1.1135168540595124	1.2514206732763835	False	-0.7496059263223138	-1.0927214952189566	24212.0	0.0240109316436818	False
85	91	R	N	-0.7368443229014647	-4.16090084	0.5161290322580645	-1.1298667573177927	1.7672758275155491	False	-0.7560380940227528	-0.8323661410841501	26026.5	0.1922076695825565	True
86	170	K	I	-0.7377295039988317	-8.256420940000002	0.3365853658536585	-0.9896923460951572	3.0016435180164107	False	-0.7582790616560728	-0.9466644561046051	21094.5	0.0124546432410547	False
87	202	D	L	-0.7377991623127502	-7.25474854	0.775609756097561	-0.9101484189659259	1.9330864128067096	False	-0.7573230954847803	-0.7145118901517618	16119.5	0.0205909105820136	False
88	235	K	E	-0.7385708538283166	-5.346557599999999	0.6975609756097559	-1.1615526288866669	2.306538882734265	False	-0.7586605985194022	-1.1273695692992456	13770.5	0.0267163648798397	False
89	202	D	S	-0.7386801063823177	-0.8311889699999998	0.775609756097561	-0.9101484189659259	0.4776379419176352	False	-0.7534496249897787	-0.7145118901517618	17897.0	0.0260762581205062	False
90	91	R	P	-0.7405267438158107	-6.936694300000001	0.5161290322580645	-1.1298667573177927	2.8174095343595646	False	-0.7610237304508498	-0.8323661410841501	18504.0	0.0160289138461918	False
91	211	G	E	-0.7411677328322928	2.5427490200000005	0.6237113402061856	-1.1135168540595124	1.067186689619539	False	-0.7583863590818256	-1.0927214952189566	21411.0	0.016531130455587	False
92	169	K	G	-0.7431465614540058	-5.4393310600000015	0.2422680412371134	-1.1108369672743574	1.9515098111723943	False	-0.7627041042893254	-1.0201867098872048	16834.5	0.1412173743221358	True
93	170	K	L	-0.7454111034176681	-7.93458242	0.3365853658536585	-0.9896923460951572	2.6331755507027204	False	-0.7658071327036662	-0.9466644561046051	19652.5	0.0115193864995632	False
94	178	T	R	-0.7460121985006647	-1.67191161	0.4341463414634146	-1.2884997742897737	2.614752152337036	False	-0.7663953661517424	-1.2745556246624965	25077.0	0.0220053261434637	False
95	206	S	K	-0.7466046539263771	-4.69852296	0.6878980891719745	-0.998541880877268	1.1777270798136459	False	-0.7642003572468823	-1.1162768448098752	22562.0	0.0171999999999999	False
96	372	E	G	-0.7473025607989062	-5.76151122	0.6185567010309279	-0.8609613169288747	1.067186689619539	False	-0.7645211870484391	-1.293995047886675	21287.0	0.0235103580238098	False
97	490	E	M	-0.7480465394292557	-6.52337646	0.6649484536082474	-0.818984619318659	1.2514206732763835	False	-0.7658796781155874	-0.9489676073157808	13339.0	0.0184150828135135	False
98	156	G	K	-0.7495169782657818	-7.54995126	0.9880952380952379	-0.8929577553542865	1.9515098111723943	False	-0.7690745211011014	-1.425311565465471	15192.0	0.0178523545878024	False
99	144	T	K	-0.7517152905023594	-3.33223874	0.3057324840764331	-1.1021543119492836	1.325114266739122	True	-0.5018189063860866	-1.1456506591215327	21744.0	0.0109191028460023	False
100	60	K	I	-0.7522368124109369	-6.662365660000002	0.3427419354838709	-1.1873005863871535	3.0016435180164107	False	-0.7727863700681781	-1.0066117912735375	18507.5	0.0172	False
101	157	K	M	-0.7560510206413271	-8.09226068	0.7853658536585366	-0.8459178366945339	2.1357437948292395	False	-0.7759117197756749	-0.8530845377936911	19247.5	0.198064171124996	True
102	64	I	K	-0.7566844105311712	-4.38973386	0.4556213017751479	-1.2855855541747676	3.0016435180164107	False	-0.7772339681884124	-1.5177493048869979	20041.5	0.0162304644096617	False
103	172	D	H	-0.7595896666991993	-7.447912579999999	0.6190476190476191	-0.95820999284503	2.011764508883313	False	-0.7792529108203436	-0.8751487782293259	19008.0	0.0152593475739743	False
104	53	S	R	-0.7604503406806559	-4.44891354	0.5461538461538461	-1.239246760315813	2.46736496541156	False	-0.7807118974439066	-1.4999641398765944	17204.5	0.008892069534049	False
105	157	K	S	-0.7625126150718565	-6.49110106	0.7853658536585366	-0.8459178366945339	1.1777270798136459	False	-0.7801083183923618	-0.8530845377936911	21974.5	0.4100731566805866	True
106	202	D	P	-0.7657509035808135	-4.99577632	0.775609756097561	-0.9101484189659259	0.8276825108656405	False	-0.7820647535518611	-0.7145118901517618	21930.0	0.0172	False
107	370	Q	R	-0.7688640102982095	-6.70728762	0.5757575757575758	-0.9976670228748371	1.6751588356871272	False	-0.7878524229604209	-1.526730953760126	24560.0	0.0415548091255734	False
108	172	D	F	-0.7717864402258566	-7.72944328	0.6190476190476191	-0.95820999284503	2.0804735997321857	False	-0.7915624122734788	-0.8751487782293259	22047.5	0.0172	False
109	172	D	Y	-0.7757830859541383	-5.39968254	0.6190476190476191	-0.95820999284503	0.9934930961568008	False	-0.7927362127913578	-0.8751487782293259	22935.0	0.0165302390328354	False
110	172	D	A	-0.7766989806134599	-6.607531660000001	0.6190476190476191	-0.95820999284503	1.4172312585675442	False	-0.7950262402392745	-0.8751487782293259	15092.5	0.0144955465520845	False
111	342	Y	R	-0.7776039792475833	-3.13122558	0.8869047619047619	-1.3271999530520326	2.983220119650725	False	-0.7981503793289533	-1.280379505681821	17657.5	0.0172	False
112	91	R	A	-0.7824572310070734	-8.2563356	0.5161290322580645	-1.1298667573177927	3.406958282061469	False	-0.8029656265090788	-0.8323661410841501	21969.0	0.1861160000000001	True
113	186	G	K	-0.7838128217872441	-5.49456788	0.7142857142857143	-1.1654580901702432	1.9515098111723943	False	-0.8033703646225636	-1.4977865036531957	20130.5	0.0172	False
114	150	V	E	-0.7865124172444332	-4.20772714	0.5188679245283019	-1.1937872529277314	1.7672758275155491	False	-0.8057061883657213	-1.149690826916022	19034.5	0.0172	False
115	238	D	K	-0.7873644943390644	-7.206567319999999	0.6932515337423313	-1.0719070448144563	2.1223048990774203	False	-0.8072050763589383	-1.0829148504841857	17140.5	0.0172	False
116	142	N	K	-0.7874618888497644	-2.5794799999999998	0.6305732484076433	-0.9848713256295056	0.4776379419176355	True	-0.4269834885234493	-1.2246657748648646	21212.0	0.0093462727713507	False
117	157	K	N	-0.7875144191684766	-4.79532466	0.7853658536585366	-0.8459178366945339	0.4776379419176355	False	-0.8022839377759377	-0.8530845377936911	24297.0	0.2194092722096822	True
118	382	K	E	-0.7890418945828805	-5.59953612	0.7707317073170732	-1.2118167795753338	2.306538882734265	False	-0.8091316392739663	-1.4395775000909	25314.5	0.0236359092575709	False
119	490	E	T	-0.7895541733643133	-4.9202758200000005	0.6649484536082474	-0.818984619318659	0.4407911451862664	False	-0.8041454801299058	-0.9489676073157808	16165.0	0.0278539488522474	False
120	176	K	E	-0.7910168368870901	-4.60446772	0.6536585365853659	-1.2500672959879762	2.306538882734265	False	-0.8111065815781757	-1.0459683824687869	21741.0	0.0109116729196416	False
121	172	D	T	-0.7914031688368142	-4.3363769	0.6190476190476191	-0.95820999284503	0.6250251288431113	False	-0.8068555464927389	-0.8751487782293259	16454.5	0.0094185672707501	False
122	253	G	R	-0.7918268484471295	-6.5990966	0.6666666666666666	-1.2571509287042095	3.241147696770309	False	-0.8123769129125302	-1.7438954808079832	16037.0	0.2153420959859269	True
123	155	R	H	-0.7919433281547825	-4.51101072	0.9123711340206184	-0.8609982869296623	0.4173832442067166	False	-0.8064198549401583	-0.5404068372298925	23869.0	0.0147	False
124	172	D	S	-0.7924722895808305	-3.5015869200000003	0.6190476190476191	-0.95820999284503	0.4776379419176352	False	-0.8072418081882915	-0.8751487782293259	19561.5	0.008525725842572	False
125	184	N	K	-0.7946229519707066	-1.9291626	0.8634146341463415	-1.0194723812925883	0.4776379419176355	False	-0.8093924705781677	-1.2774518302479876	25786.5	0.0189055658532059	False
126	381	Q	R	-0.7973017693483014	-5.61751714	0.6262626262626263	-1.1358282867587737	1.6751588356871272	False	-0.8162901820105128	-1.5927833225753232	20028.0	0.0181169031871623	False
127	232	A	K	-0.8012827000876301	-3.15871582	0.5257731958762887	-1.2741351601749376	2.1173203964635547	False	-0.82111574177643	-1.3574849278191143	19892.5	0.013137923445653999	False
128	202	D	Y	-0.8020566841446135	-6.42502446	0.775609756097561	-0.9101484189659259	0.9934930961568008	False	-0.8190098109818331	-0.7145118901517618	24054.5	0.0147197105988353	False
129	136	K	I	-0.8031790654760954	-7.63428954	0.3951219512195122	-1.1765755124120625	3.0016435180164107	False	-0.8237286231333365	-1.1930709439807758	21338.0	0.0163533473930096	False
130	89	P	K	-0.8051111577401597	-5.7741455199999985	0.7058823529411765	-1.1130987315546912	1.5277716487616508	False	-0.8237375410764474	-1.2855660136665146	25942.5	0.0133085814097324	False
131	169	K	A	-0.8123186044436708	-7.21619868	0.2422680412371134	-1.1108369672743574	2.1173203964635547	False	-0.8321516461324705	-1.0201867098872048	14497.0	0.2470846513085519	True
132	238	D	R	-0.8156124224488943	-9.0269898	0.6932515337423313	-1.0719070448144563	3.4119427846753343	False	-0.8361190585875966	-1.0829148504841857	17459.5	0.0172	False
133	182	V	R	-0.8165729520252505	-8.18088386	0.4225352112676056	-1.2297412930680869	3.9412368346663187	False	-0.8367387861386106	-1.4223925211354362	23916.5	0.3155090683265777	True
134	157	K	Q	-0.8170171906167641	-5.296704180000001	0.7853658536585366	-0.8459178366945339	0.38552095008921294	False	-0.8313355216064	-0.8530845377936911	24365.5	0.3669765357835191	True
135	182	V	K	-0.8170871847213756	-6.5979247	0.4225352112676056	-1.2297412930680869	2.6515989490684047	False	-0.8374955646438825	-1.4223925211354362	20120.5	0.2443009555508977	True
136	136	K	E	-0.8174748340130904	-6.82993168	0.3951219512195122	-1.1765755124120625	2.306538882734265	False	-0.8375645787041761	-1.1930709439807758	18212.0	0.044075338975528004	False
137	172	D	V	-0.8227681454052225	-8.216686900000001	0.6190476190476191	-0.95820999284503	1.9515098111723943	False	-0.8423256882405421	-0.8751487782293259	18577.5	0.0145970337865959	False
138	144	T	D	-0.8246322344585882	-2.2661621	0.3057324840764331	-1.1021543119492836	0.6250251288431113	True	-0.4845574022409577	-1.1456506591215327	20672.5	0.0172	False
139	186	G	E	-0.8267273357413288	-3.27446286	0.7142857142857143	-1.1654580901702432	1.067186689619539	False	-0.8439459619908616	-1.4977865036531957	19508.0	0.2541692211485683	True
140	202	D	N	-0.8268009245565752	2.0604248000000003	0.775609756097561	-0.9101484189659259	-0.2224511959783752	False	-0.8376621701396327	-0.7145118901517618	16207.5	0.0143618387225901	False
141	103	E	K	-0.8269692294976667	-4.27746578	0.7680412371134021	-1.2934520056760117	2.306538882734265	False	-0.8470589741887524	-1.2667029533284495	18090.5	0.0226360708432312	False
142	169	K	M	-0.8285054280208507	-7.49556876	0.2422680412371134	-1.1108369672743574	2.1357437948292395	False	-0.8483661271551985	-1.0201867098872048	19104.5	0.0997616388231459	True
143	290	E	G	-0.8285354138947744	-6.79909674	0.7835051546391752	-0.9544857053496356	1.067186689619539	False	-0.8457540401443071	-1.0927448368063604	24549.0	0.0234362641228794	False
144	90	A	R	-0.8311586178054085	-5.58454586	0.3309859154929577	-1.3452611746380947	3.406958282061469	False	-0.8516670133074138	-1.4624767572661046	21542.0	0.3827657139396297	True
145	176	K	I	-0.8351803943251473	-7.13308126	0.6536585365853659	-1.2500672959879762	3.0016435180164107	False	-0.8557299519823884	-1.0459683824687869	21876.0	0.0130970875198322	False
146	60	K	G	-0.8358510726840871	-6.308532700000001	0.3427419354838709	-1.1873005863871535	1.9515098111723943	False	-0.8554086155194067	-1.0066117912735375	14463.0	0.0172	False
147	64	I	R	-0.8374368869371411	-8.03876956	0.4556213017751479	-1.2855855541747676	4.291281403614324	False	-0.8572290641345217	-1.5177493048869979	19417.0	0.0133277330225993	False
148	201	S	R	-0.8419217659028929	-7.689550740000001	0.5230769230769231	-1.1583516467377528	2.46736496541156	False	-0.8621833226661436	-1.3001069532703355	17845.0	0.0149004823435093	False
149	144	T	E	-0.8428583085443726	-1.6679565359999995	0.3057324840764331	-1.1021543119492836	0.4407911451862664	True	-0.4772011252178072	-1.1456506591215327	23691.0	0.0163501468362395	False
150	145	F	D	-0.8441379562568745	-4.31844484	0.1690140845070422	-1.2869725808722134	2.0804735997321857	False	-0.8639139283044966	-1.140945686234991	19912.5	0.0146321677710402	False
151	205	Q	K	-0.844196780036097	-4.64058842	0.5858585858585859	-0.9845419061312496	0.38552095008921294	False	-0.8585151110257329	-1.2211885659331183	24454.5	0.0091548798528009	False
152	150	V	D	-0.8447285812627183	-6.38122562	0.5188679245283019	-1.1937872529277314	1.9515098111723943	False	-0.864286124098038	-1.149690826916022	15179.0	0.0162615222974528	False
153	289	H	E	-0.8471151008468389	-7.568274000000001	0.5108695652173914	-1.0797934990920897	1.8275305252264682	False	-0.8664346629742684	-1.1223122720964496	25676.0	0.0153802039481741	False
154	202	D	C	-0.8491083784633572	-7.33612068	0.775609756097561	-0.9101484189659259	1.03033989288817	False	-0.866195675639241	-0.7145118901517618	12854.5	0.0172	False
155	490	E	H	-0.8491704593491889	-8.862328999999997	0.6649484536082474	-0.818984619318659	1.8275305252264682	False	-0.8684900214766185	-0.9489676073157808	15410.5	0.0249347486919102	False
156	146	N	I	-0.8499018837475876	-2.78035886	0.7006369426751592	-1.0705334952064418	0.3621130491096634	False	-0.8641025523070289	-1.0723669684016952	21355.5	0.0133957419828385	False
157	184	N	R	-0.8509611856220145	-7.976147319999997	0.8634146341463415	-1.0194723812925883	1.7672758275155491	False	-0.8701549567433026	-1.2774518302479876	21320.0	0.0124406196667431	False
158	86	S	R	-0.852183895943746	-7.6133545	0.6617647058823529	-1.178553712843344	2.46736496541156	False	-0.8724454527069966	-1.372661579379732	18014.0	0.02058	False
159	91	R	L	-0.8543234057691811	-9.410998699999999	0.5161290322580645	-1.1298667573177927	3.9228134363006335	False	-0.8745058793246061	-0.8323661410841501	21400.0	0.2673072152773396	True
160	176	K	V	-0.8545211429346744	-6.92917484	0.6536585365853659	-1.2500672959879762	2.6515989490684047	False	-0.8749295228571813	-1.0459683824687869	19847.5	0.0070172524473402	False
161	289	H	G	-0.8561093529294963	-4.70307614	0.5108695652173914	-1.0797934990920897	0.6618719255744803	False	-0.8717249948065773	-1.1223122720964496	26547.5	0.0124076759232749	False
162	287	S	R	-0.8563102900808972	-8.317797800000001	0.5846153846153846	-1.1094395790875002	2.46736496541156	True	-0.7305324631860657	-1.3970423195079749	19766.5	0.0198568064260747	False
163	132	E	K	-0.8598342252622218	-7.1206665000000005	0.4329896907216495	-1.2072934479402857	2.306538882734265	False	-0.8799239699533075	-1.5308965456778103	17248.0	0.0238432957359911	False
164	103	E	R	-0.8599709008488043	-7.5666382799999985	0.7680412371134021	-1.2934520056760117	3.5961767683321795	False	-0.8803926598983342	-1.2667029533284495	19822.0	0.0152621066553078	False
165	62	K	G	-0.8613897156354646	-5.88303228	0.6146341463414634	-1.2382286388791854	1.9515098111723943	False	-0.8809472584707843	-1.2471934675513143	17156.5	0.0152427659614674	False
166	238	D	A	-0.8619081129609103	-7.142785720000001	0.6932515337423313	-1.0719070448144563	1.4172312585675442	False	-0.8802353725867249	-1.0829148504841857	12581.0	0.0177799999999999	False
167	60	K	D	-0.8625983477458758	-7.13370364	0.3427419354838709	-1.1873005863871535	2.1223048990774203	False	-0.8824389297657498	-1.0066117912735375	13346.5	0.0172	False
168	60	K	S	-0.8642709988109332	-4.707495140000002	0.3427419354838709	-1.1873005863871535	1.1777270798136459	False	-0.8818667021314386	-1.0066117912735375	16507.5	0.0215417601758748	False
169	176	K	M	-0.8643991829866241	-6.13492426	0.6536585365853659	-1.2500672959879762	2.1357437948292395	False	-0.8842598821209717	-1.0459683824687869	18069.0	0.0100258140967028	False
170	145	F	E	-0.8656287096519941	-4.38819572	0.1690140845070422	-1.2869725808722134	1.8962396160753408	False	-0.8850835951377124	-1.140945686234991	23860.5	0.009573217696215	False
171	209	S	E	-0.8658790959520445	-2.10809328	0.3888888888888889	-1.0969342477668154	0.2934039582607904	False	-0.8797273135886645	-1.0390047685674766	22230.5	0.0260511788941927	False
172	209	S	D	-0.866016553551624	-3.67774658	0.3888888888888889	-1.0969342477668154	0.4776379419176352	False	-0.880786072159085	-1.0390047685674766	14213.5	0.0155976287545	False
173	488	D	N	-0.8664275829692941	-3.19104002	0.4049079754601227	-0.8915788837395641	-0.2224511959783752	False	-0.8772888285523517	-1.3939933613534514	15853.5	0.0135505305515178	False
174	83	E	K	-0.8664577996190045	-5.57724618	0.4639175257731959	-1.291663587844723	2.306538882734265	False	-0.8865475443100901	-1.4038447922120558	19622.0	0.0218601895532731	False
175	172	D	N	-0.8684624845434562	-1.6849731599999995	0.6190476190476191	-0.95820999284503	-0.2224511959783752	False	-0.8793237301265138	-0.8751487782293259	14920.0	0.0134482735218038	False
176	178	T	K	-0.8685384650741133	0.216809082	0.4341463414634146	-1.2884997742897737	1.325114266739122	False	-0.8865980177840659	-1.2745556246624965	19712.0	0.0161707968142711	False
177	158	S	K	-0.8721165252905929	-5.76040032	0.4538461538461538	-1.1498443380338494	1.1777270798136459	False	-0.8897122286110983	-1.3928455984415973	16567.0	0.0161818305502197	False
178	170	K	S	-0.8737400085201026	-7.521423520000001	0.3365853658536585	-0.9896923460951572	1.1777270798136459	False	-0.8913357118406079	-0.9466644561046051	24869.0	0.0031386343604857	False
179	235	K	I	-0.8746032478730166	-8.667834599999999	0.6975609756097559	-1.1615526288866669	3.0016435180164107	False	-0.8951528055302578	-1.1273695692992456	17809.0	0.0126711397838437	False
180	146	N	K	-0.8751990670192475	-4.670812979999999	0.7006369426751592	-1.0705334952064418	0.4776379419176355	False	-0.8899685856267086	-1.0723669684016952	21676.0	0.0088759638936968	False
181	305	N	R	-0.8769813993912348	-5.18199474	0.8769230769230769	-1.2610592246387051	1.7672758275155491	False	-0.8961751705125229	-1.2826045481147843	18099.0	0.0240668960374499	False
182	202	D	Q	-0.8814731969741911	-2.87116702	0.775609756097561	-0.9101484189659259	-0.3145681878067974	False	-0.8917372160931136	-0.7145118901517618	16920.5	0.0165590397744159	False
183	232	A	E	-0.8822501307076932	-1.85230717	0.5257731958762887	-1.2741351601749376	1.2329972749106992	False	-0.9000249485244943	-1.3574849278191143	18167.5	0.0068725882426395	False
184	187	K	E	-0.8836345137082698	-6.45133056	0.3902439024390244	-1.271463940112575	2.306538882734265	False	-0.9037242583993554	-1.380207990279709	14483.5	0.0107516959717378	False
185	169	K	L	-0.8850305850833496	-8.80673834	0.2422680412371134	-1.1108369672743574	2.6331755507027204	False	-0.9054266143693476	-1.0201867098872048	17422.0	0.0705697373823103	True
186	146	N	L	-0.8863976891306338	-1.4109619080000002	0.7006369426751592	-1.0705334952064418	-0.0063549182040265	False	-0.8985838192900297	-1.0723669684016952	15487.0	0.011092358292657	False
187	342	Y	K	-0.8864389693766983	-1.7900634700000002	0.8869047619047619	-1.3271999530520326	1.6935822340528115	False	-0.9054697271072062	-1.280379505681821	15034.0	0.0169978420160706	False
188	91	R	Q	-0.8870213161349458	-7.433581519999999	0.5161290322580645	-1.1298667573177927	1.6751588356871272	False	-0.9060097287971572	-0.8323661410841501	26452.5	0.1267850584466702	True
189	148	V	K	-0.8871120748448911	-7.446533219999999	0.4929577464788732	-1.2506701090148258	2.6515989490684047	False	-0.907520454767398	-1.505576000809156	16934.5	0.0153968898535537	False
190	145	F	H	-0.8877483394754944	-3.3530029000000003	0.1690140845070422	-1.2869725808722134	1.490924852030282	False	-0.9062776719998866	-1.140945686234991	25200.5	0.0157827215171912	False
191	490	E	G	-0.8881337470554279	-8.2926513	0.6649484536082474	-0.818984619318659	1.067186689619539	False	-0.9053523733049608	-0.9489676073157808	15894.0	0.0122553007197274	False
192	90	A	K	-0.8894781479751663	-3.5182373000000005	0.3309859154929577	-1.3452611746380947	2.1173203964635547	False	-0.909311189663966	-1.4624767572661046	19492.0	0.0435106106173731	False
193	42	A	K	-0.8898606507858167	-3.54642334	0.4084507042253521	-1.3451066754272172	2.1173203964635547	False	-0.9096936924746164	-1.3762041025671228	10126.5	0.0172	False
194	268	W	R	-0.8911755738380741	-3.4643554800000005	0.1117021276595744	-1.4429898062982711	3.628039062449683	False	-0.911578843851166	-1.7239838474796136	26444.5	0.0228446299433284	False
195	206	S	D	-0.8920839578739926	-6.1283935	0.6878980891719745	-0.998541880877268	0.4776379419176352	False	-0.9068534764814536	-1.1162768448098752	22479.0	0.200866611791768	True
196	170	K	G	-0.8924373231262909	-8.853955000000003	0.3365853658536585	-0.9896923460951572	1.9515098111723943	False	-0.9119948659616106	-0.9466644561046051	17502.0	0.0114057240597096	False
197	171	G	H	-0.8924837088146695	-7.7502686	0.8814432989690721	-0.79023607694371	0.6618719255744803	False	-0.9080993506917504	-1.1460118795359997	19185.0	0.2131006388995614	True
198	209	S	H	-0.8926266048376449	4.05034184	0.3888888888888889	-1.0969342477668154	-0.1119108057842681	False	-0.9041788936691788	-1.0390047685674766	22508.0	0.0165818383010222	False
199	91	R	M	-0.8973414648391619	-9.465869	0.5161290322580645	-1.1298667573177927	3.425381680427153	False	-0.9178432134508696	-0.8323661410841501	16845.0	0.0739605868910873	True
200	60	K	A	-0.8987984133922768	-7.6767944199999985	0.3427419354838709	-1.1873005863871535	2.1173203964635547	False	-0.9186314550810768	-1.0066117912735375	13880.5	0.0204157479260549	False
201	176	K	A	-0.8997600019425929	-6.798632840000002	0.6536585365853659	-1.2500672959879762	2.1173203964635547	False	-0.9195930436313926	-1.0459683824687869	20609.0	0.0094098596035911	False
202	154	H	D	-0.9011697259612372	-7.842370539999999	0.2826086956521739	-1.1609799565152097	2.011764508883313	False	-0.9208329700823816	-1.2810492481806264	20215.0	0.3153563466597029	True
203	19	T	K	-0.9038594786517724	-6.30213614	0.204225352112676	-1.1833966534710454	1.325114266739122	False	-0.9219190313617248	-1.6238784199034828	16219.5	0.0092474509469305	False
204	171	G	N	-0.9042040951193252	-2.57717286	0.8814432989690721	-0.79023607694371	-0.6880206577343524	False	-0.9118477786481772	-1.1460118795359997	18083.5	0.6008132741904536	True
205	176	K	T	-0.9045498312469906	-4.782153299999999	0.6536585365853659	-1.2500672959879762	1.325114266739122	False	-0.9226093839569433	-1.0459683824687869	26263.0	0.0165654538451171	False
206	60	K	E	-0.9058984546704624	-8.03258064	0.3427419354838709	-1.1873005863871535	2.306538882734265	False	-0.9259881993615482	-1.0066117912735375	16041.0	0.0161760917464967	False
207	372	E	A	-0.9061496297488876	-8.609924260000001	0.6185567010309279	-0.8609613169288747	1.2329972749106992	False	-0.9239244475656888	-1.293995047886675	11396.5	0.0164605251315266	False
208	172	D	P	-0.9064317680220536	-7.53698734	0.6190476190476191	-0.95820999284503	0.8276825108656405	False	-0.9227456179931012	-0.8751487782293259	22800.0	0.0307411341656667	False
209	156	G	E	-0.9073045420296588	-8.2713622	0.9880952380952379	-0.8929577553542865	1.067186689619539	False	-0.9245231682791916	-1.425311565465471	20579.0	0.1365243231728693	True
210	493	E	K	-0.9087625938185871	-8.991296199999997	0.4072164948453608	-1.0685872613122316	2.306538882734265	False	-0.9288523385096731	-1.4038694496673876	13698.5	0.018733510867046003	False
211	186	G	D	-0.9097114940919376	-6.52381594	0.7142857142857143	-1.1654580901702432	1.2514206732763835	False	-0.9275446327782692	-1.4977865036531957	24436.5	0.038681213877957005	False
212	490	E	L	-0.9112044814038092	-9.383557099999999	0.6649484536082474	-0.818984619318659	1.7488524291498648	False	-0.9303584496695564	-0.9489676073157808	9028.0	0.0188315387973515	False
213	290	E	V	-0.9136721859567678	-9.015612599999999	0.7835051546391752	-0.9544857053496356	1.7672758275155491	False	-0.9328659570780559	-1.0927448368063604	15339.0	0.0165482121196722	False
214	503	P	K	-0.9152001190014879	-8.38591302	0.6691176470588235	-1.0272368859716334	1.5277716487616508	False	-0.9338265023377756	-1.5314295220028449	18343.5	0.0177295867623568	False
215	142	N	R	-0.9152306487995626	-8.903381199999998	0.6305732484076433	-0.9848713256295056	1.7672758275155491	True	-0.7166738461400539	-1.2246657748648646	16518.0	0.0172	False
216	182	V	E	-0.9157808749324514	-6.755456579999999	0.4225352112676056	-1.2297412930680869	1.7672758275155491	False	-0.9349746460537396	-1.4223925211354362	21286.0	0.0880206316320365	True
217	235	K	L	-0.9159480404409324	-8.756701800000002	0.6975609756097559	-1.1615526288866669	2.6331755507027204	False	-0.9363440697269304	-1.1273695692992456	14863.0	0.0170973256879155	False
218	470	K	G	-0.916866604716314	-7.610754400000001	0.4780487804878048	-1.1935852084833012	1.9515098111723943	False	-0.9364241475516336	-1.2813485304471908	17350.5	0.0186650522972767	False
219	490	E	V	-0.9182329016621094	-9.4663086	0.6649484536082474	-0.818984619318659	1.7672758275155491	False	-0.9374266727833976	-0.9489676073157808	11697.5	0.0206729162153001	False
220	132	E	R	-0.919845906766332	-9.241064499999998	0.4329896907216495	-1.2072934479402857	3.5961767683321795	False	-0.9402676658158616	-1.5308965456778103	14795.5	0.0172	False
221	170	K	D	-0.9206892922313628	-9.310949800000001	0.3365853658536585	-0.9896923460951572	2.1223048990774203	False	-0.9405298742512368	-0.9466644561046051	23379.0	0.0105197591291878	False
222	129	E	K	-0.9216190363696904	-6.84799812	0.2628865979381443	-1.2875019675969552	2.306538882734265	False	-0.9417087810607758	-1.7331857352261624	17252.0	0.0139207069812099	False
223	170	K	F	-0.9244761611841152	-9.9025636	0.3365853658536585	-0.9896923460951572	2.780562737628196	False	-0.9449569144610216	-0.9466644561046051	19140.0	0.0146999999999999	False
224	290	E	H	-0.9272864286632152	-9.2143556	0.7835051546391752	-0.9544857053496356	1.8275305252264682	False	-0.9466059907906448	-1.0927448368063604	18574.0	0.0230312560980301	False
225	173	S	R	-0.927616240618886	-9.6130004	0.3692307692307692	-1.0074418962619092	2.46736496541156	False	-0.9478777973821364	-1.3473206545097416	19334.5	0.0197631166811125	False
226	142	N	D	-0.9313648302614984	-4.509631279999999	0.6305732484076433	-0.9848713256295056	-0.2224511959783752	True	-0.4671361454552705	-1.2246657748648646	16741.5	0.0251595571921084	False
227	101	N	R	-0.9328249015731224	-7.90487046	0.7579617834394905	-1.1615332450159923	1.7672758275155491	False	-0.9520186726944104	-1.4401194830536888	18902.5	0.013051389030145001	False
228	184	N	D	-0.9340891586048	-3.99486086	0.8634146341463415	-1.0194723812925883	-0.2224511959783752	False	-0.9449504041878576	-1.2774518302479876	24715.0	0.0204014540556174	False
229	502	Y	R	-0.9347664334261836	-10.5424194	0.7792792792792793	-0.8270448413073518	2.983220119650725	False	-0.9553128335075536	-1.8870431799852527	20399.0	0.0172	False
230	294	K	I	-0.936005350594886	-8.243225099999998	0.5902439024390244	-1.2718537553527822	3.0016435180164107	False	-0.9565549082521272	-1.2999192837241564	20285.0	0.0176084101532733	False
231	138	S	D	-0.9363888201712556	-6.948632859999999	0.7230769230769231	-1.0030534844905812	0.4776379419176352	False	-0.9511583387787166	-1.3553423959452453	18414.5	0.0146999999999999	False
232	185	K	E	-0.9364378356340488	-6.40335692	0.3560975609756097	-1.3214553593709013	2.306538882734265	False	-0.9565275803251344	-1.2875942987111249	17411.0	0.0196687317358781	False
233	201	S	K	-0.9373991676232076	-6.96341554	0.5230769230769231	-1.1583516467377528	1.1777270798136459	False	-0.9549948709437128	-1.3001069532703355	19374.0	0.0159591803742212	False
234	42	A	R	-0.93802913891215	-7.6093872000000005	0.4084507042253521	-1.3451066754272172	3.406958282061469	False	-0.9585375344141552	-1.3762041025671228	15762.0	0.0172	False
235	170	K	P	-0.9385637568757659	-8.840380900000003	0.3365853658536585	-0.9896923460951572	1.5277716487616508	False	-0.9571901402120536	-0.9466644561046051	25019.5	0.0172	False
236	372	E	K	-0.9389386613248236	-10.028686400000002	0.6185567010309279	-0.8609613169288747	2.306538882734265	False	-0.9590284060159092	-1.293995047886675	16947.0	0.0153027364532843	False
237	503	P	R	-0.9391325320165921	-9.905139	0.6691176470588235	-1.0272368859716334	2.8174095343595646	False	-0.959629518651631	-1.5314295220028449	14474.0	0.0171014778147041	False
238	489	N	D	-0.9394204501500129	-3.91157222	0.3057324840764331	-1.034054488808967	-0.2224511959783752	False	-0.9502816957330704	-1.6736407763190642	16262.0	0.0211476078040385	False
239	238	D	N	-0.9414969728875702	-2.98546142	0.6932515337423313	-1.0719070448144563	-0.2224511959783752	False	-0.9523582184706276	-1.0829148504841857	16420.0	0.0399634989250857	False
240	326	T	R	-0.9418598061709784	-6.71425782	0.8679245283018868	-1.3374534267619749	2.614752152337036	False	-0.962242973822056	-1.6074809993339851	22792.0	0.0219155455552549	False
241	146	N	D	-0.9422361228348172	-3.07348634	0.7006369426751592	-1.0705334952064418	-0.2224511959783752	False	-0.9530973684178748	-1.0723669684016952	17028.0	0.2723020348358885	True
242	474	K	E	-0.9448013822239136	-9.3347779	0.4682926829268293	-1.0695994397639974	2.306538882734265	False	-0.9648911269149992	-1.4121804235965478	12263.5	0.0223326632211628	False
243	290	E	N	-0.944930554734962	-4.80924066	0.7835051546391752	-0.9544857053496356	-0.3329915861724819	False	-0.955072796446048	-1.0927448368063604	23816.5	0.0167599158017437	False
244	490	E	S	-0.9454457130350532	-7.67363282	0.6649484536082474	-0.818984619318659	0.2934039582607904	False	-0.9592939306716732	-0.9489676073157808	13537.5	0.0187816006720465	False
245	154	H	Y	-0.9456151650971012	-4.67789306	0.2826086956521739	-1.1609799565152097	0.4039443484548973	False	-0.9600252437714764	-1.2810492481806264	14528.5	0.0194926610628341	False
246	206	S	E	-0.9469287062117976	-6.7051392000000005	0.6878980891719745	-0.998541880877268	0.2934039582607904	False	-0.9607769238484176	-1.1162768448098752	23655.0	0.5552375244117612	True
247	176	K	F	-0.94695544900879	-8.401477	0.6536585365853659	-1.2500672959879762	2.780562737628196	False	-0.9674362022856964	-1.0459683824687869	13490.0	0.0101473922365726	False
248	155	R	K	-0.947544078482904	-2.1598389	0.9123711340206184	-0.8609982869296623	-0.8722546413911973	False	-0.9537777076593518	-0.5404068372298925	18174.0	0.0134295980162122	False
249	294	K	T	-0.9485000390066968	-5.43936766	0.5902439024390244	-1.2718537553527822	1.325114266739122	False	-0.9665595917166494	-1.2999192837241564	24596.5	0.0467374370730241	False
250	60	K	N	-0.9489162102173704	-4.4300415	0.3427419354838709	-1.1873005863871535	0.4776379419176355	False	-0.9636857288248312	-1.0066117912735375	17818.0	0.0162979819564991	False
251	176	K	L	-0.9491853417922936	-8.2666869	0.6536585365853659	-1.2500672959879762	2.6331755507027204	False	-0.9695813710782916	-1.0459683824687869	13968.0	0.008594988017903	False
252	201	S	D	-0.9493095432851	-5.183703620000001	0.5230769230769231	-1.1583516467377528	0.4776379419176352	False	-0.9640790618925612	-1.3001069532703355	15786.5	0.0172	False
253	501	D	N	-0.9502455384475336	-5.444470139999999	0.7239263803680982	-0.9577488762040924	-0.2224511959783752	False	-0.9611067840305912	-1.4211080730464072	19540.0	0.0184607548472997	False
254	170	K	N	-0.9525300920115104	-7.31312248	0.3365853658536585	-0.9896923460951572	0.4776379419176355	False	-0.9672996106189716	-0.9466644561046051	24001.0	0.0093989819604646	False
255	169	K	Q	-0.9577357841136572	-5.9278321	0.2422680412371134	-1.1108369672743574	0.38552095008921294	False	-0.9720541151032932	-1.0201867098872048	23484.5	0.1555388605574951	True
256	91	R	C	-0.9588463827127393	-9.7128294	0.5161290322580645	-1.1298667573177927	3.0200669163820946	False	-0.97939864144022	-0.8323661410841501	19124.5	0.0172	False
257	289	H	Y	-0.96005759409799	-6.44852298	0.5108695652173914	-1.0797934990920897	0.4039443484548973	False	-0.9744676727723652	-1.1223122720964496	22778.0	0.0225589337159749	False
258	200	S	R	-0.960725138061852	-8.280139299999998	0.4522292993630573	-1.2445425616159915	2.46736496541156	False	-0.9809866948251026	-1.4108906642808294	12230.5	0.0075007818381675	False
259	211	G	H	-0.9610774134469916	-6.751391580000001	0.6237113402061856	-1.1135168540595124	0.6618719255744803	False	-0.9766930553240724	-1.0927214952189566	21475.5	0.0165638301763688	False
260	53	S	K	-0.9621935631323896	-6.1174194800000015	0.5461538461538461	-1.239246760315813	1.1777270798136459	False	-0.9797892664528952	-1.4999641398765944	19259.0	0.0182494071109079	False
261	474	K	V	-0.96253431981145	-9.785534599999998	0.4682926829268293	-1.0695994397639974	2.6515989490684047	False	-0.9829426997339571	-1.4121804235965478	10508.5	0.0101729004244117	False
262	91	R	F	-0.9658357239996512	-10.4046142	0.5161290322580645	-1.1298667573177927	4.070200623226111	False	-0.985876317933692	-0.8323661410841501	10358.0	0.100144106057192	True
263	501	D	K	-0.9689192228291672	-9.852587800000002	0.7239263803680982	-0.9577488762040924	2.1223048990774203	False	-0.9887598048490409	-1.4211080730464072	13500.5	0.0176964312197684	False
264	235	K	A	-0.9690051525690808	-8.779846000000001	0.6975609756097559	-1.1615526288866669	2.1173203964635547	False	-0.9888381942578806	-1.1273695692992456	16818.5	0.0089389879721962	False
265	176	K	N	-0.969228030183924	-2.72049562	0.6536585365853659	-1.2500672959879762	0.4776379419176355	False	-0.9839975487913848	-1.0459683824687869	26214.5	0.0136319819580598	False
266	493	E	G	-0.9693687131199348	-8.09450688	0.4072164948453608	-1.0685872613122316	1.067186689619539	False	-0.9865873393694676	-1.4038694496673876	16854.0	0.0166947582046445	False
267	209	S	I	-0.9707155983273996	-2.74360354	0.3888888888888889	-1.0969342477668154	-0.3379760887863471	False	-0.980824759162692	-1.0390047685674766	25413.5	0.0132296952248838	False
268	235	K	W	-0.973517998981274	-9.057055600000002	0.6975609756097559	-1.1615526288866669	2.338401176851769	False	-0.993645104515934	-1.1273695692992456	17686.5	0.0147	False
269	179	N	R	-0.9735554436409666	-4.926696700000001	0.2738853503184713	-1.3534469791122827	1.7672758275155491	False	-0.9927492147622548	-1.487571795055043	20972.5	0.0220178137533594	False
270	136	K	M	-0.97436321152812	-8.73321548	0.3951219512195122	-1.1765755124120625	2.1357437948292395	False	-0.9942239106624676	-1.1930709439807758	20350.0	0.0361394224360105	False
271	157	K	L	-0.9763344446444996	-10.5784546	0.7853658536585366	-0.8459178366945339	2.6331755507027204	False	-0.9967304739304976	-0.8530845377936911	21882.0	0.3553237753691943	True
272	176	K	S	-0.9783849517513804	-6.24273688	0.6536585365853659	-1.2500672959879762	1.1777270798136459	False	-0.9959806550718856	-1.0459683824687869	21460.5	0.0140434084178696	False
273	172	D	L	-0.9785280452730442	-9.7640992	0.6190476190476191	-0.95820999284503	1.9330864128067096	False	-0.998051978445074	-0.8751487782293259	19913.5	0.0161716607318871	False
274	232	A	D	-0.9786715373943944	-6.35050048	0.5257731958762887	-1.2741351601749376	1.4172312585675442	False	-0.9969987970202091	-1.3574849278191143	16745.0	0.008648162875185	False
275	381	Q	L	-0.9824489965204872	-4.96661374	0.6262626262626263	-1.1358282867587737	0.0857620736243959	False	-0.9951675441638383	-1.5927833225753232	21453.5	0.0172193243886321	False
276	290	E	I	-0.9829672928234692	-9.9735962	0.7835051546391752	-0.9544857053496356	2.1173203964635547	False	-1.0028003345122691	-1.0927448368063604	19036.5	0.0214234287175032	False
277	172	D	C	-0.9834734253223988	-8.813659800000002	0.6190476190476191	-0.95820999284503	1.03033989288817	False	-1.0005607224982824	-0.8751487782293259	12587.0	0.0172	False
278	62	K	E	-0.9839342867380072	-8.438415520000001	0.6146341463414634	-1.2382286388791854	2.306538882734265	False	-1.0040240314290931	-1.2471934675513143	16884.5	0.0158899041417957	False
279	65	A	R	-0.9854036015647436	-8.37194834	0.3113207547169811	-1.3359325754554954	3.406958282061469	False	-1.005911997066749	-1.6172843859313737	14173.5	0.0108886320810515	False
280	146	N	A	-0.9854984077770425	-2.7993408000000004	0.7006369426751592	-1.0705334952064418	-0.522210072443192	False	-0.9943449176799086	-1.0723669684016952	18418.5	0.0110402786793609	False
281	157	K	F	-0.9855978281039116	-10.738025	0.7853658536585366	-0.8459178366945339	2.780562737628196	False	-1.0060785813808175	-0.8530845377936911	21179.5	0.2670018257349641	True
282	342	Y	D	-0.98578360796747	-2.8650634800000003	0.8869047619047619	-1.3271999530520326	0.9934930961568008	False	-1.0027367348046896	-1.280379505681821	14280.0	0.0166074548542641	False
283	294	K	E	-0.9877513823062232	-8.081970180000003	0.5902439024390244	-1.2718537553527822	2.306538882734265	False	-1.0078411269973089	-1.2999192837241564	24777.0	0.0295368484727164	False
284	200	S	D	-0.9879028839820874	-3.96333004	0.4522292993630573	-1.2445425616159915	0.4776379419176352	False	-1.0026724025895484	-1.4108906642808294	16566.0	0.0172	False
285	200	S	K	-0.9880278497338216	-6.54671632	0.4522292993630573	-1.2445425616159915	1.1777270798136459	False	-1.0056235530543272	-1.4108906642808294	17362.0	0.0172	False
286	381	Q	K	-0.9886301106329108	-6.239367639999998	0.6262626262626263	-1.1358282867587737	0.38552095008921294	False	-1.0029484416225471	-1.5927833225753232	18452.0	0.0520863681252817	False
287	19	T	R	-0.9886543600584228	-9.2959959	0.204225352112676	-1.1833966534710454	2.614752152337036	False	-1.0090375277095005	-1.6238784199034828	15041.5	0.0217655713447694	False
288	90	A	E	-0.9891274651049048	-3.4890747	0.3309859154929577	-1.3452611746380947	1.2329972749106992	False	-1.0069022829217058	-1.4624767572661046	16299.5	0.099690780251991	True
289	148	V	R	-0.9922845077996244	-9.7571167	0.4929577464788732	-1.2506701090148258	3.9412368346663187	False	-1.0124503419129844	-1.505576000809156	19025.0	0.014630041695858	False
290	474	K	I	-0.9928010186796628	-10.276220599999998	0.4682926829268293	-1.0695994397639974	3.0016435180164107	False	-1.013350576336904	-1.4121804235965478	13959.0	0.0154286412282126	False
291	101	N	K	-0.9931531520923464	-6.21363516	0.7579617834394905	-1.1615332450159923	0.4776379419176355	False	-1.0079226706998077	-1.4401194830536888	22578.5	0.0078900758671064	False
292	274	S	R	-0.9932218725732722	-6.726245059999999	0.1814516129032258	-1.3663302870586982	2.46736496541156	False	-1.0134834293365227	-1.6360660479958022	19681.0	0.0168505903866899	False
293	157	K	R	-0.9936237204994384	-4.65932616	0.7853658536585366	-0.8459178366945339	-0.8722546413911973	False	-0.999857349675886	-0.8530845377936911	24005.0	0.1805583110869631	True
294	169	K	T	-0.9945298319659096	-8.472290000000001	0.2422680412371134	-1.1108369672743574	1.325114266739122	False	-1.0125893846758625	-1.0201867098872048	16518.0	0.2635076110016933	True
295	205	Q	I	-0.9952723054694446	-7.912915100000001	0.5858585858585859	-0.9845419061312496	0.4542300409380856	False	-1.0099289592917184	-1.2211885659331183	25931.0	0.0249	False
296	60	K	M	-0.9958769333081264	-8.8695314	0.3427419354838709	-1.1873005863871535	2.1357437948292395	False	-1.0157376324424745	-1.0066117912735375	14404.5	0.020189266979275002	False
297	142	N	E	-0.9970346411865384	-5.898559519999999	0.6305732484076433	-0.9848713256295056	-0.3329915861724819	True	-0.5153896311085273	-1.2246657748648646	19940.0	0.0172	False
298	142	N	H	-0.997149654060784	-7.12138674	0.6305732484076433	-0.9848713256295056	0.0723231778725767	True	-0.5779845843146285	-1.2246657748648646	20945.5	0.0145204170870543	False
299	173	S	K	-0.9977344733649776	-8.933129899999999	0.3692307692307692	-1.0074418962619092	1.1777270798136459	False	-1.0153301766854828	-1.3473206545097416	17226.5	0.0172	False
300	169	K	S	-0.9982490938959968	-8.303979400000001	0.2422680412371134	-1.1108369672743574	1.1777270798136459	False	-1.015844797216502	-1.0201867098872048	18872.5	0.2119975090760594	True
301	60	K	T	-0.9984871655337876	-7.82493908	0.3427419354838709	-1.1873005863871535	1.325114266739122	False	-1.01654671824374	-1.0066117912735375	14481.0	0.0138551899924402	False
302	292	N	D	-0.9985065587436112	-2.37703854	0.6496815286624203	-1.1706691124089634	-0.2224511959783752	False	-1.0093678043266687	-1.3951386977900444	16278.0	0.0222564798505543	False
303	170	K	Q	-0.9985240665849058	-7.795227080000001	0.3365853658536585	-0.9896923460951572	0.38552095008921294	False	-1.0128423975745418	-0.9466644561046051	20685.0	0.0109448415588747	False
304	63	G	R	-1.0025953401709682	-9.991284199999999	0.4285714285714285	-1.1690809437287968	3.241147696770309	False	-1.0231454046363688	-1.9142491226880851	14744.5	0.0124698136397987	False
305	238	D	T	-1.00300296373895	-7.743224980000001	0.6932515337423313	-1.0719070448144563	0.6250251288431113	False	-1.0184553413948751	-1.0829148504841857	15308.0	0.013689270500772	False
306	91	R	Y	-1.0048842376422278	-10.0645262	0.5161290322580645	-1.1298667573177927	2.983220119650725	False	-1.0254306377235978	-0.8323661410841501	22298.5	0.1428721536203422	True
307	288	M	R	-1.0050419258974521	-8.6616702	0.2180851063829787	-1.3322827446516416	3.425381680427153	False	-1.0255436745091595	-1.5796852759655515	17865.5	0.0159425844457885	False
308	103	E	V	-1.0051702314428341	-7.18937992	0.7680412371134021	-1.2934520056760117	1.7672758275155491	False	-1.024364002564122	-1.2667029533284495	12193.0	0.0117948141293315	False
309	235	K	T	-1.0053511218271936	-8.17658692	0.6975609756097559	-1.1615526288866669	1.325114266739122	False	-1.0234106745371463	-1.1273695692992456	16680.0	0.0126832505093712	False
310	60	K	P	-1.0054787696418033	-8.22503682	0.3427419354838709	-1.1873005863871535	1.5277716487616508	False	-1.024105152978091	-1.0066117912735375	14248.0	0.0172	False
311	150	V	H	-1.0058507618729338	-7.911718700000001	0.5188679245283019	-1.1937872529277314	1.3619610634704906	False	-1.0240194269413274	-1.149690826916022	20427.5	0.0292707401354151	False
312	170	K	V	-1.0058717305409746	-10.439623999999998	0.3365853658536585	-0.9896923460951572	2.6515989490684047	False	-1.026280110463481	-0.9466644561046051	21315.0	0.0101264614453285	False
313	148	V	E	-1.007124341402771	-7.86921386	0.4929577464788732	-1.2506701090148258	1.7672758275155491	False	-1.0263181125240592	-1.505576000809156	16662.0	0.0168452132598265	False
314	71	K	D	-1.0075981815460284	-6.66739506	0.4146341463414634	-1.3531512936971266	2.1223048990774203	False	-1.0274387635659024	-1.3333724543437784	14842.5	0.0172	False
315	210	N	K	-1.00769856877928	-3.29188234	0.3248407643312102	-1.278310197430194	0.4776379419176355	False	-1.022468087386741	-1.4546269874882245	22498.5	0.0096537097952977	False
316	201	S	I	-1.0084356207880791	-2.45642088	0.5230769230769231	-1.1583516467377528	-0.3379760887863471	False	-1.0185447816233717	-1.3001069532703355	19561.0	0.0122472989839772	False
317	210	N	R	-1.008836560366566	-7.4978882800000015	0.3248407643312102	-1.278310197430194	1.7672758275155491	False	-1.028030331487854	-1.4546269874882245	21104.5	0.0128976398331483	False
318	42	A	E	-1.009132343321747	-4.35947262	0.4084507042253521	-1.3451066754272172	1.2329972749106992	False	-1.0269071611385479	-1.3762041025671228	7402.5	0.0191688934642092	False
319	370	Q	K	-1.009582012148365	-7.896374499999999	0.5757575757575758	-0.9976670228748371	0.38552095008921294	False	-1.023900343138001	-1.526730953760126	21367.0	0.0207266763576896	False
320	482	E	K	-1.0101544283505015	-9.9961913	0.3969072164948453	-1.0490598627804621	2.306538882734265	False	-1.0302441730415874	-1.8892083264152917	12749.0	0.010920782488605	False
321	303	N	R	-1.0111428316121245	-8.819287079999997	0.9936305732484076	-1.1625365739318332	1.7672758275155491	False	-1.0303366027334124	-1.5804724440133326	13965.0	0.0153980566121133	False
322	467	S	R	-1.0118200621003066	-6.21699206	0.4769230769230769	-1.3987364534405835	2.46736496541156	False	-1.0320816188635569	-1.6293978478556583	19559.0	0.0134942679714993	False
323	62	K	N	-1.0120080269202718	-5.042932179999998	0.6146341463414634	-1.2382286388791854	0.4776379419176355	False	-1.0267775455277328	-1.2471934675513143	19327.5	0.0443047972185731	False
324	62	K	D	-1.0128364823373377	-8.5539796	0.6146341463414634	-1.2382286388791854	2.1223048990774203	False	-1.0326770643572116	-1.2471934675513143	19459.5	0.0160839361930029	False
325	253	G	K	-1.0140182713913528	-8.13695058	0.6666666666666666	-1.2571509287042095	1.9515098111723943	False	-1.0335758142266724	-1.7438954808079832	18881.5	0.1275518521913221	True
326	85	D	K	-1.014214463396494	-7.743676799999999	0.2453987730061349	-1.3026453923887813	2.1223048990774203	False	-1.034055045416368	-1.4542949279846549	14125.5	0.0172	False
327	342	Y	E	-1.015300042036973	-3.18128664	0.8869047619047619	-1.3271999530520326	0.8092591124999562	False	-1.0315392430655423	-1.280379505681821	13714.5	0.0169978420160706	False
328	496	R	I	-1.0172456181136371	-9.924548199999998	0.1491935483870967	-1.278516570454845	4.291281403614324	False	-1.037037795311018	-1.2799096493244362	9644.0	0.0157496825752496	False
329	178	T	D	-1.0181687212972974	-4.2036621400000005	0.4341463414634146	-1.2884997742897737	0.6250251288431113	False	-1.0336210989532222	-1.2745556246624965	18568.0	0.0172	False
330	56	G	R	-1.0185532561638249	-8.30242934	0.4285714285714285	-1.3564271211201602	3.241147696770309	False	-1.0391033206292255	-2.0368386385263686	14768.5	0.0123208030665527	False
331	240	H	E	-1.0187789684749378	1.141564946	0.1981132075471698	-1.4490813954099833	1.8275305252264682	False	-1.0380985306023671	-1.1922149090157783	26794.5	0.0146252757740633	False
332	206	S	I	-1.0188195539239402	-6.23160406	0.6878980891719745	-0.998541880877268	-0.3379760887863471	False	-1.0289287147592328	-1.1162768448098752	17748.5	0.1543968118637663	True
333	89	P	E	-1.0202693172047748	-7.6655884799999985	0.7058823529411765	-1.1130987315546912	0.6434485272087958	False	-1.0358036976658065	-1.2855660136665146	25580.5	0.2308179147079932	True
334	136	K	D	-1.0203958094674928	-9.1871214	0.3951219512195122	-1.1765755124120625	2.1223048990774203	False	-1.040236391487367	-1.1930709439807758	19613.0	0.1037715691045677	True
335	496	R	A	-1.0207696742988392	-9.410388300000001	0.1491935483870967	-1.278516570454845	3.406958282061469	False	-1.0412780698008446	-1.2799096493244362	6546.0	0.0172	False
336	89	P	D	-1.0212291124162831	-8.013293339999999	0.7058823529411765	-1.1130987315546912	0.8276825108656405	False	-1.037542962387331	-1.2855660136665146	23145.0	0.2319884961385371	True
337	303	N	K	-1.0214385277244022	-6.757067879999999	0.9936305732484076	-1.1625365739318332	0.4776379419176355	False	-1.0362080463318633	-1.5804724440133326	19453.5	0.014984252151051002	False
338	60	K	V	-1.022982923683073	-9.609216400000001	0.3427419354838709	-1.1873005863871535	2.6515989490684047	False	-1.0433913036055795	-1.0066117912735375	18858.5	0.0172	False
339	85	D	G	-1.0232653434086585	-6.21986074	0.2453987730061349	-1.3026453923887813	1.2514206732763835	False	-1.0410984820949898	-1.4542949279846549	22321.5	0.0248986210940896	False
340	211	G	N	-1.023578031804616	-1.6294800000000005	0.6237113402061856	-1.1135168540595124	-0.6880206577343524	False	-1.031221715333468	-1.0927214952189566	25421.0	0.0140179633939889	False
341	173	S	L	-1.0235794595568353	-4.63911134	0.3692307692307692	-1.0074418962619092	-0.7064440561000368	False	-1.0310856173781595	-1.3473206545097416	24760.0	0.0201374697596967	False
342	240	H	D	-1.0240056894858092	-2.07268068	0.1981132075471698	-1.4490813954099833	2.011764508883313	False	-1.0436689336069531	-1.1922149090157783	21378.0	0.0174731779232824	False
343	71	K	E	-1.0241394869474785	-7.27404788	0.4146341463414634	-1.3531512936971266	2.306538882734265	False	-1.044229231638564	-1.3333724543437784	15741.0	0.0279458134396216	False
344	235	K	M	-1.0247011116847624	-9.350842199999999	0.6975609756097559	-1.1615526288866669	2.1357437948292395	False	-1.0445618108191104	-1.1273695692992456	13385.0	0.0147	False
345	496	R	G	-1.0282459908163362	-9.356457600000002	0.1491935483870967	-1.278516570454845	3.241147696770309	False	-1.0487960552817368	-1.2799096493244362	10719.0	0.0318670012248255	False
346	496	R	W	-1.0283641224796705	-9.6298462	0.1491935483870967	-1.278516570454845	3.628039062449683	False	-1.0487673924927623	-1.2799096493244362	12631.0	0.0172	False
347	209	S	L	-1.0284047594714645	-2.58544922	0.3888888888888889	-1.0969342477668154	-0.7064440561000368	False	-1.0359109172927885	-1.0390047685674766	23476.0	0.0126397120043285	False
348	209	S	V	-1.0287140436150517	-2.80305176	0.3888888888888889	-1.0969342477668154	-0.6880206577343524	False	-1.0363577271439033	-1.0390047685674766	26116.5	0.0136404431271917	False
349	253	G	E	-1.0294587473322172	-6.8307251199999985	0.6666666666666666	-1.2571509287042095	1.067186689619539	False	-1.0466773735817498	-1.7438954808079832	24930.0	0.2046954403660034	True
350	157	K	P	-1.030066139465906	-10.116259800000002	0.7853658536585366	-0.8459178366945339	1.5277716487616508	False	-1.0486925228021935	-0.8530845377936911	21293.5	0.0171999999999999	False
351	490	E	F	-1.0309136301929538	-10.486865199999999	0.6649484536082474	-0.818984619318659	1.8962396160753408	False	-1.050368515678672	-0.9489676073157808	9873.5	0.0210184368193289	False
352	184	N	H	-1.033064242786361	-7.436193899999999	0.8634146341463415	-1.0194723812925883	0.0723231778725767	False	-1.0457063172056678	-1.2774518302479876	22453.5	0.0144382041046238	False
353	136	K	G	-1.0335530531655426	-9.139868000000002	0.3951219512195122	-1.1765755124120625	1.9515098111723943	False	-1.0531105960008622	-1.1930709439807758	20985.0	0.0386507638893731	False
354	146	N	E	-1.0363585979318377	-5.8114745999999995	0.7006369426751592	-1.0705334952064418	-0.3329915861724819	False	-1.0465008396429236	-1.0723669684016952	22740.5	0.0125198359832955	False
355	145	F	Q	-1.03648214985552	-2.34721678	0.1690140845070422	-1.2869725808722134	0.2331492605498716	False	-1.0500125675959655	-1.140945686234991	23360.5	0.0239089602481243	False
356	287	S	K	-1.0364846792721558	-8.747192340000002	0.5846153846153846	-1.1094395790875002	1.1777270798136459	True	-0.7685192887461838	-1.3970423195079749	20523.0	0.0189005536998874	False
357	136	K	T	-1.036514909263868	-8.411291440000001	0.3951219512195122	-1.1765755124120625	1.325114266739122	False	-1.0545744619738209	-1.1930709439807758	21837.5	0.0566306473342942	True
358	290	E	Y	-1.037430280514423	-9.0857299	0.7835051546391752	-0.9544857053496356	0.8092591124999562	False	-1.0536694815429923	-1.0927448368063604	22199.5	0.016977106390540002	False
359	169	K	I	-1.0376940349132353	-10.423034800000002	0.2422680412371134	-1.1108369672743574	3.0016435180164107	False	-1.0582435925704765	-1.0201867098872048	18094.0	0.0334208921492418	False
360	290	E	S	-1.0381928934842268	-8.32103276	0.7835051546391752	-0.9544857053496356	0.2934039582607904	False	-1.0520411111208468	-1.0927448368063604	19783.0	0.0125766485896834	False
361	289	H	N	-1.0382259139931205	-6.9990723	0.5108695652173914	-1.0797934990920897	0.0723231778725767	False	-1.0508679884124272	-1.1223122720964496	23770.0	0.0127130226315819	False
362	382	K	G	-1.0384197052874302	-8.894140680000003	0.7707317073170732	-1.2118167795753338	1.9515098111723943	False	-1.0579772481227498	-1.4395775000909	16071.0	0.0171999999999999	False
363	176	K	P	-1.0390847169579598	-7.93933108	0.6536585365853659	-1.2500672959879762	1.5277716487616508	False	-1.0577111002942474	-1.0459683824687869	22097.5	0.0048472650851487	False
364	205	Q	L	-1.0393553779035138	-7.7872192999999985	0.5858585858585859	-0.9845419061312496	0.0857620736243959	False	-1.052073925546865	-1.2211885659331183	22894.0	0.0260858532985223	False
365	144	T	H	-1.039534140433002	-6.67996828	0.3057324840764331	-1.1021543119492836	0.0354763811412076	True	-0.6148459309803107	-1.1456506591215327	17033.5	0.0172	False
366	176	K	D	-1.039560329597736	-8.7232056	0.6536585365853659	-1.2500672959879762	2.1223048990774203	False	-1.05940091161761	-1.0459683824687869	25254.5	0.0152568208932962	False
367	201	S	E	-1.041209885830774	-6.696679660000001	0.5230769230769231	-1.1583516467377528	0.2934039582607904	False	-1.0550581034673945	-1.3001069532703355	19661.0	0.0147	False
368	370	Q	H	-1.0415166080457268	-7.89536142	0.5757575757575758	-0.9976670228748371	0.1644401697009989	False	-1.0546746569583043	-1.526730953760126	18183.5	0.0185223146893342	False
369	206	S	V	-1.042590171841038	-5.4364136	0.6878980891719745	-0.998541880877268	-0.6880206577343524	False	-1.0502338553698898	-1.1162768448098752	17245.5	0.1332323325043269	True
370	289	H	A	-1.0431042574481864	-8.5279054	0.5108695652173914	-1.0797934990920897	0.8276825108656407	False	-1.0594181074192341	-1.1223122720964496	24574.0	0.0145280933281262	False
371	91	R	W	-1.0438800591950101	-10.7352904	0.5161290322580645	-1.1298667573177927	3.628039062449683	False	-1.0642833292081018	-0.8323661410841501	14545.5	0.0172	False
372	476	I	K	-1.0439617017554716	-9.9223632	0.3431952662721893	-1.205489638426516	3.0016435180164107	False	-1.0645112594127129	-1.5465535675496327	10640.0	0.0125179297853793	False
373	471	N	D	-1.0441025164995796	-7.04486088	0.7197452229299363	-0.9994082659693132	-0.2224511959783752	False	-1.054963762082637	-1.5175624530602445	16083.0	0.0142923254822978	False
374	305	N	K	-1.0443613423291376	-5.3374755999999985	0.8769230769230769	-1.2610592246387051	0.4776379419176355	False	-1.0591308609365986	-1.2826045481147843	17531.0	0.0198627555333569	False
375	326	T	K	-1.0465782641765595	-6.03239746	0.8679245283018868	-1.3374534267619749	1.325114266739122	False	-1.064637816886512	-1.6074809993339851	22356.5	0.0170302192964512	False
376	136	K	N	-1.0466181382870954	-7.00900884	0.3951219512195122	-1.1765755124120625	0.4776379419176355	False	-1.0613876568945564	-1.1930709439807758	20937.5	0.0525501672747481	False
377	486	K	E	-1.0467633334089936	-10.8565551	0.5951219512195122	-0.8406816998131205	2.306538882734265	False	-1.0668530781000791	-1.5211681813318314	11505.0	0.049077808339918	False
378	178	T	E	-1.0475112369218238	-4.3490356000000014	0.4341463414634146	-1.2884997742897737	0.4407911451862664	False	-1.0621025436874163	-1.2745556246624965	16278.5	0.0105105054587147	False
379	150	V	N	-1.0502525916096093	-5.33184816	0.5188679245283019	-1.1937872529277314	0.0120684801616584	False	-1.0625467484256923	-1.149690826916022	19969.0	0.0162615222974528	False
380	361	I	K	-1.0504762596350201	-10.836913999999998	0.7573964497041421	-1.0306812343505352	3.0016435180164107	False	-1.0710258172922609	-1.4995947090890591	10649.0	0.0491393162803989	False
381	176	K	Y	-1.0505727606884472	-8.3216798	0.6536585365853659	-1.2500672959879762	1.6935822340528115	False	-1.0696035184189552	-1.0459683824687869	17563.0	0.0063248727695275	False
382	289	H	Q	-1.0506425517382418	-7.418444859999998	0.5108695652173914	-1.0797934990920897	0.1644401697009989	False	-1.0638006006508196	-1.1223122720964496	24872.5	0.0150268978830732	False
383	289	H	I	-1.0513775561859484	-9.6704468	0.5108695652173914	-1.0797934990920897	1.7120056324184958	False	-1.0704500200327962	-1.1223122720964496	26286.5	0.0163406925731316	False
384	103	E	G	-1.0516635748751613	-6.5381469600000015	0.7680412371134021	-1.2934520056760117	1.067186689619539	False	-1.0688822011246941	-1.2667029533284495	21253.0	0.0175861520332679	False
385	153	S	R	-1.0521405827816537	-9.7380006	0.3846153846153846	-1.1832457187762664	2.46736496541156	False	-1.0724021395449042	-1.5523717036725029	21508.0	0.2911472576342869	True
386	290	E	A	-1.0522782882063133	-9.7173462	0.7835051546391752	-0.9544857053496356	1.2329972749106992	False	-1.0700531060231144	-1.0927448368063604	18526.0	0.0185177904467978	False
387	361	I	D	-1.0541014791694798	-10.403125099999999	0.7573964497041421	-1.0306812343505352	2.3015543801203995	False	-1.0741852285695772	-1.4995947090890591	17125.5	0.02286	False
388	209	S	F	-1.0544647180235265	-4.86384276	0.3888888888888889	-1.0969342477668154	-0.5590568691745611	False	-1.063049368092884	-1.0390047685674766	18399.0	0.020640000000000002	False
389	205	Q	H	-1.0546811329675978	-8.14064946	0.5858585858585859	-0.9845419061312496	0.1644401697009989	False	-1.0678391818801756	-1.2211885659331183	26191.5	0.0148973078156297	False
390	490	E	P	-1.0559089804203978	-9.454321400000001	0.6649484536082474	-0.818984619318659	0.6434485272087958	False	-1.0714433608814296	-0.9489676073157808	12341.0	0.0203346727958203	False
391	235	K	F	-1.0568010173875335	-10.1510866	0.6975609756097559	-1.1615526288866669	2.780562737628196	False	-1.07728177066444	-1.1273695692992456	12563.5	0.0145868147781803	False
392	338	P	R	-1.0581689291541936	-9.7566648	0.4117647058823529	-1.2257527595863855	2.8174095343595646	False	-1.0786659157892329	-2.085173778193297	20350.0	0.0191817968562792	False
393	471	N	K	-1.0586057145774883	-8.6366944	0.7197452229299363	-0.9994082659693132	0.4776379419176355	False	-1.073375233184949	-1.5175624530602445	15741.5	0.0168862839124226	False
394	476	I	D	-1.0592362196995733	-9.4959226	0.3431952662721893	-1.205489638426516	2.3015543801203995	False	-1.0793199690996709	-1.5465535675496327	14258.0	0.0147320147104455	False
395	154	H	L	-1.059450767213571	-8.823205699999997	0.2826086956521739	-1.1609799565152097	1.3435376651048063	False	-1.0775652156951367	-1.2810492481806264	24502.5	0.0466576853461059	False
396	211	G	Q	-1.0602137125488698	-4.49228516	0.6237113402061856	-1.1135168540595124	-0.59590366590593	False	-1.0685333954718446	-1.0927214952189566	22276.0	0.015990098191645	False
397	145	F	N	-1.0611693261504926	-3.0602172800000003	0.1690140845070422	-1.2869725808722134	0.1410322687214494	False	-1.074198081254627	-1.140945686234991	22878.0	0.0249	False
398	150	V	Q	-1.06143142818239	-5.96350096	0.5188679245283019	-1.1937872529277314	0.1041854719900804	False	-1.0742541473699934	-1.149690826916022	22235.0	0.0123686252937266	False
399	203	E	V	-1.062163721875501	-5.37622074	0.3041237113402061	-1.4073667620876542	1.7672758275155491	False	-1.0813574929967888	-1.3378772997257649	15498.0	0.015425574584815001	False
400	103	E	I	-1.0624099911475715	-8.472631660000001	0.7680412371134021	-1.2934520056760117	2.1173203964635547	False	-1.0822430328363717	-1.2667029533284495	13665.0	0.0171999999999999	False
401	318	E	K	-1.0625297396543585	-6.568261700000001	0.3608247422680412	-1.410952642371268	2.306538882734265	False	-1.0826194843454435	-1.80348593072208	16071.0	0.0286737007934283	False
402	205	Q	M	-1.064232343391828	-6.99008786	0.5858585858585859	-0.9845419061312496	-0.4116696822490852	False	-1.0738457760580005	-1.2211885659331183	21258.0	0.0159660552156376	False
403	372	E	S	-1.0643909309094923	-8.95704352	0.6185567010309279	-0.8609613169288747	0.2934039582607904	False	-1.0782391485461122	-1.293995047886675	18035.0	0.018674369819046	False
404	83	E	G	-1.0647995303141191	-6.820031760000001	0.4639175257731959	-1.291663587844723	1.067186689619539	False	-1.082018156563652	-1.4038447922120558	20839.5	0.0149496860504877	False
405	60	K	Q	-1.0657315530806477	-6.965991239999999	0.3427419354838709	-1.1873005863871535	0.38552095008921294	False	-1.0800498840702837	-1.0066117912735375	15973.0	0.0114741815584529	False
406	170	K	R	-1.0659534824759351	-5.33170164	0.3365853658536585	-0.9896923460951572	-0.8722546413911973	False	-1.0721871116523825	-0.9466644561046051	18496.5	0.011929025625328	False
407	137	E	R	-1.0665291346735195		0.8505154639175257	-0.8838818819207849	3.5961767683321795	False	-1.0869508937230494	-1.3314937345371969	14434.5	0.0172	False
408	146	N	G	-1.066662684983932	-5.07058102	0.7006369426751592	-1.0705334952064418	-0.6880206577343524	False	-1.074306368512784	-1.0723669684016952	23880.5	0.0151814360320686	False
409	162	R	T	-1.0666750649130543	-7.84650874	0.2298387096774193	-1.3784009866304403	2.614752152337036	False	-1.0870582325641325	-1.3695989037420673	19478.5	0.0144539020164199	False
410	372	E	F	-1.0668816756021473	-10.6627198	0.6185567010309279	-0.8609613169288747	1.8962396160753408	False	-1.0863365610878657	-1.293995047886675	12231.0	0.0172	False
411	172	D	Q	-1.0671157708083079	-7.45966802	0.6190476190476191	-0.95820999284503	-0.3145681878067974	False	-1.0773797899272304	-0.8751487782293259	15477.5	0.0147	False
412	206	S	A	-1.067316343170364	-2.7286254799999994	0.6878980891719745	-0.998541880877268	-1.2222992103392023	False	-1.0706593502837387	-1.1162768448098752	24652.5	0.0315576458625481	False
413	493	E	A	-1.0675829906039556	-9.370239199999999	0.4072164948453608	-1.0685872613122316	1.2329972749106992	False	-1.085357808420757	-1.4038694496673876	14051.0	0.0230863441030156	False
414	101	N	D	-1.067826544892961	-5.525854539999999	0.7579617834394905	-1.1615332450159923	-0.2224511959783752	False	-1.0786877904760184	-1.4401194830536888	16825.5	0.0196926358335836	False
415	144	T	I	-1.0701196636028858	-5.56730964	0.3057324840764331	-1.1021543119492836	-0.48536327571182303	True	-0.5640056705436368	-1.1456506591215327	21180.5	0.0221713580414517	False
416	289	H	R	-1.070975239971525	-8.194164939999999	0.5108695652173914	-1.0797934990920897	0.4173832442067166	False	-1.0854517667569008	-1.1223122720964496	25109.0	0.04264686345129	False
417	169	K	P	-1.071190513626389	-9.4900391	0.2422680412371134	-1.1108369672743574	1.5277716487616508	False	-1.0898168969626765	-1.0201867098872048	21977.5	0.0338982756645534	False
418	235	K	P	-1.0723653429137996	-9.169165	0.6975609756097559	-1.1615526288866669	1.5277716487616508	False	-1.090991726250087	-1.1273695692992456	14981.0	0.0129554015649675	False
419	154	H	F	-1.0731050725109332	-9.138733	0.2826086956521739	-1.1609799565152097	1.490924852030282	False	-1.0916344050353255	-1.2810492481806264	16223.5	0.0301160095582331	False
420	240	H	I	-1.0736201966582972	-3.1742431000000004	0.1981132075471698	-1.4490813954099833	1.7120056324184958	False	-1.0926926605051452	-1.1922149090157783	23125.0	0.0113394412240061	False
421	205	Q	E	-1.07452037563481	-7.578418019999999	0.5858585858585859	-0.9845419061312496	-0.2408745943440597	False	-1.0852637301788457	-1.2211885659331183	22578.0	0.0158785179281039	False
422	238	D	Y	-1.0755389933551345	-9.142370800000002	0.6932515337423313	-1.0719070448144563	0.9934930961568008	False	-1.092492120192354	-1.0829148504841857	21279.0	0.0160810629804108	False
423	70	G	R	-1.0761700798125386	-6.35057376	0.2261904761904762	-1.4804386785080903	3.241147696770309	False	-1.0967201442779393	-2.0342868115794115	11063.0	0.0108252149861887	False
424	169	K	D	-1.0770021086102513	-10.0878052	0.2422680412371134	-1.1108369672743574	2.1223048990774203	False	-1.0968426906301252	-1.0201867098872048	19802.0	0.0171999999999999	False
425	184	N	E	-1.077280868305914	-7.1493042	0.8634146341463415	-1.0194723812925883	-0.3329915861724819	False	-1.0874231100169998	-1.2774518302479876	23550.0	0.0665940729174049	True
426	212	N	D	-1.0774094935548286	-3.96590578	0.9108280254777071	-1.2293260497266234	-0.2224511959783752	False	-1.088270739137886	-1.4573820528582189	18564.0	0.0294637441103236	False
427	490	E	N	-1.0782709280093965	-8.17459714	0.6649484536082474	-0.818984619318659	-0.3329915861724819	False	-1.0884131697204822	-0.9489676073157808	15985.5	0.0124991583593257	False
428	290	E	T	-1.0786651946986168	-8.994409200000002	0.7835051546391752	-0.9544857053496356	0.4407911451862664	False	-1.093256501464209	-1.0927448368063604	13982.0	0.0180353403909822	False
429	62	K	L	-1.079649017197979	-9.6973266	0.6146341463414634	-1.2382286388791854	2.6331755507027204	False	-1.1000450464839768	-1.2471934675513143	11662.0	0.0150661247784413	False
430	238	D	H	-1.079963744537399	-10.205774000000002	0.6932515337423313	-1.0719070448144563	2.011764508883313	False	-1.0996269886585437	-1.0829148504841857	18914.5	0.0172	False
431	289	H	S	-1.0803125392986892	-7.23271496	0.5108695652173914	-1.0797934990920897	-0.1119108057842681	False	-1.0918648281302232	-1.1223122720964496	25696.5	0.0205322378313722	False
432	340	I	T	-1.081247374077662	-7.831823699999998	1.0	-0.8382688864231468	-0.48536327571182303	False	-1.0903526350306876	-1.3871564486073915	18425.5	0.0159473092706001	False
433	294	K	A	-1.0823970026574885	-8.937805260000003	0.5902439024390244	-1.2718537553527822	2.1173203964635547	False	-1.1022300443462882	-1.2999192837241564	18833.0	0.0131934003598051	False
434	154	H	R	-1.0824017053165764	-7.62292486	0.2826086956521739	-1.1609799565152097	0.4173832442067166	False	-1.0968782321019523	-1.2810492481806264	21386.5	0.020555082876085	False
435	362	D	A	-1.0830951272010796	-9.4363526	0.656441717791411	-1.1181973943307901	1.4172312585675442	False	-1.1014223868268942	-1.5753285635988312	8414.0	0.0172	False
436	287	S	H	-1.0836890587759205	-6.98542472	0.5846153846153846	-1.1094395790875002	-0.1119108057842681	True	-0.6365945315988304	-1.3970423195079749	22783.5	0.0184561532637179	False
437	150	V	S	-1.0845106742091224	-1.7592285	0.5188679245283019	-1.1937872529277314	-0.6880206577343524	False	-1.0921543577379742	-1.149690826916022	21271.5	0.0111869708494539	False
438	138	S	K	-1.0847304528015758	-9.758678999999999	0.7230769230769231	-1.0030534844905812	1.1777270798136459	False	-1.1023261561220812	-1.3553423959452453	16416.0	0.0171531834302715	False
439	179	N	K	-1.0854633826610172	-2.74390866	0.2738853503184713	-1.3534469791122827	0.4776379419176355	False	-1.1002329012684782	-1.487571795055043	24688.0	0.0247354491153426	False
440	285	N	D	-1.08552472349466	-4.47268072	0.8789808917197452	-1.2241041043963226	-0.2224511959783752	True	-0.6212960386884321	-1.5202178176622358	20528.0	0.0138530827924373	False
441	175	P	R	-1.0859697017387204	-10.479418800000001	0.3161764705882353	-1.1462553497092	2.8174095343595646	False	-1.1064666883737595	-1.8785727920762632	22511.5	0.0058377842623281	False
442	235	K	V	-1.0871368118721692	-10.2923829	0.6975609756097559	-1.1615526288866669	2.6515989490684047	False	-1.1075451917946761	-1.1273695692992456	16925.0	0.0065461311649997	False
443	285	N	R	-1.0877967485669968	-9.0788694	0.8789808917197452	-1.2241041043963226	1.7672758275155491	True	-0.8892399459074879	-1.5202178176622358	21134.0	0.0206236040856764	False
444	62	K	M	-1.0882842814393885	-9.3375855	0.6146341463414634	-1.2382286388791854	2.1357437948292395	False	-1.1081449805737362	-1.2471934675513143	11976.0	0.0160625019563758	False
445	146	N	T	-1.0893671939762883	0.52244873194	0.7006369426751592	-1.0705334952064418	-1.314416202167625	False	-1.091903968826223	-1.0723669684016952	22267.0	0.0180222404945476	False
446	91	R	K	-1.0901236482454135	-3.29886476	0.5161290322580645	-1.1298667573177927	-0.8722546413911973	False	-1.0963572774218613	-0.8323661410841501	24116.0	0.020012817948078996	False
447	187	K	T	-1.0929071447088368	-8.04705804	0.3902439024390244	-1.271463940112575	1.325114266739122	False	-1.1109666974187895	-1.380207990279709	14600.5	0.0193774784218569	False
448	154	H	Q	-1.0951613176294956	-7.2647948599999985	0.2826086956521739	-1.1609799565152097	0.1644401697009989	False	-1.1083193665420734	-1.2810492481806264	20003.0	0.0149895464683423	False
449	138	S	I	-1.095428481796996	-7.538720660000001	0.7230769230769231	-1.0030534844905812	-0.3379760887863471	False	-1.1055376426322887	-1.3553423959452453	16196.0	0.0102046382241022	False
450	62	K	S	-1.0957218795854566	-8.2658568	0.6146341463414634	-1.2382286388791854	1.1777270798136459	False	-1.1133175829059618	-1.2471934675513143	17885.0	0.0083403852705408	False
451	490	E	Q	-1.0961742046466765	-8.55714112	0.6649484536082474	-0.818984619318659	-0.2408745943440597	False	-1.1069175591907119	-0.9489676073157808	13134.0	0.0147663687252143	False
452	57	K	M	-1.0962900828768711	-9.525109800000001	0.3853658536585366	-1.2246086505410303	2.1357437948292395	False	-1.1161507820112189	-1.4484110434921869	10746.0	0.0147	False
453	285	N	K	-1.0968011768807444	-7.17302246	0.8789808917197452	-1.2241041043963226	0.4776379419176355	True	-0.7363227765544292	-1.5202178176622358	22328.0	0.0093050049418655	False
454	274	S	K	-1.09704156885535	-5.93453364	0.1814516129032258	-1.3663302870586982	1.1777270798136459	False	-1.1146372721758553	-1.6360660479958022	22536.0	0.0148668056027716	False
455	86	S	L	-1.097201356558434	-3.2486694400000005	0.6617647058823529	-1.178553712843344	-0.7064440561000368	False	-1.1047075143797582	-1.372661579379732	25703.5	0.0175323284152038	False
456	170	K	Y	-1.0973742276161331	-10.3880248	0.3365853658536585	-0.9896923460951572	1.6935822340528115	False	-1.1164049853466411	-0.9466644561046051	22539.5	0.0114057240597096	False
457	157	K	C	-1.0981452606806386	-10.7813234	0.7853658536585366	-0.8459178366945339	1.7304290307841803	False	-1.1172587939491823	-0.8530845377936911	24113.5	0.0171999999999999	False
458	238	D	C	-1.0987055138819224	-9.405468800000001	0.6932515337423313	-1.0719070448144563	1.03033989288817	False	-1.115792811057806	-1.0829148504841857	14547.0	0.0172	False
459	157	K	Y	-1.0990934809070645	-10.7594604	0.7853658536585366	-0.8459178366945339	1.6935822340528115	False	-1.1181242386375725	-0.8530845377936911	21027.5	0.1733284434380474	True
460	382	K	Q	-1.0999938425604994	-7.19149176	0.7707317073170732	-1.2118167795753338	0.38552095008921294	False	-1.1143121735501351	-1.4395775000909	23023.0	0.0204297158663188	False
461	382	K	D	-1.1000132608903488	-9.6457764	0.7707317073170732	-1.2118167795753338	2.1223048990774203	False	-1.1198538429102227	-1.4395775000909	17046.5	0.0171999999999999	False
462	101	N	I	-1.1001635635677718	-7.756628379999999	0.7579617834394905	-1.1615332450159923	0.3621130491096634	False	-1.1143642321272131	-1.4401194830536888	20790.0	0.0158207499259141	False
463	294	K	N	-1.1009608233720911	-6.41210938	0.5902439024390244	-1.2718537553527822	0.4776379419176355	False	-1.1157303419795523	-1.2999192837241564	23401.0	0.0174579768903231	False
464	305	N	D	-1.1009791102561748	-3.6543335	0.8769230769230769	-1.2610592246387051	-0.2224511959783752	False	-1.1118403558392325	-1.2826045481147843	14267.0	0.015574791397863	False
465	206	S	W	-1.1010753884843694	-5.57037348	0.6878980891719745	-0.998541880877268	-1.0012184299509888	False	-1.106276136232708	-1.1162768448098752	24585.5	0.0171999999999999	False
466	525	G	R	-1.1014821733810098	-4.8219604600000014			3.241147696770309	False	-1.1220322378464105	-1.9773927392326471	14861.0	0.0182187127107103	False
467	252	P	R	-1.101659106596461	-9.074243	0.5367647058823529	-1.3370218258849764	2.8174095343595646	False	-1.1221560932315	-1.8441558316655788	20210.5	0.0165604819441136	False
468	144	T	N	-1.1019435275479543	2.0727417	0.3057324840764331	-1.1021543119492836	-1.314416202167625	True	-0.4533989724499135	-1.1456506591215327	19995.5	0.0172	False
469	71	K	N	-1.1022101826725652	-3.6716065	0.4146341463414634	-1.3531512936971266	0.4776379419176355	False	-1.1169797012800262	-1.3333724543437784	18517.0	0.0161360469934054	False
470	238	D	S	-1.1024674511616757	-8.708435	0.6932515337423313	-1.0719070448144563	0.4776379419176352	False	-1.117236969769137	-1.0829148504841857	15653.0	0.0162469233556005	False
471	171	G	Q	-1.1030134130860318	-8.035607979999998	0.8814432989690721	-0.79023607694371	-0.59590366590593	False	-1.1113330960090064	-1.1460118795359997	21292.0	0.2076496346691163	True
472	206	S	N	-1.1030851385036335	-2.19116212	0.6878980891719745	-0.998541880877268	-1.4618033890931008	False	-1.1042930216982896	-1.1162768448098752	16479.5	0.0242533586942726	False
473	156	G	D	-1.1034579631283197	-10.318445	0.9880952380952379	-0.8929577553542865	1.2514206732763835	False	-1.121291101814651	-1.425311565465471	23120.0	0.1987287708386891	True
474	305	N	I	-1.1037014357683832	-6.3592163400000015	0.8769230769230769	-1.2610592246387051	0.3621130491096634	False	-1.1179021043278246	-1.2826045481147843	20333.0	0.0167627084612185	False
475	71	K	S	-1.10433089891334	-6.45762938	0.4146341463414634	-1.3531512936971266	1.1777270798136459	False	-1.1219266022338452	-1.3333724543437784	18729.5	0.0189936642198031	False
476	171	G	S	-1.10465219419215	-5.6433349999999995	0.8814432989690721	-0.79023607694371	-1.388109795630363	False	-1.1065304836923688	-1.1460118795359997	21548.0	0.2724560744697721	True
477	209	S	Q	-1.1049553525717446	3.57932132	0.3888888888888889	-1.0969342477668154	-1.3696863972646791	False	-1.1069993839335388	-1.0390047685674766	20036.5	0.0299360090106539	False
478	501	D	S	-1.1054748822484446	-9.293115400000001	0.7239263803680982	-0.9577488762040924	0.4776379419176352	False	-1.1202444008559054	-1.4211080730464072	11549.5	0.0120439721973448	False
479	103	E	Y	-1.1056465677520713	-6.9166748400000015	0.7680412371134021	-1.2934520056760117	0.8092591124999562	False	-1.1218857687806405	-1.2667029533284495	20710.0	0.0183145279863694	False
480	60	K	R	-1.106638060784618	-1.420031712	0.3427419354838709	-1.1873005863871535	-0.8722546413911973	False	-1.1128716899610658	-1.0066117912735375	14771.5	0.0185704829102368	False
481	470	K	L	-1.1073669003777264	-10.2400025	0.4780487804878048	-1.1935852084833012	2.6331755507027204	False	-1.1277629296637244	-1.2813485304471908	19039.5	0.0171999999999999	False
482	496	R	S	-1.1087537707589472	-9.4612548	0.1491935483870967	-1.278516570454845	2.46736496541156	False	-1.1290153275221977	-1.2799096493244362	11141.5	0.0190671398207787	False
483	474	K	M	-1.1092110999688545	-10.528747599999999	0.4682926829268293	-1.0695994397639974	2.1357437948292395	False	-1.1290717991032022	-1.4121804235965478	15024.5	0.0159054455469284	False
484	211	G	I	-1.10980337981546	-2.6564452999999997	0.6237113402061856	-1.1135168540595124	-1.1117588201450956	False	-1.114088945132597	-1.0927214952189566	21060.0	0.0267276987027836	False
485	240	H	F	-1.1105517122038315	-3.75097656	0.1981132075471698	-1.4490813954099833	1.490924852030282	False	-1.1290810447282238	-1.1922149090157783	14445.0	0.0162466150517023	False
486	172	D	W	-1.1111694865740729	-10.5388794	0.6190476190476191	-0.95820999284503	1.6383120389557582	False	-1.1300712832797766	-0.8751487782293259	20355.5	0.0172	False
487	157	K	W	-1.1119134235956585	-11.288525600000002	0.7853658536585366	-0.8459178366945339	2.338401176851769	False	-1.1320405291303184	-0.8530845377936911	20443.5	0.0171999999999999	False
488	235	K	Q	-1.112284158945937	-7.96450194	0.6975609756097559	-1.1615526288866669	0.38552095008921294	False	-1.1266024899355724	-1.1273695692992456	16559.5	0.016431255041535	False
489	142	N	G	-1.112343189517821	-7.0358764800000015	0.6305732484076433	-0.9848713256295056	-0.6880206577343524	True	-0.572857758476728	-1.2246657748648646	17635.5	0.0172	False
490	292	N	E	-1.1134358554259274	-6.0403807999999986	0.6496815286624203	-1.1706691124089634	-0.3329915861724819	False	-1.1235780971370133	-1.3951386977900444	19842.0	0.0235157754127728	False
491	169	K	N	-1.1139646667320695	-8.572644200000001	0.2422680412371134	-1.1108369672743574	0.4776379419176355	False	-1.1287341853395303	-1.0201867098872048	17105.0	0.1915425447293106	True
492	185	K	G	-1.1144472372220546	-8.503711059999999	0.3560975609756097	-1.3214553593709013	1.9515098111723943	False	-1.1340047800573745	-1.2875942987111249	17484.5	0.0155957206197502	False
493	154	H	N	-1.1157316576282181	-7.3724243000000005	0.2826086956521739	-1.1609799565152097	0.0723231778725767	False	-1.128373732047525	-1.2810492481806264	19583.0	0.0089543670800169	False
494	470	K	M	-1.115782966805813	-9.9206665	0.4780487804878048	-1.1935852084833012	2.1357437948292395	False	-1.1356436659401608	-1.2813485304471908	17045.0	0.0195223335289387	False
495	187	K	M	-1.115877083084693	-9.2886474	0.3902439024390244	-1.271463940112575	2.1357437948292395	False	-1.1357377822190409	-1.380207990279709	11412.0	0.0161692788227087	False
496	268	W	K	-1.1159913375292323	-6.7228882	0.1117021276595744	-1.4429898062982711	2.338401176851769	False	-1.1361184430638924	-1.7239838474796136	23139.5	0.0165563079343244	False
497	172	D	M	-1.1183573976193597	-10.420190600000002	0.6190476190476191	-0.95820999284503	1.4356546569332287	False	-1.1367361770772273	-0.8751487782293259	19611.0	0.0172	False
498	237	R	M	-1.1184206430496308	-9.2719606	0.5604838709677419	-1.3740807222186524	3.425381680427153	False	-1.1389223916613385	-1.4287091123393936	14802.0	0.0176302294348103	False
499	146	N	M	-1.1199739458950346	-6.9508544799999985	0.7006369426751592	-1.0705334952064418	-0.5037866740775074	False	-1.1289502199984092	-1.0723669684016952	19274.0	0.0172	False
500	83	E	R	-1.1201370382719509	-10.2412962	0.4639175257731959	-1.291663587844723	3.5961767683321795	False	-1.1405587973214808	-1.4038447922120558	20965.5	0.0172	False
501	65	A	K	-1.1213820291489238	-8.58375246	0.3113207547169811	-1.3359325754554954	2.1173203964635547	False	-1.1412150708377236	-1.6172843859313737	15121.5	0.0225594656721153	False
502	255	T	K	-1.1214514305733276	-4.91204836	0.2253521126760563	-1.4234410319960062	1.325114266739122	False	-1.1395109832832802	-1.884728991053512	20515.0	0.0121605455240539	False
503	382	K	V	-1.1235398724594714	-10.2577026	0.7707317073170732	-1.2118167795753338	2.6515989490684047	False	-1.1439482523819782	-1.4395775000909	16647.0	0.0239931127837443	False
504	209	S	A	-1.1237920828458428	-2.96080322	0.3888888888888889	-1.0969342477668154	-1.2222992103392023	False	-1.1271350899592174	-1.0390047685674766	23013.5	0.0154698750190729	False
505	150	V	T	-1.124407281479204	-2.84996338	0.5188679245283019	-1.1937872529277314	-0.8354078446598283	False	-1.1309290988604823	-1.149690826916022	20983.0	0.0113202283800492	False
506	470	K	R	-1.1251250844178724	-2.50085452	0.4780487804878048	-1.1935852084833012	-0.8722546413911973	False	-1.1313587135943202	-1.2813485304471908	18075.5	0.024612313618895	False
507	62	K	I	-1.125542078413431	-10.3283813	0.6146341463414634	-1.2382286388791854	3.0016435180164107	False	-1.1460916360706717	-1.2471934675513143	13981.0	0.0167153425570357	False
508	287	S	D	-1.1263619641734786	-8.7188476	0.5846153846153846	-1.1094395790875002	0.4776379419176352	True	-0.7658835638471633	-1.3970423195079749	17750.0	0.0185074201399701	False
509	170	K	M	-1.1265245298928284	-10.926245199999999	0.3365853658536585	-0.9896923460951572	2.1357437948292395	False	-1.146385229027176	-0.9466644561046051	18475.0	0.0083763956394967	False
510	237	R	N	-1.1266091976778505	-7.550244119999999	0.5604838709677419	-1.3740807222186524	1.7672758275155491	False	-1.1458029687991385	-1.4287091123393936	17508.0	0.0071412112962407	False
511	361	I	R	-1.1267723249356252	-11.8954836	0.7573964497041421	-1.0306812343505352	4.291281403614324	False	-1.1465645021330058	-1.4995947090890591	16306.0	0.0186757387848224	False
512	71	K	T	-1.1268259235769356	-7.184350599999998	0.4146341463414634	-1.3531512936971266	1.325114266739122	False	-1.144885476286888	-1.3333724543437784	16110.5	0.015911326364278	False
513	184	N	I	-1.1281975168994969	-9.092382800000001	0.8634146341463415	-1.0194723812925883	0.3621130491096634	False	-1.142398185458938	-1.2774518302479876	26082.0	0.0199590836573935	False
514	289	H	V	-1.1285881053483582	-9.9743775	0.5108695652173914	-1.0797934990920897	1.3619610634704906	False	-1.146756770416752	-1.1223122720964496	25953.5	0.0157505235948418	False
515	476	I	E	-1.1292598728868102	-9.932849100000002	0.3431952662721893	-1.205489638426516	2.1173203964635547	False	-1.1490929145756101	-1.5465535675496327	10515.5	0.0158706336144067	False
516	240	H	L	-1.129299428936429	-3.80618898	0.1981132075471698	-1.4490813954099833	1.3435376651048063	False	-1.1474138774179954	-1.1922149090157783	23126.5	0.009760638706700001	False
517	100	P	R	-1.1303295798699375	-9.404406800000002	0.5808823529411765	-1.332059363559768	2.8174095343595646	False	-1.1508265665049766	-1.6973519201056029	15450.0	0.0137116206141161	False
518	60	K	F	-1.1307224537219838	-10.550293	0.3427419354838709	-1.1873005863871535	2.780562737628196	False	-1.1512032069988898	-1.0066117912735375	11127.5	0.0090923717572427	False
519	185	K	M	-1.1308436545094642	-8.892248599999999	0.3560975609756097	-1.3214553593709013	2.1357437948292395	False	-1.1507043536438122	-1.2875942987111249	13883.0	0.033860261832906004	False
520	212	N	H	-1.1313402888440431	-6.66909178	0.9108280254777071	-1.2293260497266234	0.0723231778725767	False	-1.1439823632633501	-1.4573820528582189	22521.0	0.0197918672420949	False
521	173	S	I	-1.1316102571143358	-8.00889906	0.3692307692307692	-1.0074418962619092	-0.3379760887863471	False	-1.1417194179496286	-1.3473206545097416	24939.5	0.0170268144403099	False
522	162	R	A	-1.1316153351493377	-9.327551199999998	0.2298387096774193	-1.3784009866304403	3.406958282061469	False	-1.152123730651343	-1.3695989037420673	16716.5	0.0172	False
523	103	E	A	-1.1326681090785755	-8.112304799999999	0.7680412371134021	-1.2934520056760117	1.2329972749106992	False	-1.1504429268953769	-1.2667029533284495	11348.5	0.0315779603577982	False
524	240	H	A	-1.133162377356208	3.24266362	0.1981132075471698	-1.4490813954099833	0.8276825108656407	False	-1.1494762273272556	-1.1922149090157783	26546.5	0.0130031995658776	False
525	497	N	D	-1.133487554957013	-7.203759720000001	0.5159235668789809	-1.1382885291336993	-0.2224511959783752	True	-0.6692588701507847	-1.7836301657176918	14042.0	0.0273254137267479	False
526	299	Q	R	-1.1343414936236589	-5.06390384	0.4878048780487805	-1.4549809620145144	1.6751588356871272	False	-1.1533299062858702	-1.598111766432853	22768.0	0.0185380759203406	False
527	476	I	R	-1.134343246175193	-11.247997999999999	0.3431952662721893	-1.205489638426516	4.291281403614324	False	-1.1541354233725738	-1.5465535675496327	13243.5	0.0096192835932253	False
528	162	R	I	-1.1343462398697548	-9.9023438	0.2298387096774193	-1.3784009866304403	4.291281403614324	False	-1.1541384170671356	-1.3695989037420673	17019.0	0.0172	False
529	145	F	S	-1.1346060183771451	0.3071289074	0.1690140845070422	-1.2869725808722134	-0.5590568691745611	False	-1.1431906684465027	-1.140945686234991	24368.0	0.0175264374985512	False
530	206	S	F	-1.1348446955092673	-7.6226684600000025	0.6878980891719745	-0.998541880877268	-0.5590568691745611	False	-1.1434293455786249	-1.1162768448098752	15830.5	0.1032493927568598	True
531	185	K	Q	-1.135884902107787	-5.6738281	0.3560975609756097	-1.3214553593709013	0.38552095008921294	False	-1.1502032330974228	-1.2875942987111249	21935.0	0.0340309810879276	False
532	240	H	V	-1.136039821510069	-4.18449712	0.1981132075471698	-1.4490813954099833	1.3619610634704906	False	-1.1542084865784628	-1.1922149090157783	22920.5	0.0098963461586307	False
533	203	E	K	-1.1382452338957272	-7.86203632	0.3041237113402061	-1.4073667620876542	2.306538882734265	False	-1.158334978586813	-1.3378772997257649	17897.5	0.0169194082286987	False
534	42	A	D	-1.1389987981042302	-7.68795166	0.4084507042253521	-1.3451066754272172	1.4172312585675442	False	-1.1573260577300448	-1.3762041025671228	16537.0	0.0172	False
535	211	G	V	-1.1391195379405803	1.274023428	0.6237113402061856	-1.1135168540595124	-1.4618033890931008	False	-1.1403274211352363	-1.0927214952189566	23170.0	0.0161997826797153	False
536	71	K	I	-1.1392240512064713	-9.394812199999999	0.4146341463414634	-1.3531512936971266	3.0016435180164107	False	-1.1597736088637125	-1.3333724543437784	14803.5	0.0184847837263003	False
537	63	G	E	-1.1397676702547974	-9.223364300000002	0.4285714285714285	-1.1690809437287968	1.067186689619539	False	-1.15698629650433	-1.9142491226880851	15075.5	0.0210143000375986	False
538	57	K	E	-1.1405852846471132	-10.043005400000002	0.3853658536585366	-1.2246086505410303	2.306538882734265	False	-1.1606750293381989	-1.4484110434921869	15768.0	0.0167139155381292	False
539	42	A	H	-1.1410176580637619	-6.49658194	0.4084507042253521	-1.3451066754272172	0.8276825108656407	False	-1.1573315080348097	-1.3762041025671228	13991.5	0.0172	False
540	488	D	G	-1.1419467668554522	-10.601611199999999	0.4049079754601227	-0.8915788837395641	1.2514206732763835	False	-1.1597799055417837	-1.3939933613534514	12794.0	0.0305311664224095	False
541	142	N	Y	-1.1425224279500257	-6.7975585800000005	0.6305732484076433	-0.9848713256295056	-0.9459482348539352	True	-0.5592058078221882	-1.2246657748648646	21347.0	0.020640000000000002	False
542	162	R	G	-1.1432025688764922	-9.311193800000002	0.2298387096774193	-1.3784009866304403	3.241147696770309	False	-1.163752633341893	-1.3695989037420673	14516.0	0.0307851271337418	False
543	502	Y	H	-1.1432462762241675	-9.901440400000002	0.7792792792792793	-0.8270448413073518	0.4039443484548973	False	-1.1576563548985428	-1.8870431799852527	13190.0	0.0381908378633113	False
544	146	N	S	-1.1434927823375296	-2.44597166	0.7006369426751592	-1.0705334952064418	-1.4618033890931008	False	-1.1447006655321856	-1.0723669684016952	15257.5	0.0141320284070499	False
545	146	N	F	-1.1435124754987809	-8.635974280000001	0.7006369426751592	-1.0705334952064418	0.1410322687214494	False	-1.156541230602915	-1.0723669684016952	12852.5	0.0086047531245379	False
546	287	S	E	-1.1440060873214222	-8.625366000000001	0.5846153846153846	-1.1094395790875002	0.2934039582607904	True	-0.7573214167900761	-1.3970423195079749	21846.0	0.0151145981459252	False
547	145	F	T	-1.144171180228346	6.335559139999999	0.1690140845070422	-1.2869725808722134	-0.7064440561000368	False	-1.1516773380496699	-1.140945686234991	24270.0	0.0140465676181357	False
548	202	D	E	-1.1442948856691713	0.2112182599999999	0.775609756097561	-0.9101484189659259	-1.9776585433322664	False	-1.1404832853431277	-0.7145118901517618	20706.0	0.0116241462518806	False
549	146	N	P	-1.1449330697647926	-5.2315064000000016	0.7006369426751592	-1.0705334952064418	-1.1117588201450954	False	-1.1492186350819296	-1.0723669684016952	11326.5	0.0136704791536503	False
550	503	P	H	-1.1451749952500156	-9.045483399999998	0.6691176470588235	-1.0272368859716334	0.238133763163737	False	-1.1587320124352958	-1.5314295220028449	10960.0	0.0171999999999999	False
551	209	S	G	-1.1452926526220029	-2.41439212	0.3888888888888889	-1.0969342477668154	-1.388109795630363	False	-1.1471709421222218	-1.0390047685674766	25175.0	0.0075881853854736	False
552	90	A	D	-1.145601854502872	-7.7772581999999995	0.3309859154929577	-1.3452611746380947	1.4172312585675442	False	-1.1639291141286865	-1.4624767572661046	16906.0	0.3456527937552041	True
553	146	N	H	-1.1458580584574234	-8.548315579999999	0.7006369426751592	-1.0705334952064418	0.0723231778725767	False	-1.15850013287673	-1.0723669684016952	12810.5	0.0065401087170097	False
554	86	S	K	-1.1462289387781346	-9.3447632	0.6617647058823529	-1.178553712843344	1.1777270798136459	False	-1.16382464209864	-1.372661579379732	20568.5	0.0189755174054855	False
555	209	S	N	-1.1468107383787698	-1.42486574	0.3888888888888889	-1.0969342477668154	-1.4618033890931008	False	-1.1480186215734258	-1.0390047685674766	14483.0	0.014934436006024999	False
556	154	H	V	-1.1469259615864948	-9.6739259	0.2826086956521739	-1.1609799565152097	1.3619610634704906	False	-1.1650946266548887	-1.2810492481806264	22960.5	0.0104772270872057	False
557	162	R	S	-1.1472169712220377	-8.6536866	0.2298387096774193	-1.3784009866304403	2.46736496541156	False	-1.1674785279852882	-1.3695989037420673	21535.0	0.0192184298087294	False
558	374	G	R	-1.1473712798481823	-11.940478599999999	0.36904761904761896	-0.8668996640203149	3.241147696770309	False	-1.1679213443135832	-2.6013028957807673	7680.0	0.0176445519822694	False
559	235	K	D	-1.1479959754447122	-10.3579834	0.6975609756097559	-1.1615526288866669	2.1223048990774203	False	-1.167836557464586	-1.1273695692992456	15405.5	0.0147	False
560	162	R	Q	-1.1482801473284232	-7.63001706	0.2298387096774193	-1.3784009866304403	1.6751588356871272	False	-1.1672685599906345	-1.3695989037420673	20763.5	0.0172	False
561	178	T	I	-1.149166859114355	-2.37219236	0.4341463414634146	-1.2884997742897737	-0.48536327571182303	False	-1.1582721200673802	-1.2745556246624965	21888.0	0.0147253862368374	False
562	203	E	I	-1.1495397886319476	-7.752819819999999	0.3041237113402061	-1.4073667620876542	2.1173203964635547	False	-1.1693728303207471	-1.3378772997257649	21212.5	0.0171999999999999	False
563	153	S	K	-1.1498932647597295	-9.343872	0.3846153846153846	-1.1832457187762664	1.1777270798136459	False	-1.1674889680802352	-1.5523717036725029	24154.0	0.3442218378866428	True
564	211	G	S	-1.1499115545057803	-1.9622680680000002	0.6237113402061856	-1.1135168540595124	-1.388109795630363	False	-1.1517898440059993	-1.0927214952189566	24797.5	0.0248976428734313	False
565	470	K	Q	-1.1505855097906579	-8.12943116	0.4780487804878048	-1.1935852084833012	0.38552095008921294	False	-1.1649038407802939	-1.2813485304471908	18215.5	0.0146812778909109	False
566	52	D	R	-1.1508348509453636	-9.9352294	0.5644171779141104	-1.3394367878516409	3.4119427846753343	False	-1.171341487084066	-1.5012684089716108	13931.0	0.0143389757869622	False
567	375	S	R	-1.1509270246747645	-11.249926900000002	0.5692307692307692	-1.005819895465806	2.46736496541156	False	-1.171188581438015	-1.7062160034261855	13508.0	0.0155629292146735	False
568	64	I	E	-1.1513896804624049	-9.4613403	0.4556213017751479	-1.2855855541747676	2.1173203964635547	False	-1.1712227221512046	-1.5177493048869979	17251.0	0.013348378750492	False
569	209	S	M	-1.1515860233643358	-4.40101324	0.3888888888888889	-1.0969342477668154	-1.2038758119735182	False	-1.15508801636666	-1.0390047685674766	21120.5	0.0163934310631021	False
570	52	D	K	-1.152777248283429	-8.880761799999998	0.5644171779141104	-1.3394367878516409	2.1223048990774203	False	-1.1726178303033032	-1.5012684089716108	14350.5	0.0135857002562601	False
571	146	N	Y	-1.1530235440778966	-6.154736399999999	0.7006369426751592	-1.0705334952064418	-0.9459482348539352	False	-1.1586715614557344	-1.0723669684016952	14041.5	0.0147904763687385	False
572	209	S	W	-1.1533054591119405	-5.55875246	0.3888888888888889	-1.0969342477668154	-1.0012184299509888	False	-1.1585062068602792	-1.0390047685674766	24005.0	0.0165818383010222	False
573	486	K	R	-1.1533929592189058	-7.925305000000001	0.5951219512195122	-0.8406816998131205	-0.8722546413911973	False	-1.1596265883953536	-1.5211681813318314	13100.0	0.0156006201898639	False
574	142	N	L	-1.1535837056054068	-8.963916099999999	0.6305732484076433	-0.9848713256295056	-0.0063549182040265	True	-0.7225871785023701	-1.2246657748648646	17103.0	0.0405999999999999	False
575	494	S	R	-1.1541484324241158	-10.6014038	0.1538461538461538	-1.1708686874626986	2.46736496541156	False	-1.1744099891873665	-1.9925619727943389	14272.5	0.0167573617618795	False
576	235	K	N	-1.1544266109012802	-8.6264036	0.6975609756097559	-1.1615526288866669	0.4776379419176355	False	-1.1691961295087414	-1.1273695692992456	18008.5	0.0221484841796419	False
577	257	I	R	-1.1544965270657377	-6.80742186	0.1005917159763313	-1.5525821482587396	4.291281403614324	False	-1.1742887042631178	-1.7523624260296984	16723.0	0.0167420797662292	False
578	486	K	T	-1.1548411194624522	-10.8550901	0.5951219512195122	-0.8406816998131205	1.325114266739122	False	-1.172900672172405	-1.5211681813318314	10284.0	0.0172575986209445	False
579	474	K	L	-1.1550158558172354	-11.1671386	0.4682926829268293	-1.0695994397639974	2.6331755507027204	False	-1.1754118851032334	-1.4121804235965478	15511.0	0.0180423603741401	False
580	185	K	N	-1.1555774292264511	-6.408654799999999	0.3560975609756097	-1.3214553593709013	0.4776379419176355	False	-1.1703469478339126	-1.2875942987111249	19320.5	0.0129893991654538	False
581	474	K	R	-1.1556317483401195	-6.482812559999998	0.4682926829268293	-1.0695994397639974	-0.8722546413911973	False	-1.1618653775165677	-1.4121804235965478	15096.5	0.0200669059090823	False
582	290	E	L	-1.1560624531870458	-10.943579199999999	0.7835051546391752	-0.9544857053496356	1.7488524291498648	False	-1.1752164214527931	-1.0927448368063604	12820.0	0.0150294503258185	False
583	496	R	T	-1.1561394663861224	-9.9841676	0.1491935483870967	-1.278516570454845	2.614752152337036	False	-1.1765226340372	-1.2799096493244362	9708.5	0.0172	False
584	138	S	E	-1.1564264167163991	-9.3425172	0.7230769230769231	-1.0030534844905812	0.2934039582607904	False	-1.170274634353019	-1.3553423959452453	16694.5	0.0165919791933811	False
585	493	E	R	-1.1566744014247259	-11.6732177	0.4072164948453608	-1.0685872613122316	3.5961767683321795	False	-1.1770961604742558	-1.4038694496673876	11798.5	0.0222283550564579	False
586	238	D	I	-1.1577648459250525	-10.968981900000001	0.6932515337423313	-1.0719070448144563	2.3015543801203995	False	-1.1778485953251498	-1.0829148504841857	20029.0	0.0162469233556005	False
587	289	H	L	-1.1578399805908095	-10.1872192	0.5108695652173914	-1.0797934990920897	1.3435376651048063	False	-1.1759544290723756	-1.1223122720964496	25566.0	0.0163406925731316	False
588	238	D	F	-1.1579753418273129	-10.8192384	0.6932515337423313	-1.0719070448144563	2.0804735997321857	False	-1.1777513138749351	-1.0829148504841857	16150.5	0.0167098826247967	False
589	237	R	S	-1.1593749883666509	-8.846166799999997	0.5604838709677419	-1.3740807222186524	2.46736496541156	False	-1.1796365451299016	-1.4287091123393936	16680.5	0.011140725935278	False
590	515	K	E	-1.1596480756551746	-3.80548094			2.306538882734265	False	-1.1797378203462603	-1.7239227878299561	24037.5	0.0143165039466237	False
591	493	E	N	-1.1605344137164881	-7.98350834	0.4072164948453608	-1.0685872613122316	-0.3329915861724819	False	-1.1706766554275738	-1.4038694496673876	18032.5	0.014047574142435	False
592	142	N	I	-1.1606815244240505	-9.5446044	0.6305732484076433	-0.9848713256295056	0.3621130491096634	True	-0.7838616996840121	-1.2246657748648646	22508.0	0.0172	False
593	488	D	K	-1.1609231090002117	-11.372155800000002	0.4049079754601227	-0.8915788837395641	2.1223048990774203	False	-1.1807636910200854	-1.3939933613534514	10464.0	0.0172	False
594	173	S	E	-1.1614741785051126	-9.3703369	0.3692307692307692	-1.0074418962619092	0.2934039582607904	False	-1.1753223961417327	-1.3473206545097416	18562.0	0.0178530059933528	False
595	203	E	R	-1.161571168650413	-9.3649536	0.3041237113402061	-1.4073667620876542	3.5961767683321795	False	-1.1819929276999428	-1.3378772997257649	20438.0	0.014912753484181003	False
596	138	S	N	-1.1618650753632702	-4.88510742	0.7230769230769231	-1.0030534844905812	-1.4618033890931008	False	-1.1630729585579265	-1.3553423959452453	15843.0	0.0100725491984158	False
597	368	H	R	-1.1622690073756343	-7.63571776	0.1684782608695652	-1.2522942101366985	0.4173832442067166	False	-1.1767455341610105	-1.6532271805597298	25735.5	0.015675075399953	False
598	211	G	T	-1.162460176019749	-0.444482428	0.6237113402061856	-1.1135168540595124	-1.535496982555839	False	-1.1629858098781851	-1.0927214952189566	22332.5	0.0205618236828456	False
599	235	K	G	-1.1635283704132162	-10.339355400000002	0.6975609756097559	-1.1615526288866669	1.9515098111723943	False	-1.1830859132485358	-1.1273695692992456	15664.5	0.0164309571246339	False
600	146	N	V	-1.1652117348126192	-8.662719699999998	0.7006369426751592	-1.0705334952064418	0.0120684801616584	False	-1.1775058916287025	-1.0723669684016952	19887.5	0.0047083726819565	False
601	342	Y	H	-1.1662615648021664	-6.27441414	0.8869047619047619	-1.3271999530520326	0.4039443484548973	False	-1.1806716434765416	-1.280379505681821	9502.0	0.0243125348288504	False
602	212	N	R	-1.166384951308274	-9.7524903	0.9108280254777071	-1.2293260497266234	1.7672758275155491	False	-1.1855787224295622	-1.4573820528582189	22772.5	0.0154514161027969	False
603	86	S	E	-1.166851345631291	-8.316614	0.6617647058823529	-1.178553712843344	0.2934039582607904	False	-1.180699563267911	-1.372661579379732	19328.0	0.0180950522058051	False
604	185	K	D	-1.1669753304762516	-9.2367432	0.3560975609756097	-1.3214553593709013	2.1223048990774203	False	-1.1868159124961255	-1.2875942987111249	18268.5	0.0172	False
605	62	K	T	-1.1671870717476551	-9.224426400000002	0.6146341463414634	-1.2382286388791854	1.325114266739122	False	-1.1852466244576079	-1.2471934675513143	16812.5	0.0134032801608357	False
606	170	K	W	-1.1676889521876392	-11.3209716	0.3365853658536585	-0.9896923460951572	2.338401176851769	False	-1.1878160577222991	-0.9466644561046051	12192.0	0.0152617069755258	False
607	203	E	A	-1.167761292495773	-6.388281279999998	0.3041237113402061	-1.4073667620876542	1.2329972749106992	False	-1.1855361103125739	-1.3378772997257649	21139.0	0.0268429562715258	False
608	276	G	R	-1.1680342597783713	-8.13702404	0.2023809523809523	-1.4677572165513275	3.241147696770309	False	-1.188584324243772	-1.9080943267133932	14698.5	0.0152192482938026	False
609	154	H	S	-1.1685580793181352	-7.736340400000001	0.2826086956521739	-1.1609799565152097	-0.1119108057842681	False	-1.1801103681496692	-1.2810492481806264	21282.5	0.0345781777385175	False
610	340	I	V	-1.1689830538938637	-4.88045658	1.0	-0.8382688864231468	-1.8118479580411064	False	-1.1668462451836483	-1.3871564486073915	14221.0	0.0197096723649598	False
611	144	T	V	-1.1696554606131555	-6.497082539999999	0.3057324840764331	-1.1021543119492836	-0.8354078446598283	True	-0.6053092373091526	-1.1456506591215327	22031.0	0.0172	False
612	488	D	H	-1.1703603301768126	-11.358899000000001	0.4049079754601227	-0.8915788837395641	2.011764508883313	False	-1.190023574297957	-1.3939933613534514	14355.0	0.0172	False
613	470	K	C	-1.1705484167437643	-10.010058599999999	0.4780487804878048	-1.1935852084833012	1.7304290307841803	False	-1.189661950012308	-1.2813485304471908	19091.0	0.0249	False
614	205	Q	V	-1.17081171901771	-9.2954224	0.5858585858585859	-0.9845419061312496	0.1041854719900804	False	-1.1836344382053132	-1.2211885659331183	24487.5	0.0218611177772697	False
615	294	K	V	-1.1708620589558154	-10.1818236	0.5902439024390244	-1.2718537553527822	2.6515989490684047	False	-1.1912704388783222	-1.2999192837241564	17024.5	0.0132114775910801	False
616	201	S	V	-1.1710579864342856	-6.24123538	0.5230769230769231	-1.1583516467377528	-0.6880206577343524	False	-1.1787016699631376	-1.3001069532703355	20293.0	0.0165563743939827	False
617	158	S	E	-1.1714405371000436	-8.6211061	0.4538461538461538	-1.1498443380338494	0.2934039582607904	False	-1.1852887547366635	-1.3928455984415973	18442.5	0.0172	False
618	83	E	V	-1.1720915079891778	-9.2433104	0.4639175257731959	-1.291663587844723	1.7672758275155491	False	-1.1912852791104658	-1.4038447922120558	15686.5	0.0150106955600273	False
619	240	H	G	-1.1722645174649462	-0.601684581	0.1981132075471698	-1.4490813954099833	0.6618719255744803	False	-1.1878801593420272	-1.1922149090157783	25311.5	0.0147	False
620	141	P	R	-1.1724256395981718	-11.6045531	0.5735294117647058	-0.9962111480150004	2.8174095343595646	False	-1.1929226262332109	-1.6781685025718287	13794.0	0.0162728635361711	False
621	60	K	W	-1.17243284351962	-10.5483642	0.3427419354838709	-1.1873005863871535	2.338401176851769	False	-1.19255994905428	-1.0066117912735375	9606.0	0.0249	False
622	173	S	D	-1.172512431848292	-9.7010987	0.3692307692307692	-1.0074418962619092	0.4776379419176352	False	-1.1872819504557528	-1.3473206545097416	16930.5	0.0220587831260517	False
623	57	K	I	-1.1726795869925168	-10.7557862	0.3853658536585366	-1.2246086505410303	3.0016435180164107	False	-1.1932291446497578	-1.4484110434921869	11946.5	0.0171999999999999	False
624	148	V	D	-1.1727864993924229	-9.8055544	0.4929577464788732	-1.2506701090148258	1.9515098111723943	False	-1.1923440422277427	-1.505576000809156	18601.0	0.0182996633679907	False
625	289	H	M	-1.1736949869800102	-9.8117064	0.5108695652173914	-1.0797934990920897	0.8461059092313251	False	-1.1900827582159286	-1.1223122720964496	25627.0	0.0172	False
626	129	E	R	-1.1743151027642371	-10.668603200000002	0.2628865979381443	-1.2875019675969552	3.5961767683321795	False	-1.1947368618137668	-1.7331857352261624	17793.0	0.0171999999999999	False
627	278	E	R	-1.1751417628050478	-2.21447754	0.4642857142857143	-1.6066726176418995	3.5961767683321795	False	-1.1955635218545777	-1.5330344576984656	19521.5	0.0120181705514718	False
628	185	K	W	-1.1765831171002308	-9.5271242	0.3560975609756097	-1.3214553593709013	2.338401176851769	False	-1.196710222634891	-1.2875942987111249	16563.0	0.0172	False
629	294	K	M	-1.1766607998818568	-9.8223634	0.5902439024390244	-1.2718537553527822	2.1357437948292395	False	-1.196521499016205	-1.2999192837241564	19857.5	0.021158884841318	False
630	503	P	D	-1.1782984499659372	-10.061547999999998	0.6691176470588235	-1.0272368859716334	0.8276825108656405	False	-1.1946122999369848	-1.5314295220028449	10492.0	0.0158953441016317	False
631	169	K	R	-1.1783808785832812	-6.4347779	0.2422680412371134	-1.1108369672743574	-0.8722546413911973	False	-1.1846145077597288	-1.0201867098872048	14854.5	0.0161811351444515	False
632	389	N	D	-1.178709695686286	-3.3533569200000004	0.5732484076433121	-1.3364892017746042	-0.2224511959783752	False	-1.1895709412693436	-1.796882533058788	16605.5	0.0320037872483023	False
633	156	G	N	-1.1789267754851975	-8.4366819	0.9880952380952379	-0.8929577553542865	-0.6880206577343524	False	-1.1865704590140491	-1.425311565465471	21661.5	0.3040814010664291	True
634	240	H	M	-1.1791420931006955	-3.16672364	0.1981132075471698	-1.4490813954099833	0.8461059092313251	False	-1.1955298643366141	-1.1922149090157783	22681.0	0.0191302776441037	False
635	137	E	K	-1.1793649613140365		0.8505154639175257	-0.8838818819207849	2.306538882734265	False	-1.1994547060051222	-1.3314937345371969	14622.0	0.017739698062277	False
636	52	D	T	-1.1798938011427826	-6.84595946	0.5644171779141104	-1.3394367878516409	0.6250251288431113	False	-1.1953461787987076	-1.5012684089716108	15116.0	0.0270765994496705	False
637	361	I	M	-1.1802415131838555	-5.85429686	0.7573964497041421	-1.0306812343505352	-1.2959928038019406	False	-1.1829410380663528	-1.4995947090890591	14811.0	0.0177146687835088	False
638	162	R	E	-1.1813823934165828	-9.889880499999999	0.2298387096774193	-1.3784009866304403	3.5961767683321795	False	-1.2018041524661125	-1.3695989037420673	17071.5	0.0161755988967955	False
639	470	K	N	-1.1818320581842083	-8.6481569	0.4780487804878048	-1.1935852084833012	0.4776379419176355	False	-1.1966015767916691	-1.2813485304471908	16877.0	0.0129050081737066	False
640	211	G	L	-1.1820202309640049	-3.0017334	0.6237113402061856	-1.1135168540595124	-1.4802267874587849	False	-1.1830586589561378	-1.0927214952189566	19293.0	0.0187793448075656	False
641	187	K	F	-1.1822994612766793	-10.360937400000001	0.3902439024390244	-1.271463940112575	2.780562737628196	False	-1.2027802145535855	-1.380207990279709	10119.0	0.0172	False
642	507	E	K	-1.1824298333831065	-4.6914551			2.306538882734265	False	-1.2025195780741922	-1.8384477866208688	17816.0	0.0134628465345605	False
643	368	H	L	-1.183460015003856	-9.2715944	0.1684782608695652	-1.2522942101366985	1.3435376651048063	False	-1.2015744634854222	-1.6532271805597298	24965.0	0.01614045791973	False
644	305	N	H	-1.1837159208847976	-7.056347679999999	0.8769230769230769	-1.2610592246387051	0.0723231778725767	False	-1.1963579953041044	-1.2826045481147843	16073.0	0.0163471009649636	False
645	238	D	L	-1.1840935749695711	-10.889624000000001	0.6932515337423313	-1.0719070448144563	1.9330864128067096	False	-1.2036175081416014	-1.0829148504841857	15383.5	0.0172	False
646	288	M	K	-1.184361855866379	-9.292175600000002	0.2180851063829787	-1.3322827446516416	2.1357437948292395	False	-1.2042225550007273	-1.5796852759655515	19307.0	0.0168841507686674	False
647	178	T	H	-1.1846834220420492	-6.45052486	0.4341463414634146	-1.2884997742897737	0.0354763811412076	False	-1.1971137187802614	-1.2745556246624965	18669.0	0.0224456819432484	False
648	252	P	K	-1.1848400514168531	-8.5521972	0.5367647058823529	-1.3370218258849764	1.5277716487616508	False	-1.2034664347531407	-1.8441558316655788	18662.5	0.0196904164960388	False
649	52	D	S	-1.1854759801031316	-6.571423379999999	0.5644171779141104	-1.3394367878516409	0.4776379419176352	False	-1.2002454987105926	-1.5012684089716108	20278.5	0.0119250186471612	False
650	493	E	V	-1.1856111303826302	-10.790149000000001	0.4072164948453608	-1.0685872613122316	1.7672758275155491	False	-1.2048049015039184	-1.4038694496673876	11426.5	0.01798332576575	False
651	169	K	Y	-1.185775323515727	-10.5542724	0.2422680412371134	-1.1108369672743574	1.6935822340528115	False	-1.2048060812462345	-1.0201867098872048	18784.5	0.02408	False
652	71	K	G	-1.1872158484507898	-8.872741900000001	0.4146341463414634	-1.3531512936971266	1.9515098111723943	False	-1.2067733912861094	-1.3333724543437784	19220.0	0.0145350969879754	False
653	510	K	L	-1.187229033558855	-5.73850094			2.6331755507027204	False	-1.2076250628448526	-1.6487670506813423	18335.0	0.0148093850928649	False
654	368	H	Q	-1.1872846891084905	-7.46722412	0.1684782608695652	-1.2522942101366985	0.1644401697009989	False	-1.2004427380210685	-1.6532271805597298	21446.5	0.0213687036444006	False
655	62	K	P	-1.1874712795953732	-9.628234799999998	0.6146341463414634	-1.2382286388791854	1.5277716487616508	False	-1.2060976629316609	-1.2471934675513143	17501.5	0.0172	False
656	498	G	E	-1.1878676609522258	-8.52489006	0.36904761904761896	-1.2933912659737241	1.067186689619539	False	-1.2050862872017591	-2.278019589497562	14578.5	0.0205038369239321	False
657	184	N	T	-1.1882643020411283	-6.0898193	0.8634146341463415	-1.0194723812925883	-1.314416202167625	False	-1.1908010768910633	-1.2774518302479876	25206.0	0.0269090648080815	False
658	182	V	T	-1.1882822374911437	-4.37999272	0.4225352112676056	-1.2297412930680869	-0.8354078446598283	False	-1.1948040548724217	-1.4223925211354362	26396.0	0.0239304373726186	False
659	501	D	V	-1.1886856100579903	-11.286462399999998	0.7239263803680982	-0.9577488762040924	1.9515098111723943	False	-1.20824315289331	-1.4211080730464072	10721.0	0.017174943101858	False
660	206	S	T	-1.189294842348877	-0.2351074247999999	0.6878980891719745	-0.998541880877268	-2.014505340063636	False	-1.1851033444377297	-1.1162768448098752	21613.0	0.0221684890009994	False
661	16	D	R	-1.1897485625708173	-7.12600094			3.4119427846753343	False	-1.2102551987095196	-1.5447005797616076	11745.5	0.0136439246173596	False
662	238	D	V	-1.192185471443285	-10.956518399999998	0.6932515337423313	-1.0719070448144563	1.9515098111723943	False	-1.2117430142786043	-1.0829148504841857	18621.5	0.0172	False
663	240	H	W	-1.1924209552593206	-4.819689899999998	0.1981132075471698	-1.4490813954099833	1.0487632912538545	False	-1.2095742712870494	-1.1922149090157783	17865.0	0.0172	False
664	142	N	S	-1.1924569806945389	-5.93551028	0.6305732484076433	-0.9848713256295056	-1.4618033890931008	True	-0.5169715941986388	-1.2246657748648646	14976.0	0.0210007497206354	False
665	89	P	N	-1.1925479333608155	-5.7979859399999985	0.7058823529411765	-1.1130987315546912	-1.1117588201450954	False	-1.1968334986779523	-1.2855660136665146	25057.0	0.0164217864928544	False
666	86	S	I	-1.193037936309905	-7.37857674	0.6617647058823529	-1.178553712843344	-0.3379760887863471	False	-1.2031470971451976	-1.372661579379732	25142.0	0.0239034971551526	False
667	179	N	I	-1.1930576714455594	-6.0226196	0.2738853503184713	-1.3534469791122827	0.3621130491096634	False	-1.2072583400050008	-1.487571795055043	23843.5	0.0147999738429398	False
668	136	K	F	-1.193910683207787	-11.039001400000002	0.3951219512195122	-1.1765755124120625	2.780562737628196	False	-1.2143914364846933	-1.1930709439807758	18752.5	0.0637202193967163	True
669	147	G	R	-1.194343028288719	-10.1054444	0.1785714285714285	-1.3462294525253808	3.241147696770309	False	-1.2148930927541195	-2.317238630789213	14228.5	0.0170045318613973	False
670	85	D	V	-1.1946120050779585	-9.5240602	0.2453987730061349	-1.3026453923887813	1.9515098111723943	False	-1.2141695479132781	-1.4542949279846549	16901.0	0.0160305948900466	False
671	361	I	E	-1.1948406571499122	-11.229431199999999	0.7573964497041421	-1.0306812343505352	2.1173203964635547	False	-1.2146736988387117	-1.4995947090890591	9017.5	0.0167593254260745	False
672	503	P	L	-1.1950272561377673	-7.03288566	0.6691176470588235	-1.0272368859716334	-1.0564886250480419	False	-1.199773846208381	-1.5314295220028449	19188.5	0.0184392663681824	False
673	60	K	Y	-1.1959536289592052	-10.2167602	0.3427419354838709	-1.1873005863871535	1.6935822340528115	False	-1.2149843866897128	-1.0066117912735375	18194.0	0.0138211816741368	False
674	209	S	Y	-1.1967336144472218	-2.6551636000000003	0.3888888888888889	-1.0969342477668154	-1.6460373727499458	False	-1.1962138511133311	-1.0390047685674766	18823.5	0.0225588388697493	False
675	173	S	V	-1.1972313707612372	-8.118273900000002	0.3692307692307692	-1.0074418962619092	-0.6880206577343524	False	-1.2048750542900892	-1.3473206545097416	23040.0	0.0238215206063532	False
676	184	N	A	-1.1974252867769897	-8.38334966	0.8634146341463415	-1.0194723812925883	-0.522210072443192	False	-1.206271796679856	-1.2774518302479876	22947.5	0.0181561903553433	False
677	146	N	W	-1.1975846845890028	-8.4835451	0.7006369426751592	-1.0705334952064418	-0.3011292920549782	False	-1.20793704343547	-1.0723669684016952	15175.5	0.0162755793405182	False
678	359	G	E	-1.1979249199351405	-9.934948600000002	0.4404761904761904	-1.1382652605942227	1.067186689619539	False	-1.2151435461846734	-2.2672005141743137	17448.0	0.0199355812395377	False
679	294	K	D	-1.1980563946910538	-9.985974	0.5902439024390244	-1.2718537553527822	2.1223048990774203	False	-1.217896976710928	-1.2999192837241564	21074.0	0.0167600156556523	False
680	137	E	I	-1.1986577620855183		0.8505154639175257	-0.8838818819207849	2.1173203964635547	False	-1.2184908037743178	-1.3314937345371969	16917.5	0.0230856201676776	False
681	136	K	S	-1.1988386565900195	-9.820739900000001	0.3951219512195122	-1.1765755124120625	1.1777270798136459	False	-1.216434359910525	-1.1930709439807758	20609.0	0.0334596248154667	False
682	171	G	T	-1.1991870720371822	-7.0261352000000015	0.8814432989690721	-0.79023607694371	-1.535496982555839	False	-1.1997127058956178	-1.1460118795359997	21521.5	0.0491879885615179	False
683	144	T	A	-1.2010417325725546	-4.954260240000001	0.3057324840764331	-1.1021543119492836	-1.3696863972646784	True	-0.5424508100626049	-1.1456506591215327	19207.5	0.0520315467429147	False
684	185	K	S	-1.2013535359530167	-8.473437520000001	0.3560975609756097	-1.3214553593709013	1.1777270798136459	False	-1.218949239273522	-1.2875942987111249	21442.0	0.0172	False
685	285	N	E	-1.2014915949263667	-6.894787720000001	0.8789808917197452	-1.2241041043963226	-0.3329915861724819	True	-0.7198465848483555	-1.5202178176622358	23582.0	0.0248720587330708	False
686	158	S	D	-1.2017457350416378	-9.2024171	0.4538461538461538	-1.1498443380338494	0.4776379419176352	False	-1.2165152536490988	-1.3928455984415973	13807.5	0.0172	False
687	496	R	K	-1.2017668970116149	-2.27976076	0.1491935483870967	-1.278516570454845	-0.8722546413911973	False	-1.2080005261880624	-1.2799096493244362	19021.5	0.0135830838279088	False
688	19	T	I	-1.202014130136364	-7.08154308	0.204225352112676	-1.1833966534710454	-0.48536327571182303	False	-1.2111193910893896	-1.6238784199034828	14851.5	0.0150408661898442	False
689	292	N	I	-1.2022964144107484	-8.88859886	0.6496815286624203	-1.1706691124089634	0.3621130491096634	False	-1.2164970829701898	-1.3951386977900444	22870.5	0.0161402750221544	False
690	209	S	C	-1.2030123252678817	-3.41290282	0.3888888888888889	-1.0969342477668154	-1.6091905760185767	False	-1.202843949586586	-1.0390047685674766	14085.0	0.0225227943966582	False
691	142	N	A	-1.2033434769579805	-8.6321532	0.6305732484076433	-0.9848713256295056	-0.522210072443192	True	-0.6912320960500913	-1.2246657748648646	17665.5	0.0172	False
692	176	K	Q	-1.2034398730930638	-8.153442479999999	0.6536585365853659	-1.2500672959879762	0.38552095008921294	False	-1.2177582040826995	-1.0459683824687869	16842.0	0.0044641539649639	False
693	173	S	F	-1.2040493402459758	-8.457177900000001	0.3692307692307692	-1.0074418962619092	-0.5590568691745611	False	-1.2126339903153336	-1.3473206545097416	22852.0	0.0137165779683936	False
694	496	R	V	-1.2040710558392511	-11.099536	0.1491935483870967	-1.278516570454845	3.9412368346663187	False	-1.2242368899526117	-1.2799096493244362	8434.5	0.0172	False
695	486	K	Q	-1.204179809422544	-10.3292604	0.5951219512195122	-0.8406816998131205	0.38552095008921294	False	-1.21849814041218	-1.5211681813318314	7588.5	0.0281927599533374	False
696	89	P	I	-1.2043484050381317	-7.40325928	0.7058823529411765	-1.1130987315546912	-0.6880206577343524	False	-1.2119920885669837	-1.2855660136665146	24124.0	0.0692809557661143	True
697	470	K	W	-1.2048037403597671	-10.7390015	0.4780487804878048	-1.1935852084833012	2.338401176851769	False	-1.2249308458944272	-1.2813485304471908	13077.5	0.0147	False
698	326	T	E	-1.2051432757861904	-6.88322752	0.8679245283018868	-1.3374534267619749	0.4407911451862664	False	-1.219734582551783	-1.6074809993339851	17009.5	0.0172	False
699	470	K	V	-1.2054082135643769	-10.9462891	0.4780487804878048	-1.1935852084833012	2.6515989490684047	False	-1.225816593486884	-1.2813485304471908	12892.0	0.0177200697297022	False
700	16	D	K	-1.2055498563009044	-4.83568124			2.1223048990774203	False	-1.2253904383207783	-1.5447005797616076	14139.0	0.0172	False
701	89	P	F	-1.2056601703189422	-6.80489498	0.7058823529411765	-1.1130987315546912	-0.9091014381225664	False	-1.2116025311921104	-1.2855660136665146	24624.0	0.0481849753770945	False
702	269	Y	H	-1.2059950716219947	-5.47764896	0.2522522522522522	-1.3845087627680814	0.4039443484548973	False	-1.22040515029637	-1.9812532265221812	16240.5	0.0223609717247888	False
703	173	S	A	-1.20659612630047	-6.890918019999999	0.3692307692307692	-1.0074418962619092	-1.2222992103392023	False	-1.2099391334138443	-1.3473206545097416	22298.0	0.0223040493490611	False
704	145	F	P	-1.2067254798389024	-1.402795396	0.1690140845070422	-1.2869725808722134	-0.9091014381225664	False	-1.2126678407120703	-1.140945686234991	26538.5	0.0157827215171912	False
705	146	N	C	-1.2068864064735765	-7.26601562	0.7006369426751592	-1.0705334952064418	-0.9091014381225662	False	-1.2128287673467448	-1.0723669684016952	10169.5	0.0172	False
706	18	D	A	-1.2070029100795785	-10.767773199999999	0.2024539877300613	-1.0399174014957941	1.4172312585675442	False	-1.2253301697053929	-1.7077029368556391	11680.0	0.0160392158063529	False
707	210	N	I	-1.2070195066376723	-7.78238506	0.3248407643312102	-1.278310197430194	0.3621130491096634	False	-1.2212201751971141	-1.4546269874882245	21040.0	0.0068766443415001	False
708	184	N	S	-1.2071493277688845	-5.90615248	0.8634146341463415	-1.0194723812925883	-1.4618033890931008	False	-1.2083572109635403	-1.2774518302479876	17662.5	0.0206410823552042	False
709	373	Q	E	-1.2076345218205196	-9.5765868	0.5808080808080808	-0.8512071877689923	-0.2408745943440597	False	-1.218377876364555	-1.8647428790182141	13282.0	0.0169767876544987	False
710	56	G	E	-1.208040993120615	-7.84965826	0.4285714285714285	-1.3564271211201602	1.067186689619539	False	-1.225259619370148	-2.0368386385263686	15659.0	0.0195336209993238	False
711	86	S	D	-1.208137841063747	-9.0507447	0.6617647058823529	-1.178553712843344	0.4776379419176352	False	-1.2229073596712083	-1.372661579379732	16774.5	0.0117181770718064	False
712	136	K	A	-1.2090896478550222	-10.7087523	0.3951219512195122	-1.1765755124120625	2.1173203964635547	False	-1.228922689543822	-1.1930709439807758	13423.5	0.0877867985678902	True
713	490	E	Y	-1.2092796677208042	-10.8190798	0.6649484536082474	-0.818984619318659	0.8092591124999562	False	-1.2255188687493732	-0.9489676073157808	14319.0	0.0129360452235782	False
714	501	D	H	-1.2094496638013237	-11.4528198	0.7239263803680982	-0.9577488762040924	2.011764508883313	False	-1.229112907922468	-1.4211080730464072	7003.0	0.0172	False
715	238	D	W	-1.2108446930755892	-10.8497314	0.6932515337423313	-1.0719070448144563	1.6383120389557582	False	-1.2297464897812924	-1.0829148504841857	18460.5	0.0172	False
716	205	Q	W	-1.2114797647767614	-9.228723	0.5858585858585859	-0.9845419061312496	-0.2090123002265557	False	-1.222426515679873	-1.2211885659331183	26775.5	0.0172	False
717	52	D	N	-1.2123034027866777	-4.61647948	0.5644171779141104	-1.3394367878516409	-0.2224511959783752	False	-1.2231646483697352	-1.5012684089716108	24841.0	0.0154164689737189	False
718	83	E	A	-1.2124918196716223	-9.027062999999998	0.4639175257731959	-1.291663587844723	1.2329972749106992	False	-1.2302666374884237	-1.4038447922120558	14645.0	0.0153478291042783	False
719	361	I	V	-1.2125916443097238	-3.81157228	0.7573964497041421	-1.0306812343505352	-1.8118479580411064	False	-1.2104548355995086	-1.4995947090890591	18738.5	0.0136969956233877	False
720	235	K	R	-1.212701930568656	-6.408496220000001	0.6975609756097559	-1.1615526288866669	-0.8722546413911973	False	-1.2189355597451037	-1.1273695692992456	13172.0	0.0131268607214298	False
721	240	H	R	-1.2134098146497314	-1.40883789	0.1981132075471698	-1.4490813954099833	0.4173832442067166	False	-1.2278863414351069	-1.1922149090157783	23833.0	0.0259310516453763	False
722	130	R	I	-1.2137948171266166	-9.926672300000002	0.2741935483870967	-1.4315208251403464	4.291281403614324	False	-1.2335869943239974	-1.6197519567965477	15760.5	0.0153142496852349	False
723	203	E	G	-1.2141480687520807	-6.8744995599999985	0.3041237113402061	-1.4073667620876542	1.067186689619539	False	-1.2313666950016136	-1.3378772997257649	22137.0	0.0205322960742146	False
724	496	R	E	-1.2147499223697276	-11.006140199999999	0.1491935483870967	-1.278516570454845	3.5961767683321795	False	-1.2351716814192573	-1.2799096493244362	15129.5	0.0172	False
725	468	Q	R	-1.2162888020335372	-8.917297099999997	0.1717171717171717	-1.3486278991822382	1.6751588356871272	False	-1.2352772146957487	-2.008402149254569	16237.5	0.0261071256934526	False
726	372	E	H	-1.2165252390054415	-11.572558599999999	0.6185567010309279	-0.8609613169288747	1.8275305252264682	False	-1.235844801132871	-1.293995047886675	18873.5	0.0172	False
727	53	S	E	-1.2166498973241069	-8.2809204	0.5461538461538461	-1.239246760315813	0.2934039582607904	False	-1.230498114960727	-1.4999641398765944	18188.5	0.0300187276991496	False
728	240	H	P	-1.217294623386593	2.33947754	0.1981132075471698	-1.4490813954099833	0.238133763163737	False	-1.2308516405718737	-1.1922149090157783	19038.5	0.0079258856948449	False
729	474	K	N	-1.2175342797884423	-9.8090698	0.4682926829268293	-1.0695994397639974	0.4776379419176355	False	-1.2323037983959035	-1.4121804235965478	15262.5	0.0155989689173492	False
730	290	E	D	-1.218361848906114	-4.14035646	0.7835051546391752	-0.9544857053496356	-1.9776585433322664	False	-1.21455024858007	-1.0927448368063604	24845.0	0.017800496046388	False
731	201	S	M	-1.2185949464390864	-5.215844799999999	0.5230769230769231	-1.1583516467377528	-1.2038758119735182	False	-1.2220969394414103	-1.3001069532703355	17595.0	0.0144008498150571	False
732	138	S	G	-1.2205338523613485	-6.63518062	0.7230769230769231	-1.0030534844905812	-1.388109795630363	False	-1.2224121418615674	-1.3553423959452453	21465.5	0.0217033081399463	False
733	137	E	F	-1.2221433501196428		0.8505154639175257	-0.8838818819207849	1.8962396160753408	False	-1.2415982356053612	-1.3314937345371969	11838.0	0.0147996355435951	False
734	182	V	H	-1.2239698365341485	-9.8388183	0.4225352112676056	-1.2297412930680869	1.3619610634704906	False	-1.242138501602542	-1.4223925211354362	16689.0	0.0183059194080659	False
735	306	L	R	-1.224209028567435	-7.84744872	0.274390243902439	-1.541105704077396	3.9228134363006335	False	-1.2443915021228602	-2.3012269742745954	17230.0	0.0235753214339795	False
736	488	D	V	-1.2244876752832412	-11.6439698	0.4049079754601227	-0.8915788837395641	1.9515098111723943	False	-1.2440452181185608	-1.3939933613534514	11945.0	0.0222328404375892	False
737	99	T	R	-1.2247726034873825	-7.95357674	0.2605633802816901	-1.4773888699629532	2.614752152337036	False	-1.2451557711384604	-1.887238554505216	25070.5	0.0172551333347469	False
738	211	G	P	-1.2248123478670687	-2.65728758	0.6237113402061856	-1.1135168540595124	-1.7381543645783681	False	-1.223401423628972	-1.0927214952189566	24599.5	0.047909087811369	False
739	142	N	V	-1.2250194199969993	-9.657873599999999	0.6305732484076433	-0.9848713256295056	0.0120684801616584	True	-0.7968061939361024	-1.2246657748648646	21539.0	0.0172	False
740	83	E	M	-1.2252056170241854	-9.1743164	0.4639175257731959	-1.291663587844723	1.2514206732763835	False	-1.2430387557105171	-1.4038447922120558	19743.0	0.0280209968034631	False
741	150	V	A	-1.2253483673926922	2.47958984	0.5188679245283019	-1.1937872529277314	-1.6276139743842613	False	-1.2250046619577717	-1.149690826916022	20883.0	0.0097075554130349	False
742	237	R	T	-1.2257352000106108	-9.6124024	0.5604838709677419	-1.3740807222186524	2.614752152337036	False	-1.2461183676616887	-1.4287091123393936	21127.0	0.0172	False
743	340	I	E	-1.2260859606487622	-11.8427614	1.0	-0.8382688864231468	2.1173203964635547	False	-1.245919002337562	-1.3871564486073915	11145.0	0.0172	False
744	132	E	L	-1.2264546054078709	-10.3666504	0.4329896907216495	-1.2072934479402857	1.7488524291498648	False	-1.245608573673618	-1.5308965456778103	14092.0	0.0172	False
745	341	Q	R	-1.2267574262426333	-9.278857400000001	0.8869047619047619	-1.3271999530520326	1.6751588356871272	False	-1.2457458389048446	-1.900391622106609	14855.5	0.0206158845545812	False
746	373	Q	R	-1.2268032324031353	-11.5490114	0.5808080808080808	-0.8512071877689923	1.6751588356871272	False	-1.2457916450653466	-1.8647428790182141	15818.5	0.0151186453310944	False
747	136	K	R	-1.2268830690711638	-6.45965576	0.3951219512195122	-1.1765755124120625	-0.8722546413911973	False	-1.2331166982476114	-1.1930709439807758	19940.0	0.0264773118231116	False
748	522	E	K	-1.227420153416697	-5.94389648			2.306538882734265	False	-1.2475098981077828	-1.8919635311941851	23941.5	0.0152616831294898	False
749	286	A	K	-1.227896207945044	-7.9372312800000016	0.1886792452830188	-1.450003034404214	2.1173203964635547	False	-1.2477292496338437	-1.8264497971824245	16716.0	0.0389031484994377	False
750	382	K	A	-1.2281871348551952	-10.637206800000001	0.7707317073170732	-1.2118167795753338	2.1173203964635547	False	-1.2480201765439949	-1.4395775000909	15483.0	0.019701387855889	False
751	237	R	D	-1.2286569803242138	-10.198217800000002	0.5604838709677419	-1.3740807222186524	3.4119427846753343	False	-1.249163616462916	-1.4287091123393936	17031.5	0.0187562251093573	False
752	362	D	N	-1.2296332308242155	-8.651123199999999	0.656441717791411	-1.1181973943307901	-0.2224511959783752	False	-1.2404944764072732	-1.5753285635988312	11515.0	0.0158621254170717	False
753	137	E	H	-1.229652697140722		0.8505154639175257	-0.8838818819207849	1.8275305252264682	False	-1.2489722592681516	-1.3314937345371969	21339.0	0.0223229854618842	False
754	210	N	H	-1.2301042077993072	-7.507666099999999	0.3248407643312102	-1.278310197430194	0.0723231778725767	False	-1.2427462822186135	-1.4546269874882245	24861.0	0.0127475104545519	False
755	470	K	S	-1.2303225682694847	-9.965734800000002	0.4780487804878048	-1.1935852084833012	1.1777270798136459	False	-1.24791827158999	-1.2813485304471908	20504.0	0.0147	False
756	144	T	G	-1.2306681191411106	-4.925390599999999	0.3057324840764331	-1.1021543119492836	-1.535496982555839	True	-0.5415323219609215	-1.1456506591215327	22165.5	0.0158443651734263	False
757	470	K	I	-1.2310672421708522	-11.310888600000002	0.4780487804878048	-1.1935852084833012	3.0016435180164107	False	-1.2516167998280932	-1.2813485304471908	12395.5	0.0171999999999999	False
758	206	S	G	-1.2310885550418886	-6.866235380000001	0.6878980891719745	-0.998541880877268	-1.388109795630363	False	-1.2329668445421076	-1.1162768448098752	23575.0	0.0752318039787291	True
759	305	N	A	-1.2314454625072555	-6.200878899999998	0.8769230769230769	-1.2610592246387051	-0.522210072443192	False	-1.2402919724101222	-1.2826045481147843	16483.5	0.021069303373970002	False
760	89	P	S	-1.2316261621109648	-2.164367700000001	0.7058823529411765	-1.1130987315546912	-1.8118479580411058	False	-1.2294893534007494	-1.2855660136665146	26595.5	0.0154449651704726	False
761	496	R	P	-1.232753822520545	-10.6940431	0.1491935483870967	-1.278516570454845	2.8174095343595646	False	-1.253250809155584	-1.2799096493244362	9399.0	0.0172	False
762	206	S	Q	-1.2328067290492664	-6.955114760000002	0.6878980891719745	-0.998541880877268	-1.3696863972646791	False	-1.2348507604110606	-1.1162768448098752	20599.0	0.1250168278400944	True
763	292	N	R	-1.2332294619226898	-10.646850400000002	0.6496815286624203	-1.1706691124089634	1.7672758275155491	False	-1.252423233043978	-1.3951386977900444	17392.5	0.0172	False
764	132	E	G	-1.233524630682025	-9.782177800000001	0.4329896907216495	-1.2072934479402857	1.067186689619539	False	-1.2507432569315575	-1.5308965456778103	17829.5	0.0296063966329695	False
765	294	K	S	-1.2339000210578694	-9.3691161	0.5902439024390244	-1.2718537553527822	1.1777270798136459	False	-1.2514957243783746	-1.2999192837241564	23441.0	0.0664926369766305	True
766	274	S	D	-1.2340965871802452	-6.8382445999999995	0.1814516129032258	-1.3663302870586982	0.4776379419176352	False	-1.2488661057877055	-1.6360660479958022	17639.5	0.0121410078241801	False
767	209	S	P	-1.2341381709835524	-3.01429444	0.3888888888888889	-1.0969342477668154	-1.8118479580411058	False	-1.232001362273337	-1.0390047685674766	24521.0	0.0172380196256839	False
768	169	K	F	-1.2344233735833496	-11.581567399999999	0.2422680412371134	-1.1108369672743574	2.780562737628196	False	-1.254904126860256	-1.0201867098872048	15757.5	0.0171999999999999	False
769	501	D	Y	-1.2345253039059174	-10.8538331	0.7239263803680982	-0.9577488762040924	0.9934930961568008	False	-1.251478430743137	-1.4211080730464072	13551.0	0.0114008776851283	False
770	64	I	T	-1.2350810400432133	-5.8426269400000015	0.4556213017751479	-1.2855855541747676	-0.48536327571182303	False	-1.244186300996239	-1.5177493048869979	21558.5	0.020759600982378	False
771	62	K	W	-1.2353037073049904	-10.6761353	0.6146341463414634	-1.2382286388791854	2.338401176851769	False	-1.2554308128396503	-1.2471934675513143	13150.0	0.0172	False
772	137	E	V	-1.2363209684767773		0.8505154639175257	-0.8838818819207849	1.7672758275155491	False	-1.2555147395980657	-1.3314937345371969	14913.0	0.0110669202720982	False
773	71	K	A	-1.2363862072414071	-9.5138305	0.4146341463414634	-1.3531512936971266	2.1173203964635547	False	-1.256219248930207	-1.3333724543437784	9785.0	0.0177799999999999	False
774	305	N	E	-1.2364620033746845	-6.889086880000002	0.8769230769230769	-1.2610592246387051	-0.3329915861724819	False	-1.2466042450857702	-1.2826045481147843	14046.5	0.0172	False
775	136	K	V	-1.2371620753494632	-11.239282199999998	0.3951219512195122	-1.1765755124120625	2.6515989490684047	False	-1.25757045527197	-1.1930709439807758	13920.5	0.0776947837241863	True
776	292	N	K	-1.2372050227509173	-9.3878662	0.6496815286624203	-1.1706691124089634	0.4776379419176355	False	-1.2519745413583785	-1.3951386977900444	17297.5	0.0135222763758346	False
777	60	K	C	-1.2375994109783544	-10.554919400000001	0.3427419354838709	-1.1873005863871535	1.7304290307841803	False	-1.256712944246898	-1.0066117912735375	14013.5	0.0160355003475619	False
778	62	K	R	-1.2376504261794927	-5.4832276	0.6146341463414634	-1.2382286388791854	-0.8722546413911973	False	-1.2438840553559405	-1.2471934675513143	15304.5	0.0239840697298894	False
779	86	S	F	-1.2377369126933495	-7.5140503400000025	0.6617647058823529	-1.178553712843344	-0.5590568691745611	False	-1.2463215627627076	-1.372661579379732	18151.5	0.0251575320432177	False
780	205	Q	A	-1.2378075837389722	-9.1447388	0.5858585858585859	-0.9845419061312496	-0.4300930806147697	False	-1.2472951399895578	-1.2211885659331183	19039.0	0.0233827915097894	False
781	137	E	L	-1.238375381687326		0.8505154639175257	-0.8838818819207849	1.7488524291498648	False	-1.2575293499530733	-1.3314937345371969	13428.0	0.021640430036056	False
782	132	E	Q	-1.2390120894564445	-7.91234146	0.4329896907216495	-1.2072934479402857	-0.2408745943440597	False	-1.24975544400048	-1.5308965456778103	13015.0	0.0145457468368143	False
783	474	K	Q	-1.2393099420679845	-9.8817384	0.4682926829268293	-1.0695994397639974	0.38552095008921294	False	-1.2536282730576205	-1.4121804235965478	13831.5	0.0159559377501737	False
784	206	S	H	-1.2398215992471262	-9.569153	0.6878980891719745	-0.998541880877268	-0.1119108057842681	False	-1.25137388807866	-1.1162768448098752	23023.5	0.0518	False
785	354	E	R	-1.2401152695553173	-11.676757600000002	0.865979381443299	-1.1887828966162548	3.5961767683321795	False	-1.2605370286048467	-1.9036864163346223	6674.0	0.0167591965457219	False
786	136	K	Q	-1.2403879010633676	-9.2529176	0.3951219512195122	-1.1765755124120625	0.38552095008921294	False	-1.2547062320530034	-1.1930709439807758	22424.0	0.030550493002389	False
787	68	Q	H	-1.2411780926028937	-5.59573972	0.4292929292929293	-1.3816185455140877	0.1644401697009989	False	-1.2543361415154717	-1.7863103714978632	25183.5	0.0257590883889665	False
788	211	G	A	-1.2412767710201942	1.152771	0.6237113402061856	-1.1135168540595124	-1.996081941697951	False	-1.2372755700226212	-1.0927214952189566	23050.0	0.0232055063694172	False
789	490	E	D	-1.2414199315998875	-6.0800903800000015	0.6649484536082474	-0.818984619318659	-1.9776585433322664	False	-1.237608331273844	-0.9489676073157808	15710.5	0.0165315248905582	False
790	326	T	D	-1.2420832397875243	-7.844299400000001	0.8679245283018868	-1.3374534267619749	0.6250251288431113	False	-1.2575356174434489	-1.6074809993339851	13183.0	0.0168637576316157	False
791	182	V	D	-1.242349187830313	-10.498693800000002	0.4225352112676056	-1.2297412930680869	1.9515098111723943	False	-1.2619067306656326	-1.4223925211354362	17836.0	0.039546	False
792	168	T	K	-1.2425333441449578	-8.705444400000001	0.1126760563380281	-1.3528425968560307	1.325114266739122	False	-1.2605928968549105	-1.8027297696423183	17564.0	0.0119994880008691	False
793	471	N	E	-1.2428356535263734	-9.27817388	0.7197452229299363	-0.9994082659693132	-0.3329915861724819	False	-1.2529778952374593	-1.5175624530602445	13533.5	0.0266787191597969	False
794	255	T	R	-1.2429165138213507	-9.1244752	0.2253521126760563	-1.4234410319960062	2.614752152337036	False	-1.2632996814724289	-1.884728991053512	18439.0	0.0203432325874581	False
795	257	I	K	-1.2430107624905111	-6.65723886	0.1005917159763313	-1.5525821482587396	3.0016435180164107	False	-1.2635603201477523	-1.7523624260296984	17371.0	0.015961561604784	False
796	359	G	R	-1.243107435878553	-11.754712	0.4404761904761904	-1.1382652605942227	3.241147696770309	False	-1.263657500343954	-2.2672005141743137	9173.5	0.0141697203624256	False
797	476	I	T	-1.2438887860563812	-7.4526122799999985	0.3431952662721893	-1.205489638426516	-0.48536327571182303	False	-1.2529940470094068	-1.5465535675496327	17360.0	0.0181495502348189	False
798	52	D	G	-1.244089293863151	-8.805591000000002	0.5644171779141104	-1.3394367878516409	1.2514206732763835	False	-1.2619224325494824	-1.5012684089716108	19730.5	0.0132077543009747	False
799	145	F	Y	-1.244190803321721	-2.1493286	0.1690140845070422	-1.2869725808722134	-1.0749120234137266	False	-1.2487844803971495	-1.140945686234991	25687.0	0.0156102650512263	False
800	520	K	E	-1.2449430408822175	-6.32731936			2.306538882734265	False	-1.2650327855733032	-1.9282671840453758	19036.5	0.0189016633137964	False
801	292	N	V	-1.2452241600041134	-8.800024400000002	0.6496815286624203	-1.1706691124089634	0.0120684801616584	False	-1.2575183168201969	-1.3951386977900444	18857.5	0.016548099066733	False
802	158	S	N	-1.2452406728595364	-4.788049299999999	0.4538461538461538	-1.1498443380338494	-1.4618033890931008	False	-1.2464485560541925	-1.3928455984415973	15344.5	0.1074733156212924	True
803	287	S	P	-1.2452897802653675	-3.19487304	0.5846153846153846	-1.1094395790875002	-1.8118479580411058	True	-0.5039081632502199	-1.3970423195079749	25478.0	0.028451734222297003	False
804	206	S	L	-1.24590634308498	-8.697998199999999	0.6878980891719745	-0.998541880877268	-0.7064440561000368	False	-1.2534125009063042	-1.1162768448098752	16959.0	0.1863412849180272	True
805	372	E	D	-1.2462825048648951	-5.93542486	0.6185567010309279	-0.8609613169288747	-1.9776585433322664	False	-1.2424709045388511	-1.293995047886675	19062.5	0.0149396236961423	False
806	488	D	A	-1.2463550840446094	-11.414551	0.4049079754601227	-0.8915788837395641	1.4172312585675442	False	-1.2646823436704242	-1.3939933613534514	3919.0	0.0172	False
807	136	K	P	-1.2469021674844665	-10.517395	0.3951219512195122	-1.1765755124120625	1.5277716487616508	False	-1.265528550820754	-1.1930709439807758	15486.5	0.0616517782814808	True
808	303	N	H	-1.2471336728351934	-8.978100399999997	0.9936305732484076	-1.1625365739318332	0.0723231778725767	False	-1.2597757472545	-1.5804724440133326	17066.0	0.01765298943633	False
809	240	H	T	-1.247605048554282	2.2310668999999996	0.1981132075471698	-1.4490813954099833	0.0354763811412076	False	-1.2600353452924944	-1.1922149090157783	25046.5	0.0142852485737292	False
810	144	T	Q	-1.2476164035480195	-6.695227	0.3057324840764331	-1.1021543119492836	-1.2222992103392023	True	-0.6156645593475711	-1.1456506591215327	12921.0	0.0172	False
811	392	T	R	-1.2477177191216855	-9.345288	0.4788732394366197	-1.4110158750585469	2.614752152337036	False	-1.2681008867727634	-2.0780594991881767	10441.0	0.0105	False
812	57	K	T	-1.247991064078736	-10.035937400000002	0.3853658536585366	-1.2246086505410303	1.325114266739122	False	-1.2660506167886885	-1.4484110434921869	14594.0	0.0171999999999999	False
813	294	K	P	-1.2486271477439146	-9.8647461	0.5902439024390244	-1.2718537553527822	1.5277716487616508	False	-1.2672535310802022	-1.2999192837241564	22435.5	0.0157526167115271	False
814	165	L	R	-1.2488436454424887	-9.2354128	0.0365853658536585	-1.4864454752886642	3.9228134363006335	False	-1.2690261189979135	-1.898450772727136	15720.0	0.0172	False
815	237	R	G	-1.2492094507059357	-10.250305	0.5604838709677419	-1.3740807222186524	3.241147696770309	False	-1.269759515171336	-1.4287091123393936	15631.0	0.0125334602552673	False
816	238	D	M	-1.249294031537274	-10.9489866	0.6932515337423313	-1.0719070448144563	1.4356546569332287	False	-1.2676728109951418	-1.0829148504841857	20247.0	0.0172	False
817	184	N	V	-1.2495122455707894	-9.731067	0.8634146341463415	-1.0194723812925883	0.0120684801616584	False	-1.2618064023868727	-1.2774518302479876	26036.5	0.0139479800437256	False
818	287	S	L	-1.2498860113977008	-8.030102580000001	0.5846153846153846	-1.1094395790875002	-0.7064440561000368	True	-0.7073201234273385	-1.3970423195079749	21876.5	0.0230711422790528	False
819	486	K	A	-1.2509312805288113	-11.977832000000001	0.5951219512195122	-0.8406816998131205	2.1173203964635547	False	-1.2707643222176108	-1.5211681813318314	8852.5	0.0165018437533449	False
820	370	Q	E	-1.25235159299356	-9.5062135	0.5757575757575758	-0.9976670228748371	-0.2408745943440597	False	-1.2630949475375957	-1.526730953760126	18139.5	0.0193665704508905	False
821	65	A	D	-1.2524026755139952	-9.136572500000002	0.3113207547169811	-1.3359325754554954	1.4172312585675442	False	-1.2707299351398098	-1.6172843859313737	10982.5	0.0152886226205353	False
822	470	K	E	-1.2527377421338324	-11.038159199999999	0.4780487804878048	-1.1935852084833012	2.306538882734265	False	-1.2728274868249179	-1.2813485304471908	18020.5	0.0141210996528541	False
823	305	N	S	-1.2530850601704835	3.83937986	0.8769230769230769	-1.2610592246387051	-1.4618033890931008	False	-1.2542929433651395	-1.2826045481147843	17107.0	0.0453697298220283	False
824	184	N	G	-1.2535085336154743	-8.706884800000001	0.8634146341463415	-1.0194723812925883	-0.6880206577343524	False	-1.2611522171443266	-1.2774518302479876	24199.0	0.0169510730852986	False
825	358	T	D	-1.2540196364034828	-9.8776368	0.5704225352112676	-1.1450826351134544	0.6250251288431113	False	-1.2694720140594078	-1.736405135100576	12154.0	0.0167600707451686	False
826	138	S	H	-1.2544646554395835	-9.6786133	0.7230769230769231	-1.0030534844905812	-0.1119108057842681	False	-1.2660169442711178	-1.3553423959452453	16276.0	0.0217382249761164	False
827	169	K	W	-1.2548063364000346	-11.452832	0.2422680412371134	-1.1108369672743574	2.338401176851769	False	-1.2749334419346945	-1.0201867098872048	13854.5	0.0171999999999999	False
828	200	S	N	-1.2549007089481896	-0.6012329024	0.4522292993630573	-1.2445425616159915	-1.4618033890931008	False	-1.2561085921428456	-1.4108906642808294	19413.5	0.0163209198384242	False
829	372	E	Y	-1.2549792294871869	-11.0475465	0.6185567010309279	-0.8609613169288747	0.8092591124999562	False	-1.2712184305157557	-1.293995047886675	19831.5	0.0172	False
830	187	K	G	-1.2550693517170164	-10.2921754	0.3902439024390244	-1.271463940112575	1.9515098111723943	False	-1.2746268945523358	-1.380207990279709	11799.0	0.0152551066436698	False
831	276	G	D	-1.255211211372124	-6.31115722	0.2023809523809523	-1.4677572165513275	1.2514206732763835	False	-1.2730443500584554	-1.9080943267133932	20724.0	0.0250256267891834	False
832	274	S	E	-1.2559893321187223	-6.76037592	0.1814516129032258	-1.3663302870586982	0.2934039582607904	False	-1.2698375497553422	-1.6360660479958022	25356.0	0.0235799222246125	False
833	187	K	N	-1.2568940265459578	-8.6772095	0.3902439024390244	-1.271463940112575	0.4776379419176355	False	-1.2716635451534188	-1.380207990279709	14710.5	0.0356629264719492	False
834	85	D	A	-1.2577727788247288	-9.5482546	0.2453987730061349	-1.3026453923887813	1.4172312585675442	False	-1.2761000384505437	-1.4542949279846549	13488.0	0.02058	False
835	176	K	R	-1.258146908925083	-5.71802978	0.6536585365853659	-1.2500672959879762	-0.8722546413911973	False	-1.2643805381015305	-1.0459683824687869	13912.5	0.0175013909725132	False
836	57	K	V	-1.2583974545374894	-11.115564	0.3853658536585366	-1.2246086505410303	2.6515989490684047	False	-1.2788058344599962	-1.4484110434921869	10088.0	0.0202274260919357	False
837	178	T	N	-1.259066640034447	2.0449463000000003	0.4341463414634146	-1.2884997742897737	-1.314416202167625	False	-1.261603414884382	-1.2745556246624965	25088.0	0.0087063117447376	False
838	292	N	T	-1.2591265805327958	-5.52514654	0.6496815286624203	-1.1706691124089634	-1.314416202167625	False	-1.2616633553827308	-1.3951386977900444	20829.0	0.0280179396419812	False
839	358	T	E	-1.2592244585238093	-9.706799400000001	0.5704225352112676	-1.1450826351134544	0.4407911451862664	False	-1.2738157652894022	-1.736405135100576	12270.5	0.0147	False
840	57	K	R	-1.2594405421134882	-6.29207766	0.3853658536585366	-1.2246086505410303	-0.8722546413911973	False	-1.2656741712899358	-1.4484110434921869	14413.0	0.0150878566666567	False
841	182	V	N	-1.2594442985051906	-8.401306199999999	0.4225352112676056	-1.2297412930680869	0.0120684801616584	False	-1.2717384553212738	-1.4223925211354362	21806.5	0.0220162522138736	False
842	185	K	T	-1.2595593156024778	-9.265808199999999	0.3560975609756097	-1.3214553593709013	1.325114266739122	False	-1.2776188683124303	-1.2875942987111249	22425.5	0.0220188922378301	False
843	171	G	A	-1.2595625006655302	-6.524523880000001	0.8814432989690721	-0.79023607694371	-1.996081941697951	False	-1.2555612996679573	-1.1460118795359997	20806.0	0.0171328462489704	False
844	528	Q	R	-1.2598750449412466	-5.01865234			1.6751588356871272	False	-1.278863457603458	-2.0007131552855824	26060.5	0.0287332673643116	False
845	91	R	H	-1.2601332422555651	-9.777380400000002	0.5161290322580645	-1.1298667573177927	0.4173832442067166	False	-1.2746097690409408	-0.8323661410841501	23769.5	0.0610708320214799	True
846	212	N	I	-1.2604400891192151	-8.9748778	0.9108280254777071	-1.2293260497266234	0.3621130491096634	False	-1.2746407576786565	-1.4573820528582189	21807.0	0.0136069990877506	False
847	474	K	A	-1.2606864929762829	-11.504272600000002	0.4682926829268293	-1.0695994397639974	2.1173203964635547	False	-1.2805195346650828	-1.4121804235965478	5235.5	0.0176152535459327	False
848	497	N	K	-1.260746607807088	-9.8044188	0.5159235668789809	-1.1382885291336993	0.4776379419176355	True	-0.9002682074807729	-1.7836301657176918	10269.0	0.0130322433321154	False
849	206	S	M	-1.2607840643261108	-7.837670920000001	0.6878980891719745	-0.998541880877268	-1.2038758119735182	False	-1.2642860573284351	-1.1162768448098752	17599.5	0.07252	True
850	185	K	C	-1.2609032971567482	-9.702221699999999	0.3560975609756097	-1.3214553593709013	1.7304290307841803	False	-1.2800168304252917	-1.2875942987111249	14399.5	0.0172	False
851	240	H	Y	-1.260975816486846	-4.16546632	0.1981132075471698	-1.4490813954099833	0.4039443484548973	False	-1.2753858951612211	-1.1922149090157783	16116.5	0.0261073398563367	False
852	187	K	D	-1.2610630705123935	-10.469812199999998	0.3902439024390244	-1.271463940112575	2.1223048990774203	False	-1.2809036525322677	-1.380207990279709	12060.0	0.0172	False
853	171	G	V	-1.2614072183602172	-8.1258912	0.8814432989690721	-0.79023607694371	-1.4618033890931008	False	-1.2626151015548732	-1.1460118795359997	18306.5	0.0406	False
854	154	H	K	-1.2621129685967538	-7.29329824	0.2826086956521739	-1.1609799565152097	-0.8722546413911971	False	-1.2683465977732014	-1.2810492481806264	24699.0	0.0178951006304123	False
855	201	S	A	-1.262717068553426	-6.2240600200000005	0.5230769230769231	-1.1583516467377528	-1.2222992103392023	False	-1.2660600756668006	-1.3001069532703355	15867.5	0.0159591803742212	False
856	130	R	G	-1.2628727255605656	-9.6976075	0.2741935483870967	-1.4315208251403464	3.241147696770309	False	-1.2834227900259665	-1.6197519567965477	13541.0	0.0153264585736835	False
857	268	W	E	-1.2631850609757795	-7.559497200000001	0.1117021276595744	-1.4429898062982711	1.4540780552989132	False	-1.2816146911512811	-1.7239838474796136	23548.5	0.0165563079343244	False
858	168	T	R	-1.2635030677249444	-10.150720199999999	0.1126760563380281	-1.3528425968560307	2.614752152337036	False	-1.283886235376022	-1.8027297696423183	15139.0	0.0185064135194481	False
859	240	H	Q	-1.263972262979788	-2.5421508999999998	0.1981132075471698	-1.4490813954099833	0.1644401697009989	False	-1.2771303118923658	-1.1922149090157783	22262.5	0.0086904750410732	False
860	154	H	A	-1.2642561898262423	-10.084704499999999	0.2826086956521739	-1.1609799565152097	0.8276825108656407	False	-1.28057003979729	-1.2810492481806264	22768.5	0.0257061528255097	False
861	175	P	K	-1.2650248880101889	-10.8043821	0.3161764705882353	-1.1462553497092	1.5277716487616508	False	-1.2836512713464765	-1.8785727920762632	24619.5	0.0116879877332436	False
862	170	K	H	-1.2651444321605103	-8.6448974	0.3365853658536585	-0.9896923460951572	-0.8722546413911971	False	-1.2713780613369579	-0.9466644561046051	23731.0	0.0080260073827757	False
863	143	H	Y	-1.2652198536089063	-7.3786742200000015	0.0706521739130434	-1.3571303936350865	0.4039443484548973	False	-1.2796299322832816	-1.7593819494769196	15701.5	0.0068543593359599	False
864	150	V	G	-1.2653602857049604	-4.282666000000001	0.5188679245283019	-1.1937872529277314	-1.4618033890931008	False	-1.2665681688996164	-1.149690826916022	23211.5	0.0200578793655643	False
865	99	T	K	-1.265454826180667	-6.3764769999999995	0.2605633802816901	-1.4773888699629532	1.325114266739122	False	-1.2835143788906196	-1.887238554505216	24197.5	0.009618663330763002	False
866	144	T	S	-1.2657075337890542	-2.29621582	0.3057324840764331	-1.1021543119492836	-2.014505340063636	False	-1.261516035877907	-1.1456506591215327	21089.0	0.028429365648000998	False
867	90	A	N	-1.2663632285852366	-4.57990726	0.3309859154929577	-1.3452611746380947	-0.522210072443192	False	-1.275209738488103	-1.4624767572661046	21991.0	0.1173112082507629	True
868	496	R	Q	-1.2664811972090413	-10.0888672	0.1491935483870967	-1.278516570454845	1.6751588356871272	False	-1.2854696098712526	-1.2799096493244362	16286.5	0.0172	False
869	154	H	I	-1.2673447473232675	-10.8887696	0.2826086956521739	-1.1609799565152097	1.7120056324184958	False	-1.2864172111701158	-1.2810492481806264	20314.5	0.02286	False
870	138	S	F	-1.2677514044079985	-9.151342799999998	0.7230769230769231	-1.0030534844905812	-0.5590568691745611	False	-1.2763360544773559	-1.3553423959452453	17344.5	0.0193923261373032	False
871	253	G	D	-1.2679815016282452	-9.8748412	0.6666666666666666	-1.2571509287042095	1.2514206732763835	False	-1.2858146403145765	-1.7438954808079832	20121.5	0.1682091963339345	True
872	211	G	F	-1.2689724455809908	-6.58382566	0.6237113402061856	-1.1135168540595124	-1.3328396005333096	False	-1.2713457207569796	-1.0927214952189566	22645.5	0.0146254232883202	False
873	89	P	H	-1.2690854159727905	-9.7306641	0.7058823529411765	-1.1130987315546912	0.238133763163737	False	-1.2826424331580708	-1.2855660136665146	22496.5	0.0159702976916789	False
874	287	S	Q	-1.2696183960475331	-6.51782226	0.5846153846153846	-1.1094395790875002	-1.3696863972646791	True	-0.6110274735375837	-1.3970423195079749	15028.0	0.0167593185101088	False
875	362	D	G	-1.2699519928437357	-10.745337199999998	0.656441717791411	-1.1181973943307901	1.2514206732763835	False	-1.2877851315300677	-1.5753285635988312	12790.5	0.0184586624630098	False
876	209	S	T	-1.2700430181599491	-2.80759278	0.3888888888888889	-1.0969342477668154	-2.014505340063636	False	-1.2658515202488017	-1.0390047685674766	26215.5	0.0155947739177558	False
877	203	E	L	-1.2701307730417168	-8.735437059999999	0.3041237113402061	-1.4073667620876542	1.7488524291498648	False	-1.2892847413074642	-1.3378772997257649	16266.0	0.0165648410564867	False
878	201	S	N	-1.270152378871947	-5.34958498	0.5230769230769231	-1.1583516467377528	-1.4618033890931008	False	-1.2713602620666031	-1.3001069532703355	16047.0	0.0144250761138196	False
879	342	Y	N	-1.2703123833599204	-2.3681885	0.8869047619047619	-1.3271999530520326	-0.9459482348539352	False	-1.275960400737758	-1.280379505681821	17424.0	0.0168003809037021	False
880	373	Q	H	-1.270774107491797	-10.560644400000001	0.5808080808080808	-0.8512071877689923	0.1644401697009989	False	-1.2839321564043749	-1.8647428790182141	16959.0	0.0176128219790751	False
881	342	Y	I	-1.2710366114364386	-3.3683716	0.8869047619047619	-1.3271999530520326	-0.8538312430255128	False	-1.2774147200204446	-1.280379505681821	20610.0	0.0172	False
882	342	Y	F	-1.2712439838774925	-0.2211792015999999	0.8869047619047619	-1.3271999530520326	-1.0749120234137266	False	-1.275837660952921	-1.280379505681821	23658.5	0.0157056792716203	False
883	305	N	T	-1.2715847896265349	-2.93055416	0.8769230769230769	-1.2610592246387051	-1.314416202167625	False	-1.2741215644764696	-1.2826045481147843	20521.0	0.0165522962777974	False
884	170	K	C	-1.2719657787290128	-11.562719699999999	0.3365853658536585	-0.9896923460951572	1.7304290307841803	False	-1.2910793119975563	-0.9466644561046051	15693.5	0.0161729856151405	False
885	354	E	K	-1.2720446470569289	-11.187292499999998	0.865979381443299	-1.1887828966162548	2.306538882734265	False	-1.2921343917480144	-1.9036864163346223	6803.0	0.0147364838435901	False
886	137	E	W	-1.2722449333541723		0.8505154639175257	-0.8838818819207849	1.4540780552989132	False	-1.290674563529674	-1.3314937345371969	11948.5	0.0163178010321305	False
887	103	E	N	-1.2723781520455355	-6.922876	0.7680412371134021	-1.2934520056760117	-0.3329915861724819	False	-1.2825203937566214	-1.2667029533284495	22848.5	0.016173210029693002	False
888	205	Q	G	-1.2723808113075294	-9.217566099999999	0.5858585858585859	-0.9845419061312496	-0.59590366590593	False	-1.2807004942305042	-1.2211885659331183	24568.0	0.0172978222831449	False
889	57	K	G	-1.2725090034641289	-10.7441284	0.3853658536585366	-1.2246086505410303	1.9515098111723943	False	-1.2920665462994485	-1.4484110434921869	10930.5	0.0109379228261905	False
890	305	N	G	-1.273232966494322	-6.49715578	0.8769230769230769	-1.2610592246387051	-0.6880206577343524	False	-1.280876650023174	-1.2826045481147843	16576.5	0.034978646391987	False
891	144	T	L	-1.2738667903249798	-8.07768536	0.3057324840764331	-1.1021543119492836	-0.8538312430255128	True	-0.7063781287637603	-1.1456506591215327	16970.5	0.0172	False
892	135	P	R	-1.2748538891452428	-11.4271363	0.3235294117647059	-1.203718352917647	2.8174095343595646	False	-1.295350875780282	-1.7969477979599875	15015.0	0.0154869762602821	False
893	294	K	G	-1.2753842046918578	-10.439831600000002	0.5902439024390244	-1.2718537553527822	1.9515098111723943	False	-1.2949417475271776	-1.2999192837241564	12498.5	0.0153827701266154	False
894	148	V	T	-1.275906078211873	-6.25443114	0.4929577464788732	-1.2506701090148258	-0.8354078446598283	False	-1.2824278955931512	-1.505576000809156	18538.5	0.2496730359652734	True
895	153	S	L	-1.2764141154187816	-7.665954640000002	0.3846153846153846	-1.1832457187762664	-0.7064440561000368	False	-1.2839202732401058	-1.5523717036725029	22825.0	0.4005771046993499	True
896	240	H	S	-1.2771510669594341	0.49150390979999997	0.1981132075471698	-1.4490813954099833	-0.1119108057842681	False	-1.2887033557909682	-1.1922149090157783	19805.5	0.0133363027208771	False
897	201	S	G	-1.2772982747028494	-5.87803946	0.5230769230769231	-1.1583516467377528	-1.388109795630363	False	-1.2791765642030684	-1.3001069532703355	21649.5	0.0200047096430474	False
898	42	A	N	-1.2778955807906356	-4.967700120000001	0.4084507042253521	-1.3451066754272172	-0.522210072443192	False	-1.2867420906935019	-1.3762041025671228	18661.0	0.0172	False
899	103	E	T	-1.2780428912041533	-8.59548334	0.7680412371134021	-1.2934520056760117	0.4407911451862664	False	-1.2926341979697458	-1.2667029533284495	16129.0	0.0102391446980258	False
900	176	K	W	-1.2781441114122207	-10.890906	0.6536585365853659	-1.2500672959879762	2.338401176851769	False	-1.2982712169468806	-1.0459683824687869	16882.0	0.0182644033008509	False
901	486	K	N	-1.2783495431908365	-10.9413331	0.5951219512195122	-0.8406816998131205	0.4776379419176355	False	-1.2931190617982975	-1.5211681813318314	13572.0	0.0139586351493376	False
902	205	Q	T	-1.2785478594361075	-8.10811764	0.5858585858585859	-0.9845419061312496	-1.2222992103392023	False	-1.281890866549482	-1.2211885659331183	17999.5	0.0327148926045058	False
903	290	E	P	-1.2787238118559816	-10.848217800000002	0.7835051546391752	-0.9544857053496356	0.6434485272087958	False	-1.2942581923170131	-1.0927448368063604	19681.5	0.020372527668648	False
904	150	V	Y	-1.280498943937614	-6.07287602	0.5188679245283019	-1.1937872529277314	-1.2038758119735182	False	-1.2840009369399383	-1.149690826916022	18498.5	0.0446886229872993	False
905	501	D	I	-1.2809337416702018	-12.0342406	0.7239263803680982	-0.9577488762040924	2.3015543801203995	False	-1.3010174910702994	-1.4211080730464072	12864.0	0.0147	False
906	145	F	C	-1.281473831899903	-3.90236816	0.1690140845070422	-1.2869725808722134	-1.1117588201450956	False	-1.28575939721704	-1.140945686234991	20347.0	0.0146999999999999	False
907	171	G	I	-1.2817223180216508	-9.0551146	0.8814432989690721	-0.79023607694371	-1.1117588201450956	False	-1.2860078833387878	-1.1460118795359997	18761.0	0.0406	False
908	372	E	V	-1.2832652018363908	-11.917053199999998	0.6185567010309279	-0.8609613169288747	1.7672758275155491	False	-1.302458972957679	-1.293995047886675	12186.5	0.0167589946800773	False
909	138	S	T	-1.2832931452866478	-5.3648560000000005	0.7230769230769231	-1.0030534844905812	-2.014505340063636	False	-1.2791016473755006	-1.3553423959452453	17858.5	0.0111248325199902	False
910	89	P	T	-1.2837012919978188	-3.579126	0.7058823529411765	-1.1130987315546912	-1.9592351449665824	False	-1.2800785943516608	-1.2855660136665146	26760.5	0.0129815303357816	False
911	18	D	H	-1.284220291849028	-11.672949299999996	0.2024539877300613	-1.0399174014957941	2.011764508883313	False	-1.3038835359701724	-1.7077029368556391	8745.0	0.0186645919868855	False
912	92	S	E	-1.2842788210689904	-8.895312399999998	0.5769230769230769	-1.2522164052351437	0.2934039582607904	False	-1.2981270387056103	-1.927552348586593	24971.0	0.0172	False
913	83	E	H	-1.2845210722621816	-10.250879	0.4639175257731959	-1.291663587844723	1.8275305252264682	False	-1.3038406343896112	-1.4038447922120558	23030.5	0.0159420185518238	False
914	232	A	Q	-1.2853204636575626	-7.22398678	0.5257731958762887	-1.2741351601749376	-0.4300930806147697	False	-1.2948080199081486	-1.3574849278191143	11324.5	0.0121062399999045	False
915	176	K	G	-1.2853600831335388	-10.6671875	0.6536585365853659	-1.2500672959879762	1.9515098111723943	False	-1.3049176259688584	-1.0459683824687869	19375.5	0.0113948150897295	False
916	203	E	N	-1.285649889638259	-3.08377684	0.3041237113402061	-1.4073667620876542	-0.3329915861724819	False	-1.2957921313493452	-1.3378772997257649	17544.0	0.0171999999999999	False
917	305	N	V	-1.285697107784184	-8.355578599999998	0.8769230769230769	-1.2610592246387051	0.0120684801616584	False	-1.2979912646002676	-1.2826045481147843	17364.0	0.0319585451815624	False
918	144	T	F	-1.2871874588417798	-8.535571299999999	0.3057324840764331	-1.1021543119492836	-0.7064440561000368	True	-0.7446215708714172	-1.1456506591215327	15178.5	0.0172	False
919	486	K	I	-1.2879278686571176	-12.613781800000002	0.5951219512195122	-0.8406816998131205	3.0016435180164107	False	-1.3084774263143588	-1.5211681813318314	7452.0	0.0108518819533826	False
920	289	H	P	-1.2884705699864092	-10.0592898	0.5108695652173914	-1.0797934990920897	0.238133763163737	False	-1.3020275871716889	-1.1223122720964496	19494.5	0.0197459714944189	False
921	292	N	A	-1.2888476150416108	-8.34960944	0.6496815286624203	-1.1706691124089634	-0.522210072443192	False	-1.2976941249444776	-1.3951386977900444	13218.0	0.0172	False
922	201	S	L	-1.2891029424941411	-8.095141700000001	0.5230769230769231	-1.1583516467377528	-0.7064440561000368	False	-1.2966091003154654	-1.3001069532703355	17449.0	0.0177007412102736	False
923	278	E	K	-1.2891086478926468	-2.29825438	0.4642857142857143	-1.6066726176418995	2.306538882734265	False	-1.3091983925837325	-1.5330344576984656	20408.0	0.0137260311416681	False
924	299	Q	K	-1.2894734762999955	-4.76461184	0.4878048780487805	-1.4549809620145144	0.38552095008921294	False	-1.3037918072896315	-1.598111766432853	24938.5	0.0357876588402666	False
925	467	S	K	-1.2896123529739838	-8.334314000000001	0.4769230769230769	-1.3987364534405835	1.1777270798136459	False	-1.3072080562944892	-1.6293978478556583	17454.0	0.0171999999999999	False
926	488	D	R	-1.2898845916954191	-12.718091000000001	0.4049079754601227	-0.8915788837395641	3.4119427846753343	False	-1.3103912278341214	-1.3939933613534514	8486.0	0.0172	False
927	339	S	R	-1.2901724284970664	-11.2573242	0.6320754716981132	-1.2155337612438073	2.46736496541156	False	-1.310433985260317	-1.7054377579816706	9026.5	0.0175465394293605	False
928	212	N	G	-1.2902720219928487	-7.327124100000002	0.9108280254777071	-1.2293260497266234	-0.6880206577343524	False	-1.2979157055217003	-1.4573820528582189	20575.5	0.0153783970793312	False
929	89	P	A	-1.290904952004864	-6.13488764	0.7058823529411765	-1.1130987315546912	-1.5723437792872077	False	-1.2910850457540335	-1.2855660136665146	23832.5	0.0114406214131852	False
930	30	T	R	-1.2909942504900584	-11.9701902	0.8098591549295775	-1.066658834668922	2.614752152337036	True	-1.1792614230743386	-1.938846184048744	9939.5	0.0172	False
931	503	P	E	-1.2910002834502623	-10.7110352	0.6691176470588235	-1.0272368859716334	0.6434485272087958	False	-1.3065346639112938	-1.5314295220028449	17544.0	0.0171999999999999	False
932	57	K	L	-1.2910372107789323	-11.3101076	0.3853658536585366	-1.2246086505410303	2.6331755507027204	False	-1.3114332400649304	-1.4484110434921869	9641.0	0.021118647415901	False
933	101	N	S	-1.2914630961650544	-5.836108399999999	0.7579617834394905	-1.1615332450159923	-1.4618033890931008	False	-1.2926709793597104	-1.4401194830536888	14998.5	0.0156108032827674	False
934	240	H	N	-1.292001617907366	-3.3844971	0.1981132075471698	-1.4490813954099833	0.0723231778725767	False	-1.3046436923266729	-1.1922149090157783	20387.0	0.0084048131640604	False
935	294	K	R	-1.292580384116983	-6.01567378	0.5902439024390244	-1.2718537553527822	-0.8722546413911973	False	-1.2988140132934305	-1.2999192837241564	16384.0	0.019001756226858	False
936	471	N	T	-1.2932407975244176	-7.99904798	0.7197452229299363	-0.9994082659693132	-1.314416202167625	False	-1.2957775723743523	-1.5175624530602445	16195.5	0.0115410875773441	False
937	159	S	R	-1.2935762916422526	-10.7527588	0.1615384615384615	-1.2967446316958993	2.46736496541156	False	-1.3138378484055029	-1.8396540715309784	20305.5	0.0117203377106685	False
938	488	D	Y	-1.29513991677705	-11.3926512	0.4049079754601227	-0.8915788837395641	0.9934930961568008	False	-1.3120930436142697	-1.3939933613534514	12925.5	0.0172	False
939	145	F	A	-1.295335111009449	0.969775382	0.1690140845070422	-1.2869725808722134	-1.4986501858244698	False	-1.2962033448515995	-1.140945686234991	24829.0	0.0133126160799798	False
940	514	E	K	-1.2959316628815438	-7.248632799999999			2.306538882734265	False	-1.3160214075726293	-1.7748520656541706	12979.0	0.0164951141464456	False
941	178	T	V	-1.2960653490656375	-5.83341066	0.4341463414634146	-1.2884997742897737	-0.8354078446598283	False	-1.3025871664469155	-1.2745556246624965	11910.5	0.0186579146608728	False
942	137	E	M	-1.2966346500622126		0.8505154639175257	-0.8838818819207849	1.2514206732763835	False	-1.314467788748544	-1.3314937345371969	14960.0	0.0172	False
943	162	R	P	-1.2967601800349589	-10.290734800000001	0.2298387096774193	-1.3784009866304403	2.8174095343595646	False	-1.317257166669998	-1.3695989037420673	17175.0	0.0172	False
944	101	N	E	-1.2968288956658454	-8.8544922	0.7579617834394905	-1.1615332450159923	-0.3329915861724819	False	-1.3069711373769313	-1.4401194830536888	19423.0	0.0137128944284512	False
945	203	E	S	-1.2975136527646725	-6.4726196	0.3041237113402061	-1.4073667620876542	0.2934039582607904	False	-1.3113618704012924	-1.3378772997257649	22187.0	0.0171999999999999	False
946	103	E	M	-1.2977377848967928	-9.807373199999999	0.7680412371134021	-1.2934520056760117	1.2514206732763835	False	-1.3155709235831248	-1.2667029533284495	12375.5	0.02058	False
947	206	S	Y	-1.29808473519814	-7.189575200000001	0.6878980891719745	-0.998541880877268	-1.6460373727499458	False	-1.297564971864249	-1.1162768448098752	25468.0	0.0745778669021084	True
948	158	S	L	-1.2985059017394989	-8.288879419999999	0.4538461538461538	-1.1498443380338494	-0.7064440561000368	False	-1.3060120595608231	-1.3928455984415973	24490.5	0.2571970806885814	True
949	68	Q	R	-1.2986959248221854	-9.301366999999999	0.4292929292929293	-1.3816185455140877	1.6751588356871272	False	-1.3176843374843967	-1.7863103714978632	20173.5	0.0145877188081683	False
950	137	E	A	-1.2988970306529335		0.8505154639175257	-0.8838818819207849	1.2329972749106992	False	-1.3166718484697346	-1.3314937345371969	14497.0	0.0241696283250538	False
951	156	G	S	-1.299087073676601	-8.40983898	0.9880952380952379	-0.8929577553542865	-1.388109795630363	False	-1.30096536317682	-1.425311565465471	24440.5	0.3313103625706423	True
952	240	H	C	-1.2991296793011986	-5.553222679999998	0.1981132075471698	-1.4490813954099833	0.4407911451862664	False	-1.313720986066791	-1.1922149090157783	16099.5	0.0172	False
953	370	Q	L	-1.2994493577630006	-10.299829199999998	0.5757575757575758	-0.9976670228748371	0.0857620736243959	False	-1.3121679054063518	-1.526730953760126	23890.0	0.0137811079744797	False
954	471	N	S	-1.2994966387031548	-7.720556740000001	0.7197452229299363	-0.9994082659693132	-1.4618033890931008	False	-1.3007045218978108	-1.5175624530602445	14085.0	0.0129483365455227	False
955	141	P	L	-1.29966149398051	-8.641345199999998	0.5735294117647058	-0.9962111480150004	-1.0564886250480419	False	-1.3044080840511236	-1.6781685025718287	20965.5	0.0377520305831123	False
956	86	S	P	-1.3000895833564077	-3.4598388600000005	0.6617647058823529	-1.178553712843344	-1.8118479580411058	False	-1.2979527746461923	-1.372661579379732	19438.0	0.0114207925321287	False
957	238	D	P	-1.3004784077327811	-10.781225599999999	0.6932515337423313	-1.0719070448144563	0.8276825108656405	False	-1.3167922577038285	-1.0829148504841857	19307.0	0.0172	False
958	158	S	G	-1.300616404213019	-6.5141845200000015	0.4538461538461538	-1.1498443380338494	-1.388109795630363	False	-1.3024946937132382	-1.3928455984415973	19970.0	0.0251891921476314	False
959	89	P	Q	-1.3011018997688089	-7.968896380000001	0.7058823529411765	-1.1130987315546912	-1.0196418283166735	False	-1.3061520259634536	-1.2855660136665146	21495.5	0.014106461443206002	False
960	86	S	M	-1.3011574661833016	-6.740344199999999	0.6617647058823529	-1.178553712843344	-1.2038758119735182	False	-1.304659459185626	-1.372661579379732	23205.5	0.0210137094208013	False
961	200	S	I	-1.3015449576247882	-8.0842285	0.4522292993630573	-1.2445425616159915	-0.3379760887863471	False	-1.3116541184600807	-1.4108906642808294	20704.0	0.0159071565124946	False
962	178	T	F	-1.3015750892175917	-6.43078614	0.4341463414634146	-1.2884997742897737	-0.7064440561000368	False	-1.3090812470389162	-1.2745556246624965	22171.0	0.0152578092619654	False
963	237	R	I	-1.3024008598901713	-11.149353	0.5604838709677419	-1.3740807222186524	4.291281403614324	False	-1.322193037087552	-1.4287091123393936	14568.5	0.0131770832895605	False
964	162	R	N	-1.3024287546472213	-9.4709593	0.2298387096774193	-1.3784009866304403	1.7672758275155491	False	-1.3216225257685097	-1.3695989037420673	19084.0	0.0222562521966585	False
965	139	S	R	-1.302524109461759	-10.4119508	0.1076923076923077	-1.3451962704733942	2.46736496541156	False	-1.3227856662250097	-1.8662387999722958	12212.5	0.0198917705153759	False
966	292	N	H	-1.3026656567634656	-9.4496704	0.6496815286624203	-1.1706691124089634	0.0723231778725767	False	-1.3153077311827723	-1.3951386977900444	16251.5	0.0217908397797545	False
967	203	E	H	-1.3034963425234494	-9.1644778	0.3041237113402061	-1.4073667620876542	1.8275305252264682	False	-1.3228159046508792	-1.3378772997257649	25142.5	0.0171999999999999	False
968	101	N	H	-1.3035778835696423	-9.5208618	0.7579617834394905	-1.1615332450159923	0.0723231778725767	False	-1.3162199579889493	-1.4401194830536888	21813.5	0.0152597670667992	False
969	144	T	M	-1.3035993890247488	-7.25622568	0.3057324840764331	-1.1021543119492836	-1.351262998898994	True	-0.6483647984679375	-1.1456506591215327	21924.0	0.0163501468362395	False
970	286	A	R	-1.3038575947967748	-9.9110352	0.1886792452830188	-1.450003034404214	3.406958282061469	False	-1.32436599029878	-1.8264497971824245	20012.0	0.0320374649003353	False
971	150	V	M	-1.3043485227004463	-4.45681154	0.5188679245283019	-1.1937872529277314	-1.6460373727499458	False	-1.3038287593665552	-1.149690826916022	20736.0	0.0172	False
972	141	P	S	-1.3043524419661825	-6.77462158	0.5735294117647058	-0.9962111480150004	-1.8118479580411058	False	-1.3022156332559671	-1.6781685025718287	16303.0	0.0303877326103515	False
973	382	K	R	-1.3047228024694988	-7.31185306	0.7707317073170732	-1.2118167795753338	-0.8722546413911973	False	-1.3109564316459466	-1.4395775000909	15508.5	0.0150044679566528	False
974	129	E	V	-1.3047781650166608	-10.386413800000001	0.2628865979381443	-1.2875019675969552	1.7672758275155491	False	-1.3239719361379492	-1.7331857352261624	14992.0	0.0194871710077191	False
975	150	V	P	-1.304795490892938	-7.0988769399999985	0.5188679245283019	-1.1937872529277314	-1.0380652266823576	False	-1.3096942309360609	-1.149690826916022	24310.5	0.0154201575293669	False
976	212	N	T	-1.3058510715965428	-5.44549564	0.9108280254777071	-1.2293260497266234	-1.314416202167625	False	-1.3083878464464778	-1.4573820528582189	24164.0	0.0144706725013417	False
977	474	K	G	-1.3059210709613749	-11.6675416	0.4682926829268293	-1.0695994397639974	1.9515098111723943	False	-1.3254786137966947	-1.4121804235965478	12336.5	0.0165939218968053	False
978	186	G	N	-1.306355687633789	-8.2797606	0.7142857142857143	-1.1654580901702432	-0.6880206577343524	False	-1.313999371162641	-1.4977865036531957	19275.5	0.0161669877406396	False
979	83	E	L	-1.3063729391558772	-10.3495727	0.4639175257731959	-1.291663587844723	1.7488524291498648	False	-1.3255269074216245	-1.4038447922120558	16230.0	0.0341499967221693	False
980	299	Q	L	-1.3069350952853402	-3.74879146	0.4878048780487805	-1.4549809620145144	0.0857620736243959	False	-1.3196536429286914	-1.598111766432853	23352.0	0.0157241461621975	False
981	65	A	H	-1.3073394843519428	-8.946630800000001	0.3113207547169811	-1.3359325754554954	0.8276825108656407	False	-1.3236533343229906	-1.6172843859313737	17848.5	0.0147	False
982	52	D	H	-1.307583471133242	-10.155505400000001	0.5644171779141104	-1.3394367878516409	2.011764508883313	False	-1.3272467152543863	-1.5012684089716108	17460.5	0.037896113696316	False
983	179	N	M	-1.3079169325356232	-5.60285638	0.2738853503184713	-1.3534469791122827	-0.5037866740775074	False	-1.3168932066389978	-1.487571795055043	22743.0	0.0171999999999999	False
984	303	N	D	-1.3081829298051864	-9.136913999999999	0.9936305732484076	-1.1625365739318332	-0.2224511959783752	False	-1.3190441753882438	-1.5804724440133326	13712.0	0.0229011516175756	False
985	305	N	F	-1.3088199046421978	-8.8276	0.8769230769230769	-1.2610592246387051	0.1410322687214494	False	-1.321848659746332	-1.2826045481147843	19535.0	0.0243445929533922	False
986	187	K	R	-1.3088402798361023	-6.373986799999999	0.3902439024390244	-1.271463940112575	-0.8722546413911973	False	-1.31507390901255	-1.380207990279709	14396.0	0.0114748287917488	False
987	92	S	R	-1.3088776845408594	-11.1597658	0.5769230769230769	-1.2522164052351437	2.46736496541156	False	-1.32913924130411	-1.927552348586593	12984.5	0.0153112377708935	False
988	239	Q	R	-1.3088790954221758	-9.033032400000002	0.2727272727272727	-1.4085617194483204	1.6751588356871272	False	-1.3278675080843874	-2.0315138281428595	21070.0	0.0533528205730488	False
989	85	D	I	-1.3089426693668171	-10.700878800000002	0.2453987730061349	-1.3026453923887813	2.3015543801203995	False	-1.3290264187669143	-1.4542949279846549	17269.0	0.0172	False
990	235	K	S	-1.3092019345693613	-10.740979	0.6975609756097559	-1.1615526288866669	1.1777270798136459	False	-1.3267976378898667	-1.1273695692992456	18514.0	0.0052557776575561	False
991	130	R	M	-1.3098461962906722	-10.197937199999998	0.2741935483870967	-1.4315208251403464	3.425381680427153	False	-1.3303479449023798	-1.6197519567965477	17289.5	0.0172	False
992	294	K	L	-1.3099097775293176	-11.1408446	0.5902439024390244	-1.2718537553527822	2.6331755507027204	False	-1.3303058068153155	-1.2999192837241564	20127.0	0.0157897446699692	False
993	299	Q	H	-1.3100379012401988	-4.36030272	0.4878048780487805	-1.4549809620145144	0.1644401697009989	False	-1.3231959501527766	-1.598111766432853	22958.5	0.0221711287996014	False
994	340	I	S	-1.3101768093904675	-10.3119506	1.0	-0.8382688864231468	-0.3379760887863471	False	-1.32028597022576	-1.3871564486073915	21109.5	0.0168565993419481	False
995	168	T	I	-1.3109566773268848	-5.7730590999999984	0.1126760563380281	-1.3528425968560307	-0.48536327571182303	False	-1.3200619382799106	-1.8027297696423183	22976.0	0.0172	False
996	276	G	K	-1.3109649839467612	-8.394214	0.2023809523809523	-1.4677572165513275	1.9515098111723943	False	-1.3305225267820808	-1.9080943267133932	16948.0	0.0148729033089669	False
997	386	N	R	-1.3111376810634003	-7.20838632	0.6178343949044586	-1.5067880456372482	1.7672758275155491	False	-1.3303314521846883	-1.868396794037914	13428.0	0.0208235412449553	False
998	200	S	H	-1.3117831113723253	-8.623315600000002	0.4522292993630573	-1.2445425616159915	-0.1119108057842681	False	-1.3233354002038595	-1.4108906642808294	18814.5	0.0172	False
999	185	K	R	-1.3117962312002522	-5.09161372	0.3560975609756097	-1.3214553593709013	-0.8722546413911973	False	-1.3180298603767	-1.2875942987111249	17785.5	0.009667779409373	False
1000	467	S	I	-1.3118353139386951	-4.7125244	0.4769230769230769	-1.3987364534405835	-0.3379760887863471	False	-1.321944474773988	-1.6293978478556583	19518.0	0.0171999999999999	False
1001	150	V	I	-1.3120161401769663	-3.4361205799999994	0.5188679245283019	-1.1937872529277314	-1.8118479580411064	False	-1.3098793314667514	-1.149690826916022	18574.0	0.015543032454871	False
1002	493	E	D	-1.312202153544477	-5.43085942	0.4072164948453608	-1.0685872613122316	-1.9776585433322664	False	-1.3083905532184332	-1.4038694496673876	18410.5	0.01325070591211	False
1003	88	L	R	-1.3125206051421507	-11.1420289	0.3231707317073171	-1.363890216245065	3.9228134363006335	False	-1.332703078697576	-1.6240758341010426	16546.0	0.0158873926532692	False
1004	16	D	H	-1.3127739918274015	-7.026599279999999			2.011764508883313	False	-1.332437235948546	-1.5447005797616076	15830.5	0.0213238169358776	False
1005	238	D	E	-1.3128891028175025	-5.39783932	0.6932515337423313	-1.0719070448144563	-1.9776585433322664	False	-1.3090775024914587	-1.0829148504841857	17327.0	0.1550935715346715	True
1006	212	N	Y	-1.3133417258575435	-6.98853762	0.9108280254777071	-1.2293260497266234	-0.9459482348539352	False	-1.3189897432353814	-1.4573820528582189	21990.5	0.0128406146970474	False
1007	53	S	N	-1.3148034796289902	-4.6146728800000005	0.5461538461538461	-1.239246760315813	-1.4618033890931008	False	-1.3160113628236465	-1.4999641398765944	17836.5	0.0248857843698833	False
1008	232	A	T	-1.3149770411838722	-3.93653562	0.5257731958762887	-1.2741351601749376	-1.3696863972646784	False	-1.317021072545666	-1.3574849278191143	15374.5	0.0197051395343452	False
1009	490	E	W	-1.3150317796758997	-11.956335300000001	0.6649484536082474	-0.818984619318659	1.4540780552989132	False	-1.3334614098514015	-0.9489676073157808	17001.5	0.0249	False
1010	135	P	D	-1.3161341826871615	-10.220129400000001	0.3235294117647059	-1.203718352917647	0.8276825108656405	False	-1.332448032658209	-1.7969477979599875	13845.5	0.0120885731755871	False
1011	251	E	K	-1.3161736426840889	-3.06488036	0.2536585365853658	-1.613756072666254	2.306538882734265	False	-1.3362633873751744	-1.8209753629171823	19708.0	0.0240912445406474	False
1012	18	D	V	-1.3169783511494328	-11.823828	0.2024539877300613	-1.0399174014957941	1.9515098111723943	False	-1.3365358939847525	-1.7077029368556391	7529.0	0.0176399999999999	False
1013	148	V	S	-1.3181393209649612	-7.44398174	0.4929577464788732	-1.2506701090148258	-0.6880206577343524	False	-1.3257830044938128	-1.505576000809156	19207.0	0.2506314523117202	True
1014	205	Q	Y	-1.3187090890160018	-9.246533300000001	0.5858585858585859	-0.9845419061312496	-0.8538312430255128	False	-1.3250871976000078	-1.2211885659331183	23948.5	0.024555505789595	False
1015	203	E	T	-1.3188664267910892	-7.22573244	0.3041237113402061	-1.4073667620876542	0.4407911451862664	False	-1.3334577335566815	-1.3378772997257649	24440.0	0.0171999999999999	False
1016	179	N	V	-1.3189547328491376	-7.395581080000001	0.2738853503184713	-1.3534469791122827	0.0120684801616584	False	-1.331248889665221	-1.487571795055043	19919.0	0.0308207916353796	False
1017	86	S	V	-1.3194140890800274	-8.3137694	0.6617647058823529	-1.178553712843344	-0.6880206577343524	False	-1.3270577726088797	-1.372661579379732	21305.0	0.0169008328327326	False
1018	137	E	G	-1.319599536406146		0.8505154639175257	-0.8838818819207849	1.067186689619539	False	-1.3368181626556788	-1.3314937345371969	17665.0	0.0190740563120476	False
1019	277	F	R	-1.3203662376038876		1.0	-1.3164779219990563	4.070200623226111	False	-1.3404068315379285	-1.8206045512393496	11943.0	0.019822813040987	False
1020	16	D	Y	-1.3208326756879267	-4.28546142			0.9934930961568008	False	-1.337785802525146	-1.5447005797616076	16815.0	0.0132876049312245	False
1021	238	D	Q	-1.3208361998629243	-9.671106	0.6932515337423313	-1.0719070448144563	-0.3145681878067974	False	-1.3311002189818466	-1.0829148504841857	16826.0	0.0172	False
1022	179	N	E	-1.321128956739121	-6.511816380000001	0.2738853503184713	-1.3534469791122827	-0.3329915861724819	False	-1.3312711984502066	-1.487571795055043	20826.0	0.0131275926353818	False
1023	232	A	N	-1.32144144036151	-7.548291019999999	0.5257731958762887	-1.2741351601749376	-0.522210072443192	False	-1.3302879502643763	-1.3574849278191143	19622.5	0.0154148531555946	False
1024	173	S	T	-1.322458669654299	-6.2575317	0.3692307692307692	-1.0074418962619092	-2.014505340063636	False	-1.3182671717431518	-1.3473206545097416	22630.0	0.0490033041125757	False
1025	136	K	Y	-1.3229914875113482	-11.1591798	0.3951219512195122	-1.1765755124120625	1.6935822340528115	False	-1.342022245241856	-1.1930709439807758	19643.5	0.0324421636180027	False
1026	369	H	Q	-1.32356203081657	-9.4401124	0.0706521739130434	-1.2136669146658845	0.1644401697009989	False	-1.336720079729148	-1.849230002152756	21303.0	0.0171014666543742	False
1027	368	H	Y	-1.3235842318005768	-9.428527800000001	0.1684782608695652	-1.2522942101366985	0.4039443484548973	False	-1.337994310474952	-1.6532271805597298	14812.5	0.0316093853506177	False
1028	153	S	P	-1.3242018026504894	-4.34316406	0.3846153846153846	-1.1832457187762664	-1.8118479580411058	False	-1.3220649939402742	-1.5523717036725029	22006.0	0.3673057654315775	True
1029	339	S	K	-1.3243407529910125	-10.536584200000002	0.6320754716981132	-1.2155337612438073	1.1777270798136459	False	-1.3419364563115181	-1.7054377579816706	12817.0	0.0259402382907738	False
1030	290	E	Q	-1.324434369617146	-10.2492918	0.7835051546391752	-0.9544857053496356	-0.2408745943440597	False	-1.3351777241611815	-1.0927448368063604	20698.0	0.0163417900135923	False
1031	172	D	E	-1.3246444601260383	-6.851928699999999	0.6190476190476191	-0.95820999284503	-1.9776585433322664	False	-1.3208328597999948	-0.8751487782293259	20344.5	0.0157234380381489	False
1032	489	N	K	-1.3251737134918182	-10.7647827	0.3057324840764331	-1.034054488808967	0.4776379419176355	False	-1.3399432320992792	-1.6736407763190642	13606.5	0.0177064577517872	False
1033	515	K	V	-1.3258690093862393	-8.13769538			2.6515989490684047	False	-1.3462773893087463	-1.7239227878299561	21542.5	0.0126016626935746	False
1034	490	E	C	-1.3263389400564112	-11.5874632	0.6649484536082474	-0.818984619318659	0.8461059092313251	False	-1.3427267112923298	-0.9489676073157808	9897.5	0.0158905469843593	False
1035	288	M	D	-1.3264264433563784	-9.8587038	0.2180851063829787	-1.3322827446516416	1.4356546569332287	False	-1.3448052228142462	-1.5796852759655515	14636.0	0.0172	False
1036	472	N	K	-1.3265274353474852	-10.595703199999999	0.1719745222929936	-1.0806412226509343	0.4776379419176355	False	-1.3412969539549462	-2.2594664769536443	13733.0	0.0197252565108723	False
1037	289	H	C	-1.3266203641106795	-10.563146800000002	0.5108695652173914	-1.0797934990920897	0.4407911451862664	False	-1.3412116708762722	-1.1223122720964496	22289.0	0.0172	False
1038	303	N	I	-1.3267877622149364	-10.063916	0.9936305732484076	-1.1625365739318332	0.3621130491096634	False	-1.3409884307743778	-1.5804724440133326	20964.0	0.0161500318879438	False
1039	212	N	A	-1.3272553440097647	-8.213244620000001	0.9108280254777071	-1.2293260497266234	-0.522210072443192	False	-1.3361018539126308	-1.4573820528582189	20192.5	0.0138408215930259	False
1040	369	H	Y	-1.3278249732329541	-9.7797118	0.0706521739130434	-1.2136669146658845	0.4039443484548973	False	-1.3422350519073292	-1.849230002152756	11256.5	0.0136181518031708	False
1041	329	R	V	-1.327840712767762	-9.350012199999998	0.2540322580645161	-1.524714641891501	3.9412368346663187	False	-1.348006546881122	-1.8503386051897932	12320.0	0.0172	False
1042	210	N	T	-1.327925464733512	-4.651379400000001	0.3248407643312102	-1.278310197430194	-1.314416202167625	False	-1.330462239583447	-1.4546269874882245	22753.5	0.013656765462802	False
1043	42	A	T	-1.329239019302993	4.78806152	0.4084507042253521	-1.3451066754272172	-1.3696863972646784	False	-1.3312830506647872	-1.3762041025671228	14016.0	0.0164515434516296	False
1044	101	N	T	-1.329284708503658	-7.11368416	0.7579617834394905	-1.1615332450159923	-1.314416202167625	False	-1.3318214833535928	-1.4401194830536888	17977.0	0.0170257011060368	False
1045	205	Q	D	-1.3299194609708265	-10.1060424	0.5858585858585859	-0.9845419061312496	-0.3145681878067974	False	-1.3401834800897483	-1.2211885659331183	22610.5	0.0165600731183422	False
1046	169	K	H	-1.3300840665368066	-8.63879388	0.2422680412371134	-1.1108369672743574	-0.8722546413911971	False	-1.3363176957132543	-1.0201867098872048	22230.5	0.0542558591726178	True
1047	162	R	V	-1.3301611048796806	-11.1396606	0.2298387096774193	-1.3784009866304403	3.9412368346663187	False	-1.3503269389930406	-1.3695989037420673	17741.5	0.0172	False
1048	343	R	I	-1.331102370748178	-11.6835448	0.8869047619047619	-1.3271999530520326	4.291281403614324	False	-1.3508945479455583	-1.9561964009346131	16589.5	0.0171999999999999	False
1049	269	Y	R	-1.331330487482952	-10.5893434	0.2522522522522522	-1.3845087627680814	2.983220119650725	False	-1.351876887564322	-1.9812532265221812	21793.5	0.0165537752895234	False
1050	362	D	H	-1.331862544684384	-11.6813232	0.656441717791411	-1.1181973943307901	2.011764508883313	False	-1.3515257888055283	-1.5753285635988312	12576.5	0.0172	False
1051	178	T	Q	-1.3324265746512745	-4.985083	0.4341463414634146	-1.2884997742897737	-1.2222992103392023	False	-1.335769581764649	-1.2745556246624965	13978.0	0.0152578092619654	False
1052	212	N	K	-1.3326756995197218	-9.789294300000002	0.9108280254777071	-1.2293260497266234	0.4776379419176355	False	-1.3474452181271828	-1.4573820528582189	23877.5	0.0132127029599404	False
1053	85	D	N	-1.3328230647867372	-7.9432253	0.2453987730061349	-1.3026453923887813	-0.2224511959783752	False	-1.3436843103697949	-1.4542949279846549	12039.0	0.0074488516702654	False
1054	232	A	I	-1.3330838975097647	-5.16467284	0.5257731958762887	-1.2741351601749376	-1.2775694054362559	False	-1.3359454216940152	-1.3574849278191143	17841.0	0.0062073213730258	False
1055	103	E	S	-1.333154488738348	-8.9580076	0.7680412371134021	-1.2934520056760117	0.2934039582607904	False	-1.3470027063749679	-1.2667029533284495	23155.0	0.0171999999999999	False
1056	305	N	P	-1.333166558900919	-6.23381352	0.8769230769230769	-1.2610592246387051	-1.1117588201450954	False	-1.337452124218056	-1.2826045481147843	20919.5	0.0165522962777974	False
1057	504	K	E	-1.3332314307198891	-7.7982422200000014			2.306538882734265	False	-1.3533211754109749	-1.8246148281480423	19197.0	0.0295782621678633	False
1058	502	Y	K	-1.3339611391898325	-12.1984984	0.7792792792792793	-0.8270448413073518	1.6935822340528115	False	-1.35299189692034	-1.8870431799852527	16751.5	0.0158812831534219	False
1059	63	G	H	-1.3340142461098885	-10.399243199999999	0.4285714285714285	-1.1690809437287968	0.6618719255744803	False	-1.3496298879869697	-1.9142491226880851	12056.5	0.0150199831181467	False
1060	370	Q	S	-1.3341947775262173	-8.38980722	0.5757575757575758	-0.9976670228748371	-1.3696863972646791	False	-1.3362388088880115	-1.526730953760126	22874.0	0.014009850605315	False
1061	210	N	D	-1.3348881941893826	-8.30128164	0.3248407643312102	-1.278310197430194	-0.2224511959783752	False	-1.3457494397724403	-1.4546269874882245	22071.0	0.0084386802717172	False
1062	145	F	M	-1.3353364800073813	-2.90858156	0.1690140845070422	-1.2869725808722134	-1.5170735841901544	False	-1.336033782037019	-1.140945686234991	22745.5	0.0179366335393517	False
1063	92	S	K	-1.3357238095338893	-10.370398	0.5769230769230769	-1.2522164052351437	1.1777270798136459	False	-1.3533195128543942	-1.927552348586593	24444.0	0.0133323989681662	False
1064	168	T	V	-1.3358793535389029	-4.840478500000001	0.1126760563380281	-1.3528425968560307	-0.8354078446598283	False	-1.342401170920181	-1.8027297696423183	23921.5	0.0172	False
1065	237	R	A	-1.3374743858672764	-10.967395199999999	0.5604838709677419	-1.3740807222186524	3.406958282061469	False	-1.3579827813692815	-1.4287091123393936	19824.5	0.0103681467639643	False
1066	470	K	A	-1.337532980808536	-11.448010400000001	0.4780487804878048	-1.1935852084833012	2.1173203964635547	False	-1.3573660224973356	-1.2813485304471908	8144.0	0.0157526494642839	False
1067	486	K	G	-1.3381820136695362	-12.351684600000002	0.5951219512195122	-0.8406816998131205	1.9515098111723943	False	-1.3577395565048558	-1.5211681813318314	5412.0	0.0169835589371382	False
1068	90	A	Q	-1.3382317202008012	-6.737646459999999	0.3309859154929577	-1.3452611746380947	-0.4300930806147697	False	-1.3477192764513872	-1.4624767572661046	15997.5	0.057356579508748	True
1069	52	D	I	-1.3386733530757815	-10.6061892	0.5644171779141104	-1.3394367878516409	2.3015543801203995	False	-1.358757102475879	-1.5012684089716108	16093.0	0.0143389757869622	False
1070	32	T	K	-1.3388062915117858	-9.4606688	0.2676056338028169	-1.3680611577885116	1.325114266739122	False	-1.3568658442217387	-2.0297573786285	15737.0	0.0160626761489057	False
1071	372	E	C	-1.3392494387921023	-11.597375300000001	0.6185567010309279	-0.8609613169288747	0.8461059092313251	False	-1.355637210028021	-1.293995047886675	14362.5	0.0172	False
1072	158	S	H	-1.3399927818779909	-9.6713986	0.4538461538461538	-1.1498443380338494	-0.1119108057842681	False	-1.3515450707095251	-1.3928455984415973	23231.5	0.2391600779748246	True
1073	153	S	H	-1.3402509944010237	-9.446875	0.3846153846153846	-1.1832457187762664	-0.1119108057842681	False	-1.3518032832325575	-1.5523717036725029	21224.5	0.1311074987295198	True
1074	503	P	S	-1.3404070797129752	-7.142065400000001	0.6691176470588235	-1.0272368859716334	-1.8118479580411058	False	-1.33827027100276	-1.5314295220028449	17978.5	0.0243488527061771	False
1075	516	I	R	-1.3404638998348013	-9.6141478			4.291281403614324	False	-1.360256077032182	-2.150016919437008	14187.0	0.0172	False
1076	185	K	L	-1.3416397724590774	-10.991809	0.3560975609756097	-1.3214553593709013	2.6331755507027204	False	-1.362035801745075	-1.2875942987111249	18935.0	0.0242432430890878	False
1077	100	P	D	-1.3417516668778124	-9.3278442	0.5808823529411765	-1.332059363559768	0.8276825108656405	False	-1.35806551684886	-1.6973519201056029	21512.5	0.0147	False
1078	62	K	Y	-1.3420980797462554	-10.9368898	0.6146341463414634	-1.2382286388791854	1.6935822340528115	False	-1.3611288374767632	-1.2471934675513143	21115.0	0.01781245179935	False
1079	176	K	C	-1.3425278386242805	-10.891809	0.6536585365853659	-1.2500672959879762	1.7304290307841803	False	-1.3616413718928235	-1.0459683824687869	17274.0	0.0142505331224086	False
1080	187	K	L	-1.34266929633456	-11.3482912	0.3902439024390244	-1.271463940112575	2.6331755507027204	False	-1.363065325620558	-1.380207990279709	14042.0	0.0160008237921417	False
1081	272	A	K	-1.3430587582924016	-7.8590819000000005	0.019809335149189	-1.5207786269091332	2.1173203964635547	False	-1.3628917999812014	-2.031635088577218	19608.5	0.0143989289135249	False
1082	154	H	E	-1.343222936217728	-11.451379199999998	0.2826086956521739	-1.1609799565152097	1.8275305252264682	False	-1.3625424983451575	-1.2810492481806264	21599.0	0.3101687532671001	True
1083	471	N	I	-1.343591530014285	-10.8920409	0.7197452229299363	-0.9994082659693132	0.3621130491096634	False	-1.357792198573727	-1.5175624530602445	9882.5	0.0147	False
1084	470	K	D	-1.3445599865048412	-11.493347199999999	0.4780487804878048	-1.1935852084833012	2.1223048990774203	False	-1.3644005685247151	-1.2813485304471908	15465.0	0.0171999999999999	False
1085	70	G	K	-1.3458218336569323	-8.55107418	0.2261904761904762	-1.4804386785080903	1.9515098111723943	False	-1.3653793764922522	-2.0342868115794115	9840.5	0.0199100619733794	False
1086	525	G	E	-1.346045979571385	-5.40134278			1.067186689619539	False	-1.3632646058209181	-1.9773927392326471	22831.0	0.0138198424561262	False
1087	525	G	K	-1.3468623696395077	-7.466516060000001			1.9515098111723943	False	-1.3664199124748273	-1.9773927392326471	16813.5	0.0171999999999999	False
1088	103	E	H	-1.3469221772183533	-10.689623999999998	0.7680412371134021	-1.2934520056760117	1.8275305252264682	False	-1.3662417393457829	-1.2667029533284495	22559.5	0.016173210029693002	False
1089	101	N	Y	-1.3470431702016163	-8.27789316	0.7579617834394905	-1.1615332450159923	-0.9459482348539352	False	-1.3526911875794545	-1.4401194830536888	18746.0	0.0161718963052822	False
1090	237	R	K	-1.3473132701261044	-4.0088622800000016	0.5604838709677419	-1.3740807222186524	-0.8722546413911973	False	-1.353546899302552	-1.4287091123393936	18351.0	0.0149995381947519	False
1091	144	T	Y	-1.3476473377679072	-6.5844116600000016	0.3057324840764331	-1.1021543119492836	-1.793424559675422	True	-0.6098002696428524	-1.1456506591215327	20593.0	0.0163501468362395	False
1092	200	S	E	-1.347784246004954	-9.570947300000002	0.4522292993630573	-1.2445425616159915	0.2934039582607904	False	-1.3616324636415742	-1.4108906642808294	16879.0	0.0165574712652792	False
1093	381	Q	M	-1.3479249910094262	-9.4129029	0.6262626262626263	-1.1358282867587737	-0.4116696822490852	False	-1.3575384236755992	-1.5927833225753232	16984.0	0.0147	False
1094	132	E	H	-1.3479411415253664	-11.250256199999999	0.4329896907216495	-1.2072934479402857	1.8275305252264682	False	-1.367260703652796	-1.5308965456778103	22057.0	0.0172	False
1095	187	K	A	-1.3479489431778402	-11.060925	0.3902439024390244	-1.271463940112575	2.1173203964635547	False	-1.3677819848666397	-1.380207990279709	8528.0	0.0203837052499837	False
1096	382	K	T	-1.3480009045333463	-10.8490234	0.7707317073170732	-1.2118167795753338	1.325114266739122	False	-1.3660604572432988	-1.4395775000909	17615.0	0.01075	False
1097	137	E	C	-1.3481646487519767		0.8505154639175257	-0.8838818819207849	0.8461059092313251	False	-1.3645524199878951	-1.3314937345371969	12967.5	0.0172	False
1098	85	D	M	-1.3483396030854875	-10.3030394	0.2453987730061349	-1.3026453923887813	1.4356546569332287	False	-1.366718382543355	-1.4542949279846549	12764.0	0.0172	False
1099	362	D	Y	-1.3492596625316409	-11.058313000000002	0.656441717791411	-1.1181973943307901	0.9934930961568008	False	-1.3662127893688605	-1.5753285635988312	10418.5	0.0159176823353983	False
1100	19	T	E	-1.3496601426001495	-10.2017211	0.204225352112676	-1.1833966534710454	0.4407911451862664	False	-1.3642514493657425	-1.6238784199034828	11117.0	0.0190004812302374	False
1101	514	E	R	-1.3498363622095495	-9.258117599999999			3.5961767683321795	False	-1.3702581212590794	-1.7748520656541706	12611.0	0.02058	False
1102	362	D	V	-1.3499868786569995	-11.748706199999999	0.656441717791411	-1.1181973943307901	1.9515098111723943	False	-1.3695444214923191	-1.5753285635988312	11584.5	0.0172	False
1103	143	H	V	-1.3504560380887636	-9.7265625	0.0706521739130434	-1.3571303936350865	1.3619610634704906	False	-1.3686247031571577	-1.7593819494769196	15370.0	0.0170646890814103	False
1104	339	S	E	-1.3508000754922955	-9.8257934	0.6320754716981132	-1.2155337612438073	0.2934039582607904	False	-1.3646482931289154	-1.7054377579816706	20360.5	0.0172	False
1105	132	E	V	-1.3512092668288749	-11.228967399999998	0.4329896907216495	-1.2072934479402857	1.7672758275155491	False	-1.3704030379501633	-1.5308965456778103	14831.0	0.0220347886574018	False
1106	211	G	W	-1.351458608220412	-6.584826680000001	0.6237113402061856	-1.1135168540595124	-1.7750011613097372	False	-1.3496861741161952	-1.0927214952189566	20447.0	0.0172	False
1107	210	N	E	-1.3514609076278261	-8.291150060000001	0.3248407643312102	-1.278310197430194	-0.3329915861724819	False	-1.3616031493389118	-1.4546269874882245	17287.0	0.0147	False
1108	40	N	K	-1.3515778815930817	-9.4935912	0.6751592356687898	-1.2827970505671873	0.4776379419176355	False	-1.3663474002005422	-1.8898115448877453	15003.0	0.0115489820666655	False
1109	127	S	R	-1.3519533927921876	-10.1582886	0.1615384615384615	-1.40690111047343	2.46736496541156	False	-1.3722149495554379	-2.09067872385733	15413.0	0.0169930494061173	False
1110	211	G	C	-1.3524926569843012	-5.93166496	0.6237113402061856	-1.1135168540595124	-1.9408117466008976	False	-1.349058162292183	-1.0927214952189566	23267.5	0.0172	False
1111	145	F	G	-1.352616512283307	-5.04354244	0.1690140845070422	-1.2869725808722134	-1.3328396005333096	False	-1.3549897874592958	-1.140945686234991	19278.5	0.0227669362390544	False
1112	137	E	Y	-1.3530330769297991		0.8505154639175257	-0.8838818819207849	0.8092591124999562	False	-1.3692722779583684	-1.3314937345371969	19362.0	0.0172	False
1113	292	N	Y	-1.3531864528442576	-8.2674072	0.6496815286624203	-1.1706691124089634	-0.9459482348539352	False	-1.3588344702220958	-1.3951386977900444	19401.5	0.0167598384922073	False
1114	186	G	Q	-1.353278265436748	-8.9667603	0.7142857142857143	-1.1654580901702432	-0.59590366590593	False	-1.3615979483597227	-1.4977865036531957	17060.5	0.0172	False
1115	503	P	I	-1.3537100471504044	-9.6374026	0.6691176470588235	-1.0272368859716334	-0.6880206577343524	False	-1.3613537306792562	-1.5314295220028449	14253.0	0.0284976551594029	False
1116	268	W	D	-1.3547268116168876	-8.929186920000003	0.1117021276595744	-1.4429898062982711	1.6383120389557582	False	-1.3736286083225908	-1.7239838474796136	21277.5	0.0172	False
1117	498	G	R	-1.3551930169079047	-11.6033204	0.36904761904761896	-1.2933912659737241	3.241147696770309	False	-1.3757430813733054	-2.278019589497562	11809.0	0.0130689890685678	False
1118	159	S	D	-1.3552258592573672	-9.3894288	0.1615384615384615	-1.2967446316958993	0.4776379419176352	False	-1.3699953778648282	-1.8396540715309784	17162.5	0.184169026394626	True
1119	340	I	P	-1.355584243498939	-10.2238524	1.0	-0.8382688864231468	-0.6880206577343524	False	-1.3632279270277907	-1.3871564486073915	22816.0	0.0172	False
1120	362	D	R	-1.3558231811924726	-12.510192899999998	0.656441717791411	-1.1181973943307901	3.4119427846753343	False	-1.3763298173311749	-1.5753285635988312	8520.0	0.0172	False
1121	339	S	A	-1.356037164315817	-7.0982055200000005	0.6320754716981132	-1.2155337612438073	-1.2222992103392023	False	-1.3593801714291909	-1.7054377579816706	17139.5	0.0184425602873894	False
1122	187	K	V	-1.3561161520327722	-11.4406496	0.3902439024390244	-1.271463940112575	2.6515989490684047	False	-1.3765245319552792	-1.380207990279709	18366.0	0.0178115265074548	False
1123	103	E	P	-1.3563202763233315	-9.6361451	0.7680412371134021	-1.2934520056760117	0.6434485272087958	False	-1.3718546567843632	-1.2667029533284495	22476.5	0.0159692638341906	False
1124	340	I	N	-1.3566225524607494	-11.3402467	1.0	-0.8382688864231468	0.3621130491096634	False	-1.3708232210201907	-1.3871564486073915	12648.0	0.0172	False
1125	272	A	R	-1.3572112673792018	-9.3210692	0.019809335149189	-1.5207786269091332	3.406958282061469	False	-1.3777196628812072	-2.031635088577218	20251.0	0.0143989289135249	False
1126	342	Y	S	-1.35721942135757	6.1630981	0.8869047619047619	-1.3271999530520326	-1.6460373727499458	False	-1.356699658023679	-1.280379505681821	23191.5	0.016418909407219	False
1127	136	K	L	-1.357304117900528	-11.936621	0.3951219512195122	-1.1765755124120625	2.6331755507027204	False	-1.3777001471865258	-1.1930709439807758	15892.5	0.0678550017623459	True
1128	162	R	K	-1.3575896185920302	-4.191149940000002	0.2298387096774193	-1.3784009866304403	-0.8722546413911973	False	-1.3638232477684775	-1.3695989037420673	15431.0	0.0100309861481128	False
1129	292	N	S	-1.3579348261117965	-7.0250243600000015	0.6496815286624203	-1.1706691124089634	-1.4618033890931008	False	-1.3591427093064523	-1.3951386977900444	14193.5	0.0180486576592004	False
1130	294	K	Q	-1.3582657039241943	-9.539660699999999	0.5902439024390244	-1.2718537553527822	0.38552095008921294	False	-1.3725840349138303	-1.2999192837241564	22439.0	0.0127446385289903	False
1131	289	H	W	-1.3584032979451504	-11.313000400000002	0.5108695652173914	-1.0797934990920897	1.0487632912538545	False	-1.3755566139728792	-1.1223122720964496	18239.0	0.0163406925731316	False
1132	169	K	C	-1.3584879983844032	-11.685778599999999	0.2422680412371134	-1.1108369672743574	1.7304290307841803	False	-1.3776015316529466	-1.0201867098872048	15701.0	0.09324	True
1133	377	Y	F	-1.3587601455871088	-7.18562012	0.4369369369369369	-1.2411799461443755	-1.0749120234137266	False	-1.3633538226625372	-1.9704889522867024	21584.5	0.0157501024497704	False
1134	158	S	I	-1.3588642768039527	-9.5272094	0.4538461538461538	-1.1498443380338494	-0.3379760887863471	False	-1.3689734376392453	-1.3928455984415973	22600.0	0.0493918122081877	False
1135	144	T	P	-1.3589096602879798	-6.159619139999998	0.3057324840764331	-1.1021543119492836	-1.9592351449665824	True	-0.5889897448417943	-1.1456506591215327	19752.5	0.018696386482386	False
1136	287	S	N	-1.3590443600547877	-7.71113272	0.5846153846153846	-1.1094395790875002	-1.4618033890931008	True	-0.6835589735588874	-1.3970423195079749	15933.0	0.0161390694543586	False
1137	201	S	T	-1.3593456002938826	-4.87093504	0.5230769230769231	-1.1583516467377528	-2.014505340063636	False	-1.3551541023827354	-1.3001069532703355	19308.5	0.0222076344123913	False
1138	200	S	V	-1.3593552632488954	-8.093884339999999	0.4522292993630573	-1.2445425616159915	-0.6880206577343524	False	-1.3669989467777477	-1.4108906642808294	21279.5	0.0172	False
1139	326	T	A	-1.3598469108187232	-2.4980103	0.8679245283018868	-1.3374534267619749	-1.3696863972646784	False	-1.3618909421805174	-1.6074809993339851	14970.0	0.0217887250757189	False
1140	100	P	E	-1.3599951272777364	-9.266980199999999	0.5808823529411765	-1.332059363559768	0.6434485272087958	False	-1.375529507738768	-1.6973519201056029	21267.5	0.0161714533720958	False
1141	382	K	I	-1.3600632292431012	-11.972753799999998	0.7707317073170732	-1.2118167795753338	3.0016435180164107	False	-1.3806127869003422	-1.4395775000909	13888.0	0.0198285431455116	False
1142	237	R	Y	-1.3611978134530205	-10.892028999999999	0.5604838709677419	-1.3740807222186524	2.983220119650725	False	-1.3817442135343905	-1.4287091123393936	24268.0	0.0112537455556367	False
1143	212	N	E	-1.36127901131673	-8.9342772	0.9108280254777071	-1.2293260497266234	-0.3329915861724819	False	-1.3714212530278158	-1.4573820528582189	21010.0	0.0249	False
1144	185	K	P	-1.3619608500040363	-10.3242677	0.3560975609756097	-1.3214553593709013	1.5277716487616508	False	-1.3805872333403235	-1.2875942987111249	19723.5	0.0172	False
1145	201	S	H	-1.362009041522815	-9.804748599999998	0.5230769230769231	-1.1583516467377528	-0.1119108057842681	False	-1.3735613303543488	-1.3001069532703355	17755.0	0.0159591803742212	False
1146	126	S	R	-1.3621115550710572	-9.522863800000001	0.3307692307692307	-1.4632834577314393	2.46736496541156	False	-1.3823731118343074	-2.0029111601159593	18237.0	0.0224415673003536	False
1147	31	D	K	-1.3622166727186384	-10.0176882	0.3374233128834356	-1.4024171603901323	2.1223048990774203	False	-1.3820572547385124	-1.7659774786165598	10589.0	0.0150445781568817	False
1148	337	I	R	-1.3623212883054452	-10.5330444	0.2426035502958579	-1.4746621169223315	4.291281403614324	False	-1.3821134655028258	-1.891164411518612	16171.5	0.0239249736193879	False
1149	289	H	T	-1.3624715848503164	-10.3951904	0.5108695652173914	-1.0797934990920897	0.0354763811412076	False	-1.3749018815885286	-1.1223122720964496	23595.5	0.0690317218760472	True
1150	372	E	R	-1.3631165655741404	-13.181592000000002	0.6185567010309279	-0.8609613169288747	3.5961767683321795	False	-1.3835383246236699	-1.293995047886675	18558.5	0.0172	False
1151	287	S	I	-1.3633331020768042	-9.805603	0.5846153846153846	-1.1094395790875002	-0.3379760887863471	True	-0.8808961089366771	-1.3970423195079749	22776.0	0.0157504614165728	False
1152	375	S	V	-1.3640369781076085	-9.8132691	0.5692307692307692	-1.005819895465806	-0.6880206577343524	False	-1.3716806616364603	-1.7062160034261855	10578.5	0.0153799490887074	False
1153	144	T	W	-1.3643608900900992	-8.546008400000002	0.3057324840764331	-1.1021543119492836	-1.1486056168764645	True	-0.7455465404251149	-1.1456506591215327	13491.5	0.0172	False
1154	357	W	R	-1.3643791993082603	-10.3166138	0.1938325991189427	-1.4658830517437482	3.628039062449683	False	-1.3847824693213522	-2.585078009755471	10509.5	0.0184562988837186	False
1155	368	H	P	-1.3646696846909805	-9.582824800000001	0.1684782608695652	-1.2522942101366985	0.238133763163737	False	-1.3782267018762604	-1.6532271805597298	11102.5	0.0172	False
1156	285	N	G	-1.3646739237805	-8.390893400000001	0.8789808917197452	-1.2241041043963226	-0.6880206577343524	True	-0.8251884927394071	-1.5202178176622358	23357.5	0.0261139933989992	False
1157	185	K	I	-1.3652095273410554	-11.351196400000001	0.3560975609756097	-1.3214553593709013	3.0016435180164107	False	-1.3857590849982966	-1.2875942987111249	18669.5	0.0109314624951458	False
1158	232	A	S	-1.3655528035389577	-6.220153819999998	0.5257731958762887	-1.2741351601749376	-1.2222992103392023	False	-1.368895810652332	-1.3574849278191143	19256.0	0.0102600022883071	False
1159	496	R	L	-1.3656830698412168	-12.0460449	0.1491935483870967	-1.278516570454845	3.9228134363006335	False	-1.3858655433966418	-1.2799096493244362	10034.0	0.0172	False
1160	486	K	V	-1.3657293964947113	-12.8428344	0.5951219512195122	-0.8406816998131205	2.6515989490684047	False	-1.3861377764172182	-1.5211681813318314	7759.0	0.0232036393925421	False
1161	85	D	T	-1.366230162903149	-9.6118287	0.2453987730061349	-1.3026453923887813	0.6250251288431113	False	-1.3816825405590736	-1.4542949279846549	13228.0	0.0147	False
1162	305	N	L	-1.3662825380035026	-9.1838134	0.8769230769230769	-1.2610592246387051	-0.0063549182040265	False	-1.3784686681628986	-1.2826045481147843	14640.5	0.0203742468322055	False
1163	340	I	L	-1.3667141563889031	-8.498828199999998	1.0	-0.8382688864231468	-1.793424559675422	False	-1.3647598922901436	-1.3871564486073915	14253.0	0.0165266423729789	False
1164	86	S	H	-1.3668548133766856	-9.713818400000001	0.6617647058823529	-1.178553712843344	-0.1119108057842681	False	-1.3784071022082196	-1.372661579379732	14494.5	0.0492923167846345	False
1165	476	I	L	-1.367001451649941	-5.2532714600000014	0.3431952662721893	-1.205489638426516	-1.793424559675422	False	-1.3650471875511814	-1.5465535675496327	14036.5	0.0376143709521148	False
1166	210	N	A	-1.3672324508975822	-8.11026612	0.3248407643312102	-1.278310197430194	-0.522210072443192	False	-1.3760789608004482	-1.4546269874882245	20816.5	0.0096537097952977	False
1167	501	D	G	-1.3673727599312095	-11.866040199999999	0.7239263803680982	-0.9577488762040924	1.2514206732763835	False	-1.3852058986175413	-1.4211080730464072	18919.0	0.018290550111879	False
1168	32	T	R	-1.3674377826589006	-10.7634766	0.2676056338028169	-1.3680611577885116	2.614752152337036	False	-1.3878209503099783	-2.0297573786285	14819.5	0.0147	False
1169	342	Y	Q	-1.367525406544715	-6.37060552	0.8869047619047619	-1.3271999530520326	-0.8538312430255128	False	-1.373903515128721	-1.280379505681821	14535.0	0.0169978420160706	False
1170	104	N	K	-1.3682837190621524	-7.03697514	0.197452229299363	-1.4508631654417303	0.4776379419176355	False	-1.3830532376696132	-1.8419508434114575	16820.0	0.020433229328669998	False
1171	153	S	A	-1.3692380345552557	-7.71440436	0.3846153846153846	-1.1832457187762664	-1.2222992103392023	False	-1.3725810416686306	-1.5523717036725029	23633.5	0.1223542258678302	True
1172	375	S	E	-1.3693268020384834	-10.977587799999998	0.5692307692307692	-1.005819895465806	0.2934039582607904	False	-1.3831750196751034	-1.7062160034261855	12176.5	0.0225945442500982	False
1173	235	K	C	-1.370440220388054	-11.547046	0.6975609756097559	-1.1615526288866669	1.7304290307841803	False	-1.3895537536565974	-1.1273695692992456	7362.5	0.0134298719975255	False
1174	184	N	P	-1.3705497644738016	-9.15963146	0.8634146341463415	-1.0194723812925883	-1.1117588201450954	False	-1.3748353297909386	-1.2774518302479876	21835.5	0.0172	False
1175	342	Y	L	-1.371469443027027	-4.82769776	0.8869047619047619	-1.3271999530520326	-1.2222992103392023	False	-1.374812450140401	-1.280379505681821	17532.5	0.0169978420160706	False
1176	88	L	S	-1.372288903531341	-6.02272944	0.3231707317073171	-1.363890216245065	-0.7064440561000368	False	-1.3797950613526653	-1.6240758341010426	23678.0	0.0166005746999421	False
1177	278	E	I	-1.3725343217827124	-5.15672608	0.4642857142857143	-1.6066726176418995	2.1173203964635547	False	-1.392367363471512	-1.5330344576984656	21316.5	0.0108102713795776	False
1178	272	A	E	-1.3729567273762435	-6.76267092	0.019809335149189	-1.5207786269091332	1.2329972749106992	False	-1.3907315451930446	-2.031635088577218	17770.5	0.0152464128703713	False
1179	274	S	I	-1.3732841468742305	-7.1331664	0.1814516129032258	-1.3663302870586982	-0.3379760887863471	False	-1.3833933077095228	-1.6360660479958022	22409.0	0.0145001451346895	False
1180	162	R	L	-1.3737626778572125	-11.403064	0.2298387096774193	-1.3784009866304403	3.9228134363006335	False	-1.3939451514126375	-1.3695989037420673	14876.0	0.0172	False
1181	171	G	P	-1.3739046458706266	-8.8218626	0.8814432989690721	-0.79023607694371	-1.7381543645783681	False	-1.3724937216325297	-1.1460118795359997	18618.5	0.0172	False
1182	145	F	I	-1.3746071305597474	2.23615722	0.1690140845070422	-1.2869725808722134	-1.9408117466008976	False	-1.3711726358676288	-1.140945686234991	23879.0	0.0159556844937129	False
1183	144	T	C	-1.3746774570043194	-7.1842895	0.3057324840764331	-1.1021543119492836	-1.7565777629440529	True	-0.6438775416293134	-1.1456506591215327	13930.5	0.0172	False
1184	477	G	R	-1.3747049212535765	-11.8975341	0.6785714285714286	-1.2631246506896878	3.241147696770309	False	-1.395254985718977	-2.402687657523073	6936.0	0.0131874524722144	False
1185	52	D	A	-1.3747834324300543	-10.158069	0.5644171779141104	-1.3394367878516409	1.4172312585675442	False	-1.3931106920558691	-1.5012684089716108	13182.5	0.0120380256169969	False
1186	492	M	R	-1.374843809684117	-11.7083984	0.296200840015273	-1.3080782162642626	3.425381680427153	False	-1.3953455582958247	-2.176587243186627	9081.0	0.0176399999999999	False
1187	137	E	P	-1.375323539165263		0.8505154639175257	-0.8838818819207849	0.6434485272087958	False	-1.390857919626295	-1.3314937345371969	17306.0	0.0147996355435951	False
1188	89	P	L	-1.3755193788934097	-8.7691528	0.7058823529411765	-1.1130987315546912	-1.0564886250480419	False	-1.380265968964023	-1.2855660136665146	25155.0	0.0509738789185264	False
1189	327	K	E	-1.3755444521315792	-9.651965400000002	0.4097560975609756	-1.4527051339693158	2.306538882734265	False	-1.3956341968226649	-1.7098864136298706	19187.0	0.0242743726801712	False
1190	337	I	K	-1.37556617417162	-9.894629	0.2426035502958579	-1.4746621169223315	3.0016435180164107	False	-1.3961157318288608	-1.891164411518612	14573.5	0.0212730438089333	False
1191	16	D	F	-1.376080700841496	-8.058849939999998			2.0804735997321857	False	-1.3958566728891182	-1.5447005797616076	15652.0	0.0172	False
1192	327	K	Q	-1.3761233794263703	-6.89749752	0.4097560975609756	-1.4527051339693158	0.38552095008921294	False	-1.3904417104160058	-1.7098864136298706	18585.0	0.0170207728171897	False
1193	400	E	K	-1.3766627061566927	-8.1267946	0.5154639175257731	-1.5381287903518044	2.306538882734265	False	-1.3967524508477784	-1.9890525769555232	11518.0	0.0154701401663956	False
1194	290	E	M	-1.3770822107236764	-11.9275758	0.7835051546391752	-0.9544857053496356	1.2514206732763835	False	-1.3949153494100082	-1.0927448368063604	17798.0	0.0191171085940474	False
1195	53	S	D	-1.3770838313315377	-10.075048599999999	0.5461538461538461	-1.239246760315813	0.4776379419176352	False	-1.391853349938999	-1.4999641398765944	15752.5	0.0140735288140469	False
1196	382	K	Y	-1.3774804906101177	-11.3165528	0.7707317073170732	-1.2118167795753338	1.6935822340528115	False	-1.3965112483406257	-1.4395775000909	21205.5	0.0143333333333333	False
1197	342	Y	V	-1.3777196076627243	-5.12431642	0.8869047619047619	-1.3271999530520326	-1.2038758119735182	False	-1.3812216006650484	-1.280379505681821	20035.0	0.0172	False
1198	381	Q	F	-1.3778867950223912	-10.4579102	0.6262626262626263	-1.1358282867587737	0.2331492605498716	False	-1.3914172127628368	-1.5927833225753232	17892.5	0.0149384456582214	False
1199	200	S	T	-1.378306128408263	-2.32415772	0.4522292993630573	-1.2445425616159915	-2.014505340063636	False	-1.3741146304971157	-1.4108906642808294	17794.0	0.0172	False
1200	175	P	Q	-1.3785687824648571	-8.624487400000001	0.3161764705882353	-1.1462553497092	-1.0196418283166735	False	-1.3836189086595017	-1.8785727920762632	21735.0	0.0101107179042967	False
1201	56	G	K	-1.379433533996138	-10.4852538	0.4285714285714285	-1.3564271211201602	1.9515098111723943	False	-1.3989910768314575	-2.0368386385263686	10818.5	0.0172	False
1202	18	D	Y	-1.3795287099512454	-11.532287599999998	0.2024539877300613	-1.0399174014957941	0.9934930961568008	False	-1.3964818367884648	-1.7077029368556391	14650.0	0.0172	False
1203	372	E	T	-1.3796665728138506	-11.509472599999999	0.6185567010309279	-0.8609613169288747	0.4407911451862664	False	-1.3942578795794431	-1.293995047886675	11595.0	0.0163400386355416	False
1204	142	N	Q	-1.3808502656333763	-7.30197754	0.6305732484076433	-0.9848713256295056	-2.069775535160689	True	-0.5892234266829321	-1.2246657748648646	22093.5	0.0172	False
1205	370	Q	I	-1.3809358404401022	-11.223449699999998	0.5757575757575758	-0.9976670228748371	0.4542300409380856	False	-1.3955924942623759	-1.526730953760126	16475.0	0.0181424969592807	False
1206	171	G	Y	-1.3812206152078517	-8.55482198	0.8814432989690721	-0.79023607694371	-1.9039649498695288	False	-1.3781604203873132	-1.1460118795359997	24721.0	0.1062308665872496	True
1207	187	K	S	-1.3816090000168852	-10.5629883	0.3902439024390244	-1.271463940112575	1.1777270798136459	False	-1.3992047033373909	-1.380207990279709	14067.5	0.0152551066436698	False
1208	142	N	T	-1.3818372357141642	-9.071301199999999	0.6305732484076433	-0.9848713256295056	-1.314416202167625	True	-0.7332926806161233	-1.2246657748648646	20659.0	0.0172	False
1209	205	Q	S	-1.3821341296714382	-8.975073199999999	0.5858585858585859	-0.9845419061312496	-1.3696863972646791	False	-1.3841781610332324	-1.2211885659331183	19134.5	0.0197033639496873	False
1210	42	A	S	-1.3823512215244071	-4.44860838	0.4084507042253521	-1.3451066754272172	-1.2222992103392023	False	-1.3856942286377818	-1.3762041025671228	14922.5	0.0172	False
1211	201	S	Y	-1.3827256421524021	-7.022485380000001	0.5230769230769231	-1.1583516467377528	-1.6460373727499458	False	-1.3822058788185108	-1.3001069532703355	22556.0	0.0196829956290155	False
1212	141	P	K	-1.3828037104654607	-12.0441041	0.5735294117647058	-0.9962111480150004	1.5277716487616508	False	-1.4014300938017483	-1.6781685025718287	11033.5	0.0172	False
1213	522	E	R	-1.383278453525825	-9.563757199999998			3.5961767683321795	False	-1.4037002125753546	-1.8919635311941851	21854.0	0.0159516234206985	False
1214	42	A	Q	-1.3833482813650455	-7.485363860000001	0.4084507042253521	-1.3451066754272172	-0.4300930806147697	False	-1.3928358376156318	-1.3762041025671228	4904.5	0.0172	False
1215	176	K	H	-1.3833814814151142	-7.932653739999999	0.6536585365853659	-1.2500672959879762	-0.8722546413911971	False	-1.3896151105915615	-1.0459683824687869	17709.5	0.0118281508460089	False
1216	471	N	F	-1.3834473906826052	-10.943396000000002	0.7197452229299363	-0.9994082659693132	0.1410322687214494	False	-1.3964761457867396	-1.5175624530602445	10607.0	0.0171999999999999	False
1217	178	T	L	-1.3839477757797014	-7.42763684	0.4341463414634146	-1.2884997742897737	-0.8538312430255128	False	-1.3903258843637074	-1.2745556246624965	16927.5	0.0197709011609229	False
1218	496	R	F	-1.3840169103298274	-12.1998046	0.1491935483870967	-1.278516570454845	4.070200623226111	False	-1.404057504263868	-1.2799096493244362	7747.5	0.0172	False
1219	211	G	Y	-1.3857551787332802	-6.761730999999998	0.6237113402061856	-1.1135168540595124	-1.9039649498695288	False	-1.3826949839127418	-1.0927214952189566	22316.0	0.0187797287353708	False
1220	283	T	R	-1.3858486891810204	-7.7857422000000005	0.5704225352112676	-1.5715032922424177	2.614752152337036	False	-1.4062318568320982	-2.048396958322061	23930.0	0.0207682056939614	False
1221	526	V	K	-1.3859476777973985	-8.825280760000002			2.6515989490684047	False	-1.4063560577199057	-1.8719017569108305	11957.5	0.0172	False
1222	485	H	P	-1.3864465745827896	-11.0267454	0.4021739130434782	-1.009213103967496	0.238133763163737	False	-1.4000035917680702	-2.1069685152596582	5729.0	0.0158786828268838	False
1223	162	R	M	-1.386636177390776	-11.254553	0.2298387096774193	-1.3784009866304403	3.425381680427153	False	-1.407137926002484	-1.3695989037420673	11816.5	0.0172	False
1224	71	K	Y	-1.3869018150157495	-10.362512400000002	0.4146341463414634	-1.3531512936971266	1.6935822340528115	False	-1.4059325727462573	-1.3333724543437784	16731.5	0.0375	False
1225	188	E	K	-1.3869975747542491	-7.437890640000001	0.2938144329896907	-1.5692324229150778	2.306538882734265	False	-1.407087319445335	-2.053297666052258	21759.0	0.0330505446852441	False
1226	211	G	M	-1.387091872557259	-6.5156616	0.6237113402061856	-1.1135168540595124	-1.9776585433322664	False	-1.3832802722312152	-1.0927214952189566	16104.5	0.0172	False
1227	71	K	P	-1.3871794722194202	-10.221399	0.4146341463414634	-1.3531512936971266	1.5277716487616508	False	-1.4058058555557076	-1.3333724543437784	15662.0	0.0172965929025404	False
1228	103	E	Q	-1.3874877682721594	-8.683435020000001	0.7680412371134021	-1.2934520056760117	-0.2408745943440597	False	-1.3982311228161948	-1.2667029533284495	18163.0	0.0288091330373724	False
1229	487	C	R	-1.3875549606982032	-11.8660035	0.0296296296296296	-1.2630333217051586	3.0200669163820946	False	-1.4081072194256843	-2.4288164606759883	12787.5	0.0220889118037794	False
1230	100	P	K	-1.3878081524567338	-10.421997099999999	0.5808823529411765	-1.332059363559768	1.5277716487616508	False	-1.4064345357930217	-1.6973519201056029	16314.0	0.0161714533720958	False
1231	207	L	R	-1.3878107220741625	-11.492211900000001	0.2865853658536585	-1.3778627745528382	3.9228134363006335	False	-1.4079931956295877	-1.9701408133290423	12293.0	0.0165733983177966	False
1232	259	E	K	-1.3882932684578506	-8.5743288	0.1030927835051546	-1.5241128290773784	2.306538882734265	False	-1.408383013148936	-2.0712367251172155	16990.5	0.0169193440706334	False
1233	71	K	F	-1.3882988709599997	-11.1302488	0.4146341463414634	-1.3531512936971266	2.780562737628196	False	-1.4087796242369055	-1.3333724543437784	12594.5	0.0208479492838776	False
1234	485	H	L	-1.3883846672509423	-11.9213258	0.4021739130434782	-1.009213103967496	1.3435376651048063	False	-1.4064991157325086	-2.1069685152596582	12187.0	0.0171999999999999	False
1235	476	I	V	-1.3903369923252125	-5.774853519999999	0.3431952662721893	-1.205489638426516	-1.8118479580411064	False	-1.3882001836149973	-1.5465535675496327	13555.0	0.0160793901853593	False
1236	182	V	I	-1.390625665541661	-5.20991214	0.4225352112676056	-1.2297412930680869	-1.8118479580411064	False	-1.3884888568314455	-1.4223925211354362	18264.5	0.0158196278137731	False
1237	171	G	L	-1.390828630384244	-9.4578614	0.8814432989690721	-0.79023607694371	-1.4802267874587849	False	-1.3918670583763768	-1.1460118795359997	13314.0	0.1685510716155066	True
1238	86	S	Q	-1.3910309014245283	-7.6991698400000015	0.6617647058823529	-1.178553712843344	-1.3696863972646791	False	-1.3930749327863226	-1.372661579379732	19925.0	0.015325635445164	False
1239	200	S	A	-1.3910892275807794	-7.233264179999999	0.4522292993630573	-1.2445425616159915	-1.2222992103392023	False	-1.394432234694154	-1.4108906642808294	14570.5	0.0172	False
1240	375	S	T	-1.3920262481102676	-7.49454362	0.5692307692307692	-1.005819895465806	-2.014505340063636	False	-1.3878347501991204	-1.7062160034261855	18331.5	0.016976775765892	False
1241	150	V	C	-1.392112156223377	-7.86441648	0.5188679245283019	-1.1937872529277314	-1.240722608704887	False	-1.3952954225618919	-1.149690826916022	18978.0	0.0172	False
1242	290	E	F	-1.3923218990421589	-12.4084108	0.7835051546391752	-0.9544857053496356	1.8962396160753408	False	-1.411776784527877	-1.0927448368063604	22816.0	0.0214234287175032	False
1243	145	F	V	-1.392329030711878	2.34204102	0.1690140845070422	-1.2869725808722134	-2.03292873842932	False	-1.387946541409954	-1.140945686234991	24356.5	0.0140465676181357	False
1244	101	N	G	-1.3926268671131943	-9.23278806	0.7579617834394905	-1.1615332450159923	-0.6880206577343524	False	-1.400270550642046	-1.4401194830536888	19028.5	0.0191463052606912	False
1245	501	D	E	-1.3928570305151142	-7.899414160000001	0.7239263803680982	-0.9577488762040924	-1.9776585433322664	False	-1.3890454301890705	-1.4211080730464072	14550.5	0.0137618155022646	False
1246	135	P	H	-1.3934582150733197	-10.1852662	0.3235294117647059	-1.203718352917647	0.238133763163737	False	-1.4070152322585998	-1.7969477979599875	9094.5	0.0212212987463009	False
1247	178	T	S	-1.3934822140583178	1.424206544	0.4341463414634146	-1.2884997742897737	-2.014505340063636	False	-1.3892907161471708	-1.2745556246624965	24033.0	0.0137193834975136	False
1248	326	T	I	-1.3934840033385572	-7.64091794	0.8679245283018868	-1.3374534267619749	-0.48536327571182303	False	-1.4025892642915827	-1.6074809993339851	17747.0	0.0120876113691044	False
1249	252	P	Q	-1.3937285459209656	-6.06513672	0.5367647058823529	-1.3370218258849764	-1.0196418283166735	False	-1.3987786721156104	-1.8441558316655788	23435.0	0.0219	False
1250	278	E	G	-1.3942548562708217	3.4439087200000005	0.4642857142857143	-1.6066726176418995	1.067186689619539	False	-1.4114734825203543	-1.5330344576984656	23828.0	0.0196903468056727	False
1251	70	G	E	-1.3943490481434733	-7.8783204	0.2261904761904762	-1.4804386785080903	1.067186689619539	False	-1.411567674393006	-2.0342868115794115	14452.0	0.0115547689389699	False
1252	488	D	I	-1.394545439844853	-12.745519999999999	0.4049079754601227	-0.8915788837395641	2.3015543801203995	False	-1.4146291892449503	-1.3939933613534514	13745.5	0.0172	False
1253	467	S	D	-1.3946687460583302	-8.480712899999999	0.4769230769230769	-1.3987364534405835	0.4776379419176352	False	-1.4094382646657913	-1.6293978478556583	13613.5	0.0147	False
1254	71	K	R	-1.3948425616078566	-6.206372	0.4146341463414634	-1.3531512936971266	-0.8722546413911973	False	-1.401076190784304	-1.3333724543437784	16159.5	0.0121947986305119	False
1255	89	P	G	-1.3956944654581174	-7.4568726	0.7058823529411765	-1.1130987315546912	-1.7381543645783681	False	-1.3942835412200203	-1.2855660136665146	26073.5	0.0241209518615533	False
1256	252	P	H	-1.3958694250137134	-9.00067128	0.5367647058823529	-1.3370218258849764	0.238133763163737	False	-1.4094264421989935	-1.8441558316655788	16388.0	0.0114603458503207	False
1257	187	K	Q	-1.3959697803136832	-9.8655515	0.3902439024390244	-1.271463940112575	0.38552095008921294	False	-1.410288111303319	-1.380207990279709	10243.0	0.0155573933408778	False
1258	287	S	T	-1.3962898090985838	-6.60521234	0.5846153846153846	-1.1094395790875002	-2.014505340063636	False	-1.3920983111874363	-1.3970423195079749	21887.5	0.0303504514688228	False
1259	64	I	N	-1.3966814454116512	-9.718932800000001	0.4556213017751479	-1.2855855541747676	0.3621130491096634	False	-1.4108821139710923	-1.5177493048869979	19747.5	0.0141399750956353	False
1260	341	Q	K	-1.3967706190150686	-9.3297485	0.8869047619047619	-1.3271999530520326	0.38552095008921294	False	-1.4110889500047046	-1.900391622106609	12655.0	0.0165540166315989	False
1261	25	H	Q	-1.396951048331161	-6.6972167	0.0978260869565217	-1.4526466278317247	0.1644401697009989	False	-1.410109097243739	-1.862009825581096	13393.0	0.0219670953376896	False
1262	342	Y	A	-1.3980957626761863	-0.9139282240000001	0.8869047619047619	-1.3271999530520326	-1.7381543645783681	False	-1.3966848384380897	-1.280379505681821	20791.0	0.0172	False
1263	103	E	L	-1.3987582682395492	-10.9807618	0.7680412371134021	-1.2934520056760117	1.7488524291498648	False	-1.4179122365052963	-1.2667029533284495	13510.0	0.0150557143176838	False
1264	187	K	Y	-1.3990269608732049	-11.094165	0.3902439024390244	-1.271463940112575	1.6935822340528115	False	-1.4180577186037124	-1.380207990279709	12615.0	0.0161692788227087	False
1265	292	N	L	-1.3993218097099704	-10.1586182	0.6496815286624203	-1.1706691124089634	-0.0063549182040265	False	-1.4115079398693666	-1.3951386977900444	16379.0	0.016341643013791	False
1266	404	T	R	-1.3993999684296106	-9.561718799999998	0.4733727810650887	-1.491199431969549	2.614752152337036	False	-1.4197831360806883	-1.8810449373669305	16528.0	0.0154401762217168	False
1267	339	S	F	-1.4000809814246231	-9.0826294	0.6320754716981132	-1.2155337612438073	-0.5590568691745611	False	-1.4086656314939812	-1.7054377579816706	18425.5	0.0296192422057663	False
1268	470	K	F	-1.4001117346609029	-12.168872	0.4780487804878048	-1.1935852084833012	2.780562737628196	False	-1.4205924879378091	-1.2813485304471908	13164.5	0.0146332026773839	False
1269	342	Y	T	-1.4001780719839407	0.2694335955999999	0.8869047619047619	-1.3271999530520326	-1.793424559675422	False	-1.3982238078851812	-1.280379505681821	20038.0	0.0169978420160706	False
1270	203	E	Q	-1.4021020686542218	-6.92149658	0.3041237113402061	-1.4073667620876542	-0.2408745943440597	False	-1.4128454231982577	-1.3378772997257649	21561.5	0.015425574584815001	False
1271	206	S	P	-1.4025343990822896	-8.21169434	0.6878980891719745	-0.998541880877268	-1.8118479580411058	False	-1.4003975903720742	-1.1162768448098752	20948.5	0.01764	False
1272	285	N	S	-1.4026335509424823	-7.0207885999999995	0.8789808917197452	-1.2241041043963226	-1.4618033890931008	True	-0.7271481644465823	-1.5202178176622358	14724.0	0.0137262506004565	False
1273	62	K	Q	-1.4028326464218224	-10.18186	0.6146341463414634	-1.2382286388791854	0.38552095008921294	False	-1.417150977411458	-1.2471934675513143	13887.5	0.0154627793763586	False
1274	42	A	I	-1.4028962295838194	-4.81544188	0.4084507042253521	-1.3451066754272172	-1.2775694054362559	False	-1.40575775376807	-1.3762041025671228	8152.5	0.0155059869650929	False
1275	137	E	T	-1.403421349143834		0.8505154639175257	-0.8838818819207849	0.4407911451862664	False	-1.4180126559094264	-1.3314937345371969	17421.5	0.0237578215800388	False
1276	182	V	S	-1.4038062914158806	-8.770385700000002	0.4225352112676056	-1.2297412930680869	-0.6880206577343524	False	-1.411449974944733	-1.4223925211354362	23763.5	0.0203878718771444	False
1277	482	E	R	-1.4042307431201546	-13.021081599999999	0.3969072164948453	-1.0490598627804621	3.5961767683321795	False	-1.4246525021696843	-1.8892083264152917	11244.0	0.0147409867316112	False
1278	185	K	V	-1.404246355674736	-11.3978396	0.3560975609756097	-1.3214553593709013	2.6515989490684047	False	-1.4246547355972432	-1.2875942987111249	19027.0	0.0167387223269601	False
1279	65	A	E	-1.4044082397831827	-10.247339	0.3113207547169811	-1.3359325754554954	1.2329972749106992	False	-1.422183057599984	-1.6172843859313737	10793.5	0.038642512975795	False
1280	132	E	S	-1.4050636453102403	-10.3109864	0.4329896907216495	-1.2072934479402857	0.2934039582607904	False	-1.4189118629468602	-1.5308965456778103	23186.5	0.0146999999999999	False
1281	203	E	Y	-1.4051931074404889	-8.9490234	0.3041237113402061	-1.4073667620876542	0.8092591124999562	False	-1.4214323084690579	-1.3378772997257649	25843.0	0.0171999999999999	False
1282	278	E	H	-1.4056632909956863	-5.218872060000002	0.4642857142857143	-1.6066726176418995	1.8275305252264682	False	-1.4249828531231157	-1.5330344576984656	18173.5	0.0208024365491354	False
1283	276	G	E	-1.4057801474491256	-8.292065400000002	0.2023809523809523	-1.4677572165513275	1.067186689619539	False	-1.4229987736986582	-1.9080943267133932	22350.0	0.0183871684628265	False
1284	182	V	A	-1.4067213509592822	-6.43253182	0.4225352112676056	-1.2297412930680869	-1.6276139743842613	False	-1.406377645524362	-1.4223925211354362	26343.0	0.0182568851750226	False
1285	148	V	G	-1.4073731085505985	-6.65926508	0.4929577464788732	-1.2506701090148258	-1.4618033890931008	False	-1.4085809917452543	-1.505576000809156	21576.5	0.0122596776012063	False
1286	64	I	M	-1.4073841756958698	-6.555029280000001	0.4556213017751479	-1.2855855541747676	-1.2959928038019406	False	-1.4100837005783668	-1.5177493048869979	16402.0	0.0158035089928085	False
1287	340	I	A	-1.407413805255287	-9.8207276	1.0	-0.8382688864231468	-1.2775694054362559	False	-1.4102753294395374	-1.3871564486073915	20060.0	0.0168565993419481	False
1288	63	G	K	-1.4075174138494255	-11.867749	0.4285714285714285	-1.1690809437287968	1.9515098111723943	False	-1.4270749566847452	-1.9142491226880851	12298.5	0.0172	False
1289	19	T	H	-1.4078740465258517	-10.1954466	0.204225352112676	-1.1833966534710454	0.0354763811412076	False	-1.4203043432640639	-1.6238784199034828	17631.0	0.0192063713131927	False
1290	53	S	V	-1.408110213039571	-8.721386599999999	0.5461538461538461	-1.239246760315813	-0.6880206577343524	False	-1.4157538965684233	-1.4999641398765944	18602.5	0.021486724334749	False
1291	153	S	F	-1.408440709430644	-9.420910700000002	0.3846153846153846	-1.1832457187762664	-0.5590568691745611	False	-1.417025359500002	-1.5523717036725029	21256.0	0.316431355989575	True
1292	148	V	A	-1.4084661719721383	-6.04832762	0.4929577464788732	-1.2506701090148258	-1.6276139743842613	False	-1.4081224665372178	-1.505576000809156	16618.5	0.0159288901842145	False
1293	484	Y	K	-1.4090296336159644	-12.401452599999999	0.6171171171171171	-0.9431406394237758	1.6935822340528115	False	-1.4280603913464722	-2.00722905946746	14618.0	0.0171999999999999	False
1294	90	A	H	-1.4092162088047218	-9.780920199999999	0.3309859154929577	-1.3452611746380947	0.8276825108656407	False	-1.425530058775769	-1.4624767572661046	21548.5	0.1976775811407292	True
1295	148	V	N	-1.4099395837546047	-9.6985596	0.4929577464788732	-1.2506701090148258	0.0120684801616584	False	-1.4222337405706882	-1.505576000809156	19738.5	0.0172	False
1296	57	K	W	-1.410047980410985	-11.8445436	0.3853658536585366	-1.2246086505410303	2.338401176851769	False	-1.4301750859456446	-1.4484110434921869	7913.5	0.0147	False
1297	289	H	F	-1.4102354060151765	-11.932678299999996	0.5108695652173914	-1.0797934990920897	1.490924852030282	False	-1.4287647385395688	-1.1223122720964496	21381.0	0.0169768102685517	False
1298	501	D	T	-1.4102625537101203	-11.646740599999998	0.7239263803680982	-0.9577488762040924	0.6250251288431113	False	-1.425714931366045	-1.4211080730464072	5350.0	0.0219	False
1299	526	V	R	-1.410363354909903	-10.0020263			3.9412368346663187	False	-1.4305291890232632	-1.8719017569108305	14976.5	0.0172	False
1300	145	F	L	-1.410370774926472	-1.38967284	0.1690140845070422	-1.2869725808722134	-2.014505340063636	False	-1.4061792770153247	-1.140945686234991	24520.0	0.0116125101386504	False
1301	318	E	R	-1.4107908698700853	-11.2016478	0.3608247422680412	-1.410952642371268	3.5961767683321795	False	-1.4312126289196148	-1.80348593072208	16458.5	0.026610808408879	False
1302	253	G	N	-1.4108459816708518	-8.56044918	0.6666666666666666	-1.2571509287042095	-0.6880206577343524	False	-1.418489665199704	-1.7438954808079832	20241.5	0.1036737660409895	True
1303	240	H	K	-1.4112575806240093	-1.0087280379999999	0.1981132075471698	-1.4490813954099833	-0.8722546413911971	False	-1.4174912098004568	-1.1922149090157783	26262.5	0.0167097195609967	False
1304	40	N	R	-1.4112997767626052	-11.1494994	0.6751592356687898	-1.2827970505671873	1.7672758275155491	False	-1.4304935478838934	-1.8898115448877453	12282.5	0.0171999999999999	False
1305	381	Q	I	-1.4114142007323305	-10.911206000000002	0.6262626262626263	-1.1358282867587737	0.4542300409380856	False	-1.4260708545546044	-1.5927833225753232	15299.5	0.0208929043885124	False
1306	514	E	G	-1.4114209498847168	-6.83159188			1.067186689619539	False	-1.4286395761342496	-1.7748520656541706	17678.0	0.0143976096304332	False
1307	361	I	H	-1.4116736050189815	-12.224450599999999	0.7573964497041421	-1.0306812343505352	1.7120056324184958	False	-1.4307460688658291	-1.4995947090890591	16079.0	0.0172	False
1308	65	A	T	-1.4117376588547206	-4.92658694	0.3113207547169811	-1.3359325754554954	-1.3696863972646784	False	-1.4137816902165148	-1.6172843859313737	14530.5	0.0140461324819805	False
1309	375	S	I	-1.4131192929898746	-10.6243898	0.5692307692307692	-1.005819895465806	-0.3379760887863471	False	-1.4232284538251672	-1.7062160034261855	10262.5	0.0172	False
1310	494	S	K	-1.4133831394992082	-11.369384599999998	0.1538461538461538	-1.1708686874626986	1.1777270798136459	False	-1.4309788428197134	-1.9925619727943389	11377.0	0.0248999999999999	False
1311	178	T	M	-1.4143295449712858	-6.432507320000001	0.4341463414634146	-1.2884997742897737	-1.351262998898994	False	-1.4165385719414212	-1.2745556246624965	19913.0	0.0172	False
1312	288	M	I	-1.4147026151486344	-5.5240722999999985	0.2180851063829787	-1.3322827446516416	-1.2959928038019406	False	-1.4174021400311316	-1.5796852759655515	17314.0	0.0104114471267946	False
1313	372	E	N	-1.4148264092689913	-11.0050292	0.6185567010309279	-0.8609613169288747	-0.3329915861724819	False	-1.4249686509800772	-1.293995047886675	19472.0	0.0169766338027927	False
1314	327	K	T	-1.4152910544819606	-9.014282199999998	0.4097560975609756	-1.4527051339693158	1.325114266739122	False	-1.433350607191913	-1.7098864136298706	21262.5	0.0165048228911047	False
1315	290	E	C	-1.4154322921006657	-11.8537841	0.7835051546391752	-0.9544857053496356	0.8461059092313251	False	-1.431820063336584	-1.0927448368063604	18396.5	0.0172	False
1316	16	D	I	-1.4155315370682882	-8.780603000000001			2.3015543801203995	False	-1.4356152864683855	-1.5447005797616076	14865.5	0.0172	False
1317	518	G	R	-1.4155735825568807	-9.601806800000002			3.241147696770309	False	-1.4361236470222816	-2.449472050446038	12984.5	0.0206795531426835	False
1318	173	S	N	-1.4159565314082838	-9.041271900000002	0.3692307692307692	-1.0074418962619092	-1.4618033890931008	False	-1.4171644146029398	-1.3473206545097416	15634.0	0.0195156735828078	False
1319	158	S	A	-1.4163005812961011	-8.61660144	0.4538461538461538	-1.1498443380338494	-1.2222992103392023	False	-1.4196435884094756	-1.3928455984415973	20792.5	0.2244609378853146	True
1320	178	T	G	-1.4166808340956822	-5.7319213200000005	0.4341463414634146	-1.2884997742897737	-1.535496982555839	False	-1.417206467954118	-1.2745556246624965	20326.5	0.0239534457873185	False
1321	510	K	S	-1.4167925677705655	-7.16000988			1.1777270798136459	False	-1.4343882710910707	-1.6487670506813423	16133.0	0.0156674929991242	False
1322	135	P	S	-1.4168018986213138	-6.3958984800000005	0.3235294117647059	-1.203718352917647	-1.8118479580411058	False	-1.4146650899110984	-1.7969477979599875	19466.0	0.022511185561525003	False
1323	562	R	S	-1.4168429075373048	-8.9638308			2.46736496541156	False	-1.4371044643005555	-1.8156290232925727	12177.5	0.015812717649316	False
1324	232	A	H	-1.416978419492965	-10.474829199999999	0.5257731958762887	-1.2741351601749376	0.8276825108656407	False	-1.433292269464013	-1.3574849278191143	16399.0	0.0093703058491393	False
1325	305	N	W	-1.416990588535075	-9.2327756	0.8769230769230769	-1.2610592246387051	-0.3011292920549782	False	-1.4273429473815429	-1.2826045481147843	13916.5	0.0172	False
1326	38	E	K	-1.4172755869343392	-8.801391599999997	0.4381443298969072	-1.5284907452190144	2.306538882734265	False	-1.4373653316254245	-2.1317005298086484	11851.0	0.0146751682225454	False
1327	57	K	A	-1.4173025326527566	-11.7581054	0.3853658536585366	-1.2246086505410303	2.1173203964635547	False	-1.4371355743415564	-1.4484110434921869	10739.0	0.0277987804371032	False
1328	496	R	D	-1.4173830848715312	-12.120239300000001	0.1491935483870967	-1.278516570454845	3.4119427846753343	False	-1.4378897210102335	-1.2799096493244362	8190.0	0.0172	False
1329	299	Q	I	-1.4174072465280534	-7.6449708	0.4878048780487805	-1.4549809620145144	0.4542300409380856	False	-1.4320639003503275	-1.598111766432853	24232.5	0.016342328030595	False
1330	237	R	E	-1.4179039382381011	-11.5599366	0.5604838709677419	-1.3740807222186524	3.5961767683321795	False	-1.4383256972876308	-1.4287091123393936	18048.5	0.0156495767714171	False
1331	141	P	E	-1.4179934215501673	-11.6111696	0.5735294117647058	-0.9962111480150004	0.6434485272087958	False	-1.4335278020111988	-1.6781685025718287	13242.5	0.0183881539067451	False
1332	381	Q	H	-1.4180707038847644	-10.6723633	0.6262626262626263	-1.1358282867587737	0.1644401697009989	False	-1.4312287527973422	-1.5927833225753232	17882.0	0.0237924890507546	False
1333	212	N	S	-1.4181187145469896	-7.19794916	0.9108280254777071	-1.2293260497266234	-1.4618033890931008	False	-1.4193265977416456	-1.4573820528582189	18225.0	0.0118402965790384	False
1334	484	Y	H	-1.4190612911632874	-11.550842300000001	0.6171171171171171	-0.9431406394237758	0.4039443484548973	False	-1.4334713698376629	-2.00722905946746	12941.5	0.0322419554069391	False
1335	42	A	P	-1.419899807434529	-3.28869628	0.4084507042253521	-1.3451066754272172	-1.5723437792872077	False	-1.4200799011836986	-1.3762041025671228	24017.0	0.0142696799018171	False
1336	510	K	I	-1.4208698771046606	-9.469848599999999			3.0016435180164107	False	-1.4414194347619016	-1.6487670506813423	17994.0	0.0219	False
1337	71	K	V	-1.4210363124425505	-11.2620972	0.4146341463414634	-1.3531512936971266	2.6515989490684047	False	-1.4414446923650572	-1.3333724543437784	11897.5	0.0141156584169268	False
1338	496	R	M	-1.4217347769247053	-12.149377699999999	0.1491935483870967	-1.278516570454845	3.425381680427153	False	-1.4422365255364131	-1.2799096493244362	8371.5	0.0172	False
1339	340	I	F	-1.421869696928699	-8.79198	1.0	-0.8382688864231468	-1.9408117466008976	False	-1.4184352022365805	-1.3871564486073915	17614.0	0.0168565993419481	False
1340	389	N	K	-1.4219939159790949	-9.5742431	0.5732484076433121	-1.3364892017746042	0.4776379419176355	False	-1.436763434586556	-1.796882533058788	15483.0	0.0132797677544484	False
1341	277	F	K	-1.4220093794983482		1.0	-1.3164779219990563	2.780562737628196	False	-1.4424901327752542	-1.8206045512393496	12462.5	0.0323021256077537	False
1342	135	P	K	-1.4221510767366063	-11.514745800000002	0.3235294117647059	-1.203718352917647	1.5277716487616508	False	-1.4407774600728938	-1.7969477979599875	16423.0	0.0201355043440623	False
1343	57	K	S	-1.4222391122439468	-11.1421754	0.3853658536585366	-1.2246086505410303	1.1777270798136459	False	-1.4398348155644525	-1.4484110434921869	11899.0	0.0171999999999999	False
1344	386	N	I	-1.4225409065141446	-5.92380366	0.6178343949044586	-1.5067880456372482	0.3621130491096634	False	-1.436741575073586	-1.868396794037914	17815.5	0.0110023546488704	False
1345	205	Q	F	-1.4228341376104914	-11.3234618	0.5858585858585859	-0.9845419061312496	0.2331492605498716	False	-1.4363645553509365	-1.2211885659331183	22649.0	0.0246610832560514	False
1346	64	I	V	-1.4233743872709543	-4.47049566	0.4556213017751479	-1.2855855541747676	-1.8118479580411064	False	-1.4212375785607392	-1.5177493048869979	18066.5	0.0226302871070052	False
1347	337	I	D	-1.4235148684468046	-9.7508422	0.2426035502958579	-1.4746621169223315	2.3015543801203995	False	-1.4435986178469022	-1.891164411518612	16809.0	0.0163768774675081	False
1348	70	G	D	-1.4235765918110466	-8.520520199999998	0.2261904761904762	-1.4804386785080903	1.2514206732763835	False	-1.4414097304973783	-2.0342868115794115	16353.0	0.0300194652001469	False
1349	60	K	H	-1.423953805935393	-9.036828500000002	0.3427419354838709	-1.1873005863871535	-0.8722546413911971	False	-1.4301874351118404	-1.0066117912735375	16872.0	0.0351252689248924	False
1350	90	A	V	-1.4239923180333445	-2.9260498	0.3309859154929577	-1.3452611746380947	-1.6276139743842613	False	-1.423648612598424	-1.4624767572661046	18469.0	0.0176942091339925	False
1351	71	K	L	-1.424194948921118	-11.2710692	0.4146341463414634	-1.3531512936971266	2.6331755507027204	False	-1.4445909782071158	-1.3333724543437784	8796.5	0.010867642693217999	False
1352	141	P	D	-1.424322556346712	-11.7905884	0.5735294117647058	-0.9962111480150004	0.8276825108656405	False	-1.4406364063177597	-1.6781685025718287	9635.0	0.0152399999999999	False
1353	137	E	S	-1.4244488363486143		0.8505154639175257	-0.8838818819207849	0.2934039582607904	False	-1.4382970539852344	-1.3314937345371969	18371.0	0.0153646032119046	False
1354	31	D	H	-1.4247639666562328	-10.4076784	0.3374233128834356	-1.4024171603901323	2.011764508883313	False	-1.4444272107773772	-1.7659774786165598	10461.0	0.018053493788258	False
1355	278	E	V	-1.4252129755644325	-5.570861880000002	0.4642857142857143	-1.6066726176418995	1.7672758275155491	False	-1.4444067466857209	-1.5330344576984656	15444.5	0.0137260311416681	False
1356	90	A	S	-1.4254765770686944	-5.72989506	0.3309859154929577	-1.3452611746380947	-1.2222992103392023	False	-1.428819584182069	-1.4624767572661046	21424.0	0.0168488024753776	False
1357	225	R	I	-1.4258841673343772	-8.855749499999998	0.3467741935483871	-1.6109095702605638	4.291281403614324	False	-1.4456763445317578	-1.8307610661715583	16763.5	0.0151859365685434	False
1358	232	A	V	-1.4259103128770314	-5.90584716	0.5257731958762887	-1.2741351601749376	-1.6276139743842613	False	-1.4255666074421107	-1.3574849278191143	18998.5	0.0077276781423471	False
1359	184	N	M	-1.4261886214022683	-10.4808106	0.8634146341463415	-1.0194723812925883	-0.5037866740775074	False	-1.435164895505643	-1.2774518302479876	25647.5	0.0161690409637673	False
1360	138	S	A	-1.4264189948117514	-9.566247599999999	0.7230769230769231	-1.0030534844905812	-1.2222992103392023	False	-1.429762001925126	-1.3553423959452453	14811.0	0.0264785228684988	False
1361	71	K	Q	-1.4275279198344633	-9.3180174	0.4146341463414634	-1.3531512936971266	0.38552095008921294	False	-1.4418462508240992	-1.3333724543437784	15239.5	0.0134897658427391	False
1362	471	N	A	-1.427533676953702	-10.5370606	0.7197452229299363	-0.9994082659693132	-0.522210072443192	False	-1.4363801868565684	-1.5175624530602445	9949.0	0.0143333333333333	False
1363	489	N	G	-1.4276088355875702	-10.2110228	0.3057324840764331	-1.034054488808967	-0.6880206577343524	False	-1.435252519116422	-1.6736407763190642	15134.0	0.0172	False
1364	173	S	Q	-1.4282440467704425	-9.322680600000002	0.3692307692307692	-1.0074418962619092	-1.3696863972646791	False	-1.4302880781322365	-1.3473206545097416	22211.5	0.0288257025718479	False
1365	182	V	Q	-1.4289602651314175	-10.1284668	0.4225352112676056	-1.2297412930680869	0.1041854719900804	False	-1.4417829843190209	-1.4223925211354362	18702.0	0.02717585661397	False
1366	303	N	E	-1.4289848551093212	-10.0431032	0.9936305732484076	-1.1625365739318332	-0.3329915861724819	False	-1.4391270968204068	-1.5804724440133326	19599.0	0.019792135319426002	False
1367	369	H	P	-1.4290331509467598	-10.388317800000001	0.0706521739130434	-1.2136669146658845	0.238133763163737	False	-1.44259016813204	-1.849230002152756	10778.0	0.0169767387891584	False
1368	493	E	H	-1.429293683949779	-12.2779664	0.4072164948453608	-1.0685872613122316	1.8275305252264682	False	-1.4486132460772083	-1.4038694496673876	14697.5	0.0178526724903348	False
1369	510	K	M	-1.429391046061647	-8.7483398			2.1357437948292395	False	-1.449251745195995	-1.6487670506813423	18088.0	0.0188462884733874	False
1370	145	F	W	-1.4295724594855843	-5.1940307	0.1690140845070422	-1.2869725808722134	-1.7197309662126836	False	-1.4283412120255086	-1.140945686234991	17309.5	0.0196481007714517	False
1371	65	A	S	-1.42958259739522	-6.09520266	0.3113207547169811	-1.3359325754554954	-1.2222992103392023	False	-1.4329256045085947	-1.6172843859313737	18176.0	0.0147	False
1372	239	Q	L	-1.429926203850521	-8.050903299999998	0.2727272727272727	-1.4085617194483204	0.0857620736243959	False	-1.4426447514938718	-2.0315138281428595	12014.0	0.014612622949758002	False
1373	476	I	N	-1.4304234378376035	-10.5793338	0.3431952662721893	-1.205489638426516	0.3621130491096634	False	-1.4446241063970449	-1.5465535675496327	13436.0	0.0124993610994454	False
1374	184	N	F	-1.4307522308282523	-11.187988399999998	0.8634146341463415	-1.0194723812925883	0.1410322687214494	False	-1.443780985932387	-1.2774518302479876	24057.0	0.02408	False
1375	269	Y	K	-1.4312488088040736	-10.3837157	0.2522522522522522	-1.3845087627680814	1.6935822340528115	False	-1.4502795665345811	-1.9812532265221812	23095.0	0.0172	False
1376	182	V	M	-1.4318044633073614	-6.841149859999999	0.4225352112676056	-1.2297412930680869	-1.6460373727499458	False	-1.4312846999734703	-1.4223925211354362	19749.5	0.0131246271737079	False
1377	165	L	K	-1.432735405019622	-9.928063900000001	0.0365853658536585	-1.4864454752886642	2.6331755507027204	False	-1.45313143430562	-1.898450772727136	16931.0	0.0172	False
1378	186	G	H	-1.434748587109695	-11.109264999999999	0.7142857142857143	-1.1654580901702432	0.6618719255744803	False	-1.4503642289867755	-1.4977865036531957	22133.5	0.0448025144846611	False
1379	86	S	T	-1.4356684995633382	-6.40169682	0.6617647058823529	-1.178553712843344	-2.014505340063636	False	-1.431477001652191	-1.372661579379732	17912.5	0.0257558794802346	False
1380	517	D	K	-1.4360957117846227	-8.80484646			2.1223048990774203	False	-1.4559362938044966	-1.8555873208109095	8138.5	0.0119745735330742	False
1381	305	N	M	-1.4363964706305334	-9.1059936	0.8769230769230769	-1.2610592246387051	-0.5037866740775074	False	-1.4453727447339082	-1.2826045481147843	14327.5	0.0172	False
1382	206	S	C	-1.4376046196619527	-9.024682600000002	0.6878980891719745	-0.998541880877268	-1.6091905760185767	False	-1.4374362439806574	-1.1162768448098752	18979.0	0.0149288578970872	False
1383	185	K	Y	-1.4379739446571702	-10.9886842	0.3560975609756097	-1.3214553593709013	1.6935822340528115	False	-1.4570047023876784	-1.2875942987111249	19497.5	0.0244818139164082	False
1384	227	T	K	-1.4389755916185498	-5.7863892	0.5352112676056338	-1.5845674952060482	1.325114266739122	False	-1.4570351443285023	-2.070590733346939	20429.0	0.0249	False
1385	274	S	N	-1.4390013606616872	-3.88562006	0.1814516129032258	-1.3663302870586982	-1.4618033890931008	False	-1.4402092438563432	-1.6360660479958022	20882.5	0.0183375332516948	False
1386	57	K	Y	-1.4393758435142137	-11.620043800000001	0.3853658536585366	-1.2246086505410303	1.6935822340528115	False	-1.4584066012447214	-1.4484110434921869	15293.0	0.0136085899040792	False
1387	369	H	R	-1.4395392813306378	-10.648828199999999	0.0706521739130434	-1.2136669146658845	0.4173832442067166	False	-1.4540158081160135	-1.849230002152756	22876.0	0.0206478319355001	False
1388	467	S	L	-1.4397652835927428	-6.447485380000002	0.4769230769230769	-1.3987364534405835	-0.7064440561000368	False	-1.4472714414140668	-1.6293978478556583	18545.0	0.0171999999999999	False
1389	251	E	R	-1.4399101420199982	-8.407715	0.2536585365853658	-1.613756072666254	3.5961767683321795	False	-1.4603319010695277	-1.8209753629171823	21614.5	0.0187539694997895	False
1390	85	D	E	-1.4400131424531897	-2.88736572	0.2453987730061349	-1.3026453923887813	-1.9776585433322664	False	-1.4362015421271461	-1.4542949279846549	23243.0	0.0090036496683313	False
1391	290	E	W	-1.4404288922545327	-12.398095800000002	0.7835051546391752	-0.9544857053496356	1.4540780552989132	False	-1.4588585224300346	-1.0927448368063604	16598.5	0.0172	False
1392	358	T	A	-1.440594240513263	-8.62889404	0.5704225352112676	-1.1450826351134544	-1.3696863972646784	False	-1.4426382718750572	-1.736405135100576	12472.0	0.0159999695335939	False
1393	101	N	V	-1.4412907058038449	-10.543615800000001	0.7579617834394905	-1.1615332450159923	0.0120684801616584	False	-1.453584862619928	-1.4401194830536888	19759.5	0.0197339343480747	False
1394	141	P	T	-1.4420443755287238	-8.356603940000001	0.5735294117647058	-0.9962111480150004	-1.9592351449665824	False	-1.4384216778825656	-1.6781685025718287	17364.0	0.0138434252716529	False
1395	132	E	A	-1.4424102858935282	-11.405700999999999	0.4329896907216495	-1.2072934479402857	1.2329972749106992	False	-1.4601851037103293	-1.5308965456778103	11293.5	0.0158681966473204	False
1396	88	L	H	-1.4426774146311687	-10.3704103	0.3231707317073171	-1.363890216245065	1.3435376651048063	False	-1.4607918631127348	-1.6240758341010426	18294.0	0.0159709802343803	False
1397	130	R	K	-1.4430799852453826	-4.53070062	0.2741935483870967	-1.4315208251403464	-0.8722546413911973	False	-1.4493136144218304	-1.6197519567965477	16890.0	0.0189316928867696	False
1398	232	A	P	-1.4436620071073951	-6.5078125999999985	0.5257731958762887	-1.2741351601749376	-1.5723437792872077	False	-1.443842100856565	-1.3574849278191143	18110.5	0.0183666082409117	False
1399	288	M	V	-1.4436681626541317	-4.4189941400000015	0.2180851063829787	-1.3322827446516416	-1.6460373727499458	False	-1.4431483993202407	-1.5796852759655515	18786.5	0.0251211653631021	False
1400	289	H	K	-1.4437392905039197	-9.892834599999999	0.5108695652173914	-1.0797934990920897	-0.8722546413911971	False	-1.4499729196803672	-1.1223122720964496	21788.0	0.0167593386239741	False
1401	303	N	T	-1.4443891855060556	-8.639087059999998	0.9936305732484076	-1.1625365739318332	-1.314416202167625	False	-1.4469259603559903	-1.5804724440133326	20623.0	0.0224930981183594	False
1402	286	A	H	-1.444478460050986	-8.707543999999999	0.1886792452830188	-1.450003034404214	0.8276825108656407	False	-1.4607923100220337	-1.8264497971824245	18775.0	0.0191308453710919	False
1403	19	T	M	-1.4448604049971037	-8.382678199999999	0.204225352112676	-1.1833966534710454	-1.351262998898994	False	-1.4470694319672393	-1.6238784199034828	13981.0	0.015031207868549	False
1404	474	K	T	-1.4450557729402682	-12.0483276	0.4682926829268293	-1.0695994397639974	1.325114266739122	False	-1.4631153256502207	-1.4121804235965478	9009.5	0.016885923684638	False
1405	210	N	L	-1.4453596745490809	-9.7378906	0.3248407643312102	-1.278310197430194	-0.0063549182040265	False	-1.4575458047084768	-1.4546269874882245	17501.5	0.0066313040289599995	False
1406	390	G	R	-1.4465187537534607	-4.8758789	0.0833333333333333	-1.6894253295907415	3.241147696770309	False	-1.4670688182188614	-2.384611502953916	15564.5	0.0329524992138152	False
1407	501	D	F	-1.4470456578299171	-12.776123	0.7239263803680982	-0.9577488762040924	2.0804735997321857	False	-1.4668216298775394	-1.4211080730464072	9222.0	0.0172	False
1408	178	T	Y	-1.447976046394676	-5.27133786	0.4341463414634146	-1.2884997742897737	-1.793424559675422	False	-1.4460217822959165	-1.2745556246624965	20836.5	0.0161707968142711	False
1409	178	T	A	-1.4485252666862762	-7.00195314	0.4341463414634146	-1.2884997742897737	-1.3696863972646784	False	-1.4505692980480704	-1.2745556246624965	15947.5	0.0289332493183055	False
1410	15	T	R	-1.4486049717050595	-9.405224699999998			2.614752152337036	False	-1.4689881393561377	-1.860451480717484	13821.5	0.0160334750923401	False
1411	484	Y	R	-1.4487597186846235	-13.221948199999998	0.6171171171171171	-0.9431406394237758	2.983220119650725	False	-1.4693061187659937	-2.00722905946746	17850.5	0.0149994875047947	False
1412	86	S	G	-1.4489165856016684	-8.39696048	0.6617647058823529	-1.178553712843344	-1.388109795630363	False	-1.4507948751018875	-1.372661579379732	22247.5	0.017469475199231	False
1413	179	N	A	-1.44912823603547	-8.04210206	0.2738853503184713	-1.3534469791122827	-0.522210072443192	False	-1.4579747459383363	-1.487571795055043	17965.5	0.0220115305268905	False
1414	369	H	L	-1.4500549600559716	-11.499402	0.0706521739130434	-1.2136669146658845	1.3435376651048063	False	-1.4681694085375376	-1.849230002152756	20061.5	0.0161939753525496	False
1415	90	A	T	-1.4500970141776883	-5.6796509	0.3309859154929577	-1.3452611746380947	-1.3696863972646784	False	-1.4521410455394823	-1.4624767572661046	13159.0	0.0131636440954618	False
1416	225	R	E	-1.4504822162435282	-8.597717200000002	0.3467741935483871	-1.6109095702605638	3.5961767683321795	False	-1.4709039752930582	-1.8307610661715583	19355.0	0.0172	False
1417	18	D	P	-1.45078985350003	-11.8203856	0.2024539877300613	-1.0399174014957941	0.8276825108656405	False	-1.4671037034710777	-1.7077029368556391	10633.5	0.0172	False
1418	178	T	W	-1.4516384763836894	-7.66733404	0.4341463414634146	-1.2884997742897737	-1.1486056168764645	False	-1.4556128879646717	-1.2745556246624965	15837.5	0.0147	False
1419	185	K	F	-1.4519089557374831	-11.749121	0.3560975609756097	-1.3214553593709013	2.780562737628196	False	-1.4723897090143894	-1.2875942987111249	16144.5	0.0194036835890081	False
1420	507	E	G	-1.4519096905873619	-7.490747060000001			1.067186689619539	False	-1.4691283168368947	-1.8384477866208688	19225.0	0.0182537480590883	False
1421	342	Y	G	-1.4535618949980034	-2.85588382	0.8869047619047619	-1.3271999530520326	-1.9039649498695288	False	-1.4505017001774652	-1.280379505681821	16993.0	0.0172	False
1422	156	G	I	-1.453764819426989	-10.295068400000002	0.9880952380952379	-0.8929577553542865	-1.1117588201450956	False	-1.458050384744126	-1.425311565465471	15464.5	0.0172	False
1423	342	Y	P	-1.4542976684033635	-1.57083742	0.8869047619047619	-1.3271999530520326	-1.996081941697951	False	-1.4502964674057903	-1.280379505681821	18022.5	0.0168003809037021	False
1424	212	N	L	-1.4543099225681535	-10.1992434	0.9108280254777071	-1.2293260497266234	-0.0063549182040265	False	-1.4664960527275497	-1.4573820528582189	20208.0	0.0098036764860121	False
1425	285	N	V	-1.454376819696664	-10.2573976	0.8789808917197452	-1.2241041043963226	0.0120684801616584	True	-1.0261635936357671	-1.5202178176622358	22240.0	0.0170715074709636	False
1426	100	P	S	-1.4545016525367322	-3.55539554	0.5808823529411765	-1.332059363559768	-1.8118479580411058	False	-1.4523648438265169	-1.6973519201056029	25710.5	0.0260240588014828	False
1427	340	I	M	-1.4548010350450702	-10.173877000000001	1.0	-0.8382688864231468	-1.2959928038019406	False	-1.4575005599275674	-1.3871564486073915	11381.0	0.0165266423729789	False
1428	136	K	W	-1.4554782563694295	-12.312927199999999	0.3951219512195122	-1.1765755124120625	2.338401176851769	False	-1.4756053619040896	-1.1930709439807758	21025.5	0.0992561874523319	True
1429	261	T	D	-1.45561022936824	-7.38173824	0.1019108280254777	-1.5022334713395904	0.6250251288431113	False	-1.4710626070241646	-1.880251385563756	14651.0	0.0200972537486279	False
1430	340	I	D	-1.4556604333820164	-13.113781799999998	1.0	-0.8382688864231468	2.3015543801203995	False	-1.4757441827821138	-1.3871564486073915	13811.5	0.0172	False
1431	65	A	P	-1.4560785261087985	-5.13812254	0.3113207547169811	-1.3359325754554954	-1.5723437792872077	False	-1.456258619857968	-1.6172843859313737	20477.0	0.0154215334644238	False
1432	404	T	K	-1.45651425420021	-8.77849108	0.4733727810650887	-1.491199431969549	1.325114266739122	False	-1.4745738069101626	-1.8810449373669305	14752.0	0.0216957772081366	False
1433	257	I	H	-1.4568924363613602	-7.991271879999998	0.1005917159763313	-1.5525821482587396	1.7120056324184958	False	-1.4759649002082085	-1.7523624260296984	20912.5	0.0172	False
1434	32	T	I	-1.456937013111809	-7.9753906200000015	0.2676056338028169	-1.3680611577885116	-0.48536327571182303	False	-1.4660422740648342	-2.0297573786285	15907.0	0.0162158744466064	False
1435	492	M	I	-1.4571394917429203	-7.00678708	0.296200840015273	-1.3080782162642626	-1.2959928038019406	False	-1.4598390166254176	-2.176587243186627	19894.5	0.0214275761912596	False
1436	275	R	G	-1.4574859119989805	-7.80643308	0.3266129032258064	-1.6308816180864971	3.241147696770309	False	-1.4780359764643811	-1.8519997860366195	15680.0	0.0146837148008563	False
1437	371	N	H	-1.4575041071340042	-10.8553713	0.0573248407643312	-1.1344483486713317	0.0723231778725767	False	-1.4701461815533108	-2.1435089121645925	16429.5	0.01778	False
1438	19	T	Q	-1.4581014700600008	-8.78999	0.204225352112676	-1.1833966534710454	-1.2222992103392023	False	-1.4614444771733752	-1.6238784199034828	10646.5	0.0160426364654687	False
1439	404	T	I	-1.4581146340742872	-3.83090818	0.4733727810650887	-1.491199431969549	-0.48536327571182303	False	-1.4672198950273128	-1.8810449373669305	21493.0	0.0136693334542866	False
1440	371	N	K	-1.458190289029095	-11.240441800000001	0.0573248407643312	-1.1344483486713317	0.4776379419176355	False	-1.4729598076365558	-2.1435089121645925	19818.0	0.0163403869416901	False
1441	142	N	M	-1.4582082799648748	-10.81676	0.6305732484076433	-0.9848713256295056	-0.5037866740775074	True	-0.9490994956491734	-1.2246657748648646	20303.0	0.0172	False
1442	373	Q	P	-1.45837934905912	-10.539087	0.5808080808080808	-0.8512071877689923	-1.0196418283166735	False	-1.4634294752537649	-1.8647428790182141	14685.5	0.0203486124111492	False
1443	375	S	H	-1.458430104203806	-11.1629149	0.5692307692307692	-1.005819895465806	-0.1119108057842681	False	-1.4699823930353402	-1.7062160034261855	14968.0	0.0195889680321653	False
1444	179	N	G	-1.4587032232800343	-7.80653086	0.2738853503184713	-1.3534469791122827	-0.6880206577343524	False	-1.4663469068088864	-1.487571795055043	21552.5	0.0157741602875402	False
1445	287	S	V	-1.4590266204718012	-10.117749	0.5846153846153846	-1.1094395790875002	-0.6880206577343524	True	-0.919541189430708	-1.3970423195079749	21988.5	0.0215024630333346	False
1446	359	G	K	-1.4592574244740553	-12.2732788	0.4404761904761904	-1.1382652605942227	1.9515098111723943	False	-1.4788149673093751	-2.2672005141743137	4951.0	0.0171999999999999	False
1447	488	D	F	-1.4594339982866915	-12.9507204	0.4049079754601227	-0.8915788837395641	2.0804735997321857	False	-1.479209970334314	-1.3939933613534514	10434.5	0.0172	False
1448	142	N	F	-1.4596247318569542	-11.464294500000001	0.6305732484076433	-0.9848713256295056	0.1410322687214494	True	-1.0506750109355276	-1.2246657748648646	15743.0	0.0172	False
1449	496	R	Y	-1.4604203259504511	-12.1609008	0.1491935483870967	-1.278516570454845	2.983220119650725	False	-1.4809667260318211	-1.2799096493244362	18523.5	0.0172	False
1450	210	N	V	-1.460685707097027	-9.8890016	0.3248407643312102	-1.278310197430194	0.0120684801616584	False	-1.4729798639131104	-1.4546269874882245	18201.0	0.0147	False
1451	83	E	Q	-1.4613780831009406	-9.4359619	0.4639175257731959	-1.291663587844723	-0.2408745943440597	False	-1.4721214376449765	-1.4038447922120558	19093.5	0.0169350448772398	False
1452	156	G	T	-1.4617308805598148	-9.7458377	0.9880952380952379	-0.8929577553542865	-1.535496982555839	False	-1.4622565144182509	-1.425311565465471	20733.5	0.1164649995562112	True
1453	158	S	M	-1.4622492992893192	-9.1281126	0.4538461538461538	-1.1498443380338494	-1.2038758119735182	False	-1.4657512922916434	-1.3928455984415973	15681.5	0.0467631485350897	False
1454	358	T	R	-1.462373644524845	-12.607250800000001	0.5704225352112676	-1.1450826351134544	2.614752152337036	False	-1.482756812175923	-1.736405135100576	9515.0	0.0161408135298859	False
1455	83	E	N	-1.4626814208663437	-9.3140259	0.4639175257731959	-1.291663587844723	-0.3329915861724819	False	-1.4728236625774294	-1.4038447922120558	21375.0	0.0113871561084456	False
1456	361	I	A	-1.4628787509354393	-9.6809204	0.7573964497041421	-1.0306812343505352	-1.2775694054362559	False	-1.4657402751196895	-1.4995947090890591	12743.0	0.0167593254260745	False
1457	305	N	Y	-1.4633062268540358	-8.61314696	0.8769230769230769	-1.2610592246387051	-0.9459482348539352	False	-1.4689542442318742	-1.2826045481147843	21609.5	0.0167627084612185	False
1458	201	S	F	-1.4637658526700728	-10.054553199999999	0.5230769230769231	-1.1583516467377528	-0.5590568691745611	False	-1.4723505027394306	-1.3001069532703355	19001.5	0.0372512058587735	False
1459	278	E	L	-1.4640963790353818	-6.4105834999999995	0.4642857142857143	-1.6066726176418995	1.7488524291498648	False	-1.4832503473011291	-1.5330344576984656	13955.5	0.0169060475930749	False
1460	327	K	S	-1.4644653824331235	-9.3154541	0.4097560975609756	-1.4527051339693158	1.1777270798136459	False	-1.4820610857536292	-1.7098864136298706	14950.5	0.0166732951750517	False
1461	158	S	Q	-1.4646077651206668	-8.849597	0.4538461538461538	-1.1498443380338494	-1.3696863972646791	False	-1.4666517964824612	-1.3928455984415973	21731.0	0.0264458585011995	False
1462	187	K	I	-1.4659949297695056	-12.2383422	0.3902439024390244	-1.271463940112575	3.0016435180164107	False	-1.4865444874267466	-1.380207990279709	15731.5	0.0208685906841525	False
1463	292	N	G	-1.466446057588224	-9.826745599999999	0.6496815286624203	-1.1706691124089634	-0.6880206577343524	False	-1.4740897411170757	-1.3951386977900444	20894.5	0.0172	False
1464	496	R	C	-1.4665647942107272	-12.210742199999999	0.1491935483870967	-1.278516570454845	3.0200669163820946	False	-1.487117052938208	-1.2799096493244362	8040.5	0.0172	False
1465	488	D	P	-1.4665726928833465	-12.2417359	0.4049079754601227	-0.8915788837395641	0.8276825108656405	False	-1.482886542854394	-1.3939933613534514	9415.5	0.0121519352853113	False
1466	210	N	S	-1.4673424180867725	-7.21348874	0.3248407643312102	-1.278310197430194	-1.4618033890931008	False	-1.4685503012814285	-1.4546269874882245	16453.5	0.004801441457835	False
1467	53	S	G	-1.4682307849308174	-7.9841308999999985	0.5461538461538461	-1.239246760315813	-1.388109795630363	False	-1.4701090744310363	-1.4999641398765944	20433.0	0.0194836301551655	False
1468	499	T	I	-1.4686054021394856	-10.5883422	0.5211267605633803	-1.0763578982969382	-0.48536327571182303	True	-0.9624914090802366	-2.144931319461945	14252.5	0.0148600365249854	False
1469	159	S	N	-1.4688345359305348	-6.905322260000001	0.1615384615384615	-1.2967446316958993	-1.4618033890931008	False	-1.4700424191251908	-1.8396540715309784	15606.5	0.0098416084804676	False
1470	288	M	T	-1.4690633890700473	-6.52410882	0.2180851063829787	-1.3322827446516416	-1.351262998898994	False	-1.4712724160401829	-1.5796852759655515	24076.5	0.0186480659722082	False
1471	143	H	I	-1.4693396837518025	-10.919531	0.0706521739130434	-1.3571303936350865	1.7120056324184958	False	-1.4884121475986505	-1.7593819494769196	15090.5	0.0206399999999999	False
1472	338	P	Q	-1.4706874907202572	-8.915893700000002	0.4117647058823529	-1.2257527595863855	-1.0196418283166735	False	-1.4757376169149017	-2.085173778193297	18974.0	0.0166573039409354	False
1473	64	I	Q	-1.4708231102001943	-10.4077634	0.4556213017751479	-1.2855855541747676	0.4542300409380856	False	-1.4854797640224684	-1.5177493048869979	18806.0	0.0172	False
1474	361	I	L	-1.4710784987747028	-8.851953	0.7573964497041421	-1.0306812343505352	-1.793424559675422	False	-1.4691242346759432	-1.4995947090890591	13635.5	0.0154255850299206	False
1475	488	D	W	-1.4711791392819833	-12.773254300000001	0.4049079754601227	-0.8915788837395641	1.6383120389557582	False	-1.4900809359876868	-1.3939933613534514	11546.0	0.0172	False
1476	499	T	R	-1.471510672689845	-12.8726684	0.5211267605633803	-1.0763578982969382	2.614752152337036	True	-1.359777845274125	-2.144931319461945	10471.0	0.0260458274091747	False
1477	103	E	D	-1.4717221114155137	-4.738501019999998	0.7680412371134021	-1.2934520056760117	-1.9776585433322664	False	-1.4679105110894697	-1.2667029533284495	23662.5	0.0118297726173312	False
1478	306	L	K	-1.4720898047011417	-9.4163087	0.274390243902439	-1.541105704077396	2.6331755507027204	False	-1.4924858339871394	-2.3012269742745954	18712.5	0.0165533093803642	False
1479	88	L	T	-1.4721561300756767	-7.4023804	0.3231707317073171	-1.363890216245065	-0.8538312430255128	False	-1.4785342386596831	-1.6240758341010426	16647.5	0.0172	False
1480	488	D	L	-1.4729568135841355	-12.940491	0.4049079754601227	-0.8915788837395641	1.9330864128067096	False	-1.4924807467561654	-1.3939933613534514	10282.0	0.0158806003125637	False
1481	68	Q	I	-1.473009100585411	-9.4799804	0.4292929292929293	-1.3816185455140877	0.4542300409380856	False	-1.4876657544076848	-1.7863103714978632	19364.0	0.02288680598761	False
1482	527	Y	H	-1.4731397939408262	-6.3051148			0.4039443484548973	False	-1.4875498726152014	-2.212089771424285	22910.0	0.0207621138901749	False
1483	355	G	R	-1.4732117677984653	-10.345507800000002	0.1666666666666666	-1.5093184744647927	3.241147696770309	False	-1.4937618322638662	-2.588746935759381	11243.5	0.0307455835692984	False
1484	464	K	R	-1.473228891885532	-5.32508544	0.5414634146341464	-1.4347259983381389	-0.8722546413911973	False	-1.4794625210619796	-1.8663238051614972	18665.5	0.0243032660684701	False
1485	179	N	T	-1.4732736894389538	-6.2095581	0.2738853503184713	-1.3534469791122827	-1.314416202167625	False	-1.4758104642888887	-1.487571795055043	20423.5	0.0182711778672519	False
1486	329	R	I	-1.4733378963077777	-10.6950686	0.2540322580645161	-1.524714641891501	4.291281403614324	False	-1.493130073505158	-1.8503386051897932	13709.0	0.0172	False
1487	337	I	T	-1.4734754153048055	-5.34360352	0.2426035502958579	-1.4746621169223315	-0.48536327571182303	False	-1.482580676257831	-1.891164411518612	20853.0	0.0152505536990805	False
1488	343	R	T	-1.4735055729702138	-11.746240199999999	0.8869047619047619	-1.3271999530520326	2.614752152337036	False	-1.4938887406212915	-1.9561964009346131	18736.0	0.0171999999999999	False
1489	514	E	I	-1.4737321051314771	-9.1794068			2.1173203964635547	False	-1.4935651468202769	-1.7748520656541706	13684.0	0.0192192518447882	False
1490	55	N	D	-1.474346654926059	-8.0319337	0.3821656050955414	-1.407753528506999	-0.2224511959783752	False	-1.485207900509117	-1.9759466885834835	13540.0	0.0282776305887029	False
1491	203	E	M	-1.4746012886848971	-10.0713866	0.3041237113402061	-1.4073667620876542	1.2514206732763835	False	-1.4924344273712289	-1.3378772997257649	17732.0	0.0171999999999999	False
1492	47	V	K	-1.4747937371313682	-9.2049558	0.3591549295774648	-1.5551319600961424	2.6515989490684047	False	-1.495202117053875	-2.2553628226813167	18561.5	0.0406	False
1493	159	S	K	-1.4752418512219172	-11.0168212	0.1615384615384615	-1.2967446316958993	1.1777270798136459	False	-1.4928375545424224	-1.8396540715309784	21472.0	0.0172	False
1494	358	T	Q	-1.4756525536250114	-9.2585814	0.5704225352112676	-1.1450826351134544	-1.2222992103392023	False	-1.4789955607383858	-1.736405135100576	9217.5	0.0165484387013745	False
1495	16	D	S	-1.475701366153262	-6.56474606			0.4776379419176352	False	-1.4904708847607229	-1.5447005797616076	15355.5	0.0121990371828862	False
1496	341	Q	E	-1.4758101804148234	-9.1916504	0.8869047619047619	-1.3271999530520326	-0.2408745943440597	False	-1.4865535349588583	-1.900391622106609	13173.0	0.01764	False
1497	153	S	T	-1.4759890136792144	-7.072692859999999	0.3846153846153846	-1.1832457187762664	-2.014505340063636	False	-1.4717975157680672	-1.5523717036725029	24223.5	0.0915849210381671	True
1498	467	S	N	-1.4761843449102432	-3.5583129399999995	0.4769230769230769	-1.3987364534405835	-1.4618033890931008	False	-1.4773922281048992	-1.6293978478556583	14134.5	0.0109428021137131	False
1499	342	Y	W	-1.476203455869713	-6.169787600000001	0.8869047619047619	-1.3271999530520326	-1.5170735841901544	False	-1.4769007578993507	-1.280379505681821	16431.5	0.0172	False
1500	86	S	A	-1.4762904259236458	-9.017565800000002	0.6617647058823529	-1.178553712843344	-1.2222992103392023	False	-1.4796334330370202	-1.372661579379732	20899.5	0.0105710442151178	False
1501	373	Q	L	-1.4763652213423455	-11.788916	0.5808080808080808	-0.8512071877689923	0.0857620736243959	False	-1.4890837689856968	-1.8647428790182141	13290.5	0.0200108645137649	False
1502	504	K	V	-1.4766892809530447	-9.6846435			2.6515989490684047	False	-1.4970976608755515	-1.8246148281480423	15922.0	0.0125029006134671	False
1503	159	S	G	-1.4771983360272458	-7.26948242	0.1615384615384615	-1.2967446316958993	-1.388109795630363	False	-1.479076625527465	-1.8396540715309784	21339.5	0.0175274624450622	False
1504	83	E	T	-1.4773335962818834	-10.3933838	0.4639175257731959	-1.291663587844723	0.4407911451862664	False	-1.4919249030474757	-1.4038447922120558	19201.0	0.026799964851616002	False
1505	288	M	L	-1.4776677024522509	-5.386267139999998	0.2180851063829787	-1.3322827446516416	-1.66446077111563	False	-1.4769711545068092	-1.5796852759655515	14579.5	0.0410903633428868	False
1506	338	P	H	-1.4778377374929308	-10.6609742	0.4117647058823529	-1.2257527595863855	0.238133763163737	False	-1.491394754678211	-2.085173778193297	13317.5	0.0156685525764598	False
1507	287	S	F	-1.4779156174586237	-10.4220946	0.5846153846153846	-1.1094395790875002	-0.5590568691745611	True	-0.9597756400774252	-1.3970423195079749	19986.5	0.0167593185101088	False
1508	540	L	R	-1.477980470813001	-10.5053956			3.9228134363006335	False	-1.4981629443684263	-2.2915935029869257	10055.5	0.0176794484724226	False
1509	525	G	D	-1.47848151548921	-8.16302486			1.2514206732763835	False	-1.4963146541755414	-1.9773927392326471	21457.5	0.0139464053831897	False
1510	470	K	Y	-1.4787606829625832	-11.9966064	0.4780487804878048	-1.1935852084833012	1.6935822340528115	False	-1.4977914406930912	-1.2813485304471908	13401.0	0.0249	False
1511	389	N	V	-1.4795995148010848	-9.484143099999999	0.5732484076433121	-1.3364892017746042	0.0120684801616584	False	-1.4918936716171682	-1.796882533058788	19167.0	0.0111357671385396	False
1512	471	N	L	-1.4799559471696462	-11.4147582	0.7197452229299363	-0.9994082659693132	-0.0063549182040265	False	-1.492142077329042	-1.5175624530602445	8387.0	0.0255025852838138	False
1513	562	R	T	-1.4802086436028188	-9.6852905			2.614752152337036	False	-1.5005918112538963	-1.8156290232925727	12276.0	0.0309056727689814	False
1514	489	N	E	-1.4802743130664822	-10.992040800000002	0.3057324840764331	-1.034054488808967	-0.3329915861724819	False	-1.490416554777568	-1.6736407763190642	12716.0	0.0172	False
1515	157	K	H	-1.4806311329507411	-10.879467800000002	0.7853658536585366	-0.8459178366945339	-0.8722546413911971	False	-1.4868647621271889	-0.8530845377936911	21935.0	0.24649356574019102	True
1516	16	D	N	-1.4807442095635877	-3.73596196			-0.2224511959783752	False	-1.491605455146645	-1.5447005797616076	14967.5	0.0172	False
1517	16	D	T	-1.4810930105060143	-7.03037106			0.6250251288431113	False	-1.4965453881619388	-1.5447005797616076	13614.5	0.0172	False
1518	305	N	C	-1.4811837088003532	-8.873059199999998	0.8769230769230769	-1.2610592246387051	-0.9091014381225662	False	-1.4871260696735216	-1.2826045481147843	9813.5	0.0163471009649636	False
1519	464	K	G	-1.4822612758323572	-10.4305174	0.5414634146341464	-1.4347259983381389	1.9515098111723943	False	-1.5018188186676769	-1.8663238051614972	14732.0	0.0147	False
1520	493	E	S	-1.4824465655939614	-11.483606000000002	0.4072164948453608	-1.0685872613122316	0.2934039582607904	False	-1.4962947832305815	-1.4038694496673876	15468.5	0.0109466117049872	False
1521	85	D	R	-1.4826539804237855	-12.327685699999998	0.2453987730061349	-1.3026453923887813	3.4119427846753343	False	-1.503160616562488	-1.4542949279846549	11533.5	0.0172	False
1522	283	T	K	-1.482892965553706	-7.172583040000001	0.5704225352112676	-1.5715032922424177	1.325114266739122	False	-1.5009525182636585	-2.048396958322061	23635.5	0.0172	False
1523	148	V	I	-1.482895367308186	-6.8356201	0.4929577464788732	-1.2506701090148258	-1.8118479580411064	False	-1.4807585585979708	-1.505576000809156	17765.5	0.0417081159654559	False
1524	488	D	M	-1.4830563064533668	-12.715661599999999	0.4049079754601227	-0.8915788837395641	1.4356546569332287	False	-1.5014350859112349	-1.3939933613534514	10412.0	0.0172	False
1525	287	S	Y	-1.4838118191142482	-8.8052611	0.5846153846153846	-1.1094395790875002	-1.6460373727499458	True	-0.7739770480268939	-1.3970423195079749	23204.0	0.0228769160621533	False
1526	143	H	E	-1.4844916906647558	-11.1024292	0.0706521739130434	-1.3571303936350865	1.8275305252264682	False	-1.5038112527921852	-1.7593819494769196	19030.0	0.0171999999999999	False
1527	184	N	L	-1.4845640072880972	-11.385193	0.8634146341463415	-1.0194723812925883	-0.0063549182040265	False	-1.4967501374474934	-1.2774518302479876	22632.5	0.0144356536958748	False
1528	337	I	N	-1.4849412025599356	-7.94906	0.2426035502958579	-1.4746621169223315	0.3621130491096634	False	-1.499141871119377	-1.891164411518612	19828.5	0.0260479045891091	False
1529	285	N	A	-1.4851545708243865	-9.836169400000001	0.8789808917197452	-1.2241041043963226	-0.522210072443192	True	-0.9730431899164972	-1.5202178176622358	19681.0	0.0221591972764855	False
1530	42	A	L	-1.486162843311151	-5.280700700000001	0.4084507042253521	-1.3451066754272172	-1.6460373727499458	False	-1.48564307997726	-1.3762041025671228	7675.5	0.0172	False
1531	90	A	I	-1.486542701379669	-6.8032226	0.3309859154929577	-1.3452611746380947	-1.2775694054362559	False	-1.4894042255639195	-1.4624767572661046	17841.5	0.0120662532180449	False
1532	173	S	Y	-1.4874214942656998	-9.396069399999998	0.3692307692307692	-1.0074418962619092	-1.6460373727499458	False	-1.4869017309318089	-1.3473206545097416	18705.5	0.0281246120249054	False
1533	288	M	H	-1.487874619691264	-10.5324096	0.2180851063829787	-1.3322827446516416	0.8461059092313251	False	-1.5042623909271824	-1.5796852759655515	20443.0	0.0198954990424408	False
1534	150	V	F	-1.4880632092911985	-7.069604460000001	0.5188679245283019	-1.1937872529277314	-2.03292873842932	False	-1.4836807199892743	-1.149690826916022	16412.0	0.0141449396999588	False
1535	83	E	S	-1.4884035195853116	-10.3193969	0.4639175257731959	-1.291663587844723	0.2934039582607904	False	-1.5022517372219315	-1.4038447922120558	24187.5	0.0187392074649017	False
1536	83	E	I	-1.488548465896856	-11.783093199999998	0.4639175257731959	-1.291663587844723	2.1173203964635547	False	-1.5083815075856557	-1.4038447922120558	17845.0	0.0133318092374564	False
1537	372	E	I	-1.4893747622182352	-13.154247899999998	0.6185567010309279	-0.8609613169288747	2.1173203964635547	False	-1.509207803907035	-1.293995047886675	12801.5	0.0172	False
1538	386	N	K	-1.4893845531000278	-7.46185308	0.6178343949044586	-1.5067880456372482	0.4776379419176355	False	-1.5041540717074888	-1.868396794037914	13363.5	0.0293112190951002	False
1539	62	K	A	-1.4895536962384128	-12.0902344	0.6146341463414634	-1.2382286388791854	2.1173203964635547	False	-1.5093867379272126	-1.2471934675513143	15837.0	0.0125376123646327	False
1540	340	I	H	-1.4898984485845252	-12.979406800000001	1.0	-0.8382688864231468	1.7120056324184958	False	-1.5089709124313733	-1.3871564486073915	17077.0	0.0170265683763904	False
1541	360	M	E	-1.490147988745275	-9.163098300000001	0.5989363200901663	-1.4834748915842908	1.2514206732763835	False	-1.5079811274316068	-2.260386808622484	10610.0	0.0172	False
1542	339	S	Q	-1.4902592829014485	-8.553454599999998	0.6320754716981132	-1.2155337612438073	-1.3696863972646791	False	-1.4923033142632425	-1.7054377579816706	15340.5	0.0201306881188272	False
1543	277	F	D	-1.4903020949380128		1.0	-1.3164779219990563	2.0804735997321857	False	-1.5100780669856348	-1.8206045512393496	21034.0	0.0211097945733476	False
1544	104	N	D	-1.4903860024084306	-7.333984319999999	0.197452229299363	-1.4508631654417303	-0.2224511959783752	False	-1.501247247991488	-1.8419508434114575	17030.0	0.023353724251542002	False
1545	255	T	I	-1.4904909863466855	-7.34353022	0.2253521126760563	-1.4234410319960062	-0.48536327571182303	False	-1.4995962472997113	-1.884728991053512	21121.0	0.0136067449715789	False
1546	40	N	D	-1.49078747001976	-9.8006468	0.6751592356687898	-1.2827970505671873	-0.2224511959783752	False	-1.5016487156028178	-1.8898115448877453	13606.0	0.018491278380759	False
1547	326	T	N	-1.4910393650258689	-6.93586434	0.8679245283018868	-1.3374534267619749	-1.314416202167625	False	-1.4935761398758038	-1.6074809993339851	18434.5	0.0135521296105992	False
1548	88	L	N	-1.49126549914773	-9.2461303	0.3231707317073171	-1.363890216245065	-0.0063549182040265	False	-1.503451629307126	-1.6240758341010426	18668.0	0.013331792616274	False
1549	158	S	P	-1.4915039140971609	-8.2182372	0.4538461538461538	-1.1498443380338494	-1.8118479580411058	False	-1.4893671053869453	-1.3928455984415973	17613.5	0.4537434409042581	True
1550	227	T	R	-1.491649524352704	-8.7441406	0.5352112676056338	-1.5845674952060482	2.614752152337036	False	-1.512032692003782	-2.070590733346939	21448.0	0.0178922682605425	False
1551	474	K	F	-1.4920670521786246	-13.0626709	0.4682926829268293	-1.0695994397639974	2.780562737628196	False	-1.5125478054555308	-1.4121804235965478	11076.0	0.0146382444211069	False
1552	375	S	K	-1.4923566232301098	-12.379492199999998	0.5692307692307692	-1.005819895465806	1.1777270798136459	False	-1.5099523265506152	-1.7062160034261855	12387.5	0.0172	False
1553	464	K	Q	-1.4924116718250775	-8.826611600000003	0.5414634146341464	-1.4347259983381389	0.38552095008921294	False	-1.5067300028147137	-1.8663238051614972	20550.5	0.0220040186590821	False
1554	139	S	K	-1.4924308510987985	-10.7506592	0.1076923076923077	-1.3451962704733942	1.1777270798136459	False	-1.5100265544193037	-1.8662387999722958	10768.5	0.02628	False
1555	88	L	K	-1.4925949479896674	-11.600817800000002	0.3231707317073171	-1.363890216245065	2.6331755507027204	False	-1.5129909772756651	-1.6240758341010426	17781.5	0.0172	False
1556	56	G	D	-1.4926768624883338	-10.717041	0.4285714285714285	-1.3564271211201602	1.2514206732763835	False	-1.5105100011746653	-2.0368386385263686	22327.0	0.0172	False
1557	104	N	H	-1.4931093352895584	-8.01004644	0.197452229299363	-1.4508631654417303	0.0723231778725767	False	-1.5057514097088651	-1.8419508434114575	23296.0	0.0132790000113572	False
1558	501	D	L	-1.4943068733312836	-12.9295164	0.7239263803680982	-0.9577488762040924	1.9330864128067096	False	-1.5138308065033141	-1.4211080730464072	5365.5	0.0137618155022646	False
1559	338	P	L	-1.4945754291160658	-9.091430599999999	0.4117647058823529	-1.2257527595863855	-1.0564886250480419	False	-1.4993220191866796	-2.085173778193297	23110.0	0.0169905300637912	False
1560	150	V	W	-1.4957459273789324	-7.7332518	0.5188679245283019	-1.1937872529277314	-1.8486947547724748	False	-1.4932418919682666	-1.149690826916022	21366.5	0.050972500000000004	False
1561	466	K	R	-1.4957896229731298	-4.22926026	0.3609756097560975	-1.4697052676237343	-0.8722546413911973	False	-1.5020232521495775	-1.8836729940848145	19892.0	0.0153087074982192	False
1562	476	I	M	-1.4967507979538914	-8.8632689	0.3431952662721893	-1.205489638426516	-1.2959928038019406	False	-1.499450322836389	-1.5465535675496327	13854.5	0.0244335624931866	False
1563	132	E	T	-1.496916736078929	-11.093091000000001	0.4329896907216495	-1.2072934479402857	0.4407911451862664	False	-1.5115080428445216	-1.5308965456778103	10437.0	0.0172	False
1564	494	S	N	-1.4975433611010716	-8.851440400000003	0.1538461538461538	-1.1708686874626986	-1.4618033890931008	False	-1.4987512442957276	-1.9925619727943389	12663.0	0.0114960912347659	False
1565	130	R	N	-1.4993155675187229	-10.443823199999999	0.2741935483870967	-1.4315208251403464	1.7672758275155491	False	-1.518509338640011	-1.6197519567965477	15512.0	0.0172	False
1566	288	M	E	-1.4999743535188217	-10.969165	0.2180851063829787	-1.3322827446516416	1.2514206732763835	False	-1.5178074922051532	-1.5796852759655515	15784.0	0.0163407851714197	False
1567	377	Y	H	-1.5003287013306672	-10.8795288	0.4369369369369369	-1.2411799461443755	0.4039443484548973	False	-1.5147387800050425	-1.9704889522867024	11534.0	0.0224753420180288	False
1568	493	E	Y	-1.500685851071934	-11.9980957	0.4072164948453608	-1.0685872613122316	0.8092591124999562	False	-1.516925052100503	-1.4038694496673876	14283.5	0.0172	False
1569	53	S	F	-1.5009654330944335	-9.8007812	0.5461538461538461	-1.239246760315813	-0.5590568691745611	False	-1.5095500831637914	-1.4999641398765944	14736.5	0.020798253508317	False
1570	303	N	V	-1.5011249328261007	-10.949438400000002	0.9936305732484076	-1.1625365739318332	0.0120684801616584	False	-1.5134190896421842	-1.5804724440133326	22615.0	0.0173340696128237	False
1571	548	A	E	-1.5020565350110726	-8.4192871			1.2329972749106992	False	-1.5198313528278735	-2.4099366687039296	9083.5	0.0168777832813958	False
1572	62	K	V	-1.502147568319696	-12.434594800000001	0.6146341463414634	-1.2382286388791854	2.6515989490684047	False	-1.522555948242203	-1.2471934675513143	11161.0	0.0150661247784413	False
1573	31	D	N	-1.5022429858615016	-8.464404199999999	0.3374233128834356	-1.4024171603901323	-0.2224511959783752	False	-1.513104231444559	-1.7659774786165598	14755.0	0.0157116169411095	False
1574	507	E	A	-1.5022863317614863	-8.4219603			1.2329972749106992	False	-1.5200611495782876	-1.8384477866208688	10229.5	0.0159169212758081	False
1575	476	I	Q	-1.5023270319443438	-11.149768	0.3431952662721893	-1.205489638426516	0.4542300409380856	False	-1.5169836857666177	-1.5465535675496327	9408.0	0.0158706336144067	False
1576	562	R	I	-1.502770317764985	-10.8503784			4.291281403614324	False	-1.5225624949623655	-1.8156290232925727	11943.0	0.0210168264482104	False
1577	171	G	F	-1.50295307062497	-10.568176300000001	0.8814432989690721	-0.79023607694371	-1.3328396005333096	False	-1.5053263458009587	-1.1460118795359997	13592.5	0.3963824791924605	True
1578	132	E	I	-1.503290946067212	-12.312499800000001	0.4329896907216495	-1.2072934479402857	2.1173203964635547	False	-1.5231239877560117	-1.5308965456778103	16993.5	0.0172	False
1579	268	W	Q	-1.5037711560635183	-7.743701200000001	0.1117021276595744	-1.4429898062982711	-0.2090123002265557	False	-1.5147179069666303	-1.7239838474796136	24335.5	0.0165563079343244	False
1580	62	K	F	-1.5043818354556588	-12.506689199999999	0.6146341463414634	-1.2382286388791854	2.780562737628196	False	-1.524862588732565	-1.2471934675513143	8409.0	0.0131725405306141	False
1581	225	R	T	-1.50440206613973	-8.260608000000001	0.3467741935483871	-1.6109095702605638	2.614752152337036	False	-1.524785233790808	-1.8307610661715583	21014.0	0.0172	False
1582	83	E	W	-1.5046451590021557	-11.4460936	0.4639175257731959	-1.291663587844723	1.4540780552989132	False	-1.5230747891776573	-1.4038447922120558	16603.5	0.0172	False
1583	137	E	Q	-1.504875983875391		0.8505154639175257	-0.8838818819207849	-0.2408745943440597	False	-1.515619338419426	-1.3314937345371969	17838.5	0.020640000000000002	False
1584	143	H	L	-1.5052374192018705	-10.8725952	0.0706521739130434	-1.3571303936350865	1.3435376651048063	False	-1.5233518676834366	-1.7593819494769196	14127.5	0.0442275547774512	False
1585	343	R	K	-1.505721934569518	-8.414282159999999	0.8869047619047619	-1.3271999530520326	-0.8722546413911973	False	-1.5119555637459654	-1.9561964009346131	14814.0	0.0176048356639592	False
1586	285	N	H	-1.5058632684105584	-10.6961914	0.8789808917197452	-1.2241041043963226	0.0723231778725767	True	-1.0866981986644029	-1.5202178176622358	25764.0	0.015948905014919	False
1587	362	D	S	-1.5059890379147296	-11.597424400000001	0.656441717791411	-1.1181973943307901	0.4776379419176352	False	-1.5207585565221908	-1.5753285635988312	7668.5	0.0169770829912417	False
1588	381	Q	Y	-1.506134054974782	-10.128063800000001	0.6262626262626263	-1.1358282867587737	-0.8538312430255128	False	-1.512512163558788	-1.5927833225753232	18844.5	0.0177365027309981	False
1589	158	S	C	-1.5063815682298478	-8.82296134	0.4538461538461538	-1.1498443380338494	-1.6091905760185767	False	-1.5062131925485525	-1.3928455984415973	13681.0	0.0154806109533289	False
1590	156	G	H	-1.5065457604906922	-12.332825	0.9880952380952379	-0.8929577553542865	0.6618719255744803	False	-1.5221614023677732	-1.425311565465471	23766.0	0.1515307031327111	True
1591	88	L	D	-1.5073484069867158	-11.264282000000001	0.3231707317073171	-1.363890216245065	1.9330864128067096	False	-1.5268723401587456	-1.6240758341010426	14380.0	0.0172	False
1592	510	K	E	-1.5073640036592506	-9.6619384			2.306538882734265	False	-1.5274537483503363	-1.6487670506813423	15659.0	0.0122862134287365	False
1593	179	N	L	-1.507537782642721	-9.5198243	0.2738853503184713	-1.3534469791122827	-0.0063549182040265	False	-1.519723912802117	-1.487571795055043	17787.0	0.017430238061356	False
1594	259	E	R	-1.5077393275485926	-10.6037112	0.1030927835051546	-1.5241128290773784	3.5961767683321795	False	-1.5281610865981223	-2.0712367251172155	16472.0	0.0159507740626682	False
1595	153	S	I	-1.5079495357962411	-10.5110352	0.3846153846153846	-1.1832457187762664	-0.3379760887863471	False	-1.5180586966315337	-1.5523717036725029	24363.0	0.3984215320091846	True
1596	130	R	T	-1.5082501488688511	-11.0984496	0.2741935483870967	-1.4315208251403464	2.614752152337036	False	-1.5286333165199293	-1.6197519567965477	17355.5	0.0172	False
1597	175	P	L	-1.5082680827418131	-9.802246	0.3161764705882353	-1.1462553497092	-1.0564886250480419	False	-1.5130146728124267	-1.8785727920762632	24864.0	0.0105956109760764	False
1598	126	S	K	-1.5082933395215634	-9.558300599999999	0.3307692307692307	-1.4632834577314393	1.1777270798136459	False	-1.5258890428420684	-2.0029111601159593	17088.5	0.013765943297368	False
1599	510	K	T	-1.508633143865482	-8.6213134			1.325114266739122	False	-1.5266926965754346	-1.6487670506813423	13856.0	0.0179977176515623	False
1600	64	I	D	-1.5086779854070411	-12.0370115	0.4556213017751479	-1.2855855541747676	2.3015543801203995	False	-1.528761734807139	-1.5177493048869979	18682.0	0.0172	False
1601	375	S	N	-1.5089712847438463	-9.887219199999999	0.5692307692307692	-1.005819895465806	-1.4618033890931008	False	-1.5101791679385024	-1.7062160034261855	13362.5	0.0155629292146735	False
1602	552	W	R	-1.5090139385868289	-10.574340699999999			3.628039062449683	False	-1.5294172085999207	-2.50599219060407	8267.0	0.0364964432033144	False
1603	503	P	Q	-1.5091746373687505	-10.423584000000002	0.6691176470588235	-1.0272368859716334	-1.0196418283166735	False	-1.5142247635633952	-1.5314295220028449	19654.5	0.0147	False
1604	39	K	D	-1.5098111625122643	-10.2994266	0.4195121951219512	-1.4741557781957269	2.1223048990774203	False	-1.529651744532138	-1.8968317109532051	18612.5	0.0172	False
1605	277	F	E	-1.5099445803263345		1.0	-1.3164779219990563	1.8962396160753408	False	-1.5293994658120529	-1.8206045512393496	21623.0	0.0207605765147443	False
1606	510	K	N	-1.5106092547832848	-7.1812011400000015			0.4776379419176355	False	-1.5253787733907458	-1.6487670506813423	17324.5	0.0156674929991242	False
1607	178	T	C	-1.5106831930599691	-6.8263549600000015	0.4341463414634146	-1.2884997742897737	-1.7565777629440529	False	-1.5090918727610836	-1.2745556246624965	16868.5	0.0172	False
1608	467	S	G	-1.511598637104064	-5.33204346	0.4769230769230769	-1.3987364534405835	-1.388109795630363	False	-1.5134769266042831	-1.6293978478556583	22137.5	0.0110488524108467	False
1609	497	N	S	-1.5118940640016922	-9.235375999999999	0.5159235668789809	-1.1382885291336993	-1.4618033890931008	True	-0.836408677505792	-1.7836301657176918	9299.0	0.0198390611289108	False
1610	342	Y	M	-1.512266077547114	-6.12600096	0.8869047619047619	-1.3271999530520326	-1.7197309662126836	False	-1.5110348300870382	-1.280379505681821	15094.0	0.0172	False
1611	129	E	Q	-1.5123149816556904	-9.913085800000001	0.2628865979381443	-1.2875019675969552	-0.2408745943440597	False	-1.5230583361997259	-1.7331857352261624	17120.0	0.0171999999999999	False
1612	318	E	A	-1.5130992314454894	-10.310009800000001	0.3608247422680412	-1.410952642371268	1.2329972749106992	False	-1.5308740492622903	-1.80348593072208	7742.5	0.022604271672445	False
1613	51	E	K	-1.5134063560554902	-9.451575	0.1443298969072164	-1.5441703643062643	2.306538882734265	False	-1.533496100746576	-2.153806766162633	14605.0	0.0156728153037797	False
1614	327	K	N	-1.5134632701364124	-8.887780600000003	0.4097560975609756	-1.4527051339693158	0.4776379419176355	False	-1.5282327887438734	-1.7098864136298706	14393.0	0.0204249273806277	False
1615	132	E	P	-1.5135615862046676	-11.373547300000002	0.4329896907216495	-1.2072934479402857	0.6434485272087958	False	-1.5290959666656991	-1.5308965456778103	22149.5	0.0198206324885118	False
1616	497	N	R	-1.5136426930265443	-12.451342599999998	0.5159235668789809	-1.1382885291336993	1.7672758275155491	True	-1.3150858903670355	-1.7836301657176918	12197.0	0.0108521911555925	False
1617	18	D	Q	-1.513927746342156	-11.207568400000001	0.2024539877300613	-1.0399174014957941	-0.3145681878067974	False	-1.5241917654610782	-1.7077029368556391	6148.0	0.0172	False
1618	342	Y	C	-1.5146926557795029	-3.78201898	0.8869047619047619	-1.3271999530520326	-2.1250457302577423	False	-1.5093448551835358	-1.280379505681821	16028.5	0.0187288873973915	False
1619	212	N	P	-1.5147359455452611	-9.1614138	0.9108280254777071	-1.2293260497266234	-1.1117588201450954	False	-1.519021510862398	-1.4573820528582189	17886.5	0.0084573916180652	False
1620	515	K	G	-1.5147742675162257	-9.4005616			1.9515098111723943	False	-1.5343318103515453	-1.7239227878299561	18662.0	0.0183046595384969	False
1621	141	P	Q	-1.5148816838398629	-10.5712771	0.5735294117647058	-0.9962111480150004	-1.0196418283166735	False	-1.5199318100345072	-1.6781685025718287	10679.0	0.0172	False
1622	186	G	V	-1.5156716873799136	-9.07805174	0.7142857142857143	-1.1654580901702432	-1.4618033890931008	False	-1.5168795705745697	-1.4977865036531957	16414.0	0.0218999999999999	False
1623	299	Q	E	-1.5163967140050594	-7.582275419999998	0.4878048780487805	-1.4549809620145144	-0.2408745943440597	False	-1.5271400685490948	-1.598111766432853	23421.0	0.0265878168197393	False
1624	360	M	K	-1.5167775296544057	-10.243737800000002	0.5989363200901663	-1.4834748915842908	2.1357437948292395	False	-1.5366382287887532	-2.260386808622484	8077.5	0.0167594326292624	False
1625	362	D	L	-1.5167962039853116	-12.6292115	0.656441717791411	-1.1181973943307901	1.9330864128067096	False	-1.5363201371573418	-1.5753285635988312	10105.5	0.0172	False
1626	65	A	N	-1.5168061603764005	-9.0492922	0.3113207547169811	-1.3359325754554954	-0.522210072443192	False	-1.5256526702792668	-1.6172843859313737	18539.0	0.0160379893507373	False
1627	57	K	N	-1.5168461181445831	-11.155505199999995	0.3853658536585366	-1.2246086505410303	0.4776379419176355	False	-1.531615636752044	-1.4484110434921869	12723.5	0.0240743015640368	False
1628	143	H	D	-1.5184173640021654	-11.4376464	0.0706521739130434	-1.3571303936350865	2.011764508883313	False	-1.5380806081233098	-1.7593819494769196	14833.0	0.0171999999999999	False
1629	470	K	T	-1.518943942212939	-11.980652000000001	0.4780487804878048	-1.1935852084833012	1.325114266739122	False	-1.5370034949228917	-1.2813485304471908	16789.0	0.0174759063753724	False
1630	25	H	L	-1.519061572365327	-9.965515	0.0978260869565217	-1.4526466278317247	1.3435376651048063	False	-1.5371760208468928	-1.862009825581096	15100.0	0.0154553431435834	False
1631	278	E	A	-1.5193110027366523	-6.30169682	0.4642857142857143	-1.6066726176418995	1.2329972749106992	False	-1.5370858205534534	-1.5330344576984656	8914.0	0.012204409924088002	False
1632	137	E	N	-1.5194091758952797		0.8505154639175257	-0.8838818819207849	-0.3329915861724819	False	-1.5295514176063656	-1.3314937345371969	16347.0	0.0224193405549315	False
1633	142	N	W	-1.5195833091635338	-11.417858800000001	0.6305732484076433	-0.9848713256295056	-0.3011292920549782	True	-1.042987328797401	-1.2246657748648646	14568.0	0.0172	False
1634	369	H	S	-1.5197265886234141	-10.663208000000001	0.0706521739130434	-1.2136669146658845	-0.1119108057842681	False	-1.5312788774549482	-1.849230002152756	19884.5	0.0180104044351981	False
1635	205	Q	N	-1.5201908603346534	-9.02564694	0.5858585858585859	-0.9845419061312496	-2.069775535160689	False	-1.5154243119542734	-1.2211885659331183	18690.5	0.0316559806829037	False
1636	18	D	N	-1.5202560834750551	-11.3371704	0.2024539877300613	-1.0399174014957941	-0.2224511959783752	False	-1.5311173290581128	-1.7077029368556391	11252.0	0.0136111213402507	False
1637	470	K	P	-1.5203723647412601	-12.119763	0.4780487804878048	-1.1935852084833012	1.5277716487616508	False	-1.538998748077547	-1.2813485304471908	15923.5	0.0171999999999999	False
1638	503	P	N	-1.5204030086515217	-10.387207	0.6691176470588235	-1.0272368859716334	-1.1117588201450954	False	-1.5246885739686586	-1.5314295220028449	15981.0	0.0171999999999999	False
1639	515	K	Q	-1.5206320827332906	-7.13253174			0.38552095008921294	False	-1.5349504137229264	-1.7239227878299561	20972.5	0.0218241183499766	False
1640	501	D	R	-1.5208017621068977	-13.680224599999999	0.7239263803680982	-0.9577488762040924	3.4119427846753343	False	-1.5413083982456002	-1.4211080730464072	15727.0	0.0158777287077818	False
1641	276	G	N	-1.5212805383173	-5.994445860000001	0.2023809523809523	-1.4677572165513275	-0.6880206577343524	False	-1.5289242218461518	-1.9080943267133932	22387.0	0.0153258849650948	False
1642	135	P	N	-1.522051870498916	-9.4431152	0.3235294117647059	-1.203718352917647	-1.1117588201450954	False	-1.5263374358160529	-1.7969477979599875	15900.0	0.0161423314278941	False
1643	53	S	T	-1.5220856655225012	-7.023644999999999	0.5461538461538461	-1.239246760315813	-2.014505340063636	False	-1.517894167611354	-1.4999641398765944	18672.0	0.0150387899964748	False
1644	251	E	G	-1.522271248130732	-5.53529058	0.2536585365853658	-1.613756072666254	1.067186689619539	False	-1.5394898743802647	-1.8209753629171823	25219.0	0.0355496277097276	False
1645	89	P	M	-1.5223868589708704	-9.334619	0.7058823529411765	-1.1130987315546912	-1.5539203809215234	False	-1.5227400896220495	-1.2855660136665146	20114.0	0.0202829966706688	False
1646	372	E	L	-1.5224499766648425	-13.123193400000002	0.6185567010309279	-0.8609613169288747	1.7488524291498648	False	-1.5416039449305896	-1.293995047886675	9196.5	0.0169766338027927	False
1647	486	K	S	-1.5224625915657792	-12.828515599999998	0.5951219512195122	-0.8406816998131205	1.1777270798136459	False	-1.5400582948862844	-1.5211681813318314	10045.0	0.0294294732140425	False
1648	362	D	E	-1.5225956270929468	-8.4677492	0.656441717791411	-1.1181973943307901	-1.9776585433322664	False	-1.5187840267669033	-1.5753285635988312	14343.5	0.0159438953572332	False
1649	303	N	S	-1.5226497849608025	-9.168091	0.9936305732484076	-1.1625365739318332	-1.4618033890931008	False	-1.5238576681554583	-1.5804724440133326	15972.0	0.0200244177984908	False
1650	506	S	K	-1.5229649178291629	-8.57977286			1.1777270798136459	False	-1.5405606211496683	-2.079548715782865	9475.0	0.0172	False
1651	203	E	F	-1.5231003135706256	-10.9559936	0.3041237113402061	-1.4073667620876542	1.8962396160753408	False	-1.542555199056344	-1.3378772997257649	24540.5	0.0171999999999999	False
1652	510	K	V	-1.5234569744609088	-10.069421400000001			2.6515989490684047	False	-1.5438653543834158	-1.6487670506813423	13143.5	0.0202782795327114	False
1653	304	S	R	-1.523606620927857	-9.939038200000002	0.3	-1.5277740556988817	2.46736496541156	False	-1.5438681776911074	-2.1199934144926824	20102.0	0.0131161336335827	False
1654	168	T	L	-1.5243923335210983	-8.298376399999999	0.1126760563380281	-1.3528425968560307	-0.8538312430255128	False	-1.530770442105104	-1.8027297696423183	20965.5	0.0101605001282157	False
1655	372	E	W	-1.524544542062226	-12.9729005	0.6185567010309279	-0.8609613169288747	1.4540780552989132	False	-1.5429741722377277	-1.293995047886675	10831.5	0.0172	False
1656	182	V	P	-1.5246958409592763	-9.3743407	0.4225352112676056	-1.2297412930680869	-1.0380652266823576	False	-1.5295945810023992	-1.4223925211354362	21246.5	0.0172	False
1657	129	E	G	-1.524727022809405	-11.307031199999999	0.2628865979381443	-1.2875019675969552	1.067186689619539	False	-1.5419456490589378	-1.7331857352261624	18199.0	0.0202310997762509	False
1658	292	N	M	-1.5249062583346276	-10.5128296	0.6496815286624203	-1.1706691124089634	-0.5037866740775074	False	-1.5338825324380023	-1.3951386977900444	18588.5	0.0172	False
1659	168	T	H	-1.5250674708364151	-9.733899000000001	0.1126760563380281	-1.3528425968560307	0.0354763811412076	False	-1.5374977675746275	-1.8027297696423183	14254.5	0.0172	False
1660	28	N	K	-1.5251599678518537	-12.068689	0.9554140127388536	-1.003222219032453	0.4776379419176355	True	-1.1646815675255384	-1.90852518903177	10902.5	0.006662110123791	False
1661	506	S	R	-1.5259247114606491	-9.9493286			2.46736496541156	False	-1.5461862682238998	-2.079548715782865	9774.5	0.0115947437775987	False
1662	368	H	T	-1.5261803883506049	-10.6136352	0.1684782608695652	-1.2522942101366985	0.0354763811412076	False	-1.5386106850888168	-1.6532271805597298	14301.0	0.0172	False
1663	141	P	A	-1.527158607692208	-9.904247999999999	0.5735294117647058	-0.9962111480150004	-1.5723437792872077	False	-1.5273387014413775	-1.6781685025718287	16590.0	0.0154391108777112	False
1664	31	D	T	-1.5276505922450538	-9.902417199999999	0.3374233128834356	-1.4024171603901323	0.6250251288431113	False	-1.5431029699009784	-1.7659774786165598	12603.5	0.0160502483883876	False
1665	497	N	G	-1.5278327260752298	-10.488049499999999	0.5159235668789809	-1.1382885291336993	-0.6880206577343524	True	-0.9883472950341368	-1.7836301657176918	15250.0	0.0139904650681093	False
1666	52	D	Y	-1.527836758589752	-10.881335499999999	0.5644171779141104	-1.3394367878516409	0.9934930961568008	False	-1.5447898854269717	-1.5012684089716108	20941.0	0.0189943227213623	False
1667	467	S	A	-1.528596742316901	-6.43638916	0.4769230769230769	-1.3987364534405835	-1.2222992103392023	False	-1.5319397494302749	-1.6293978478556583	15899.0	0.0127	False
1668	179	N	D	-1.529013688451737	-9.4137452	0.2738853503184713	-1.3534469791122827	-0.2224511959783752	False	-1.5398749340347946	-1.487571795055043	18628.5	0.0384191833207538	False
1669	138	S	L	-1.5291675993826968	-11.0119384	0.7230769230769231	-1.0030534844905812	-0.7064440561000368	False	-1.536673757204021	-1.3553423959452453	12144.0	0.0195201454423011	False
1670	184	N	W	-1.5300233734237847	-11.3843384	0.8634146341463415	-1.0194723812925883	-0.3011292920549782	False	-1.5403757322702518	-1.2774518302479876	16629.5	0.0172	False
1671	156	G	A	-1.5300532939417613	-9.5760374	0.9880952380952379	-0.8929577553542865	-1.996081941697951	False	-1.5260520929441883	-1.425311565465471	20540.0	0.2450389505399484	True
1672	389	N	R	-1.530687735724359	-11.5071898	0.5732484076433121	-1.3364892017746042	1.7672758275155491	False	-1.5498815068456469	-1.796882533058788	11916.0	0.073577712279785	True
1673	512	N	K	-1.530827739475336	-7.49483642			0.4776379419176355	False	-1.545597258082797	-2.1377626488243164	16853.0	0.0164398350855539	False
1674	327	K	R	-1.5310582464820377	-6.063745079999999	0.4097560975609756	-1.4527051339693158	-0.8722546413911973	False	-1.5372918756584857	-1.7098864136298706	14652.5	0.0141291418273607	False
1675	156	G	P	-1.5311940135940858	-10.003601199999999	0.9880952380952379	-0.8929577553542865	-1.7381543645783681	False	-1.5297830893559892	-1.425311565465471	19589.5	0.0172	False
1676	129	E	A	-1.5317391538109015	-11.475903300000002	0.2628865979381443	-1.2875019675969552	1.2329972749106992	False	-1.5495139716277029	-1.7331857352261624	13445.5	0.020640000000000002	False
1677	100	P	Q	-1.5319157660807965	-8.3541258	0.5808823529411765	-1.332059363559768	-1.0196418283166735	False	-1.536965892275441	-1.6973519201056029	23612.0	0.0114606455452215	False
1678	153	S	Q	-1.5320458685434797	-9.2644776	0.3846153846153846	-1.1832457187762664	-1.3696863972646791	False	-1.5340898999052737	-1.5523717036725029	23751.0	0.296048438266995	True
1679	489	N	V	-1.5321708320332483	-11.6423341	0.3057324840764331	-1.034054488808967	0.0120684801616584	False	-1.5444649888493318	-1.6736407763190642	15727.5	0.0172	False
1680	286	A	D	-1.5331568823769497	-10.179504199999998	0.1886792452830188	-1.450003034404214	1.4172312585675442	False	-1.551484142002764	-1.8264497971824245	13581.0	0.0172	False
1681	138	S	V	-1.5332635571875284	-11.0585938	0.7230769230769231	-1.0030534844905812	-0.6880206577343524	False	-1.5409072407163802	-1.3553423959452453	16133.0	0.025049281906793997	False
1682	200	S	P	-1.5333737433745769	-7.72344972	0.4522292993630573	-1.2445425616159915	-1.8118479580411058	False	-1.5312369346643615	-1.4108906642808294	16902.0	0.0172	False
1683	203	E	W	-1.5334571702247322	-10.686889599999999	0.3041237113402061	-1.4073667620876542	1.4540780552989132	False	-1.5518868004002335	-1.3378772997257649	21133.5	0.0171999999999999	False
1684	285	N	T	-1.5334780390936509	-9.036083999999999	0.8789808917197452	-1.2241041043963226	-1.314416202167625	True	-0.8849334839956096	-1.5202178176622358	19761.5	0.024146566397599996	False
1685	64	I	G	-1.5335886346713419	-8.78498534	0.4556213017751479	-1.2855855541747676	-1.1117588201450956	False	-1.537874199988479	-1.5177493048869979	17792.0	0.0249	False
1686	146	N	Q	-1.5337980443594734	-8.718933040000001	0.7006369426751592	-1.0705334952064418	-2.069775535160689	False	-1.5290314959790932	-1.0723669684016952	14832.0	0.0119837968130369	False
1687	370	Q	G	-1.53429064394481	-11.1788084	0.5757575757575758	-0.9976670228748371	-0.59590366590593	False	-1.5426103268677849	-1.526730953760126	18033.0	0.0172	False
1688	497	N	A	-1.5344799556167716	-10.7282472	0.5159235668789809	-1.1382885291336993	-0.522210072443192	True	-1.0223685747088826	-1.7836301657176918	5471.5	0.0122706155079563	False
1689	278	E	Y	-1.5345288261821508	-5.37338866	0.4642857142857143	-1.6066726176418995	0.8092591124999562	False	-1.5507680272107198	-1.5330344576984656	15633.5	0.0148059163886321	False
1690	68	Q	Y	-1.534668542017546	-7.951342939999999	0.4292929292929293	-1.3816185455140877	-0.8538312430255128	False	-1.541046650601552	-1.7863103714978632	21354.0	0.0172617471398623	False
1691	16	D	C	-1.5347251851394583	-8.503125			1.03033989288817	False	-1.5518124823153423	-1.5447005797616076	14318.0	0.0172	False
1692	200	S	M	-1.5349502326262114	-9.0588502	0.4522292993630573	-1.2445425616159915	-1.2038758119735182	False	-1.5384522256285358	-1.4108906642808294	15498.5	0.0172	False
1693	464	K	E	-1.5350488950256471	-11.046923800000002	0.5414634146341464	-1.4347259983381389	2.306538882734265	False	-1.5551386397167326	-1.8663238051614972	17344.0	0.0151954405665528	False
1694	358	T	K	-1.5350774821048336	-12.270483300000002	0.5704225352112676	-1.1450826351134544	1.325114266739122	False	-1.5531370348147862	-1.736405135100576	8837.5	0.0172	False
1695	92	S	L	-1.535146141192843	-9.7778198	0.5769230769230769	-1.2522164052351437	-0.7064440561000368	False	-1.5426522990141676	-1.927552348586593	23003.0	0.0282230319433066	False
1696	16	D	A	-1.5353458551457566	-9.0186765			1.4172312585675442	False	-1.5536731147715712	-1.5447005797616076	13949.5	0.020640000000000002	False
1697	467	S	H	-1.5353532667476308	-9.0567504	0.4769230769230769	-1.3987364534405835	-0.1119108057842681	False	-1.5469055555791646	-1.6293978478556583	18724.5	0.0122857142857142	False
1698	130	R	E	-1.53540098636334	-11.7646852	0.2741935483870967	-1.4315208251403464	3.5961767683321795	False	-1.5558227454128697	-1.6197519567965477	19553.5	0.0172	False
1699	154	H	M	-1.5354161401322302	-11.8795776	0.2826086956521739	-1.1609799565152097	0.8461059092313251	False	-1.5518039113681483	-1.2810492481806264	21494.5	0.0115467161653297	False
1700	285	N	Y	-1.5355453342993446	-9.659948599999998	0.8789808917197452	-1.2241041043963226	-0.9459482348539352	True	-0.9522287141715072	-1.5202178176622358	25391.0	0.0183129357613546	False
1701	400	E	G	-1.535779293796359	-8.356750420000001	0.5154639175257731	-1.5381287903518044	1.067186689619539	False	-1.5529979200458917	-1.9890525769555232	16782.5	0.0095931720866065	False
1702	358	T	S	-1.5362303052533333	-8.324890199999999	0.5704225352112676	-1.1450826351134544	-2.014505340063636	False	-1.532038807342186	-1.736405135100576	16463.0	0.0189033444525141	False
1703	200	S	G	-1.5367361523136034	-8.733337400000002	0.4522292993630573	-1.2445425616159915	-1.388109795630363	False	-1.5386144418138223	-1.4108906642808294	22348.5	0.0184597139879232	False
1704	154	H	G	-1.5368423695998392	-11.7479005	0.2826086956521739	-1.1609799565152097	0.6618719255744803	False	-1.5524580114769204	-1.2810492481806264	19127.0	0.0147	False
1705	85	D	W	-1.5368939177245404	-11.691259599999999	0.2453987730061349	-1.3026453923887813	1.6383120389557582	False	-1.555795714430244	-1.4542949279846549	14146.0	0.0172	False
1706	42	A	V	-1.5372612526871814	-6.54951166	0.4084507042253521	-1.3451066754272172	-1.6276139743842613	False	-1.5369175472522612	-1.3762041025671228	13026.5	0.031169601771689003	False
1707	207	L	I	-1.538259896609609	-4.7100341399999985	0.2865853658536585	-1.3778627745528382	-1.793424559675422	False	-1.5363056325108495	-1.9701408133290423	18974.5	0.0068583688514904	False
1708	179	N	F	-1.5396515820639072	-9.9781859	0.2738853503184713	-1.3534469791122827	0.1410322687214494	False	-1.552680337168041	-1.487571795055043	11794.5	0.0171999999999999	False
1709	99	T	I	-1.539964906446032	-6.73073734	0.2605633802816901	-1.4773888699629532	-0.48536327571182303	False	-1.5490701673990577	-1.887238554505216	24181.0	0.0126040368893607	False
1710	510	K	G	-1.5399702753034852	-9.625500599999999			1.9515098111723943	False	-1.5595278181388046	-1.6487670506813423	19360.5	0.0211623438283666	False
1711	92	S	D	-1.5400098351445182	-11.1370484	0.5769230769230769	-1.2522164052351437	0.4776379419176352	False	-1.5547793537519792	-1.927552348586593	21389.0	0.0177631978614199	False
1712	255	T	E	-1.5409381765999215	-9.535132	0.2253521126760563	-1.4234410319960062	0.4407911451862664	False	-1.5555294833655138	-1.884728991053512	19255.0	0.0155730977732618	False
1713	15	T	K	-1.5409614450781888	-8.9638306			1.325114266739122	False	-1.5590209977881415	-1.860451480717484	10514.5	0.0110234376299645	False
1714	382	K	S	-1.5410253366881848	-11.9165895	0.7707317073170732	-1.2118167795753338	1.1777270798136459	False	-1.55862104000869	-1.4395775000909	16162.0	0.0149210783407704	False
1715	278	E	S	-1.5410823468168653	-2.76431882	0.4642857142857143	-1.6066726176418995	0.2934039582607904	False	-1.5549305644534854	-1.5330344576984656	17090.0	0.0201247015684408	False
1716	89	P	Y	-1.5412622753062106	-8.674035800000002	0.7058823529411765	-1.1130987315546912	-1.996081941697951	False	-1.5372610743086377	-1.2855660136665146	19691.5	0.1217353415944534	True
1717	104	N	Y	-1.5412963079235875	-6.0748779200000005	0.197452229299363	-1.4508631654417303	-0.9459482348539352	False	-1.5469443253014252	-1.8419508434114575	25180.0	0.010117808733271	False
1718	175	P	D	-1.5414319389215525	-11.9602417	0.3161764705882353	-1.1462553497092	0.8276825108656405	False	-1.5577457888925998	-1.8785727920762632	20876.5	0.0184635797379355	False
1719	504	K	I	-1.5419811959735241	-10.4479736			3.0016435180164107	False	-1.5625307536307649	-1.8246148281480423	17563.0	0.0194283975629935	False
1720	478	N	K	-1.54249155054205	-9.38812256	0.3184713375796178	-1.4385231570234294	0.4776379419176355	False	-1.5572610691495108	-2.2217858857642305	12680.5	0.0252995318793772	False
1721	561	C	R	-1.5425224183132489	-10.4634766			3.0200669163820946	False	-1.5630746770407296	-2.49457885956352	8493.5	0.0213297235310609	False
1722	17	A	R	-1.54263873251371	-10.6909546			3.406958282061469	False	-1.5631471280157152	-2.011189231883735	10515.0	0.0172	False
1723	17	A	D	-1.5430697604488577	-9.095422199999998			1.4172312585675442	False	-1.5613970200746718	-2.011189231883735	11793.0	0.0172	False
1724	504	K	T	-1.5430786690510732	-8.985290599999997			1.325114266739122	False	-1.5611382217610257	-1.8246148281480423	22966.5	0.0232227707787591	False
1725	560	Q	R	-1.5431193771144018	-9.380859199999998			1.6751588356871272	False	-1.5621077897766131	-2.3356593570923287	11104.0	0.0172	False
1726	299	Q	V	-1.5437335293049363	-8.5947022	0.4878048780487805	-1.4549809620145144	0.1041854719900804	False	-1.5565562484925402	-1.598111766432853	24241.5	0.0184979004673869	False
1727	303	N	P	-1.5445976942091328	-9.922216800000001	0.9936305732484076	-1.1625365739318332	-1.1117588201450954	False	-1.5488832595262698	-1.5804724440133326	11572.0	0.0147129925391928	False
1728	232	A	F	-1.545063087704308	-8.25877684	0.5257731958762887	-1.2741351601749376	-1.4986501858244698	False	-1.5459313215464583	-1.3574849278191143	16159.5	0.0144082257295429	False
1729	16	D	G	-1.5451887725801376	-8.9153076			1.2514206732763835	False	-1.5630219112664694	-1.5447005797616076	18346.0	0.0231255395149985	False
1730	129	E	S	-1.5452421275917743	-10.758545	0.2628865979381443	-1.2875019675969552	0.2934039582607904	False	-1.5590903452283942	-1.7331857352261624	19259.5	0.0296642760474279	False
1731	89	P	V	-1.545458319567263	-10.3031004	0.7058823529411765	-1.1130987315546912	-1.0380652266823576	False	-1.5503570596103864	-1.2855660136665146	20276.0	0.0111697713693997	False
1732	178	T	P	-1.5460789612385843	-6.75899656	0.4341463414634146	-1.2884997742897737	-1.9592351449665824	False	-1.5424562635924262	-1.2745556246624965	23650.0	0.0183093711143584	False
1733	562	R	N	-1.5473576451792344	-9.5130494			1.7672758275155491	False	-1.5665514163005223	-1.8156290232925727	11206.0	0.0129429658058204	False
1734	329	R	L	-1.5481434368738214	-11.0312379	0.2540322580645161	-1.524714641891501	3.9228134363006335	False	-1.5683259104292464	-1.8503386051897932	13645.0	0.0172	False
1735	171	G	W	-1.5483216986430082	-10.297058	0.8814432989690721	-0.79023607694371	-1.7750011613097372	False	-1.5465492645387908	-1.1460118795359997	23581.0	0.0290012020373514	False
1736	218	A	R	-1.5484552477012656	-4.44743652	0.0070422535211267	-1.7410054753464266	3.406958282061469	False	-1.568963643203271	-2.07964282782984	25341.5	0.0162822213724028	False
1737	275	R	E	-1.548531248870301	-9.1639526	0.3266129032258064	-1.6308816180864971	3.5961767683321795	False	-1.5689530079198306	-1.8519997860366195	20016.5	0.0172	False
1738	65	A	Q	-1.549471915358772	-9.498401	0.3113207547169811	-1.3359325754554954	-0.4300930806147697	False	-1.5589594716093582	-1.6172843859313737	11018.0	0.0229851599886522	False
1739	517	D	R	-1.549690926282298	-10.742407199999999			3.4119427846753343	False	-1.5701975624210005	-1.8555873208109095	6783.0	0.0117835716128647	False
1740	128	L	R	-1.550179434976937	-10.0462156	0.0203045685279187	-1.5957179611437138	3.9228134363006335	False	-1.5703619085323623	-1.9888734318842276	11806.5	0.0172	False
1741	28	N	H	-1.5503331656754562	-11.883618199999999	0.9554140127388536	-1.003222219032453	0.0723231778725767	True	-1.1311680959293011	-1.90852518903177	9337.0	0.0150192240253676	False
1742	101	N	L	-1.5504636555878928	-11.253283799999998	0.7579617834394905	-1.1615332450159923	-0.0063549182040265	False	-1.562649785747289	-1.4401194830536888	15261.0	0.012450768176203999	False
1743	18	D	I	-1.5507457023009852	-13.1994262	0.2024539877300613	-1.0399174014957941	2.3015543801203995	False	-1.5708294517010826	-1.7077029368556391	9970.5	0.0172	False
1744	173	S	P	-1.5507586729001417	-9.678308	0.3692307692307692	-1.0074418962619092	-1.8118479580411058	False	-1.5486218641899263	-1.3473206545097416	23358.5	0.0155123925024587	False
1745	511	L	K	-1.551017198278973	-10.2690796			2.6331755507027204	False	-1.5714132275649708	-2.160890352174563	13274.0	0.0172	False
1746	471	N	P	-1.5511177978063315	-10.7019288	0.7197452229299363	-0.9994082659693132	-1.1117588201450954	False	-1.5554033631234687	-1.5175624530602445	14657.5	0.0171999999999999	False
1747	286	A	E	-1.551430299025748	-10.148473999999998	0.1886792452830188	-1.450003034404214	1.2329972749106992	False	-1.5692051168425492	-1.8264497971824245	13523.0	0.0126938514536358	False
1748	340	I	G	-1.5515446829290032	-11.085119800000001	1.0	-0.8382688864231468	-1.1117588201450956	False	-1.55583024824614	-1.3871564486073915	15968.5	0.0172	False
1749	493	E	M	-1.5517966014601714	-12.564343199999998	0.4072164948453608	-1.0685872613122316	1.2514206732763835	False	-1.5696297401465031	-1.4038694496673876	6559.0	0.0224992331279399	False
1750	65	A	I	-1.5518498464380592	-7.974743720000001	0.3113207547169811	-1.3359325754554954	-1.2775694054362559	False	-1.5547113706223097	-1.6172843859313737	18769.0	0.0172	False
1751	54	H	N	-1.5522816969363304	-8.83605976	0.4076086956521739	-1.4432871884191971	0.0723231778725767	False	-1.5649237713556372	-1.952702856653664	17662.0	0.0113539892657351	False
1752	474	K	D	-1.552504159585962	-13.0461546	0.4682926829268293	-1.0695994397639974	2.1223048990774203	False	-1.5723447416058358	-1.4121804235965478	9831.0	0.0172	False
1753	385	Q	R	-1.5526224834336106	-12.163171400000001	0.4595959595959596	-1.2398526246198756	1.6751588356871272	False	-1.5716108960958222	-2.4662094671334565	13780.5	0.0161779293626456	False
1754	85	D	L	-1.5526409633845328	-11.9652708	0.2453987730061349	-1.3026453923887813	1.9330864128067096	False	-1.5721648965565629	-1.4542949279846549	12998.5	0.0150100795566538	False
1755	493	E	F	-1.5527209041817334	-12.935559	0.4072164948453608	-1.0685872613122316	1.8962396160753408	False	-1.5721757896674515	-1.4038694496673876	10060.5	0.0351708163062709	False
1756	203	E	P	-1.5536400056394983	-10.0741456	0.3041237113402061	-1.4073667620876542	0.6434485272087958	False	-1.56917438610053	-1.3378772997257649	23660.0	0.0171999999999999	False
1757	269	Y	F	-1.5539908369892903	-7.63701174	0.2522522522522522	-1.3845087627680814	-1.0749120234137266	False	-1.558584514064719	-1.9812532265221812	24849.0	0.010598321887774	False
1758	143	H	N	-1.5551789642161675	-9.982983500000001	0.0706521739130434	-1.3571303936350865	0.0723231778725767	False	-1.5678210386354745	-1.7593819494769196	14804.5	0.0084655620069719	False
1759	53	S	I	-1.5554560267458313	-10.500183	0.5461538461538461	-1.239246760315813	-0.3379760887863471	False	-1.5655651875811238	-1.4999641398765944	19769.0	0.0186076936931647	False
1760	88	L	I	-1.5556191352380868	-5.74069822	0.3231707317073171	-1.363890216245065	-1.793424559675422	False	-1.5536648711393273	-1.6240758341010426	18049.5	0.0083159178355746	False
1761	277	F	H	-1.5557089263352184		1.0	-1.3164779219990563	1.490924852030282	False	-1.5742382588596109	-1.8206045512393496	23280.0	0.0456938109639368	False
1762	521	L	R	-1.5559783888012877	-11.038549799999998			3.9228134363006335	False	-1.5761608623567125	-2.433444697498929	17304.0	0.0159832017380942	False
1763	16	D	L	-1.5564230544899038	-9.7496825			1.9330864128067096	False	-1.5759469876619343	-1.5447005797616076	14256.0	0.0160351441827391	False
1764	285	N	F	-1.5565350817653159	-11.102319300000001	0.8789808917197452	-1.2241041043963226	0.1410322687214494	True	-1.1475853608438895	-1.5202178176622358	19430.0	0.0139233844903563	False
1765	203	E	D	-1.5568879405282283	-1.6144164799999998	0.3041237113402061	-1.4073667620876542	-1.9776585433322664	False	-1.5530763402021843	-1.3378772997257649	24230.0	0.0257726846692354	False
1766	88	L	Q	-1.5569067160737868	-9.9423582	0.3231707317073171	-1.363890216245065	0.0857620736243959	False	-1.5696252637171382	-1.6240758341010426	23181.5	0.019130827090201	False
1767	491	C	R	-1.5571419598109182	-13.1057252	0.1851851851851851	-1.1824133557298675	3.0200669163820946	False	-1.577694218538399	-2.407116610870757	7642.0	0.0217555072276717	False
1768	493	E	Q	-1.5575603164079423	-11.451660400000002	0.4072164948453608	-1.0685872613122316	-0.2408745943440597	False	-1.5683036709519778	-1.4038694496673876	6301.5	0.0230160922233122	False
1769	214	Y	R	-1.5583233480249488	-10.184301699999999	0.0945945945945946	-1.5545831754981347	2.983220119650725	False	-1.5788697481063187	-2.241423500418172	20821.0	0.0154098364408803	False
1770	156	G	M	-1.5585799055156981	-9.8502074	0.9880952380952379	-0.8929577553542865	-1.9776585433322664	False	-1.554768305189654	-1.425311565465471	11416.0	0.0201211369754862	False
1771	150	V	L	-1.5586966130460782	-7.80474854	0.5188679245283019	-1.1937872529277314	-2.1434691286234258	False	-1.5531536920927302	-1.149690826916022	13838.0	0.0076886907058615	False
1772	239	Q	H	-1.55884484310294	-9.5353518	0.2727272727272727	-1.4085617194483204	0.1644401697009989	False	-1.5720028920155178	-2.0315138281428595	18057.0	0.0168432051519459	False
1773	257	I	N	-1.5589111310984152	-6.94521482	0.1005917159763313	-1.5525821482587396	0.3621130491096634	False	-1.5731117996578563	-1.7523624260296984	18761.0	0.0147	False
1774	392	T	K	-1.560041313267146	-10.7275024	0.4788732394366197	-1.4110158750585469	1.325114266739122	False	-1.5781008659770983	-2.0780594991881767	13079.0	0.0132999743836827	False
1775	63	G	N	-1.5603584995781743	-10.558019999999999	0.4285714285714285	-1.1690809437287968	-0.6880206577343524	False	-1.5680021831070263	-1.9142491226880851	12346.5	0.0133288747548805	False
1776	257	I	T	-1.560396916604164	-3.3306885000000004	0.1005917159763313	-1.5525821482587396	-0.48536327571182303	False	-1.5695021775571898	-1.7523624260296984	22388.0	0.0177396206687488	False
1777	48	N	D	-1.5604559225205377	-7.469030760000001	0.3248407643312102	-1.4878488215601575	-0.2224511959783752	False	-1.5713171681035951	-2.1666239888973204	17829.0	0.0119747805436917	False
1778	232	A	G	-1.5606653993814328	-7.149462940000001	0.5257731958762887	-1.2741351601749376	-1.996081941697951	False	-1.5566641983838598	-1.3574849278191143	19944.5	0.0127090649252208	False
1779	186	G	S	-1.5607158004570398	-9.620947	0.7142857142857143	-1.1654580901702432	-1.388109795630363	False	-1.562594089957259	-1.4977865036531957	24448.5	0.0756896092025701	True
1780	181	Y	H	-1.561476268569932	-9.0911988	0.1531531531531531	-1.463518089678998	0.4039443484548973	False	-1.5758863472443072	-2.20670902664416	20518.0	0.0107056335286714	False
1781	40	N	I	-1.5615396408250053	-10.9681154	0.6751592356687898	-1.2827970505671873	0.3621130491096634	False	-1.5757403093844466	-1.8898115448877453	16602.5	0.0161989093035458	False
1782	493	E	C	-1.5617780063318312	-12.351184199999999	0.4072164948453608	-1.0685872613122316	0.8461059092313251	False	-1.5781657775677496	-1.4038694496673876	13005.5	0.0375	False
1783	473	A	D	-1.562513495153684	-11.953369	0.0943396226415094	-1.2588039702307687	1.4172312585675442	False	-1.5808407547794987	-2.3041316115433634	8025.0	0.0110094576042941	False
1784	85	D	S	-1.5625962450978532	-10.9397704	0.2453987730061349	-1.3026453923887813	0.4776379419176352	False	-1.5773657637053142	-1.4542949279846549	10202.0	0.0160305948900466	False
1785	299	Q	Y	-1.5626300156425823	-6.696191399999999	0.4878048780487805	-1.4549809620145144	-0.8538312430255128	False	-1.5690081242265883	-1.598111766432853	20130.0	0.0214283971329571	False
1786	138	S	Q	-1.5631620797641852	-10.4465332	0.7230769230769231	-1.0030534844905812	-1.3696863972646791	False	-1.5652061111259794	-1.3553423959452453	15405.5	0.0323351924394536	False
1787	288	M	F	-1.5635403625342843	-7.594250479999999	0.2180851063829787	-1.3322827446516416	-1.5170735841901544	False	-1.5642376645639218	-1.5796852759655515	13735.5	0.0165474393172984	False
1788	368	H	S	-1.5635959187173296	-10.718396	0.1684782608695652	-1.2522942101366985	-0.1119108057842681	False	-1.575148207548864	-1.6532271805597298	19248.0	0.02058	False
1789	370	Q	P	-1.5637264051458284	-10.9029177	0.5757575757575758	-0.9976670228748371	-1.0196418283166735	False	-1.568776531340473	-1.526730953760126	21624.5	0.0169767422448183	False
1790	88	L	F	-1.5640727850689284	-4.760022	0.3231707317073171	-1.363890216245065	-2.014505340063636	False	-1.5598812871577812	-1.6240758341010426	22802.5	0.015881224211658003	False
1791	496	R	N	-1.564856358508151	-12.0764403	0.1491935483870967	-1.278516570454845	1.7672758275155491	False	-1.5840501296294391	-1.2799096493244362	10564.0	0.0172	False
1792	130	R	S	-1.5652422097644905	-11.3676638	0.2741935483870967	-1.4315208251403464	2.46736496541156	False	-1.585503766527741	-1.6197519567965477	19488.0	0.0172	False
1793	261	T	R	-1.5659627282831865	-10.706921300000001	0.1019108280254777	-1.5022334713395904	2.614752152337036	False	-1.5863458959342642	-1.880251385563756	11360.0	0.0172	False
1794	101	N	F	-1.5659690643611008	-11.4830444	0.7579617834394905	-1.1615332450159923	0.1410322687214494	False	-1.5789978194652352	-1.4401194830536888	18052.0	0.0172	False
1795	517	D	N	-1.5659798920257382	-6.29423826			-0.2224511959783752	False	-1.576841137608796	-1.8555873208109095	13951.0	0.0168085498134456	False
1796	162	R	W	-1.5661628450919145	-12.361828599999999	0.2298387096774193	-1.3784009866304403	3.628039062449683	False	-1.5865661151050063	-1.3695989037420673	15642.5	0.0172	False
1797	497	N	H	-1.5667688101536752	-11.5283692	0.5159235668789809	-1.1382885291336993	0.0723231778725767	True	-1.1476037404075201	-1.7836301657176918	8824.5	0.0107545873666463	False
1798	221	N	R	-1.566777652143572	-5.29672856	0.4904458598726114	-1.6744345328051409	1.7672758275155491	False	-1.5859714232648603	-2.1386005417336573	24108.5	0.0220835897626461	False
1799	28	N	D	-1.567223701669786	-11.723620599999999	0.9554140127388536	-1.003222219032453	-0.2224511959783752	True	-1.1029950168635578	-1.90852518903177	11706.0	0.0177692169044504	False
1800	212	N	V	-1.567231149948191	-11.0159914	0.9108280254777071	-1.2293260497266234	0.0120684801616584	False	-1.5795253067642745	-1.4573820528582189	22079.0	0.0128473367973686	False
1801	489	N	R	-1.5677386655570271	-13.0285156	0.3057324840764331	-1.034054488808967	1.7672758275155491	False	-1.5869324366783153	-1.6736407763190642	12301.5	0.0147	False
1802	182	V	F	-1.5685913685209267	-7.80848392	0.4225352112676056	-1.2297412930680869	-2.03292873842932	False	-1.5642088792190028	-1.4223925211354362	20251.0	0.017539385569090002	False
1803	278	E	F	-1.5689710785199376	-8.272241079999999	0.4642857142857143	-1.6066726176418995	1.8962396160753408	False	-1.5884259640056555	-1.5330344576984656	19313.5	0.0219542198928445	False
1804	528	Q	H	-1.5692205925682745	-7.39505618			0.1644401697009989	False	-1.5823786414808525	-2.0007131552855824	20663.0	0.0168204737045788	False
1805	493	E	I	-1.569692543306462	-13.1273318	0.4072164948453608	-1.0685872613122316	2.1173203964635547	False	-1.589525584995262	-1.4038694496673876	8889.0	0.0147	False
1806	141	P	N	-1.5697774721816795	-10.8394532	0.5735294117647058	-0.9962111480150004	-1.1117588201450954	False	-1.5740630374988165	-1.6781685025718287	13042.5	0.0172	False
1807	158	S	V	-1.5698432757141862	-10.726061999999999	0.4538461538461538	-1.1498443380338494	-0.6880206577343524	False	-1.577486959243038	-1.3928455984415973	20513.0	0.0120079344926671	False
1808	513	R	G	-1.5701788764894808	-10.7886474			3.241147696770309	False	-1.5907289409548817	-2.1492669861065834	15064.0	0.0609849846900875	True
1809	28	N	P	-1.5702085394710676	-10.820703	0.9554140127388536	-1.003222219032453	-1.1117588201450954	True	-0.9579172153050906	-1.90852518903177	7052.0	0.0171999999999999	False
1810	275	R	M	-1.5704414950586	-9.2477296	0.3266129032258064	-1.6308816180864971	3.425381680427153	False	-1.5909432436703077	-1.8519997860366195	17320.0	0.0172	False
1811	53	S	A	-1.5708981771117276	-9.417566	0.5461538461538461	-1.239246760315813	-1.2222992103392023	False	-1.5742411842251018	-1.4999641398765944	16042.5	0.0136438009712609	False
1812	19	T	D	-1.5709277222477818	-11.8137206	0.204225352112676	-1.1833966534710454	0.6250251288431113	False	-1.5863800999037063	-1.6238784199034828	12790.0	0.015031207868549	False
1813	47	V	R	-1.5712058416611858	-10.8095459	0.3591549295774648	-1.5551319600961424	3.9412368346663187	False	-1.5913716757745455	-2.2553628226813167	21332.5	0.0227749158777098	False
1814	274	S	V	-1.5721201181657205	-8.9425293	0.1814516129032258	-1.3663302870586982	-0.6880206577343524	False	-1.5797638016945723	-1.6360660479958022	23311.0	0.0128549197532439	False
1815	39	K	E	-1.5725676163970177	-10.877258300000001	0.4195121951219512	-1.4741557781957269	2.306538882734265	False	-1.5926573610881034	-1.8968317109532051	15349.5	0.0133751413757102	False
1816	173	S	G	-1.5734340900102215	-10.481897	0.3692307692307692	-1.0074418962619092	-1.388109795630363	False	-1.575312379510441	-1.3473206545097416	19342.0	0.0129928474468523	False
1817	326	T	H	-1.5736720433208167	-10.2765014	0.8679245283018868	-1.3374534267619749	0.0354763811412076	False	-1.586102340059029	-1.6074809993339851	17831.5	0.0172	False
1818	57	K	Q	-1.5738621307213665	-11.428467	0.3853658536585366	-1.2246086505410303	0.38552095008921294	False	-1.5881804617110022	-1.4484110434921869	16530.5	0.0160513069989908	False
1819	261	T	K	-1.574885979575822	-9.7180906	0.1019108280254777	-1.5022334713395904	1.325114266739122	False	-1.5929455322857746	-1.880251385563756	14800.0	0.0172	False
1820	253	G	S	-1.5752265625868334	-9.005493199999998	0.6666666666666666	-1.2571509287042095	-1.388109795630363	False	-1.5771048520870523	-1.7438954808079832	20623.0	0.0131214186061641	False
1821	71	K	M	-1.5758715815521032	-11.8772584	0.4146341463414634	-1.3531512936971266	2.1357437948292395	False	-1.595732280686451	-1.3333724543437784	13128.0	0.0172	False
1822	467	S	V	-1.5759013271944493	-8.506127900000001	0.4769230769230769	-1.3987364534405835	-0.6880206577343524	False	-1.5835450107233011	-1.6293978478556583	16516.5	0.0166410741298813	False
1823	101	N	P	-1.5759334640975116	-10.1766114	0.7579617834394905	-1.1615332450159923	-1.1117588201450954	False	-1.5802190294146483	-1.4401194830536888	17232.0	0.0172	False
1824	286	A	T	-1.5766276899013292	-5.08050546	0.1886792452830188	-1.450003034404214	-1.3696863972646784	False	-1.5786717212631234	-1.8264497971824245	14091.0	0.0149509614929247	False
1825	30	T	D	-1.5767294263056828	-12.2797852	0.8098591549295775	-1.066658834668922	0.6250251288431113	True	-1.2366545940880522	-1.938846184048744	7892.0	0.0172	False
1826	42	A	F	-1.5768406956308274	-7.608044379999997	0.4084507042253521	-1.3451066754272172	-1.4986501858244698	False	-1.5777089294729774	-1.3762041025671228	12100.5	0.0172	False
1827	86	S	N	-1.576971858129792	-9.555114900000001	0.6617647058823529	-1.178553712843344	-1.4618033890931008	False	-1.5781797413244483	-1.372661579379732	20383.0	0.01603163085135	False
1828	104	N	I	-1.5771497656233318	-9.3782471	0.197452229299363	-1.4508631654417303	0.3621130491096634	False	-1.5913504341827733	-1.8419508434114575	20803.5	0.0194115678622364	False
1829	175	P	S	-1.5773110642665211	-9.176159599999998	0.3161764705882353	-1.1462553497092	-1.8118479580411058	False	-1.575174255556306	-1.8785727920762632	23936.0	0.0068355839926764	False
1830	520	K	V	-1.5775268980530759	-10.478076199999999			2.6515989490684047	False	-1.597935277975583	-1.9282671840453758	19120.0	0.0159239822718977	False
1831	375	S	A	-1.577685854778052	-10.7292236	0.5692307692307692	-1.005819895465806	-1.2222992103392023	False	-1.5810288618914266	-1.7062160034261855	14469.5	0.0175991341109386	False
1832	318	E	T	-1.5777982974239668	-10.0014406	0.3608247422680412	-1.410952642371268	0.4407911451862664	False	-1.5923896041895593	-1.80348593072208	9899.0	0.0139693616296838	False
1833	138	S	P	-1.577896926594331	-9.9224976	0.7230769230769231	-1.0030534844905812	-1.8118479580411058	False	-1.5757601178841156	-1.3553423959452453	14779.5	0.0137411380633243	False
1834	285	N	I	-1.578298164795393	-11.437890800000002	0.8789808917197452	-1.2241041043963226	0.3621130491096634	True	-1.2014783400553546	-1.5202178176622358	21530.0	0.0269898375812788	False
1835	524	M	E	-1.5785637958410614	-9.2450439			1.2514206732763835	False	-1.5963969345273932	-1.9529841082503725	17562.5	0.0171999999999999	False
1836	372	E	Q	-1.5798685517457969	-12.0714966	0.6185567010309279	-0.8609613169288747	-0.2408745943440597	False	-1.5906119062898316	-1.293995047886675	17335.5	0.0172	False
1837	488	D	C	-1.5807659162696202	-12.948559499999998	0.4049079754601227	-0.8915788837395641	1.03033989288817	False	-1.597853213445504	-1.3939933613534514	11840.0	0.0172	False
1838	103	E	W	-1.580790660730773	-11.877527	0.7680412371134021	-1.2934520056760117	1.4540780552989132	False	-1.5992202909062745	-1.2667029533284495	18338.5	0.0171999999999999	False
1839	339	S	L	-1.5811032966859415	-10.407141199999998	0.6320754716981132	-1.2155337612438073	-0.7064440561000368	False	-1.588609454507266	-1.7054377579816706	15716.5	0.0220644142322502	False
1840	261	T	N	-1.5811156737654408	-1.31030274	0.1019108280254777	-1.5022334713395904	-1.314416202167625	False	-1.5836524486153758	-1.880251385563756	19661.5	0.0091148579096972	False
1841	31	D	A	-1.5813020209540158	-11.027148500000001	0.3374233128834356	-1.4024171603901323	1.4172312585675442	False	-1.599629280579831	-1.7659774786165598	13367.0	0.0171999999999999	False
1842	287	S	A	-1.5817814326990929	-10.3486328	0.5846153846153846	-1.1094395790875002	-1.2222992103392023	True	-0.9498295884986444	-1.3970423195079749	22097.5	0.0205745473232303	False
1843	186	G	I	-1.581859873736413	-10.199218599999998	0.7142857142857143	-1.1654580901702432	-1.1117588201450956	False	-1.5861454390535497	-1.4977865036531957	14681.0	0.0161669877406396	False
1844	278	E	T	-1.58189761488334	-5.2892335	0.4642857142857143	-1.6066726176418995	0.4407911451862664	False	-1.5964889216489326	-1.5330344576984656	14952.5	0.0176755778659105	False
1845	28	N	A	-1.5819995549084631	-11.529956	0.9554140127388536	-1.003222219032453	-0.522210072443192	True	-1.0698881740005743	-1.90852518903177	3963.0	0.0171999999999999	False
1846	327	K	P	-1.5823400697771153	-10.60636	0.4097560975609756	-1.4527051339693158	1.5277716487616508	False	-1.6009664531134031	-1.7098864136298706	22582.5	0.0172	False
1847	489	N	A	-1.5830593272873266	-11.4464968	0.3057324840764331	-1.034054488808967	-0.522210072443192	False	-1.5919058371901933	-1.6736407763190642	12091.0	0.0172	False
1848	68	Q	E	-1.583147288764093	-9.540649400000001	0.4292929292929293	-1.3816185455140877	-0.2408745943440597	False	-1.5938906433081286	-1.7863103714978632	16465.0	0.0154554530333799	False
1849	68	Q	K	-1.5832825700120343	-10.304174900000001	0.4292929292929293	-1.3816185455140877	0.38552095008921294	False	-1.59760090100167	-1.7863103714978632	14993.0	0.0113239701247009	False
1850	39	K	M	-1.5838179825567644	-10.8360228	0.4195121951219512	-1.4741557781957269	2.1357437948292395	False	-1.6036786816911124	-1.8968317109532051	12595.5	0.0174254672226418	False
1851	373	Q	K	-1.5839236058507926	-12.5963258	0.5808080808080808	-0.8512071877689923	0.38552095008921294	False	-1.5982419368404286	-1.8647428790182141	18788.0	0.0182736376352537	False
1852	200	S	L	-1.5841052941150937	-10.2292602	0.4522292993630573	-1.2445425616159915	-0.7064440561000368	False	-1.5916114519364182	-1.4108906642808294	16077.0	0.0165574712652792	False
1853	127	S	H	-1.5843115149160534	-9.411669999999999	0.1615384615384615	-1.40690111047343	-0.1119108057842681	False	-1.5958638037475872	-2.09067872385733	17342.0	0.0172	False
1854	85	D	Y	-1.5843621576938502	-11.511035199999998	0.2453987730061349	-1.3026453923887813	0.9934930961568008	False	-1.60131528453107	-1.4542949279846549	14804.5	0.0113416883982954	False
1855	153	S	E	-1.5843983841733382	-11.623547199999999	0.3846153846153846	-1.1832457187762664	0.2934039582607904	False	-1.598246601809958	-1.5523717036725029	24636.0	0.006275598124883	False
1856	200	S	F	-1.584413484096025	-10.4143556	0.4522292993630573	-1.2445425616159915	-0.5590568691745611	False	-1.5929981341653825	-1.4108906642808294	15407.5	0.0172	False
1857	372	E	M	-1.5849543535067578	-13.143054199999998	0.6185567010309279	-0.8609613169288747	1.2514206732763835	False	-1.6027874921930894	-1.293995047886675	8601.5	0.0172	False
1858	166	W	R	-1.5856546743526996	-10.403943	0.079295154185022	-1.5798218452557844	3.628039062449683	False	-1.6060579443657914	-2.7399244267041585	9566.0	0.0259666832781378	False
1859	232	A	M	-1.5857691940325993	-7.083276379999999	0.5257731958762887	-1.2741351601749376	-2.1434691286234258	False	-1.5802262730792511	-1.3574849278191143	17831.5	0.021382420853246004	False
1860	40	N	H	-1.5857839752636689	-10.847571	0.6751592356687898	-1.2827970505671873	0.0723231778725767	False	-1.5984260496829754	-1.8898115448877453	21261.5	0.014509874389786001	False
1861	294	K	C	-1.5860672527374098	-12.2058227	0.5902439024390244	-1.2718537553527822	1.7304290307841803	False	-1.6051807860059533	-1.2999192837241564	14428.5	0.0172	False
1862	514	E	F	-1.5862906156269427	-9.9635986			1.8962396160753408	False	-1.6057455011126607	-1.7748520656541706	8517.5	0.0162265399744012	False
1863	478	N	D	-1.5863943905617286	-8.7989257	0.3184713375796178	-1.4385231570234294	-0.2224511959783752	False	-1.5972556361447865	-2.2217858857642305	12629.0	0.0178053482193454	False
1864	57	K	P	-1.5870393715562845	-12.330603199999999	0.3853658536585366	-1.2246086505410303	1.5277716487616508	False	-1.605665754892572	-1.4484110434921869	19365.5	0.0171999999999999	False
1865	339	S	D	-1.5872149648809253	-11.6335939	0.6320754716981132	-1.2155337612438073	0.4776379419176352	False	-1.6019844834883863	-1.7054377579816706	10787.5	0.0172	False
1866	39	K	R	-1.5878371613940312	-6.5175659600000015	0.4195121951219512	-1.4741557781957269	-0.8722546413911973	False	-1.5940707905704787	-1.8968317109532051	16012.5	0.0191632860952263	False
1867	278	E	P	-1.588787686403322	-6.15363762	0.4642857142857143	-1.6066726176418995	0.6434485272087958	False	-1.604322066864354	-1.5330344576984656	17983.5	0.0209530652711027	False
1868	103	E	F	-1.5904961447199857	-12.2044189	0.7680412371134021	-1.2934520056760117	1.8962396160753408	False	-1.6099510302057038	-1.2667029533284495	14172.0	0.0369343675732095	False
1869	179	N	S	-1.5906668692375936	-7.75098876	0.2738853503184713	-1.3534469791122827	-1.4618033890931008	False	-1.5918747524322496	-1.487571795055043	18259.0	0.0141513198653608	False
1870	175	P	H	-1.5909351172503796	-11.778405799999998	0.3161764705882353	-1.1462553497092	0.238133763163737	False	-1.60449213443566	-1.8785727920762632	18794.5	0.006933859015408001	False
1871	514	E	L	-1.5913958171216738	-9.8728636			1.7488524291498648	False	-1.6105497853874209	-1.7748520656541706	10985.0	0.0224224604855863	False
1872	259	E	V	-1.591803601676864	-9.9567748	0.1030927835051546	-1.5241128290773784	1.7672758275155491	False	-1.610997372798152	-2.0712367251172155	13674.0	0.0260815966631099	False
1873	31	D	R	-1.5918549965021709	-12.2338014	0.3374233128834356	-1.4024171603901323	3.4119427846753343	False	-1.6123616326408732	-1.7659774786165598	8275.5	0.0171999999999999	False
1874	205	Q	P	-1.592285722744046	-11.1273558	0.5858585858585859	-0.9845419061312496	-1.0196418283166735	False	-1.5973358489386904	-1.2211885659331183	24814.0	0.0198893623733879	False
1875	85	D	H	-1.5925289195287375	-12.227002	0.2453987730061349	-1.3026453923887813	2.011764508883313	False	-1.6121921636498817	-1.4542949279846549	10446.0	0.0160305948900466	False
1876	466	K	I	-1.5925801782486475	-11.461511199999999	0.3609756097560975	-1.4697052676237343	3.0016435180164107	False	-1.6131297359058887	-1.8836729940848145	10304.0	0.0172	False
1877	336	N	D	-1.5927881112246371	-8.04157706	0.0955414012738853	-1.4825574059072866	-0.2224511959783752	False	-1.6036493568076948	-2.2079693126088027	10526.5	0.0175033276964359	False
1878	186	G	T	-1.5929409564842691	-9.664672800000002	0.7142857142857143	-1.1654580901702432	-1.535496982555839	False	-1.5934665903427052	-1.4977865036531957	23277.5	0.3322712917978828	True
1879	549	I	T	-1.5932159858574186	-5.97348634			-0.48536327571182303	False	-1.6023212468104444	-2.0282243434434153	13395.5	0.0203705963321214	False
1880	361	I	Q	-1.593295280089028	-12.3434204	0.7573964497041421	-1.0306812343505352	0.4542300409380856	False	-1.6079519339113018	-1.4995947090890591	14394.0	0.0172	False
1881	185	K	A	-1.593330836723852	-12.1751466	0.3560975609756097	-1.3214553593709013	2.1173203964635547	False	-1.6131638784126516	-1.2875942987111249	16434.0	0.0172	False
1882	136	K	H	-1.593466069060915	-10.530041400000002	0.3951219512195122	-1.1765755124120625	-0.8722546413911971	False	-1.5996996982373626	-1.1930709439807758	20161.5	0.0275199466676799	False
1883	28	N	Y	-1.593626806615597	-11.1640624	0.9554140127388536	-1.003222219032453	-0.9459482348539352	True	-1.0103101864877595	-1.90852518903177	10619.5	0.0150192240253676	False
1884	554	C	R	-1.5939649043402084	-10.824096700000002			3.0200669163820946	False	-1.614517163067689	-2.4911148773628837	10164.0	0.0223138701291379	False
1885	88	L	Y	-1.594166326887176	-8.189562800000001	0.3231707317073171	-1.363890216245065	-1.2222992103392023	False	-1.5975093340005504	-1.6240758341010426	22734.0	0.0125967647358391	False
1886	180	S	R	-1.5946746329291817	-12.081371800000001	0.3538461538461538	-1.3647846102782453	2.46736496541156	False	-1.614936189692432	-1.865833334164898	15770.0	0.0105143294776374	False
1887	361	I	G	-1.5949433208439014	-10.8977174	0.7573964497041421	-1.0306812343505352	-1.1117588201450956	False	-1.5992288861610384	-1.4995947090890591	15730.0	0.0172	False
1888	30	T	K	-1.5950558302431528	-12.8287842	0.8098591549295775	-1.066658834668922	1.325114266739122	True	-1.3451594461268797	-1.938846184048744	7528.5	0.0172	False
1889	154	H	P	-1.5953743235391653	-11.741503999999999	0.2826086956521739	-1.1609799565152097	0.238133763163737	False	-1.6089313407244454	-1.2810492481806264	17068.5	0.0166095123692535	False
1890	148	V	M	-1.5957721045511586	-8.789123660000001	0.4929577464788732	-1.2506701090148258	-1.6460373727499458	False	-1.5952523412172677	-1.505576000809156	14074.0	0.0172	False
1891	180	S	H	-1.5961610621281228	-10.0079834	0.3538461538461538	-1.3647846102782453	-0.1119108057842681	False	-1.6077133509596568	-1.865833334164898	16651.5	0.016379151031138	False
1892	318	E	V	-1.5962303434162308	-11.2994262	0.3608247422680412	-1.410952642371268	1.7672758275155491	False	-1.615424114537519	-1.80348593072208	6702.5	0.0228755597988706	False
1893	275	R	I	-1.5968883211545506	-10.013732999999998	0.3266129032258064	-1.6308816180864971	4.291281403614324	False	-1.6166804983519312	-1.8519997860366195	17140.5	0.0173366458902502	False
1894	129	E	H	-1.5972637036919692	-12.2348388	0.2628865979381443	-1.2875019675969552	1.8275305252264682	False	-1.6165832658193988	-1.7331857352261624	18986.0	0.0194871710077191	False
1895	214	Y	H	-1.5973378442951311	-7.585546859999999	0.0945945945945946	-1.5545831754981347	0.4039443484548973	False	-1.6117479229695064	-2.241423500418172	14702.5	0.0216823106289997	False
1896	173	S	H	-1.5982566750821754	-11.983862199999999	0.3692307692307692	-1.0074418962619092	-0.1119108057842681	False	-1.6098089639137094	-1.3473206545097416	15757.0	0.0251106748988223	False
1897	53	S	Q	-1.5984878300744358	-9.4262326	0.5461538461538461	-1.239246760315813	-1.3696863972646791	False	-1.60053186143623	-1.4999641398765944	15821.0	0.0219661352538685	False
1898	287	S	G	-1.5985131532206274	-10.2488405	0.5846153846153846	-1.1094395790875002	-1.388109795630363	True	-0.9365583670705112	-1.3970423195079749	22538.5	0.0172	False
1899	162	R	F	-1.5990364700649904	-12.6891845	0.2298387096774193	-1.3784009866304403	4.070200623226111	False	-1.6190770639990308	-1.3695989037420673	8838.5	0.0172	False
1900	25	H	R	-1.5993006834504522	-9.6214722	0.0978260869565217	-1.4526466278317247	0.4173832442067166	False	-1.613777210235828	-1.862009825581096	11915.0	0.0278688000126871	False
1901	128	L	K	-1.5993249693012477	-9.579809399999998	0.0203045685279187	-1.5957179611437138	2.6331755507027204	False	-1.6197209985872456	-1.9888734318842276	8902.0	0.0172	False
1902	210	N	F	-1.5994013277720995	-11.0366698	0.3248407643312102	-1.278310197430194	0.1410322687214494	False	-1.6124300828762337	-1.4546269874882245	17356.0	0.0259621631035707	False
1903	85	D	F	-1.5994381750006306	-12.3017212	0.2453987730061349	-1.3026453923887813	2.0804735997321857	False	-1.6192141470482528	-1.4542949279846549	12938.5	0.0172	False
1904	154	H	T	-1.5996247908128338	-11.5919556	0.2826086956521739	-1.1609799565152097	0.0354763811412076	False	-1.6120550875510462	-1.2810492481806264	20415.0	0.0317603894272758	False
1905	514	E	V	-1.5997324815466298	-9.9576539			1.7672758275155491	False	-1.6189262526679182	-1.7748520656541706	10160.0	0.0212626106157127	False
1906	562	R	V	-1.6001074362749514	-11.325903199999999			3.9412368346663187	False	-1.6202732703883114	-1.8156290232925727	6173.0	0.0157326661063115	False
1907	83	E	F	-1.6004092146577722	-12.267346400000001	0.4639175257731959	-1.291663587844723	1.8962396160753408	False	-1.6198641001434906	-1.4038447922120558	19276.0	0.017380336937941002	False
1908	225	R	A	-1.6006979106577357	-9.884497	0.3467741935483871	-1.6109095702605638	3.406958282061469	False	-1.6212063061597413	-1.8307610661715583	18855.0	0.0306599999999999	False
1909	361	I	N	-1.601038838259134	-12.3156494	0.7573964497041421	-1.0306812343505352	0.3621130491096634	False	-1.6152395068185754	-1.4995947090890591	13901.5	0.0167593254260745	False
1910	390	G	K	-1.6011800597488508	-5.7917479799999985	0.0833333333333333	-1.6894253295907415	1.9515098111723943	False	-1.6207376025841709	-2.384611502953916	17734.5	0.0193222464777571	False
1911	203	E	C	-1.6016004409862117	-10.632544000000001	0.3041237113402061	-1.4073667620876542	0.8461059092313251	False	-1.61798821222213	-1.3378772997257649	23827.0	0.0171999999999999	False
1912	376	G	R	-1.6018099226503444	-13.711169199999999	0.2738095238095238	-1.0806906907212672	3.241147696770309	False	-1.6223599871157453	-2.3929351326986703	8312.5	0.0165470771605009	False
1913	156	G	L	-1.601862819195472	-10.8731812	0.9880952380952379	-0.8929577553542865	-1.4802267874587849	False	-1.6029012471876047	-1.425311565465471	17347.0	0.0358771415953478	False
1914	30	T	P	-1.6020275138776168	-9.610327000000002	0.8098591549295775	-1.066658834668922	-1.9592351449665824	True	-0.8321075984314314	-1.938846184048744	13895.0	0.0126482531684642	False
1915	171	G	M	-1.6022063347491395	-10.4062745	0.8814432989690721	-0.79023607694371	-1.9776585433322664	False	-1.5983947344230958	-1.1460118795359997	13530.5	0.0161762185171765	False
1916	274	S	H	-1.6022548770959002	-10.040380800000001	0.1814516129032258	-1.3663302870586982	-0.1119108057842681	False	-1.6138071659274345	-1.6360660479958022	18308.5	0.0212776290588812	False
1917	468	Q	A	-1.6023150386629694	-9.818835499999999	0.1717171717171717	-1.3486278991822382	-0.4300930806147697	False	-1.6118025949135553	-2.008402149254569	7208.5	0.01225	False
1918	329	R	M	-1.6025363484159665	-11.1433716	0.2540322580645161	-1.524714641891501	3.425381680427153	False	-1.6230380970276743	-1.8503386051897932	11640.5	0.0172	False
1919	377	Y	I	-1.602589739523344	-10.2045898	0.4369369369369369	-1.2411799461443755	-0.8538312430255128	False	-1.6089678481073502	-1.9704889522867024	19635.0	0.0172	False
1920	68	Q	V	-1.6040438757917759	-10.150232	0.4292929292929293	-1.3816185455140877	0.1041854719900804	False	-1.6168665949793797	-1.7863103714978632	16778.5	0.0230012212246167	False
1921	64	I	H	-1.6044529833682668	-12.215698199999999	0.4556213017751479	-1.2855855541747676	1.7120056324184958	False	-1.623525447215115	-1.5177493048869979	18933.0	0.0310042739034924	False
1922	237	R	H	-1.6045940019836988	-10.5674685	0.5604838709677419	-1.3740807222186524	0.4173832442067166	False	-1.6190705287690743	-1.4287091123393936	24634.0	0.0152108248245777	False
1923	299	Q	M	-1.6055094337523317	-8.3888182	0.4878048780487805	-1.4549809620145144	-0.4116696822490852	False	-1.6151228664185042	-1.598111766432853	21306.0	0.0221833006733847	False
1924	18	D	G	-1.6059576033394776	-12.908471799999996	0.2024539877300613	-1.0399174014957941	1.2514206732763835	False	-1.6237907420258093	-1.7077029368556391	15535.5	0.0216371924246245	False
1925	171	G	C	-1.606297157737821	-10.4885618	0.8814432989690721	-0.79023607694371	-1.9408117466008976	False	-1.6028626630457024	-1.1460118795359997	20332.0	0.0172	False
1926	488	D	T	-1.6068338272670557	-12.8156738	0.4049079754601227	-0.8915788837395641	0.6250251288431113	False	-1.6222862049229805	-1.3939933613534514	4579.0	0.0158806003125637	False
1927	210	N	P	-1.6070556506894544	-9.5683957	0.3248407643312102	-1.278310197430194	-1.1117588201450954	False	-1.6113412160065914	-1.4546269874882245	23208.0	0.010815401500326	False
1928	101	N	A	-1.6071914446666509	-11.098816000000001	0.7579617834394905	-1.1615332450159923	-0.522210072443192	False	-1.6160379545695172	-1.4401194830536888	15414.0	0.0162359044279969	False
1929	237	R	F	-1.6073604658042893	-12.7590332	0.5604838709677419	-1.3740807222186524	4.070200623226111	False	-1.62740105973833	-1.4287091123393936	16255.5	0.0085525762471697	False
1930	87	L	Q	-1.6076188199710637	-7.94693608	0.0548780487804878	-1.52170341679032	0.0857620736243959	False	-1.620337367614415	-2.0881603867809946	20634.0	0.0120368316536079	False
1931	201	S	Q	-1.6080465771375998	-10.084777699999998	0.5230769230769231	-1.1583516467377528	-1.3696863972646791	False	-1.610090608499394	-1.3001069532703355	15774.0	0.0159591803742212	False
1932	42	A	G	-1.6082011456067695	-6.552990779999999	0.4084507042253521	-1.3451066754272172	-1.996081941697951	False	-1.6041999446091968	-1.3762041025671228	16328.0	0.0155059869650929	False
1933	227	T	E	-1.608328805779773	-6.888122599999999	0.5352112676056338	-1.5845674952060482	0.4407911451862664	False	-1.622920112545366	-2.070590733346939	19071.0	0.0165987117780187	False
1934	90	A	F	-1.6083923545260517	-8.034509199999999	0.3309859154929577	-1.3452611746380947	-1.4986501858244698	False	-1.6092605883682016	-1.4624767572661046	21588.5	0.1609260705155487	True
1935	68	Q	D	-1.6084143790242056	-9.6601686	0.4292929292929293	-1.3816185455140877	-0.3145681878067974	False	-1.618678398143128	-1.7863103714978632	19637.0	0.0135978937026879	False
1936	528	Q	K	-1.6088151598517253	-8.353662199999999			0.38552095008921294	False	-1.623133490841361	-2.0007131552855824	19609.0	0.0094738105614563	False
1937	232	A	Y	-1.6088319221480682	-8.480065839999998	0.5257731958762887	-1.2741351601749376	-1.7381543645783681	False	-1.6074209979099714	-1.3574849278191143	18149.0	0.0122588266249219	False
1938	382	K	F	-1.6099440504028129	-13.138293599999999	0.7707317073170732	-1.2118167795753338	2.780562737628196	False	-1.6304248036797189	-1.4395775000909	9854.5	0.0171999999999999	False
1939	318	E	G	-1.6102354262950704	-10.8524904	0.3608247422680412	-1.410952642371268	1.067186689619539	False	-1.627454052544603	-1.80348593072208	18158.5	0.0177007377007683	False
1940	93	W	R	-1.6109747566794623	-9.8538088	0.0308370044052863	-1.6252441366364665	3.628039062449683	False	-1.6313780266925542	-2.7344901879040395	18591.5	0.0239187907451522	False
1941	336	N	K	-1.6120960672652196	-9.370129400000001	0.0955414012738853	-1.4825574059072866	0.4776379419176355	False	-1.6268655858726806	-2.2079693126088027	9576.0	0.015732156468617	False
1942	482	E	T	-1.6121148799670006	-12.3817263	0.3969072164948453	-1.0490598627804621	0.4407911451862664	False	-1.6267061867325932	-1.8892083264152917	8594.5	0.0172	False
1943	88	L	P	-1.6121211954559531	-8.73425278	0.3231707317073171	-1.363890216245065	-1.0564886250480419	False	-1.6168677855265667	-1.6240758341010426	24666.0	0.0158570018347802	False
1944	283	T	I	-1.6123827221974347	-4.01490476	0.5704225352112676	-1.5715032922424177	-0.48536327571182303	False	-1.6214879831504605	-2.048396958322061	20738.0	0.0137529864874108	False
1945	239	Q	I	-1.6131382445379188	-10.3166505	0.2727272727272727	-1.4085617194483204	0.4542300409380856	False	-1.6277948983601926	-2.0315138281428595	16701.0	0.0155707799496804	False
1946	62	K	C	-1.6132685590887168	-12.5202146	0.6146341463414634	-1.2382286388791854	1.7304290307841803	False	-1.6323820923572605	-1.2471934675513143	17148.0	0.0160625019563758	False
1947	524	M	D	-1.6132977860768478	-9.754822			1.4356546569332287	False	-1.6316765655347156	-1.9529841082503725	18252.5	0.0138812240173127	False
1948	378	A	R	-1.6134592653387216	-13.283557199999999	0.2169811320754717	-1.2394927664573143	3.406958282061469	False	-1.6339676608407268	-2.3522295711591203	14399.5	0.0169767718300832	False
1949	274	S	G	-1.6135171667035055	-8.014623879999998	0.1814516129032258	-1.3663302870586982	-1.388109795630363	False	-1.6153954562037245	-1.6360660479958022	24410.0	0.0211323075826812	False
1950	65	A	V	-1.6138745882847605	-7.94251706	0.3113207547169811	-1.3359325754554954	-1.6276139743842613	False	-1.6135308828498403	-1.6172843859313737	20212.5	0.0188607491563809	False
1951	231	A	R	-1.6143258046865332	-8.995837599999998	0.0471698113207547	-1.661087531868738	3.406958282061469	False	-1.6348342001885383	-2.326216827487434	15259.0	0.0157934455350148	False
1952	382	K	L	-1.614365691141859	-13.095434599999999	0.7707317073170732	-1.2118167795753338	2.6331755507027204	False	-1.6347617204278566	-1.4395775000909	13322.0	0.0198088233482076	False
1953	235	K	H	-1.614551348039556	-10.7593506	0.6975609756097559	-1.1615526288866669	-0.8722546413911971	False	-1.6207849772160037	-1.1273695692992456	18851.0	0.0157277415666441	False
1954	30	T	I	-1.6148572058460455	-11.5673948	0.8098591549295775	-1.066658834668922	-0.48536327571182303	True	-1.1087432127867964	-1.938846184048744	11441.5	0.0199887501298186	False
1955	292	N	C	-1.6149354637804407	-10.669921999999998	0.6496815286624203	-1.1706691124089634	-0.9091014381225662	False	-1.620877824653609	-1.3951386977900444	16615.0	0.0172	False
1956	501	D	P	-1.6151142796753093	-12.873437599999999	0.7239263803680982	-0.9577488762040924	0.8276825108656405	False	-1.6314281296463569	-1.4211080730464072	15797.0	0.0147	False
1957	19	T	V	-1.6151990638252458	-10.6893677	0.204225352112676	-1.1833966534710454	-0.8354078446598283	False	-1.621720881206524	-1.6238784199034828	15335.5	0.0236950290225802	False
1958	141	P	V	-1.6153588741167522	-11.220373599999999	0.5735294117647058	-0.9962111480150004	-1.0380652266823576	False	-1.620257614159875	-1.6781685025718287	15785.5	0.0286052890559398	False
1959	63	G	D	-1.6155887163310247	-12.547461	0.4285714285714285	-1.1690809437287968	1.2514206732763835	False	-1.6334218550173567	-1.9142491226880851	15246.0	0.0172	False
1960	484	Y	L	-1.6166442463217416	-11.1614868	0.6171171171171171	-0.9431406394237758	-1.2222992103392023	False	-1.6199872534351163	-2.00722905946746	16998.0	0.0202361843838309	False
1961	15	T	L	-1.6168769060803316	-4.96966552			-0.8538312430255128	False	-1.6232550146643376	-1.860451480717484	12914.0	0.0171999999999999	False
1962	30	T	A	-1.6168839201978535	-10.59812	0.8098591549295775	-1.066658834668922	-1.3696863972646784	True	-0.9582929976879038	-1.938846184048744	12698.5	0.0214395728548942	False
1963	235	K	Y	-1.616890568036811	-12.8407106	0.6975609756097559	-1.1615526288866669	1.6935822340528115	False	-1.6359213257673193	-1.1273695692992456	19855.5	0.009980485756124001	False
1964	503	P	T	-1.6172036126720581	-9.915515	0.6691176470588235	-1.0272368859716334	-1.9592351449665824	False	-1.6135809150258995	-1.5314295220028449	13310.0	0.0172423763347914	False
1965	21	C	R	-1.6173461283124742	-11.5372804	0.0962962962962963	-1.4778973839719307	3.0200669163820946	False	-1.637898387039955	-2.6153268804421983	10438.0	0.0227212507423916	False
1966	179	N	Q	-1.6183620886047008	-6.25225832	0.2738853503184713	-1.3534469791122827	-2.069775535160689	False	-1.6135955402243205	-1.487571795055043	18766.0	0.0219	False
1967	100	P	T	-1.6184833361762332	-7.14871828	0.5808823529411765	-1.332059363559768	-1.9592351449665824	False	-1.614860638530075	-1.6973519201056029	25028.0	0.0061654908978884	False
1968	544	V	R	-1.618519922202087	-11.4382814			3.9412368346663187	False	-1.6386857563154469	-2.198775669977492	8612.5	0.0172	False
1969	130	R	W	-1.6185616421946083	-12.235400300000002	0.2741935483870967	-1.4315208251403464	3.628039062449683	False	-1.6389649122077004	-1.6197519567965477	20297.5	0.0172	False
1970	292	N	P	-1.6193769462877072	-10.4497314	0.6496815286624203	-1.1706691124089634	-1.1117588201450954	False	-1.6236625116048442	-1.3951386977900444	13907.5	0.0172	False
1971	64	I	L	-1.6196598290994886	-8.3421509	0.4556213017751479	-1.2855855541747676	-1.793424559675422	False	-1.6177055650007288	-1.5177493048869979	15304.0	0.0177331198796538	False
1972	375	S	Y	-1.619760609187656	-10.476135100000002	0.5692307692307692	-1.005819895465806	-1.6460373727499458	False	-1.6192408458537648	-1.7062160034261855	17360.0	0.0172	False
1973	370	Q	D	-1.620033839781163	-11.9543335	0.5757575757575758	-0.9976670228748371	-0.3145681878067974	False	-1.6302978589000854	-1.526730953760126	8850.0	0.0167592060402156	False
1974	370	Q	F	-1.6201665168578336	-12.4007446	0.5757575757575758	-0.9976670228748371	0.2331492605498716	False	-1.6336969345982792	-1.526730953760126	16228.0	0.0219	False
1975	515	K	T	-1.620330733660376	-9.7020752			1.325114266739122	False	-1.6383902863703288	-1.7239227878299561	20238.0	0.0164953923078963	False
1976	288	M	N	-1.6206077377715637	-10.034826800000001	0.2180851063829787	-1.3322827446516416	-0.5037866740775074	False	-1.6295840118749387	-1.5796852759655515	17883.0	0.0172	False
1977	257	I	D	-1.6206705223316407	-10.204419	0.1005917159763313	-1.5525821482587396	2.3015543801203995	False	-1.6407542717317385	-1.7523624260296984	14602.0	0.0165576556902965	False
1978	153	S	Y	-1.6207430893956285	-9.604895099999998	0.3846153846153846	-1.1832457187762664	-1.6460373727499458	False	-1.6202233260617374	-1.5523717036725029	23271.5	0.2396353200407797	True
1979	142	N	P	-1.6208048520641536	-11.204785000000001	0.6305732484076433	-0.9848713256295056	-1.1117588201450954	True	-1.0085135278981765	-1.2246657748648646	11856.5	0.0172	False
1980	326	T	S	-1.62105231692657	-6.89774164	0.8679245283018868	-1.3374534267619749	-2.014505340063636	False	-1.616860819015423	-1.6074809993339851	16471.5	0.0166989317696885	False
1981	186	G	A	-1.6215259891243965	-9.1194948	0.7142857142857143	-1.1654580901702432	-1.996081941697951	False	-1.6175247881268235	-1.4977865036531957	18083.5	0.0094876267013473	False
1982	516	I	K	-1.6217846800696292	-10.9986694			3.0016435180164107	False	-1.6423342377268701	-2.150016919437008	15687.0	0.0172	False
1983	278	E	W	-1.621982949475934	-8.3072512	0.4642857142857143	-1.6066726176418995	1.4540780552989132	False	-1.6404125796514355	-1.5330344576984656	18086.0	0.0131006827759397	False
1984	210	N	G	-1.6220523222997179	-10.2829222	0.3248407643312102	-1.278310197430194	-0.6880206577343524	False	-1.62969600582857	-1.4546269874882245	24752.5	0.0096398758546842	False
1985	51	E	H	-1.6221637889499805	-9.951647999999999	0.1443298969072164	-1.5441703643062643	1.8275305252264682	False	-1.6414833510774098	-2.153806766162633	20544.0	0.0172	False
1986	40	N	S	-1.6224000926105728	-9.0778562	0.6751592356687898	-1.2827970505671873	-1.4618033890931008	False	-1.6236079758052289	-1.8898115448877453	11815.5	0.02515177250829	False
1987	524	M	K	-1.6224396718330627	-10.435998399999999			2.1357437948292395	False	-1.6423003709674109	-1.9529841082503725	13005.5	0.030538692838087998	False
1988	162	R	D	-1.62270259242993	-12.5663696	0.2298387096774193	-1.3784009866304403	3.4119427846753343	False	-1.6432092285686322	-1.3695989037420673	20042.0	0.0172	False
1989	510	K	R	-1.6227553919059208	-5.0535400799999985			-0.8722546413911973	False	-1.6289890210823683	-1.6487670506813423	15862.0	0.0132501349484558	False
1990	562	R	M	-1.6229138215535928	-11.229773199999999			3.425381680427153	False	-1.6434155701653006	-1.8156290232925727	10484.0	0.0172	False
1991	471	N	R	-1.6229267165976171	-13.362426800000001	0.7197452229299363	-0.9994082659693132	1.7672758275155491	False	-1.6421204877189053	-1.5175624530602445	11490.5	0.0197294651095352	False
1992	324	R	G	-1.6231349219088127	-8.6901124	0.4233870967741935	-1.6717094040023537	3.241147696770309	False	-1.6436849863742131	-1.9815148700838507	13497.5	0.0235449315818127	False
1993	104	N	R	-1.6233800992865288	-11.086487000000002	0.197452229299363	-1.4508631654417303	1.7672758275155491	False	-1.6425738704078168	-1.8419508434114575	16223.0	0.0169538060345693	False
1994	299	Q	D	-1.6237198293904769	-8.7655274	0.4878048780487805	-1.4549809620145144	-0.3145681878067974	False	-1.6339838485093994	-1.598111766432853	13039.0	0.0243082313662189	False
1995	503	P	A	-1.6237547866720723	-10.5300905	0.6691176470588235	-1.0272368859716334	-1.5723437792872077	False	-1.623934880421242	-1.5314295220028449	12601.0	0.0171999999999999	False
1996	504	K	R	-1.6238156630856824	-5.08555908			-0.8722546413911973	False	-1.6300492922621297	-1.8246148281480423	19628.0	0.0098353887262971	False
1997	294	K	F	-1.6239622266913711	-12.933496200000002	0.5902439024390244	-1.2718537553527822	2.780562737628196	False	-1.6444429799682774	-1.2999192837241564	10382.5	0.0198548658448413	False
1998	225	R	V	-1.6239749460441948	-10.3752196	0.3467741935483871	-1.6109095702605638	3.9412368346663187	False	-1.6441407801575547	-1.8307610661715583	17570.0	0.0166480066913816	False
[truncated: 8,736 more rows]
