# Supplementary material for: Learning from prepandemic data to forecast viral escape
Source: Nature. 2023 Oct 11;622(7984):818–25. doi: 10.1038/s41586-023-06617-0 (PMC10599991; doi:10.1038/s41586-023-06617-0)
Supplement: Supplementary file 9 — Forecasting of clinical antibody epitope escape mutations. [file 41586_2023_6617_MOESM9_ESM.xlsx]

## Sheet: Sheet1
	Clinical therapeutic antibody	Pre-pandemic forecasting of mutations in epitopes
		Experiemental evidence of escape	>10,000x in pandemic	Both >10,000x in pandemic and experimental evidence	Neither
	Bamlanivimab	S494R, Q493L, Q493K, Q493H, G485R, E484V	-	Q493R, E484Q, E484K, E484A	T470R, T470K, G485E, G482R, G482D, E484G
	Sotrovimab	-	-	E484Q, E484K, E484A	K444T, K444N, K444M, K444I, K444E, G485R, G485E, G446R, G446E, G446D, E484V, E484G,
	Etesevimab	-	-	N440K	S443R, L441R, L441H
	Imdevimab	K444T, K444N, K444M, K444I, K444E, G446R, G446D	R346T, Q498R,	N440K	R346W, R346S, R346P, R346M, R346L, R346I, R346G, R346C, Q498K, L441R, L441H, G446E
	Casirivimab	Q493L, Q493K, Q493H, K417E, E484V	-	Q493R, E484Q, E484K, E484A	L455R, K417M, K417I, E484G, G485R, G485E
	Regdanvimab	-	E484Q	Q493R, L452R, E484K, E484A	S494R, Q493L, Q493K, Q493H, L455R, K417M, K417I, K417E, E484V, E484G
