# Supplementary material for: Learning from prepandemic data to forecast viral escape
Source: Nature. 2023 Oct 11;622(7984):818–25. doi: 10.1038/s41586-023-06617-0 (PMC10599991; doi:10.1038/s41586-023-06617-0)
Supplement: Supplementary file 10 — EVEscape performance on escape DMS data is generalizable across viruses and robust to antibody and sera samples. Precision-recall (with AUPRC normalized by ‘null’ model) and area under the receiver operating curve for predicting DMS escape mutations, for SARS-CoV-2 RBD, influenza H1 and HIV Env, as well as SARS-CoV-2 RBD antibody and sera stratification. [file 41586_2023_6617_MOESM10_ESM.xlsx]

## Sheet: Data4.1_DMS_prediction
		SARS2 Spike		Influenza H1		HIV Env
		AUPRC	AUROC	AUPRC	AUROC	AUPRC	AUROC
	CSCS	1.07	0.51	3.29	0.8	1.65	0.65
	EVE	1.92	0.75	3.05	0.81	1.44	0.66
	RSA	1.67	0.71	3.69	0.82	1.81	0.73
	WCN	1.85	0.74	8.19	0.87	3.17	0.82
	EVEscape	2.32	0.78	8.53	0.9	3.66	0.79

## Sheet: Data4.2_RBD_DMS_stratification
		Bloom Antibodies		Xie Antibodies		Bloom Sera
		AUPRC	AUROC	AUPRC	AUROC	AUPRC	AUROC
	CSCS	1.15	0.53	1.09	0.54	1.27	0.6
	EVE	2.39	0.8	2.1	0.74	3.61	0.87
	RSA	1.74	0.71	2.5	0.73	1.75	0.75
	WCN	2.39	0.81	2.04	0.73	4.36	0.88
	EVEscape	3.04	0.83	4.47	0.79	10.64	0.9
