# Supplementary material for: Learning from prepandemic data to forecast viral escape
Source: Nature. 2023 Oct 11;622(7984):818–25. doi: 10.1038/s41586-023-06617-0 (PMC10599991; doi:10.1038/s41586-023-06617-0)
Supplement: Supplementary file 11 — EVEscape scores for all SARS-CoV-2 pandemic lineages and scores for strain neutralization variants. [file 41586_2023_6617_MOESM11_ESM.zip]

Archive with 8 entries (7 files):
- Supp_Table_9_strain_predictions/
- __MACOSX/._Supp_Table_9_strain_predictions
- Supp_Table_9_strain_predictions/.DS_Store
- __MACOSX/Supp_Table_9_strain_predictions/._.DS_Store
- Supp_Table_9_strain_predictions/GISAID_strains_evescape_scores.csv
- __MACOSX/Supp_Table_9_strain_predictions/._GISAID_strains_evescape_scores.csv
- Supp_Table_9_strain_predictions/strain_neutralization.csv
- __MACOSX/Supp_Table_9_strain_predictions/._strain_neutralization.csv
