# Supplementary material for: Learning from prepandemic data to forecast viral escape
Source: Nature. 2023 Oct 11;622(7984):818–25. doi: 10.1038/s41586-023-06617-0 (PMC10599991; doi:10.1038/s41586-023-06617-0)
Supplement: Supplementary file 11 — EVEscape scores for all SARS-CoV-2 pandemic lineages and scores for strain neutralization variants. [file 41586_2023_6617_MOESM11_ESM.zip › Supp_Table_9_strain_predictions/strain_neutralization.csv]

Lineage	WHO Nomenclature	Mutations	fold_reduction	escape_full_strain
B.1.1.7	Alpha	H69- V70- Y144- N501Y A570D D614G P681H T716I S982A D1118H	1.2973533990659056	17.548551592720194
B.1.1.7+E484K	Alpha	H69- V70- Y144- E484K N501Y A570D D614G P681H T716I S982A D1118H	3.944773175542407	21.59234163162614
B.1.351	Beta	L18F D80A D215G L242- A243- L244- R246I K417N E484K N501Y D614G A701V	5.010020040080163	27.62770741974917
B.1.351*	Beta	D80A D215G L242H K417N E484K N501Y D614G A701V	1.893580761219466	24.6918402630527
B.1.351**	Beta	D80A D215G L242- A243- L244- K417N E484K N501Y D614G A701V	4.434589800443461	21.46938281065132
P.1	Gamma	L18F T20N P26S D138Y R190S K417T E484K N501Y H655Y T1027I V1176F	1.910584638899503	31.379693844519387
B.1.617.2	Delta	T19R G142D E156G F157- R158- K417N L452R T478K D614G P681R D950N	1.9774569903104606	28.17324968942937
AY.1	Delta	T19R T95I G142D E156G F157- R158- W258L K417N L452R T478K K558N D614G P681R D950N	1.9264110961279142	36.89887218041735
B.1.427/B.1.429	Epsilon	S13I W152C L452R D614G	2.1083702298123552	11.657171407618344
B.1.526	Iota	L5F T95I D253G E484K D614G A701V	1.1228385358185493	17.22010647997382
B.1.617.1	Kappa	L452R E484Q D614G P681R	1.224589762429586	12.787054056725886
C.37	Lambda	G75V T76I R246- S247- Y248- L249- T250- P251- G252- D253N L452Q F490S D614G T859N	1.5202189115232594	19.565869612886008
C.37*	Lambda	G75V T76I L452Q F490S D614G T859N	1.2030798845043311	16.437406235319216
BA.1	Omicron	A67V H69- V70- T95I G142D V143- Y144- Y145- N211I L212V ins214EPE G339D S371L S373P S375F K417N N440K G446S S477N T478K E484A Q493R G496S Q498R N501Y Y505H T547K D614G H655Y N679K P681H N764K D796Y N856K Q954H N969K L981F	40.32258064516122	88.4049693872618
BA.2	Omicron	T19I L24- P25- P26- A27S G142D V213G G339D S371L S373P S375F T376A D405N R408S K417N N440K S477N T478K E484A Q493R Q498R N501Y Y505H D614G H655Y N679K P681H N764K D796Y Q954H N969K	11.312217194570131	82.96442987644741
BA.4/5	Omicron	T19I L24- P25- P26- A27S H69- V70- G142D V213G G339D S371F S373P S375F T376A D405N R408S K417N N440K L452R S477N T478K E484A F486V Q498R N501Y Y505H D614G H655Y N679K P681H N764K D796Y Q954H N969K	17.793594306049812	85.98666508368326
A.VOI.V2		D80Y Y144- I210- D215G R246- S247- Y248- L249M W258L R346K T478R E484K H655Y P681H Q957H	2.8200789622109426	30.292115186111364
B.1.1.298		Y453F D614G I692V M1229I	1.0573059843518715	7.6651599830321935
B.1.160		S477N S494P D614G K1191N	1.0396091069757771	11.209075080964508
B.1.258		H69- V70- L189F N439K D614G V772I	0.9150805270863837	9.71808304409154
B.1.517		G181V G252V N501T D614G P812L	0.9270418095856123	14.102239795798884
