# Supplementary material for: Learning from prepandemic data to forecast viral escape
Source: Nature. 2023 Oct 11;622(7984):818–25. doi: 10.1038/s41586-023-06617-0 (PMC10599991; doi:10.1038/s41586-023-06617-0)
Supplement: Supplementary file 13 — Source Data Fig. 2 [file 41586_2023_6617_MOESM13_ESM.xlsx]

## Sheet: Data_2a
Position in PDB structure	Chain	Evescape score maximum at position	Total mutation count seen in GISAID >10000
14	B	-1.431	TRUE
15	B	-1.357	FALSE
16	B	-1.244	FALSE
17	B	-1.332	FALSE
18	B	-1.348	TRUE
19	B	-1.26	TRUE
20	B	-1.273	TRUE
21	B	-1.25	TRUE
22	B	-1.218	TRUE
23	B	-1.336	FALSE
24	B	-1.152	FALSE
25	B	-1.213	TRUE
26	B	-1.333	TRUE
27	B	-1.199	TRUE
28	B	-1.309	FALSE
29	B	-1.48	TRUE
30	B	-1.585	FALSE
31	B	-1.837	FALSE
32	B	-1.409	FALSE
33	B	-1.796	FALSE
34	B	-1.64	FALSE
35	B	-2.058	FALSE
36	B	-2.046	TRUE
37	B	-2.218	FALSE
38	B	-2.027	FALSE
39	B	-2.294	FALSE
40	B	-2.217	FALSE
41	B	-2	FALSE
42	B	-2.233	FALSE
43	B	-1.916	FALSE
44	B	-2.275	FALSE
45	B	-2.316	FALSE
46	B	-1.368	FALSE
47	B	-1.824	FALSE
48	B	-1.463	FALSE
49	B	-1.88	TRUE
50	B	-1.89	FALSE
51	B	-1.979	FALSE
52	B	-2.018	TRUE
53	B	-1.749	FALSE
54	B	-1.495	TRUE
55	B	-2.526	FALSE
56	B	-2.334	FALSE
57	B	-1.412	FALSE
58	B	-2.015	FALSE
59	B	-0.937	FALSE
60	B	-1.853	FALSE
61	B	-1.308	FALSE
62	B	-1.663	FALSE
63	B	-1.271	FALSE
64	B	-0.667	TRUE
65	B	-1.038	FALSE
66	B	-0.715	FALSE
67	B	-0.66	TRUE
68	B	-0.547	TRUE
69	B	-0.695	TRUE
70	B	-0.846	TRUE
76	B	-0.64	TRUE
77	B	-0.567	TRUE
78	B	-0.568	FALSE
79	B	-0.858	FALSE
80	B	-0.973	TRUE
81	B	-1.321	FALSE
82	B	-1.16	FALSE
83	B	-0.922	FALSE
84	B	-1.278	FALSE
85	B	-1.071	FALSE
86	B	-2.304	FALSE
87	B	-1.062	FALSE
88	B	-1.382	FALSE
89	B	-2.552	FALSE
90	B	-1.824	FALSE
91	B	-2.228	FALSE
92	B	-1.727	FALSE
93	B	-1.518	FALSE
94	B	-1.146	FALSE
95	B	-1.32	TRUE
96	B	-1.316	FALSE
97	B	-0.909	TRUE
98	B	-1.104	TRUE
99	B	-1.343	FALSE
100	B	-0.854	FALSE
101	B	-1.223	FALSE
102	B	-1.033	FALSE
103	B	-1.706	FALSE
104	B	-2.047	FALSE
105	B	-1.333	FALSE
106	B	-2.508	FALSE
107	B	-2.255	FALSE
108	B	-1.334	FALSE
109	B	-1.483	FALSE
110	B	-1.197	FALSE
111	B	-0.927	FALSE
112	B	-0.848	TRUE
113	B	-0.775	FALSE
114	B	-1.201	FALSE
115	B	-1.589	FALSE
116	B	-1.762	FALSE
117	B	-1.402	FALSE
118	B	-1.165	FALSE
119	B	-1.764	FALSE
120	B	-1.095	FALSE
121	B	-1.51	FALSE
122	B	-1.539	FALSE
123	B	-0.717	FALSE
124	B	-1.298	FALSE
125	B	-0.965	FALSE
126	B	-0.931	FALSE
127	B	-0.908	FALSE
128	B	-1.496	FALSE
129	B	-0.876	FALSE
130	B	-1.564	FALSE
131	B	-2.093	FALSE
132	B	-0.729	FALSE
133	B	-1.695	FALSE
134	B	-0.944	FALSE
135	B	-1.004	FALSE
136	B	-1.461	FALSE
137	B	-0.645	FALSE
138	B	-0.765	TRUE
139	B	-1.71	FALSE
140	B	-0.816	FALSE
141	B	-0.766	FALSE
142	B	-0.625	TRUE
143	B	-0.862	FALSE
144	B	-0.619	FALSE
145	B	-0.472	TRUE
146	B	-0.647	TRUE
147	B	-0.493	TRUE
148	B	-0.877	FALSE
149	B	-0.678	FALSE
150	B	-0.66	FALSE
151	B	-1.044	FALSE
152	B	-0.97	TRUE
153	B	-0.608	TRUE
154	B	-0.599	FALSE
155	B	-0.6	FALSE
156	B	-0.713	FALSE
157	B	-0.717	TRUE
158	B	-0.463	TRUE
159	B	-0.896	FALSE
160	B	-1.114	FALSE
161	B	-0.817	FALSE
162	B	-0.917	FALSE
163	B	-1.023	FALSE
164	B	-0.692	TRUE
165	B	-1.424	FALSE
166	B	-1.729	FALSE
167	B	-1.715	FALSE
168	B	-1.4	FALSE
169	B	-0.834	FALSE
170	B	-0.796	FALSE
171	B	-0.798	FALSE
172	B	-0.986	FALSE
173	B	-0.787	TRUE
174	B	-0.736	TRUE
175	B	-1.35	FALSE
176	B	-0.694	TRUE
177	B	-0.871	TRUE
178	B	-0.931	TRUE
179	B	-0.836	FALSE
180	B	-0.571	TRUE
181	B	-0.859	TRUE
182	B	-0.722	FALSE
183	B	-0.827	FALSE
184	B	-1.096	FALSE
185	B	-1.076	FALSE
186	B	-1.237	FALSE
187	B	-0.648	FALSE
188	B	-0.854	FALSE
189	B	-1.413	TRUE
190	B	-1.175	TRUE
191	B	-1.924	FALSE
192	B	-1.407	FALSE
193	B	-1.942	FALSE
194	B	-2.306	FALSE
195	B	-1.884	FALSE
196	B	-1.92	FALSE
197	B	-1.177	FALSE
198	B	-1.817	FALSE
199	B	-2.059	FALSE
200	B	-1.445	FALSE
201	B	-1.662	FALSE
202	B	-1.497	FALSE
203	B	-1.623	FALSE
204	B	-2.492	FALSE
205	B	-1.331	FALSE
206	B	-1.043	FALSE
207	B	-0.838	FALSE
208	B	-1.144	FALSE
209	B	-0.937	FALSE
210	B	-1.274	TRUE
211	B	-0.945	FALSE
212	B	-0.893	FALSE
213	B	-0.909	TRUE
214	B	-0.619	TRUE
215	B	-0.84	TRUE
216	B	-1.272	TRUE
217	B	-1.471	FALSE
218	B	-1.079	FALSE
219	B	-1.427	FALSE
220	B	-1.889	FALSE
221	B	-1.676	TRUE
222	B	-1.498	TRUE
223	B	-2.304	FALSE
224	B	-1.014	FALSE
225	B	-2.243	FALSE
226	B	-1.341	FALSE
227	B	-1.117	FALSE
228	B	-1.292	FALSE
229	B	-1.748	FALSE
230	B	-2.248	FALSE
231	B	-1.534	FALSE
232	B	-1.892	FALSE
233	B	-1.563	FALSE
234	B	-1.557	FALSE
235	B	-1.975	FALSE
236	B	-1.724	FALSE
237	B	-0.681	FALSE
238	B	-1.633	FALSE
239	B	-0.98	FALSE
240	B	-1.364	TRUE
241	B	-1.055	FALSE
242	B	-1.006	FALSE
243	B	-0.961	FALSE
244	B	-0.765	FALSE
245	B	-0.656	TRUE
246	B	-0.624	FALSE
247	B	-0.778	FALSE
248	B	-0.511	TRUE
249	B	-0.494	FALSE
250	B	-0.811	TRUE
251	B	-0.857	TRUE
252	B	-0.933	FALSE
253	B	-1.09	TRUE
254	B	-1.205	TRUE
255	B	-0.792	TRUE
256	B	-0.966	FALSE
257	B	-0.91	TRUE
258	B	-0.926	TRUE
259	B	-0.799	FALSE
260	B	-0.814	FALSE
261	B	-0.787	TRUE
262	B	-0.849	TRUE
263	B	-1.38	FALSE
264	B	-1.334	FALSE
265	B	-1.848	FALSE
266	B	-1.473	FALSE
267	B	-1.92	FALSE
268	B	-2.08	FALSE
269	B	-1.446	FALSE
270	B	-2.721	FALSE
271	B	-1.341	FALSE
272	B	-1.531	TRUE
273	B	-1.311	FALSE
274	B	-2.329	FALSE
275	B	-2.129	FALSE
276	B	-2.106	FALSE
277	B	-2.297	FALSE
278	B	-1.345	FALSE
279	B	-2.059	FALSE
280	B	-1.453	FALSE
281	B	-1.199	FALSE
282	B	-1.766	FALSE
283	B	-2.339	FALSE
284	B	-1.98	FALSE
285	B	-2.214	FALSE
286	B	-1.35	FALSE
287	B	-1.356	FALSE
288	B	-2.188	FALSE
289	B	-2.191	TRUE
290	B	-2.277	FALSE
291	B	-3.049	FALSE
292	B	-1.684	FALSE
293	B	-1.342	FALSE
294	B	-1.33	FALSE
295	B	-2.296	FALSE
296	B	-2.215	FALSE
297	B	-1.906	FALSE
298	B	-2.184	FALSE
299	B	-2.025	TRUE
300	B	-2.193	FALSE
301	B	-3.332	FALSE
302	B	-2.225	FALSE
303	B	-1.843	FALSE
304	B	-2.097	FALSE
305	B	-1.933	FALSE
306	B	-1.933	FALSE
307	B	-1.364	FALSE
308	B	-2.056	TRUE
309	B	-1.516	FALSE
310	B	-1.801	FALSE
311	B	-3.068	FALSE
312	B	-2.677	FALSE
313	B	-3.251	FALSE
314	B	-2.708	FALSE
315	B	-2.758	FALSE
316	B	-2.729	FALSE
317	B	-2.576	FALSE
318	B	-2.081	FALSE
319	B	-2.122	FALSE
320	B	-1.996	FALSE
321	B	-1.414	FALSE
322	B	-2.27	FALSE
323	B	-1.205	TRUE
324	B	-0.819	FALSE
325	B	-1.321	FALSE
326	B	-1.349	FALSE
327	B	-1.874	FALSE
328	B	-1.57	FALSE
329	B	-1.739	FALSE
330	B	-2.063	FALSE
331	B	-1.565	FALSE
332	B	-1.455	FALSE
333	B	-1.61	FALSE
334	B	-1.356	FALSE
335	B	-0.729	FALSE
336	B	-2.575	FALSE
337	B	-1.594	FALSE
338	B	-1.918	FALSE
339	B	-0.899	TRUE
340	B	-0.71	FALSE
341	B	-1.566	FALSE
342	B	-1.695	FALSE
343	B	-1.49	FALSE
344	B	-1.268	FALSE
345	B	-0.935	FALSE
346	B	-0.659	TRUE
347	B	-1.617	FALSE
348	B	-0.89	FALSE
349	B	-1.47	FALSE
350	B	-1.729	FALSE
351	B	-1.593	FALSE
352	B	-1.419	FALSE
353	B	-1.971	FALSE
354	B	-0.949	FALSE
355	B	-1.608	FALSE
356	B	-0.937	FALSE
357	B	-0.967	FALSE
358	B	-1.917	FALSE
359	B	-1.556	FALSE
360	B	-1.377	FALSE
361	B	-2.394	FALSE
362	B	-1.517	FALSE
363	B	-2.218	FALSE
364	B	-1.544	FALSE
365	B	-1.932	FALSE
366	B	-1.322	FALSE
367	B	-1.152	TRUE
368	B	-1.556	FALSE
369	B	-1.908	FALSE
370	B	-1.57	FALSE
371	B	-1.339	TRUE
372	B	-0.772	FALSE
373	B	-1.162	TRUE
374	B	-1.696	FALSE
375	B	-1.508	TRUE
376	B	-1.505	TRUE
377	B	-1.693	FALSE
378	B	-1.293	FALSE
379	B	-2.39	FALSE
380	B	-2	FALSE
381	B	-1.984	FALSE
382	B	-2.158	FALSE
383	B	-1.808	FALSE
384	B	-1.607	FALSE
385	B	-1.25	FALSE
386	B	-1.706	FALSE
387	B	-2.272	FALSE
388	B	-1.406	FALSE
389	B	-1.713	FALSE
390	B	-1.91	FALSE
391	B	-2.454	FALSE
392	B	-2.04	FALSE
393	B	-1.545	FALSE
394	B	-1.596	FALSE
395	B	-2.197	FALSE
396	B	-2.025	FALSE
397	B	-2.031	FALSE
398	B	-1.915	FALSE
399	B	-1.331	FALSE
400	B	-1.765	FALSE
401	B	-0.953	FALSE
402	B	-1.336	FALSE
403	B	-0.969	FALSE
404	B	-1.082	FALSE
405	B	-0.907	TRUE
406	B	-1.116	FALSE
407	B	-1.32	FALSE
408	B	-1.144	TRUE
409	B	-1.64	FALSE
410	B	-1.427	FALSE
411	B	-1.433	FALSE
412	B	-1.814	FALSE
413	B	-1.399	FALSE
414	B	-1.204	TRUE
415	B	-1.569	FALSE
416	B	-1.349	FALSE
417	B	-0.635	TRUE
418	B	-1.752	FALSE
419	B	-1.736	FALSE
420	B	-1.223	FALSE
421	B	-1.653	FALSE
422	B	-2.018	FALSE
423	B	-1.969	FALSE
424	B	-1.454	FALSE
425	B	-1.91	FALSE
426	B	-1.803	FALSE
427	B	-1.359	FALSE
428	B	-1.319	FALSE
429	B	-1.909	FALSE
430	B	-1.716	FALSE
431	B	-2.186	FALSE
432	B	-2.673	FALSE
433	B	-1.699	FALSE
434	B	-1.468	FALSE
435	B	-1.756	FALSE
436	B	-1.466	FALSE
437	B	-1.651	FALSE
438	B	-0.963	FALSE
439	B	-0.786	TRUE
440	B	-0.83	TRUE
441	B	-0.666	FALSE
442	B	-1.321	FALSE
443	B	-0.861	FALSE
444	B	-0.644	TRUE
445	B	-1.054	FALSE
446	B	-1.119	TRUE
447	B	-1.196	FALSE
448	B	-0.985	FALSE
449	B	-0.896	FALSE
450	B	-0.97	FALSE
451	B	-1.437	FALSE
452	B	-0.7	TRUE
453	B	-1.465	FALSE
454	B	-1.123	FALSE
455	B	-0.602	FALSE
456	B	-0.628	FALSE
457	B	-1.016	FALSE
458	B	-0.76	FALSE
459	B	-0.902	FALSE
460	B	-0.871	TRUE
461	B	-1.284	FALSE
462	B	-1.279	FALSE
463	B	-1.913	FALSE
464	B	-1.288	FALSE
465	B	-1.045	FALSE
466	B	-0.983	FALSE
467	B	-1.137	FALSE
468	B	-0.842	FALSE
469	B	-1.19	FALSE
470	B	-0.733	FALSE
471	B	-0.552	FALSE
472	B	-0.796	FALSE
473	B	-0.937	FALSE
474	B	-0.751	FALSE
475	B	-0.619	FALSE
476	B	-0.716	FALSE
477	B	-0.672	TRUE
478	B	-0.65	TRUE
479	B	-0.815	FALSE
480	B	-1.305	FALSE
481	B	-0.71	FALSE
482	B	-0.689	FALSE
483	B	-0.573	FALSE
484	B	-0.571	TRUE
485	B	-0.666	FALSE
486	B	-0.514	TRUE
487	B	-1.117	FALSE
488	B	-0.712	FALSE
489	B	-0.804	FALSE
490	B	-0.448	TRUE
491	B	-0.839	FALSE
492	B	-1.292	FALSE
493	B	-0.652	TRUE
494	B	-0.865	TRUE
495	B	-1.496	FALSE
496	B	-0.772	TRUE
497	B	-1.418	FALSE
498	B	-0.769	TRUE
499	B	-0.95	FALSE
500	B	-0.839	FALSE
501	B	-0.88	TRUE
502	B	-0.798	FALSE
503	B	-0.99	FALSE
504	B	-0.809	FALSE
505	B	-1.057	TRUE
506	B	-1.472	FALSE
507	B	-1.119	FALSE
508	B	-1.476	FALSE
509	B	-1.268	FALSE
510	B	-2.057	FALSE
511	B	-1.936	FALSE
512	B	-1.899	FALSE
513	B	-1.911	FALSE
514	B	-2.13	FALSE
515	B	-1.898	FALSE
516	B	-1.391	FALSE
517	B	-2.029	FALSE
518	B	-1.736	FALSE
519	B	-1.16	FALSE
520	B	-1.976	TRUE
521	B	-1.909	FALSE
522	B	-1.715	TRUE
523	B	-2.294	FALSE
524	B	-2.133	FALSE
525	B	-2.302	FALSE
526	B	-2.074	FALSE
527	B	-1.942	FALSE
528	B	-1.689	FALSE
529	B	-0.672	FALSE
530	B	-1.538	FALSE
531	B	-1.814	FALSE
532	B	-0.979	FALSE
533	B	-1.988	FALSE
534	B	-1.26	FALSE
535	B	-1.132	FALSE
536	B	-1.391	FALSE
537	B	-0.901	FALSE
538	B	-3.052	FALSE
539	B	-2.156	FALSE
540	B	-2.026	FALSE
541	B	-2.323	FALSE
542	B	-2.25	FALSE
543	B	-2.344	FALSE
544	B	-1.941	FALSE
545	B	-2.508	FALSE
546	B	-1.932	FALSE
547	B	-1.713	TRUE
548	B	-2.975	FALSE
549	B	-2.196	FALSE
550	B	-3.008	FALSE
551	B	-2.194	FALSE
552	B	-2.263	FALSE
553	B	-1.483	FALSE
554	B	-0.839	FALSE
555	B	-2.144	FALSE
556	B	-1.136	FALSE
557	B	-1.662	FALSE
558	B	-0.891	FALSE
559	B	-2.244	FALSE
560	B	-1.168	FALSE
561	B	-1.14	FALSE
562	B	-2.083	FALSE
563	B	-2.1	FALSE
564	B	-1.972	FALSE
565	B	-2.441	FALSE
566	B	-2.256	FALSE
567	B	-1.795	FALSE
568	B	-2.215	FALSE
569	B	-1.505	FALSE
570	B	-1.971	TRUE
571	B	-2.163	FALSE
572	B	-1.917	TRUE
573	B	-2.174	FALSE
574	B	-1.93	TRUE
575	B	-1.649	FALSE
576	B	-2.353	FALSE
577	B	-1.672	FALSE
578	B	-1.689	FALSE
579	B	-1.944	FALSE
580	B	-1.206	FALSE
581	B	-1.759	FALSE
582	B	-1.196	FALSE
583	B	-0.874	TRUE
584	B	-1.715	FALSE
585	B	-1.915	FALSE
586	B	-1.821	FALSE
587	B	-2.491	FALSE
588	B	-1.462	FALSE
589	B	-2.732	FALSE
590	B	-2.992	FALSE
591	B	-2.214	FALSE
592	B	-2.201	FALSE
593	B	-2.744	FALSE
594	B	-2.503	FALSE
595	B	-2.533	FALSE
596	B	-2.978	FALSE
597	B	-2.796	FALSE
598	B	-2.657	FALSE
599	B	-2.535	FALSE
600	B	-1.933	FALSE
601	B	-2.193	FALSE
602	B	-1.858	FALSE
603	B	-1.565	FALSE
604	B	-1.589	FALSE
605	B	-1.638	FALSE
606	B	-1.25	FALSE
607	B	-1.146	FALSE
608	B	-1.918	FALSE
609	B	-2.685	FALSE
610	B	-2.315	FALSE
611	B	-2.872	FALSE
612	B	-2.362	FALSE
613	B	-2.521	TRUE
614	B	-1.846	TRUE
615	B	-2.173	FALSE
616	B	-1.81	FALSE
617	B	-2.254	FALSE
618	B	-1.497	FALSE
619	B	-1.062	FALSE
620	B	-1.574	FALSE
621	B	-1.568	FALSE
640	B	-0.877	TRUE
641	B	-1.366	FALSE
642	B	-1.329	FALSE
643	B	-1.867	TRUE
644	B	-1.761	FALSE
645	B	-2.277	FALSE
646	B	-1.036	FALSE
647	B	-2.452	FALSE
648	B	-2.497	FALSE
649	B	-2.464	FALSE
650	B	-2.303	FALSE
651	B	-1.646	FALSE
652	B	-1.841	FALSE
653	B	-2.099	TRUE
654	B	-1.056	FALSE
655	B	-1.323	TRUE
656	B	-1.162	FALSE
657	B	-1.143	FALSE
658	B	-0.944	TRUE
659	B	-1.716	FALSE
660	B	-1.689	FALSE
661	B	-1.6	TRUE
662	B	-2.891	FALSE
663	B	-1.915	FALSE
664	B	-2.355	FALSE
665	B	-2.622	FALSE
666	B	-2.715	FALSE
667	B	-3.062	FALSE
668	B	-2.329	FALSE
669	B	-2.48	FALSE
670	B	-2.274	FALSE
671	B	-3.12	FALSE
672	B	-2.719	FALSE
673	B	-1.531	FALSE
674	B	-1.825	FALSE
675	B	-1.029	TRUE
676	B	-1.334	FALSE
689	B	-0.722	FALSE
690	B	-0.998	FALSE
691	B	-1.492	FALSE
692	B	-2.201	FALSE
693	B	-1.097	FALSE
694	B	-2.046	FALSE
695	B	-2.178	FALSE
696	B	-1.719	FALSE
697	B	-2.182	FALSE
698	B	-1.805	FALSE
699	B	-2.077	FALSE
700	B	-1.796	FALSE
701	B	-1.323	TRUE
702	B	-1.294	FALSE
703	B	-1.549	FALSE
704	B	-1.601	TRUE
705	B	-1.634	FALSE
706	B	-1.672	FALSE
707	B	-2.089	FALSE
708	B	-1.399	FALSE
709	B	-1.615	FALSE
710	B	-1.551	FALSE
711	B	-1.598	FALSE
712	B	-2.288	FALSE
713	B	-1.768	FALSE
714	B	-2.301	FALSE
715	B	-2.775	FALSE
716	B	-1.692	TRUE
717	B	-2.005	FALSE
718	B	-2.202	FALSE
719	B	-1.515	TRUE
720	B	-2.512	FALSE
721	B	-2.394	FALSE
722	B	-2.342	FALSE
723	B	-2.333	FALSE
724	B	-2.387	FALSE
725	B	-3.403	FALSE
726	B	-1.899	FALSE
727	B	-2.74	FALSE
728	B	-3.094	FALSE
729	B	-3.273	FALSE
730	B	-2.865	FALSE
731	B	-3.249	FALSE
732	B	-2.205	TRUE
733	B	-3.094	FALSE
734	B	-3.048	FALSE
735	B	-3.139	FALSE
736	B	-3.45	FALSE
737	B	-3.548	FALSE
738	B	-3.811	FALSE
739	B	-2.582	FALSE
740	B	-2.372	FALSE
741	B	-3.645	FALSE
742	B	-3.379	FALSE
743	B	-3.564	FALSE
744	B	-2.722	FALSE
745	B	-2.379	FALSE
746	B	-2.973	FALSE
747	B	-1.835	FALSE
748	B	-2.123	FALSE
749	B	-3.922	FALSE
750	B	-2.134	FALSE
751	B	-2.306	FALSE
752	B	-2.894	FALSE
753	B	-3.74	FALSE
754	B	-2.437	FALSE
755	B	-2.999	FALSE
756	B	-3.777	FALSE
757	B	-3.539	FALSE
758	B	-3.15	FALSE
759	B	-3.756	FALSE
760	B	-3.864	FALSE
761	B	-2.346	FALSE
762	B	-3.135	FALSE
763	B	-3.316	FALSE
764	B	-3.149	TRUE
765	B	-2.569	FALSE
766	B	-3.364	FALSE
767	B	-3.87	FALSE
768	B	-2.316	FALSE
769	B	-2.953	TRUE
770	B	-3.096	FALSE
771	B	-3.225	FALSE
772	B	-2.108	TRUE
773	B	-2.604	FALSE
774	B	-3.109	FALSE
775	B	-2.833	FALSE
776	B	-2.19	FALSE
777	B	-3.314	FALSE
778	B	-2.963	FALSE
779	B	-1.957	FALSE
780	B	-2.481	TRUE
781	B	-3.423	FALSE
782	B	-3.105	FALSE
783	B	-2.313	FALSE
784	B	-2.782	FALSE
785	B	-2.339	FALSE
786	B	-1.928	FALSE
787	B	-1.671	FALSE
788	B	-1.536	FALSE
789	B	-2.363	FALSE
790	B	-1.503	FALSE
791	B	-1.916	TRUE
792	B	-1.948	FALSE
793	B	-0.865	FALSE
794	B	-1.226	FALSE
795	B	-1.2	FALSE
796	B	-1.315	TRUE
797	B	-2.32	FALSE
798	B	-1.662	FALSE
799	B	-1.539	FALSE
800	B	-2.391	FALSE
801	B	-2.137	FALSE
802	B	-2.629	FALSE
803	B	-1.832	FALSE
804	B	-1.946	FALSE
805	B	-2.486	FALSE
806	B	-2.062	FALSE
807	B	-2.011	FALSE
808	B	-1.55	FALSE
809	B	-1.591	TRUE
810	B	-1.073	FALSE
811	B	-1.379	FALSE
812	B	-1.243	TRUE
813	B	-1.423	FALSE
814	B	-1.195	FALSE
815	B	-2.328	FALSE
816	B	-2.879	FALSE
817	B	-1.77	FALSE
818	B	-2.582	FALSE
819	B	-2.646	FALSE
820	B	-2.352	FALSE
821	B	-2.382	FALSE
822	B	-2.911	FALSE
823	B	-2.175	FALSE
824	B	-1.552	FALSE
825	B	-2.547	FALSE
826	B	-2.794	FALSE
827	B	-1.728	FALSE
828	B	-2.153	FALSE
852	B	-2.238	FALSE
853	B	-2.655	FALSE
854	B	-1.819	FALSE
855	B	-2.38	FALSE
856	B	-3.352	TRUE
857	B	-3.706	FALSE
858	B	-3.118	FALSE
859	B	-2.564	TRUE
860	B	-3.229	FALSE
861	B	-3.185	FALSE
862	B	-3.372	FALSE
863	B	-2.99	FALSE
864	B	-2.821	FALSE
865	B	-2.771	FALSE
866	B	-1.957	FALSE
867	B	-2.046	FALSE
868	B	-1.486	FALSE
869	B	-2.053	FALSE
870	B	-2.539	FALSE
871	B	-2.584	FALSE
872	B	-1.519	FALSE
873	B	-3.142	FALSE
874	B	-3.304	FALSE
875	B	-1.722	FALSE
876	B	-2.549	FALSE
877	B	-3.145	FALSE
878	B	-1.881	FALSE
879	B	-1.732	TRUE
880	B	-2.822	FALSE
881	B	-2.79	FALSE
882	B	-1.615	FALSE
883	B	-2.353	FALSE
884	B	-2.089	FALSE
885	B	-2.924	FALSE
886	B	-2.568	FALSE
887	B	-2.847	FALSE
888	B	-2.459	FALSE
889	B	-2.489	FALSE
890	B	-2.484	FALSE
891	B	-2.117	FALSE
892	B	-1.879	FALSE
893	B	-2.517	FALSE
894	B	-2.37	FALSE
895	B	-1.875	FALSE
896	B	-2.671	FALSE
897	B	-2.654	FALSE
898	B	-2.598	FALSE
899	B	-2.347	FALSE
900	B	-2.398	FALSE
901	B	-2.578	FALSE
902	B	-2.66	FALSE
903	B	-2.311	FALSE
904	B	-2.619	FALSE
905	B	-3.221	FALSE
906	B	-2.643	FALSE
907	B	-3.302	FALSE
908	B	-2.723	FALSE
909	B	-2.694	FALSE
910	B	-2.645	FALSE
911	B	-2.77	FALSE
912	B	-2.47	FALSE
913	B	-2.367	FALSE
914	B	-2.069	FALSE
915	B	-2.568	FALSE
916	B	-2.736	FALSE
917	B	-2.169	FALSE
918	B	-1.605	FALSE
919	B	-2.202	FALSE
920	B	-2.353	FALSE
921	B	-1.47	FALSE
922	B	-1.177	FALSE
923	B	-2.532	FALSE
924	B	-2.569	FALSE
925	B	-1.973	FALSE
926	B	-1.831	FALSE
927	B	-3.004	FALSE
928	B	-2.583	FALSE
929	B	-1.005	TRUE
930	B	-2.61	FALSE
931	B	-2.327	FALSE
932	B	-1.297	FALSE
933	B	-1.119	FALSE
934	B	-2.478	FALSE
935	B	-2.124	FALSE
936	B	-1.049	TRUE
937	B	-1.956	FALSE
938	B	-2.295	TRUE
939	B	-1.263	TRUE
940	B	-1.277	FALSE
944	B	-2.778	FALSE
945	B	-2.899	FALSE
946	B	-2.246	FALSE
947	B	-2.672	FALSE
948	B	-2.929	FALSE
949	B	-3.019	FALSE
950	B	-2.586	TRUE
951	B	-3.425	FALSE
952	B	-2.633	FALSE
953	B	-3.418	FALSE
954	B	-2.84	TRUE
955	B	-3.146	FALSE
956	B	-2.95	FALSE
958	B	-3.223	FALSE
959	B	-3.313	FALSE
960	B	-2.778	FALSE
961	B	-2.865	FALSE
962	B	-3.992	FALSE
963	B	-2.9	FALSE
964	B	-2.386	FALSE
965	B	-3.556	FALSE
966	B	-3.455	FALSE
967	B	-2.756	FALSE
968	B	-2.946	FALSE
969	B	-2.805	TRUE
970	B	-4.029	FALSE
971	B	-3.293	FALSE
972	B	-3.732	FALSE
973	B	-3.372	FALSE
974	B	-3.341	FALSE
975	B	-3.007	FALSE
976	B	-2.61	FALSE
977	B	-3.089	FALSE
978	B	-2.893	FALSE
979	B	-2.873	FALSE
980	B	-3.502	FALSE
981	B	-2.69	TRUE
982	B	-2.693	TRUE
983	B	-3.079	FALSE
984	B	-3.47	FALSE
985	B	-2.843	FALSE
986	B	-2.26	FALSE
987	B	-2.746	FALSE
988	B	-2.772	FALSE
989	B	-3.245	FALSE
990	B	-2.546	FALSE
991	B	-2.711	FALSE
992	B	-3.199	FALSE
993	B	-3.111	FALSE
994	B	-3.508	FALSE
995	B	-3.478	FALSE
996	B	-3.641	FALSE
997	B	-3.884	FALSE
998	B	-3.141	FALSE
999	B	-4.123	FALSE
1000	B	-3.669	FALSE
1001	B	-3.732	FALSE
1002	B	-3.424	FALSE
1003	B	-3.291	FALSE
1004	B	-3.956	FALSE
1005	B	-3.588	FALSE
1006	B	-3.431	FALSE
1007	B	-3.309	FALSE
1008	B	-3.902	FALSE
1009	B	-3.571	FALSE
1010	B	-3.666	FALSE
1011	B	-3.269	FALSE
1012	B	-3.411	FALSE
1013	B	-3.476	FALSE
1014	B	-2.889	FALSE
1015	B	-3.559	FALSE
1016	B	-3.284	FALSE
1017	B	-3.073	FALSE
1018	B	-3.384	FALSE
1019	B	-2.898	FALSE
1020	B	-2.949	TRUE
1021	B	-3.506	FALSE
1022	B	-3.174	FALSE
1023	B	-2.964	FALSE
1024	B	-3.149	FALSE
1025	B	-3.865	FALSE
1026	B	-2.702	FALSE
1027	B	-2.891	TRUE
1028	B	-3.236	FALSE
1029	B	-3.153	FALSE
1030	B	-3.11	FALSE
1031	B	-3.813	FALSE
1032	B	-3.739	FALSE
1033	B	-3.625	FALSE
1034	B	-2.385	FALSE
1035	B	-2.892	FALSE
1036	B	-3.498	FALSE
1037	B	-3.683	FALSE
1038	B	-2.225	FALSE
1039	B	-3.696	FALSE
1040	B	-2.746	FALSE
1041	B	-2.415	FALSE
1042	B	-3.812	FALSE
1043	B	-4.144	FALSE
1044	B	-3.615	FALSE
1045	B	-2.005	FALSE
1046	B	-3.464	FALSE
1047	B	-2.627	FALSE
1048	B	-3.707	FALSE
1049	B	-2.856	FALSE
1050	B	-2.823	FALSE
1051	B	-3.648	FALSE
1052	B	-2.917	FALSE
1053	B	-3.07	FALSE
1054	B	-2.888	FALSE
1055	B	-2.306	FALSE
1056	B	-3.384	FALSE
1057	B	-3.234	FALSE
1058	B	-2.513	FALSE
1059	B	-3.572	FALSE
1060	B	-3.263	FALSE
1061	B	-3.007	FALSE
1062	B	-3.54	FALSE
1063	B	-2.842	FALSE
1064	B	-3.742	FALSE
1065	B	-2.691	FALSE
1066	B	-2.748	FALSE
1067	B	-2.558	FALSE
1068	B	-1.881	FALSE
1069	B	-2.631	FALSE
1070	B	-1.194	TRUE
1071	B	-1.37	TRUE
1072	B	-1.475	FALSE
1073	B	-0.882	TRUE
1074	B	-1.669	TRUE
1075	B	-1.844	FALSE
1076	B	-1.601	FALSE
1077	B	-2.274	FALSE
1078	B	-2.01	TRUE
1079	B	-2.309	FALSE
1080	B	-2.195	FALSE
1081	B	-1.955	TRUE
1082	B	-2.508	FALSE
1083	B	-1.317	FALSE
1084	B	-0.67	FALSE
1085	B	-1.223	FALSE
1086	B	-1.221	FALSE
1087	B	-2.089	FALSE
1088	B	-1.135	FALSE
1089	B	-2.209	FALSE
1090	B	-2.44	FALSE
1091	B	-1.487	FALSE
1092	B	-1.917	FALSE
1093	B	-2.388	FALSE
1094	B	-2.366	FALSE
1095	B	-2.283	FALSE
1096	B	-2.027	FALSE
1097	B	-1.176	FALSE
1098	B	-1.428	FALSE
1099	B	-1.133	FALSE
1100	B	-1.214	FALSE
1101	B	-0.837	TRUE
1102	B	-2.009	FALSE
1103	B	-1.443	FALSE
1104	B	-1.471	TRUE
1105	B	-2.61	FALSE
1106	B	-2.05	FALSE
1107	B	-2.098	FALSE
1108	B	-2.523	FALSE
1109	B	-1.982	FALSE
1110	B	-1.537	FALSE
1111	B	-1.353	FALSE
1112	B	-2.419	FALSE
1113	B	-1.417	FALSE
1114	B	-1.086	FALSE
1115	B	-2.026	FALSE
1116	B	-1.823	FALSE
1117	B	-1.736	TRUE
1118	B	-1.555	TRUE
1119	B	-2.016	FALSE
1120	B	-1.974	FALSE
1121	B	-1.395	FALSE
1122	B	-1.262	TRUE
1123	B	-1.676	FALSE
1124	B	-1.528	TRUE
1125	B	-1.257	FALSE
1126	B	-2.255	FALSE
1127	B	-1.216	FALSE
1128	B	-1.785	FALSE
1129	B	-1.606	FALSE
1130	B	-1.576	FALSE
1131	B	-1.651	FALSE
1132	B	-1.478	FALSE
1133	B	-1.11	FALSE
1134	B	-1.658	FALSE
1135	B	-1.486	FALSE
1136	B	-1.56	FALSE
1137	B	-1.492	FALSE
1138	B	-1.494	FALSE
1139	B	-1.338	FALSE
1140	B	-1.653	FALSE
1141	B	-1.24	TRUE
1142	B	-1.241	FALSE
1143	B	-1.545	FALSE
1144	B	-1.333	FALSE
1145	B	-1.233	FALSE
1146	B	-1.015	FALSE

## Sheet: Data_2b
Domain	# EVEscape predicted sites in top decile	Enrichment relative to sequence length
NTD	69	2.363
RBD	41	1.839
other S1	11	0.769
S2	7	0.119

## Sheet: Data_2c
RBM Avg EVEscape percentile	RBD random samples Avg EVEscape percentile	Supersite Avg EVEscape percentile	NTD random samples Avg EVEscape percentile
85.175	84.638	88.074	80.139
	74.595		67.401
	78.264		72.675
	61.519		73.877
	79.903		87.738
	70.864		64.257
	70.859		72.645
	79.93		73.867
	65.74		82.651
	80.808		84
	77.073		80.665
	74.818		77.531
	66.877		59.782
	82.983		74.419
	66.464		81.89
	73.602		81.723
	84.805		74.386
	73.566		87.649
	69.851		87.971
	72.177		81.672
	81.609		71.852
	82.323		85.283
	81.004		86.896
	70.391		86.972
	74.438		84.6
	72.787		71.994
	69.371		87.544
	73.139		84.258
	76.2		82.645
	84.931		74.401
	83.428		74.656
	81.501		61.043
	85.054		84.079
	79.681		87.783
	72.936		84.971
	71.48		63.336
	75.267		83.991
	73.011		73.007
	78.66		83.989
	78.805		69.799
	67.974		78.787
	80.368		74.126
	71.659		74.739
	67.298		58.871
	78.162		74.687
	71.443		81.207
	73.963		72.97
	75.636		69.962
	84.058		66.154
	73.964		72.559
	68.721		87.321
	80.329		73.145
	69.187		57.716
	73.379		68.387
	77.584		71.018
	73.472		84.501
	72.458		83.824
	83.488		87.638
	79.455		84.345
	65.203		69.604
	63.554
	81.225
	73.594
	80.445
	75.901
	74.307
	84.812
	64.585
	64.962
	76.629
	80.596
	72.242
	73.5
	77.796
	73.997
	73.583
	62.383
	77.072
	72.717
	63.068
	82.505
	79.94
	64.295
	84.068
	73.496
	72.945
	76.896
	75.375
	69.153
	76.306
	77.789
