# Supplementary material for: Learning from prepandemic data to forecast viral escape
Source: Nature. 2023 Oct 11;622(7984):818–25. doi: 10.1038/s41586-023-06617-0 (PMC10599991; doi:10.1038/s41586-023-06617-0)
Supplement: Supplementary file 14 — Source Data Fig. 3 [file 41586_2023_6617_MOESM14_ESM.xlsx]

## Sheet: Data_3a
date	fraction CSCS observed	fraction EVEscape observed	fraction Bloom 1st experiment observed	fraction Bloom all experiments observed
2020-01	0	0
2020-02	0	0
2020-03	0	0
2020-04	0	0
2020-05	0	0
2020-06	0	0
2020-07	0	0
2020-08	0	0
2020-09	0	0
2020-10	0	0.006	0
2020-11	0	0.025	0.019
2020-12	0	0.044	0.025
2021-01	0	0.076	0.051
2021-02	0.013	0.082	0.063
2021-03	0.019	0.095	0.076
2021-04	0.044	0.139	0.076
2021-05	0.051	0.152	0.082	0.101
2021-06	0.051	0.177	0.095	0.114
2021-07	0.057	0.203	0.095	0.127
2021-08	0.095	0.234	0.114	0.165
2021-09	0.12	0.253	0.127	0.209
2021-10	0.133	0.297	0.152	0.241
2021-11	0.133	0.342	0.165	0.272
2021-12	0.152	0.367	0.19	0.291
2022-01	0.165	0.399	0.222	0.323
2022-02	0.171	0.411	0.234	0.329
2022-03	0.19	0.424	0.253	0.367
2022-04	0.196	0.43	0.259	0.38
2022-05	0.196	0.43	0.266	0.38
2022-06	0.196	0.437	0.272	0.392
2022-07	0.196	0.437	0.272	0.399
2022-08	0.203	0.437	0.278	0.405
2022-09	0.203	0.437	0.278	0.411
2022-10	0.215	0.456	0.285	0.443
2022-11	0.215	0.462	0.297	0.449
2022-12	0.215	0.468	0.297	0.449
2023-01	0.234	0.475	0.297	0.449
2023-02	0.234	0.481	0.297	0.449
2023-03	0.241	0.481	0.304	0.456
2023-04	0.241	0.494	0.323	0.462
2023-05	0.241	0.5	0.323	0.462

## Sheet: Data_3b
GISAID count threshold	fraction predicted by CSCS	fraction predicted by EVEscape	fraction predicted by experiments
25	0.095	0.15	0.149
50	0.09	0.162	0.162
75	0.096	0.183	0.18
100	0.099	0.206	0.19
250	0.091	0.244	0.232
500	0.118	0.278	0.262
750	0.11	0.308	0.281
1000	0.097	0.306	0.274
2500	0.096	0.384	0.356
5000	0.111	0.5	0.407
7500	0.08	0.52	0.4
10000	0.089	0.533	0.4
25000	0.086	0.543	0.371
50000	0.094	0.562	0.375
75000	0.097	0.581	0.387
100000	0.1	0.567	0.367
250000	0.071	0.536	0.321
500000	0.08	0.56	0.32
750000	0.083	0.542	0.292
1000000	0.083	0.542	0.292
2500000	0.118	0.529	0.294
5000000	0.167	0.667	0.333

## Sheet: Data_3c
name	1_EVEscape Top 10%	2_EVEscape Top 25%	3_EVEscape_Other	1_Escape Top 10%	2_Expr/ACE2bind top 2%	3_Escape Top 25%	4_Escape_Other
B.1.1.7	0	1	0	0	1	0	0
B.1.351	2	1	0	2	1	0	0
P.1	2	1	0	2	1	0	0
B.1.617.2	2	0	0	1	0	0	1
BA.1	9	2	4	4	3	2	6
BA.2	8	3	5	4	3	2	7
BA.4	8	3	6	5	3	2	7
BA.2.75	10	4	5	4	3	5	7
BQ.1	11	3	6	7	3	3	7
CH.1.1	12	3	5	7	2	4	7
XBB	12	3	6	6	3	4	8

## Sheet: Data_3e
fitness_eve_recall	fitness_eve_precision	cscs_recall	cscs_precision	evescape_recall	evescape_precision
1	0.166	1	0.166	1	0.166
1	0.166	1	0.166	1	0.166
1	0.166	0.998	0.166	1	0.166
1	0.166	0.998	0.166	1	0.166
1	0.166	0.998	0.166	1	0.166
1	0.166	0.998	0.166	1	0.166
1	0.167	0.997	0.166	1	0.167
1	0.167	0.997	0.166	1	0.167
1	0.167	0.995	0.166	1	0.167
1	0.167	0.995	0.166	1	0.167
1	0.167	0.994	0.166	1	0.167
1	0.167	0.994	0.166	1	0.167
1	0.167	0.994	0.166	1	0.167
1	0.167	0.994	0.166	1	0.167
1	0.167	0.994	0.166	1	0.167
1	0.167	0.992	0.166	1	0.167
1	0.167	0.992	0.166	1	0.167
1	0.167	0.992	0.166	1	0.167
1	0.167	0.991	0.166	1	0.167
1	0.167	0.989	0.165	1	0.167
1	0.167	0.989	0.165	1	0.167
1	0.167	0.987	0.165	1	0.167
1	0.167	0.986	0.165	1	0.167
1	0.167	0.986	0.165	1	0.167
1	0.167	0.984	0.165	1	0.167
1	0.167	0.984	0.165	1	0.167
1	0.167	0.984	0.165	1	0.167
1	0.167	0.984	0.165	1	0.167
1	0.168	0.984	0.165	1	0.168
1	0.168	0.984	0.165	1	0.168
1	0.168	0.984	0.165	1	0.168
1	0.168	0.983	0.165	1	0.168
1	0.168	0.983	0.165	1	0.168
1	0.168	0.983	0.165	1	0.168
1	0.168	0.983	0.165	1	0.168
1	0.168	0.983	0.165	1	0.168
1	0.168	0.983	0.165	1	0.168
1	0.168	0.983	0.165	1	0.168
1	0.168	0.983	0.165	1	0.168
1	0.168	0.983	0.165	1	0.168
1	0.168	0.983	0.165	1	0.168
1	0.168	0.983	0.165	1	0.168
1	0.168	0.983	0.165	1	0.168
1	0.168	0.983	0.165	1	0.168
1	0.168	0.983	0.165	1	0.168
1	0.168	0.983	0.165	1	0.168
1	0.168	0.983	0.165	1	0.168
1	0.168	0.983	0.166	1	0.168
1	0.168	0.983	0.166	1	0.168
1	0.168	0.983	0.166	0.998	0.168
1	0.168	0.981	0.165	0.998	0.168
1	0.169	0.98	0.165	0.998	0.168
1	0.169	0.978	0.165	0.998	0.168
1	0.169	0.978	0.165	0.998	0.168
1	0.169	0.978	0.165	0.998	0.168
1	0.169	0.978	0.165	0.998	0.168
1	0.169	0.976	0.165	0.998	0.168
1	0.169	0.976	0.165	0.998	0.169
1	0.169	0.975	0.165	0.998	0.169
1	0.169	0.973	0.164	0.998	0.169
1	0.169	0.973	0.164	0.998	0.169
1	0.169	0.973	0.165	0.998	0.169
1	0.169	0.973	0.165	0.998	0.169
1	0.169	0.973	0.165	0.998	0.169
1	0.169	0.973	0.165	0.998	0.169
1	0.169	0.973	0.165	0.998	0.169
1	0.169	0.973	0.165	0.998	0.169
1	0.169	0.973	0.165	0.997	0.169
1	0.169	0.973	0.165	0.997	0.169
1	0.169	0.973	0.165	0.997	0.169
1	0.169	0.973	0.165	0.997	0.169
1	0.169	0.973	0.165	0.997	0.169
1	0.169	0.973	0.165	0.997	0.169
1	0.17	0.973	0.165	0.997	0.169
1	0.17	0.973	0.165	0.997	0.169
1	0.17	0.972	0.165	0.997	0.169
1	0.17	0.972	0.165	0.997	0.169
1	0.17	0.972	0.165	0.997	0.169
1	0.17	0.97	0.165	0.997	0.169
1	0.17	0.97	0.165	0.997	0.169
1	0.17	0.97	0.165	0.997	0.169
1	0.17	0.97	0.165	0.997	0.169
0.998	0.17	0.97	0.165	0.997	0.169
0.998	0.17	0.97	0.165	0.997	0.169
0.998	0.17	0.97	0.165	0.997	0.169
0.998	0.17	0.969	0.165	0.997	0.17
0.998	0.17	0.969	0.165	0.997	0.17
0.998	0.17	0.969	0.165	0.997	0.17
0.998	0.17	0.969	0.165	0.997	0.17
0.998	0.17	0.969	0.165	0.997	0.17
0.998	0.17	0.969	0.165	0.997	0.17
0.998	0.17	0.969	0.165	0.997	0.17
0.998	0.17	0.969	0.165	0.997	0.17
0.998	0.17	0.967	0.165	0.997	0.17
0.998	0.17	0.967	0.165	0.997	0.17
0.998	0.17	0.967	0.165	0.997	0.17
0.998	0.17	0.967	0.165	0.997	0.17
0.998	0.17	0.967	0.165	0.997	0.17
0.998	0.17	0.967	0.165	0.997	0.17
0.998	0.17	0.967	0.165	0.997	0.17
0.998	0.17	0.967	0.165	0.997	0.17
0.998	0.171	0.967	0.165	0.997	0.17
0.998	0.171	0.967	0.165	0.997	0.17
0.998	0.171	0.967	0.165	0.997	0.17
0.997	0.17	0.967	0.165	0.997	0.17
0.997	0.17	0.967	0.165	0.997	0.17
0.997	0.17	0.965	0.165	0.997	0.17
0.997	0.171	0.965	0.165	0.997	0.171
0.997	0.171	0.965	0.165	0.997	0.171
0.997	0.171	0.964	0.165	0.997	0.171
0.997	0.171	0.964	0.165	0.997	0.171
0.997	0.171	0.964	0.165	0.997	0.171
0.997	0.171	0.962	0.165	0.997	0.171
0.997	0.171	0.961	0.165	0.997	0.171
0.997	0.171	0.961	0.165	0.997	0.171
0.997	0.171	0.961	0.165	0.997	0.171
0.997	0.171	0.959	0.165	0.997	0.171
0.995	0.171	0.959	0.165	0.997	0.171
0.995	0.171	0.959	0.165	0.997	0.171
0.995	0.171	0.959	0.165	0.997	0.171
0.995	0.171	0.959	0.165	0.997	0.171
0.995	0.171	0.959	0.165	0.997	0.171
0.995	0.171	0.959	0.165	0.997	0.171
0.995	0.171	0.959	0.165	0.997	0.171
0.995	0.171	0.959	0.165	0.997	0.171
0.995	0.171	0.959	0.165	0.997	0.171
0.995	0.171	0.959	0.165	0.997	0.171
0.995	0.171	0.959	0.165	0.995	0.171
0.995	0.171	0.959	0.165	0.995	0.171
0.995	0.171	0.957	0.165	0.995	0.171
0.995	0.171	0.957	0.165	0.995	0.171
0.995	0.171	0.957	0.165	0.995	0.171
0.995	0.171	0.957	0.165	0.995	0.171
0.995	0.171	0.957	0.165	0.995	0.171
0.995	0.172	0.957	0.165	0.995	0.172
0.995	0.172	0.957	0.165	0.995	0.172
0.995	0.172	0.957	0.165	0.995	0.172
0.995	0.172	0.957	0.165	0.995	0.172
0.995	0.172	0.956	0.165	0.995	0.172
0.995	0.172	0.956	0.165	0.995	0.172
0.995	0.172	0.956	0.165	0.995	0.172
0.995	0.172	0.954	0.165	0.995	0.172
0.995	0.172	0.954	0.165	0.995	0.172
0.995	0.172	0.954	0.165	0.995	0.172
0.995	0.172	0.954	0.165	0.995	0.172
0.995	0.172	0.953	0.165	0.995	0.172
0.995	0.172	0.953	0.165	0.995	0.172
0.995	0.172	0.953	0.165	0.995	0.172
0.995	0.172	0.953	0.165	0.995	0.172
0.995	0.172	0.953	0.165	0.995	0.172
0.995	0.172	0.953	0.165	0.995	0.172
0.995	0.172	0.953	0.165	0.995	0.172
0.995	0.172	0.953	0.165	0.995	0.172
0.995	0.172	0.953	0.165	0.995	0.172
0.995	0.172	0.953	0.165	0.995	0.172
0.995	0.172	0.953	0.165	0.995	0.172
0.995	0.173	0.951	0.165	0.995	0.173
0.995	0.173	0.951	0.165	0.995	0.173
0.995	0.173	0.951	0.165	0.995	0.173
0.995	0.173	0.951	0.165	0.995	0.173
0.994	0.172	0.95	0.165	0.995	0.173
0.994	0.172	0.95	0.165	0.995	0.173
0.994	0.173	0.95	0.165	0.995	0.173
0.994	0.173	0.95	0.165	0.995	0.173
0.994	0.173	0.95	0.165	0.995	0.173
0.994	0.173	0.948	0.165	0.995	0.173
0.994	0.173	0.946	0.165	0.995	0.173
0.994	0.173	0.946	0.165	0.995	0.173
0.994	0.173	0.946	0.165	0.995	0.173
0.994	0.173	0.946	0.165	0.995	0.173
0.994	0.173	0.946	0.165	0.995	0.173
0.994	0.173	0.946	0.165	0.995	0.173
0.994	0.173	0.945	0.165	0.995	0.173
0.994	0.173	0.945	0.165	0.995	0.173
0.994	0.173	0.945	0.165	0.995	0.173
0.994	0.173	0.945	0.165	0.995	0.173
0.994	0.173	0.945	0.165	0.995	0.173
0.994	0.173	0.945	0.165	0.995	0.174
0.994	0.173	0.945	0.165	0.995	0.174
0.994	0.173	0.945	0.165	0.995	0.174
0.994	0.173	0.945	0.165	0.995	0.174
0.994	0.173	0.945	0.165	0.995	0.174
0.994	0.173	0.943	0.165	0.995	0.174
0.994	0.174	0.943	0.165	0.995	0.174
0.994	0.174	0.943	0.165	0.995	0.174
0.994	0.174	0.942	0.165	0.995	0.174
0.994	0.174	0.942	0.165	0.995	0.174
0.994	0.174	0.942	0.165	0.995	0.174
0.994	0.174	0.942	0.165	0.995	0.174
0.994	0.174	0.942	0.165	0.995	0.174
0.994	0.174	0.942	0.165	0.995	0.174
0.994	0.174	0.942	0.165	0.995	0.174
0.994	0.174	0.942	0.165	0.995	0.174
0.994	0.174	0.942	0.165	0.995	0.174
0.994	0.174	0.942	0.165	0.995	0.174
0.994	0.174	0.942	0.165	0.995	0.174
0.994	0.174	0.942	0.165	0.995	0.174
0.994	0.174	0.942	0.165	0.995	0.174
0.994	0.174	0.942	0.165	0.995	0.175
0.994	0.174	0.942	0.165	0.995	0.175
0.994	0.174	0.942	0.166	0.995	0.175
0.994	0.174	0.94	0.165	0.995	0.175
0.994	0.174	0.939	0.165	0.995	0.175
0.994	0.175	0.939	0.165	0.995	0.175
0.994	0.175	0.939	0.165	0.995	0.175
0.994	0.175	0.939	0.165	0.995	0.175
0.994	0.175	0.939	0.165	0.995	0.175
0.994	0.175	0.939	0.165	0.995	0.175
0.994	0.175	0.937	0.165	0.995	0.175
0.994	0.175	0.937	0.165	0.995	0.175
0.994	0.175	0.937	0.165	0.995	0.175
0.994	0.175	0.937	0.165	0.995	0.175
0.994	0.175	0.937	0.165	0.995	0.175
0.994	0.175	0.937	0.165	0.995	0.175
0.994	0.175	0.937	0.165	0.995	0.175
0.994	0.175	0.937	0.165	0.995	0.175
0.994	0.175	0.937	0.165	0.995	0.175
0.994	0.175	0.937	0.165	0.995	0.175
0.994	0.175	0.937	0.166	0.995	0.176
0.994	0.175	0.937	0.166	0.995	0.176
0.994	0.175	0.937	0.166	0.995	0.176
0.994	0.175	0.937	0.166	0.995	0.176
0.994	0.175	0.937	0.166	0.995	0.176
0.994	0.175	0.937	0.166	0.995	0.176
0.994	0.176	0.937	0.166	0.995	0.176
0.994	0.176	0.937	0.166	0.995	0.176
0.994	0.176	0.937	0.166	0.995	0.176
0.994	0.176	0.937	0.166	0.995	0.176
0.994	0.176	0.935	0.166	0.995	0.176
0.994	0.176	0.935	0.166	0.995	0.176
0.994	0.176	0.935	0.166	0.995	0.176
0.994	0.176	0.935	0.166	0.995	0.176
0.994	0.176	0.935	0.166	0.995	0.176
0.994	0.176	0.935	0.166	0.995	0.176
0.994	0.176	0.935	0.166	0.995	0.176
0.994	0.176	0.935	0.166	0.995	0.176
0.994	0.176	0.935	0.166	0.995	0.176
0.994	0.176	0.935	0.166	0.995	0.176
0.992	0.176	0.935	0.166	0.995	0.176
0.992	0.176	0.935	0.166	0.995	0.177
0.992	0.176	0.935	0.166	0.995	0.177
0.992	0.176	0.935	0.166	0.995	0.177
0.992	0.176	0.935	0.166	0.995	0.177
0.992	0.176	0.935	0.167	0.995	0.177
0.992	0.176	0.935	0.167	0.995	0.177
0.992	0.176	0.935	0.167	0.995	0.177
0.992	0.176	0.935	0.167	0.995	0.177
0.992	0.176	0.935	0.167	0.995	0.177
0.992	0.176	0.934	0.166	0.995	0.177
0.992	0.176	0.934	0.167	0.995	0.177
0.992	0.177	0.934	0.167	0.995	0.177
0.992	0.177	0.934	0.167	0.995	0.177
0.992	0.177	0.932	0.166	0.995	0.177
0.992	0.177	0.932	0.166	0.995	0.177
0.992	0.177	0.932	0.166	0.995	0.177
0.992	0.177	0.932	0.167	0.995	0.177
0.992	0.177	0.932	0.167	0.995	0.177
0.992	0.177	0.932	0.167	0.995	0.177
0.992	0.177	0.931	0.166	0.995	0.177
0.992	0.177	0.931	0.166	0.995	0.178
0.992	0.177	0.931	0.167	0.995	0.178
0.992	0.177	0.931	0.167	0.995	0.178
0.992	0.177	0.931	0.167	0.995	0.178
0.992	0.177	0.931	0.167	0.995	0.178
0.992	0.177	0.931	0.167	0.995	0.178
0.992	0.177	0.931	0.167	0.994	0.178
0.992	0.177	0.931	0.167	0.994	0.178
0.992	0.177	0.931	0.167	0.994	0.178
0.992	0.177	0.931	0.167	0.994	0.178
0.992	0.177	0.931	0.167	0.994	0.178
0.992	0.178	0.931	0.167	0.994	0.178
0.992	0.178	0.931	0.167	0.994	0.178
0.992	0.178	0.931	0.167	0.994	0.178
0.992	0.178	0.931	0.167	0.994	0.178
0.992	0.178	0.931	0.167	0.994	0.178
0.992	0.178	0.931	0.167	0.994	0.178
0.992	0.178	0.931	0.167	0.994	0.178
0.992	0.178	0.929	0.167	0.994	0.178
0.992	0.178	0.929	0.167	0.994	0.178
0.992	0.178	0.929	0.167	0.994	0.178
0.992	0.178	0.929	0.167	0.994	0.178
0.992	0.178	0.929	0.167	0.994	0.178
0.992	0.178	0.929	0.167	0.994	0.178
0.992	0.178	0.929	0.167	0.994	0.178
0.992	0.178	0.929	0.167	0.994	0.179
0.992	0.178	0.929	0.167	0.994	0.179
0.992	0.178	0.929	0.167	0.994	0.179
0.992	0.178	0.929	0.168	0.994	0.179
0.992	0.178	0.929	0.168	0.994	0.179
0.992	0.178	0.928	0.167	0.994	0.179
0.992	0.179	0.928	0.167	0.994	0.179
0.992	0.179	0.928	0.167	0.994	0.179
0.992	0.179	0.928	0.167	0.994	0.179
0.992	0.179	0.928	0.168	0.992	0.179
0.992	0.179	0.928	0.168	0.992	0.179
0.992	0.179	0.928	0.168	0.992	0.179
0.992	0.179	0.928	0.168	0.992	0.179
0.992	0.179	0.928	0.168	0.992	0.179
0.991	0.179	0.928	0.168	0.992	0.179
0.991	0.179	0.928	0.168	0.992	0.179
0.991	0.179	0.928	0.168	0.992	0.179
0.991	0.179	0.928	0.168	0.992	0.179
0.991	0.179	0.928	0.168	0.992	0.179
0.991	0.179	0.928	0.168	0.992	0.179
0.991	0.179	0.928	0.168	0.992	0.179
0.991	0.179	0.928	0.168	0.992	0.179
0.991	0.179	0.928	0.168	0.992	0.179
0.991	0.179	0.928	0.168	0.992	0.179
0.991	0.179	0.928	0.168	0.992	0.179
0.991	0.179	0.928	0.168	0.992	0.179
0.991	0.179	0.928	0.168	0.992	0.18
0.991	0.179	0.928	0.168	0.992	0.18
0.991	0.179	0.928	0.168	0.992	0.18
0.991	0.179	0.928	0.169	0.992	0.18
0.991	0.179	0.928	0.169	0.992	0.18
0.991	0.18	0.928	0.169	0.991	0.18
0.991	0.18	0.928	0.169	0.991	0.18
0.991	0.18	0.928	0.169	0.991	0.18
0.991	0.18	0.928	0.169	0.991	0.18
0.991	0.18	0.928	0.169	0.991	0.18
0.991	0.18	0.928	0.169	0.991	0.18
0.991	0.18	0.928	0.169	0.991	0.18
0.991	0.18	0.928	0.169	0.991	0.18
0.991	0.18	0.928	0.169	0.991	0.18
0.991	0.18	0.926	0.169	0.991	0.18
0.991	0.18	0.926	0.169	0.991	0.18
0.991	0.18	0.926	0.169	0.991	0.18
0.991	0.18	0.924	0.169	0.991	0.18
0.991	0.18	0.924	0.169	0.991	0.18
0.991	0.18	0.924	0.169	0.991	0.18
0.991	0.18	0.923	0.169	0.991	0.18
0.991	0.18	0.923	0.169	0.991	0.18
0.991	0.18	0.923	0.169	0.991	0.18
0.991	0.18	0.921	0.168	0.991	0.18
0.991	0.18	0.921	0.169	0.991	0.18
0.991	0.181	0.921	0.169	0.991	0.181
0.991	0.181	0.921	0.169	0.991	0.181
0.991	0.181	0.921	0.169	0.991	0.181
0.991	0.181	0.921	0.169	0.991	0.181
0.989	0.18	0.92	0.168	0.991	0.181
0.989	0.181	0.92	0.169	0.991	0.181
0.989	0.181	0.92	0.169	0.991	0.181
0.989	0.181	0.92	0.169	0.991	0.181
0.989	0.181	0.92	0.169	0.991	0.181
0.989	0.181	0.92	0.169	0.991	0.181
0.989	0.181	0.92	0.169	0.991	0.181
0.989	0.181	0.92	0.169	0.991	0.181
0.989	0.181	0.92	0.169	0.991	0.181
0.989	0.181	0.92	0.169	0.991	0.181
0.989	0.181	0.92	0.169	0.991	0.181
0.989	0.181	0.92	0.169	0.991	0.181
0.989	0.181	0.92	0.169	0.991	0.181
0.987	0.181	0.92	0.169	0.991	0.181
0.987	0.181	0.92	0.169	0.991	0.181
0.987	0.181	0.92	0.169	0.991	0.182
0.987	0.181	0.92	0.169	0.991	0.182
0.987	0.181	0.92	0.169	0.991	0.182
0.987	0.181	0.92	0.169	0.991	0.182
0.987	0.181	0.92	0.169	0.991	0.182
0.987	0.181	0.918	0.169	0.991	0.182
0.987	0.181	0.918	0.169	0.991	0.182
0.987	0.181	0.917	0.169	0.991	0.182
0.987	0.181	0.917	0.169	0.991	0.182
0.987	0.181	0.917	0.169	0.991	0.182
0.987	0.181	0.915	0.169	0.991	0.182
0.987	0.182	0.915	0.169	0.991	0.182
0.986	0.181	0.915	0.169	0.991	0.182
0.986	0.181	0.915	0.169	0.991	0.182
0.986	0.181	0.915	0.169	0.991	0.182
0.986	0.181	0.915	0.169	0.991	0.182
0.986	0.182	0.915	0.169	0.991	0.182
0.986	0.182	0.915	0.169	0.991	0.182
0.986	0.182	0.913	0.169	0.991	0.182
0.986	0.182	0.913	0.169	0.991	0.183
0.986	0.182	0.913	0.169	0.991	0.183
0.986	0.182	0.913	0.169	0.991	0.183
0.986	0.182	0.913	0.169	0.991	0.183
0.986	0.182	0.913	0.169	0.991	0.183
0.986	0.182	0.913	0.169	0.991	0.183
0.986	0.182	0.913	0.169	0.991	0.183
0.986	0.182	0.912	0.169	0.991	0.183
0.986	0.182	0.912	0.169	0.991	0.183
0.986	0.182	0.912	0.169	0.991	0.183
0.986	0.182	0.91	0.169	0.991	0.183
0.986	0.182	0.91	0.169	0.991	0.183
0.986	0.182	0.91	0.169	0.991	0.183
0.986	0.182	0.91	0.169	0.991	0.183
0.986	0.182	0.909	0.169	0.991	0.183
0.986	0.182	0.909	0.169	0.991	0.183
0.984	0.182	0.909	0.169	0.991	0.183
0.984	0.182	0.907	0.169	0.991	0.183
0.984	0.182	0.907	0.169	0.991	0.183
0.984	0.182	0.907	0.169	0.991	0.184
0.984	0.182	0.907	0.169	0.991	0.184
0.984	0.182	0.907	0.169	0.991	0.184
0.984	0.183	0.907	0.169	0.991	0.184
0.984	0.183	0.906	0.169	0.991	0.184
0.984	0.183	0.904	0.168	0.991	0.184
0.984	0.183	0.904	0.169	0.991	0.184
0.984	0.183	0.904	0.169	0.991	0.184
0.984	0.183	0.904	0.169	0.991	0.184
0.984	0.183	0.904	0.169	0.991	0.184
0.984	0.183	0.904	0.169	0.991	0.184
0.984	0.183	0.904	0.169	0.991	0.184
0.984	0.183	0.902	0.169	0.991	0.184
0.984	0.183	0.901	0.168	0.991	0.184
0.984	0.183	0.899	0.168	0.991	0.184
0.984	0.183	0.899	0.168	0.991	0.184
0.984	0.183	0.899	0.168	0.991	0.184
0.984	0.183	0.899	0.168	0.991	0.184
0.984	0.183	0.899	0.168	0.991	0.185
0.984	0.183	0.899	0.168	0.991	0.185
0.984	0.183	0.899	0.168	0.991	0.185
0.984	0.183	0.899	0.168	0.991	0.185
0.984	0.184	0.899	0.168	0.991	0.185
0.984	0.184	0.899	0.168	0.991	0.185
0.984	0.184	0.899	0.169	0.991	0.185
0.984	0.184	0.899	0.169	0.991	0.185
0.984	0.184	0.899	0.169	0.991	0.185
0.984	0.184	0.899	0.169	0.991	0.185
0.984	0.184	0.899	0.169	0.991	0.185
0.984	0.184	0.899	0.169	0.991	0.185
0.984	0.184	0.899	0.169	0.991	0.185
0.984	0.184	0.899	0.169	0.991	0.185
0.984	0.184	0.899	0.169	0.991	0.185
0.984	0.184	0.899	0.169	0.991	0.185
0.984	0.184	0.899	0.169	0.991	0.185
0.984	0.184	0.899	0.169	0.991	0.185
0.984	0.184	0.899	0.169	0.991	0.185
0.984	0.184	0.899	0.169	0.991	0.186
0.984	0.184	0.899	0.169	0.991	0.186
0.984	0.184	0.899	0.169	0.991	0.186
0.984	0.185	0.899	0.169	0.991	0.186
0.984	0.185	0.899	0.169	0.991	0.186
0.984	0.185	0.899	0.169	0.991	0.186
0.984	0.185	0.899	0.17	0.991	0.186
0.984	0.185	0.899	0.17	0.991	0.186
0.984	0.185	0.899	0.17	0.991	0.186
0.984	0.185	0.899	0.17	0.989	0.186
0.984	0.185	0.899	0.17	0.989	0.186
0.984	0.185	0.899	0.17	0.989	0.186
0.984	0.185	0.899	0.17	0.989	0.186
0.984	0.185	0.899	0.17	0.989	0.186
0.984	0.185	0.898	0.17	0.989	0.186
0.984	0.185	0.898	0.17	0.989	0.186
0.984	0.185	0.898	0.17	0.989	0.186
0.984	0.185	0.898	0.17	0.989	0.186
0.984	0.185	0.896	0.17	0.989	0.186
0.984	0.185	0.896	0.17	0.989	0.186
0.984	0.185	0.896	0.17	0.989	0.186
0.984	0.186	0.894	0.17	0.989	0.186
0.984	0.186	0.894	0.17	0.989	0.186
0.984	0.186	0.894	0.17	0.989	0.187
0.984	0.186	0.894	0.17	0.989	0.187
0.984	0.186	0.894	0.17	0.989	0.187
0.984	0.186	0.894	0.17	0.989	0.187
0.983	0.186	0.893	0.17	0.989	0.187
0.983	0.186	0.893	0.17	0.989	0.187
0.983	0.186	0.893	0.17	0.989	0.187
0.983	0.186	0.891	0.169	0.989	0.187
0.983	0.186	0.89	0.169	0.989	0.187
0.983	0.186	0.89	0.169	0.989	0.187
0.983	0.186	0.89	0.169	0.989	0.187
0.983	0.186	0.89	0.169	0.989	0.187
0.983	0.186	0.89	0.169	0.989	0.187
0.981	0.186	0.89	0.169	0.989	0.187
0.981	0.186	0.888	0.169	0.989	0.187
0.981	0.186	0.888	0.169	0.989	0.187
0.981	0.186	0.888	0.169	0.989	0.187
0.981	0.186	0.887	0.169	0.989	0.187
0.981	0.186	0.887	0.169	0.989	0.188
0.98	0.186	0.887	0.169	0.989	0.188
0.98	0.186	0.887	0.169	0.989	0.188
0.98	0.186	0.887	0.169	0.989	0.188
0.98	0.186	0.887	0.169	0.989	0.188
0.98	0.186	0.887	0.169	0.989	0.188
0.98	0.186	0.887	0.169	0.989	0.188
0.98	0.186	0.887	0.169	0.989	0.188
0.98	0.186	0.887	0.169	0.989	0.188
0.98	0.186	0.887	0.17	0.989	0.188
0.98	0.186	0.887	0.17	0.989	0.188
0.98	0.186	0.887	0.17	0.989	0.188
0.98	0.186	0.887	0.17	0.989	0.188
0.98	0.186	0.887	0.17	0.989	0.188
0.98	0.187	0.887	0.17	0.989	0.188
0.98	0.187	0.887	0.17	0.989	0.188
0.98	0.187	0.887	0.17	0.989	0.188
0.98	0.187	0.885	0.17	0.989	0.188
0.98	0.187	0.883	0.169	0.989	0.189
0.98	0.187	0.883	0.169	0.989	0.189
0.98	0.187	0.883	0.17	0.989	0.189
0.98	0.187	0.882	0.169	0.989	0.189
0.98	0.187	0.882	0.169	0.989	0.189
0.98	0.187	0.882	0.169	0.989	0.189
0.98	0.187	0.882	0.169	0.989	0.189
0.98	0.187	0.882	0.17	0.989	0.189
0.98	0.187	0.882	0.17	0.989	0.189
0.98	0.187	0.882	0.17	0.989	0.189
0.98	0.187	0.882	0.17	0.989	0.189
0.98	0.187	0.88	0.169	0.989	0.189
0.98	0.187	0.88	0.17	0.989	0.189
0.98	0.187	0.88	0.17	0.989	0.189
0.98	0.188	0.879	0.169	0.989	0.189
0.98	0.188	0.879	0.169	0.989	0.189
0.98	0.188	0.879	0.169	0.989	0.189
0.98	0.188	0.879	0.17	0.989	0.189
0.98	0.188	0.879	0.17	0.989	0.19
0.98	0.188	0.879	0.17	0.989	0.19
0.98	0.188	0.879	0.17	0.989	0.19
0.98	0.188	0.879	0.17	0.987	0.189
0.98	0.188	0.879	0.17	0.987	0.189
0.98	0.188	0.879	0.17	0.987	0.19
0.98	0.188	0.879	0.17	0.987	0.19
0.98	0.188	0.879	0.17	0.987	0.19
0.98	0.188	0.879	0.17	0.987	0.19
0.98	0.188	0.879	0.17	0.987	0.19
0.98	0.188	0.879	0.17	0.987	0.19
0.98	0.188	0.877	0.17	0.987	0.19
0.98	0.188	0.876	0.17	0.987	0.19
0.98	0.188	0.876	0.17	0.987	0.19
0.98	0.189	0.874	0.169	0.987	0.19
0.98	0.189	0.874	0.17	0.987	0.19
0.98	0.189	0.874	0.17	0.987	0.19
0.98	0.189	0.874	0.17	0.987	0.19
0.978	0.188	0.874	0.17	0.987	0.19
0.978	0.189	0.872	0.169	0.987	0.19
0.978	0.189	0.872	0.169	0.987	0.19
0.978	0.189	0.872	0.17	0.987	0.19
0.978	0.189	0.872	0.17	0.987	0.191
0.978	0.189	0.872	0.17	0.987	0.191
0.978	0.189	0.872	0.17	0.987	0.191
0.978	0.189	0.872	0.17	0.987	0.191
0.978	0.189	0.872	0.17	0.987	0.191
0.978	0.189	0.872	0.17	0.987	0.191
0.978	0.189	0.872	0.17	0.987	0.191
0.978	0.189	0.872	0.17	0.987	0.191
0.978	0.189	0.872	0.17	0.987	0.191
0.978	0.189	0.872	0.17	0.987	0.191
0.978	0.189	0.872	0.17	0.987	0.191
0.978	0.189	0.872	0.17	0.987	0.191
0.978	0.189	0.872	0.17	0.987	0.191
0.978	0.189	0.871	0.17	0.987	0.191
0.978	0.19	0.871	0.17	0.987	0.191
0.978	0.19	0.871	0.17	0.986	0.191
0.978	0.19	0.871	0.17	0.986	0.191
0.978	0.19	0.869	0.17	0.986	0.191
0.978	0.19	0.869	0.17	0.986	0.191
0.978	0.19	0.869	0.17	0.986	0.191
0.978	0.19	0.869	0.17	0.986	0.191
0.978	0.19	0.869	0.17	0.986	0.191
0.978	0.19	0.869	0.17	0.986	0.191
0.978	0.19	0.869	0.17	0.986	0.192
0.978	0.19	0.869	0.17	0.986	0.192
0.978	0.19	0.869	0.17	0.986	0.192
0.978	0.19	0.869	0.17	0.986	0.192
0.976	0.19	0.869	0.171	0.986	0.192
0.976	0.19	0.869	0.171	0.986	0.192
0.976	0.19	0.868	0.17	0.986	0.192
0.976	0.19	0.868	0.17	0.986	0.192
0.976	0.19	0.868	0.17	0.986	0.192
0.976	0.19	0.868	0.171	0.986	0.192
0.976	0.19	0.868	0.171	0.986	0.192
0.976	0.19	0.868	0.171	0.986	0.192
0.976	0.19	0.868	0.171	0.986	0.192
0.976	0.19	0.868	0.171	0.986	0.192
0.976	0.191	0.868	0.171	0.986	0.192
0.976	0.191	0.866	0.171	0.986	0.192
0.976	0.191	0.866	0.171	0.986	0.192
0.976	0.191	0.866	0.171	0.986	0.193
0.976	0.191	0.866	0.171	0.986	0.193
0.976	0.191	0.866	0.171	0.986	0.193
0.976	0.191	0.866	0.171	0.986	0.193
0.976	0.191	0.865	0.171	0.986	0.193
0.976	0.191	0.865	0.171	0.986	0.193
0.976	0.191	0.865	0.171	0.986	0.193
0.976	0.191	0.865	0.171	0.986	0.193
0.976	0.191	0.865	0.171	0.986	0.193
0.976	0.191	0.863	0.171	0.986	0.193
0.976	0.191	0.863	0.171	0.986	0.193
0.976	0.191	0.863	0.171	0.984	0.193
0.976	0.191	0.861	0.17	0.984	0.193
0.976	0.191	0.861	0.171	0.984	0.193
0.975	0.191	0.861	0.171	0.984	0.193
0.975	0.191	0.861	0.171	0.984	0.193
0.975	0.191	0.861	0.171	0.984	0.193
0.975	0.191	0.861	0.171	0.984	0.193
0.973	0.191	0.86	0.171	0.984	0.193
0.973	0.191	0.86	0.171	0.984	0.193
0.973	0.191	0.86	0.171	0.984	0.193
0.973	0.191	0.86	0.171	0.984	0.193
0.973	0.191	0.86	0.171	0.984	0.194
0.973	0.191	0.86	0.171	0.984	0.194
0.973	0.192	0.858	0.171	0.984	0.194
0.973	0.192	0.858	0.171	0.984	0.194
0.973	0.192	0.858	0.171	0.984	0.194
0.973	0.192	0.858	0.171	0.984	0.194
0.973	0.192	0.858	0.171	0.984	0.194
0.973	0.192	0.858	0.171	0.984	0.194
0.973	0.192	0.857	0.171	0.984	0.194
0.972	0.192	0.857	0.171	0.984	0.194
0.972	0.192	0.857	0.171	0.984	0.194
0.972	0.192	0.857	0.171	0.984	0.194
0.972	0.192	0.857	0.171	0.984	0.194
0.972	0.192	0.857	0.171	0.984	0.194
0.972	0.192	0.855	0.171	0.984	0.194
0.972	0.192	0.855	0.171	0.984	0.194
0.972	0.192	0.855	0.171	0.984	0.195
0.972	0.192	0.855	0.171	0.984	0.195
0.972	0.192	0.855	0.171	0.984	0.195
0.972	0.192	0.854	0.171	0.984	0.195
0.972	0.192	0.854	0.171	0.984	0.195
0.972	0.192	0.854	0.171	0.984	0.195
0.972	0.192	0.854	0.171	0.984	0.195
0.972	0.192	0.854	0.171	0.984	0.195
0.972	0.193	0.852	0.171	0.984	0.195
0.972	0.193	0.852	0.171	0.984	0.195
0.972	0.193	0.852	0.171	0.984	0.195
0.972	0.193	0.852	0.171	0.984	0.195
0.972	0.193	0.852	0.171	0.984	0.195
0.972	0.193	0.852	0.171	0.984	0.195
0.972	0.193	0.852	0.171	0.984	0.195
0.972	0.193	0.852	0.171	0.984	0.195
0.972	0.193	0.852	0.171	0.984	0.195
0.972	0.193	0.852	0.171	0.984	0.196
0.972	0.193	0.852	0.171	0.984	0.196
0.972	0.193	0.852	0.171	0.984	0.196
0.972	0.193	0.852	0.171	0.984	0.196
0.972	0.193	0.852	0.171	0.984	0.196
0.972	0.193	0.852	0.171	0.984	0.196
0.972	0.193	0.85	0.171	0.984	0.196
0.972	0.193	0.849	0.171	0.984	0.196
0.972	0.194	0.849	0.171	0.984	0.196
0.972	0.194	0.847	0.171	0.984	0.196
0.972	0.194	0.847	0.171	0.984	0.196
0.972	0.194	0.847	0.171	0.984	0.196
0.972	0.194	0.847	0.171	0.984	0.196
0.972	0.194	0.846	0.171	0.984	0.196
0.972	0.194	0.846	0.171	0.984	0.196
0.972	0.194	0.846	0.171	0.984	0.196
0.972	0.194	0.846	0.171	0.984	0.197
0.972	0.194	0.846	0.171	0.984	0.197
0.972	0.194	0.846	0.171	0.984	0.197
0.972	0.194	0.844	0.171	0.984	0.197
0.972	0.194	0.844	0.171	0.984	0.197
0.972	0.194	0.843	0.17	0.984	0.197
0.972	0.194	0.843	0.171	0.984	0.197
0.972	0.194	0.843	0.171	0.984	0.197
0.972	0.195	0.843	0.171	0.984	0.197
0.972	0.195	0.841	0.17	0.984	0.197
0.972	0.195	0.841	0.17	0.984	0.197
0.972	0.195	0.841	0.17	0.984	0.197
0.972	0.195	0.841	0.171	0.984	0.197
0.972	0.195	0.841	0.171	0.984	0.197
0.972	0.195	0.839	0.17	0.984	0.197
0.972	0.195	0.839	0.17	0.984	0.197
0.972	0.195	0.839	0.171	0.983	0.197
0.972	0.195	0.839	0.171	0.983	0.197
0.972	0.195	0.839	0.171	0.983	0.197
0.972	0.195	0.839	0.171	0.983	0.197
0.972	0.195	0.838	0.171	0.983	0.197
0.972	0.195	0.838	0.171	0.983	0.198
0.972	0.195	0.838	0.171	0.983	0.198
0.972	0.195	0.838	0.171	0.983	0.198
0.972	0.196	0.836	0.17	0.983	0.198
0.972	0.196	0.836	0.171	0.983	0.198
0.972	0.196	0.836	0.171	0.983	0.198
0.972	0.196	0.836	0.171	0.983	0.198
0.972	0.196	0.836	0.171	0.983	0.198
0.972	0.196	0.836	0.171	0.983	0.198
0.972	0.196	0.836	0.171	0.983	0.198
0.972	0.196	0.836	0.171	0.983	0.198
0.972	0.196	0.836	0.171	0.983	0.198
0.972	0.196	0.836	0.171	0.983	0.198
0.972	0.196	0.836	0.171	0.983	0.198
0.972	0.196	0.836	0.171	0.983	0.198
0.972	0.196	0.836	0.171	0.983	0.198
0.972	0.196	0.836	0.171	0.983	0.199
0.972	0.196	0.836	0.171	0.983	0.199
0.972	0.196	0.835	0.171	0.983	0.199
0.972	0.196	0.833	0.171	0.983	0.199
0.972	0.197	0.833	0.171	0.983	0.199
0.972	0.197	0.833	0.171	0.983	0.199
0.972	0.197	0.833	0.171	0.983	0.199
0.972	0.197	0.833	0.171	0.983	0.199
0.972	0.197	0.833	0.171	0.983	0.199
0.972	0.197	0.833	0.171	0.983	0.199
0.972	0.197	0.833	0.171	0.983	0.199
0.972	0.197	0.833	0.171	0.983	0.199
0.972	0.197	0.833	0.171	0.983	0.199
0.972	0.197	0.831	0.171	0.983	0.199
0.972	0.197	0.831	0.171	0.983	0.199
0.972	0.197	0.831	0.171	0.983	0.199
0.972	0.197	0.831	0.171	0.983	0.2
0.972	0.197	0.831	0.171	0.983	0.2
0.972	0.197	0.831	0.171	0.983	0.2
0.972	0.198	0.831	0.171	0.983	0.2
0.972	0.198	0.831	0.171	0.983	0.2
0.972	0.198	0.831	0.171	0.983	0.2
0.972	0.198	0.831	0.171	0.983	0.2
0.972	0.198	0.83	0.171	0.983	0.2
0.972	0.198	0.828	0.171	0.983	0.2
0.972	0.198	0.828	0.171	0.981	0.2
0.972	0.198	0.827	0.171	0.981	0.2
0.972	0.198	0.827	0.171	0.981	0.2
0.972	0.198	0.827	0.171	0.981	0.2
0.972	0.198	0.827	0.171	0.981	0.2
0.972	0.198	0.827	0.171	0.981	0.2
0.972	0.198	0.827	0.171	0.981	0.2
0.972	0.198	0.825	0.171	0.981	0.2
0.972	0.198	0.825	0.171	0.981	0.2
0.972	0.198	0.824	0.171	0.981	0.2
0.972	0.199	0.824	0.171	0.981	0.2
0.972	0.199	0.824	0.171	0.981	0.201
0.972	0.199	0.822	0.17	0.98	0.2
0.97	0.198	0.82	0.17	0.98	0.2
0.97	0.198	0.82	0.17	0.98	0.2
0.97	0.199	0.82	0.17	0.98	0.2
0.97	0.199	0.82	0.17	0.98	0.201
0.97	0.199	0.82	0.17	0.98	0.201
0.97	0.199	0.82	0.17	0.978	0.2
0.97	0.199	0.819	0.17	0.978	0.2
0.97	0.199	0.819	0.17	0.978	0.2
0.97	0.199	0.819	0.17	0.978	0.201
0.97	0.199	0.817	0.17	0.978	0.201
0.97	0.199	0.817	0.17	0.978	0.201
0.97	0.199	0.817	0.17	0.978	0.201
0.97	0.199	0.817	0.17	0.978	0.201
0.97	0.199	0.817	0.17	0.978	0.201
0.97	0.199	0.816	0.17	0.978	0.201
0.97	0.199	0.814	0.17	0.978	0.201
0.97	0.199	0.813	0.17	0.978	0.201
0.97	0.199	0.813	0.17	0.978	0.201
0.97	0.2	0.813	0.17	0.976	0.201
0.97	0.2	0.813	0.17	0.976	0.201
0.97	0.2	0.813	0.17	0.976	0.201
0.97	0.2	0.813	0.17	0.976	0.201
0.97	0.2	0.813	0.17	0.976	0.201
0.97	0.2	0.813	0.17	0.976	0.201
0.97	0.2	0.813	0.17	0.975	0.201
0.97	0.2	0.811	0.17	0.975	0.201
0.97	0.2	0.809	0.17	0.975	0.201
0.97	0.2	0.809	0.17	0.975	0.201
0.97	0.2	0.809	0.17	0.975	0.201
0.97	0.2	0.808	0.169	0.975	0.201
0.97	0.2	0.806	0.169	0.975	0.201
0.97	0.2	0.806	0.169	0.975	0.201
0.97	0.2	0.806	0.169	0.975	0.201
0.97	0.201	0.806	0.169	0.975	0.201
0.97	0.201	0.806	0.169	0.975	0.202
0.97	0.201	0.805	0.169	0.975	0.202
0.97	0.201	0.805	0.169	0.975	0.202
0.97	0.201	0.805	0.169	0.975	0.202
0.97	0.201	0.803	0.169	0.973	0.201
0.97	0.201	0.803	0.169	0.973	0.202
0.97	0.201	0.803	0.169	0.973	0.202
0.97	0.201	0.803	0.169	0.973	0.202
0.97	0.201	0.803	0.169	0.973	0.202
0.97	0.201	0.803	0.169	0.973	0.202
0.97	0.201	0.803	0.169	0.973	0.202
0.97	0.201	0.803	0.169	0.973	0.202
0.97	0.201	0.803	0.169	0.973	0.202
0.97	0.201	0.803	0.169	0.973	0.202
0.97	0.202	0.803	0.169	0.973	0.202
0.969	0.201	0.802	0.169	0.973	0.202
0.969	0.201	0.802	0.169	0.973	0.202
0.969	0.201	0.8	0.169	0.973	0.202
0.969	0.201	0.8	0.169	0.973	0.202
0.969	0.202	0.8	0.169	0.973	0.202
0.969	0.202	0.8	0.169	0.973	0.203
0.969	0.202	0.8	0.169	0.973	0.203
0.969	0.202	0.8	0.169	0.973	0.203
0.969	0.202	0.8	0.169	0.973	0.203
0.969	0.202	0.8	0.169	0.973	0.203
0.969	0.202	0.8	0.169	0.973	0.203
0.969	0.202	0.8	0.169	0.973	0.203
0.969	0.202	0.8	0.17	0.973	0.203
0.969	0.202	0.798	0.169	0.973	0.203
0.969	0.202	0.798	0.169	0.973	0.203
0.969	0.202	0.798	0.169	0.973	0.203
0.969	0.202	0.798	0.169	0.973	0.203
0.969	0.202	0.798	0.17	0.973	0.203
0.969	0.202	0.797	0.169	0.973	0.203
0.969	0.203	0.797	0.169	0.973	0.203
0.969	0.203	0.797	0.169	0.973	0.204
0.969	0.203	0.797	0.169	0.973	0.204
0.969	0.203	0.797	0.17	0.973	0.204
0.969	0.203	0.797	0.17	0.973	0.204
0.969	0.203	0.797	0.17	0.973	0.204
0.969	0.203	0.795	0.169	0.973	0.204
0.969	0.203	0.795	0.169	0.973	0.204
0.969	0.203	0.794	0.169	0.973	0.204
0.969	0.203	0.794	0.169	0.973	0.204
0.969	0.203	0.794	0.169	0.973	0.204
0.969	0.203	0.794	0.169	0.973	0.204
0.969	0.203	0.794	0.169	0.973	0.204
0.969	0.203	0.794	0.169	0.973	0.204
0.969	0.203	0.794	0.17	0.973	0.204
0.969	0.204	0.794	0.17	0.973	0.205
0.969	0.204	0.794	0.17	0.973	0.205
0.969	0.204	0.794	0.17	0.973	0.205
0.969	0.204	0.792	0.169	0.973	0.205
0.969	0.204	0.792	0.169	0.973	0.205
0.969	0.204	0.792	0.17	0.973	0.205
0.969	0.204	0.792	0.17	0.973	0.205
0.969	0.204	0.792	0.17	0.972	0.205
0.969	0.204	0.792	0.17	0.972	0.205
0.969	0.204	0.791	0.169	0.972	0.205
0.969	0.204	0.789	0.169	0.972	0.205
0.969	0.204	0.789	0.169	0.972	0.205
0.969	0.204	0.789	0.169	0.972	0.205
0.969	0.204	0.789	0.169	0.972	0.205
0.969	0.204	0.787	0.169	0.972	0.205
0.969	0.205	0.787	0.169	0.97	0.205
0.969	0.205	0.787	0.169	0.97	0.205
0.969	0.205	0.787	0.169	0.969	0.205
0.969	0.205	0.787	0.169	0.967	0.204
0.969	0.205	0.787	0.169	0.967	0.204
0.969	0.205	0.787	0.169	0.967	0.205
0.967	0.205	0.787	0.169	0.967	0.205
0.967	0.205	0.786	0.169	0.967	0.205
0.967	0.205	0.786	0.169	0.967	0.205
0.967	0.205	0.786	0.169	0.967	0.205
0.967	0.205	0.784	0.169	0.967	0.205
0.967	0.205	0.784	0.169	0.967	0.205
0.967	0.205	0.783	0.169	0.967	0.205
0.967	0.205	0.783	0.169	0.967	0.205
0.965	0.205	0.783	0.169	0.967	0.205
0.964	0.205	0.783	0.169	0.967	0.205
0.964	0.205	0.783	0.169	0.967	0.205
0.964	0.205	0.783	0.169	0.967	0.205
0.964	0.205	0.781	0.169	0.967	0.205
0.964	0.205	0.781	0.169	0.967	0.205
0.964	0.205	0.781	0.169	0.967	0.206
0.964	0.205	0.781	0.169	0.967	0.206
0.964	0.205	0.78	0.169	0.967	0.206
0.964	0.205	0.78	0.169	0.967	0.206
0.964	0.205	0.78	0.169	0.967	0.206
0.964	0.205	0.78	0.169	0.967	0.206
0.964	0.205	0.78	0.169	0.967	0.206
0.964	0.205	0.78	0.169	0.967	0.206
0.964	0.205	0.778	0.169	0.967	0.206
0.964	0.206	0.778	0.169	0.967	0.206
0.964	0.206	0.778	0.169	0.967	0.206
0.964	0.206	0.778	0.169	0.967	0.206
0.964	0.206	0.778	0.169	0.967	0.206
0.964	0.206	0.778	0.169	0.967	0.206
0.964	0.206	0.778	0.169	0.967	0.207
0.964	0.206	0.776	0.169	0.967	0.207
0.964	0.206	0.776	0.169	0.967	0.207
0.964	0.206	0.776	0.169	0.967	0.207
0.964	0.206	0.775	0.169	0.967	0.207
0.964	0.206	0.775	0.169	0.967	0.207
0.964	0.206	0.773	0.168	0.967	0.207
0.964	0.206	0.773	0.169	0.967	0.207
0.964	0.206	0.773	0.169	0.967	0.207
0.964	0.206	0.772	0.168	0.967	0.207
0.964	0.207	0.772	0.168	0.967	0.207
0.964	0.207	0.772	0.169	0.967	0.207
0.964	0.207	0.772	0.169	0.967	0.207
0.964	0.207	0.77	0.168	0.967	0.207
0.964	0.207	0.77	0.168	0.967	0.208
0.964	0.207	0.77	0.168	0.967	0.208
0.964	0.207	0.77	0.168	0.967	0.208
0.964	0.207	0.77	0.169	0.967	0.208
0.964	0.207	0.769	0.168	0.967	0.208
0.964	0.207	0.769	0.168	0.967	0.208
0.964	0.207	0.769	0.168	0.967	0.208
0.964	0.207	0.769	0.168	0.967	0.208
0.964	0.207	0.769	0.169	0.967	0.208
0.964	0.207	0.769	0.169	0.967	0.208
0.964	0.208	0.769	0.169	0.967	0.208
0.964	0.208	0.769	0.169	0.967	0.208
0.964	0.208	0.767	0.168	0.967	0.208
0.964	0.208	0.767	0.168	0.967	0.208
0.964	0.208	0.767	0.169	0.967	0.208
0.964	0.208	0.765	0.168	0.967	0.209
0.964	0.208	0.765	0.168	0.967	0.209
0.964	0.208	0.765	0.168	0.967	0.209
0.964	0.208	0.765	0.168	0.967	0.209
0.964	0.208	0.765	0.169	0.967	0.209
0.964	0.208	0.764	0.168	0.967	0.209
0.964	0.208	0.764	0.168	0.967	0.209
0.964	0.208	0.762	0.168	0.967	0.209
0.964	0.208	0.762	0.168	0.967	0.209
0.964	0.209	0.761	0.168	0.967	0.209
0.964	0.209	0.761	0.168	0.967	0.209
0.964	0.209	0.759	0.168	0.967	0.209
0.962	0.208	0.759	0.168	0.967	0.209
0.962	0.208	0.759	0.168	0.967	0.209
0.962	0.209	0.759	0.168	0.967	0.21
0.962	0.209	0.759	0.168	0.967	0.21
0.962	0.209	0.759	0.168	0.967	0.21
0.962	0.209	0.759	0.168	0.967	0.21
0.962	0.209	0.759	0.168	0.967	0.21
0.962	0.209	0.757	0.168	0.967	0.21
0.962	0.209	0.757	0.168	0.967	0.21
0.962	0.209	0.757	0.168	0.967	0.21
0.962	0.209	0.757	0.168	0.967	0.21
0.962	0.209	0.757	0.168	0.967	0.21
0.962	0.209	0.757	0.168	0.967	0.21
0.962	0.209	0.757	0.168	0.967	0.21
0.962	0.209	0.757	0.168	0.967	0.21
0.962	0.209	0.757	0.168	0.967	0.21
0.962	0.21	0.757	0.168	0.967	0.211
0.962	0.21	0.757	0.168	0.967	0.211
0.962	0.21	0.757	0.169	0.967	0.211
0.962	0.21	0.757	0.169	0.967	0.211
0.962	0.21	0.757	0.169	0.967	0.211
0.962	0.21	0.757	0.169	0.967	0.211
0.962	0.21	0.757	0.169	0.967	0.211
0.962	0.21	0.757	0.169	0.967	0.211
0.962	0.21	0.757	0.169	0.967	0.211
0.962	0.21	0.757	0.169	0.967	0.211
0.962	0.21	0.757	0.169	0.967	0.211
0.962	0.21	0.757	0.169	0.967	0.211
0.962	0.21	0.757	0.169	0.967	0.211
0.962	0.21	0.756	0.169	0.967	0.212
0.962	0.211	0.754	0.169	0.965	0.211
0.962	0.211	0.754	0.169	0.965	0.211
0.962	0.211	0.754	0.169	0.965	0.211
0.962	0.211	0.753	0.169	0.965	0.211
0.962	0.211	0.753	0.169	0.965	0.212
0.962	0.211	0.753	0.169	0.965	0.212
0.962	0.211	0.753	0.169	0.965	0.212
0.961	0.211	0.753	0.169	0.964	0.211
0.961	0.211	0.753	0.169	0.964	0.211
0.961	0.211	0.753	0.169	0.964	0.212
0.961	0.211	0.753	0.169	0.964	0.212
0.961	0.211	0.753	0.169	0.964	0.212
0.961	0.211	0.753	0.169	0.964	0.212
0.961	0.211	0.753	0.169	0.964	0.212
0.961	0.211	0.753	0.169	0.964	0.212
0.961	0.211	0.753	0.169	0.964	0.212
0.961	0.211	0.753	0.17	0.964	0.212
0.961	0.211	0.753	0.17	0.964	0.212
0.961	0.212	0.753	0.17	0.964	0.212
0.961	0.212	0.753	0.17	0.964	0.212
0.961	0.212	0.753	0.17	0.964	0.212
0.961	0.212	0.753	0.17	0.964	0.212
0.961	0.212	0.753	0.17	0.964	0.212
0.961	0.212	0.753	0.17	0.964	0.213
0.961	0.212	0.751	0.17	0.964	0.213
0.961	0.212	0.751	0.17	0.964	0.213
0.961	0.212	0.751	0.17	0.964	0.213
0.961	0.212	0.751	0.17	0.964	0.213
0.961	0.212	0.75	0.17	0.964	0.213
0.961	0.212	0.748	0.169	0.964	0.213
0.961	0.212	0.746	0.169	0.964	0.213
0.961	0.212	0.746	0.169	0.964	0.213
0.961	0.213	0.746	0.169	0.964	0.213
0.961	0.213	0.746	0.169	0.964	0.213
0.961	0.213	0.746	0.169	0.964	0.213
0.961	0.213	0.745	0.169	0.964	0.213
0.961	0.213	0.745	0.169	0.964	0.214
0.961	0.213	0.745	0.169	0.964	0.214
0.961	0.213	0.743	0.169	0.964	0.214
0.961	0.213	0.743	0.169	0.964	0.214
0.961	0.213	0.743	0.169	0.964	0.214
0.961	0.213	0.743	0.169	0.964	0.214
0.961	0.213	0.743	0.169	0.964	0.214
0.961	0.213	0.742	0.169	0.964	0.214
0.961	0.213	0.742	0.169	0.964	0.214
0.961	0.214	0.742	0.169	0.962	0.214
0.961	0.214	0.742	0.169	0.962	0.214
0.961	0.214	0.742	0.169	0.962	0.214
0.961	0.214	0.742	0.169	0.962	0.214
0.961	0.214	0.742	0.169	0.962	0.214
0.961	0.214	0.742	0.169	0.962	0.214
0.961	0.214	0.742	0.169	0.962	0.214
0.961	0.214	0.742	0.17	0.962	0.214
0.961	0.214	0.74	0.169	0.962	0.214
0.961	0.214	0.74	0.169	0.962	0.215
0.961	0.214	0.739	0.169	0.962	0.215
0.961	0.214	0.739	0.169	0.962	0.215
0.959	0.214	0.739	0.169	0.962	0.215
0.959	0.214	0.739	0.169	0.962	0.215
0.959	0.214	0.739	0.169	0.962	0.215
0.959	0.214	0.739	0.169	0.962	0.215
0.959	0.214	0.739	0.169	0.962	0.215
0.959	0.214	0.737	0.169	0.962	0.215
0.959	0.215	0.737	0.169	0.962	0.215
0.957	0.214	0.737	0.169	0.962	0.215
0.957	0.214	0.737	0.169	0.962	0.215
0.957	0.214	0.737	0.169	0.962	0.215
0.957	0.214	0.735	0.169	0.962	0.216
0.957	0.215	0.735	0.169	0.962	0.216
0.957	0.215	0.735	0.169	0.962	0.216
0.957	0.215	0.735	0.169	0.962	0.216
0.957	0.215	0.735	0.169	0.962	0.216
0.957	0.215	0.735	0.169	0.962	0.216
0.957	0.215	0.735	0.17	0.962	0.216
0.957	0.215	0.735	0.17	0.962	0.216
0.956	0.215	0.735	0.17	0.962	0.216
0.956	0.215	0.735	0.17	0.962	0.216
0.956	0.215	0.735	0.17	0.962	0.216
0.956	0.215	0.735	0.17	0.962	0.216
0.956	0.215	0.735	0.17	0.962	0.216
0.956	0.215	0.734	0.17	0.962	0.217
0.956	0.215	0.734	0.17	0.962	0.217
0.956	0.215	0.734	0.17	0.962	0.217
0.956	0.215	0.734	0.17	0.962	0.217
0.956	0.215	0.734	0.17	0.962	0.217
0.956	0.215	0.734	0.17	0.962	0.217
0.956	0.216	0.734	0.17	0.962	0.217
0.956	0.216	0.734	0.17	0.962	0.217
0.956	0.216	0.734	0.17	0.962	0.217
0.956	0.216	0.734	0.17	0.962	0.217
0.956	0.216	0.734	0.171	0.962	0.217
0.956	0.216	0.734	0.171	0.962	0.217
0.956	0.216	0.732	0.17	0.962	0.217
0.956	0.216	0.731	0.17	0.962	0.218
0.956	0.216	0.731	0.17	0.962	0.218
0.956	0.216	0.731	0.17	0.962	0.218
0.956	0.216	0.731	0.17	0.962	0.218
0.956	0.216	0.731	0.17	0.962	0.218
0.956	0.216	0.731	0.17	0.962	0.218
0.956	0.217	0.731	0.17	0.961	0.218
0.956	0.217	0.731	0.17	0.961	0.218
0.956	0.217	0.731	0.171	0.961	0.218
0.956	0.217	0.729	0.17	0.961	0.218
0.956	0.217	0.729	0.17	0.961	0.218
0.956	0.217	0.729	0.17	0.961	0.218
0.956	0.217	0.729	0.17	0.961	0.218
0.956	0.217	0.729	0.171	0.961	0.218
0.956	0.217	0.728	0.17	0.961	0.218
0.956	0.217	0.726	0.17	0.961	0.218
0.956	0.217	0.724	0.17	0.961	0.218
0.956	0.217	0.723	0.169	0.961	0.218
0.956	0.217	0.723	0.17	0.961	0.219
0.956	0.218	0.723	0.17	0.961	0.219
0.956	0.218	0.721	0.169	0.961	0.219
0.956	0.218	0.72	0.169	0.961	0.219
0.956	0.218	0.72	0.169	0.961	0.219
0.956	0.218	0.72	0.169	0.961	0.219
0.956	0.218	0.72	0.169	0.961	0.219
0.956	0.218	0.72	0.169	0.961	0.219
0.956	0.218	0.718	0.169	0.961	0.219
0.956	0.218	0.718	0.169	0.961	0.219
0.956	0.218	0.718	0.169	0.959	0.219
0.956	0.218	0.718	0.169	0.959	0.219
0.956	0.218	0.718	0.17	0.959	0.219
0.956	0.219	0.717	0.169	0.959	0.219
0.956	0.219	0.717	0.169	0.959	0.219
0.956	0.219	0.717	0.169	0.959	0.219
0.956	0.219	0.717	0.169	0.959	0.219
0.956	0.219	0.717	0.169	0.959	0.22
0.956	0.219	0.717	0.17	0.959	0.22
0.954	0.219	0.717	0.17	0.959	0.22
0.954	0.219	0.717	0.17	0.959	0.22
0.954	0.219	0.717	0.17	0.959	0.22
0.954	0.219	0.717	0.17	0.959	0.22
0.954	0.219	0.717	0.17	0.959	0.22
0.954	0.219	0.717	0.17	0.959	0.22
0.954	0.219	0.717	0.17	0.959	0.22
0.954	0.219	0.717	0.17	0.959	0.22
0.954	0.219	0.717	0.17	0.959	0.22
0.954	0.219	0.717	0.17	0.959	0.22
0.954	0.219	0.715	0.17	0.959	0.22
0.954	0.219	0.715	0.17	0.959	0.221
0.954	0.22	0.715	0.17	0.959	0.221
0.954	0.22	0.715	0.17	0.959	0.221
0.954	0.22	0.715	0.17	0.959	0.221
0.954	0.22	0.715	0.17	0.959	0.221
0.954	0.22	0.713	0.17	0.959	0.221
0.954	0.22	0.713	0.17	0.959	0.221
0.954	0.22	0.713	0.17	0.957	0.221
0.954	0.22	0.713	0.17	0.957	0.221
0.953	0.22	0.713	0.17	0.957	0.221
0.951	0.22	0.713	0.17	0.957	0.221
0.951	0.22	0.713	0.171	0.957	0.221
0.951	0.22	0.713	0.171	0.957	0.221
0.951	0.22	0.713	0.171	0.957	0.221
0.951	0.22	0.713	0.171	0.957	0.221
0.951	0.22	0.713	0.171	0.957	0.221
0.951	0.22	0.713	0.171	0.957	0.221
0.951	0.22	0.712	0.171	0.956	0.221
0.951	0.22	0.712	0.171	0.956	0.221
0.951	0.22	0.712	0.171	0.956	0.221
0.951	0.22	0.712	0.171	0.956	0.221
0.951	0.22	0.712	0.171	0.956	0.222
0.951	0.221	0.71	0.171	0.956	0.222
0.951	0.221	0.709	0.17	0.956	0.222
0.951	0.221	0.707	0.17	0.956	0.222
0.951	0.221	0.706	0.17	0.956	0.222
0.951	0.221	0.706	0.17	0.956	0.222
0.951	0.221	0.706	0.17	0.956	0.222
0.95	0.221	0.706	0.17	0.956	0.222
0.95	0.221	0.706	0.17	0.956	0.222
0.95	0.221	0.706	0.17	0.956	0.222
0.95	0.221	0.706	0.17	0.954	0.222
0.95	0.221	0.706	0.17	0.954	0.222
0.95	0.221	0.706	0.17	0.954	0.222
0.95	0.221	0.706	0.17	0.954	0.222
0.948	0.221	0.706	0.17	0.954	0.222
0.948	0.221	0.704	0.17	0.954	0.222
0.948	0.221	0.704	0.17	0.954	0.222
0.948	0.221	0.704	0.17	0.954	0.223
0.948	0.221	0.704	0.17	0.954	0.223
0.948	0.221	0.704	0.17	0.954	0.223
0.948	0.221	0.702	0.17	0.954	0.223
0.948	0.221	0.702	0.17	0.954	0.223
0.948	0.221	0.702	0.17	0.954	0.223
0.948	0.222	0.701	0.17	0.954	0.223
0.946	0.221	0.701	0.17	0.954	0.223
0.946	0.221	0.701	0.17	0.954	0.223
0.946	0.221	0.701	0.17	0.954	0.223
0.946	0.222	0.701	0.17	0.954	0.223
0.946	0.222	0.701	0.17	0.954	0.223
0.946	0.222	0.701	0.17	0.954	0.224
0.946	0.222	0.701	0.17	0.954	0.224
0.946	0.222	0.701	0.17	0.954	0.224
0.946	0.222	0.699	0.17	0.954	0.224
0.946	0.222	0.699	0.17	0.954	0.224
0.946	0.222	0.699	0.17	0.954	0.224
0.946	0.222	0.699	0.17	0.954	0.224
0.946	0.222	0.698	0.17	0.954	0.224
0.946	0.222	0.698	0.17	0.954	0.224
0.946	0.222	0.696	0.17	0.954	0.224
0.946	0.223	0.694	0.17	0.954	0.224
0.946	0.223	0.693	0.169	0.954	0.224
0.946	0.223	0.693	0.169	0.954	0.225
0.946	0.223	0.693	0.169	0.954	0.225
0.946	0.223	0.693	0.17	0.954	0.225
0.946	0.223	0.693	0.17	0.954	0.225
0.945	0.223	0.691	0.169	0.954	0.225
0.945	0.223	0.691	0.169	0.954	0.225
0.945	0.223	0.691	0.169	0.954	0.225
0.945	0.223	0.691	0.17	0.954	0.225
0.943	0.223	0.691	0.17	0.954	0.225
0.943	0.223	0.691	0.17	0.954	0.225
0.943	0.223	0.691	0.17	0.954	0.225
0.943	0.223	0.691	0.17	0.954	0.225
0.943	0.223	0.691	0.17	0.954	0.226
0.943	0.223	0.691	0.17	0.954	0.226
0.943	0.223	0.691	0.17	0.954	0.226
0.943	0.223	0.691	0.17	0.954	0.226
0.942	0.223	0.691	0.17	0.954	0.226
0.942	0.223	0.691	0.17	0.954	0.226
0.942	0.223	0.691	0.171	0.954	0.226
0.942	0.223	0.691	0.171	0.954	0.226
0.942	0.223	0.691	0.171	0.954	0.226
0.942	0.223	0.691	0.171	0.954	0.226
0.942	0.223	0.691	0.171	0.954	0.226
0.942	0.223	0.691	0.171	0.954	0.226
0.942	0.224	0.691	0.171	0.954	0.227
0.94	0.223	0.691	0.171	0.954	0.227
0.94	0.223	0.691	0.171	0.954	0.227
0.94	0.223	0.691	0.171	0.954	0.227
0.94	0.224	0.69	0.171	0.954	0.227
0.94	0.224	0.69	0.171	0.954	0.227
0.94	0.224	0.69	0.171	0.954	0.227
0.94	0.224	0.69	0.171	0.954	0.227
0.94	0.224	0.69	0.171	0.954	0.227
0.94	0.224	0.69	0.171	0.954	0.227
0.94	0.224	0.69	0.171	0.953	0.227
0.94	0.224	0.688	0.171	0.953	0.227
0.94	0.224	0.687	0.171	0.953	0.227
0.94	0.224	0.687	0.171	0.953	0.227
0.94	0.224	0.687	0.171	0.953	0.227
0.94	0.224	0.685	0.171	0.953	0.227
0.94	0.225	0.685	0.171	0.953	0.228
0.94	0.225	0.683	0.17	0.953	0.228
0.94	0.225	0.683	0.17	0.953	0.228
0.94	0.225	0.683	0.171	0.953	0.228
0.94	0.225	0.683	0.171	0.953	0.228
0.94	0.225	0.682	0.17	0.953	0.228
0.94	0.225	0.68	0.17	0.953	0.228
0.94	0.225	0.68	0.17	0.953	0.228
0.94	0.225	0.68	0.17	0.953	0.228
0.94	0.225	0.68	0.17	0.953	0.228
0.94	0.225	0.68	0.17	0.953	0.228
0.94	0.225	0.68	0.17	0.953	0.228
0.94	0.226	0.68	0.17	0.953	0.229
0.94	0.226	0.68	0.17	0.953	0.229
0.94	0.226	0.68	0.171	0.953	0.229
0.94	0.226	0.68	0.171	0.953	0.229
0.94	0.226	0.68	0.171	0.953	0.229
0.94	0.226	0.68	0.171	0.953	0.229
0.94	0.226	0.68	0.171	0.953	0.229
0.939	0.226	0.68	0.171	0.953	0.229
0.939	0.226	0.679	0.171	0.953	0.229
0.939	0.226	0.679	0.171	0.953	0.229
0.939	0.226	0.679	0.171	0.953	0.229
0.939	0.226	0.677	0.17	0.953	0.23
0.939	0.226	0.677	0.17	0.953	0.23
0.939	0.226	0.677	0.171	0.953	0.23
0.939	0.226	0.677	0.171	0.953	0.23
0.939	0.226	0.676	0.17	0.953	0.23
0.939	0.227	0.674	0.17	0.953	0.23
0.939	0.227	0.674	0.17	0.953	0.23
0.939	0.227	0.674	0.17	0.953	0.23
0.939	0.227	0.672	0.17	0.953	0.23
0.937	0.226	0.672	0.17	0.953	0.23
0.937	0.227	0.672	0.17	0.953	0.23
0.937	0.227	0.672	0.17	0.953	0.23
0.937	0.227	0.672	0.17	0.953	0.231
0.937	0.227	0.672	0.17	0.951	0.23
0.935	0.227	0.672	0.17	0.951	0.23
0.935	0.227	0.672	0.17	0.951	0.23
0.935	0.227	0.671	0.17	0.951	0.231
0.935	0.227	0.669	0.17	0.951	0.231
0.935	0.227	0.669	0.17	0.951	0.231
0.935	0.227	0.668	0.169	0.951	0.231
0.934	0.227	0.666	0.169	0.951	0.231
0.934	0.227	0.666	0.169	0.951	0.231
0.934	0.227	0.666	0.169	0.951	0.231
0.934	0.227	0.665	0.169	0.951	0.231
0.934	0.227	0.665	0.169	0.951	0.231
0.934	0.227	0.663	0.169	0.951	0.231
0.934	0.227	0.661	0.168	0.951	0.231
0.934	0.227	0.661	0.169	0.951	0.232
0.934	0.227	0.661	0.169	0.951	0.232
0.934	0.227	0.661	0.169	0.951	0.232
0.934	0.228	0.66	0.168	0.951	0.232
0.934	0.228	0.658	0.168	0.951	0.232
0.934	0.228	0.658	0.168	0.951	0.232
0.934	0.228	0.658	0.168	0.951	0.232
0.934	0.228	0.657	0.168	0.951	0.232
0.934	0.228	0.657	0.168	0.951	0.232
0.934	0.228	0.657	0.168	0.951	0.232
0.934	0.228	0.657	0.168	0.951	0.232
0.934	0.228	0.657	0.168	0.95	0.232
0.934	0.228	0.657	0.168	0.95	0.232
0.934	0.228	0.657	0.168	0.95	0.232
0.934	0.229	0.657	0.168	0.95	0.232
0.934	0.229	0.657	0.169	0.95	0.232
0.934	0.229	0.657	0.169	0.95	0.233
0.934	0.229	0.657	0.169	0.95	0.233
0.934	0.229	0.657	0.169	0.95	0.233
0.934	0.229	0.657	0.169	0.95	0.233
0.934	0.229	0.657	0.169	0.95	0.233
0.934	0.229	0.657	0.169	0.95	0.233
0.934	0.229	0.655	0.169	0.95	0.233
0.934	0.229	0.655	0.169	0.95	0.233
0.934	0.229	0.654	0.168	0.95	0.233
0.932	0.229	0.652	0.168	0.95	0.233
0.931	0.229	0.65	0.168	0.95	0.233
0.931	0.229	0.65	0.168	0.95	0.234
0.931	0.229	0.65	0.168	0.95	0.234
0.929	0.229	0.65	0.168	0.95	0.234
0.929	0.229	0.65	0.168	0.95	0.234
0.929	0.229	0.65	0.168	0.95	0.234
0.929	0.229	0.65	0.168	0.95	0.234
0.929	0.229	0.647	0.168	0.95	0.234
0.929	0.229	0.647	0.168	0.948	0.234
0.929	0.229	0.646	0.167	0.948	0.234
0.929	0.229	0.644	0.167	0.948	0.234
0.929	0.229	0.644	0.167	0.948	0.234
0.929	0.229	0.644	0.167	0.948	0.234
0.929	0.23	0.643	0.167	0.948	0.234
0.929	0.23	0.643	0.167	0.948	0.234
0.929	0.23	0.641	0.167	0.948	0.234
0.929	0.23	0.639	0.166	0.948	0.235
0.929	0.23	0.639	0.166	0.948	0.235
0.929	0.23	0.639	0.167	0.948	0.235
0.929	0.23	0.636	0.166	0.948	0.235
0.928	0.23	0.636	0.166	0.948	0.235
0.928	0.23	0.636	0.166	0.948	0.235
0.928	0.23	0.636	0.166	0.948	0.235
0.928	0.23	0.636	0.166	0.948	0.235
0.928	0.23	0.635	0.166	0.948	0.235
0.928	0.23	0.633	0.166	0.948	0.235
0.928	0.23	0.633	0.166	0.948	0.235
0.928	0.23	0.633	0.166	0.948	0.236
0.928	0.231	0.633	0.166	0.948	0.236
0.928	0.231	0.633	0.166	0.948	0.236
0.928	0.231	0.633	0.166	0.948	0.236
0.928	0.231	0.633	0.166	0.948	0.236
0.928	0.231	0.633	0.166	0.948	0.236
0.928	0.231	0.631	0.166	0.948	0.236
0.928	0.231	0.631	0.166	0.948	0.236
0.928	0.231	0.631	0.166	0.948	0.236
0.928	0.231	0.631	0.166	0.948	0.236
0.928	0.231	0.631	0.166	0.948	0.236
0.928	0.231	0.631	0.167	0.948	0.237
0.928	0.232	0.631	0.167	0.948	0.237
0.928	0.232	0.631	0.167	0.948	0.237
0.928	0.232	0.631	0.167	0.948	0.237
0.928	0.232	0.631	0.167	0.948	0.237
0.928	0.232	0.63	0.166	0.948	0.237
0.928	0.232	0.63	0.167	0.948	0.237
0.928	0.232	0.63	0.167	0.948	0.237
0.928	0.232	0.628	0.166	0.948	0.237
0.928	0.232	0.628	0.166	0.948	0.237
0.928	0.232	0.628	0.166	0.948	0.237
0.928	0.232	0.627	0.166	0.948	0.238
0.928	0.233	0.627	0.166	0.948	0.238
0.928	0.233	0.627	0.166	0.948	0.238
0.928	0.233	0.627	0.166	0.948	0.238
0.928	0.233	0.625	0.166	0.948	0.238
0.926	0.233	0.625	0.166	0.948	0.238
0.926	0.233	0.625	0.166	0.948	0.238
0.926	0.233	0.625	0.167	0.948	0.238
0.926	0.233	0.625	0.167	0.948	0.238
0.926	0.233	0.625	0.167	0.948	0.238
0.926	0.233	0.625	0.167	0.948	0.239
0.926	0.233	0.625	0.167	0.948	0.239
0.926	0.233	0.625	0.167	0.948	0.239
0.926	0.233	0.625	0.167	0.948	0.239
0.926	0.233	0.624	0.167	0.948	0.239
0.926	0.233	0.624	0.167	0.948	0.239
0.926	0.234	0.624	0.167	0.948	0.239
0.926	0.234	0.624	0.167	0.948	0.239
0.926	0.234	0.624	0.167	0.948	0.239
0.926	0.234	0.624	0.167	0.948	0.239
0.924	0.233	0.622	0.167	0.948	0.239
0.924	0.234	0.622	0.167	0.948	0.24
0.923	0.233	0.622	0.167	0.948	0.24
0.923	0.233	0.62	0.167	0.948	0.24
0.923	0.233	0.619	0.166	0.948	0.24
0.923	0.234	0.619	0.166	0.948	0.24
0.923	0.234	0.619	0.166	0.948	0.24
0.923	0.234	0.619	0.167	0.948	0.24
0.923	0.234	0.619	0.167	0.948	0.24
0.923	0.234	0.619	0.167	0.948	0.24
0.923	0.234	0.619	0.167	0.948	0.24
0.923	0.234	0.619	0.167	0.948	0.241
0.923	0.234	0.619	0.167	0.948	0.241
0.923	0.234	0.619	0.167	0.946	0.24
0.923	0.234	0.619	0.167	0.946	0.24
0.923	0.234	0.619	0.167	0.946	0.24
0.923	0.235	0.619	0.167	0.946	0.241
0.923	0.235	0.619	0.167	0.946	0.241
0.923	0.235	0.617	0.167	0.946	0.241
0.923	0.235	0.617	0.167	0.946	0.241
0.923	0.235	0.617	0.167	0.946	0.241
0.923	0.235	0.617	0.167	0.946	0.241
0.923	0.235	0.617	0.167	0.946	0.241
0.923	0.235	0.617	0.167	0.946	0.241
0.923	0.235	0.617	0.168	0.945	0.241
0.923	0.235	0.617	0.168	0.945	0.241
0.923	0.236	0.617	0.168	0.945	0.241
0.923	0.236	0.617	0.168	0.945	0.241
0.923	0.236	0.617	0.168	0.945	0.241
0.923	0.236	0.617	0.168	0.945	0.241
0.923	0.236	0.617	0.168	0.945	0.242
0.923	0.236	0.616	0.168	0.945	0.242
0.923	0.236	0.616	0.168	0.945	0.242
0.923	0.236	0.616	0.168	0.945	0.242
0.923	0.236	0.616	0.168	0.945	0.242
0.923	0.236	0.616	0.168	0.943	0.242
0.923	0.236	0.616	0.168	0.943	0.242
0.923	0.237	0.616	0.168	0.943	0.242
0.923	0.237	0.616	0.168	0.943	0.242
0.923	0.237	0.614	0.168	0.943	0.242
0.923	0.237	0.613	0.168	0.943	0.242
0.921	0.237	0.613	0.168	0.943	0.242
0.921	0.237	0.611	0.167	0.943	0.242
0.921	0.237	0.611	0.167	0.943	0.242
0.921	0.237	0.611	0.167	0.943	0.243
0.921	0.237	0.611	0.168	0.942	0.242
0.921	0.237	0.611	0.168	0.942	0.242
0.921	0.237	0.611	0.168	0.942	0.242
0.921	0.237	0.611	0.168	0.942	0.242
0.921	0.237	0.611	0.168	0.94	0.242
0.921	0.237	0.611	0.168	0.94	0.242
0.921	0.238	0.611	0.168	0.94	0.242
0.921	0.238	0.611	0.168	0.94	0.242
0.921	0.238	0.611	0.168	0.94	0.243
0.921	0.238	0.611	0.168	0.94	0.243
0.921	0.238	0.611	0.169	0.94	0.243
0.921	0.238	0.611	0.169	0.94	0.243
0.921	0.238	0.611	0.169	0.94	0.243
0.921	0.238	0.611	0.169	0.94	0.243
0.921	0.238	0.611	0.169	0.94	0.243
0.921	0.238	0.611	0.169	0.94	0.243
0.921	0.238	0.611	0.169	0.94	0.243
0.921	0.239	0.611	0.169	0.94	0.243
0.92	0.238	0.611	0.169	0.94	0.244
0.92	0.238	0.611	0.169	0.94	0.244
0.92	0.238	0.611	0.169	0.94	0.244
0.92	0.239	0.611	0.17	0.94	0.244
0.92	0.239	0.611	0.17	0.94	0.244
0.92	0.239	0.611	0.17	0.94	0.244
0.92	0.239	0.611	0.17	0.94	0.244
0.92	0.239	0.611	0.17	0.94	0.244
0.92	0.239	0.611	0.17	0.94	0.244
0.92	0.239	0.611	0.17	0.939	0.244
0.92	0.239	0.611	0.17	0.939	0.244
0.92	0.239	0.611	0.17	0.939	0.244
0.92	0.239	0.611	0.171	0.939	0.244
0.92	0.24	0.611	0.171	0.939	0.244
0.92	0.24	0.611	0.171	0.939	0.245
0.92	0.24	0.611	0.171	0.939	0.245
0.92	0.24	0.611	0.171	0.939	0.245
0.92	0.24	0.611	0.171	0.939	0.245
0.92	0.24	0.611	0.171	0.939	0.245
0.92	0.24	0.611	0.171	0.939	0.245
0.92	0.24	0.611	0.171	0.939	0.245
0.92	0.24	0.611	0.171	0.937	0.245
0.92	0.24	0.611	0.171	0.937	0.245
0.92	0.241	0.611	0.172	0.937	0.245
0.92	0.241	0.611	0.172	0.937	0.245
0.92	0.241	0.611	0.172	0.937	0.245
0.92	0.241	0.611	0.172	0.937	0.245
0.92	0.241	0.611	0.172	0.937	0.245
0.92	0.241	0.611	0.172	0.937	0.246
0.92	0.241	0.611	0.172	0.937	0.246
0.92	0.241	0.609	0.172	0.937	0.246
0.92	0.241	0.609	0.172	0.937	0.246
0.92	0.241	0.609	0.172	0.937	0.246
0.92	0.242	0.609	0.172	0.937	0.246
0.92	0.242	0.609	0.172	0.937	0.246
0.92	0.242	0.609	0.172	0.935	0.246
0.92	0.242	0.609	0.172	0.935	0.246
0.92	0.242	0.609	0.172	0.935	0.246
0.92	0.242	0.609	0.172	0.935	0.246
0.92	0.242	0.609	0.173	0.935	0.246
0.92	0.242	0.609	0.173	0.934	0.246
0.92	0.242	0.609	0.173	0.934	0.246
0.92	0.242	0.609	0.173	0.934	0.246
0.92	0.243	0.609	0.173	0.934	0.246
0.92	0.243	0.609	0.173	0.934	0.246
0.92	0.243	0.609	0.173	0.934	0.246
0.92	0.243	0.609	0.173	0.934	0.247
0.92	0.243	0.608	0.173	0.934	0.247
0.92	0.243	0.608	0.173	0.934	0.247
0.92	0.243	0.608	0.173	0.934	0.247
0.92	0.243	0.608	0.173	0.934	0.247
0.92	0.243	0.608	0.173	0.934	0.247
0.92	0.243	0.608	0.173	0.934	0.247
0.92	0.244	0.608	0.173	0.934	0.247
0.92	0.244	0.606	0.173	0.934	0.247
0.92	0.244	0.606	0.173	0.934	0.247
0.92	0.244	0.606	0.173	0.934	0.248
0.92	0.244	0.606	0.173	0.934	0.248
0.92	0.244	0.606	0.173	0.932	0.247
0.92	0.244	0.606	0.173	0.932	0.247
0.92	0.244	0.606	0.173	0.932	0.248
0.92	0.244	0.606	0.174	0.932	0.248
0.92	0.244	0.606	0.174	0.932	0.248
0.92	0.245	0.605	0.173	0.932	0.248
0.92	0.245	0.603	0.173	0.932	0.248
0.92	0.245	0.602	0.172	0.932	0.248
0.92	0.245	0.602	0.173	0.932	0.248
0.918	0.245	0.602	0.173	0.932	0.248
0.918	0.245	0.602	0.173	0.932	0.248
0.918	0.245	0.602	0.173	0.932	0.249
0.918	0.245	0.602	0.173	0.932	0.249
0.918	0.245	0.602	0.173	0.932	0.249
0.918	0.245	0.602	0.173	0.932	0.249
0.918	0.245	0.602	0.173	0.932	0.249
0.918	0.245	0.602	0.173	0.932	0.249
0.918	0.245	0.602	0.173	0.932	0.249
0.918	0.245	0.6	0.173	0.932	0.249
0.917	0.245	0.6	0.173	0.932	0.249
0.917	0.245	0.598	0.173	0.931	0.249
0.917	0.245	0.598	0.173	0.931	0.249
0.917	0.245	0.598	0.173	0.931	0.249
0.917	0.246	0.598	0.173	0.929	0.249
0.917	0.246	0.597	0.173	0.929	0.249
0.917	0.246	0.597	0.173	0.929	0.249
0.917	0.246	0.597	0.173	0.929	0.249
0.917	0.246	0.597	0.173	0.929	0.249
0.917	0.246	0.597	0.173	0.929	0.249
0.917	0.246	0.597	0.173	0.929	0.25
0.917	0.246	0.595	0.173	0.929	0.25
0.917	0.246	0.595	0.173	0.929	0.25
0.917	0.247	0.595	0.173	0.929	0.25
0.917	0.247	0.595	0.173	0.928	0.25
0.917	0.247	0.595	0.173	0.928	0.25
0.917	0.247	0.595	0.173	0.928	0.25
0.917	0.247	0.595	0.173	0.928	0.25
0.917	0.247	0.595	0.174	0.928	0.25
0.917	0.247	0.595	0.174	0.928	0.25
0.917	0.247	0.594	0.173	0.928	0.25
0.917	0.247	0.594	0.173	0.928	0.25
0.917	0.247	0.594	0.173	0.928	0.25
0.917	0.248	0.592	0.173	0.928	0.251
0.917	0.248	0.592	0.173	0.928	0.251
0.917	0.248	0.592	0.173	0.928	0.251
0.917	0.248	0.592	0.173	0.928	0.251
0.917	0.248	0.591	0.173	0.928	0.251
0.917	0.248	0.591	0.173	0.928	0.251
0.917	0.248	0.591	0.173	0.926	0.251
0.917	0.248	0.591	0.173	0.926	0.251
0.917	0.248	0.591	0.173	0.926	0.251
0.917	0.249	0.591	0.173	0.926	0.251
0.917	0.249	0.591	0.173	0.926	0.251
0.917	0.249	0.591	0.174	0.926	0.251
0.917	0.249	0.591	0.174	0.926	0.251
0.917	0.249	0.591	0.174	0.926	0.251
0.917	0.249	0.591	0.174	0.926	0.252
0.917	0.249	0.591	0.174	0.926	0.252
0.917	0.249	0.591	0.174	0.926	0.252
0.917	0.249	0.591	0.174	0.926	0.252
0.917	0.249	0.591	0.174	0.926	0.252
0.917	0.25	0.591	0.174	0.926	0.252
0.917	0.25	0.589	0.174	0.926	0.252
0.917	0.25	0.587	0.174	0.926	0.252
0.917	0.25	0.586	0.173	0.926	0.252
0.917	0.25	0.586	0.174	0.926	0.253
0.917	0.25	0.586	0.174	0.926	0.253
0.917	0.25	0.586	0.174	0.926	0.253
0.917	0.25	0.586	0.174	0.926	0.253
0.917	0.25	0.586	0.174	0.926	0.253
0.917	0.251	0.584	0.174	0.926	0.253
0.917	0.251	0.584	0.174	0.926	0.253
0.917	0.251	0.584	0.174	0.926	0.253
0.917	0.251	0.584	0.174	0.926	0.253
0.917	0.251	0.584	0.174	0.926	0.254
0.917	0.251	0.584	0.174	0.926	0.254
0.917	0.251	0.583	0.174	0.926	0.254
0.917	0.251	0.583	0.174	0.926	0.254
0.917	0.251	0.583	0.174	0.926	0.254
0.917	0.252	0.583	0.174	0.924	0.254
0.917	0.252	0.583	0.174	0.924	0.254
0.917	0.252	0.583	0.174	0.924	0.254
0.917	0.252	0.583	0.174	0.924	0.254
0.917	0.252	0.583	0.174	0.924	0.254
0.917	0.252	0.583	0.174	0.924	0.254
0.917	0.252	0.583	0.174	0.924	0.254
0.917	0.252	0.583	0.175	0.924	0.254
0.917	0.252	0.583	0.175	0.924	0.255
0.917	0.252	0.583	0.175	0.924	0.255
0.917	0.253	0.583	0.175	0.924	0.255
0.917	0.253	0.583	0.175	0.924	0.255
0.917	0.253	0.583	0.175	0.923	0.255
0.917	0.253	0.583	0.175	0.923	0.255
0.917	0.253	0.581	0.175	0.923	0.255
0.917	0.253	0.581	0.175	0.923	0.255
0.917	0.253	0.581	0.175	0.921	0.255
0.917	0.253	0.581	0.175	0.921	0.255
0.917	0.253	0.581	0.175	0.921	0.255
0.917	0.254	0.581	0.175	0.921	0.255
0.917	0.254	0.581	0.175	0.921	0.255
0.917	0.254	0.581	0.175	0.921	0.255
0.917	0.254	0.581	0.175	0.921	0.255
0.915	0.254	0.58	0.175	0.921	0.255
0.915	0.254	0.58	0.175	0.921	0.255
0.915	0.254	0.58	0.175	0.921	0.256
0.915	0.254	0.58	0.175	0.921	0.256
0.915	0.254	0.58	0.175	0.92	0.255
0.915	0.254	0.58	0.176	0.92	0.255
0.915	0.254	0.58	0.176	0.92	0.256
0.915	0.254	0.58	0.176	0.92	0.256
0.915	0.254	0.58	0.176	0.92	0.256
0.915	0.255	0.58	0.176	0.92	0.256
0.915	0.255	0.58	0.176	0.92	0.256
0.915	0.255	0.58	0.176	0.92	0.256
0.915	0.255	0.58	0.176	0.918	0.256
0.915	0.255	0.58	0.176	0.918	0.256
0.915	0.255	0.58	0.176	0.918	0.256
0.915	0.255	0.58	0.176	0.918	0.256
0.915	0.255	0.58	0.177	0.918	0.256
0.915	0.255	0.58	0.177	0.918	0.256
0.915	0.256	0.58	0.177	0.918	0.256
0.915	0.256	0.58	0.177	0.918	0.257
0.915	0.256	0.578	0.177	0.918	0.257
0.915	0.256	0.578	0.177	0.918	0.257
0.915	0.256	0.576	0.176	0.918	0.257
0.915	0.256	0.576	0.176	0.918	0.257
0.915	0.256	0.576	0.177	0.918	0.257
0.915	0.256	0.576	0.177	0.918	0.257
0.915	0.257	0.576	0.177	0.918	0.257
0.915	0.257	0.575	0.176	0.918	0.258
0.915	0.257	0.575	0.176	0.918	0.258
0.915	0.257	0.575	0.176	0.918	0.258
0.915	0.257	0.575	0.177	0.918	0.258
0.915	0.257	0.573	0.176	0.918	0.258
0.915	0.257	0.573	0.176	0.917	0.258
0.915	0.257	0.573	0.176	0.917	0.258
0.915	0.257	0.573	0.176	0.917	0.258
0.915	0.258	0.573	0.177	0.917	0.258
0.915	0.258	0.573	0.177	0.917	0.258
0.915	0.258	0.573	0.177	0.917	0.258
0.915	0.258	0.573	0.177	0.917	0.258
0.915	0.258	0.572	0.176	0.917	0.258
0.915	0.258	0.572	0.177	0.917	0.259
0.915	0.258	0.572	0.177	0.917	0.259
0.915	0.258	0.572	0.177	0.917	0.259
0.915	0.258	0.572	0.177	0.917	0.259
0.915	0.259	0.572	0.177	0.915	0.259
0.915	0.259	0.572	0.177	0.915	0.259
0.915	0.259	0.572	0.177	0.915	0.259
0.915	0.259	0.572	0.177	0.915	0.259
0.915	0.259	0.572	0.178	0.915	0.259
0.915	0.259	0.572	0.178	0.915	0.259
0.915	0.259	0.57	0.177	0.915	0.259
0.915	0.259	0.57	0.177	0.915	0.259
0.915	0.259	0.57	0.177	0.915	0.259
0.915	0.26	0.57	0.178	0.915	0.26
0.915	0.26	0.57	0.178	0.915	0.26
0.915	0.26	0.57	0.178	0.915	0.26
0.915	0.26	0.57	0.178	0.915	0.26
0.913	0.26	0.57	0.178	0.915	0.26
0.913	0.26	0.57	0.178	0.915	0.26
0.913	0.26	0.57	0.178	0.915	0.26
0.913	0.26	0.57	0.178	0.915	0.26
0.912	0.26	0.57	0.178	0.915	0.261
0.912	0.26	0.57	0.179	0.915	0.261
0.912	0.26	0.57	0.179	0.915	0.261
0.912	0.26	0.569	0.178	0.915	0.261
0.912	0.26	0.569	0.178	0.915	0.261
0.912	0.26	0.569	0.178	0.915	0.261
0.912	0.26	0.569	0.179	0.915	0.261
0.912	0.26	0.569	0.179	0.915	0.261
0.912	0.261	0.569	0.179	0.915	0.261
0.912	0.261	0.569	0.179	0.915	0.262
0.912	0.261	0.569	0.179	0.915	0.262
0.91	0.26	0.569	0.179	0.915	0.262
0.91	0.261	0.569	0.179	0.915	0.262
0.91	0.261	0.569	0.179	0.915	0.262
0.91	0.261	0.569	0.179	0.915	0.262
0.91	0.261	0.569	0.179	0.915	0.262
0.91	0.261	0.569	0.179	0.915	0.262
0.91	0.261	0.569	0.18	0.915	0.263
0.91	0.261	0.569	0.18	0.915	0.263
0.91	0.261	0.569	0.18	0.915	0.263
0.91	0.262	0.569	0.18	0.915	0.263
0.91	0.262	0.569	0.18	0.915	0.263
0.91	0.262	0.569	0.18	0.915	0.263
0.909	0.261	0.567	0.18	0.915	0.263
0.909	0.262	0.567	0.18	0.915	0.263
0.909	0.262	0.567	0.18	0.915	0.263
0.909	0.262	0.567	0.18	0.915	0.264
0.909	0.262	0.567	0.18	0.915	0.264
0.909	0.262	0.567	0.18	0.915	0.264
0.909	0.262	0.567	0.18	0.915	0.264
0.909	0.262	0.565	0.18	0.915	0.264
0.907	0.262	0.565	0.18	0.913	0.264
0.907	0.262	0.564	0.18	0.913	0.264
0.907	0.262	0.564	0.18	0.913	0.264
0.907	0.262	0.564	0.18	0.912	0.264
0.907	0.262	0.564	0.18	0.912	0.264
0.907	0.263	0.562	0.179	0.912	0.264
0.906	0.262	0.562	0.18	0.912	0.264
0.906	0.262	0.562	0.18	0.91	0.264
0.906	0.262	0.562	0.18	0.91	0.264
0.904	0.262	0.562	0.18	0.91	0.264
0.904	0.262	0.561	0.18	0.91	0.264
0.904	0.262	0.561	0.18	0.91	0.264
0.902	0.262	0.561	0.18	0.91	0.264
0.902	0.262	0.561	0.18	0.91	0.264
0.902	0.262	0.561	0.18	0.91	0.265
0.902	0.262	0.561	0.18	0.91	0.265
0.902	0.262	0.561	0.18	0.91	0.265
0.902	0.263	0.561	0.18	0.91	0.265
0.902	0.263	0.561	0.181	0.91	0.265
0.902	0.263	0.561	0.181	0.91	0.265
0.902	0.263	0.561	0.181	0.91	0.265
0.902	0.263	0.559	0.181	0.91	0.265
0.902	0.263	0.557	0.18	0.91	0.266
0.901	0.263	0.557	0.18	0.909	0.265
0.901	0.263	0.557	0.18	0.909	0.265
0.901	0.263	0.557	0.18	0.909	0.265
0.901	0.263	0.557	0.181	0.909	0.266
0.901	0.263	0.557	0.181	0.907	0.265
0.901	0.263	0.557	0.181	0.907	0.265
0.901	0.264	0.557	0.181	0.907	0.265
0.901	0.264	0.557	0.181	0.907	0.266
0.901	0.264	0.557	0.181	0.907	0.266
0.901	0.264	0.557	0.181	0.907	0.266
0.901	0.264	0.556	0.181	0.907	0.266
0.901	0.264	0.556	0.181	0.906	0.266
0.901	0.264	0.556	0.181	0.906	0.266
0.901	0.264	0.556	0.181	0.906	0.266
0.901	0.265	0.554	0.181	0.906	0.266
0.901	0.265	0.554	0.181	0.906	0.266
0.901	0.265	0.554	0.181	0.906	0.266
0.901	0.265	0.554	0.181	0.906	0.266
0.901	0.265	0.554	0.181	0.904	0.266
0.901	0.265	0.554	0.181	0.904	0.266
0.901	0.265	0.554	0.181	0.904	0.266
0.901	0.265	0.554	0.181	0.904	0.266
0.901	0.266	0.554	0.182	0.904	0.266
0.901	0.266	0.554	0.182	0.904	0.267
0.901	0.266	0.554	0.182	0.904	0.267
0.901	0.266	0.553	0.181	0.904	0.267
0.899	0.266	0.553	0.182	0.904	0.267
0.899	0.266	0.553	0.182	0.904	0.267
0.899	0.266	0.553	0.182	0.904	0.267
0.899	0.266	0.553	0.182	0.904	0.267
0.899	0.266	0.553	0.182	0.904	0.267
0.899	0.266	0.551	0.182	0.904	0.268
0.898	0.266	0.55	0.181	0.904	0.268
0.898	0.266	0.55	0.181	0.904	0.268
0.896	0.266	0.55	0.181	0.904	0.268
0.896	0.266	0.55	0.181	0.904	0.268
0.896	0.266	0.55	0.182	0.904	0.268
0.896	0.266	0.55	0.182	0.904	0.268
0.896	0.266	0.55	0.182	0.902	0.268
0.896	0.266	0.55	0.182	0.902	0.268
0.896	0.266	0.55	0.182	0.902	0.268
0.896	0.267	0.55	0.182	0.902	0.268
0.896	0.267	0.55	0.182	0.902	0.269
0.896	0.267	0.55	0.182	0.902	0.269
0.896	0.267	0.548	0.182	0.902	0.269
0.896	0.267	0.546	0.182	0.902	0.269
0.896	0.267	0.546	0.182	0.902	0.269
0.896	0.267	0.546	0.182	0.902	0.269
0.896	0.267	0.546	0.182	0.902	0.269
0.896	0.268	0.545	0.182	0.902	0.269
0.896	0.268	0.545	0.182	0.902	0.27
0.896	0.268	0.545	0.182	0.902	0.27
0.896	0.268	0.545	0.182	0.902	0.27
0.896	0.268	0.545	0.182	0.902	0.27
0.896	0.268	0.545	0.182	0.902	0.27
0.896	0.268	0.545	0.182	0.902	0.27
0.896	0.268	0.545	0.182	0.902	0.27
0.896	0.269	0.543	0.182	0.902	0.27
0.896	0.269	0.543	0.182	0.902	0.271
0.896	0.269	0.543	0.182	0.902	0.271
0.896	0.269	0.543	0.182	0.902	0.271
0.896	0.269	0.542	0.182	0.902	0.271
0.896	0.269	0.542	0.182	0.902	0.271
0.896	0.269	0.54	0.182	0.902	0.271
0.896	0.269	0.54	0.182	0.902	0.271
0.894	0.269	0.54	0.182	0.902	0.271
0.894	0.269	0.54	0.182	0.902	0.272
0.894	0.269	0.54	0.182	0.902	0.272
0.894	0.269	0.54	0.182	0.901	0.271
0.894	0.27	0.54	0.182	0.901	0.271
0.893	0.269	0.54	0.182	0.901	0.272
0.891	0.269	0.539	0.182	0.901	0.272
0.891	0.269	0.539	0.182	0.901	0.272
0.891	0.269	0.539	0.182	0.901	0.272
0.891	0.269	0.539	0.182	0.901	0.272
0.891	0.269	0.537	0.182	0.901	0.272
0.891	0.27	0.535	0.181	0.901	0.272
0.891	0.27	0.535	0.181	0.901	0.273
0.891	0.27	0.535	0.182	0.901	0.273
0.891	0.27	0.535	0.182	0.901	0.273
0.891	0.27	0.535	0.182	0.901	0.273
0.891	0.27	0.535	0.182	0.901	0.273
0.891	0.27	0.534	0.181	0.901	0.273
0.891	0.27	0.534	0.182	0.901	0.273
0.891	0.271	0.534	0.182	0.901	0.273
0.89	0.27	0.532	0.181	0.901	0.274
0.89	0.27	0.532	0.181	0.901	0.274
0.89	0.27	0.532	0.182	0.901	0.274
0.888	0.27	0.531	0.181	0.901	0.274
0.888	0.27	0.529	0.181	0.899	0.274
0.888	0.27	0.529	0.181	0.899	0.274
0.888	0.271	0.529	0.181	0.899	0.274
0.888	0.271	0.529	0.181	0.899	0.274
0.888	0.271	0.529	0.181	0.899	0.274
0.888	0.271	0.528	0.181	0.899	0.274
0.888	0.271	0.526	0.18	0.899	0.274
0.888	0.271	0.526	0.18	0.899	0.275
0.888	0.271	0.526	0.18	0.899	0.275
0.888	0.271	0.526	0.181	0.899	0.275
0.888	0.272	0.526	0.181	0.899	0.275
0.888	0.272	0.524	0.18	0.899	0.275
0.888	0.272	0.524	0.18	0.899	0.275
0.888	0.272	0.524	0.181	0.899	0.275
0.888	0.272	0.523	0.18	0.899	0.275
0.888	0.272	0.523	0.18	0.899	0.276
0.888	0.272	0.521	0.18	0.899	0.276
0.888	0.272	0.521	0.18	0.899	0.276
0.888	0.273	0.521	0.18	0.899	0.276
0.888	0.273	0.521	0.18	0.899	0.276
0.888	0.273	0.521	0.18	0.899	0.276
0.888	0.273	0.521	0.18	0.899	0.276
0.888	0.273	0.521	0.18	0.899	0.277
0.888	0.273	0.521	0.181	0.899	0.277
0.888	0.273	0.521	0.181	0.899	0.277
0.888	0.274	0.521	0.181	0.899	0.277
0.888	0.274	0.521	0.181	0.899	0.277
0.888	0.274	0.52	0.181	0.899	0.277
0.888	0.274	0.52	0.181	0.899	0.277
0.887	0.274	0.52	0.181	0.899	0.277
0.887	0.274	0.52	0.181	0.899	0.278
0.887	0.274	0.52	0.181	0.898	0.277
0.887	0.274	0.52	0.181	0.898	0.277
0.887	0.274	0.52	0.181	0.898	0.278
0.887	0.274	0.52	0.181	0.898	0.278
0.887	0.274	0.52	0.181	0.898	0.278
0.887	0.275	0.52	0.182	0.898	0.278
0.887	0.275	0.52	0.182	0.898	0.278
0.887	0.275	0.52	0.182	0.898	0.278
0.887	0.275	0.52	0.182	0.898	0.278
0.887	0.275	0.52	0.182	0.898	0.278
0.887	0.275	0.518	0.182	0.898	0.279
0.887	0.275	0.518	0.182	0.898	0.279
0.887	0.275	0.518	0.182	0.898	0.279
0.887	0.276	0.518	0.182	0.898	0.279
0.887	0.276	0.518	0.182	0.898	0.279
0.887	0.276	0.518	0.182	0.896	0.279
0.887	0.276	0.518	0.182	0.896	0.279
0.887	0.276	0.518	0.182	0.896	0.279
0.887	0.276	0.517	0.182	0.896	0.279
0.887	0.276	0.517	0.182	0.896	0.279
0.887	0.277	0.517	0.182	0.896	0.279
0.887	0.277	0.515	0.182	0.896	0.28
0.887	0.277	0.515	0.182	0.896	0.28
0.887	0.277	0.515	0.182	0.896	0.28
0.887	0.277	0.515	0.182	0.894	0.28
0.887	0.277	0.515	0.182	0.894	0.28
0.887	0.277	0.513	0.182	0.894	0.28
0.887	0.277	0.513	0.182	0.894	0.28
0.887	0.278	0.513	0.182	0.894	0.28
0.887	0.278	0.513	0.182	0.894	0.28
0.887	0.278	0.513	0.182	0.893	0.28
0.887	0.278	0.513	0.183	0.893	0.28
0.887	0.278	0.513	0.183	0.893	0.28
0.887	0.278	0.513	0.183	0.893	0.28
0.887	0.278	0.513	0.183	0.893	0.28
0.887	0.279	0.513	0.183	0.893	0.281
0.887	0.279	0.513	0.183	0.893	0.281
0.887	0.279	0.513	0.183	0.893	0.281
0.887	0.279	0.513	0.183	0.893	0.281
0.887	0.279	0.513	0.184	0.893	0.281
0.887	0.279	0.513	0.184	0.893	0.281
0.887	0.279	0.513	0.184	0.893	0.281
0.887	0.28	0.512	0.184	0.893	0.282
0.887	0.28	0.512	0.184	0.893	0.282
0.887	0.28	0.512	0.184	0.891	0.281
0.887	0.28	0.512	0.184	0.891	0.281
0.887	0.28	0.512	0.184	0.891	0.282
0.887	0.28	0.512	0.184	0.891	0.282
0.887	0.28	0.512	0.184	0.891	0.282
0.885	0.28	0.512	0.184	0.891	0.282
0.885	0.28	0.512	0.184	0.891	0.282
0.885	0.28	0.512	0.185	0.891	0.282
0.885	0.28	0.51	0.184	0.891	0.282
0.885	0.281	0.509	0.184	0.891	0.283
0.885	0.281	0.507	0.183	0.891	0.283
0.885	0.281	0.507	0.183	0.891	0.283
0.885	0.281	0.507	0.183	0.891	0.283
0.885	0.281	0.507	0.184	0.891	0.283
0.885	0.281	0.506	0.183	0.891	0.283
0.885	0.281	0.506	0.183	0.891	0.283
0.885	0.282	0.506	0.183	0.891	0.284
0.885	0.282	0.504	0.183	0.89	0.283
0.885	0.282	0.502	0.182	0.89	0.283
0.883	0.281	0.501	0.182	0.89	0.283
0.883	0.282	0.501	0.182	0.89	0.284
0.883	0.282	0.501	0.183	0.89	0.284
0.883	0.282	0.501	0.183	0.888	0.283
0.883	0.282	0.501	0.183	0.888	0.284
0.883	0.282	0.501	0.183	0.888	0.284
0.883	0.282	0.499	0.182	0.888	0.284
0.883	0.282	0.498	0.182	0.888	0.284
0.883	0.283	0.498	0.182	0.888	0.284
0.883	0.283	0.498	0.182	0.888	0.284
0.883	0.283	0.498	0.182	0.888	0.284
0.883	0.283	0.498	0.183	0.888	0.285
0.882	0.283	0.498	0.183	0.888	0.285
0.882	0.283	0.498	0.183	0.887	0.284
0.882	0.283	0.498	0.183	0.887	0.284
0.882	0.283	0.498	0.183	0.887	0.285
0.882	0.283	0.498	0.183	0.887	0.285
0.882	0.283	0.498	0.183	0.887	0.285
0.88	0.283	0.496	0.183	0.887	0.285
0.88	0.283	0.496	0.183	0.885	0.285
0.879	0.283	0.496	0.183	0.883	0.284
0.879	0.283	0.496	0.183	0.883	0.284
0.877	0.283	0.494	0.183	0.883	0.285
0.877	0.283	0.494	0.183	0.882	0.284
0.877	0.283	0.494	0.183	0.882	0.284
0.877	0.283	0.494	0.183	0.882	0.285
0.877	0.283	0.494	0.183	0.882	0.285
0.877	0.283	0.494	0.183	0.882	0.285
0.877	0.283	0.494	0.184	0.882	0.285
0.877	0.284	0.494	0.184	0.882	0.285
0.876	0.283	0.494	0.184	0.882	0.285
0.874	0.283	0.494	0.184	0.882	0.285
0.874	0.283	0.493	0.183	0.882	0.286
0.874	0.283	0.491	0.183	0.882	0.286
0.872	0.283	0.491	0.183	0.882	0.286
0.872	0.283	0.491	0.183	0.882	0.286
0.872	0.283	0.491	0.183	0.882	0.286
0.872	0.283	0.491	0.183	0.882	0.286
0.872	0.283	0.491	0.184	0.882	0.286
0.872	0.284	0.491	0.184	0.882	0.287
0.872	0.284	0.49	0.183	0.882	0.287
0.872	0.284	0.49	0.183	0.882	0.287
0.872	0.284	0.49	0.183	0.882	0.287
0.872	0.284	0.49	0.183	0.882	0.287
0.871	0.284	0.49	0.184	0.882	0.287
0.871	0.284	0.49	0.184	0.882	0.287
0.869	0.284	0.49	0.184	0.882	0.288
0.869	0.284	0.488	0.183	0.882	0.288
0.869	0.284	0.488	0.183	0.882	0.288
0.869	0.284	0.488	0.184	0.882	0.288
0.869	0.284	0.488	0.184	0.882	0.288
0.869	0.284	0.488	0.184	0.882	0.288
0.868	0.284	0.488	0.184	0.882	0.289
0.868	0.284	0.488	0.184	0.882	0.289
0.868	0.284	0.488	0.184	0.882	0.289
0.868	0.284	0.488	0.184	0.882	0.289
0.868	0.284	0.488	0.184	0.882	0.289
0.866	0.284	0.488	0.185	0.882	0.289
0.865	0.284	0.488	0.185	0.882	0.289
0.863	0.283	0.488	0.185	0.882	0.29
0.863	0.283	0.488	0.185	0.882	0.29
0.863	0.284	0.488	0.185	0.882	0.29
0.863	0.284	0.488	0.186	0.882	0.29
0.863	0.284	0.488	0.186	0.882	0.29
0.863	0.284	0.488	0.186	0.882	0.29
0.863	0.284	0.488	0.186	0.882	0.29
0.863	0.284	0.488	0.186	0.882	0.291
0.861	0.284	0.487	0.185	0.882	0.291
0.861	0.284	0.483	0.184	0.882	0.291
0.86	0.284	0.483	0.185	0.882	0.291
0.86	0.284	0.483	0.185	0.882	0.291
0.86	0.284	0.483	0.185	0.882	0.291
0.86	0.284	0.482	0.184	0.882	0.292
0.86	0.284	0.482	0.184	0.882	0.292
0.86	0.285	0.482	0.185	0.882	0.292
0.86	0.285	0.482	0.185	0.882	0.292
0.86	0.285	0.482	0.185	0.882	0.292
0.86	0.285	0.48	0.184	0.882	0.292
0.86	0.285	0.48	0.185	0.882	0.292
0.86	0.285	0.48	0.185	0.882	0.293
0.86	0.285	0.48	0.185	0.882	0.293
0.86	0.286	0.48	0.185	0.882	0.293
0.86	0.286	0.48	0.185	0.882	0.293
0.86	0.286	0.48	0.185	0.882	0.293
0.86	0.286	0.479	0.185	0.882	0.293
0.86	0.286	0.479	0.185	0.882	0.294
0.86	0.286	0.479	0.185	0.882	0.294
0.86	0.286	0.479	0.185	0.882	0.294
0.86	0.287	0.479	0.185	0.88	0.293
0.86	0.287	0.479	0.185	0.88	0.294
0.86	0.287	0.477	0.185	0.88	0.294
0.858	0.287	0.477	0.185	0.88	0.294
0.858	0.287	0.477	0.185	0.88	0.294
0.858	0.287	0.477	0.185	0.88	0.294
0.858	0.287	0.477	0.186	0.88	0.294
0.858	0.287	0.477	0.186	0.88	0.295
0.858	0.287	0.476	0.185	0.88	0.295
0.858	0.287	0.476	0.185	0.88	0.295
0.858	0.288	0.474	0.185	0.88	0.295
0.858	0.288	0.474	0.185	0.88	0.295
0.858	0.288	0.474	0.185	0.88	0.295
0.858	0.288	0.474	0.185	0.88	0.295
0.858	0.288	0.474	0.185	0.88	0.296
0.858	0.288	0.474	0.185	0.88	0.296
0.858	0.289	0.474	0.186	0.88	0.296
0.858	0.289	0.474	0.186	0.88	0.296
0.858	0.289	0.474	0.186	0.88	0.296
0.858	0.289	0.474	0.186	0.88	0.296
0.858	0.289	0.474	0.186	0.88	0.297
0.858	0.289	0.474	0.186	0.88	0.297
0.858	0.289	0.472	0.186	0.88	0.297
0.858	0.29	0.472	0.186	0.88	0.297
0.858	0.29	0.472	0.186	0.88	0.297
0.858	0.29	0.472	0.186	0.879	0.297
0.858	0.29	0.472	0.186	0.879	0.297
0.858	0.29	0.472	0.186	0.879	0.297
0.858	0.29	0.472	0.187	0.877	0.297
0.858	0.291	0.471	0.186	0.877	0.297
0.858	0.291	0.471	0.186	0.877	0.297
0.858	0.291	0.471	0.187	0.877	0.297
0.858	0.291	0.471	0.187	0.877	0.297
0.858	0.291	0.471	0.187	0.877	0.298
0.858	0.291	0.471	0.187	0.877	0.298
0.858	0.291	0.471	0.187	0.877	0.298
0.858	0.292	0.469	0.187	0.877	0.298
0.858	0.292	0.468	0.186	0.877	0.298
0.858	0.292	0.468	0.186	0.877	0.298
0.858	0.292	0.468	0.187	0.877	0.298
0.858	0.292	0.466	0.186	0.876	0.298
0.857	0.292	0.466	0.186	0.876	0.298
0.857	0.292	0.466	0.187	0.876	0.298
0.857	0.292	0.466	0.187	0.876	0.299
0.857	0.292	0.465	0.186	0.876	0.299
0.857	0.292	0.465	0.186	0.876	0.299
0.857	0.293	0.463	0.186	0.876	0.299
0.855	0.292	0.463	0.186	0.876	0.299
0.855	0.292	0.463	0.186	0.876	0.299
0.855	0.293	0.463	0.186	0.876	0.3
0.855	0.293	0.463	0.186	0.876	0.3
0.855	0.293	0.461	0.186	0.876	0.3
0.854	0.292	0.46	0.185	0.876	0.3
0.854	0.293	0.46	0.186	0.876	0.3
0.854	0.293	0.46	0.186	0.876	0.3
0.854	0.293	0.46	0.186	0.876	0.301
0.854	0.293	0.46	0.186	0.876	0.301
0.854	0.293	0.46	0.186	0.876	0.301
0.854	0.293	0.46	0.186	0.876	0.301
0.854	0.294	0.46	0.186	0.876	0.301
0.854	0.294	0.46	0.186	0.876	0.301
0.854	0.294	0.46	0.186	0.876	0.302
0.854	0.294	0.46	0.187	0.876	0.302
0.854	0.294	0.46	0.187	0.876	0.302
0.854	0.294	0.46	0.187	0.876	0.302
0.854	0.295	0.458	0.186	0.876	0.302
0.854	0.295	0.458	0.186	0.876	0.302
0.854	0.295	0.457	0.186	0.876	0.303
0.854	0.295	0.455	0.185	0.876	0.303
0.854	0.295	0.455	0.186	0.876	0.303
0.854	0.295	0.455	0.186	0.876	0.303
0.854	0.296	0.455	0.186	0.876	0.303
0.854	0.296	0.455	0.186	0.876	0.303
0.854	0.296	0.455	0.186	0.876	0.303
0.854	0.296	0.455	0.186	0.876	0.304
0.854	0.296	0.455	0.187	0.874	0.303
0.852	0.296	0.455	0.187	0.874	0.303
0.852	0.296	0.454	0.186	0.874	0.304
0.852	0.296	0.454	0.186	0.874	0.304
0.852	0.296	0.454	0.187	0.874	0.304
0.852	0.296	0.454	0.187	0.874	0.304
0.852	0.297	0.454	0.187	0.874	0.304
0.852	0.297	0.454	0.187	0.874	0.304
0.852	0.297	0.454	0.187	0.874	0.305
0.852	0.297	0.452	0.187	0.874	0.305
[truncated: 1,821 more rows]
