# Supplementary material for: Learning from prepandemic data to forecast viral escape
Source: Nature. 2023 Oct 11;622(7984):818–25. doi: 10.1038/s41586-023-06617-0 (PMC10599991; doi:10.1038/s41586-023-06617-0)
Supplement: Supplementary file 15 — Source Data Fig. 4 [file 41586_2023_6617_MOESM15_ESM.xlsx]

## Sheet: Data_4a
mutation	In GISAID (>100)	In EVEscape (top 10%)	In Escape DMS (top 10%)
N331H	TRUE	FALSE	FALSE
N331S	TRUE	FALSE	FALSE
I332V	TRUE	FALSE	FALSE
T333I	TRUE	FALSE	FALSE
T333S	TRUE	FALSE	FALSE
N334K	TRUE	FALSE	FALSE
L335F	TRUE	FALSE	FALSE
L335R	FALSE	TRUE	FALSE
L335S	TRUE	FALSE	FALSE
C336G	FALSE	FALSE	TRUE
P337H	TRUE	FALSE	TRUE
P337L	TRUE	FALSE	TRUE
P337Q	FALSE	FALSE	TRUE
P337R	TRUE	FALSE	TRUE
P337S	TRUE	FALSE	TRUE
P337T	TRUE	FALSE	TRUE
F338L	TRUE	FALSE	FALSE
G339A	TRUE	FALSE	FALSE
G339D	TRUE	TRUE	FALSE
G339E	TRUE	FALSE	FALSE
G339R	TRUE	FALSE	FALSE
G339S	TRUE	FALSE	FALSE
G339V	TRUE	FALSE	FALSE
E340A	TRUE	FALSE	TRUE
E340D	TRUE	FALSE	TRUE
E340G	TRUE	FALSE	TRUE
E340K	TRUE	TRUE	TRUE
E340Q	TRUE	FALSE	TRUE
E340V	TRUE	FALSE	FALSE
V341I	TRUE	FALSE	FALSE
F342L	TRUE	FALSE	FALSE
A344S	TRUE	FALSE	FALSE
A344T	TRUE	FALSE	FALSE
A344V	TRUE	FALSE	FALSE
T345P	FALSE	FALSE	TRUE
T345R	FALSE	TRUE	FALSE
T345S	TRUE	FALSE	FALSE
R346C	FALSE	TRUE	FALSE
R346G	TRUE	TRUE	FALSE
R346I	TRUE	TRUE	FALSE
R346K	TRUE	TRUE	FALSE
R346L	FALSE	TRUE	FALSE
R346M	FALSE	TRUE	FALSE
R346P	FALSE	TRUE	FALSE
R346Q	FALSE	TRUE	FALSE
R346S	TRUE	TRUE	FALSE
R346T	TRUE	TRUE	FALSE
R346W	FALSE	TRUE	FALSE
A348P	TRUE	FALSE	FALSE
A348S	TRUE	FALSE	FALSE
A348T	TRUE	FALSE	FALSE
A348V	TRUE	FALSE	FALSE
S349P	TRUE	FALSE	FALSE
Y351F	TRUE	FALSE	FALSE
A352S	TRUE	FALSE	FALSE
A352V	TRUE	FALSE	FALSE
N354D	TRUE	FALSE	FALSE
N354H	TRUE	FALSE	FALSE
N354K	TRUE	FALSE	FALSE
N354S	TRUE	FALSE	FALSE
N354T	TRUE	FALSE	FALSE
R355G	TRUE	FALSE	FALSE
R355S	TRUE	FALSE	FALSE
K356E	TRUE	FALSE	FALSE
K356N	TRUE	FALSE	FALSE
K356Q	TRUE	FALSE	FALSE
K356R	TRUE	FALSE	FALSE
K356T	TRUE	FALSE	FALSE
R357I	TRUE	FALSE	FALSE
R357K	TRUE	FALSE	FALSE
I358L	TRUE	FALSE	FALSE
I358S	TRUE	FALSE	FALSE
I358V	TRUE	FALSE	FALSE
S359A	TRUE	FALSE	FALSE
S359G	TRUE	FALSE	FALSE
S359N	TRUE	FALSE	FALSE
S359R	TRUE	FALSE	FALSE
S359T	TRUE	FALSE	FALSE
N360S	TRUE	FALSE	FALSE
N360T	TRUE	FALSE	FALSE
V362F	TRUE	FALSE	FALSE
V362I	TRUE	FALSE	FALSE
V362L	TRUE	FALSE	FALSE
A363V	TRUE	FALSE	FALSE
S366I	TRUE	FALSE	FALSE
S366N	TRUE	FALSE	FALSE
V367A	TRUE	FALSE	FALSE
V367F	TRUE	FALSE	FALSE
V367I	TRUE	FALSE	FALSE
V367L	TRUE	FALSE	FALSE
L368I	TRUE	FALSE	FALSE
L368P	TRUE	FALSE	FALSE
L368S	TRUE	FALSE	FALSE
Y369H	TRUE	FALSE	FALSE
N370H	TRUE	FALSE	FALSE
N370K	TRUE	FALSE	FALSE
N370S	TRUE	FALSE	FALSE
S371F	TRUE	FALSE	FALSE
S371L	TRUE	FALSE	FALSE
S371P	TRUE	FALSE	FALSE
S371T	TRUE	FALSE	FALSE
S371Y	TRUE	FALSE	FALSE
A372D	FALSE	TRUE	FALSE
A372E	FALSE	TRUE	FALSE
A372P	TRUE	FALSE	FALSE
A372S	TRUE	FALSE	FALSE
A372T	FALSE	TRUE	FALSE
A372V	TRUE	FALSE	FALSE
S373A	TRUE	FALSE	FALSE
S373L	TRUE	FALSE	FALSE
S373P	TRUE	FALSE	FALSE
F374L	TRUE	FALSE	FALSE
S375A	TRUE	FALSE	FALSE
S375F	TRUE	FALSE	FALSE
T376A	TRUE	FALSE	FALSE
T376I	TRUE	FALSE	FALSE
T376N	TRUE	FALSE	FALSE
T376R	TRUE	FALSE	FALSE
T376S	TRUE	FALSE	FALSE
F377L	TRUE	FALSE	FALSE
K378E	TRUE	FALSE	TRUE
K378N	TRUE	FALSE	FALSE
K378R	TRUE	FALSE	FALSE
Y380F	TRUE	FALSE	FALSE
G381R	FALSE	FALSE	TRUE
V382L	TRUE	FALSE	FALSE
S383C	FALSE	FALSE	TRUE
S383L	FALSE	FALSE	TRUE
S383R	FALSE	FALSE	TRUE
P384H	TRUE	FALSE	FALSE
P384L	TRUE	FALSE	FALSE
P384R	FALSE	FALSE	TRUE
P384S	TRUE	FALSE	FALSE
T385A	TRUE	FALSE	TRUE
T385I	TRUE	FALSE	TRUE
T385K	FALSE	FALSE	TRUE
T385M	FALSE	FALSE	TRUE
T385N	TRUE	FALSE	TRUE
T385P	FALSE	FALSE	TRUE
K386E	FALSE	FALSE	TRUE
D389G	TRUE	FALSE	FALSE
D389N	TRUE	FALSE	FALSE
L390F	TRUE	FALSE	FALSE
L390I	TRUE	FALSE	FALSE
T393I	TRUE	FALSE	FALSE
N394S	TRUE	FALSE	FALSE
N394Y	TRUE	FALSE	FALSE
V395F	TRUE	FALSE	FALSE
V395I	TRUE	FALSE	FALSE
V395L	TRUE	FALSE	FALSE
Y396F	TRUE	FALSE	FALSE
Y396H	TRUE	FALSE	FALSE
A397V	TRUE	FALSE	FALSE
V401I	TRUE	FALSE	FALSE
V401L	TRUE	FALSE	FALSE
I402V	TRUE	FALSE	FALSE
R403K	TRUE	FALSE	FALSE
R403P	FALSE	TRUE	FALSE
R403S	FALSE	FALSE	TRUE
G404A	FALSE	FALSE	TRUE
G404S	TRUE	FALSE	FALSE
D405G	TRUE	FALSE	FALSE
D405N	TRUE	FALSE	FALSE
D405Y	TRUE	FALSE	FALSE
E406K	TRUE	FALSE	FALSE
E406Q	TRUE	FALSE	FALSE
V407I	TRUE	FALSE	FALSE
R408G	TRUE	FALSE	FALSE
R408I	TRUE	FALSE	FALSE
R408K	TRUE	FALSE	FALSE
R408S	TRUE	FALSE	FALSE
R408T	TRUE	FALSE	FALSE
I410L	TRUE	FALSE	FALSE
I410V	TRUE	FALSE	FALSE
A411S	TRUE	FALSE	FALSE
A411T	TRUE	FALSE	FALSE
A411V	TRUE	FALSE	FALSE
G413R	TRUE	FALSE	FALSE
G413V	TRUE	FALSE	FALSE
G413W	TRUE	FALSE	FALSE
Q414H	TRUE	FALSE	FALSE
Q414K	TRUE	FALSE	FALSE
Q414L	TRUE	FALSE	FALSE
Q414R	TRUE	FALSE	FALSE
T415A	TRUE	FALSE	FALSE
T415N	TRUE	FALSE	FALSE
K417E	FALSE	TRUE	TRUE
K417I	TRUE	TRUE	TRUE
K417M	FALSE	TRUE	TRUE
K417N	TRUE	TRUE	TRUE
K417Q	FALSE	FALSE	TRUE
K417R	TRUE	FALSE	TRUE
K417T	TRUE	TRUE	TRUE
I418V	TRUE	FALSE	FALSE
A419S	TRUE	FALSE	FALSE
A419V	TRUE	FALSE	FALSE
D420A	FALSE	FALSE	TRUE
D420E	FALSE	FALSE	TRUE
D420N	TRUE	FALSE	TRUE
Y421F	TRUE	FALSE	FALSE
P426S	TRUE	FALSE	FALSE
D427A	TRUE	FALSE	FALSE
D427G	TRUE	FALSE	FALSE
D427H	TRUE	FALSE	FALSE
D427N	TRUE	FALSE	FALSE
D427V	TRUE	FALSE	FALSE
D427Y	TRUE	FALSE	FALSE
D428E	TRUE	FALSE	FALSE
D428G	TRUE	FALSE	FALSE
D428Y	TRUE	FALSE	FALSE
T430I	TRUE	FALSE	FALSE
V433I	TRUE	FALSE	FALSE
I434M	TRUE	FALSE	FALSE
I434V	TRUE	FALSE	FALSE
A435S	TRUE	FALSE	FALSE
A435T	TRUE	FALSE	FALSE
N439K	TRUE	FALSE	FALSE
N440K	TRUE	TRUE	FALSE
N440S	TRUE	FALSE	FALSE
N440T	TRUE	FALSE	FALSE
N440Y	TRUE	FALSE	FALSE
L441F	TRUE	FALSE	FALSE
L441H	FALSE	TRUE	FALSE
L441I	TRUE	FALSE	FALSE
L441Q	FALSE	TRUE	FALSE
L441R	TRUE	TRUE	FALSE
S443A	TRUE	FALSE	FALSE
S443R	FALSE	TRUE	FALSE
S443Y	FALSE	FALSE	TRUE
K444E	FALSE	TRUE	TRUE
K444I	FALSE	TRUE	TRUE
K444M	TRUE	TRUE	TRUE
K444N	TRUE	TRUE	TRUE
K444Q	TRUE	TRUE	TRUE
K444R	TRUE	FALSE	TRUE
K444T	TRUE	TRUE	TRUE
V445A	TRUE	TRUE	TRUE
V445D	FALSE	TRUE	TRUE
V445E	FALSE	TRUE	TRUE
V445F	TRUE	FALSE	FALSE
V445G	TRUE	FALSE	TRUE
V445I	TRUE	TRUE	FALSE
V445L	TRUE	FALSE	FALSE
G446A	TRUE	FALSE	FALSE
G446C	FALSE	FALSE	TRUE
G446D	TRUE	TRUE	TRUE
G446E	FALSE	TRUE	TRUE
G446R	TRUE	TRUE	TRUE
G446S	TRUE	TRUE	FALSE
G446V	TRUE	FALSE	TRUE
G446W	FALSE	FALSE	TRUE
G447D	FALSE	FALSE	TRUE
G447E	FALSE	FALSE	TRUE
G447R	FALSE	TRUE	FALSE
G447V	TRUE	FALSE	FALSE
N448D	TRUE	FALSE	FALSE
N448K	FALSE	FALSE	TRUE
N448S	TRUE	FALSE	FALSE
Y449D	TRUE	FALSE	TRUE
Y449H	TRUE	FALSE	TRUE
Y449N	TRUE	FALSE	TRUE
Y449S	TRUE	FALSE	TRUE
N450D	TRUE	FALSE	TRUE
N450H	FALSE	TRUE	FALSE
N450I	TRUE	FALSE	TRUE
N450K	TRUE	FALSE	FALSE
N450T	FALSE	FALSE	TRUE
N450Y	FALSE	FALSE	TRUE
Y451H	TRUE	FALSE	FALSE
L452F	FALSE	FALSE	TRUE
L452H	FALSE	FALSE	TRUE
L452M	TRUE	FALSE	FALSE
L452Q	TRUE	FALSE	TRUE
L452R	TRUE	TRUE	TRUE
L452S	FALSE	FALSE	TRUE
L452W	TRUE	FALSE	TRUE
Y453F	TRUE	FALSE	FALSE
L455F	TRUE	FALSE	FALSE
L455H	FALSE	TRUE	TRUE
L455P	FALSE	FALSE	TRUE
L455R	FALSE	TRUE	TRUE
L455S	TRUE	TRUE	TRUE
L455W	FALSE	FALSE	TRUE
F456C	FALSE	FALSE	TRUE
F456I	FALSE	FALSE	TRUE
F456L	TRUE	FALSE	TRUE
F456S	FALSE	TRUE	FALSE
F456V	FALSE	FALSE	TRUE
F456Y	FALSE	FALSE	TRUE
K458E	FALSE	TRUE	FALSE
K458I	FALSE	TRUE	FALSE
K458M	FALSE	TRUE	FALSE
K458N	TRUE	TRUE	FALSE
K458Q	FALSE	TRUE	FALSE
K458R	TRUE	TRUE	FALSE
K458T	FALSE	TRUE	FALSE
S459F	TRUE	FALSE	FALSE
S459R	FALSE	TRUE	FALSE
S459Y	TRUE	FALSE	FALSE
N460D	TRUE	TRUE	FALSE
N460H	TRUE	TRUE	TRUE
N460I	TRUE	TRUE	TRUE
N460K	TRUE	TRUE	TRUE
N460S	TRUE	FALSE	TRUE
N460T	TRUE	FALSE	TRUE
N460Y	TRUE	FALSE	TRUE
L461I	TRUE	FALSE	FALSE
K462N	FALSE	TRUE	FALSE
K462Q	TRUE	FALSE	FALSE
K462R	TRUE	FALSE	FALSE
P463S	TRUE	FALSE	FALSE
P463T	TRUE	FALSE	FALSE
F464L	TRUE	FALSE	FALSE
E465D	TRUE	FALSE	FALSE
E465G	TRUE	TRUE	FALSE
I468L	TRUE	FALSE	FALSE
I468R	FALSE	TRUE	FALSE
I468V	TRUE	FALSE	FALSE
S469C	TRUE	FALSE	FALSE
T470I	TRUE	TRUE	FALSE
T470K	FALSE	TRUE	FALSE
T470N	TRUE	TRUE	FALSE
T470R	FALSE	TRUE	FALSE
T470S	TRUE	FALSE	FALSE
E471A	FALSE	TRUE	FALSE
E471D	TRUE	FALSE	FALSE
E471G	TRUE	TRUE	FALSE
E471K	FALSE	TRUE	FALSE
E471Q	TRUE	TRUE	FALSE
E471V	TRUE	TRUE	FALSE
I472F	FALSE	FALSE	TRUE
I472K	FALSE	TRUE	FALSE
I472L	TRUE	FALSE	FALSE
I472N	FALSE	TRUE	FALSE
I472R	FALSE	TRUE	FALSE
I472S	FALSE	FALSE	TRUE
I472T	TRUE	FALSE	FALSE
I472V	TRUE	FALSE	FALSE
Y473C	FALSE	FALSE	TRUE
Y473D	FALSE	TRUE	FALSE
Y473F	TRUE	TRUE	FALSE
Y473H	TRUE	FALSE	FALSE
Y473N	FALSE	TRUE	TRUE
Y473S	FALSE	FALSE	TRUE
Q474E	FALSE	TRUE	FALSE
Q474H	TRUE	TRUE	FALSE
Q474K	TRUE	TRUE	FALSE
Q474L	FALSE	TRUE	FALSE
Q474P	FALSE	TRUE	FALSE
Q474R	TRUE	TRUE	FALSE
A475D	FALSE	TRUE	TRUE
A475E	FALSE	TRUE	TRUE
A475P	FALSE	TRUE	FALSE
A475S	TRUE	TRUE	FALSE
A475T	TRUE	FALSE	FALSE
A475V	TRUE	FALSE	FALSE
G476D	FALSE	TRUE	TRUE
G476E	FALSE	TRUE	TRUE
G476R	FALSE	TRUE	TRUE
G476S	TRUE	FALSE	FALSE
S477A	FALSE	TRUE	FALSE
S477F	FALSE	TRUE	FALSE
S477G	TRUE	TRUE	FALSE
S477I	TRUE	TRUE	FALSE
S477L	FALSE	TRUE	FALSE
S477N	TRUE	FALSE	FALSE
S477R	TRUE	TRUE	FALSE
S477T	TRUE	TRUE	FALSE
T478A	FALSE	TRUE	FALSE
T478I	TRUE	TRUE	FALSE
T478K	TRUE	TRUE	FALSE
T478N	TRUE	TRUE	FALSE
T478R	TRUE	TRUE	FALSE
P479H	TRUE	TRUE	FALSE
P479L	TRUE	FALSE	FALSE
P479R	TRUE	TRUE	FALSE
P479S	TRUE	FALSE	FALSE
N481D	TRUE	FALSE	FALSE
N481I	FALSE	TRUE	FALSE
N481K	TRUE	TRUE	FALSE
N481S	TRUE	TRUE	FALSE
N481T	TRUE	TRUE	FALSE
N481Y	TRUE	FALSE	FALSE
G482D	TRUE	TRUE	FALSE
G482E	FALSE	TRUE	FALSE
G482R	TRUE	TRUE	FALSE
G482S	TRUE	TRUE	FALSE
G482V	TRUE	FALSE	FALSE
V483A	TRUE	FALSE	FALSE
V483D	FALSE	FALSE	TRUE
V483E	FALSE	FALSE	TRUE
V483F	TRUE	FALSE	FALSE
V483G	FALSE	FALSE	TRUE
V483I	TRUE	FALSE	FALSE
V483L	TRUE	FALSE	TRUE
E484A	TRUE	TRUE	TRUE
E484D	TRUE	FALSE	TRUE
E484G	TRUE	TRUE	TRUE
E484K	TRUE	TRUE	TRUE
E484Q	TRUE	TRUE	TRUE
E484V	TRUE	TRUE	TRUE
G485A	TRUE	TRUE	FALSE
G485D	TRUE	TRUE	TRUE
G485E	FALSE	TRUE	TRUE
G485R	TRUE	TRUE	TRUE
G485S	TRUE	FALSE	TRUE
G485V	TRUE	FALSE	FALSE
F486C	FALSE	FALSE	TRUE
F486I	TRUE	FALSE	TRUE
F486L	TRUE	FALSE	TRUE
F486S	TRUE	TRUE	TRUE
F486V	TRUE	FALSE	TRUE
F486Y	FALSE	FALSE	TRUE
N487D	FALSE	FALSE	TRUE
N487H	FALSE	FALSE	TRUE
N487K	FALSE	FALSE	TRUE
N487S	FALSE	FALSE	TRUE
N487T	FALSE	FALSE	TRUE
N487Y	FALSE	FALSE	TRUE
Y489F	FALSE	FALSE	TRUE
Y489H	TRUE	FALSE	TRUE
F490C	FALSE	TRUE	FALSE
F490I	FALSE	FALSE	TRUE
F490L	TRUE	FALSE	TRUE
F490S	TRUE	TRUE	TRUE
F490V	TRUE	FALSE	TRUE
F490Y	TRUE	TRUE	FALSE
P491R	FALSE	TRUE	FALSE
P491S	TRUE	FALSE	FALSE
P491T	TRUE	FALSE	FALSE
Q493E	TRUE	TRUE	FALSE
Q493H	TRUE	TRUE	FALSE
Q493K	TRUE	TRUE	TRUE
Q493L	TRUE	TRUE	TRUE
Q493P	FALSE	TRUE	FALSE
Q493R	TRUE	TRUE	TRUE
S494A	TRUE	FALSE	FALSE
S494F	FALSE	FALSE	TRUE
S494L	TRUE	FALSE	FALSE
S494N	FALSE	FALSE	TRUE
S494P	TRUE	FALSE	FALSE
S494R	FALSE	TRUE	TRUE
S494T	FALSE	FALSE	TRUE
S494W	FALSE	FALSE	TRUE
G496A	TRUE	FALSE	FALSE
G496D	FALSE	TRUE	TRUE
G496R	FALSE	TRUE	FALSE
G496S	TRUE	FALSE	FALSE
G496V	FALSE	FALSE	TRUE
Q498E	FALSE	TRUE	TRUE
Q498H	FALSE	TRUE	FALSE
Q498K	FALSE	TRUE	TRUE
Q498L	TRUE	TRUE	FALSE
Q498P	FALSE	TRUE	FALSE
Q498R	TRUE	TRUE	TRUE
P499H	TRUE	FALSE	FALSE
P499L	TRUE	FALSE	FALSE
P499Q	FALSE	TRUE	FALSE
P499R	TRUE	TRUE	TRUE
P499S	TRUE	FALSE	FALSE
T500A	TRUE	FALSE	TRUE
T500I	FALSE	FALSE	TRUE
T500M	FALSE	FALSE	TRUE
T500N	FALSE	TRUE	TRUE
T500R	FALSE	TRUE	TRUE
T500S	TRUE	FALSE	FALSE
N501H	TRUE	FALSE	TRUE
N501I	TRUE	TRUE	FALSE
N501K	FALSE	TRUE	FALSE
N501S	TRUE	FALSE	TRUE
N501T	TRUE	FALSE	TRUE
N501Y	TRUE	FALSE	FALSE
V503D	FALSE	TRUE	FALSE
V503F	TRUE	FALSE	FALSE
V503I	TRUE	FALSE	FALSE
G504D	TRUE	TRUE	TRUE
G504E	FALSE	TRUE	TRUE
G504R	FALSE	FALSE	TRUE
G504S	TRUE	FALSE	FALSE
G504V	FALSE	FALSE	TRUE
G504W	FALSE	FALSE	TRUE
Y505H	TRUE	TRUE	FALSE
P507S	TRUE	FALSE	FALSE
Y508H	TRUE	FALSE	FALSE
R509M	TRUE	FALSE	FALSE
V510I	TRUE	FALSE	FALSE
V510L	TRUE	FALSE	FALSE
V511I	TRUE	FALSE	FALSE
V512I	TRUE	FALSE	FALSE
L513F	TRUE	FALSE	FALSE
L513I	TRUE	FALSE	FALSE
S514F	TRUE	FALSE	FALSE
S514T	TRUE	FALSE	FALSE
F515L	TRUE	FALSE	FALSE
E516A	TRUE	FALSE	FALSE
E516Q	TRUE	FALSE	FALSE
L517F	TRUE	FALSE	FALSE
L517I	TRUE	FALSE	FALSE
L517V	TRUE	FALSE	FALSE
L518I	TRUE	FALSE	FALSE
L518Q	TRUE	FALSE	FALSE
L518V	TRUE	FALSE	FALSE
H519L	TRUE	FALSE	FALSE
H519Q	TRUE	FALSE	FALSE
H519Y	TRUE	FALSE	FALSE
A520S	TRUE	FALSE	FALSE
A520V	TRUE	FALSE	FALSE
P521L	TRUE	FALSE	FALSE
P521Q	TRUE	FALSE	FALSE
P521S	TRUE	FALSE	FALSE
P521T	TRUE	FALSE	FALSE
A522P	TRUE	FALSE	FALSE
A522S	TRUE	FALSE	FALSE
A522T	TRUE	FALSE	FALSE
A522V	TRUE	FALSE	FALSE
T523A	TRUE	FALSE	FALSE
T523I	TRUE	FALSE	FALSE
T523N	TRUE	FALSE	FALSE
K529E	TRUE	TRUE	FALSE
K529I	FALSE	TRUE	FALSE
K529M	FALSE	TRUE	FALSE
K529N	TRUE	FALSE	FALSE
K529Q	FALSE	TRUE	FALSE
K529R	TRUE	FALSE	FALSE

## Sheet: Data_4b
i	EVEscape quantile	Max across Escape DMS (bloom lab)	In Epitope in PDB
484	100	0.996	TRUE
444	99.502	0.977	TRUE
471	99.005	0.051	TRUE
346	98.507	0.794	TRUE
458	98.01	0.049	TRUE
445	97.512	0.878	TRUE
417	97.015	0.998	TRUE
493	96.517	0.76	TRUE
490	96.02	0.916	TRUE
478	95.522	0.094	TRUE
474	95.025	0.04	TRUE
477	94.527	0.093	TRUE
498	94.03	0.627	TRUE
446	93.532	0.941	TRUE
472	93.035	0.691	FALSE
486	92.537	0.993	TRUE
529	92.04	0.072	FALSE
470	91.542	0.299	TRUE
481	91.045	0.277	TRUE
476	90.547	0.422	TRUE
475	90.05	0.688	TRUE
482	89.552	0.138	TRUE
479	89.055	0.048	TRUE
485	88.557	0.63	TRUE
460	88.06	0.848	TRUE
372	87.562	0.074	TRUE
501	87.065	0.772	TRUE
456	86.567	0.684	TRUE
441	86.07	0.068	TRUE
494	85.572	0.667	TRUE
473	85.075	0.576	TRUE
455	84.577	0.666	TRUE
462	84.08	0.108	TRUE
499	83.582	0.514	TRUE
450	83.085	0.79	TRUE
440	82.587	0.402	TRUE
452	82.09	0.786	TRUE
403	81.592	0.112	TRUE
483	81.095	0.837	TRUE
500	80.597	0.858	TRUE
503	80.1	0.117	TRUE
468	79.602	0.062	TRUE
449	79.104	0.938	TRUE
340	78.607	0.572	TRUE
459	78.109	0.079	FALSE
443	77.612	0.211	TRUE
439	77.114	0.147	FALSE
405	76.617	0.186	TRUE
491	76.119	0	FALSE
480	75.622	0	FALSE
438	75.124	0.006	FALSE
354	74.627	0.028	TRUE
502	74.129	0	TRUE
345	73.632	0.102	TRUE
406	73.134	0.06	TRUE
348	72.637	0.198	FALSE
505	72.139	0.101	TRUE
504	71.642	0.954	TRUE
467	71.144	0	FALSE
489	70.647	0.417	TRUE
487	70.149	0.734	TRUE
457	69.652	0	TRUE
454	69.154	0	FALSE
496	68.657	0.657	TRUE
356	68.159	0.089	TRUE
447	67.662	0.758	TRUE
465	67.164	0.012	TRUE
466	66.667	0.01	TRUE
469	66.169	0.027	FALSE
357	65.672	0.07	TRUE
519	65.174	0.043	TRUE
461	64.677	0.01	FALSE
339	64.179	0.053	TRUE
408	63.682	0.303	TRUE
488	63.184	0	TRUE
420	62.687	0.416	TRUE
333	62.189	0.043	TRUE
373	61.692	0.059	FALSE
492	61.194	0.083	TRUE
335	60.697	0.059	TRUE
334	60.199	0.051	TRUE
344	59.701	0.034	FALSE
414	59.204	0.035	TRUE
464	58.706	0.028	TRUE
404	58.209	0.105	TRUE
378	57.711	0.261	TRUE
442	57.214	0	FALSE
448	56.716	0.56	FALSE
451	56.219	0.019	FALSE
343	55.721	0	TRUE
424	55.224	0.005	FALSE
401	54.726	0.005	FALSE
428	54.229	0.065	TRUE
507	53.731	0.018	FALSE
402	53.234	0.01	FALSE
427	52.736	0.049	TRUE
506	52.239	0.055	TRUE
371	51.741	0.086	TRUE
349	51.244	0.071	TRUE
415	50.746	0.082	TRUE
352	50.249	0.152	TRUE
437	49.751	0.005	TRUE
366	49.254	0.073	FALSE
413	48.756	0.041	TRUE
367	48.259	0.076	TRUE
509	47.761	0	FALSE
495	47.264	0	TRUE
385	46.766	0.868	TRUE
497	46.269	0	FALSE
370	45.771	0.07	TRUE
375	45.274	0.026	TRUE
453	44.776	0.261	FALSE
508	44.279	0.026	FALSE
331	43.781	0.041	TRUE
421	43.284	0.106	TRUE
399	42.786	0.004	FALSE
351	42.289	0.059	TRUE
434	41.791	0.055	FALSE
393	41.294	0.053	FALSE
347	40.796	0.004	TRUE
332	40.299	0.055	FALSE
463	39.801	0.003	TRUE
394	39.303	0.079	FALSE
360	38.806	0.022	TRUE
436	38.308	0	TRUE
410	37.811	0.003	FALSE
376	37.313	0.283	TRUE
337	36.816	0.716	FALSE
416	36.318	0	TRUE
374	35.821	0.131	TRUE
409	35.323	0.012	FALSE
430	34.826	0.052	TRUE
407	34.328	0.005	FALSE
355	33.831	0	TRUE
384	33.333	0.292	TRUE
341	32.836	0.006	FALSE
388	32.338	0.041	FALSE
364	31.841	0	FALSE
419	31.343	0.006	FALSE
418	30.846	0.002	FALSE
368	30.348	0.011	FALSE
411	29.851	0.016	FALSE
530	29.353	0.062	FALSE
516	28.856	0.15	TRUE
369	28.358	0.14	TRUE
362	27.861	0.079	FALSE
389	27.363	0.048	FALSE
377	26.866	0.032	TRUE
342	26.368	0.009	TRUE
528	25.871	0.06	FALSE
359	25.373	0.061	TRUE
350	24.876	0	FALSE
412	24.378	0	TRUE
518	23.881	0.234	TRUE
435	23.383	0.005	FALSE
386	22.886	0.414	TRUE
396	22.388	0.086	FALSE
426	21.891	0	FALSE
422	21.393	0	FALSE
425	20.896	0.008	FALSE
531	20.398	0.054	FALSE
338	19.9	0.015	FALSE
353	19.403	0.003	TRUE
510	18.905	0.003	FALSE
433	18.408	0.002	FALSE
511	17.91	0	FALSE
380	17.413	0.014	TRUE
400	16.915	0	FALSE
397	16.418	0.013	FALSE
365	15.92	0.08	FALSE
398	15.423	0	FALSE
429	14.925	0.003	TRUE
527	14.428	0.057	FALSE
517	13.93	0.047	TRUE
390	13.433	0.076	FALSE
383	12.935	0.414	TRUE
514	12.438	0.145	FALSE
423	11.94	0	FALSE
358	11.443	0.107	FALSE
522	10.945	0.052	FALSE
381	10.448	0.238	TRUE
512	9.95	0.003	FALSE
521	9.453	0.027	FALSE
515	8.955	0.006	FALSE
520	8.458	0.06	FALSE
523	7.96	0.008	FALSE
382	7.463	0.052	TRUE
513	6.965	0.005	FALSE
363	6.468	0.087	FALSE
392	5.97	0.068	FALSE
395	5.473	0.021	FALSE
387	4.975	0.006	FALSE
526	4.478	0.036	FALSE
431	3.98	0	FALSE
361	3.483	0.153	FALSE
524	2.985	0.009	FALSE
336	2.488	0.052	FALSE
379	1.99	0	TRUE
525	1.493	0.027	FALSE
432	0.995	0	FALSE
391	0.498	0.054	FALSE

## Sheet: Data_4c
i	EVEscape quantile	Max across Sera Escape DMS (bloom lab)	In GISAID (>1000)
484	100	3.51	sera escape and seen in GISAID
444	99.502	1.128	sera escape and seen in GISAID
471	99.005	0.188	not sera escape
346	98.507	0.26	not sera escape
458	98.01	0.154	not sera escape
445	97.512	0.861	sera escape and seen in GISAID
417	97.015	0.629	sera escape and seen in GISAID
493	96.517	0.247	not sera escape
490	96.02	0.763	sera escape and seen in GISAID
478	95.522	0.325	not sera escape
474	95.025	0.254	not sera escape
477	94.527	0.114	not sera escape
498	94.03	0.847	sera escape and seen in GISAID
446	93.532	1.306	sera escape and seen in GISAID
472	93.035	0.799	sera escape and seen in GISAID
486	92.537	0.752	sera escape and seen in GISAID
529	92.04	0.182	not sera escape
470	91.542	0.215	not sera escape
481	91.045	0.198	not sera escape
476	90.547	0.247	not sera escape
475	90.05	0.424	not sera escape
482	89.552	0.237	not sera escape
479	89.055	0.124	not sera escape
485	88.557	1.514	sera escape and seen in GISAID
460	88.06	0.169	not sera escape
372	87.562	0.13	not sera escape
501	87.065	0.96	sera escape and seen in GISAID
456	86.567	1.458	sera escape and seen in GISAID
441	86.07	0.155	not sera escape
494	85.572	0.652	sera escape and seen in GISAID
473	85.075	0.293	not sera escape
455	84.577	0.338	not sera escape
462	84.08	0.15	not sera escape
499	83.582	1.191	sera escape and seen in GISAID
450	83.085	0.515	not sera escape
440	82.587	0.142	not sera escape
452	82.09	1.271	sera escape and seen in GISAID
403	81.592	0.183	not sera escape
483	81.095	0.273	not sera escape
500	80.597	0.252	not sera escape
503	80.1	0.367	not sera escape
468	79.602	0.17	not sera escape
449	79.104	1.597	sera escape and seen in GISAID
340	78.607	0.077	not sera escape
459	78.109	0.12	not sera escape
443	77.612	0.279	not sera escape
439	77.114	0.161	not sera escape
405	76.617	0.106	not sera escape
491	76.119	0.009	not sera escape
480	75.622		sera escape and not seen in GISAID
438	75.124	0.01	not sera escape
354	74.627	0.12	not sera escape
502	74.129		sera escape and not seen in GISAID
345	73.632	0.073	not sera escape
406	73.134	0.148	not sera escape
348	72.637	0.098	not sera escape
505	72.139	0.068	not sera escape
504	71.642	0.151	not sera escape
467	71.144		sera escape and not seen in GISAID
489	70.647	0.224	not sera escape
487	70.149	0.177	not sera escape
457	69.652	0.006	not sera escape
454	69.154		sera escape and not seen in GISAID
496	68.657	0.81	sera escape and seen in GISAID
356	68.159	0.115	not sera escape
447	67.662	2.807	sera escape and not seen in GISAID
465	67.164	0.051	not sera escape
466	66.667	0.069	not sera escape
469	66.169	0.067	not sera escape
357	65.672	0.261	not sera escape
519	65.174	0.119	not sera escape
461	64.677	0.017	not sera escape
339	64.179	0.115	not sera escape
408	63.682	0.346	not sera escape
488	63.184		sera escape and not seen in GISAID
420	62.687	0.124	not sera escape
333	62.189	0.09	not sera escape
373	61.692	0.125	not sera escape
492	61.194	0.239	not sera escape
335	60.697	0.131	not sera escape
334	60.199	0.124	not sera escape
344	59.701	0.089	not sera escape
414	59.204	0.081	not sera escape
464	58.706	0.103	not sera escape
404	58.209	0.054	not sera escape
378	57.711	0.265	not sera escape
442	57.214	0.012	not sera escape
448	56.716	0.943	sera escape and not seen in GISAID
451	56.219	0.045	not sera escape
343	55.721	0.045	not sera escape
424	55.224	0.018	not sera escape
401	54.726	0.015	not sera escape
428	54.229	0.119	not sera escape
507	53.731	0.01	not sera escape
402	53.234	0.017	not sera escape
427	52.736	0.127	not sera escape
506	52.239	0.045	not sera escape
371	51.741	0.106	not sera escape
349	51.244	0.056	not sera escape
415	50.746	0.104	not sera escape
352	50.249	0.105	not sera escape
437	49.751	0.054	not sera escape
366	49.254	0.182	not sera escape
413	48.756	0.13	not sera escape
367	48.259	0.183	not sera escape
509	47.761		sera escape and not seen in GISAID
495	47.264	0.182	not sera escape
385	46.766	0.257	not sera escape
497	46.269		sera escape and not seen in GISAID
370	45.771	0.143	not sera escape
375	45.274	0.081	not sera escape
453	44.776	0.103	not sera escape
508	44.279	0.067	not sera escape
331	43.781	0.074	not sera escape
421	43.284	0.075	not sera escape
399	42.786	0.025	not sera escape
351	42.289	0.027	not sera escape
434	41.791	0.046	not sera escape
393	41.294	0.131	not sera escape
347	40.796	0.013	not sera escape
332	40.299	0.125	not sera escape
463	39.801	0.019	not sera escape
394	39.303	0.163	not sera escape
360	38.806	0.157	not sera escape
436	38.308	0.005	not sera escape
410	37.811	0.009	not sera escape
376	37.313	0.11	not sera escape
337	36.816	0.132	not sera escape
416	36.318		sera escape and not seen in GISAID
374	35.821	0.202	not sera escape
409	35.323	0.105	not sera escape
430	34.826	0.1	not sera escape
407	34.328	0.016	not sera escape
355	33.831	0.009	not sera escape
384	33.333	0.32	not sera escape
341	32.836	0.16	not sera escape
388	32.338	0.118	not sera escape
364	31.841	0.018	not sera escape
419	31.343	0.024	not sera escape
418	30.846	0.009	not sera escape
368	30.348	0.045	not sera escape
411	29.851	0.05	not sera escape
530	29.353	0.172	not sera escape
516	28.856	0.102	not sera escape
369	28.358	0.315	not sera escape
362	27.861	0.336	not sera escape
389	27.363	0.101	not sera escape
377	26.866	0.068	not sera escape
342	26.368	0.021	not sera escape
528	25.871	0.168	not sera escape
359	25.373	0.129	not sera escape
350	24.876	0.015	not sera escape
412	24.378		sera escape and not seen in GISAID
518	23.881	0.142	not sera escape
435	23.383	0.033	not sera escape
386	22.886	0.253	not sera escape
396	22.388	0.21	not sera escape
426	21.891	0.013	not sera escape
422	21.393		sera escape and not seen in GISAID
425	20.896	0.016	not sera escape
531	20.398	0.116	not sera escape
338	19.9	0.036	not sera escape
353	19.403	0.007	not sera escape
510	18.905	0.012	not sera escape
433	18.408	0.005	not sera escape
511	17.91	0.006	not sera escape
380	17.413	0.01	not sera escape
400	16.915		sera escape and not seen in GISAID
397	16.418	0.051	not sera escape
365	15.92	0.306	not sera escape
398	15.423		sera escape and not seen in GISAID
429	14.925	0.006	not sera escape
527	14.428	0.144	not sera escape
517	13.93	0.137	not sera escape
390	13.433	0.198	not sera escape
383	12.935	0.303	not sera escape
514	12.438	0.132	not sera escape
423	11.94		sera escape and not seen in GISAID
358	11.443	0.052	not sera escape
522	10.945	0.105	not sera escape
381	10.448	0.055	not sera escape
512	9.95	0.005	not sera escape
521	9.453	0.102	not sera escape
515	8.955	0.029	not sera escape
520	8.458	0.114	not sera escape
523	7.96	0.115	not sera escape
382	7.463	0.072	not sera escape
513	6.965	0.027	not sera escape
363	6.468	0.086	not sera escape
392	5.97	0.133	not sera escape
395	5.473	0.062	not sera escape
387	4.975	0.037	not sera escape
526	4.478	0.161	not sera escape
431	3.98		sera escape and not seen in GISAID
361	3.483	0.133	not sera escape
524	2.985	0.13	not sera escape
336	2.488	0.052	not sera escape
379	1.99		sera escape and not seen in GISAID
525	1.493	0.049	not sera escape
432	0.995		sera escape and not seen in GISAID
391	0.498	0.159	not sera escape

## Sheet: Data_4d
i	wt	mut	EVEscape	Site in Escape DMS (Top 15%)	Site in GISAID (>100)
331	N	A	-2.625	FALSE	FALSE
331	N	C	-2.657	FALSE	FALSE
331	N	D	-1.925	FALSE	FALSE
331	N	E	-2.221	FALSE	FALSE
331	N	F	-2.484	FALSE	FALSE
331	N	G	-2.546	FALSE	FALSE
331	N	H	-2.422	FALSE	FALSE
331	N	I	-2.496	FALSE	FALSE
331	N	K	-2.44	FALSE	FALSE
331	N	L	-2.467	FALSE	FALSE
331	N	M	-2.56	FALSE	FALSE
331	N	P	-2.674	FALSE	FALSE
331	N	Q	-2.311	FALSE	FALSE
331	N	R	-2.264	FALSE	FALSE
331	N	S	-2.527	FALSE	FALSE
331	N	T	-2.42	FALSE	FALSE
331	N	V	-2.277	FALSE	FALSE
331	N	W	-2.517	FALSE	FALSE
331	N	Y	-2.685	FALSE	FALSE
332	I	A	-2.543	FALSE	FALSE
332	I	C	-2.83	FALSE	FALSE
332	I	D	-2.418	FALSE	FALSE
332	I	E	-2.377	FALSE	FALSE
332	I	F	-2.808	FALSE	FALSE
332	I	G	-2.623	FALSE	FALSE
332	I	H	-2.464	FALSE	FALSE
332	I	K	-2.344	FALSE	FALSE
332	I	L	-2.492	FALSE	FALSE
332	I	M	-2.893	FALSE	FALSE
332	I	N	-2.623	FALSE	FALSE
332	I	P	-2.833	FALSE	FALSE
332	I	Q	-2.241	FALSE	FALSE
332	I	R	-2.019	FALSE	FALSE
332	I	S	-2.384	FALSE	FALSE
332	I	T	-2.549	FALSE	FALSE
332	I	V	-2.735	FALSE	FALSE
332	I	W	-2.89	FALSE	FALSE
332	I	Y	-2.815	FALSE	FALSE
333	T	A	-2.053	FALSE	FALSE
333	T	C	-2.124	FALSE	FALSE
333	T	D	-1.742	FALSE	FALSE
333	T	E	-1.767	FALSE	FALSE
333	T	F	-1.94	FALSE	FALSE
333	T	G	-2.083	FALSE	FALSE
333	T	H	-1.824	FALSE	FALSE
333	T	I	-1.904	FALSE	FALSE
333	T	K	-1.653	FALSE	FALSE
333	T	L	-1.964	FALSE	FALSE
333	T	M	-2.05	FALSE	FALSE
333	T	N	-2.044	FALSE	FALSE
333	T	P	-2.162	FALSE	FALSE
333	T	Q	-2.027	FALSE	FALSE
333	T	R	-1.518	FALSE	FALSE
333	T	S	-2.173	FALSE	FALSE
333	T	V	-1.961	FALSE	FALSE
333	T	W	-2.014	FALSE	FALSE
333	T	Y	-2.131	FALSE	FALSE
334	N	A	-2.001	FALSE	FALSE
334	N	C	-2.349	FALSE	FALSE
334	N	D	-1.978	FALSE	FALSE
334	N	E	-1.991	FALSE	FALSE
334	N	F	-2.252	FALSE	FALSE
334	N	G	-2.071	FALSE	FALSE
334	N	H	-2.175	FALSE	FALSE
334	N	I	-2.145	FALSE	FALSE
334	N	K	-1.609	FALSE	FALSE
334	N	L	-2.176	FALSE	FALSE
334	N	M	-2.24	FALSE	FALSE
334	N	P	-1.97	FALSE	FALSE
334	N	Q	-1.991	FALSE	FALSE
334	N	R	-1.854	FALSE	FALSE
334	N	S	-2.102	FALSE	FALSE
334	N	T	-2.16	FALSE	FALSE
334	N	V	-1.993	FALSE	FALSE
334	N	W	-2.206	FALSE	FALSE
334	N	Y	-2.319	FALSE	FALSE
335	L	A	-2.152	FALSE	FALSE
335	L	C	-2.299	FALSE	FALSE
335	L	D	-1.488	FALSE	FALSE
335	L	E	-1.588	FALSE	FALSE
335	L	F	-2.447	FALSE	FALSE
335	L	G	-2.295	FALSE	FALSE
335	L	H	-1.757	FALSE	FALSE
335	L	I	-2.209	FALSE	FALSE
335	L	K	-1.774	FALSE	FALSE
335	L	M	-2.384	FALSE	FALSE
335	L	N	-1.967	FALSE	FALSE
335	L	P	-2.266	FALSE	FALSE
335	L	Q	-2.065	FALSE	FALSE
335	L	R	-1.106	FALSE	FALSE
335	L	S	-1.978	FALSE	FALSE
335	L	T	-2.093	FALSE	FALSE
335	L	V	-1.985	FALSE	FALSE
335	L	W	-2.395	FALSE	FALSE
335	L	Y	-2.159	FALSE	FALSE
336	C	A	-4.156	TRUE	FALSE
336	C	D	-3.644	TRUE	FALSE
336	C	E	-3.745	TRUE	FALSE
336	C	F	-4.047	TRUE	FALSE
336	C	G	-4.155	TRUE	FALSE
336	C	H	-3.811	TRUE	FALSE
336	C	I	-4.009	TRUE	FALSE
336	C	K	-3.652	TRUE	FALSE
336	C	L	-4.085	TRUE	FALSE
336	C	M	-4.16	TRUE	FALSE
336	C	N	-4.03	TRUE	FALSE
336	C	P	-4.209	TRUE	FALSE
336	C	Q	-3.962	TRUE	FALSE
336	C	R	-3.356	TRUE	FALSE
336	C	S	-4.139	TRUE	FALSE
336	C	T	-4.162	TRUE	FALSE
336	C	V	-4.069	TRUE	FALSE
336	C	W	-4.171	TRUE	FALSE
336	C	Y	-4.2	TRUE	FALSE
337	P	A	-2.695	TRUE	FALSE
337	P	C	-3.01	TRUE	FALSE
337	P	D	-2.068	TRUE	FALSE
337	P	E	-2.343	TRUE	FALSE
337	P	F	-2.786	TRUE	FALSE
337	P	G	-2.702	TRUE	FALSE
337	P	H	-2.609	TRUE	FALSE
337	P	I	-2.755	TRUE	FALSE
337	P	K	-2.107	TRUE	FALSE
337	P	L	-2.83	TRUE	FALSE
337	P	M	-2.894	TRUE	FALSE
337	P	N	-2.245	TRUE	FALSE
337	P	Q	-2.568	TRUE	FALSE
337	P	R	-2.1	TRUE	FALSE
337	P	S	-2.583	TRUE	FALSE
337	P	T	-2.756	TRUE	FALSE
337	P	V	-2.727	TRUE	FALSE
337	P	W	-2.865	TRUE	FALSE
337	P	Y	-2.986	TRUE	FALSE
338	F	A	-3.296	FALSE	TRUE
338	F	C	-3.439	FALSE	TRUE
338	F	D	-2.823	FALSE	TRUE
338	F	E	-3.004	FALSE	TRUE
338	F	G	-3.458	FALSE	TRUE
338	F	H	-3.037	FALSE	TRUE
338	F	I	-2.958	FALSE	TRUE
338	F	K	-2.834	FALSE	TRUE
338	F	L	-3.087	FALSE	TRUE
338	F	M	-3.228	FALSE	TRUE
338	F	N	-3.194	FALSE	TRUE
338	F	P	-3.022	FALSE	TRUE
338	F	Q	-3.188	FALSE	TRUE
338	F	R	-2.754	FALSE	TRUE
338	F	S	-3.318	FALSE	TRUE
338	F	T	-3.317	FALSE	TRUE
338	F	V	-3.235	FALSE	TRUE
338	F	W	-3.526	FALSE	TRUE
338	F	Y	-3.334	FALSE	TRUE
339	G	A	-2.167	FALSE	TRUE
339	G	C	-2.226	FALSE	TRUE
339	G	D	-1.23	FALSE	TRUE
339	G	E	-1.481	FALSE	TRUE
339	G	F	-2.076	FALSE	TRUE
339	G	H	-1.409	FALSE	TRUE
339	G	I	-2.059	FALSE	TRUE
339	G	K	-1.626	FALSE	TRUE
339	G	L	-2.131	FALSE	TRUE
339	G	M	-2.267	FALSE	TRUE
339	G	N	-1.656	FALSE	TRUE
339	G	P	-1.947	FALSE	TRUE
339	G	Q	-1.871	FALSE	TRUE
339	G	R	-1.504	FALSE	TRUE
339	G	S	-1.925	FALSE	TRUE
339	G	T	-1.942	FALSE	TRUE
339	G	V	-2.135	FALSE	TRUE
339	G	W	-2.183	FALSE	TRUE
339	G	Y	-2.17	FALSE	TRUE
340	E	A	-1.309	TRUE	TRUE
340	E	C	-1.698	TRUE	TRUE
340	E	D	-1.993	TRUE	TRUE
340	E	F	-1.543	TRUE	TRUE
340	E	G	-1.664	TRUE	TRUE
340	E	H	-1.542	TRUE	TRUE
340	E	I	-1.548	TRUE	TRUE
340	E	K	-1.07	TRUE	TRUE
340	E	L	-1.593	TRUE	TRUE
340	E	M	-1.678	TRUE	TRUE
340	E	N	-1.767	TRUE	TRUE
340	E	P	-1.51	TRUE	TRUE
340	E	Q	-1.442	TRUE	TRUE
340	E	R	-1.023	TRUE	TRUE
340	E	S	-1.392	TRUE	TRUE
340	E	T	-1.772	TRUE	TRUE
340	E	V	-1.512	TRUE	TRUE
340	E	W	-1.603	TRUE	TRUE
340	E	Y	-1.635	TRUE	TRUE
341	V	A	-3.058	FALSE	FALSE
341	V	C	-3.019	FALSE	FALSE
341	V	D	-2.551	FALSE	FALSE
341	V	E	-2.606	FALSE	FALSE
341	V	F	-3.096	FALSE	FALSE
341	V	G	-3.086	FALSE	FALSE
341	V	H	-2.642	FALSE	FALSE
341	V	I	-2.472	FALSE	FALSE
341	V	K	-2.526	FALSE	FALSE
341	V	L	-2.761	FALSE	FALSE
341	V	M	-2.752	FALSE	FALSE
341	V	N	-2.659	FALSE	FALSE
341	V	P	-2.98	FALSE	FALSE
341	V	Q	-2.772	FALSE	FALSE
341	V	R	-2.363	FALSE	FALSE
341	V	S	-2.913	FALSE	FALSE
341	V	T	-2.896	FALSE	FALSE
341	V	W	-2.771	FALSE	FALSE
341	V	Y	-2.589	FALSE	FALSE
342	F	A	-2.944	FALSE	FALSE
342	F	C	-3.174	FALSE	FALSE
342	F	D	-2.73	FALSE	FALSE
342	F	E	-2.742	FALSE	FALSE
342	F	G	-3.262	FALSE	FALSE
342	F	H	-2.826	FALSE	FALSE
342	F	I	-3.163	FALSE	FALSE
342	F	K	-2.572	FALSE	FALSE
342	F	L	-2.697	FALSE	FALSE
342	F	M	-3.281	FALSE	FALSE
342	F	N	-2.758	FALSE	FALSE
342	F	P	-3.107	FALSE	FALSE
342	F	Q	-2.931	FALSE	FALSE
342	F	R	-2.648	FALSE	FALSE
342	F	S	-2.777	FALSE	FALSE
342	F	T	-2.807	FALSE	FALSE
342	F	V	-3.342	FALSE	FALSE
342	F	W	-3.29	FALSE	FALSE
342	F	Y	-3.163	FALSE	FALSE
343	N	A	-1.938	FALSE	FALSE
343	N	C	-2.429	FALSE	FALSE
343	N	D	-1.961	FALSE	FALSE
343	N	E	-2.361	FALSE	FALSE
343	N	F	-2.104	FALSE	FALSE
343	N	G	-2.333	FALSE	FALSE
343	N	H	-2.101	FALSE	FALSE
343	N	I	-2.248	FALSE	FALSE
343	N	K	-1.962	FALSE	FALSE
343	N	L	-2.208	FALSE	FALSE
343	N	M	-2.296	FALSE	FALSE
343	N	P	-2.479	FALSE	FALSE
343	N	Q	-2.682	FALSE	FALSE
343	N	R	-1.978	FALSE	FALSE
343	N	S	-2.16	FALSE	FALSE
343	N	T	-1.906	FALSE	FALSE
343	N	V	-2.086	FALSE	FALSE
343	N	W	-2.327	FALSE	FALSE
343	N	Y	-2.356	FALSE	FALSE
344	A	C	-2.417	FALSE	TRUE
344	A	D	-1.506	FALSE	TRUE
344	A	E	-1.84	FALSE	TRUE
344	A	F	-2.2	FALSE	TRUE
344	A	G	-2.136	FALSE	TRUE
344	A	H	-2.014	FALSE	TRUE
344	A	I	-1.787	FALSE	TRUE
344	A	K	-1.727	FALSE	TRUE
344	A	L	-2.109	FALSE	TRUE
344	A	M	-2.513	FALSE	TRUE
344	A	N	-2.033	FALSE	TRUE
344	A	P	-2.391	FALSE	TRUE
344	A	Q	-2.204	FALSE	TRUE
344	A	R	-1.771	FALSE	TRUE
344	A	S	-2.155	FALSE	TRUE
344	A	T	-2.377	FALSE	TRUE
344	A	V	-1.871	FALSE	TRUE
344	A	W	-2.464	FALSE	TRUE
344	A	Y	-2.397	FALSE	TRUE
345	T	A	-1.866	TRUE	FALSE
345	T	C	-2	TRUE	FALSE
345	T	D	-1.631	TRUE	FALSE
345	T	E	-1.501	TRUE	FALSE
345	T	F	-1.768	TRUE	FALSE
345	T	G	-1.999	TRUE	FALSE
345	T	H	-1.741	TRUE	FALSE
345	T	I	-1.745	TRUE	FALSE
345	T	K	-1.266	TRUE	FALSE
345	T	L	-1.593	TRUE	FALSE
345	T	M	-1.96	TRUE	FALSE
345	T	N	-1.728	TRUE	FALSE
345	T	P	-1.888	TRUE	FALSE
345	T	Q	-1.72	TRUE	FALSE
345	T	R	-1.23	TRUE	FALSE
345	T	S	-1.394	TRUE	FALSE
345	T	V	-1.563	TRUE	FALSE
345	T	W	-1.916	TRUE	FALSE
345	T	Y	-2.023	TRUE	FALSE
346	R	A	-0.981	TRUE	TRUE
346	R	C	-1.068	TRUE	TRUE
346	R	D	-0.867	TRUE	TRUE
346	R	E	-0.884	TRUE	TRUE
346	R	F	-1.009	TRUE	TRUE
346	R	G	-1.063	TRUE	TRUE
346	R	H	-1.361	TRUE	TRUE
346	R	I	-0.913	TRUE	TRUE
346	R	K	-1.227	TRUE	TRUE
346	R	L	-0.969	TRUE	TRUE
346	R	M	-1.07	TRUE	TRUE
346	R	N	-0.954	TRUE	TRUE
346	R	P	-1.085	TRUE	TRUE
346	R	Q	-1.142	TRUE	TRUE
346	R	S	-0.806	TRUE	TRUE
346	R	T	-0.757	TRUE	TRUE
346	R	V	-1.041	TRUE	TRUE
346	R	W	-1.051	TRUE	TRUE
346	R	Y	-1.046	TRUE	TRUE
347	F	A	-2.485	FALSE	FALSE
347	F	C	-2.719	FALSE	FALSE
347	F	D	-2.244	FALSE	FALSE
347	F	E	-2.269	FALSE	FALSE
347	F	G	-2.727	FALSE	FALSE
347	F	H	-2.36	FALSE	FALSE
347	F	I	-2.587	FALSE	FALSE
347	F	K	-2.234	FALSE	FALSE
347	F	L	-2.92	FALSE	FALSE
347	F	M	-2.839	FALSE	FALSE
347	F	N	-2.54	FALSE	FALSE
347	F	P	-2.147	FALSE	FALSE
347	F	Q	-2.568	FALSE	FALSE
347	F	R	-2.158	FALSE	FALSE
347	F	S	-2.673	FALSE	FALSE
347	F	T	-2.673	FALSE	FALSE
347	F	V	-2.489	FALSE	FALSE
347	F	W	-2.83	FALSE	FALSE
347	F	Y	-2.762	FALSE	FALSE
348	A	C	-1.907	TRUE	TRUE
348	A	D	-1.439	TRUE	TRUE
348	A	E	-1.456	TRUE	TRUE
348	A	F	-1.857	TRUE	TRUE
348	A	G	-1.957	TRUE	TRUE
348	A	H	-1.505	TRUE	TRUE
348	A	I	-1.832	TRUE	TRUE
348	A	K	-1.356	TRUE	TRUE
348	A	L	-1.901	TRUE	TRUE
348	A	M	-2	TRUE	TRUE
348	A	N	-1.706	TRUE	TRUE
348	A	P	-1.644	TRUE	TRUE
348	A	Q	-1.69	TRUE	TRUE
348	A	R	-1.258	TRUE	TRUE
348	A	S	-1.733	TRUE	TRUE
348	A	T	-1.844	TRUE	TRUE
348	A	V	-1.874	TRUE	TRUE
348	A	W	-1.957	TRUE	TRUE
348	A	Y	-1.918	TRUE	TRUE
349	S	A	-2.388	TRUE	FALSE
349	S	C	-2.564	TRUE	FALSE
349	S	D	-2.093	TRUE	FALSE
349	S	E	-2.269	TRUE	FALSE
349	S	F	-2.345	TRUE	FALSE
349	S	G	-2.419	TRUE	FALSE
349	S	H	-2.306	TRUE	FALSE
349	S	I	-2.157	TRUE	FALSE
349	S	K	-2.15	TRUE	FALSE
349	S	L	-2.137	TRUE	FALSE
349	S	M	-2.454	TRUE	FALSE
349	S	N	-1.86	TRUE	FALSE
349	S	P	-2.401	TRUE	FALSE
349	S	Q	-2.069	TRUE	FALSE
349	S	R	-1.965	TRUE	FALSE
349	S	T	-2.494	TRUE	FALSE
349	S	V	-2.353	TRUE	FALSE
349	S	W	-2.445	TRUE	FALSE
349	S	Y	-2.546	TRUE	FALSE
350	V	A	-3.26	FALSE	FALSE
350	V	C	-3.146	FALSE	FALSE
350	V	D	-2.736	FALSE	FALSE
350	V	E	-2.764	FALSE	FALSE
350	V	F	-3.374	FALSE	FALSE
350	V	G	-3.244	FALSE	FALSE
350	V	H	-2.806	FALSE	FALSE
350	V	I	-2.86	FALSE	FALSE
350	V	K	-2.724	FALSE	FALSE
350	V	L	-3.398	FALSE	FALSE
350	V	M	-3.27	FALSE	FALSE
350	V	N	-2.989	FALSE	FALSE
350	V	P	-2.418	FALSE	FALSE
350	V	Q	-2.992	FALSE	FALSE
350	V	R	-2.559	FALSE	FALSE
350	V	S	-3.075	FALSE	FALSE
350	V	T	-3.089	FALSE	FALSE
350	V	W	-3.284	FALSE	FALSE
350	V	Y	-3.196	FALSE	FALSE
351	Y	A	-2.263	TRUE	FALSE
351	Y	C	-2.855	TRUE	FALSE
351	Y	D	-2.339	TRUE	FALSE
351	Y	E	-2.412	TRUE	FALSE
351	Y	F	-2.352	TRUE	FALSE
351	Y	G	-2.797	TRUE	FALSE
351	Y	H	-2.421	TRUE	FALSE
351	Y	I	-2.208	TRUE	FALSE
351	Y	K	-2.28	TRUE	FALSE
351	Y	L	-2.218	TRUE	FALSE
351	Y	M	-2.565	TRUE	FALSE
351	Y	N	-2.588	TRUE	FALSE
351	Y	P	-2.813	TRUE	FALSE
351	Y	Q	-2.65	TRUE	FALSE
351	Y	R	-2.138	TRUE	FALSE
351	Y	S	-2.77	TRUE	FALSE
351	Y	T	-2.75	TRUE	FALSE
351	Y	V	-2.273	TRUE	FALSE
351	Y	W	-2.719	TRUE	FALSE
352	A	C	-2.611	TRUE	TRUE
352	A	D	-1.872	TRUE	TRUE
352	A	E	-2.104	TRUE	TRUE
352	A	F	-2.219	TRUE	TRUE
352	A	G	-2.643	TRUE	TRUE
352	A	H	-2.191	TRUE	TRUE
352	A	I	-2.493	TRUE	TRUE
352	A	K	-1.957	TRUE	TRUE
352	A	L	-2.546	TRUE	TRUE
352	A	M	-2.662	TRUE	TRUE
352	A	N	-1.764	TRUE	TRUE
352	A	P	-2.534	TRUE	TRUE
352	A	Q	-2.171	TRUE	TRUE
352	A	R	-1.872	TRUE	TRUE
352	A	S	-2.316	TRUE	TRUE
352	A	T	-2.48	TRUE	TRUE
352	A	V	-2.101	TRUE	TRUE
352	A	W	-2.628	TRUE	TRUE
352	A	Y	-2.382	TRUE	TRUE
353	W	A	-3.451	FALSE	FALSE
353	W	C	-3.463	FALSE	FALSE
353	W	D	-2.856	FALSE	FALSE
353	W	E	-2.947	FALSE	FALSE
353	W	F	-2.956	FALSE	FALSE
353	W	G	-3.397	FALSE	FALSE
353	W	H	-3.02	FALSE	FALSE
353	W	I	-3.342	FALSE	FALSE
353	W	K	-2.797	FALSE	FALSE
353	W	L	-3.462	FALSE	FALSE
353	W	M	-3.337	FALSE	FALSE
353	W	N	-3.162	FALSE	FALSE
353	W	P	-3.346	FALSE	FALSE
353	W	Q	-3.147	FALSE	FALSE
353	W	R	-2.715	FALSE	FALSE
353	W	S	-3.299	FALSE	FALSE
353	W	T	-3.317	FALSE	FALSE
353	W	V	-3.43	FALSE	FALSE
353	W	Y	-3.035	FALSE	FALSE
354	N	A	-1.74	FALSE	TRUE
354	N	C	-1.799	FALSE	TRUE
354	N	D	-1.682	FALSE	TRUE
354	N	E	-1.487	FALSE	TRUE
354	N	F	-1.633	FALSE	TRUE
354	N	G	-1.77	FALSE	TRUE
354	N	H	-1.648	FALSE	TRUE
354	N	I	-1.597	FALSE	TRUE
354	N	K	-1.439	FALSE	TRUE
354	N	L	-1.659	FALSE	TRUE
354	N	M	-1.745	FALSE	TRUE
354	N	P	-1.824	FALSE	TRUE
354	N	Q	-2.013	FALSE	TRUE
354	N	R	-1.297	FALSE	TRUE
354	N	S	-1.814	FALSE	TRUE
354	N	T	-1.87	FALSE	TRUE
354	N	V	-1.595	FALSE	TRUE
354	N	W	-1.71	FALSE	TRUE
354	N	Y	-1.821	FALSE	TRUE
355	R	A	-2.605	FALSE	FALSE
355	R	C	-2.65	FALSE	FALSE
355	R	D	-2.605	FALSE	FALSE
355	R	E	-2.597	FALSE	FALSE
355	R	F	-2.617	FALSE	FALSE
355	R	G	-2.675	FALSE	FALSE
355	R	H	-2.932	FALSE	FALSE
355	R	I	-2.577	FALSE	FALSE
355	R	K	-3.105	FALSE	FALSE
355	R	L	-2.617	FALSE	FALSE
355	R	M	-2.655	FALSE	FALSE
355	R	N	-2.744	FALSE	FALSE
355	R	P	-2.7	FALSE	FALSE
355	R	Q	-2.823	FALSE	FALSE
355	R	S	-2.719	FALSE	FALSE
355	R	T	-2.682	FALSE	FALSE
355	R	V	-2.549	FALSE	FALSE
355	R	W	-2.61	FALSE	FALSE
355	R	Y	-2.691	FALSE	FALSE
356	K	A	-1.726	TRUE	TRUE
356	K	C	-1.866	TRUE	TRUE
356	K	D	-1.867	TRUE	TRUE
356	K	E	-1.781	TRUE	TRUE
356	K	F	-1.635	TRUE	TRUE
356	K	G	-1.866	TRUE	TRUE
356	K	H	-2.035	TRUE	TRUE
356	K	I	-1.49	TRUE	TRUE
356	K	L	-1.486	TRUE	TRUE
356	K	M	-1.565	TRUE	TRUE
356	K	N	-2.076	TRUE	TRUE
356	K	P	-1.906	TRUE	TRUE
356	K	Q	-2.023	TRUE	TRUE
356	K	R	-2.048	TRUE	TRUE
356	K	S	-1.931	TRUE	TRUE
356	K	T	-1.527	TRUE	TRUE
356	K	V	-1.467	TRUE	TRUE
356	K	W	-1.805	TRUE	TRUE
356	K	Y	-1.715	TRUE	TRUE
357	R	A	-1.82	FALSE	TRUE
357	R	C	-1.936	FALSE	TRUE
357	R	D	-1.92	FALSE	TRUE
357	R	E	-1.884	FALSE	TRUE
357	R	F	-1.823	FALSE	TRUE
357	R	G	-1.914	FALSE	TRUE
357	R	H	-2.235	FALSE	TRUE
357	R	I	-1.735	FALSE	TRUE
357	R	K	-1.85	FALSE	TRUE
357	R	L	-1.809	FALSE	TRUE
357	R	M	-1.747	FALSE	TRUE
357	R	N	-2.06	FALSE	TRUE
357	R	P	-1.962	FALSE	TRUE
357	R	Q	-1.937	FALSE	TRUE
357	R	S	-1.861	FALSE	TRUE
357	R	T	-1.609	FALSE	TRUE
357	R	V	-1.601	FALSE	TRUE
357	R	W	-1.892	FALSE	TRUE
357	R	Y	-1.776	FALSE	TRUE
358	I	A	-3.651	TRUE	FALSE
358	I	C	-3.575	TRUE	FALSE
358	I	D	-3.198	TRUE	FALSE
358	I	E	-3.207	TRUE	FALSE
358	I	F	-3.087	TRUE	FALSE
358	I	G	-3.657	TRUE	FALSE
358	I	H	-3.231	TRUE	FALSE
358	I	K	-3.046	TRUE	FALSE
358	I	L	-3.423	TRUE	FALSE
358	I	M	-3.686	TRUE	FALSE
358	I	N	-3.363	TRUE	FALSE
358	I	P	-3.554	TRUE	FALSE
358	I	Q	-3.372	TRUE	FALSE
358	I	R	-2.968	TRUE	FALSE
358	I	S	-3.491	TRUE	FALSE
358	I	T	-3.515	TRUE	FALSE
358	I	V	-3.213	TRUE	FALSE
358	I	W	-3.707	TRUE	FALSE
358	I	Y	-3.591	TRUE	FALSE
359	S	A	-3.027	FALSE	FALSE
359	S	C	-3.264	FALSE	FALSE
359	S	D	-2.909	FALSE	FALSE
359	S	E	-2.975	FALSE	FALSE
359	S	F	-3.088	FALSE	FALSE
359	S	G	-3.22	FALSE	FALSE
359	S	H	-3.059	FALSE	FALSE
359	S	I	-2.942	FALSE	FALSE
359	S	K	-2.667	FALSE	FALSE
359	S	L	-3.009	FALSE	FALSE
359	S	M	-3.186	FALSE	FALSE
359	S	N	-3.248	FALSE	FALSE
359	S	P	-3.274	FALSE	FALSE
359	S	Q	-2.898	FALSE	FALSE
359	S	R	-2.381	FALSE	FALSE
359	S	T	-2.604	FALSE	FALSE
359	S	V	-3.112	FALSE	FALSE
359	S	W	-3.166	FALSE	FALSE
359	S	Y	-3.022	FALSE	FALSE
360	N	A	-2.683	FALSE	FALSE
360	N	C	-2.719	FALSE	FALSE
360	N	D	-1.96	FALSE	FALSE
360	N	E	-2.248	FALSE	FALSE
360	N	F	-2.585	FALSE	FALSE
360	N	G	-2.64	FALSE	FALSE
360	N	H	-2.548	FALSE	FALSE
360	N	I	-2.53	FALSE	FALSE
360	N	K	-2.421	FALSE	FALSE
360	N	L	-2.638	FALSE	FALSE
360	N	M	-2.66	FALSE	FALSE
360	N	P	-2.801	FALSE	FALSE
360	N	Q	-2.935	FALSE	FALSE
360	N	R	-2.234	FALSE	FALSE
360	N	S	-2.569	FALSE	FALSE
360	N	T	-2.837	FALSE	FALSE
360	N	V	-2.593	FALSE	FALSE
360	N	W	-2.662	FALSE	FALSE
360	N	Y	-2.748	FALSE	FALSE
361	C	A	-4.061	TRUE	FALSE
361	C	D	-3.713	TRUE	FALSE
361	C	E	-3.652	TRUE	FALSE
361	C	F	-3.959	TRUE	FALSE
361	C	G	-4.07	TRUE	FALSE
361	C	H	-3.758	TRUE	FALSE
361	C	I	-3.951	TRUE	FALSE
361	C	K	-3.565	TRUE	FALSE
361	C	L	-3.982	TRUE	FALSE
361	C	M	-4.08	TRUE	FALSE
361	C	N	-3.894	TRUE	FALSE
361	C	P	-4.091	TRUE	FALSE
361	C	Q	-3.912	TRUE	FALSE
361	C	R	-3.421	TRUE	FALSE
361	C	S	-4.069	TRUE	FALSE
361	C	T	-4.081	TRUE	FALSE
361	C	V	-3.949	TRUE	FALSE
361	C	W	-4.056	TRUE	FALSE
361	C	Y	-4.169	TRUE	FALSE
362	V	A	-3.051	FALSE	FALSE
362	V	C	-3.138	FALSE	FALSE
362	V	D	-2.734	FALSE	FALSE
362	V	E	-2.711	FALSE	FALSE
362	V	F	-3.34	FALSE	FALSE
362	V	G	-3.16	FALSE	FALSE
362	V	H	-2.789	FALSE	FALSE
362	V	I	-2.621	FALSE	FALSE
362	V	K	-2.27	FALSE	FALSE
362	V	L	-3.343	FALSE	FALSE
362	V	M	-3.238	FALSE	FALSE
362	V	N	-2.451	FALSE	FALSE
362	V	P	-3.093	FALSE	FALSE
362	V	Q	-2.93	FALSE	FALSE
362	V	R	-2.499	FALSE	FALSE
362	V	S	-2.751	FALSE	FALSE
362	V	T	-2.91	FALSE	FALSE
362	V	W	-3.27	FALSE	FALSE
362	V	Y	-3.166	FALSE	FALSE
363	A	C	-3.839	TRUE	FALSE
363	A	D	-3.347	TRUE	FALSE
363	A	E	-3.378	TRUE	FALSE
363	A	F	-3.101	TRUE	FALSE
363	A	G	-3.893	TRUE	FALSE
363	A	H	-3.419	TRUE	FALSE
363	A	I	-3.734	TRUE	FALSE
363	A	K	-3.302	TRUE	FALSE
363	A	L	-3.755	TRUE	FALSE
363	A	M	-3.943	TRUE	FALSE
363	A	N	-3.675	TRUE	FALSE
363	A	P	-3.833	TRUE	FALSE
363	A	Q	-3.631	TRUE	FALSE
363	A	R	-3.197	TRUE	FALSE
363	A	S	-3.704	TRUE	FALSE
363	A	T	-3.765	TRUE	FALSE
363	A	V	-3.753	TRUE	FALSE
363	A	W	-3.869	TRUE	FALSE
363	A	Y	-3.317	TRUE	FALSE
364	D	A	-2.82	FALSE	FALSE
364	D	C	-2.881	FALSE	FALSE
364	D	E	-3.323	FALSE	FALSE
364	D	F	-2.722	FALSE	FALSE
364	D	G	-2.819	FALSE	FALSE
364	D	H	-2.66	FALSE	FALSE
364	D	I	-2.719	FALSE	FALSE
364	D	K	-2.744	FALSE	FALSE
364	D	L	-2.74	FALSE	FALSE
364	D	M	-2.82	FALSE	FALSE
364	D	N	-2.216	FALSE	FALSE
364	D	P	-2.895	FALSE	FALSE
364	D	Q	-3.063	FALSE	FALSE
364	D	R	-2.61	FALSE	FALSE
364	D	S	-2.904	FALSE	FALSE
364	D	T	-2.892	FALSE	FALSE
364	D	V	-2.753	FALSE	FALSE
364	D	W	-2.781	FALSE	FALSE
364	D	Y	-2.745	FALSE	FALSE
365	Y	A	-3.544	FALSE	FALSE
365	Y	C	-3.629	FALSE	FALSE
365	Y	D	-3.144	FALSE	FALSE
365	Y	E	-3.123	FALSE	FALSE
365	Y	F	-2.864	FALSE	FALSE
365	Y	G	-3.56	FALSE	FALSE
365	Y	H	-3.175	FALSE	FALSE
365	Y	I	-3.196	FALSE	FALSE
365	Y	K	-3.023	FALSE	FALSE
365	Y	L	-2.888	FALSE	FALSE
365	Y	M	-3.117	FALSE	FALSE
365	Y	N	-3.438	FALSE	FALSE
365	Y	P	-3.596	FALSE	FALSE
365	Y	Q	-3.439	FALSE	FALSE
365	Y	R	-2.917	FALSE	FALSE
365	Y	S	-3.502	FALSE	FALSE
365	Y	T	-3.5	FALSE	FALSE
365	Y	V	-3.482	FALSE	FALSE
365	Y	W	-3.513	FALSE	FALSE
366	S	A	-1.982	FALSE	FALSE
366	S	C	-2.561	FALSE	FALSE
366	S	D	-2.039	FALSE	FALSE
366	S	E	-2.008	FALSE	FALSE
366	S	F	-2.391	FALSE	FALSE
366	S	G	-2.392	FALSE	FALSE
366	S	H	-2.351	FALSE	FALSE
366	S	I	-2.33	FALSE	FALSE
366	S	K	-2.139	FALSE	FALSE
366	S	L	-2.438	FALSE	FALSE
366	S	M	-2.464	FALSE	FALSE
366	S	N	-2.398	FALSE	FALSE
366	S	P	-2.617	FALSE	FALSE
366	S	Q	-2.427	FALSE	FALSE
366	S	R	-2.002	FALSE	FALSE
366	S	T	-2.03	FALSE	FALSE
366	S	V	-2.42	FALSE	FALSE
366	S	W	-2.445	FALSE	FALSE
366	S	Y	-2.549	FALSE	FALSE
367	V	A	-2.075	FALSE	TRUE
367	V	C	-2.6	FALSE	TRUE
367	V	D	-2.184	FALSE	TRUE
367	V	E	-2.116	FALSE	TRUE
367	V	F	-2.746	FALSE	TRUE
367	V	G	-2.716	FALSE	TRUE
367	V	H	-2.107	FALSE	TRUE
367	V	I	-2.305	FALSE	TRUE
367	V	K	-1.775	FALSE	TRUE
367	V	L	-2.662	FALSE	TRUE
367	V	M	-2.692	FALSE	TRUE
367	V	N	-2.451	FALSE	TRUE
367	V	P	-2.608	FALSE	TRUE
367	V	Q	-2.426	FALSE	TRUE
367	V	R	-1.838	FALSE	TRUE
367	V	S	-2.038	FALSE	TRUE
367	V	T	-2.23	FALSE	TRUE
367	V	W	-2.72	FALSE	TRUE
367	V	Y	-2.607	FALSE	TRUE
368	L	A	-3.149	FALSE	TRUE
368	L	C	-3.047	FALSE	TRUE
368	L	D	-2.633	FALSE	TRUE
368	L	E	-2.645	FALSE	TRUE
368	L	F	-2.413	FALSE	TRUE
368	L	G	-3.042	FALSE	TRUE
368	L	H	-2.67	FALSE	TRUE
368	L	I	-2.732	FALSE	TRUE
368	L	K	-2.562	FALSE	TRUE
368	L	M	-3.127	FALSE	TRUE
368	L	N	-2.868	FALSE	TRUE
368	L	P	-2.97	FALSE	TRUE
368	L	Q	-2.834	FALSE	TRUE
368	L	R	-2.421	FALSE	TRUE
368	L	S	-2.969	FALSE	TRUE
368	L	T	-3.035	FALSE	TRUE
368	L	V	-2.934	FALSE	TRUE
368	L	W	-3.171	FALSE	TRUE
368	L	Y	-3.06	FALSE	TRUE
369	Y	A	-3.185	FALSE	FALSE
369	Y	C	-3.245	FALSE	FALSE
369	Y	D	-2.758	FALSE	FALSE
369	Y	E	-2.758	FALSE	FALSE
369	Y	F	-2.979	FALSE	FALSE
369	Y	G	-3.168	FALSE	FALSE
369	Y	H	-2.825	FALSE	FALSE
369	Y	I	-2.715	FALSE	FALSE
369	Y	K	-2.622	FALSE	FALSE
369	Y	L	-2.463	FALSE	FALSE
369	Y	M	-2.693	FALSE	FALSE
369	Y	N	-3	FALSE	FALSE
369	Y	P	-3.198	FALSE	FALSE
369	Y	Q	-2.994	FALSE	FALSE
369	Y	R	-2.508	FALSE	FALSE
369	Y	S	-3.134	FALSE	FALSE
369	Y	T	-2.968	FALSE	FALSE
369	Y	V	-2.637	FALSE	FALSE
369	Y	W	-3.104	FALSE	FALSE
370	N	A	-2.256	FALSE	FALSE
370	N	C	-2.577	FALSE	FALSE
370	N	D	-2.058	FALSE	FALSE
370	N	E	-2.525	FALSE	FALSE
370	N	F	-2.281	FALSE	FALSE
370	N	G	-2.538	FALSE	FALSE
370	N	H	-2.484	FALSE	FALSE
370	N	I	-2.366	FALSE	FALSE
370	N	K	-2.38	FALSE	FALSE
370	N	L	-2.302	FALSE	FALSE
370	N	M	-2.517	FALSE	FALSE
370	N	P	-2.658	FALSE	FALSE
370	N	Q	-2.859	FALSE	FALSE
370	N	R	-1.771	FALSE	FALSE
370	N	S	-1.996	FALSE	FALSE
370	N	T	-2.643	FALSE	FALSE
370	N	V	-2.375	FALSE	FALSE
370	N	W	-2.546	FALSE	FALSE
370	N	Y	-2.582	FALSE	FALSE
371	S	A	-2.297	FALSE	TRUE
371	S	C	-2.582	FALSE	TRUE
371	S	D	-2.258	FALSE	TRUE
371	S	E	-2.251	FALSE	TRUE
371	S	F	-1.949	FALSE	TRUE
371	S	G	-2.532	FALSE	TRUE
371	S	H	-2.075	FALSE	TRUE
371	S	I	-2.353	FALSE	TRUE
371	S	K	-2.003	FALSE	TRUE
371	S	L	-1.889	FALSE	TRUE
371	S	M	-2.542	FALSE	TRUE
371	S	N	-2.152	FALSE	TRUE
371	S	P	-2.599	FALSE	TRUE
371	S	Q	-2.571	FALSE	TRUE
371	S	R	-1.743	FALSE	TRUE
371	S	T	-2.469	FALSE	TRUE
371	S	V	-2.335	FALSE	TRUE
371	S	W	-2.474	FALSE	TRUE
371	S	Y	-2.261	FALSE	TRUE
372	A	C	-1.564	FALSE	FALSE
372	A	D	-1.071	FALSE	FALSE
372	A	E	-1.094	FALSE	FALSE
372	A	F	-1.399	FALSE	FALSE
372	A	G	-1.591	FALSE	FALSE
372	A	H	-1.136	FALSE	FALSE
372	A	I	-1.351	FALSE	FALSE
372	A	K	-1.004	FALSE	FALSE
372	A	L	-1.397	FALSE	FALSE
372	A	M	-1.64	FALSE	FALSE
372	A	N	-1.346	FALSE	FALSE
372	A	P	-1.533	FALSE	FALSE
372	A	Q	-1.315	FALSE	FALSE
372	A	R	-0.886	FALSE	FALSE
372	A	S	-1.28	FALSE	FALSE
372	A	T	-1.218	FALSE	FALSE
372	A	V	-1.333	FALSE	FALSE
372	A	W	-1.605	FALSE	FALSE
372	A	Y	-1.556	FALSE	FALSE
373	S	A	-1.986	FALSE	TRUE
373	S	C	-2.232	FALSE	TRUE
373	S	D	-1.786	FALSE	TRUE
373	S	E	-1.893	FALSE	TRUE
373	S	F	-1.513	FALSE	TRUE
373	S	G	-2.201	FALSE	TRUE
373	S	H	-1.761	FALSE	TRUE
373	S	I	-2.025	FALSE	TRUE
373	S	K	-1.842	FALSE	TRUE
373	S	L	-1.639	FALSE	TRUE
373	S	M	-2.083	FALSE	TRUE
373	S	N	-2.236	FALSE	TRUE
373	S	P	-1.908	FALSE	TRUE
373	S	Q	-1.788	FALSE	TRUE
373	S	R	-1.495	FALSE	TRUE
373	S	T	-2.287	FALSE	TRUE
373	S	V	-2.105	FALSE	TRUE
373	S	W	-2.137	FALSE	TRUE
373	S	Y	-2.291	FALSE	TRUE
374	F	A	-2.408	TRUE	FALSE
374	F	C	-2.828	TRUE	FALSE
374	F	D	-2.372	TRUE	FALSE
374	F	E	-2.403	TRUE	FALSE
374	F	G	-2.905	TRUE	FALSE
374	F	H	-2.443	TRUE	FALSE
374	F	I	-2.994	TRUE	FALSE
374	F	K	-2.367	TRUE	FALSE
374	F	L	-2.971	TRUE	FALSE
374	F	M	-2.919	TRUE	FALSE
374	F	N	-2.62	TRUE	FALSE
374	F	P	-2.817	TRUE	FALSE
374	F	Q	-2.599	TRUE	FALSE
374	F	R	-2.238	TRUE	FALSE
374	F	S	-2.58	TRUE	FALSE
374	F	T	-2.257	TRUE	FALSE
374	F	V	-2.427	TRUE	FALSE
374	F	W	-2.95	TRUE	FALSE
374	F	Y	-2.83	TRUE	FALSE
375	S	A	-2.597	FALSE	TRUE
375	S	C	-2.706	FALSE	TRUE
375	S	D	-1.812	FALSE	TRUE
375	S	E	-2.075	FALSE	TRUE
375	S	F	-2.161	FALSE	TRUE
375	S	G	-2.599	FALSE	TRUE
375	S	H	-2.174	FALSE	TRUE
375	S	I	-2.466	FALSE	TRUE
375	S	K	-2.265	FALSE	TRUE
375	S	L	-2.541	FALSE	TRUE
375	S	M	-2.651	FALSE	TRUE
375	S	N	-2.33	FALSE	TRUE
375	S	P	-2.736	FALSE	TRUE
375	S	Q	-2.676	FALSE	TRUE
375	S	R	-2.18	FALSE	TRUE
375	S	T	-2.605	FALSE	TRUE
375	S	V	-2.569	FALSE	TRUE
375	S	W	-2.61	FALSE	TRUE
375	S	Y	-2.141	FALSE	TRUE
376	T	A	-2.799	TRUE	TRUE
376	T	C	-2.879	TRUE	TRUE
376	T	D	-2.086	TRUE	TRUE
376	T	E	-2.009	TRUE	TRUE
376	T	F	-2.714	TRUE	TRUE
376	T	G	-2.85	TRUE	TRUE
376	T	H	-2.552	TRUE	TRUE
376	T	I	-2.679	TRUE	TRUE
376	T	K	-2.433	TRUE	TRUE
376	T	L	-2.675	TRUE	TRUE
376	T	M	-2.821	TRUE	TRUE
376	T	N	-2.598	TRUE	TRUE
376	T	P	-2.947	TRUE	TRUE
376	T	Q	-2.342	TRUE	TRUE
376	T	R	-2.257	TRUE	TRUE
376	T	S	-2.466	TRUE	TRUE
376	T	V	-2.68	TRUE	TRUE
376	T	W	-2.761	TRUE	TRUE
376	T	Y	-2.899	TRUE	TRUE
377	F	A	-3.216	FALSE	FALSE
377	F	C	-3.115	FALSE	FALSE
377	F	D	-2.647	FALSE	FALSE
377	F	E	-2.655	FALSE	FALSE
377	F	G	-3.188	FALSE	FALSE
377	F	H	-2.698	FALSE	FALSE
377	F	I	-3.231	FALSE	FALSE
377	F	K	-2.593	FALSE	FALSE
377	F	L	-2.535	FALSE	FALSE
377	F	M	-2.963	FALSE	FALSE
377	F	N	-2.903	FALSE	FALSE
377	F	P	-3.097	FALSE	FALSE
377	F	Q	-2.873	FALSE	FALSE
377	F	R	-2.475	FALSE	FALSE
377	F	S	-3.002	FALSE	FALSE
377	F	T	-3.039	FALSE	FALSE
377	F	V	-3.26	FALSE	FALSE
377	F	W	-3.23	FALSE	FALSE
377	F	Y	-3.113	FALSE	FALSE
378	K	A	-2.249	TRUE	FALSE
378	K	C	-2.26	TRUE	FALSE
378	K	D	-2.191	TRUE	FALSE
378	K	E	-2.22	TRUE	FALSE
378	K	F	-2.079	TRUE	FALSE
378	K	G	-2.169	TRUE	FALSE
378	K	H	-2.548	TRUE	FALSE
378	K	I	-2.182	TRUE	FALSE
378	K	L	-2.186	TRUE	FALSE
378	K	M	-2.215	TRUE	FALSE
378	K	N	-1.83	TRUE	FALSE
378	K	P	-2.256	TRUE	FALSE
378	K	Q	-1.856	TRUE	FALSE
378	K	R	-2.453	TRUE	FALSE
378	K	S	-1.973	TRUE	FALSE
378	K	T	-1.964	TRUE	FALSE
378	K	V	-1.962	TRUE	FALSE
378	K	W	-2.046	TRUE	FALSE
378	K	Y	-2.289	TRUE	FALSE
379	C	A	-4.243	FALSE	FALSE
379	C	D	-3.732	FALSE	FALSE
379	C	E	-3.766	FALSE	FALSE
379	C	F	-4.111	FALSE	FALSE
379	C	G	-4.235	FALSE	FALSE
379	C	H	-3.837	FALSE	FALSE
379	C	I	-4.067	FALSE	FALSE
379	C	K	-3.694	FALSE	FALSE
379	C	L	-4.082	FALSE	FALSE
379	C	M	-4.251	FALSE	FALSE
379	C	N	-4.038	FALSE	FALSE
379	C	P	-4.22	FALSE	FALSE
379	C	Q	-4.034	FALSE	FALSE
379	C	R	-3.531	FALSE	FALSE
379	C	S	-4.129	FALSE	FALSE
379	C	T	-4.202	FALSE	FALSE
379	C	V	-4.086	FALSE	FALSE
379	C	W	-4.166	FALSE	FALSE
379	C	Y	-4.276	FALSE	FALSE
380	Y	A	-3.542	FALSE	FALSE
380	Y	C	-3.622	FALSE	FALSE
380	Y	D	-2.864	FALSE	FALSE
380	Y	E	-3.134	FALSE	FALSE
380	Y	F	-3.006	FALSE	FALSE
380	Y	G	-3.561	FALSE	FALSE
380	Y	H	-2.819	FALSE	FALSE
380	Y	I	-3.244	FALSE	FALSE
380	Y	K	-2.866	FALSE	FALSE
380	Y	L	-3.448	FALSE	FALSE
380	Y	M	-3.537	FALSE	FALSE
380	Y	N	-2.812	FALSE	FALSE
380	Y	P	-3.587	FALSE	FALSE
380	Y	Q	-3.427	FALSE	FALSE
380	Y	R	-2.924	FALSE	FALSE
380	Y	S	-3.156	FALSE	FALSE
380	Y	T	-3.346	FALSE	FALSE
380	Y	V	-3.419	FALSE	FALSE
380	Y	W	-3.508	FALSE	FALSE
381	G	A	-3.751	TRUE	FALSE
381	G	C	-3.704	TRUE	FALSE
381	G	D	-3.261	TRUE	FALSE
381	G	E	-3.261	TRUE	FALSE
381	G	F	-3.615	TRUE	FALSE
381	G	H	-3.385	TRUE	FALSE
381	G	I	-3.413	TRUE	FALSE
381	G	K	-2.882	TRUE	FALSE
381	G	L	-3.629	TRUE	FALSE
381	G	M	-3.722	TRUE	FALSE
381	G	N	-2.938	TRUE	FALSE
381	G	P	-3.663	TRUE	FALSE
381	G	Q	-3.107	TRUE	FALSE
381	G	R	-2.917	TRUE	FALSE
381	G	S	-3.652	TRUE	FALSE
381	G	T	-3.634	TRUE	FALSE
381	G	V	-3.595	TRUE	FALSE
381	G	W	-3.696	TRUE	FALSE
381	G	Y	-3.773	TRUE	FALSE
382	V	A	-3.794	FALSE	TRUE
382	V	C	-3.82	FALSE	TRUE
382	V	D	-3.264	FALSE	TRUE
382	V	E	-3.3	FALSE	TRUE
382	V	F	-3.692	FALSE	TRUE
382	V	G	-3.765	FALSE	TRUE
382	V	H	-3.374	FALSE	TRUE
382	V	I	-3.024	FALSE	TRUE
382	V	K	-3.243	FALSE	TRUE
382	V	L	-3.75	FALSE	TRUE
382	V	M	-3.664	FALSE	TRUE
382	V	N	-3.546	FALSE	TRUE
382	V	P	-3.682	FALSE	TRUE
382	V	Q	-3.511	FALSE	TRUE
382	V	R	-3.064	FALSE	TRUE
382	V	S	-3.659	FALSE	TRUE
382	V	T	-3.454	FALSE	TRUE
382	V	W	-3.787	FALSE	TRUE
382	V	Y	-3.746	FALSE	TRUE
383	S	A	-3.104	TRUE	FALSE
383	S	C	-3.616	TRUE	FALSE
383	S	D	-2.685	TRUE	FALSE
383	S	E	-3.163	TRUE	FALSE
383	S	F	-3.369	TRUE	FALSE
383	S	G	-3.552	TRUE	FALSE
383	S	H	-3.273	TRUE	FALSE
383	S	I	-3.352	TRUE	FALSE
383	S	K	-3.194	TRUE	FALSE
383	S	L	-3.448	TRUE	FALSE
383	S	M	-3.529	TRUE	FALSE
383	S	N	-3.537	TRUE	FALSE
383	S	P	-3.687	TRUE	FALSE
383	S	Q	-3.53	TRUE	FALSE
383	S	R	-3.017	TRUE	FALSE
383	S	T	-3.323	TRUE	FALSE
383	S	V	-3.433	TRUE	FALSE
383	S	W	-3.512	TRUE	FALSE
383	S	Y	-3.626	TRUE	FALSE
384	P	A	-2.291	TRUE	TRUE
384	P	C	-2.936	TRUE	TRUE
384	P	D	-2.532	TRUE	TRUE
384	P	E	-2.453	TRUE	TRUE
384	P	F	-2.824	TRUE	TRUE
384	P	G	-2.892	TRUE	TRUE
384	P	H	-2.614	TRUE	TRUE
384	P	I	-2.718	TRUE	TRUE
384	P	K	-2.288	TRUE	TRUE
384	P	L	-2.796	TRUE	TRUE
384	P	M	-2.895	TRUE	TRUE
384	P	N	-2.821	TRUE	TRUE
384	P	Q	-2.793	TRUE	TRUE
384	P	R	-2.269	TRUE	TRUE
384	P	S	-2.967	TRUE	TRUE
384	P	T	-2.961	TRUE	TRUE
384	P	V	-2.398	TRUE	TRUE
384	P	W	-2.852	TRUE	TRUE
384	P	Y	-2.987	TRUE	TRUE
385	T	A	-2.212	TRUE	TRUE
385	T	C	-2.655	TRUE	TRUE
385	T	D	-2.09	TRUE	TRUE
385	T	E	-2.098	TRUE	TRUE
385	T	F	-2.473	TRUE	TRUE
385	T	G	-2.663	TRUE	TRUE
385	T	H	-2.351	TRUE	TRUE
385	T	I	-2.023	TRUE	TRUE
385	T	K	-2.13	TRUE	TRUE
385	T	L	-2.502	TRUE	TRUE
385	T	M	-2.593	TRUE	TRUE
385	T	N	-2.63	TRUE	TRUE
385	T	P	-2.652	TRUE	TRUE
385	T	Q	-2.495	TRUE	TRUE
385	T	R	-1.952	TRUE	TRUE
385	T	S	-2.155	TRUE	TRUE
385	T	V	-2.38	TRUE	TRUE
385	T	W	-2.572	TRUE	TRUE
385	T	Y	-2.682	TRUE	TRUE
386	K	A	-2.644	TRUE	FALSE
386	K	C	-3.2	TRUE	FALSE
386	K	D	-3.108	TRUE	FALSE
386	K	E	-3.112	TRUE	FALSE
386	K	F	-3.038	TRUE	FALSE
386	K	G	-3.117	TRUE	FALSE
386	K	H	-3.426	TRUE	FALSE
386	K	I	-3.052	TRUE	FALSE
386	K	L	-3.092	TRUE	FALSE
386	K	M	-3.116	TRUE	FALSE
386	K	N	-3.189	TRUE	FALSE
386	K	P	-3.091	TRUE	FALSE
386	K	Q	-3.294	TRUE	FALSE
386	K	R	-2.946	TRUE	FALSE
386	K	S	-2.794	TRUE	FALSE
386	K	T	-3.072	TRUE	FALSE
386	K	V	-3.059	TRUE	FALSE
386	K	W	-3.063	TRUE	FALSE
386	K	Y	-3.178	TRUE	FALSE
387	L	A	-3.909	FALSE	FALSE
387	L	C	-3.803	FALSE	FALSE
387	L	D	-3.403	FALSE	FALSE
387	L	E	-3.431	FALSE	FALSE
387	L	F	-3.912	FALSE	FALSE
387	L	G	-3.854	FALSE	FALSE
387	L	H	-3.471	FALSE	FALSE
387	L	I	-3.209	FALSE	FALSE
387	L	K	-3.273	FALSE	FALSE
387	L	M	-3.934	FALSE	FALSE
387	L	N	-3.638	FALSE	FALSE
387	L	P	-3.785	FALSE	FALSE
387	L	Q	-3.612	FALSE	FALSE
387	L	R	-3.245	FALSE	FALSE
387	L	S	-3.624	FALSE	FALSE
387	L	T	-3.731	FALSE	FALSE
387	L	V	-3.573	FALSE	FALSE
387	L	W	-3.894	FALSE	FALSE
387	L	Y	-3.863	FALSE	FALSE
388	N	A	-2.491	FALSE	FALSE
388	N	C	-2.95	FALSE	FALSE
388	N	D	-2.855	FALSE	FALSE
388	N	E	-2.863	FALSE	FALSE
388	N	F	-2.658	FALSE	FALSE
388	N	G	-2.781	FALSE	FALSE
388	N	H	-2.699	FALSE	FALSE
388	N	I	-2.159	FALSE	FALSE
388	N	K	-2.739	FALSE	FALSE
388	N	L	-2.834	FALSE	FALSE
388	N	M	-2.945	FALSE	FALSE
388	N	P	-2.865	FALSE	FALSE
388	N	Q	-3.177	FALSE	FALSE
388	N	R	-2.567	FALSE	FALSE
388	N	S	-2.801	FALSE	FALSE
388	N	T	-3.04	FALSE	FALSE
388	N	V	-2.841	FALSE	FALSE
388	N	W	-2.851	FALSE	FALSE
388	N	Y	-2.666	FALSE	FALSE
389	D	A	-2.936	FALSE	FALSE
389	D	C	-2.999	FALSE	FALSE
389	D	E	-3.54	FALSE	FALSE
389	D	F	-2.964	FALSE	FALSE
389	D	G	-2.521	FALSE	FALSE
389	D	H	-2.935	FALSE	FALSE
389	D	I	-2.862	FALSE	FALSE
389	D	K	-2.912	FALSE	FALSE
389	D	L	-2.915	FALSE	FALSE
389	D	M	-3.015	FALSE	FALSE
389	D	N	-3.207	FALSE	FALSE
389	D	P	-3.056	FALSE	FALSE
389	D	Q	-2.933	FALSE	FALSE
389	D	R	-2.511	FALSE	FALSE
389	D	S	-2.576	FALSE	FALSE
389	D	T	-2.646	FALSE	FALSE
389	D	V	-2.91	FALSE	FALSE
389	D	W	-3.007	FALSE	FALSE
389	D	Y	-3.1	FALSE	FALSE
390	L	A	-3.656	FALSE	FALSE
390	L	C	-3.58	FALSE	FALSE
390	L	D	-3.193	FALSE	FALSE
390	L	E	-3.147	FALSE	FALSE
390	L	F	-3.71	FALSE	FALSE
390	L	G	-3.27	FALSE	FALSE
390	L	H	-3.207	FALSE	FALSE
390	L	I	-3.602	FALSE	FALSE
390	L	K	-3.08	FALSE	FALSE
390	L	M	-3.018	FALSE	FALSE
390	L	N	-3.172	FALSE	FALSE
390	L	P	-3.562	FALSE	FALSE
390	L	Q	-3.342	FALSE	FALSE
390	L	R	-2.758	FALSE	FALSE
390	L	S	-3.349	FALSE	FALSE
390	L	T	-3.199	FALSE	FALSE
390	L	V	-3.742	FALSE	FALSE
390	L	W	-3.706	FALSE	FALSE
390	L	Y	-3.585	FALSE	FALSE
391	C	A	-4.346	FALSE	FALSE
391	C	D	-3.902	FALSE	FALSE
391	C	E	-3.887	FALSE	FALSE
391	C	F	-4.214	FALSE	FALSE
391	C	G	-4.132	FALSE	FALSE
391	C	H	-3.988	FALSE	FALSE
391	C	I	-4.176	FALSE	FALSE
391	C	K	-3.795	FALSE	FALSE
391	C	L	-4.207	FALSE	FALSE
391	C	M	-4.32	FALSE	FALSE
391	C	N	-4.152	FALSE	FALSE
391	C	P	-4.37	FALSE	FALSE
391	C	Q	-4.173	FALSE	FALSE
391	C	R	-3.727	FALSE	FALSE
391	C	S	-4.341	FALSE	FALSE
391	C	T	-4.371	FALSE	FALSE
391	C	V	-4.225	FALSE	FALSE
391	C	W	-4.227	FALSE	FALSE
391	C	Y	-4.437	FALSE	FALSE
392	F	A	-3.76	FALSE	FALSE
392	F	C	-3.782	FALSE	FALSE
392	F	D	-3.289	FALSE	FALSE
392	F	E	-3.378	FALSE	FALSE
392	F	G	-3.851	FALSE	FALSE
392	F	H	-3.406	FALSE	FALSE
392	F	I	-3.9	FALSE	FALSE
392	F	K	-3.301	FALSE	FALSE
392	F	L	-3.972	FALSE	FALSE
392	F	M	-3.907	FALSE	FALSE
392	F	N	-3.612	FALSE	FALSE
392	F	P	-3.787	FALSE	FALSE
392	F	Q	-3.552	FALSE	FALSE
392	F	R	-3.201	FALSE	FALSE
392	F	S	-3.693	FALSE	FALSE
392	F	T	-3.724	FALSE	FALSE
392	F	V	-3.939	FALSE	FALSE
392	F	W	-3.537	FALSE	FALSE
392	F	Y	-3.145	FALSE	FALSE
393	T	A	-2.55	FALSE	FALSE
393	T	C	-2.785	FALSE	FALSE
393	T	D	-2.359	FALSE	FALSE
393	T	E	-2.302	FALSE	FALSE
393	T	F	-2.455	FALSE	FALSE
393	T	G	-2.437	FALSE	FALSE
393	T	H	-2.492	FALSE	FALSE
393	T	I	-2.551	FALSE	FALSE
393	T	K	-2.235	FALSE	FALSE
393	T	L	-2.619	FALSE	FALSE
393	T	M	-2.692	FALSE	FALSE
393	T	N	-2.508	FALSE	FALSE
393	T	P	-2.815	FALSE	FALSE
393	T	Q	-2.676	FALSE	FALSE
393	T	R	-2.164	FALSE	FALSE
393	T	S	-2.35	FALSE	FALSE
393	T	V	-2.576	FALSE	FALSE
393	T	W	-2.654	FALSE	FALSE
393	T	Y	-2.781	FALSE	FALSE
394	N	A	-2.522	FALSE	TRUE
394	N	C	-2.742	FALSE	TRUE
394	N	D	-2.604	FALSE	TRUE
394	N	E	-2.443	FALSE	TRUE
394	N	F	-2.566	FALSE	TRUE
394	N	G	-2.433	FALSE	TRUE
394	N	H	-2.577	FALSE	TRUE
394	N	I	-2.509	FALSE	TRUE
394	N	K	-2.466	FALSE	TRUE
394	N	L	-2.603	FALSE	TRUE
394	N	M	-2.675	FALSE	TRUE
394	N	P	-2.766	FALSE	TRUE
394	N	Q	-2.94	FALSE	TRUE
394	N	R	-2.378	FALSE	TRUE
394	N	S	-2.257	FALSE	TRUE
394	N	T	-2.56	FALSE	TRUE
394	N	V	-2.582	FALSE	TRUE
394	N	W	-2.638	FALSE	TRUE
394	N	Y	-2.745	FALSE	TRUE
395	V	A	-3.647	FALSE	FALSE
395	V	C	-3.811	FALSE	FALSE
395	V	D	-3.371	FALSE	FALSE
395	V	E	-3.377	FALSE	FALSE
395	V	F	-4.007	FALSE	FALSE
395	V	G	-3.904	FALSE	FALSE
395	V	H	-3.467	FALSE	FALSE
395	V	I	-3.295	FALSE	FALSE
395	V	K	-3.286	FALSE	FALSE
395	V	L	-3.492	FALSE	FALSE
395	V	M	-3.743	FALSE	FALSE
395	V	N	-3.63	FALSE	FALSE
395	V	P	-3.825	FALSE	FALSE
395	V	Q	-3.624	FALSE	FALSE
395	V	R	-3.203	FALSE	FALSE
395	V	S	-3.74	FALSE	FALSE
395	V	T	-3.765	FALSE	FALSE
395	V	W	-3.98	FALSE	FALSE
395	V	Y	-3.804	FALSE	FALSE
396	Y	A	-3.378	FALSE	FALSE
396	Y	C	-3.497	FALSE	FALSE
396	Y	D	-2.95	FALSE	FALSE
396	Y	E	-2.987	FALSE	FALSE
396	Y	F	-3.256	FALSE	FALSE
396	Y	G	-3.406	FALSE	FALSE
396	Y	H	-2.81	FALSE	FALSE
396	Y	I	-2.933	FALSE	FALSE
396	Y	K	-2.872	FALSE	FALSE
396	Y	L	-3.19	FALSE	FALSE
396	Y	M	-3.406	FALSE	FALSE
396	Y	N	-3.229	FALSE	FALSE
396	Y	P	-3.412	FALSE	FALSE
396	Y	Q	-3.197	FALSE	FALSE
396	Y	R	-2.733	FALSE	FALSE
396	Y	S	-2.945	FALSE	FALSE
396	Y	T	-2.717	FALSE	FALSE
396	Y	V	-3.134	FALSE	FALSE
396	Y	W	-3.335	FALSE	FALSE
397	A	C	-3.56	FALSE	FALSE
397	A	D	-3.026	FALSE	FALSE
397	A	E	-3.1	FALSE	FALSE
397	A	F	-3.491	FALSE	FALSE
397	A	G	-3.569	FALSE	FALSE
397	A	H	-3.142	FALSE	FALSE
397	A	I	-2.879	FALSE	FALSE
397	A	K	-3.027	FALSE	FALSE
397	A	L	-3.002	FALSE	FALSE
397	A	M	-3.64	FALSE	FALSE
397	A	N	-3.376	FALSE	FALSE
397	A	P	-3.53	FALSE	FALSE
397	A	Q	-3.35	FALSE	FALSE
397	A	R	-2.921	FALSE	FALSE
397	A	S	-3.431	FALSE	FALSE
397	A	T	-3.469	FALSE	FALSE
397	A	V	-2.96	FALSE	FALSE
397	A	W	-3.533	FALSE	FALSE
397	A	Y	-3.566	FALSE	FALSE
398	D	A	-3.249	FALSE	FALSE
398	D	C	-3.287	FALSE	FALSE
398	D	E	-3.864	FALSE	FALSE
398	D	F	-3.179	FALSE	FALSE
398	D	G	-3.224	FALSE	FALSE
398	D	H	-3.151	FALSE	FALSE
398	D	I	-3.176	FALSE	FALSE
398	D	K	-3.204	FALSE	FALSE
398	D	L	-3.204	FALSE	FALSE
398	D	M	-3.246	FALSE	FALSE
398	D	N	-3.444	FALSE	FALSE
398	D	P	-3.345	FALSE	FALSE
398	D	Q	-3.494	FALSE	FALSE
398	D	R	-3.099	FALSE	FALSE
398	D	S	-3.41	FALSE	FALSE
398	D	T	-3.331	FALSE	FALSE
398	D	V	-3.264	FALSE	FALSE
398	D	W	-3.253	FALSE	FALSE
398	D	Y	-3.341	FALSE	FALSE
399	S	A	-2.648	FALSE	FALSE
399	S	C	-2.7	FALSE	FALSE
399	S	D	-2.376	FALSE	FALSE
399	S	E	-2.427	FALSE	FALSE
399	S	F	-2.511	FALSE	FALSE
399	S	G	-2.693	FALSE	FALSE
399	S	H	-2.443	FALSE	FALSE
399	S	I	-2.306	FALSE	FALSE
399	S	K	-2.03	FALSE	FALSE
399	S	L	-2.477	FALSE	FALSE
399	S	M	-2.627	FALSE	FALSE
399	S	N	-2.676	FALSE	FALSE
399	S	P	-2.775	FALSE	FALSE
399	S	Q	-2.678	FALSE	FALSE
399	S	R	-2.13	FALSE	FALSE
399	S	T	-2.283	FALSE	FALSE
399	S	V	-2.256	FALSE	FALSE
399	S	W	-2.439	FALSE	FALSE
399	S	Y	-2.226	FALSE	FALSE
400	F	A	-3.465	FALSE	FALSE
400	F	C	-3.428	FALSE	FALSE
400	F	D	-3.007	FALSE	FALSE
400	F	E	-3.057	FALSE	FALSE
400	F	G	-3.44	FALSE	FALSE
400	F	H	-3.095	FALSE	FALSE
400	F	I	-3.407	FALSE	FALSE
400	F	K	-2.965	FALSE	FALSE
400	F	L	-3.594	FALSE	FALSE
400	F	M	-2.831	FALSE	FALSE
400	F	N	-3.166	FALSE	FALSE
400	F	P	-3.417	FALSE	FALSE
400	F	Q	-3.211	FALSE	FALSE
400	F	R	-2.761	FALSE	FALSE
400	F	S	-3.348	FALSE	FALSE
400	F	T	-3.398	FALSE	FALSE
400	F	V	-3.584	FALSE	FALSE
400	F	W	-3.521	FALSE	FALSE
400	F	Y	-3.381	FALSE	FALSE
401	V	A	-2.179	FALSE	FALSE
401	V	C	-2.445	FALSE	FALSE
401	V	D	-2.02	FALSE	FALSE
401	V	E	-2.05	FALSE	FALSE
401	V	F	-2.634	FALSE	FALSE
401	V	G	-2.473	FALSE	FALSE
401	V	H	-2.072	FALSE	FALSE
401	V	I	-2.208	FALSE	FALSE
401	V	K	-1.696	FALSE	FALSE
401	V	L	-2.078	FALSE	FALSE
401	V	M	-2.546	FALSE	FALSE
401	V	N	-2.28	FALSE	FALSE
401	V	P	-2.414	FALSE	FALSE
401	V	Q	-2.238	FALSE	FALSE
401	V	R	-1.552	FALSE	FALSE
401	V	S	-2.218	FALSE	FALSE
401	V	T	-2.425	FALSE	FALSE
401	V	W	-2.562	FALSE	FALSE
401	V	Y	-2.463	FALSE	FALSE
402	I	A	-2.328	FALSE	FALSE
402	I	C	-2.455	FALSE	FALSE
402	I	D	-2.041	FALSE	FALSE
402	I	E	-2.032	FALSE	FALSE
402	I	F	-2.471	FALSE	FALSE
402	I	G	-2.512	FALSE	FALSE
402	I	H	-2.107	FALSE	FALSE
402	I	K	-1.925	FALSE	FALSE
402	I	L	-2.379	FALSE	FALSE
402	I	M	-2.498	FALSE	FALSE
402	I	N	-2.242	FALSE	FALSE
402	I	P	-2.395	FALSE	FALSE
402	I	Q	-2.241	FALSE	FALSE
402	I	R	-1.825	FALSE	FALSE
402	I	S	-2.366	FALSE	FALSE
402	I	T	-2.359	FALSE	FALSE
402	I	V	-2.07	FALSE	FALSE
402	I	W	-2.562	FALSE	FALSE
402	I	Y	-2.226	FALSE	FALSE
403	R	A	-1.361	TRUE	TRUE
403	R	C	-1.475	TRUE	TRUE
403	R	D	-1.462	TRUE	TRUE
403	R	E	-1.441	TRUE	TRUE
403	R	F	-1.412	TRUE	TRUE
403	R	G	-1.459	TRUE	TRUE
403	R	H	-1.788	TRUE	TRUE
403	R	I	-1.38	TRUE	TRUE
403	R	K	-1.523	TRUE	TRUE
403	R	L	-1.424	TRUE	TRUE
403	R	M	-1.428	TRUE	TRUE
403	R	N	-1.384	TRUE	TRUE
403	R	P	-1.226	TRUE	TRUE
403	R	Q	-1.618	TRUE	TRUE
403	R	S	-1.374	TRUE	TRUE
403	R	T	-1.506	TRUE	TRUE
403	R	V	-1.443	TRUE	TRUE
403	R	W	-1.423	TRUE	TRUE
403	R	Y	-1.473	TRUE	TRUE
404	G	A	-2.346	TRUE	FALSE
404	G	C	-2.51	TRUE	FALSE
404	G	D	-1.944	TRUE	FALSE
404	G	E	-1.828	TRUE	FALSE
404	G	F	-1.841	TRUE	FALSE
404	G	H	-2.04	TRUE	FALSE
404	G	I	-2.162	TRUE	FALSE
404	G	K	-1.798	TRUE	FALSE
404	G	L	-2.162	TRUE	FALSE
404	G	M	-2.444	TRUE	FALSE
404	G	N	-2.019	TRUE	FALSE
404	G	P	-2.414	TRUE	FALSE
404	G	Q	-2.139	TRUE	FALSE
404	G	R	-1.59	TRUE	FALSE
404	G	S	-1.83	TRUE	FALSE
404	G	T	-2.125	TRUE	FALSE
404	G	V	-2.231	TRUE	FALSE
404	G	W	-2.437	TRUE	FALSE
404	G	Y	-2.375	TRUE	FALSE
405	D	A	-1.548	TRUE	TRUE
405	D	C	-1.77	TRUE	TRUE
405	D	E	-2.128	TRUE	TRUE
405	D	F	-1.608	TRUE	TRUE
405	D	G	-1.343	TRUE	TRUE
405	D	H	-1.613	TRUE	TRUE
405	D	I	-1.606	TRUE	TRUE
405	D	K	-1.449	TRUE	TRUE
405	D	L	-1.64	TRUE	TRUE
405	D	M	-1.636	TRUE	TRUE
405	D	N	-1.79	TRUE	TRUE
405	D	P	-1.72	TRUE	TRUE
405	D	Q	-1.882	TRUE	TRUE
405	D	R	-1.268	TRUE	TRUE
405	D	S	-1.143	TRUE	TRUE
405	D	T	-1.423	TRUE	TRUE
405	D	V	-1.605	TRUE	TRUE
405	D	W	-1.64	TRUE	TRUE
405	D	Y	-1.599	TRUE	TRUE
406	E	A	-1.758	TRUE	FALSE
406	E	C	-1.802	TRUE	FALSE
406	E	D	-1.8	TRUE	FALSE
406	E	F	-1.689	TRUE	FALSE
406	E	G	-1.706	TRUE	FALSE
406	E	H	-1.459	TRUE	FALSE
406	E	I	-1.664	TRUE	FALSE
406	E	K	-1.619	TRUE	FALSE
406	E	L	-1.559	TRUE	FALSE
406	E	M	-1.565	TRUE	FALSE
406	E	N	-1.967	TRUE	FALSE
406	E	P	-1.827	TRUE	FALSE
406	E	Q	-1.989	TRUE	FALSE
406	E	R	-1.316	TRUE	FALSE
406	E	S	-1.864	TRUE	FALSE
406	E	T	-1.853	TRUE	FALSE
406	E	V	-1.71	TRUE	FALSE
406	E	W	-1.618	TRUE	FALSE
406	E	Y	-1.833	TRUE	FALSE
407	V	A	-2.768	FALSE	FALSE
407	V	C	-2.897	FALSE	FALSE
407	V	D	-2.49	FALSE	FALSE
407	V	E	-2.434	FALSE	FALSE
407	V	F	-2.735	FALSE	FALSE
407	V	G	-3	FALSE	FALSE
407	V	H	-2.514	FALSE	FALSE
407	V	I	-2.829	FALSE	FALSE
407	V	K	-1.885	FALSE	FALSE
407	V	L	-2.735	FALSE	FALSE
407	V	M	-2.994	FALSE	FALSE
407	V	N	-2.756	FALSE	FALSE
407	V	P	-2.9	FALSE	FALSE
407	V	Q	-2.402	FALSE	FALSE
407	V	R	-2.045	FALSE	FALSE
407	V	S	-2.579	FALSE	FALSE
407	V	T	-2.832	FALSE	FALSE
407	V	W	-3.053	FALSE	FALSE
407	V	Y	-2.65	FALSE	FALSE
408	R	A	-1.717	TRUE	TRUE
408	R	C	-2.023	TRUE	TRUE
408	R	D	-1.873	TRUE	TRUE
408	R	E	-1.985	TRUE	TRUE
408	R	F	-1.78	TRUE	TRUE
408	R	G	-1.904	TRUE	TRUE
408	R	H	-2.265	TRUE	TRUE
408	R	I	-1.683	TRUE	TRUE
408	R	K	-2.446	TRUE	TRUE
408	R	L	-1.943	TRUE	TRUE
408	R	M	-1.949	TRUE	TRUE
408	R	N	-1.735	TRUE	TRUE
408	R	P	-2.037	TRUE	TRUE
408	R	Q	-2.188	TRUE	TRUE
408	R	S	-1.581	TRUE	TRUE
408	R	T	-1.852	TRUE	TRUE
408	R	V	-1.542	TRUE	TRUE
408	R	W	-1.96	TRUE	TRUE
408	R	Y	-1.898	TRUE	TRUE
409	Q	A	-2.724	FALSE	FALSE
409	Q	C	-2.792	FALSE	FALSE
409	Q	D	-2.178	FALSE	FALSE
409	Q	E	-2.675	FALSE	FALSE
409	Q	F	-2.642	FALSE	FALSE
409	Q	G	-2.749	FALSE	FALSE
409	Q	H	-2.647	FALSE	FALSE
409	Q	I	-2.639	FALSE	FALSE
409	Q	K	-2.591	FALSE	FALSE
409	Q	L	-2.678	FALSE	FALSE
409	Q	M	-2.734	FALSE	FALSE
409	Q	N	-2.561	FALSE	FALSE
409	Q	P	-2.857	FALSE	FALSE
409	Q	R	-2.446	FALSE	FALSE
409	Q	S	-2.594	FALSE	FALSE
409	Q	T	-2.681	FALSE	FALSE
409	Q	V	-2.677	FALSE	FALSE
409	Q	W	-2.699	FALSE	FALSE
409	Q	Y	-2.431	FALSE	FALSE
410	I	A	-2.871	FALSE	TRUE
410	I	C	-2.782	FALSE	TRUE
410	I	D	-2.376	FALSE	TRUE
410	I	E	-2.401	FALSE	TRUE
410	I	F	-2.691	FALSE	TRUE
410	I	G	-2.783	FALSE	TRUE
410	I	H	-2.452	FALSE	TRUE
410	I	K	-2.301	FALSE	TRUE
410	I	L	-2.512	FALSE	TRUE
410	I	M	-2.557	FALSE	TRUE
410	I	N	-2.603	FALSE	TRUE
410	I	P	-2.743	FALSE	TRUE
410	I	Q	-2.57	FALSE	TRUE
410	I	R	-2.216	FALSE	TRUE
410	I	S	-2.684	FALSE	TRUE
410	I	T	-2.702	FALSE	TRUE
410	I	V	-2.33	FALSE	TRUE
410	I	W	-2.915	FALSE	TRUE
410	I	Y	-2.825	FALSE	TRUE
411	A	C	-3.17	FALSE	TRUE
411	A	D	-2.571	FALSE	TRUE
411	A	E	-2.695	FALSE	TRUE
411	A	F	-2.993	FALSE	TRUE
411	A	G	-3.189	FALSE	TRUE
411	A	H	-2.68	FALSE	TRUE
411	A	I	-2.871	FALSE	TRUE
411	A	K	-2.168	FALSE	TRUE
411	A	L	-2.72	FALSE	TRUE
411	A	M	-3.229	FALSE	TRUE
411	A	N	-2.959	FALSE	TRUE
411	A	P	-3.132	FALSE	TRUE
411	A	Q	-2.373	FALSE	TRUE
411	A	R	-2.181	FALSE	TRUE
411	A	S	-2.881	FALSE	TRUE
411	A	T	-3.118	FALSE	TRUE
411	A	V	-3.157	FALSE	TRUE
411	A	W	-3.183	FALSE	TRUE
411	A	Y	-3.131	FALSE	TRUE
412	P	A	-3.145	FALSE	FALSE
412	P	C	-3.447	FALSE	FALSE
412	P	D	-3.05	FALSE	FALSE
412	P	E	-3.009	FALSE	FALSE
412	P	F	-3.107	FALSE	FALSE
412	P	G	-2.992	FALSE	FALSE
412	P	H	-3.071	FALSE	FALSE
412	P	I	-2.854	FALSE	FALSE
412	P	K	-2.859	FALSE	FALSE
412	P	L	-2.748	FALSE	FALSE
412	P	M	-3.08	FALSE	FALSE
412	P	N	-2.91	FALSE	FALSE
412	P	Q	-2.905	FALSE	FALSE
412	P	R	-2.736	FALSE	FALSE
412	P	S	-3.31	FALSE	FALSE
412	P	T	-3.309	FALSE	FALSE
412	P	V	-2.958	FALSE	FALSE
412	P	W	-3.361	FALSE	FALSE
412	P	Y	-3.434	FALSE	FALSE
413	G	A	-2.042	FALSE	FALSE
413	G	C	-2.68	FALSE	FALSE
413	G	D	-1.996	FALSE	FALSE
413	G	E	-2.139	FALSE	FALSE
413	G	F	-2.401	FALSE	FALSE
413	G	H	-2.248	FALSE	FALSE
413	G	I	-2.511	FALSE	FALSE
413	G	K	-1.85	FALSE	FALSE
413	G	L	-2.579	FALSE	FALSE
413	G	M	-2.646	FALSE	FALSE
413	G	N	-2.151	FALSE	FALSE
413	G	P	-2.61	FALSE	FALSE
413	G	Q	-2.389	FALSE	FALSE
413	G	R	-1.753	FALSE	FALSE
413	G	S	-1.955	FALSE	FALSE
413	G	T	-2.583	FALSE	FALSE
413	G	V	-2.495	FALSE	FALSE
413	G	W	-2.627	FALSE	FALSE
413	G	Y	-2.643	FALSE	FALSE
414	Q	A	-2.107	FALSE	TRUE
414	Q	C	-2.303	FALSE	TRUE
414	Q	D	-2.159	FALSE	TRUE
414	Q	E	-1.575	FALSE	TRUE
414	Q	F	-2.13	FALSE	TRUE
414	Q	G	-2.089	FALSE	TRUE
414	Q	H	-2.117	FALSE	TRUE
414	Q	I	-2.084	FALSE	TRUE
414	Q	K	-1.987	FALSE	TRUE
414	Q	L	-2.153	FALSE	TRUE
414	Q	M	-2.183	FALSE	TRUE
414	Q	N	-2.197	FALSE	TRUE
414	Q	P	-2.315	FALSE	TRUE
414	Q	R	-1.921	FALSE	TRUE
414	Q	S	-2.057	FALSE	TRUE
414	Q	T	-2.33	FALSE	TRUE
414	Q	V	-1.814	FALSE	TRUE
414	Q	W	-2.217	FALSE	TRUE
414	Q	Y	-2.333	FALSE	TRUE
415	T	A	-1.903	TRUE	FALSE
415	T	C	-2.547	TRUE	FALSE
415	T	D	-2.191	TRUE	FALSE
415	T	E	-2.208	TRUE	FALSE
415	T	F	-2.404	TRUE	FALSE
415	T	G	-2.498	TRUE	FALSE
415	T	H	-2.222	TRUE	FALSE
415	T	I	-2.337	TRUE	FALSE
415	T	K	-2.073	TRUE	FALSE
415	T	L	-2.084	TRUE	FALSE
415	T	M	-2.491	TRUE	FALSE
415	T	N	-2.442	TRUE	FALSE
415	T	P	-2.115	TRUE	FALSE
415	T	Q	-2.412	TRUE	FALSE
415	T	R	-1.931	TRUE	FALSE
415	T	S	-2.119	TRUE	FALSE
415	T	V	-2.406	TRUE	FALSE
415	T	W	-2.472	TRUE	FALSE
415	T	Y	-2.583	TRUE	FALSE
416	G	A	-2.873	FALSE	FALSE
416	G	C	-2.906	FALSE	FALSE
416	G	D	-1.693	FALSE	FALSE
416	G	E	-2.198	FALSE	FALSE
416	G	F	-2.746	FALSE	FALSE
416	G	H	-2.458	FALSE	FALSE
416	G	I	-2.701	FALSE	FALSE
416	G	K	-2.296	FALSE	FALSE
416	G	L	-2.824	FALSE	FALSE
416	G	M	-2.858	FALSE	FALSE
416	G	N	-2.553	FALSE	FALSE
416	G	P	-2.857	FALSE	FALSE
416	G	Q	-2.617	FALSE	FALSE
416	G	R	-2.194	FALSE	FALSE
416	G	S	-2.677	FALSE	FALSE
416	G	T	-2.809	FALSE	FALSE
416	G	V	-2.782	FALSE	FALSE
416	G	W	-2.829	FALSE	FALSE
416	G	Y	-2.81	FALSE	FALSE
417	K	A	-0.97	TRUE	TRUE
417	K	C	-1.104	TRUE	TRUE
417	K	D	-0.953	TRUE	TRUE
417	K	E	-0.98	TRUE	TRUE
417	K	F	-0.923	TRUE	TRUE
417	K	G	-1.077	TRUE	TRUE
417	K	H	-1.43	TRUE	TRUE
417	K	I	-0.978	TRUE	TRUE
417	K	L	-0.945	TRUE	TRUE
417	K	M	-1.058	TRUE	TRUE
417	K	N	-1.186	TRUE	TRUE
417	K	P	-1.057	TRUE	TRUE
417	K	Q	-1.254	TRUE	TRUE
417	K	R	-1.433	TRUE	TRUE
417	K	S	-1.126	TRUE	TRUE
417	K	T	-1.107	TRUE	TRUE
417	K	V	-0.826	TRUE	TRUE
417	K	W	-1.039	TRUE	TRUE
417	K	Y	-1.012	TRUE	TRUE
418	I	A	-3.097	FALSE	FALSE
418	I	C	-3.002	FALSE	FALSE
418	I	D	-2.588	FALSE	FALSE
418	I	E	-2.646	FALSE	FALSE
418	I	F	-2.598	FALSE	FALSE
418	I	G	-3.123	FALSE	FALSE
418	I	H	-2.66	FALSE	FALSE
418	I	K	-2.531	FALSE	FALSE
418	I	L	-2.593	FALSE	FALSE
418	I	M	-3.094	FALSE	FALSE
418	I	N	-2.842	FALSE	FALSE
418	I	P	-2.953	FALSE	FALSE
418	I	Q	-2.803	FALSE	FALSE
418	I	R	-2.442	FALSE	FALSE
418	I	S	-2.956	FALSE	FALSE
418	I	T	-2.964	FALSE	FALSE
418	I	V	-2.902	FALSE	FALSE
418	I	W	-3.161	FALSE	FALSE
418	I	Y	-3.035	FALSE	FALSE
419	A	C	-3.092	FALSE	TRUE
419	A	D	-2.643	FALSE	TRUE
419	A	E	-2.651	FALSE	TRUE
419	A	F	-3.116	FALSE	TRUE
419	A	G	-3.132	FALSE	TRUE
419	A	H	-2.696	FALSE	TRUE
419	A	I	-2.997	FALSE	TRUE
419	A	K	-2.553	FALSE	TRUE
419	A	L	-3.051	FALSE	TRUE
419	A	M	-3.199	FALSE	TRUE
419	A	N	-2.912	FALSE	TRUE
419	A	P	-2.732	FALSE	TRUE
419	A	Q	-2.41	FALSE	TRUE
419	A	R	-2.221	FALSE	TRUE
419	A	S	-2.441	FALSE	TRUE
419	A	T	-2.714	FALSE	TRUE
419	A	V	-2.77	FALSE	TRUE
419	A	W	-3.167	FALSE	TRUE
419	A	Y	-3.146	FALSE	TRUE
420	D	A	-2.084	TRUE	FALSE
420	D	C	-2.078	TRUE	FALSE
420	D	E	-2.581	TRUE	FALSE
420	D	F	-1.967	TRUE	FALSE
420	D	G	-2.08	TRUE	FALSE
420	D	H	-1.959	TRUE	FALSE
420	D	I	-1.76	TRUE	FALSE
420	D	K	-1.586	TRUE	FALSE
420	D	L	-1.569	TRUE	FALSE
420	D	M	-1.765	TRUE	FALSE
420	D	N	-2.102	TRUE	FALSE
420	D	P	-2.114	TRUE	FALSE
420	D	Q	-2.009	TRUE	FALSE
420	D	R	-1.61	TRUE	FALSE
420	D	S	-1.787	TRUE	FALSE
420	D	T	-1.769	TRUE	FALSE
420	D	V	-2.007	TRUE	FALSE
420	D	W	-2.078	TRUE	FALSE
420	D	Y	-2.072	TRUE	FALSE
421	Y	A	-2.282	TRUE	FALSE
421	Y	C	-2.782	TRUE	FALSE
421	Y	D	-2.261	TRUE	FALSE
421	Y	E	-2.251	TRUE	FALSE
421	Y	F	-1.8	TRUE	FALSE
421	Y	G	-2.721	TRUE	FALSE
421	Y	H	-2.303	TRUE	FALSE
421	Y	I	-2.512	TRUE	FALSE
421	Y	K	-2.159	TRUE	FALSE
421	Y	L	-2.482	TRUE	FALSE
421	Y	M	-2.695	TRUE	FALSE
421	Y	N	-2.494	TRUE	FALSE
421	Y	P	-2.726	TRUE	FALSE
421	Y	Q	-2.554	TRUE	FALSE
421	Y	R	-2.073	TRUE	FALSE
421	Y	S	-2.399	TRUE	FALSE
421	Y	T	-2.728	TRUE	FALSE
421	Y	V	-2.61	TRUE	FALSE
421	Y	W	-2.69	TRUE	FALSE
422	N	A	-3.155	FALSE	FALSE
422	N	C	-3.173	FALSE	FALSE
422	N	D	-3.146	FALSE	FALSE
422	N	E	-3.146	FALSE	FALSE
422	N	F	-3.075	FALSE	FALSE
422	N	G	-3.206	FALSE	FALSE
422	N	H	-2.987	FALSE	FALSE
422	N	I	-2.995	FALSE	FALSE
422	N	K	-2.984	FALSE	FALSE
422	N	L	-3.108	FALSE	FALSE
422	N	M	-3.178	FALSE	FALSE
422	N	P	-3.246	FALSE	FALSE
422	N	Q	-3.451	FALSE	FALSE
422	N	R	-2.868	FALSE	FALSE
422	N	S	-3.366	FALSE	FALSE
422	N	T	-3.278	FALSE	FALSE
422	N	V	-3.059	FALSE	FALSE
422	N	W	-3.122	FALSE	FALSE
422	N	Y	-3.21	FALSE	FALSE
423	Y	A	-3.513	FALSE	FALSE
423	Y	C	-3.675	FALSE	FALSE
423	Y	D	-3.126	FALSE	FALSE
423	Y	E	-3.169	FALSE	FALSE
423	Y	F	-3.482	FALSE	FALSE
423	Y	G	-3.572	FALSE	FALSE
423	Y	H	-3.154	FALSE	FALSE
423	Y	I	-3.372	FALSE	FALSE
423	Y	K	-3.043	FALSE	FALSE
423	Y	L	-3.433	FALSE	FALSE
423	Y	M	-3.523	FALSE	FALSE
423	Y	N	-3.417	FALSE	FALSE
423	Y	P	-3.64	FALSE	FALSE
423	Y	Q	-3.4	FALSE	FALSE
423	Y	R	-2.881	FALSE	FALSE
423	Y	S	-3.471	FALSE	FALSE
423	Y	T	-3.528	FALSE	FALSE
423	Y	V	-3.422	FALSE	FALSE
423	Y	W	-3.465	FALSE	FALSE
424	K	A	-1.822	FALSE	FALSE
424	K	C	-2.287	FALSE	FALSE
424	K	D	-2.261	FALSE	FALSE
424	K	E	-2.241	FALSE	FALSE
424	K	F	-2.228	FALSE	FALSE
424	K	G	-2.302	FALSE	FALSE
424	K	H	-2.636	FALSE	FALSE
424	K	I	-2.177	FALSE	FALSE
424	K	L	-2.213	FALSE	FALSE
424	K	M	-2.234	FALSE	FALSE
424	K	N	-2.2	FALSE	FALSE
424	K	P	-2.312	FALSE	FALSE
424	K	Q	-2.252	FALSE	FALSE
424	K	R	-1.898	FALSE	FALSE
424	K	S	-2.389	FALSE	FALSE
424	K	T	-2.305	FALSE	FALSE
424	K	V	-2.043	FALSE	FALSE
424	K	W	-2.264	FALSE	FALSE
424	K	Y	-2.29	FALSE	FALSE
425	L	A	-3.455	FALSE	FALSE
425	L	C	-3.326	FALSE	FALSE
425	L	D	-2.902	FALSE	FALSE
425	L	E	-2.925	FALSE	FALSE
425	L	F	-3.513	FALSE	FALSE
425	L	G	-3.395	FALSE	FALSE
425	L	H	-2.938	FALSE	FALSE
425	L	I	-2.857	FALSE	FALSE
425	L	K	-2.823	FALSE	FALSE
425	L	M	-3.293	FALSE	FALSE
425	L	N	-3.186	FALSE	FALSE
425	L	P	-3.372	FALSE	FALSE
425	L	Q	-2.639	FALSE	FALSE
425	L	R	-2.684	FALSE	FALSE
425	L	S	-3.249	FALSE	FALSE
425	L	T	-3.285	FALSE	FALSE
425	L	V	-3.264	FALSE	FALSE
425	L	W	-3.412	FALSE	FALSE
425	L	Y	-3.358	FALSE	FALSE
426	P	A	-3.342	FALSE	FALSE
426	P	C	-3.363	FALSE	FALSE
426	P	D	-2.275	FALSE	FALSE
426	P	E	-2.866	FALSE	FALSE
426	P	F	-3.178	FALSE	FALSE
426	P	G	-3.286	FALSE	FALSE
426	P	H	-3.003	FALSE	FALSE
426	P	I	-3.217	FALSE	FALSE
426	P	K	-2.895	FALSE	FALSE
426	P	L	-3.2	FALSE	FALSE
426	P	M	-3.296	FALSE	FALSE
426	P	N	-3.265	FALSE	FALSE
426	P	Q	-3.216	FALSE	FALSE
426	P	R	-2.747	FALSE	FALSE
426	P	S	-2.956	FALSE	FALSE
426	P	T	-3.385	FALSE	FALSE
426	P	V	-3.272	FALSE	FALSE
426	P	W	-3.272	FALSE	FALSE
426	P	Y	-3.386	FALSE	FALSE
427	D	A	-2.364	FALSE	TRUE
427	D	C	-2.453	FALSE	TRUE
427	D	E	-2.882	FALSE	TRUE
427	D	F	-1.906	FALSE	TRUE
427	D	G	-2.329	FALSE	TRUE
427	D	H	-2.355	FALSE	TRUE
427	D	I	-2.157	FALSE	TRUE
427	D	K	-2.284	FALSE	TRUE
427	D	L	-2.335	FALSE	TRUE
427	D	M	-2.369	FALSE	TRUE
427	D	N	-2.593	FALSE	TRUE
427	D	P	-2.241	FALSE	TRUE
427	D	Q	-2.412	FALSE	TRUE
427	D	R	-1.908	FALSE	TRUE
427	D	S	-2.005	FALSE	TRUE
427	D	T	-1.94	FALSE	TRUE
427	D	V	-2.224	FALSE	TRUE
427	D	W	-2.349	FALSE	TRUE
427	D	Y	-2.142	FALSE	TRUE
428	D	A	-1.945	FALSE	FALSE
428	D	C	-2.437	FALSE	FALSE
428	D	E	-2.205	FALSE	FALSE
428	D	F	-2.282	FALSE	FALSE
428	D	G	-2.408	FALSE	FALSE
428	D	H	-2.297	FALSE	FALSE
428	D	I	-2.259	FALSE	FALSE
428	D	K	-2.237	FALSE	FALSE
428	D	L	-2.257	FALSE	FALSE
428	D	M	-2.315	FALSE	FALSE
428	D	N	-2.127	FALSE	FALSE
428	D	P	-2.403	FALSE	FALSE
428	D	Q	-2.606	FALSE	FALSE
428	D	R	-2.013	FALSE	FALSE
428	D	S	-2.03	FALSE	FALSE
428	D	T	-2.075	FALSE	FALSE
428	D	V	-2.282	FALSE	FALSE
428	D	W	-2.303	FALSE	FALSE
428	D	Y	-2.39	FALSE	FALSE
429	F	A	-3.031	FALSE	FALSE
429	F	C	-3.523	FALSE	FALSE
429	F	D	-3.08	FALSE	FALSE
429	F	E	-3.123	FALSE	FALSE
429	F	G	-3.479	FALSE	FALSE
429	F	H	-3.036	FALSE	FALSE
429	F	I	-3.666	FALSE	FALSE
429	F	K	-2.894	FALSE	FALSE
429	F	L	-3.752	FALSE	FALSE
429	F	M	-3.576	FALSE	FALSE
429	F	N	-2.846	FALSE	FALSE
429	F	P	-3.503	FALSE	FALSE
429	F	Q	-3.385	FALSE	FALSE
429	F	R	-2.95	FALSE	FALSE
429	F	S	-3.225	FALSE	FALSE
429	F	T	-3.451	FALSE	FALSE
429	F	V	-3.438	FALSE	FALSE
429	F	W	-3.647	FALSE	FALSE
429	F	Y	-3.524	FALSE	FALSE
430	T	A	-2.777	FALSE	TRUE
430	T	C	-2.898	FALSE	TRUE
430	T	D	-2.502	FALSE	TRUE
430	T	E	-2.559	FALSE	TRUE
430	T	F	-2.717	FALSE	TRUE
430	T	G	-2.896	FALSE	TRUE
430	T	H	-2.637	FALSE	TRUE
430	T	I	-2.366	FALSE	TRUE
430	T	K	-2.457	FALSE	TRUE
430	T	L	-2.329	FALSE	TRUE
430	T	M	-2.353	FALSE	TRUE
430	T	N	-2.793	FALSE	TRUE
430	T	P	-2.708	FALSE	TRUE
430	T	Q	-2.805	FALSE	TRUE
430	T	R	-2.249	FALSE	TRUE
430	T	S	-2.836	FALSE	TRUE
430	T	V	-2.755	FALSE	TRUE
430	T	W	-2.788	FALSE	TRUE
430	T	Y	-2.667	FALSE	TRUE
431	G	A	-4.003	FALSE	FALSE
431	G	C	-4.002	FALSE	FALSE
431	G	D	-3.534	FALSE	FALSE
431	G	E	-3.583	FALSE	FALSE
431	G	F	-3.912	FALSE	FALSE
431	G	H	-3.57	FALSE	FALSE
431	G	I	-3.881	FALSE	FALSE
431	G	K	-3.482	FALSE	FALSE
431	G	L	-3.974	FALSE	FALSE
431	G	M	-4.037	FALSE	FALSE
431	G	N	-3.798	FALSE	FALSE
431	G	P	-3.964	FALSE	FALSE
431	G	Q	-3.759	FALSE	FALSE
431	G	R	-3.319	FALSE	FALSE
431	G	S	-3.364	FALSE	FALSE
431	G	T	-3.522	FALSE	FALSE
431	G	V	-3.893	FALSE	FALSE
431	G	W	-3.996	FALSE	FALSE
431	G	Y	-4.007	FALSE	FALSE
432	C	A	-4.264	FALSE	FALSE
432	C	D	-3.852	FALSE	FALSE
432	C	E	-3.91	FALSE	FALSE
432	C	F	-4.145	FALSE	FALSE
432	C	G	-4.321	FALSE	FALSE
432	C	H	-3.941	FALSE	FALSE
432	C	I	-4.143	FALSE	FALSE
432	C	K	-3.779	FALSE	FALSE
432	C	L	-4.202	FALSE	FALSE
432	C	M	-4.246	FALSE	FALSE
432	C	N	-4.12	FALSE	FALSE
432	C	P	-4.356	FALSE	FALSE
432	C	Q	-4.06	FALSE	FALSE
432	C	R	-3.606	FALSE	FALSE
432	C	S	-4.322	FALSE	FALSE
432	C	T	-4.255	FALSE	FALSE
432	C	V	-4.142	FALSE	FALSE
432	C	W	-4.21	FALSE	FALSE
432	C	Y	-4.282	FALSE	FALSE
433	V	A	-3.483	FALSE	FALSE
433	V	C	-3.41	FALSE	FALSE
433	V	D	-2.957	FALSE	FALSE
433	V	E	-2.977	FALSE	FALSE
433	V	F	-3.604	FALSE	FALSE
433	V	G	-3.405	FALSE	FALSE
433	V	H	-3.007	FALSE	FALSE
433	V	I	-3.005	FALSE	FALSE
433	V	K	-2.906	FALSE	FALSE
433	V	L	-3.162	FALSE	FALSE
433	V	M	-3.48	FALSE	FALSE
433	V	N	-3.205	FALSE	FALSE
433	V	P	-3.422	FALSE	FALSE
433	V	Q	-2.755	FALSE	FALSE
433	V	R	-2.704	FALSE	FALSE
433	V	S	-3.269	FALSE	FALSE
433	V	T	-3.006	FALSE	FALSE
433	V	W	-3.496	FALSE	FALSE
433	V	Y	-3.412	FALSE	FALSE
434	I	A	-2.76	TRUE	TRUE
434	I	C	-2.717	TRUE	TRUE
434	I	D	-2.26	TRUE	TRUE
434	I	E	-2.292	TRUE	TRUE
434	I	F	-2.779	TRUE	TRUE
434	I	G	-2.704	TRUE	TRUE
434	I	H	-2.037	TRUE	TRUE
434	I	K	-2.223	TRUE	TRUE
434	I	L	-2.332	TRUE	TRUE
434	I	M	-2.584	TRUE	TRUE
434	I	N	-2.494	TRUE	TRUE
434	I	P	-2.649	TRUE	TRUE
434	I	Q	-2.486	TRUE	TRUE
434	I	R	-2.11	TRUE	TRUE
434	I	S	-2.602	TRUE	TRUE
434	I	T	-2.619	TRUE	TRUE
434	I	V	-2.705	TRUE	TRUE
434	I	W	-2.792	TRUE	TRUE
434	I	Y	-2.675	TRUE	TRUE
435	A	C	-3.384	FALSE	TRUE
435	A	D	-2.887	FALSE	TRUE
435	A	E	-2.9	FALSE	TRUE
435	A	F	-3.167	FALSE	TRUE
435	A	G	-3.385	FALSE	TRUE
435	A	H	-2.715	FALSE	TRUE
435	A	I	-3.084	FALSE	TRUE
435	A	K	-2.843	FALSE	TRUE
435	A	L	-3.387	FALSE	TRUE
435	A	M	-3.429	FALSE	TRUE
435	A	N	-3.117	FALSE	TRUE
435	A	P	-3.306	FALSE	TRUE
435	A	Q	-3.171	FALSE	TRUE
435	A	R	-2.678	FALSE	TRUE
435	A	S	-2.787	FALSE	TRUE
435	A	T	-3.017	FALSE	TRUE
435	A	V	-2.977	FALSE	TRUE
435	A	W	-3.394	FALSE	TRUE
435	A	Y	-2.858	FALSE	TRUE
436	W	A	-2.755	FALSE	FALSE
436	W	C	-2.886	FALSE	FALSE
436	W	D	-2.385	FALSE	FALSE
436	W	E	-2.355	FALSE	FALSE
[truncated: 1,820 more rows]
