# Supplementary material for: Learning from prepandemic data to forecast viral escape
Source: Nature. 2023 Oct 11;622(7984):818–25. doi: 10.1038/s41586-023-06617-0 (PMC10599991; doi:10.1038/s41586-023-06617-0)
Supplement: Supplementary file 16 — Source Data Fig. 5 [file 41586_2023_6617_MOESM16_ESM.xlsx]

## Sheet: Data_5a
Lineage	WHO Nomenclature	Mutations	fFold Reduction	EVEscape
B.1.1.7	Alpha	H69- V70- Y144- N501Y A570D D614G P681H T716I S982A D1118H	1.297	17.549
B.1.1.7+E484K	Alpha	H69- V70- Y144- E484K N501Y A570D D614G P681H T716I S982A D1118H	3.945	21.592
B.1.351	Beta	L18F D80A D215G L242- A243- L244- R246I K417N E484K N501Y D614G A701V	5.01	27.628
B.1.351*	Beta	D80A D215G L242H K417N E484K N501Y D614G A701V	1.894	24.692
B.1.351**	Beta	D80A D215G L242- A243- L244- K417N E484K N501Y D614G A701V	4.435	21.469
P.1	Gamma	L18F T20N P26S D138Y R190S K417T E484K N501Y H655Y T1027I V1176F	1.911	31.38
B.1.617.2	Delta	T19R G142D E156G F157- R158- K417N L452R T478K D614G P681R D950N	1.977	28.173
AY.1	Delta	T19R T95I G142D E156G F157- R158- W258L K417N L452R T478K K558N D614G P681R D950N	1.926	36.899
B.1.427/B.1.429	Epsilon	S13I W152C L452R D614G	2.108	11.657
B.1.526	Iota	L5F T95I D253G E484K D614G A701V	1.123	17.22
B.1.617.1	Kappa	L452R E484Q D614G P681R	1.225	12.787
C.37	Lambda	G75V T76I R246- S247- Y248- L249- T250- P251- G252- D253N L452Q F490S D614G T859N	1.52	19.566
C.37*	Lambda	G75V T76I L452Q F490S D614G T859N	1.203	16.437
BA.1	Omicron	A67V H69- V70- T95I G142D V143- Y144- Y145- N211I L212V ins214EPE G339D S371L S373P S375F K417N N440K G446S S477N T478K E484A Q493R G496S Q498R N501Y Y505H T547K D614G H655Y N679K P681H N764K D796Y N856K Q954H N969K L981F	40.323	88.405
BA.2	Omicron	T19I L24- P25- P26- A27S G142D V213G G339D S371L S373P S375F T376A D405N R408S K417N N440K S477N T478K E484A Q493R Q498R N501Y Y505H D614G H655Y N679K P681H N764K D796Y Q954H N969K	11.312	82.964
BA.4/5	Omicron	T19I L24- P25- P26- A27S H69- V70- G142D V213G G339D S371F S373P S375F T376A D405N R408S K417N N440K L452R S477N T478K E484A F486V Q498R N501Y Y505H D614G H655Y N679K P681H N764K D796Y Q954H N969K	17.794	85.987
A.VOI.V2		D80Y Y144- I210- D215G R246- S247- Y248- L249M W258L R346K T478R E484K H655Y P681H Q957H	2.82	30.292
B.1.1.298		Y453F D614G I692V M1229I	1.057	7.665
B.1.160		S477N S494P D614G K1191N	1.04	11.209
B.1.258		H69- V70- L189F N439K D614G V772I	0.915	9.718
B.1.517		G181V G252V N501T D614G P812L	0.927	14.102

## Sheet: Data_5c
submission_dates	top 10%	top 10-20%	top 20-30%	other
2020-08-30				6.186
2020-09-13	2.208	2.776	1.767	14.385
2020-09-27	2.216	2.443	1.25	11.25
2020-10-11	3.867	2.785	1.728	10.358
2020-10-25	4.842	3.442	1.862	13.692
2020-11-08	4.363	3.916	1.652	17.091
2020-11-22	7.1	5.397	2.932	17.449
2020-12-06	9.188	4.66	3.471	20.048
2020-12-20	11.99	3.461	2.957	18.631
2021-01-03	15.53	4.052	3.892	19.314
2021-01-17	35.588	3.659	3.32	17.954
2021-01-31	42.894	4.509	3.072	16.896
2021-02-14	51.46	5.47	3.077	16.54
2021-02-28	49.816	9.259	3.689	19.546
2021-03-14	47.241	9.87	5.079	20.28
2021-03-28	57.927	11.291	4.917	16.925
2021-04-11	59.773	12.489	6.986	15.216
2021-04-25	60.769	10.859	9.851	15.485
2021-05-09	62.155	13.919	8.209	14.187
2021-05-23	64.906	11.367	9.974	12.881
2021-06-06	65.883	11.5	8.209	13.839
2021-06-20	59.469	11.889	12.739	15.503
2021-07-04	52.759	15.854	15.269	15.813
2021-07-18	47.045	16.538	17.721	18.433
2021-08-01	42.659	16.02	19.327	21.835
2021-08-15	41.433	15.676	20.381	21.964
2021-08-29	47.789	15.257	15.728	20.7
2021-09-12	38.128	16.914	21.994	22.929
2021-09-26	36.777	17.736	21.275	24.194
2021-10-10	38.272	17.073	20.318	24.31
2021-10-24	39.035	16.958	18.301	25.674
2021-11-07	41.707	16.696	17.228	24.335
2021-11-21	40.766	16.927	18.302	23.965
2021-12-05	45.104	17.01	14.375	23.49
2021-12-19	47.797	16.315	12.578	23.295
2022-01-02	54.79	13.069	10.543	21.58
2022-01-16	69.062	9.857	6.581	14.488
2022-01-30	78.917	7.302	3.917	9.857
2022-02-13	80.515	7.155	3.543	8.782
2022-02-27	79.838	8.271	3.461	8.425
2022-03-13	77.462	7.736	4.332	10.463
2022-03-27	75.213	7.964	5.346	11.474
2022-04-10	70.313	8.746	8.254	12.685
2022-04-24	62.908	10.935	11.174	14.978
2022-05-08	57.424	12.966	12.902	16.707
2022-05-22	52.728	19.712	11.199	16.36
2022-06-05	45.308	27.692	9.389	17.611
2022-06-19	33.387	37.905	9.611	19.095
2022-07-03	23.074	50.428	8.411	18.082
2022-07-17	15.35	54.049	9.381	21.218
2022-07-31	13.316	56.214	9.209	21.256
2022-08-14	9.407	55.716	10.442	24.43
2022-08-28	8.653	57.591	11.724	22.031
2022-09-11	8.379	60.478	9.987	21.148
2022-09-25	9.508	60.678	8.859	20.93
2022-10-09	9.871	57.339	10.69	22.092
2022-10-23	13.866	55.158	8.96	22.01
2022-11-06	16.867	49.428	9.303	24.4
2022-11-20	25.285	43.412	7.518	23.785
2022-12-04	30.275	38.054	8.169	23.502
2022-12-18	40.6	31.479	6.268	21.648
2023-01-01	44.586	28.624	6.216	20.575
2023-01-15	45.322	26.079	6.078	22.521
2023-01-29	46.21	26.227	6.398	21.165
2023-02-12	46.609	23.218	6.432	23.74
2023-02-26	51.573	21.895	6.002	20.53
2023-03-12	52.282	19.059	6.537	22.122
2023-03-26	52.449	19.139	6.171	22.24
2023-04-09	50.962	20.238	7.071	21.728
2023-04-23	51.416	17.059	6.563	24.958
2023-05-07	52.58	15.706	6.938	24.767
2023-05-21	53.446	15.552	7.198	23.804
2023-06-04	48.461	17.055	8.418	26.065
2023-06-18	51.065	16.691	7.493	24.752

## Sheet: Data_5d
name	First Date	VOC score	Other strain scores
XBB.1.5	2022-11-07	113.383	[131.84801661 124.28169944 119.99130427 ... 24.26611478 23.81899084 7.29551687]
BA.2.75	2022-06-15	96.592	[102.66085306 102.39387053 99.32958229 ... 12.67797179 8.23542154 5.71418386]
BA.2.12.1	2022-02-10	88.867	[113.20728677 112.89748325 106.2909903 ... 4.9796588 4.50516093 4.02089616]
CH.1.1	2022-10-05	114.846	[117.6894658 116.93757441 116.80080078 ... 18.33720122 15.52771575 14.81860633]
B.1.617.3	2021-03-05	25.473	[45.89515969 39.78232413 39.12022431 ... 3.66197194 3.21303523 2.19836997]
BA.1	2021-11-22	85.201	[85.20171459 64.06186686 54.21864634 ... 8.8538598 8.79825018 8.3951858 ]
B.1.1.7	2020-10-14	17.548	[17.54855159 15.2146903 15.06507579 14.30564772 13.85368788 13.27946548 13.21150227 13.07460264 12.8201117 12.37400579 12.35260544 12.30359961 12.27853066 12.1275106 12.00040018 11.54601165 11.251622 10.96078848 10.95143743 10.93391877 10.90962145 10.83402392 10.70063372 10.6864201 10.67800732 10.67590364 10.66785315 10.62289791 10.56251713 10.56189283 10.54965736 10.54898463 10.46365913 10.42502…
B.1.351	2020-11-26	21.469	[21.46938281 20.785914 20.74219859 20.70798546 20.59976185 20.46152618 20.39824188 20.36386622 20.359717 19.65538384 19.61521323 19.45168923 18.61670641 18.48468828 16.48304601 16.21774647 15.35822293 14.82060462 14.74224091 14.72119558 14.58588846 14.52896992 14.44746049 14.09936744 13.99898333 13.5924881 13.46848456 13.42395608 13.31848449 13.25236271 13.16580113 12.992486 12.91880712 12.869570…
P.1	2021-01-10	33.967	[33.96727632 27.26740162 26.56220309 26.10584235 26.03491092 24.52192032 24.42968036 24.33013817 24.0114047 23.91251242 23.89280353 23.80351658 23.72124923 23.61355492 23.55592087 23.48712508 23.45116919 23.3780033 23.04613025 22.37675401 22.36941244 22.29458574 21.80693785 21.71954361 21.61744947 21.59234163 21.534649 21.51361068 21.46938281 21.44145208 21.44017003 21.43349134 21.42966719 21.426…
BA.4	2022-03-08	88.799	[106.2909903 105.03876087 101.46534797 ... 8.42798093 7.30283108 4.68368614]

## Sheet: Data_5e
i	wt	evescape
1	M	-2.369
2	G	-2.039
3	Q	-1.373
4	I	-1.226
5	V	-0.948
6	T	-2.071
7	F	-1.858
8	F	-1.406
9	Q	-1.529
10	E	-1.473
11	V	-1.561
12	P	-2.007
13	H	-1.03
14	V	-1.511
15	I	-1.11
16	E	-1.566
17	E	-1.437
18	V	-0.954
19	M	-1.379
20	N	-2.418
21	I	-1.501
22	V	-1.377
23	L	-2.023
24	I	-1.536
25	A	-0.946
26	L	-1.492
27	S	-1.561
28	V	-0.743
29	L	-1.168
30	A	-1.41
31	V	-0.959
32	L	-1.363
33	K	-1.015
34	G	-1.41
35	L	-0.854
36	Y	-1.156
37	N	-1.98
38	F	-0.593
39	A	-1.078
40	T	-0.938
41	C	-1.328
42	G	-0.997
43	L	-0.728
44	V	-0.634
45	G	-1.113
46	L	-1.177
47	V	-0.699
48	T	-0.829
49	F	-1.512
50	L	-1.131
51	L	-0.901
52	L	-1.65
53	C	-1.13
54	G	-1.852
55	R	-1.02
56	S	-1.363
57	C	-1.874
58	T	-0.902
59	T	-0.852
60	S	-0.843
61	L	-1.174
62	Y	-1.431
63	K	-1.026
64	G	-0.861
65	V	-0.922
66	Y	-1.696
67	E	-0.694
68	L	-1.734
69	Q	-1.061
70	T	-1.113
71	L	-1.972
72	E	-1.363
73	L	-2.231
74	N	-1.288
75	M	-2.315
76	E	-1.028
77	T	-1.423
78	L	-2.651
79	N	-1.759
80	M	-1.463
81	T	-2.725
82	M	-2.997
83	P	-3.236
84	L	-2.438
85	S	-2.812
86	C	-2.715
87	T	-1.579
88	K	-0.948
89	N	-1.185
90	N	-1.246
91	S	-1.587
92	H	-1.322
93	H	-2.139
94	Y	-1.989
95	I	-2.514
96	M	-1.136
97	V	-2.057
98	G	-1.297
99	N	-1.474
100	E	-0.851
101	T	-1.842
102	G	-2.364
103	L	-2.327
104	E	-1.798
105	L	-2.209
106	T	-1.629
107	L	-2.076
108	T	-1.767
109	N	-1.453
110	T	-0.687
111	S	-1.298
112	I	-1.154
113	I	-1.25
114	N	-0.871
115	H	-1.482
116	K	-1.071
117	F	-0.927
118	C	-2.414
119	N	-1.797
120	L	-2.436
121	S	-2.103
122	D	-0.888
123	A	-2.212
124	H	-2.166
125	K	-0.853
126	K	-0.821
127	N	-1.4
128	L	-0.874
129	Y	-2.387
130	D	-1.505
131	H	-1.568
132	A	-1.947
133	L	-2.167
134	M	-2.34
135	S	-2.664
136	I	-2.646
137	I	-2.042
138	S	-2.446
139	T	-2.867
140	F	-2.879
141	H	-2.393
142	L	-2.614
143	S	-2.888
144	I	-2.619
145	P	-2.72
146	N	-2.329
147	F	-2.21
148	N	-2.03
149	Q	-1.512
150	Y	-0.923
151	E	-1.344
152	A	-1.199
153	M	-2.469
154	S	-1.477
155	C	-2.751
156	D	-1.336
157	F	-1.945
158	N	-1.089
159	G	-0.873
160	G	-1.449
161	K	-0.828
162	I	-2.197
163	S	-1.303
164	V	-1.997
165	Q	-1.866
166	Y	-2.583
167	N	-2.008
168	L	-2.161
169	S	-1.511
170	H	-1.66
171	S	-0.907
172	Y	-1.025
173	A	-0.834
174	G	-0.771
175	D	-0.883
176	A	-1.153
177	A	-0.712
178	N	-0.783
179	H	-1.343
180	C	-1.875
181	G	-1.52
182	T	-1.52
183	V	-1.523
184	A	-1.857
185	N	-2.523
186	G	-2.101
187	V	-1.923
188	L	-1.691
189	Q	-2.305
190	T	-2.56
191	F	-2.524
192	M	-1.514
193	R	-2.771
194	M	-2.367
195	A	-1.868
196	W	-2.307
197	G	-1.789
198	G	-1.245
199	S	-1.281
200	Y	-1.54
201	I	-1.186
202	A	-1.461
203	L	-1.44
204	D	-1.356
205	S	-1.467
206	G	-1.058
207	R	-0.501
208	G	-0.836
209	N	-0.817
210	W	-1.249
211	D	-1.661
212	C	-2.412
213	I	-1.571
214	M	-0.904
215	T	-1.582
216	S	-0.897
217	Y	-1.274
218	Q	-0.824
219	Y	-1.156
220	L	-2.291
221	I	-0.991
222	I	-2.433
223	Q	-1.504
224	N	-2.012
225	T	-1.146
226	T	-1.239
227	W	-1.724
228	E	-0.784
229	D	-0.889
230	H	-1.342
231	C	-2.451
232	Q	-0.818
233	F	-1.29
234	S	-1.83
235	R	-1.356
236	P	-2.378
237	S	-2.547
238	P	-2.86
239	I	-2.688
240	G	-2.891
241	Y	-2.864
242	L	-3.116
243	G	-2.88
244	L	-3.056
245	L	-3.03
246	S	-3.144
247	Q	-2.738
248	R	-2.456
249	T	-2.53
250	R	-2.71
251	D	-2.409
252	I	-2.074
253	Y	-2.31
254	I	-2.047
255	S	-1.618
256	R	-2.126
257	R	-1.732
258	L	-2.261
259	L	-1.74
260	G	-3.355
261	T	-3.08
262	F	-3.326
263	T	-3.047
264	W	-3.101
265	T	-2.323
266	L	-2.421
267	S	-1.9
268	D	-1.627
269	S	-1.85
270	E	-0.876
271	G	-1.633
272	K	-0.615
273	D	-0.979
274	T	-1.585
275	P	-2.147
276	G	-2.292
277	G	-2.856
278	Y	-2.707
279	C	-2.479
280	L	-2.665
281	T	-1.29
282	R	-0.986
283	W	-1.239
284	M	-2.364
285	L	-1.946
286	I	-1.514
287	E	-0.805
288	A	-1.154
289	E	-0.875
290	L	-1.359
291	K	-2.238
292	C	-2.475
293	F	-2.158
294	G	-2.031
295	N	-1.736
296	T	-1.972
297	A	-2.788
298	V	-2.139
299	A	-2.744
300	K	-2.22
301	C	-3.429
302	N	-3.03
303	E	-1.814
304	K	-2.019
305	H	-3.631
306	D	-2.602
307	E	-2.217
308	E	-3.009
309	F	-3.013
310	C	-3.472
311	D	-3.469
312	M	-3.006
313	L	-2.739
314	R	-2.557
315	L	-3.225
316	F	-2.564
317	D	-2.699
318	F	-2.67
319	N	-2.859
320	K	-1.395
321	Q	-1.83
322	A	-2.695
323	I	-1.91
324	Q	-1.004
325	R	-1.233
326	L	-1.878
327	K	-1.162
328	A	-0.953
329	E	-1.461
330	A	-1.275
331	Q	-1.368
332	M	-1.373
333	S	-1.816
334	I	-2.611
335	Q	-2.334
336	L	-2.461
337	I	-3.062
338	N	-2.596
339	K	-2.436
340	A	-3.331
341	V	-3.225
342	N	-3.878
343	A	-2.931
344	L	-3.398
345	I	-3.351
346	N	-3.605
347	D	-3.881
348	Q	-3.735
349	L	-3.303
350	I	-2.99
351	M	-2.892
352	K	-2.517
353	N	-3.418
354	H	-2.883
355	L	-3.053
356	R	-2.172
357	D	-2.365
358	I	-2.183
359	M	-2.251
360	G	-1.44
361	I	-2.319
362	P	-2.444
363	Y	-2.693
364	C	-3.371
365	N	-2.789
366	Y	-3.485
367	S	-2.207
368	K	-1.363
369	Y	-2.282
370	W	-2.513
371	Y	-1.863
372	L	-2.294
373	N	-1.909
374	H	-1.12
375	T	-1.583
376	T	-0.716
377	T	-1.461
378	G	-1.391
379	R	-0.914
380	T	-1.804
381	S	-2.538
382	L	-3.04
383	P	-2.998
384	K	-1.835
385	C	-2.679
386	W	-2.268
387	L	-1.368
388	V	-1.631
389	S	-1.246
390	N	-1.41
391	G	-1.309
392	S	-1.411
393	Y	-2.22
394	L	-2.194
395	N	-2.006
396	E	-0.859
397	T	-1.519
398	H	-0.815
399	F	-2.226
400	S	-1.188
401	D	-0.965
402	D	-1.719
403	I	-2.2
404	E	-1.225
405	Q	-1.327
406	Q	-1.795
407	A	-2.134
408	D	-1.375
409	N	-1.886
410	M	-1.992
411	I	-1.821
412	T	-1.9
413	E	-2.239
414	M	-1.617
415	L	-2.341
416	Q	-1.565
417	K	-1.66
418	E	-2.343
419	Y	-2.571
420	M	-1.497
421	E	-1.093
422	R	-2.254
423	Q	-1.939
424	G	-1.903
425	K	-1.231
426	T	-2.415
427	P	-2.338
428	L	-2.036
429	G	-1.856
430	L	-2.247
431	V	-1.987
432	D	-2.233
433	L	-1.281
434	F	-2.083
435	V	-1.581
436	F	-1.907
437	S	-1.882
438	T	-1.985
439	S	-1.814
440	F	-1.716
441	Y	-1.551
442	L	-1.539
443	I	-1.119
444	S	-1.353
445	I	-1.254
446	F	-1.803
447	L	-1.442
448	H	-0.857
449	L	-2.216
450	V	-1.37
451	K	-1.481
452	I	-1.948
453	P	-2.374
454	T	-1.884
455	H	-2.472
456	R	-1.9
457	H	-2.459
458	I	-1.35
459	V	-1.003
460	G	-1.677
461	K	-1.245
462	S	-1.348
463	C	-2.242
464	P	-2.361
465	K	-1.506
466	P	-2.218
467	H	-2.435
468	R	-2.129
469	L	-1.791
470	N	-1.803
471	H	-1.376
472	M	-1.212
473	G	-1.736
474	I	-1.366
475	C	-2.33
476	S	-1.353
477	C	-2.346
478	G	-2.311
479	L	-1.21
480	Y	-1.662
481	K	-1.167
482	Q	-1.223
483	P	-1.773
484	G	-1.556
485	V	-1.162
486	P	-1.409
487	V	-1.513
488	K	-1.133
489	W	-2.297
490	K	-1.305
491	R	-1.85
